# Supplementary material for: A computationally designed binding mode flip leads to a novel class of potent tri-vector cyclophilin inhibitors
Source: Chem Sci. 2018 Oct 23;10(2):542–7. doi: 10.1039/c8sc03831g (PMC6335623; doi:10.1039/c8sc03831g)
Supplement: Supplementary file 1 [file SC-010-C8SC03831G-s001.zip]

Archive with 15 entries (15 files):
- Crystallographic_information_files/CypA_lig10_coord.cif
- Crystallographic_information_files/CypA_lig10_sf.cif
- Crystallographic_information_files/CypA_lig15_coord.cif
- Crystallographic_information_files/CypA_lig15_sf.cif
- Crystallographic_information_files/CypA_lig2_coord.cif
- Crystallographic_information_files/CypA_lig2_sf.cif
- Crystallographic_information_files/CypA_lig4_coord.cif
- Crystallographic_information_files/CypA_lig4_sf.cif
- Crystallographic_information_files/CypA_lig5_coord.cif
- Crystallographic_information_files/CypA_lig5_sf.cif
- Crystallographic_information_files/CypA_lig7_coord.cif
- Crystallographic_information_files/CypA_lig7_sf.cif
- Crystallographic_information_files/CypA_lig8_sf.cif
- Crystallographic_information_files/CypA_lig9_coord.cif
- Crystallographic_information_files/CypA_lig9_sf.cif
