# Supplementary material for: A computationally designed binding mode flip leads to a novel class of potent tri-vector cyclophilin inhibitors
Source: Chem Sci. 2018 Oct 23;10(2):542–7. doi: 10.1039/c8sc03831g (PMC6335623; doi:10.1039/c8sc03831g)
Supplement: Supplementary file 1 [file SC-010-C8SC03831G-s001.zip › Crystallographic_information_files/CypA_lig10_coord.cif]

data_UNNAMED
# 
loop_
_atom_site.group_PDB 
_atom_site.id 
_atom_site.auth_atom_id 
_atom_site.label_atom_id 
_atom_site.label_alt_id 
_atom_site.auth_comp_id 
_atom_site.label_comp_id 
_atom_site.pdbx_auth_comp_id 
_atom_site.auth_asym_id 
_atom_site.label_asym_id 
_atom_site.auth_seq_id 
_atom_site.label_seq_id 
_atom_site.pdbx_PDB_ins_code 
_atom_site.Cartn_x 
_atom_site.Cartn_y 
_atom_site.Cartn_z 
_atom_site.occupancy 
_atom_site.B_iso_or_equiv 
_atom_site.pdbx_PDB_model_num 
_atom_site.label_entity_id 
_atom_site.type_symbol 
_atom_site.pdbx_formal_charge 
ATOM   1    N   N   . MET MET MET A A 1   1   . -23.368 -1.248 -18.135 1.00 58.34 1 . N ? 
ATOM   2    CA  CA  . MET MET MET A A 1   1   . -23.182 -2.348 -17.134 1.00 58.47 1 . C ? 
ATOM   3    CB  CB  . MET MET MET A A 1   1   . -23.963 -3.602 -17.557 1.00 64.77 1 . C ? 
ATOM   4    CG  CG  . MET MET MET A A 1   1   . -24.102 -4.664 -16.473 1.00 70.48 1 . C ? 
ATOM   5    SD  SD  . MET MET MET A A 1   1   . -25.360 -5.904 -16.874 1.00 78.49 1 . S ? 
ATOM   6    CE  CE  . MET MET MET A A 1   1   . -25.401 -6.890 -15.378 1.00 78.23 1 . C ? 
ATOM   7    C   C   . MET MET MET A A 1   1   . -21.701 -2.682 -16.942 1.00 52.90 1 . C ? 
ATOM   8    O   O   . MET MET MET A A 1   1   . -21.197 -2.667 -15.815 1.00 53.55 1 . O ? 
ATOM   9    N   N   . VAL VAL VAL A A 2   2   . -21.019 -2.986 -18.046 1.00 45.09 1 . N ? 
ATOM   10   CA  CA  . VAL VAL VAL A A 2   2   . -19.576 -3.277 -18.035 1.00 40.21 1 . C ? 
ATOM   11   CB  CB  . VAL VAL VAL A A 2   2   . -19.123 -4.006 -19.331 1.00 42.02 1 . C ? 
ATOM   12   CG1 CG1 . VAL VAL VAL A A 2   2   . -19.179 -3.093 -20.558 1.00 43.59 1 . C ? 
ATOM   13   CG2 CG2 . VAL VAL VAL A A 2   2   . -17.733 -4.610 -19.162 1.00 42.23 1 . C ? 
ATOM   14   C   C   . VAL VAL VAL A A 2   2   . -18.767 -1.989 -17.817 1.00 33.64 1 . C ? 
ATOM   15   O   O   . VAL VAL VAL A A 2   2   . -19.007 -0.980 -18.473 1.00 33.57 1 . O ? 
ATOM   16   N   N   . ASN ASN ASN A A 3   3   . -17.829 -2.018 -16.877 1.00 28.71 1 . N ? 
ATOM   17   CA  CA  . ASN ASN ASN A A 3   3   . -16.950 -0.848 -16.651 1.00 25.37 1 . C ? 
ATOM   18   CB  CB  . ASN ASN ASN A A 3   3   . -15.937 -1.164 -15.561 1.00 23.34 1 . C ? 
ATOM   19   CG  CG  . ASN ASN ASN A A 3   3   . -16.507 -1.072 -14.148 1.00 23.14 1 . C ? 
ATOM   20   OD1 OD1 . ASN ASN ASN A A 3   3   . -17.527 -0.433 -13.902 1.00 23.39 1 . O ? 
ATOM   21   ND2 ND2 . ASN ASN ASN A A 3   3   . -15.836 -1.732 -13.217 1.00 22.96 1 . N ? 
ATOM   22   C   C   . ASN ASN ASN A A 3   3   . -16.192 -0.458 -17.948 1.00 24.72 1 . C ? 
ATOM   23   O   O   . ASN ASN ASN A A 3   3   . -15.696 -1.347 -18.671 1.00 25.92 1 . O ? 
ATOM   24   N   N   . PRO PRO PRO A A 4   4   . -16.097 0.850  -18.249 1.00 23.65 1 . N ? 
ATOM   25   CA  CA  . PRO PRO PRO A A 4   4   . -15.379 1.278  -19.454 1.00 22.96 1 . C ? 
ATOM   26   CB  CB  . PRO PRO PRO A A 4   4   . -15.797 2.729  -19.620 1.00 25.12 1 . C ? 
ATOM   27   CG  CG  . PRO PRO PRO A A 4   4   . -16.100 3.196  -18.243 1.00 24.00 1 . C ? 
ATOM   28   CD  CD  . PRO PRO PRO A A 4   4   . -16.612 2.008  -17.488 1.00 23.71 1 . C ? 
ATOM   29   C   C   . PRO PRO PRO A A 4   4   . -13.860 1.147  -19.334 1.00 22.14 1 . C ? 
ATOM   30   O   O   . PRO PRO PRO A A 4   4   . -13.306 1.097  -18.214 1.00 21.75 1 . O ? 
ATOM   31   N   N   . THR THR THR A A 5   5   . -13.214 1.074  -20.496 1.00 20.77 1 . N ? 
ATOM   32   CA  CA  . THR THR THR A A 5   5   . -11.761 0.996  -20.610 1.00 21.39 1 . C ? 
ATOM   33   CB  CB  . THR THR THR A A 5   5   . -11.334 -0.331 -21.281 1.00 23.23 1 . C ? 
ATOM   34   OG1 OG1 . THR THR THR A A 5   5   . -11.827 -1.435 -20.505 1.00 26.18 1 . O ? 
ATOM   35   CG2 CG2 . THR THR THR A A 5   5   . -9.809  -0.434 -21.375 1.00 25.24 1 . C ? 
ATOM   36   C   C   . THR THR THR A A 5   5   . -11.262 2.165  -21.455 1.00 20.54 1 . C ? 
ATOM   37   O   O   . THR THR THR A A 5   5   . -11.823 2.451  -22.519 1.00 21.38 1 . O ? 
ATOM   38   N   N   . VAL VAL VAL A A 6   6   . -10.194 2.843  -20.990 1.00 19.13 1 . N ? 
ATOM   39   CA  CA  . VAL VAL VAL A A 6   6   . -9.553  3.893  -21.786 1.00 19.46 1 . C ? 
ATOM   40   CB  CB  . VAL VAL VAL A A 6   6   . -9.784  5.288  -21.193 1.00 21.59 1 . C ? 
ATOM   41   CG1 CG1 . VAL VAL VAL A A 6   6   . -11.268 5.654  -21.222 1.00 22.94 1 . C ? 
ATOM   42   CG2 CG2 . VAL VAL VAL A A 6   6   . -9.265  5.370  -19.793 1.00 21.65 1 . C ? 
ATOM   43   C   C   . VAL VAL VAL A A 6   6   . -8.061  3.611  -21.964 1.00 17.88 1 . C ? 
ATOM   44   O   O   . VAL VAL VAL A A 6   6   . -7.485  2.825  -21.213 1.00 18.52 1 . O ? 
ATOM   45   N   N   . PHE PHE PHE A A 7   7   . -7.468  4.215  -22.993 1.00 18.34 1 . N ? 
ATOM   46   CA  CA  . PHE PHE PHE A A 7   7   . -6.032  4.040  -23.292 1.00 18.63 1 . C ? 
ATOM   47   CB  CB  . PHE PHE PHE A A 7   7   . -5.797  3.262  -24.625 1.00 19.13 1 . C ? 
ATOM   48   CG  CG  . PHE PHE PHE A A 7   7   . -6.064  4.063  -25.869 1.00 19.87 1 . C ? 
ATOM   49   CD1 CD1 . PHE PHE PHE A A 7   7   . -5.058  4.829  -26.469 1.00 20.13 1 . C ? 
ATOM   50   CE1 CE1 . PHE PHE PHE A A 7   7   . -5.317  5.605  -27.594 1.00 21.62 1 . C ? 
ATOM   51   CZ  CZ  . PHE PHE PHE A A 7   7   . -6.574  5.588  -28.158 1.00 21.86 1 . C ? 
ATOM   52   CE2 CE2 . PHE PHE PHE A A 7   7   . -7.573  4.821  -27.595 1.00 22.04 1 . C ? 
ATOM   53   CD2 CD2 . PHE PHE PHE A A 7   7   . -7.331  4.078  -26.449 1.00 21.66 1 . C ? 
ATOM   54   C   C   . PHE PHE PHE A A 7   7   . -5.317  5.388  -23.332 1.00 16.85 1 . C ? 
ATOM   55   O   O   . PHE PHE PHE A A 7   7   . -5.898  6.401  -23.750 1.00 16.98 1 . O ? 
ATOM   56   N   N   . PHE PHE PHE A A 8   8   . -4.016  5.353  -22.980 1.00 16.71 1 . N ? 
ATOM   57   CA  CA  . PHE PHE PHE A A 8   8   . -3.047  6.413  -23.271 1.00 16.61 1 . C ? 
ATOM   58   CB  CB  . PHE PHE PHE A A 8   8   . -2.342  6.932  -21.984 1.00 16.98 1 . C ? 
ATOM   59   CG  CG  . PHE PHE PHE A A 8   8   . -3.203  7.703  -20.974 1.00 16.75 1 . C ? 
ATOM   60   CD1 CD1 . PHE PHE PHE A A 8   8   . -4.497  8.154  -21.239 1.00 16.72 1 . C ? 
ATOM   61   CE1 CE1 . PHE PHE PHE A A 8   8   . -5.214  8.884  -20.272 1.00 16.71 1 . C ? 
ATOM   62   CZ  CZ  . PHE PHE PHE A A 8   8   . -4.622  9.197  -19.055 1.00 17.18 1 . C ? 
ATOM   63   CE2 CE2 . PHE PHE PHE A A 8   8   . -3.338  8.772  -18.780 1.00 16.99 1 . C ? 
ATOM   64   CD2 CD2 . PHE PHE PHE A A 8   8   . -2.625  8.027  -19.725 1.00 16.75 1 . C ? 
ATOM   65   C   C   . PHE PHE PHE A A 8   8   . -1.911  5.805  -24.136 1.00 16.05 1 . C ? 
ATOM   66   O   O   . PHE PHE PHE A A 8   8   . -1.334  4.776  -23.742 1.00 17.56 1 . O ? 
ATOM   67   N   N   . ASP ASP ASP A A 9   9   . -1.561  6.485  -25.233 1.00 16.69 1 . N ? 
ATOM   68   CA  CA  . ASP ASP ASP A A 9   9   . -0.312  6.179  -25.957 1.00 17.79 1 . C ? 
ATOM   69   CB  CB  . ASP ASP ASP A A 9   9   . -0.527  6.274  -27.479 1.00 18.83 1 . C ? 
ATOM   70   CG  CG  . ASP ASP ASP A A 9   9   . -1.359  5.131  -28.014 1.00 20.66 1 . C ? 
ATOM   71   OD1 OD1 . ASP ASP ASP A A 9   9   . -1.305  4.021  -27.450 1.00 20.78 1 . O ? 
ATOM   72   OD2 OD2 . ASP ASP ASP A A 9   9   . -2.066  5.341  -29.018 1.00 25.34 1 . O ? 
ATOM   73   C   C   . ASP ASP ASP A A 9   9   . 0.748   7.186  -25.473 1.00 17.07 1 . C ? 
ATOM   74   O   O   . ASP ASP ASP A A 9   9   . 0.591   8.392  -25.671 1.00 18.36 1 . O ? 
ATOM   75   N   N   . ILE ILE ILE A A 10  10  . 1.830   6.663  -24.890 1.00 17.75 1 . N ? 
ATOM   76   CA  CA  . ILE ILE ILE A A 10  10  . 2.876   7.459  -24.225 1.00 18.19 1 . C ? 
ATOM   77   CB  CB  . ILE ILE ILE A A 10  10  . 3.346   6.740  -22.951 1.00 17.98 1 . C ? 
ATOM   78   CG1 CG1 . ILE ILE ILE A A 10  10  . 2.155   6.471  -21.978 1.00 18.72 1 . C ? 
ATOM   79   CD1 CD1 . ILE ILE ILE A A 10  10  . 1.468   7.688  -21.417 1.00 19.38 1 . C ? 
ATOM   80   CG2 CG2 . ILE ILE ILE A A 10  10  . 4.481   7.509  -22.242 1.00 19.21 1 . C ? 
ATOM   81   C   C   . ILE ILE ILE A A 10  10  . 4.076   7.688  -25.153 1.00 18.52 1 . C ? 
ATOM   82   O   O   . ILE ILE ILE A A 10  10  . 4.493   6.763  -25.886 1.00 19.74 1 . O ? 
ATOM   83   N   N   . ALA ALA ALA A A 11  11  . 4.617   8.899  -25.115 1.00 19.10 1 . N ? 
ATOM   84   CA  CA  . ALA ALA ALA A A 11  11  . 5.861   9.232  -25.836 1.00 19.65 1 . C ? 
ATOM   85   CB  CB  . ALA ALA ALA A A 11  11  . 5.586   10.201 -26.984 1.00 20.46 1 . C ? 
ATOM   86   C   C   . ALA ALA ALA A A 11  11  . 6.902   9.824  -24.873 1.00 19.45 1 . C ? 
ATOM   87   O   O   . ALA ALA ALA A A 11  11  . 6.552   10.437 -23.833 1.00 19.26 1 . O ? 
ATOM   88   N   N   . VAL VAL VAL A A 12  12  . 8.182   9.696  -25.254 1.00 19.89 1 . N ? 
ATOM   89   CA  CA  . VAL VAL VAL A A 12  12  . 9.358   10.115 -24.469 1.00 20.79 1 . C ? 
ATOM   90   CB  CB  . VAL VAL VAL A A 12  12  . 10.192  8.915  -24.007 1.00 21.44 1 . C ? 
ATOM   91   CG1 CG1 . VAL VAL VAL A A 12  12  . 11.455  9.373  -23.273 1.00 23.32 1 . C ? 
ATOM   92   CG2 CG2 . VAL VAL VAL A A 12  12  . 9.372   8.012  -23.099 1.00 22.20 1 . C ? 
ATOM   93   C   C   . VAL VAL VAL A A 12  12  . 10.197  11.013 -25.384 1.00 21.45 1 . C ? 
ATOM   94   O   O   . VAL VAL VAL A A 12  12  . 10.745  10.506 -26.393 1.00 22.21 1 . O ? 
ATOM   95   N   N   . ASP ASP ASP A A 13  13  . 10.264  12.305 -25.083 1.00 21.49 1 . N ? 
ATOM   96   CA  CA  . ASP ASP ASP A A 13  13  . 10.855  13.310 -25.983 1.00 23.81 1 . C ? 
ATOM   97   CB  CB  . ASP ASP ASP A A 13  13  . 12.403  13.254 -25.927 1.00 26.56 1 . C ? 
ATOM   98   CG  CG  . ASP ASP ASP A A 13  13  . 12.987  13.970 -24.723 1.00 28.90 1 . C ? 
ATOM   99   OD1 OD1 . ASP ASP ASP A A 13  13  . 12.277  14.752 -24.042 1.00 26.90 1 . O ? 
ATOM   100  OD2 OD2 . ASP ASP ASP A A 13  13  . 14.204  13.760 -24.467 1.00 35.10 1 . O ? 
ATOM   101  C   C   . ASP ASP ASP A A 13  13  . 10.317  13.166 -27.424 1.00 25.22 1 . C ? 
ATOM   102  O   O   . ASP ASP ASP A A 13  13  . 11.080  13.291 -28.419 1.00 26.64 1 . O ? 
ATOM   103  N   N   . GLY GLY GLY A A 14  14  . 9.015   12.902 -27.546 1.00 24.51 1 . N ? 
ATOM   104  CA  CA  . GLY GLY GLY A A 14  14  . 8.346   12.755 -28.842 1.00 24.85 1 . C ? 
ATOM   105  C   C   . GLY GLY GLY A A 14  14  . 8.427   11.391 -29.492 1.00 25.57 1 . C ? 
ATOM   106  O   O   . GLY GLY GLY A A 14  14  . 7.754   11.172 -30.512 1.00 29.69 1 . O ? 
ATOM   107  N   N   . GLU GLU GLU A A 15  15  . 9.223   10.475 -28.950 1.00 24.14 1 . N ? 
ATOM   108  CA  CA  . GLU GLU GLU A A 15  15  . 9.373   9.132  -29.514 1.00 26.24 1 . C ? 
ATOM   109  CB  CB  . GLU GLU GLU A A 15  15  . 10.799  8.616  -29.315 1.00 30.40 1 . C ? 
ATOM   110  CG  CG  . GLU GLU GLU A A 15  15  . 11.892  9.460  -29.970 1.00 36.46 1 . C ? 
ATOM   111  CD  CD  . GLU GLU GLU A A 15  15  . 11.755  9.594  -31.484 1.00 41.27 1 . C ? 
ATOM   112  OE1 OE1 . GLU GLU GLU A A 15  15  . 11.094  8.746  -32.138 1.00 45.08 1 . O ? 
ATOM   113  OE2 OE2 . GLU GLU GLU A A 15  15  . 12.326  10.567 -32.033 1.00 49.11 1 . O ? 
ATOM   114  C   C   . GLU GLU GLU A A 15  15  . 8.395   8.143  -28.860 1.00 25.28 1 . C ? 
ATOM   115  O   O   . GLU GLU GLU A A 15  15  . 8.309   8.078  -27.620 1.00 22.90 1 . O ? 
ATOM   116  N   N   . PRO PRO PRO A A 16  16  . 7.661   7.357  -29.661 1.00 22.49 1 . N ? 
ATOM   117  CA  CA  . PRO PRO PRO A A 16  16  . 6.699   6.402  -29.088 1.00 21.18 1 . C ? 
ATOM   118  CB  CB  . PRO PRO PRO A A 16  16  . 6.119   5.690  -30.336 1.00 23.37 1 . C ? 
ATOM   119  CG  CG  . PRO PRO PRO A A 16  16  . 6.321   6.662  -31.442 1.00 25.10 1 . C ? 
ATOM   120  CD  CD  . PRO PRO PRO A A 16  16  . 7.617   7.344  -31.147 1.00 24.70 1 . C ? 
ATOM   121  C   C   . PRO PRO PRO A A 16  16  . 7.317   5.385  -28.132 1.00 21.50 1 . C ? 
ATOM   122  O   O   . PRO PRO PRO A A 16  16  . 8.373   4.828  -28.419 1.00 22.92 1 . O ? 
ATOM   123  N   N   . LEU LEU LEU A A 17  17  . 6.670   5.160  -26.979 1.00 19.46 1 . N ? 
ATOM   124  CA  CA  . LEU LEU LEU A A 17  17  . 7.100   4.200  -25.966 1.00 19.18 1 . C ? 
ATOM   125  CB  CB  . LEU LEU LEU A A 17  17  . 7.185   4.875  -24.570 1.00 19.60 1 . C ? 
ATOM   126  CG  CG  . LEU LEU LEU A A 17  17  . 7.535   3.958  -23.398 1.00 19.97 1 . C ? 
ATOM   127  CD1 CD1 . LEU LEU LEU A A 17  17  . 8.939   3.382  -23.540 1.00 21.52 1 . C ? 
ATOM   128  CD2 CD2 . LEU LEU LEU A A 17  17  . 7.420   4.719  -22.079 1.00 20.25 1 . C ? 
ATOM   129  C   C   . LEU LEU LEU A A 17  17  . 6.168   2.970  -25.928 1.00 19.75 1 . C ? 
ATOM   130  O   O   . LEU LEU LEU A A 17  17  . 6.616   1.835  -26.109 1.00 22.70 1 . O ? 
ATOM   131  N   N   . GLY GLY GLY A A 18  18  . 4.878   3.193  -25.704 1.00 18.20 1 . N ? 
ATOM   132  CA  CA  . GLY GLY GLY A A 18  18  . 3.909   2.101  -25.630 1.00 17.76 1 . C ? 
ATOM   133  C   C   . GLY GLY GLY A A 18  18  . 2.553   2.591  -25.158 1.00 17.67 1 . C ? 
ATOM   134  O   O   . GLY GLY GLY A A 18  18  . 2.367   3.806  -24.972 1.00 18.91 1 . O ? 
ATOM   135  N   N   . ARG ARG ARG A A 19  19  . 1.631   1.653  -24.960 1.00 17.07 1 . N ? 
ATOM   136  CA  CA  . ARG ARG ARG A A 19  19  . 0.252   1.947  -24.550 1.00 17.19 1 . C ? 
ATOM   137  CB  CB  . ARG ARG ARG A A 19  19  . -0.741  1.298  -25.532 1.00 18.11 1 . C ? 
ATOM   138  CG  CG  . ARG ARG ARG A A 19  19  . -2.225  1.459  -25.176 1.00 18.11 1 . C ? 
ATOM   139  CD  CD  . ARG ARG ARG A A 19  19  . -3.142  0.997  -26.306 1.00 18.03 1 . C ? 
ATOM   140  NE  NE  . ARG ARG ARG A A 19  19  . -3.178  1.952  -27.402 1.00 18.93 1 . N ? 
ATOM   141  CZ  CZ  . ARG ARG ARG A A 19  19  . -4.044  1.916  -28.427 1.00 19.07 1 . C ? 
ATOM   142  NH1 NH1 . ARG ARG ARG A A 19  19  . -4.029  2.879  -29.341 1.00 20.42 1 . N ? 
ATOM   143  NH2 NH2 . ARG ARG ARG A A 19  19  . -4.908  0.924  -28.536 1.00 20.74 1 . N ? 
ATOM   144  C   C   . ARG ARG ARG A A 19  19  . -0.024  1.444  -23.145 1.00 17.14 1 . C ? 
ATOM   145  O   O   . ARG ARG ARG A A 19  19  . 0.368   0.341  -22.761 1.00 17.36 1 . O ? 
ATOM   146  N   N   . VAL VAL VAL A A 20  20  . -0.721  2.294  -22.369 1.00 17.05 1 . N ? 
ATOM   147  CA  CA  . VAL VAL VAL A A 20  20  . -1.266  1.896  -21.052 1.00 17.06 1 . C ? 
ATOM   148  CB  CB  . VAL VAL VAL A A 20  20  . -0.778  2.834  -19.907 1.00 17.93 1 . C ? 
ATOM   149  CG1 CG1 . VAL VAL VAL A A 20  20  . -1.275  2.330  -18.539 1.00 18.54 1 . C ? 
ATOM   150  CG2 CG2 . VAL VAL VAL A A 20  20  . 0.735   3.020  -19.908 1.00 19.14 1 . C ? 
ATOM   151  C   C   . VAL VAL VAL A A 20  20  . -2.794  1.965  -21.137 1.00 16.57 1 . C ? 
ATOM   152  O   O   . VAL VAL VAL A A 20  20  . -3.316  2.958  -21.630 1.00 17.64 1 . O ? 
ATOM   153  N   N   . SER SER SER A A 21  21  . -3.488  0.922  -20.679 1.00 17.21 1 . N ? 
ATOM   154  CA  CA  . SER SER SER A A 21  21  . -4.957  0.946  -20.637 1.00 18.25 1 . C ? 
ATOM   155  CB  CB  . SER SER SER A A 21  21  . -5.566  -0.166 -21.505 1.00 18.62 1 . C ? 
ATOM   156  OG  OG  . SER SER SER A A 21  21  . -5.411  -1.412 -20.891 1.00 22.48 1 . O ? 
ATOM   157  C   C   . SER SER SER A A 21  21  . -5.414  0.820  -19.184 1.00 17.41 1 . C ? 
ATOM   158  O   O   . SER SER SER A A 21  21  . -4.703  0.272  -18.339 1.00 18.92 1 . O ? 
ATOM   159  N   N   . PHE PHE PHE A A 22  22  . -6.612  1.344  -18.918 1.00 17.26 1 . N ? 
ATOM   160  CA  CA  . PHE PHE PHE A A 22  22  . -7.185  1.417  -17.556 1.00 16.84 1 . C ? 
ATOM   161  CB  CB  . PHE PHE PHE A A 22  22  . -7.219  2.869  -17.030 1.00 17.62 1 . C ? 
ATOM   162  CG  CG  . PHE PHE PHE A A 22  22  . -5.908  3.616  -17.134 1.00 16.57 1 . C ? 
ATOM   163  CD1 CD1 . PHE PHE PHE A A 22  22  . -4.958  3.544  -16.109 1.00 17.56 1 . C ? 
ATOM   164  CE1 CE1 . PHE PHE PHE A A 22  22  . -3.755  4.254  -16.193 1.00 17.05 1 . C ? 
ATOM   165  CZ  CZ  . PHE PHE PHE A A 22  22  . -3.499  5.064  -17.288 1.00 17.89 1 . C ? 
ATOM   166  CE2 CE2 . PHE PHE PHE A A 22  22  . -4.432  5.131  -18.325 1.00 18.55 1 . C ? 
ATOM   167  CD2 CD2 . PHE PHE PHE A A 22  22  . -5.639  4.423  -18.230 1.00 17.47 1 . C ? 
ATOM   168  C   C   . PHE PHE PHE A A 22  22  . -8.631  0.925  -17.539 1.00 17.55 1 . C ? 
ATOM   169  O   O   . PHE PHE PHE A A 22  22  . -9.408  1.311  -18.410 1.00 19.16 1 . O ? 
ATOM   170  N   N   . GLU GLU GLU A A 23  23  . -8.975  0.130  -16.523 1.00 16.69 1 . N ? 
ATOM   171  CA  CA  . GLU GLU GLU A A 23  23  . -10.390 -0.093 -16.130 1.00 17.89 1 . C ? 
ATOM   172  CB  CB  . GLU GLU GLU A A 23  23  . -10.553 -1.440 -15.404 1.00 19.69 1 . C ? 
ATOM   173  CG  CG  . GLU GLU GLU A A 23  23  . -12.010 -1.749 -15.029 1.00 20.99 1 . C ? 
ATOM   174  CD  CD  . GLU GLU GLU A A 23  23  . -12.205 -3.042 -14.231 1.00 23.70 1 . C ? 
ATOM   175  OE1 OE1 . GLU GLU GLU A A 23  23  . -11.261 -3.847 -14.093 1.00 26.34 1 . O ? 
ATOM   176  OE2 OE2 . GLU GLU GLU A A 23  23  . -13.342 -3.243 -13.743 1.00 26.52 1 . O ? 
ATOM   177  C   C   . GLU GLU GLU A A 23  23  . -10.839 1.034  -15.198 1.00 17.25 1 . C ? 
ATOM   178  O   O   . GLU GLU GLU A A 23  23  . -10.153 1.336  -14.204 1.00 17.72 1 . O ? 
ATOM   179  N   N   . LEU LEU LEU A A 24  24  . -11.975 1.641  -15.517 1.00 16.96 1 . N ? 
ATOM   180  CA  CA  . LEU LEU LEU A A 24  24  . -12.571 2.696  -14.672 1.00 17.06 1 . C ? 
ATOM   181  CB  CB  . LEU LEU LEU A A 24  24  . -13.002 3.911  -15.496 1.00 17.54 1 . C ? 
ATOM   182  CG  CG  . LEU LEU LEU A A 24  24  . -11.976 4.468  -16.487 1.00 17.01 1 . C ? 
ATOM   183  CD1 CD1 . LEU LEU LEU A A 24  24  . -12.553 5.652  -17.245 1.00 17.98 1 . C ? 
ATOM   184  CD2 CD2 . LEU LEU LEU A A 24  24  . -10.667 4.851  -15.793 1.00 17.76 1 . C ? 
ATOM   185  C   C   . LEU LEU LEU A A 24  24  . -13.754 2.115  -13.901 1.00 19.51 1 . C ? 
ATOM   186  O   O   . LEU LEU LEU A A 24  24  . -14.691 1.552  -14.527 1.00 18.94 1 . O ? 
ATOM   187  N   N   . PHE PHE PHE A A 25  25  . -13.744 2.275  -12.576 1.00 19.03 1 . N ? 
ATOM   188  CA  CA  . PHE PHE PHE A A 25  25  . -14.745 1.623  -11.693 1.00 19.71 1 . C ? 
ATOM   189  CB  CB  . PHE PHE PHE A A 25  25  . -14.158 1.369  -10.280 1.00 21.97 1 . C ? 
ATOM   190  CG  CG  . PHE PHE PHE A A 25  25  . -12.880 0.560  -10.267 1.00 22.35 1 . C ? 
ATOM   191  CD1 CD1 . PHE PHE PHE A A 25  25  . -12.751 -0.620 -10.989 1.00 24.54 1 . C ? 
ATOM   192  CE1 CE1 . PHE PHE PHE A A 25  25  . -11.558 -1.344 -10.951 1.00 26.17 1 . C ? 
ATOM   193  CZ  CZ  . PHE PHE PHE A A 25  25  . -10.503 -0.890 -10.185 1.00 24.20 1 . C ? 
ATOM   194  CE2 CE2 . PHE PHE PHE A A 25  25  . -10.629 0.265  -9.454  1.00 24.05 1 . C ? 
ATOM   195  CD2 CD2 . PHE PHE PHE A A 25  25  . -11.794 0.993  -9.512  1.00 23.25 1 . C ? 
ATOM   196  C   C   . PHE PHE PHE A A 25  25  . -16.039 2.440  -11.614 1.00 20.43 1 . C ? 
ATOM   197  O   O   . PHE PHE PHE A A 25  25  . -16.425 2.947  -10.549 1.00 20.26 1 . O ? 
ATOM   198  N   N   . ALA ALA ALA A A 26  26  . -16.729 2.538  -12.744 1.00 19.71 1 . N ? 
ATOM   199  CA  CA  . ALA ALA ALA A A 26  26  . -17.991 3.275  -12.845 1.00 20.86 1 . C ? 
ATOM   200  CB  CB  . ALA ALA ALA A A 26  26  . -18.451 3.351  -14.294 1.00 22.27 1 . C ? 
ATOM   201  C   C   . ALA ALA ALA A A 26  26  . -19.093 2.659  -11.968 1.00 21.97 1 . C ? 
ATOM   202  O   O   . ALA ALA ALA A A 26  26  . -19.988 3.381  -11.522 1.00 22.32 1 . O ? 
ATOM   203  N   N   . ASP ASP ASP A A 27  27  . -18.947 1.386  -11.618 1.00 22.86 1 . N ? 
ATOM   204  CA  CA  . ASP ASP ASP A A 27  27  . -19.912 0.720  -10.751 1.00 25.10 1 . C ? 
ATOM   205  CB  CB  . ASP ASP ASP A A 27  27  . -19.688 -0.793 -10.761 1.00 27.03 1 . C ? 
ATOM   206  CG  CG  . ASP ASP ASP A A 27  27  . -18.248 -1.170 -10.476 1.00 29.36 1 . C ? 
ATOM   207  OD1 OD1 . ASP ASP ASP A A 27  27  . -17.390 -0.263 -10.441 1.00 26.29 1 . O ? 
ATOM   208  OD2 OD2 . ASP ASP ASP A A 27  27  . -17.974 -2.374 -10.286 1.00 35.42 1 . O ? 
ATOM   209  C   C   . ASP ASP ASP A A 27  27  . -19.852 1.253  -9.310  1.00 26.81 1 . C ? 
ATOM   210  O   O   . ASP ASP ASP A A 27  27  . -20.868 1.285  -8.615  1.00 28.74 1 . O ? 
ATOM   211  N   N   . LYS LYS LYS A A 28  28  . -18.665 1.668  -8.867  1.00 24.44 1 . N ? 
ATOM   212  CA  CA  . LYS LYS LYS A A 28  28  . -18.481 2.195  -7.505  1.00 23.64 1 . C ? 
ATOM   213  CB  CB  . LYS LYS LYS A A 28  28  . -17.286 1.490  -6.857  1.00 27.43 1 . C ? 
ATOM   214  CG  CG  . LYS LYS LYS A A 28  28  . -17.542 -0.005 -6.686  1.00 32.46 1 . C ? 
ATOM   215  CD  CD  . LYS LYS LYS A A 28  28  . -16.462 -0.698 -5.889  1.00 36.27 1 . C ? 
ATOM   216  CE  CE  . LYS LYS LYS A A 28  28  . -16.835 -2.147 -5.610  1.00 39.05 1 . C ? 
ATOM   217  NZ  NZ  . LYS LYS LYS A A 28  28  . -16.763 -3.008 -6.823  1.00 41.90 1 . N ? 
ATOM   218  C   C   . LYS LYS LYS A A 28  28  . -18.342 3.718  -7.371  1.00 20.61 1 . C ? 
ATOM   219  O   O   . LYS LYS LYS A A 28  28  . -18.756 4.306  -6.359  1.00 19.88 1 . O ? 
ATOM   220  N   N   . VAL VAL VAL A A 29  29  . -17.743 4.377  -8.373  1.00 19.64 1 . N ? 
ATOM   221  CA  CA  . VAL VAL VAL A A 29  29  . -17.528 5.853  -8.388  1.00 18.88 1 . C ? 
ATOM   222  CB  CB  . VAL VAL VAL A A 29  29  . -16.079 6.305  -7.971  1.00 20.53 1 . C ? 
ATOM   223  CG1 CG1 . VAL VAL VAL A A 29  29  . -15.940 6.326  -6.471  1.00 21.49 1 . C ? 
ATOM   224  CG2 CG2 . VAL VAL VAL A A 29  29  . -15.040 5.420  -8.589  1.00 22.31 1 . C ? 
ATOM   225  C   C   . VAL VAL VAL A A 29  29  . -17.893 6.403  -9.764  1.00 18.98 1 . C ? 
ATOM   226  O   O   . VAL VAL VAL A A 29  29  . -17.033 6.849  -10.551 1.00 17.93 1 . O ? 
ATOM   227  N   N   . PRO PRO PRO A A 30  30  . -19.204 6.362  -10.096 1.00 18.15 1 . N ? 
ATOM   228  CA  CA  . PRO PRO PRO A A 30  30  . -19.614 6.784  -11.438 1.00 18.14 1 . C ? 
ATOM   229  CB  CB  . PRO PRO PRO A A 30  30  . -21.147 6.532  -11.437 1.00 19.35 1 . C ? 
ATOM   230  CG  CG  . PRO PRO PRO A A 30  30  . -21.517 6.519  -9.988  1.00 19.61 1 . C ? 
ATOM   231  CD  CD  . PRO PRO PRO A A 30  30  . -20.366 5.900  -9.289  1.00 19.23 1 . C ? 
ATOM   232  C   C   . PRO PRO PRO A A 30  30  . -19.262 8.214  -11.842 1.00 16.28 1 . C ? 
ATOM   233  O   O   . PRO PRO PRO A A 30  30  . -18.878 8.440  -12.995 1.00 18.11 1 . O ? 
ATOM   234  N   N   . LYS LYS LYS A A 31  31  . -19.419 9.190  -10.942 1.00 16.37 1 . N ? 
ATOM   235  CA  CA  . LYS LYS LYS A A 31  31  . -19.176 10.594 -11.301 1.00 16.67 1 . C ? 
ATOM   236  CB  CB  . LYS LYS LYS A A 31  31  . -19.657 11.560 -10.198 1.00 17.73 1 . C ? 
ATOM   237  CG  CG  . LYS LYS LYS A A 31  31  . -19.572 13.022 -10.568 1.00 19.14 1 . C ? 
ATOM   238  CD  CD  . LYS LYS LYS A A 31  31  . -20.284 13.931 -9.557  1.00 20.74 1 . C ? 
ATOM   239  CE  CE  . LYS LYS LYS A A 31  31  . -20.156 15.396 -9.931  1.00 21.90 1 . C ? 
ATOM   240  NZ  NZ  . LYS LYS LYS A A 31  31  . -21.048 16.262 -9.092  1.00 23.78 1 . N ? 
ATOM   241  C   C   . LYS LYS LYS A A 31  31  . -17.670 10.820 -11.627 1.00 16.31 1 . C ? 
ATOM   242  O   O   . LYS LYS LYS A A 31  31  . -17.318 11.519 -12.594 1.00 17.10 1 . O ? 
ATOM   243  N   N   . THR THR THR A A 32  32  . -16.812 10.230 -10.805 1.00 16.12 1 . N ? 
ATOM   244  CA  CA  . THR THR THR A A 32  32  . -15.346 10.387 -10.944 1.00 15.76 1 . C ? 
ATOM   245  CB  CB  . THR THR THR A A 32  32  . -14.658 9.909  -9.658  1.00 15.89 1 . C ? 
ATOM   246  OG1 OG1 . THR THR THR A A 32  32  . -15.202 10.587 -8.523  1.00 16.07 1 . O ? 
ATOM   247  CG2 CG2 . THR THR THR A A 32  32  . -13.145 10.209 -9.666  1.00 15.72 1 . C ? 
ATOM   248  C   C   . THR THR THR A A 32  32  . -14.840 9.602  -12.181 1.00 15.91 1 . C ? 
ATOM   249  O   O   . THR THR THR A A 32  32  . -14.014 10.108 -12.981 1.00 15.49 1 . O ? 
ATOM   250  N   N   . ALA ALA ALA A A 33  33  . -15.341 8.379  -12.374 1.00 15.60 1 . N ? 
ATOM   251  CA  CA  . ALA ALA ALA A A 33  33  . -15.025 7.598  -13.586 1.00 16.04 1 . C ? 
ATOM   252  CB  CB  . ALA ALA ALA A A 33  33  . -15.647 6.203  -13.554 1.00 17.05 1 . C ? 
ATOM   253  C   C   . ALA ALA ALA A A 33  33  . -15.437 8.333  -14.873 1.00 17.38 1 . C ? 
ATOM   254  O   O   . ALA ALA ALA A A 33  33  . -14.677 8.351  -15.860 1.00 17.51 1 . O ? 
ATOM   255  N   N   . GLU GLU GLU A A 34  34  . -16.639 8.916  -14.888 1.00 16.94 1 . N ? 
ATOM   256  CA  CA  . GLU GLU GLU A A 34  34  . -17.122 9.660  -16.066 1.00 17.55 1 . C ? 
ATOM   257  CB  CB  . GLU GLU GLU A A 34  34  . -18.618 10.042 -15.886 1.00 18.29 1 . C ? 
ATOM   258  CG  CG  . GLU GLU GLU A A 34  34  . -19.228 10.881 -17.009 1.00 19.67 1 . C ? 
ATOM   259  CD  CD  . GLU GLU GLU A A 34  34  . -19.227 10.221 -18.371 1.00 20.10 1 . C ? 
ATOM   260  OE1 OE1 . GLU GLU GLU A A 34  34  . -19.032 8.994  -18.524 1.00 21.28 1 . O ? 
ATOM   261  OE2 OE2 . GLU GLU GLU A A 34  34  . -19.423 10.984 -19.341 1.00 23.85 1 . O ? 
ATOM   262  C   C   . GLU GLU GLU A A 34  34  . -16.245 10.862 -16.437 1.00 16.85 1 . C ? 
ATOM   263  O   O   . GLU GLU GLU A A 34  34  . -16.003 11.135 -17.629 1.00 17.23 1 . O ? 
ATOM   264  N   N   . ASN ASN ASN A A 35  35  . -15.796 11.621 -15.427 1.00 16.26 1 . N ? 
ATOM   265  CA  CA  . ASN ASN ASN A A 35  35  . -14.879 12.741 -15.675 1.00 15.79 1 . C ? 
ATOM   266  CB  CB  . ASN ASN ASN A A 35  35  . -14.507 13.405 -14.336 1.00 15.88 1 . C ? 
ATOM   267  CG  CG  . ASN ASN ASN A A 35  35  . -13.580 14.609 -14.476 1.00 15.49 1 . C ? 
ATOM   268  OD1 OD1 . ASN ASN ASN A A 35  35  . -13.889 15.603 -15.156 1.00 17.01 1 . O ? 
ATOM   269  ND2 ND2 . ASN ASN ASN A A 35  35  . -12.422 14.555 -13.785 1.00 15.83 1 . N ? 
ATOM   270  C   C   . ASN ASN ASN A A 35  35  . -13.607 12.271 -16.417 1.00 16.05 1 . C ? 
ATOM   271  O   O   . ASN ASN ASN A A 35  35  . -13.242 12.830 -17.465 1.00 16.07 1 . O ? 
ATOM   272  N   N   . PHE PHE PHE A A 36  36  . -12.960 11.229 -15.900 1.00 15.63 1 . N ? 
ATOM   273  CA  CA  . PHE PHE PHE A A 36  36  . -11.711 10.723 -16.521 1.00 15.98 1 . C ? 
ATOM   274  CB  CB  . PHE PHE PHE A A 36  36  . -11.068 9.667  -15.631 1.00 15.86 1 . C ? 
ATOM   275  CG  CG  . PHE PHE PHE A A 36  36  . -9.664  9.253  -16.036 1.00 15.26 1 . C ? 
ATOM   276  CD1 CD1 . PHE PHE PHE A A 36  36  . -8.534  9.909  -15.530 1.00 16.22 1 . C ? 
ATOM   277  CE1 CE1 . PHE PHE PHE A A 36  36  . -7.258  9.459  -15.873 1.00 15.57 1 . C ? 
ATOM   278  CZ  CZ  . PHE PHE PHE A A 36  36  . -7.110  8.364  -16.692 1.00 16.54 1 . C ? 
ATOM   279  CE2 CE2 . PHE PHE PHE A A 36  36  . -8.199  7.723  -17.215 1.00 17.22 1 . C ? 
ATOM   280  CD2 CD2 . PHE PHE PHE A A 36  36  . -9.468  8.143  -16.877 1.00 16.47 1 . C ? 
ATOM   281  C   C   . PHE PHE PHE A A 36  36  . -11.976 10.165 -17.928 1.00 15.95 1 . C ? 
ATOM   282  O   O   . PHE PHE PHE A A 36  36  . -11.199 10.408 -18.861 1.00 16.31 1 . O ? 
ATOM   283  N   N   . ARG ARG ARG A A 37  37  . -13.094 9.450  -18.096 1.00 16.40 1 . N ? 
ATOM   284  CA  CA  . ARG ARG ARG A A 37  37  . -13.460 8.896  -19.421 1.00 16.57 1 . C ? 
ATOM   285  CB  CB  . ARG ARG ARG A A 37  37  . -14.754 8.072  -19.333 1.00 17.31 1 . C ? 
ATOM   286  CG  CG  . ARG ARG ARG A A 37  37  . -15.118 7.288  -20.605 1.00 18.04 1 . C ? 
ATOM   287  CD  CD  . ARG ARG ARG A A 37  37  . -16.609 6.888  -20.684 1.00 19.36 1 . C ? 
ATOM   288  NE  NE  . ARG ARG ARG A A 37  37  . -17.461 8.064  -20.791 1.00 19.09 1 . N ? 
ATOM   289  CZ  CZ  . ARG ARG ARG A A 37  37  . -17.592 8.840  -21.868 1.00 19.99 1 . C ? 
ATOM   290  NH1 NH1 . ARG ARG ARG A A 37  37  . -17.042 8.519  -23.040 1.00 20.44 1 . N ? 
ATOM   291  NH2 NH2 . ARG ARG ARG A A 37  37  . -18.323 9.926  -21.782 1.00 20.96 1 . N ? 
ATOM   292  C   C   . ARG ARG ARG A A 37  37  . -13.616 10.018 -20.462 1.00 17.28 1 . C ? 
ATOM   293  O   O   . ARG ARG ARG A A 37  37  . -13.046 9.940  -21.576 1.00 17.52 1 . O ? 
ATOM   294  N   N   . ALA ALA ALA A A 38  38  . -14.407 11.038 -20.131 1.00 17.19 1 . N ? 
ATOM   295  CA  CA  . ALA ALA ALA A A 38  38  . -14.687 12.139 -21.063 1.00 17.21 1 . C ? 
ATOM   296  CB  CB  . ALA ALA ALA A A 38  38  . -15.821 13.017 -20.547 1.00 18.88 1 . C ? 
ATOM   297  C   C   . ALA ALA ALA A A 38  38  . -13.424 12.967 -21.362 1.00 17.36 1 . C ? 
ATOM   298  O   O   . ALA ALA ALA A A 38  38  . -13.227 13.449 -22.488 1.00 17.21 1 . O ? 
ATOM   299  N   N   . LEU LEU LEU A A 39  39  . -12.563 13.158 -20.346 1.00 17.10 1 . N ? 
ATOM   300  CA  CA  . LEU LEU LEU A A 39  39  . -11.302 13.878 -20.576 1.00 16.50 1 . C ? 
ATOM   301  CB  CB  . LEU LEU LEU A A 39  39  . -10.621 14.237 -19.236 1.00 16.26 1 . C ? 
ATOM   302  CG  CG  . LEU LEU LEU A A 39  39  . -11.341 15.280 -18.354 1.00 15.61 1 . C ? 
ATOM   303  CD1 CD1 . LEU LEU LEU A A 39  39  . -10.696 15.370 -16.967 1.00 16.89 1 . C ? 
ATOM   304  CD2 CD2 . LEU LEU LEU A A 39  39  . -11.415 16.649 -19.028 1.00 16.38 1 . C ? 
ATOM   305  C   C   . LEU LEU LEU A A 39  39  . -10.355 13.067 -21.493 1.00 16.74 1 . C ? 
ATOM   306  O   O   . LEU LEU LEU A A 39  39  . -9.541  13.672 -22.229 1.00 17.31 1 . O ? 
ATOM   307  N   N   . SER SER SER A A 40  40  . -10.447 11.740 -21.438 1.00 16.55 1 . N ? 
ATOM   308  CA  CA  . SER SER SER A A 40  40  . -9.667  10.843 -22.291 1.00 17.18 1 . C ? 
ATOM   309  CB  CB  . SER SER SER A A 40  40  . -9.595  9.434  -21.713 1.00 17.05 1 . C ? 
ATOM   310  OG  OG  . SER SER SER A A 40  40  . -8.935  9.401  -20.442 1.00 17.34 1 . O ? 
ATOM   311  C   C   . SER SER SER A A 40  40  . -10.153 10.809 -23.754 1.00 18.73 1 . C ? 
ATOM   312  O   O   . SER SER SER A A 40  40  . -9.328  10.653 -24.657 1.00 19.88 1 . O ? 
ATOM   313  N   N   . THR THR THR A A 41  41  . -11.462 10.942 -23.992 1.00 18.98 1 . N ? 
ATOM   314  CA  CA  . THR THR THR A A 41  41  . -11.967 11.001 -25.394 1.00 19.46 1 . C ? 
ATOM   315  CB  CB  . THR THR THR A A 41  41  . -13.432 10.558 -25.526 1.00 19.70 1 . C ? 
ATOM   316  OG1 OG1 . THR THR THR A A 41  41  . -14.268 11.481 -24.829 1.00 20.74 1 . O ? 
ATOM   317  CG2 CG2 . THR THR THR A A 41  41  . -13.609 9.184  -25.025 1.00 20.22 1 . C ? 
ATOM   318  C   C   . THR THR THR A A 41  41  . -11.878 12.387 -25.969 1.00 20.51 1 . C ? 
ATOM   319  O   O   . THR THR THR A A 41  41  . -11.846 12.526 -27.196 1.00 22.63 1 . O ? 
ATOM   320  N   N   . GLY GLY GLY A A 42  42  . -11.875 13.421 -25.120 1.00 19.69 1 . N ? 
ATOM   321  CA  CA  . GLY GLY GLY A A 42  42  . -11.914 14.808 -25.546 1.00 20.92 1 . C ? 
ATOM   322  C   C   . GLY GLY GLY A A 42  42  . -13.271 15.317 -26.006 1.00 22.00 1 . C ? 
ATOM   323  O   O   . GLY GLY GLY A A 42  42  . -13.342 16.399 -26.604 1.00 23.63 1 . O ? 
ATOM   324  N   N   . GLU GLU GLU A A 43  43  . -14.335 14.563 -25.715 1.00 22.44 1 . N ? 
ATOM   325  CA  CA  . GLU GLU GLU A A 43  43  . -15.676 14.845 -26.277 1.00 22.86 1 . C ? 
ATOM   326  CB  CB  . GLU GLU GLU A A 43  43  . -16.610 13.652 -26.055 1.00 23.49 1 . C ? 
ATOM   327  CG  CG  . GLU GLU GLU A A 43  43  . -16.992 13.366 -24.602 1.00 23.83 1 . C ? 
ATOM   328  CD  CD  . GLU GLU GLU A A 43  43  . -17.609 11.985 -24.429 1.00 24.05 1 . C ? 
ATOM   329  OE1 OE1 . GLU GLU GLU A A 43  43  . -16.930 10.973 -24.682 1.00 24.14 1 . O ? 
ATOM   330  OE2 OE2 . GLU GLU GLU A A 43  43  . -18.813 11.894 -24.071 1.00 25.76 1 . O ? 
ATOM   331  C   C   . GLU GLU GLU A A 43  43  . -16.332 16.159 -25.808 1.00 24.56 1 . C ? 
ATOM   332  O   O   . GLU GLU GLU A A 43  43  . -17.270 16.641 -26.479 1.00 25.72 1 . O ? 
ATOM   333  N   N   . LYS LYS LYS A A 44  44  . -15.879 16.753 -24.701 1.00 23.20 1 . N ? 
ATOM   334  CA  CA  . LYS LYS LYS A A 44  44  . -16.385 18.052 -24.230 1.00 23.79 1 . C ? 
ATOM   335  CB  CB  . LYS LYS LYS A A 44  44  . -16.360 18.170 -22.700 1.00 25.50 1 . C ? 
ATOM   336  CG  CG  . LYS LYS LYS A A 44  44  . -16.979 17.016 -21.927 1.00 26.87 1 . C ? 
ATOM   337  CD  CD  . LYS LYS LYS A A 44  44  . -18.461 16.848 -22.185 1.00 27.84 1 . C ? 
ATOM   338  CE  CE  . LYS LYS LYS A A 44  44  . -19.008 15.729 -21.316 1.00 30.54 1 . C ? 
ATOM   339  NZ  NZ  . LYS LYS LYS A A 44  44  . -20.485 15.567 -21.432 1.00 32.41 1 . N ? 
ATOM   340  C   C   . LYS LYS LYS A A 44  44  . -15.614 19.249 -24.828 1.00 23.66 1 . C ? 
ATOM   341  O   O   . LYS LYS LYS A A 44  44  . -15.949 20.404 -24.535 1.00 27.04 1 . O ? 
ATOM   342  N   N   . GLY GLY GLY A A 45  45  . -14.576 18.977 -25.620 1.00 23.64 1 . N ? 
ATOM   343  CA  CA  . GLY GLY GLY A A 45  45  . -13.775 20.034 -26.271 1.00 23.75 1 . C ? 
ATOM   344  C   C   . GLY GLY GLY A A 45  45  . -12.461 20.341 -25.565 1.00 23.46 1 . C ? 
ATOM   345  O   O   . GLY GLY GLY A A 45  45  . -11.751 21.277 -25.952 1.00 25.25 1 . O ? 
ATOM   346  N   N   . PHE PHE PHE A A 46  46  . -12.139 19.557 -24.531 1.00 21.59 1 . N ? 
ATOM   347  CA  CA  . PHE PHE PHE A A 46  46  . -10.880 19.684 -23.793 1.00 20.82 1 . C ? 
ATOM   348  CB  CB  . PHE PHE PHE A A 46  46  . -10.964 20.805 -22.738 1.00 21.32 1 . C ? 
ATOM   349  CG  CG  . PHE PHE PHE A A 46  46  . -12.143 20.692 -21.787 1.00 22.84 1 . C ? 
ATOM   350  CD1 CD1 . PHE PHE PHE A A 46  46  . -12.040 19.978 -20.589 1.00 22.91 1 . C ? 
ATOM   351  CE1 CE1 . PHE PHE PHE A A 46  46  . -13.124 19.893 -19.711 1.00 24.36 1 . C ? 
ATOM   352  CZ  CZ  . PHE PHE PHE A A 46  46  . -14.331 20.529 -20.021 1.00 24.91 1 . C ? 
ATOM   353  CE2 CE2 . PHE PHE PHE A A 46  46  . -14.446 21.259 -21.196 1.00 25.09 1 . C ? 
ATOM   354  CD2 CD2 . PHE PHE PHE A A 46  46  . -13.360 21.349 -22.067 1.00 24.13 1 . C ? 
ATOM   355  C   C   . PHE PHE PHE A A 46  46  . -10.543 18.349 -23.140 1.00 19.70 1 . C ? 
ATOM   356  O   O   . PHE PHE PHE A A 46  46  . -11.398 17.446 -23.026 1.00 19.45 1 . O ? 
ATOM   357  N   N   . GLY GLY GLY A A 47  47  . -9.293  18.206 -22.717 1.00 18.64 1 . N ? 
ATOM   358  CA  CA  . GLY GLY GLY A A 47  47  . -8.868  16.932 -22.120 1.00 17.81 1 . C ? 
ATOM   359  C   C   . GLY GLY GLY A A 47  47  . -7.392  16.624 -22.162 1.00 16.56 1 . C ? 
ATOM   360  O   O   . GLY GLY GLY A A 47  47  . -6.563  17.512 -22.360 1.00 17.14 1 . O ? 
ATOM   361  N   N   . TYR TYR TYR A A 48  48  . -7.067  15.337 -22.004 1.00 15.81 1 . N ? 
ATOM   362  CA  CA  . TYR TYR TYR A A 48  48  . -5.693  14.900 -21.756 1.00 16.21 1 . C ? 
ATOM   363  CB  CB  . TYR TYR TYR A A 48  48  . -5.693  13.524 -21.073 1.00 15.74 1 . C ? 
ATOM   364  CG  CG  . TYR TYR TYR A A 48  48  . -6.350  13.456 -19.663 1.00 15.04 1 . C ? 
ATOM   365  CD1 CD1 . TYR TYR TYR A A 48  48  . -6.073  14.429 -18.685 1.00 15.47 1 . C ? 
ATOM   366  CE1 CE1 . TYR TYR TYR A A 48  48  . -6.643  14.377 -17.426 1.00 15.40 1 . C ? 
ATOM   367  CZ  CZ  . TYR TYR TYR A A 48  48  . -7.519  13.343 -17.105 1.00 14.75 1 . C ? 
ATOM   368  OH  OH  . TYR TYR TYR A A 48  48  . -8.105  13.254 -15.834 1.00 15.28 1 . O ? 
ATOM   369  CE2 CE2 . TYR TYR TYR A A 48  48  . -7.799  12.370 -18.060 1.00 14.78 1 . C ? 
ATOM   370  CD2 CD2 . TYR TYR TYR A A 48  48  . -7.224  12.450 -19.330 1.00 15.06 1 . C ? 
ATOM   371  C   C   . TYR TYR TYR A A 48  48  . -4.758  14.849 -22.970 1.00 16.74 1 . C ? 
ATOM   372  O   O   . TYR TYR TYR A A 48  48  . -3.546  14.842 -22.798 1.00 16.95 1 . O ? 
ATOM   373  N   N   . LYS LYS LYS A A 49  49  . -5.305  14.731 -24.193 1.00 17.12 1 . N ? 
ATOM   374  CA  CA  . LYS LYS LYS A A 49  49  . -4.425  14.525 -25.374 1.00 18.16 1 . C ? 
ATOM   375  CB  CB  . LYS LYS LYS A A 49  49  . -5.245  14.426 -26.676 1.00 19.30 1 . C ? 
ATOM   376  CG  CG  . LYS LYS LYS A A 49  49  . -4.391  14.085 -27.906 1.00 21.44 1 . C ? 
ATOM   377  CD  CD  . LYS LYS LYS A A 49  49  . -5.242  13.842 -29.155 1.00 23.48 1 . C ? 
ATOM   378  CE  CE  . LYS LYS LYS A A 49  49  . -4.368  13.485 -30.345 1.00 26.40 1 . C ? 
ATOM   379  NZ  NZ  . LYS LYS LYS A A 49  49  . -5.167  13.388 -31.612 1.00 30.27 1 . N ? 
ATOM   380  C   C   . LYS LYS LYS A A 49  49  . -3.395  15.650 -25.507 1.00 17.60 1 . C ? 
ATOM   381  O   O   . LYS LYS LYS A A 49  49  . -3.774  16.829 -25.504 1.00 18.92 1 . O ? 
ATOM   382  N   N   . GLY GLY GLY A A 50  50  . -2.116  15.280 -25.589 1.00 17.58 1 . N ? 
ATOM   383  CA  CA  . GLY GLY GLY A A 50  50  . -1.014  16.250 -25.694 1.00 18.86 1 . C ? 
ATOM   384  C   C   . GLY GLY GLY A A 50  50  . -0.394  16.719 -24.390 1.00 19.80 1 . C ? 
ATOM   385  O   O   . GLY GLY GLY A A 50  50  . 0.638   17.398 -24.407 1.00 22.09 1 . O ? 
ATOM   386  N   N   . SER SER SER A A 51  51  . -1.014  16.367 -23.254 1.00 17.63 1 . N ? 
ATOM   387  CA  CA  . SER SER SER A A 51  51  . -0.521  16.787 -21.924 1.00 18.73 1 . C ? 
ATOM   388  CB  CB  . SER SER SER A A 51  51  . -1.694  16.834 -20.922 1.00 18.64 1 . C ? 
ATOM   389  OG  OG  . SER SER SER A A 51  51  . -2.196  15.562 -20.576 1.00 18.62 1 . O ? 
ATOM   390  C   C   . SER SER SER A A 51  51  . 0.637   15.904 -21.419 1.00 18.03 1 . C ? 
ATOM   391  O   O   . SER SER SER A A 51  51  . 0.979   14.897 -22.027 1.00 17.69 1 . O ? 
ATOM   392  N   N   . CYS CYS CYS A A 52  52  . 1.285   16.322 -20.317 1.00 19.96 1 . N ? 
ATOM   393  CA  CA  A CYS CYS CYS A A 52  52  . 2.472   15.589 -19.818 0.50 20.29 1 . C ? 
ATOM   394  CA  CA  B CYS CYS CYS A A 52  52  . 2.514   15.726 -19.799 0.50 22.03 1 . C ? 
ATOM   395  CB  CB  A CYS CYS CYS A A 52  52  . 3.748   16.421 -19.903 0.50 20.53 1 . C ? 
ATOM   396  CB  CB  B CYS CYS CYS A A 52  52  . 3.573   16.845 -19.818 0.50 24.88 1 . C ? 
ATOM   397  SG  SG  A CYS CYS CYS A A 52  52  . 3.880   17.685 -18.629 0.50 22.60 1 . S ? 
ATOM   398  SG  SG  B CYS CYS CYS A A 52  52  . 4.847   16.921 -18.558 0.50 32.27 1 . S ? 
ATOM   399  C   C   . CYS CYS CYS A A 52  52  . 2.342   15.082 -18.396 1.00 19.34 1 . C ? 
ATOM   400  O   O   . CYS CYS CYS A A 52  52  . 1.427   15.470 -17.651 1.00 20.67 1 . O ? 
ATOM   401  N   N   . PHE PHE PHE A A 53  53  . 3.202   14.143 -18.052 1.00 18.87 1 . N ? 
ATOM   402  CA  CA  . PHE PHE PHE A A 53  53  . 3.380   13.670 -16.654 1.00 17.83 1 . C ? 
ATOM   403  CB  CB  . PHE PHE PHE A A 53  53  . 3.756   12.193 -16.592 1.00 18.28 1 . C ? 
ATOM   404  CG  CG  . PHE PHE PHE A A 53  53  . 2.580   11.258 -16.792 1.00 18.43 1 . C ? 
ATOM   405  CD1 CD1 . PHE PHE PHE A A 53  53  . 2.076   10.973 -18.079 1.00 18.93 1 . C ? 
ATOM   406  CE1 CE1 . PHE PHE PHE A A 53  53  . 0.986   10.130 -18.232 1.00 19.18 1 . C ? 
ATOM   407  CZ  CZ  . PHE PHE PHE A A 53  53  . 0.412   9.515  -17.131 1.00 18.75 1 . C ? 
ATOM   408  CE2 CE2 . PHE PHE PHE A A 53  53  . 0.906   9.778  -15.848 1.00 18.44 1 . C ? 
ATOM   409  CD2 CD2 . PHE PHE PHE A A 53  53  . 1.984   10.631 -15.688 1.00 18.31 1 . C ? 
ATOM   410  C   C   . PHE PHE PHE A A 53  53  . 4.464   14.572 -16.061 1.00 17.94 1 . C ? 
ATOM   411  O   O   . PHE PHE PHE A A 53  53  . 5.666   14.366 -16.343 1.00 19.95 1 . O ? 
ATOM   412  N   N   . HIS HIS HIS A A 54  54  . 4.062   15.546 -15.237 1.00 16.63 1 . N ? 
ATOM   413  CA  CA  . HIS HIS HIS A A 54  54  . 4.976   16.606 -14.741 1.00 17.64 1 . C ? 
ATOM   414  CB  CB  . HIS HIS HIS A A 54  54  . 4.212   17.913 -14.499 1.00 18.74 1 . C ? 
ATOM   415  CG  CG  . HIS HIS HIS A A 54  54  . 3.232   17.832 -13.381 1.00 19.08 1 . C ? 
ATOM   416  ND1 ND1 . HIS HIS HIS A A 54  54  . 1.954   17.328 -13.534 1.00 19.93 1 . N ? 
ATOM   417  CE1 CE1 . HIS HIS HIS A A 54  54  . 1.334   17.367 -12.367 1.00 20.56 1 . C ? 
ATOM   418  NE2 NE2 . HIS HIS HIS A A 54  54  . 2.164   17.867 -11.468 1.00 20.52 1 . N ? 
ATOM   419  CD2 CD2 . HIS HIS HIS A A 54  54  . 3.349   18.179 -12.079 1.00 19.75 1 . C ? 
ATOM   420  C   C   . HIS HIS HIS A A 54  54  . 5.746   16.196 -13.472 1.00 17.98 1 . C ? 
ATOM   421  O   O   . HIS HIS HIS A A 54  54  . 6.749   16.858 -13.141 1.00 19.24 1 . O ? 
ATOM   422  N   N   . ARG ARG ARG A A 55  55  . 5.225   15.207 -12.752 1.00 16.90 1 . N ? 
ATOM   423  CA  CA  A ARG ARG ARG A A 55  55  . 5.857   14.672 -11.514 0.70 18.03 1 . C ? 
ATOM   424  CA  CA  B ARG ARG ARG A A 55  55  . 5.844   14.674 -11.504 0.30 17.68 1 . C ? 
ATOM   425  CB  CB  A ARG ARG ARG A A 55  55  . 5.232   15.347 -10.296 0.70 19.70 1 . C ? 
ATOM   426  CB  CB  B ARG ARG ARG A A 55  55  . 5.177   15.319 -10.287 0.30 18.73 1 . C ? 
ATOM   427  CG  CG  A ARG ARG ARG A A 55  55  . 6.021   15.180 -9.008  0.70 20.68 1 . C ? 
ATOM   428  CG  CG  B ARG ARG ARG A A 55  55  . 5.706   14.817 -8.954  0.30 19.44 1 . C ? 
ATOM   429  CD  CD  A ARG ARG ARG A A 55  55  . 5.268   15.786 -7.836  0.70 22.72 1 . C ? 
ATOM   430  CD  CD  B ARG ARG ARG A A 55  55  . 5.293   15.730 -7.811  0.30 20.65 1 . C ? 
ATOM   431  NE  NE  A ARG ARG ARG A A 55  55  . 6.119   15.972 -6.666  0.70 23.13 1 . N ? 
ATOM   432  NE  NE  B ARG ARG ARG A A 55  55  . 3.952   15.424 -7.321  0.30 21.12 1 . N ? 
ATOM   433  CZ  CZ  A ARG ARG ARG A A 55  55  . 5.806   15.557 -5.444  0.70 23.99 1 . C ? 
ATOM   434  CZ  CZ  B ARG ARG ARG A A 55  55  . 3.694   14.926 -6.116  0.30 21.61 1 . C ? 
ATOM   435  NH1 NH1 A ARG ARG ARG A A 55  55  . 4.659   14.922 -5.232  0.70 26.83 1 . N ? 
ATOM   436  NH1 NH1 B ARG ARG ARG A A 55  55  . 4.687   14.677 -5.274  0.30 22.94 1 . N ? 
ATOM   437  NH2 NH2 A ARG ARG ARG A A 55  55  . 6.634   15.771 -4.430  0.70 21.20 1 . N ? 
ATOM   438  NH2 NH2 B ARG ARG ARG A A 55  55  . 2.444   14.679 -5.752  0.30 21.60 1 . N ? 
ATOM   439  C   C   . ARG ARG ARG A A 55  55  . 5.913   13.070 -11.273 1.00 16.91 1 . C ? 
ATOM   440  O   O   . ARG ARG ARG A A 55  55  . 4.984   12.238 -10.945 1.00 17.93 1 . O ? 
ATOM   441  N   N   . ILE ILE ILE A A 56  56  . 7.145   12.608 -11.451 1.00 15.24 1 . N ? 
ATOM   442  CA  CA  . ILE ILE ILE A A 56  56  . 7.334   11.166 -11.406 1.00 15.32 1 . C ? 
ATOM   443  CB  CB  . ILE ILE ILE A A 56  56  . 7.772   10.574 -12.789 1.00 15.82 1 . C ? 
ATOM   444  CG1 CG1 . ILE ILE ILE A A 56  56  . 6.697   10.881 -13.859 1.00 16.11 1 . C ? 
ATOM   445  CD1 CD1 . ILE ILE ILE A A 56  56  . 6.993   10.258 -15.215 1.00 17.35 1 . C ? 
ATOM   446  CG2 CG2 . ILE ILE ILE A A 56  56  . 8.077   9.092  -12.669 1.00 16.38 1 . C ? 
ATOM   447  C   C   . ILE ILE ILE A A 56  56  . 8.384   10.849 -10.328 1.00 14.94 1 . C ? 
ATOM   448  O   O   . ILE ILE ILE A A 56  56  . 9.537   11.301 -10.449 1.00 15.36 1 . O ? 
ATOM   449  N   N   . ILE ILE ILE A A 57  57  . 7.977   10.092 -9.303  1.00 15.21 1 . N ? 
ATOM   450  CA  CA  . ILE ILE ILE A A 57  57  . 8.875   9.728  -8.168  1.00 15.80 1 . C ? 
ATOM   451  CB  CB  . ILE ILE ILE A A 57  57  . 8.376   10.338 -6.825  1.00 16.10 1 . C ? 
ATOM   452  CG1 CG1 . ILE ILE ILE A A 57  57  . 8.276   11.862 -6.919  1.00 16.92 1 . C ? 
ATOM   453  CD1 CD1 . ILE ILE ILE A A 57  57  . 7.595   12.554 -5.757  1.00 17.41 1 . C ? 
ATOM   454  CG2 CG2 . ILE ILE ILE A A 57  57  . 9.280   9.872  -5.675  1.00 16.85 1 . C ? 
ATOM   455  C   C   . ILE ILE ILE A A 57  57  . 8.985   8.201  -8.113  1.00 16.41 1 . C ? 
ATOM   456  O   O   . ILE ILE ILE A A 57  57  . 8.022   7.502  -7.715  1.00 15.35 1 . O ? 
ATOM   457  N   N   . PRO PRO PRO A A 58  58  . 10.153  7.631  -8.514  1.00 16.25 1 . N ? 
ATOM   458  CA  CA  . PRO PRO PRO A A 58  58  . 10.309  6.178  -8.444  1.00 16.99 1 . C ? 
ATOM   459  CB  CB  . PRO PRO PRO A A 58  58  . 11.768  5.951  -8.886  1.00 17.76 1 . C ? 
ATOM   460  CG  CG  . PRO PRO PRO A A 58  58  . 12.052  7.120  -9.748  1.00 17.47 1 . C ? 
ATOM   461  CD  CD  . PRO PRO PRO A A 58  58  . 11.354  8.275  -9.077  1.00 18.10 1 . C ? 
ATOM   462  C   C   . PRO PRO PRO A A 58  58  . 10.058  5.617  -7.036  1.00 17.26 1 . C ? 
ATOM   463  O   O   . PRO PRO PRO A A 58  58  . 10.447  6.266  -6.022  1.00 18.01 1 . O ? 
ATOM   464  N   N   . GLY GLY GLY A A 59  59  . 9.353   4.503  -6.965  1.00 17.07 1 . N ? 
ATOM   465  CA  CA  . GLY GLY GLY A A 59  59  . 8.952   3.921  -5.677  1.00 17.00 1 . C ? 
ATOM   466  C   C   . GLY GLY GLY A A 59  59  . 7.767   4.600  -5.012  1.00 17.01 1 . C ? 
ATOM   467  O   O   . GLY GLY GLY A A 59  59  . 7.467   4.323  -3.848  1.00 18.19 1 . O ? 
ATOM   468  N   N   . PHE PHE PHE A A 60  60  . 7.071   5.466  -5.745  1.00 16.24 1 . N ? 
ATOM   469  CA  CA  . PHE PHE PHE A A 60  60  . 5.884   6.180  -5.222  1.00 15.98 1 . C ? 
ATOM   470  CB  CB  . PHE PHE PHE A A 60  60  . 6.314   7.554  -4.662  1.00 16.33 1 . C ? 
ATOM   471  CG  CG  . PHE PHE PHE A A 60  60  . 5.204   8.425  -4.075  1.00 15.56 1 . C ? 
ATOM   472  CD1 CD1 . PHE PHE PHE A A 60  60  . 3.968   7.903  -3.650  1.00 15.66 1 . C ? 
ATOM   473  CE1 CE1 . PHE PHE PHE A A 60  60  . 2.985   8.744  -3.112  1.00 16.35 1 . C ? 
ATOM   474  CZ  CZ  . PHE PHE PHE A A 60  60  . 3.234   10.091 -2.955  1.00 17.10 1 . C ? 
ATOM   475  CE2 CE2 . PHE PHE PHE A A 60  60  . 4.438   10.617 -3.360  1.00 16.83 1 . C ? 
ATOM   476  CD2 CD2 . PHE PHE PHE A A 60  60  . 5.424   9.778  -3.894  1.00 16.26 1 . C ? 
ATOM   477  C   C   . PHE PHE PHE A A 60  60  . 4.767   6.246  -6.287  1.00 15.27 1 . C ? 
ATOM   478  O   O   . PHE PHE PHE A A 60  60  . 3.792   5.488  -6.192  1.00 15.49 1 . O ? 
ATOM   479  N   N   . MET MET MET A A 61  61  . 4.873   7.146  -7.258  1.00 15.15 1 . N ? 
ATOM   480  CA  CA  . MET MET MET A A 61  61  . 3.782   7.328  -8.249  1.00 15.12 1 . C ? 
ATOM   481  CB  CB  . MET MET MET A A 61  61  . 2.542   7.958  -7.601  1.00 15.65 1 . C ? 
ATOM   482  CG  CG  . MET MET MET A A 61  61  . 2.748   9.281  -6.902  1.00 16.12 1 . C ? 
ATOM   483  SD  SD  . MET MET MET A A 61  61  . 2.678   10.668 -8.025  1.00 18.92 1 . S ? 
ATOM   484  CE  CE  . MET MET MET A A 61  61  . 4.102   11.628 -7.528  1.00 20.73 1 . C ? 
ATOM   485  C   C   . MET MET MET A A 61  61  . 4.230   8.157  -9.444  1.00 15.51 1 . C ? 
ATOM   486  O   O   . MET MET MET A A 61  61  . 5.302   8.805  -9.435  1.00 16.20 1 . O ? 
ATOM   487  N   N   . CYS CYS CYS A A 62  62  . 3.404   8.104  -10.499 1.00 14.26 1 . N ? 
ATOM   488  CA  CA  . CYS CYS CYS A A 62  62  . 3.503   8.989  -11.675 1.00 14.72 1 . C ? 
ATOM   489  CB  CB  . CYS CYS CYS A A 62  62  . 3.527   8.129  -12.963 1.00 15.21 1 . C ? 
ATOM   490  SG  SG  . CYS CYS CYS A A 62  62  . 4.877   6.923  -13.159 1.00 18.24 1 . S ? 
ATOM   491  C   C   . CYS CYS CYS A A 62  62  . 2.259   9.881  -11.726 1.00 14.82 1 . C ? 
ATOM   492  O   O   . CYS CYS CYS A A 62  62  . 1.141   9.335  -11.762 1.00 14.89 1 . O ? 
ATOM   493  N   N   . GLN GLN GLN A A 63  63  . 2.424   11.201 -11.809 1.00 14.01 1 . N ? 
ATOM   494  CA  CA  A GLN GLN GLN A A 63  63  . 1.306   12.171 -11.758 0.80 14.18 1 . C ? 
ATOM   495  CA  CA  B GLN GLN GLN A A 63  63  . 1.257   12.103 -11.815 0.20 14.07 1 . C ? 
ATOM   496  CB  CB  A GLN GLN GLN A A 63  63  . 1.465   13.092 -10.530 0.80 15.87 1 . C ? 
ATOM   497  CB  CB  B GLN GLN GLN A A 63  63  . 1.106   12.907 -10.506 0.20 14.24 1 . C ? 
ATOM   498  CG  CG  A GLN GLN GLN A A 63  63  . 0.300   14.034 -10.266 0.80 16.81 1 . C ? 
ATOM   499  CG  CG  B GLN GLN GLN A A 63  63  . 2.200   13.919 -10.203 0.20 14.24 1 . C ? 
ATOM   500  CD  CD  A GLN GLN GLN A A 63  63  . 0.316   14.711 -8.892  0.80 18.17 1 . C ? 
ATOM   501  CD  CD  B GLN GLN GLN A A 63  63  . 2.044   14.597 -8.855  0.20 14.68 1 . C ? 
ATOM   502  OE1 OE1 A GLN GLN GLN A A 63  63  . 0.862   14.173 -7.950  0.80 22.16 1 . O ? 
ATOM   503  OE1 OE1 B GLN GLN GLN A A 63  63  . 2.991   14.647 -8.066  0.20 15.10 1 . O ? 
ATOM   504  NE2 NE2 A GLN GLN GLN A A 63  63  . -0.312  15.860 -8.776  0.80 17.88 1 . N ? 
ATOM   505  NE2 NE2 B GLN GLN GLN A A 63  63  . 0.865   15.133 -8.590  0.20 14.72 1 . N ? 
ATOM   506  C   C   . GLN GLN GLN A A 63  63  . 1.205   13.012 -13.036 1.00 14.16 1 . C ? 
ATOM   507  O   O   . GLN GLN GLN A A 63  63  . 2.245   13.530 -13.544 1.00 14.98 1 . O ? 
ATOM   508  N   N   . GLY GLY GLY A A 64  64  . -0.020  13.197 -13.524 1.00 13.57 1 . N ? 
ATOM   509  CA  CA  . GLY GLY GLY A A 64  64  . -0.258  14.068 -14.695 1.00 14.05 1 . C ? 
ATOM   510  C   C   . GLY GLY GLY A A 64  64  . -1.647  14.660 -14.678 1.00 14.11 1 . C ? 
ATOM   511  O   O   . GLY GLY GLY A A 64  64  . -2.255  14.818 -13.600 1.00 14.27 1 . O ? 
ATOM   512  N   N   . GLY GLY GLY A A 65  65  . -2.130  15.053 -15.866 1.00 13.58 1 . N ? 
ATOM   513  CA  CA  . GLY GLY GLY A A 65  65  . -3.472  15.619 -16.030 1.00 14.46 1 . C ? 
ATOM   514  C   C   . GLY GLY GLY A A 65  65  . -3.629  17.123 -15.964 1.00 14.56 1 . C ? 
ATOM   515  O   O   . GLY GLY GLY A A 65  65  . -4.761  17.608 -16.070 1.00 15.07 1 . O ? 
ATOM   516  N   N   . ASP ASP ASP A A 66  66  . -2.534  17.864 -15.763 1.00 14.19 1 . N ? 
ATOM   517  CA  CA  . ASP ASP ASP A A 66  66  . -2.604  19.330 -15.747 1.00 14.94 1 . C ? 
ATOM   518  CB  CB  . ASP ASP ASP A A 66  66  . -1.545  19.971 -14.840 1.00 15.15 1 . C ? 
ATOM   519  CG  CG  . ASP ASP ASP A A 66  66  . -1.664  21.491 -14.777 1.00 15.57 1 . C ? 
ATOM   520  OD1 OD1 . ASP ASP ASP A A 66  66  . -2.533  22.059 -15.496 1.00 15.96 1 . O ? 
ATOM   521  OD2 OD2 . ASP ASP ASP A A 66  66  . -0.903  22.128 -14.004 1.00 16.16 1 . O ? 
ATOM   522  C   C   . ASP ASP ASP A A 66  66  . -2.461  19.873 -17.176 1.00 14.81 1 . C ? 
ATOM   523  O   O   . ASP ASP ASP A A 66  66  . -1.353  20.249 -17.597 1.00 16.22 1 . O ? 
ATOM   524  N   N   . PHE PHE PHE A A 67  67  . -3.580  19.915 -17.906 1.00 15.27 1 . N ? 
ATOM   525  CA  CA  . PHE PHE PHE A A 67  67  . -3.591  20.346 -19.318 1.00 16.41 1 . C ? 
ATOM   526  CB  CB  . PHE PHE PHE A A 67  67  . -4.631  19.556 -20.152 1.00 16.65 1 . C ? 
ATOM   527  CG  CG  . PHE PHE PHE A A 67  67  . -6.061  19.677 -19.678 1.00 16.92 1 . C ? 
ATOM   528  CD1 CD1 . PHE PHE PHE A A 67  67  . -6.843  20.767 -20.034 1.00 18.42 1 . C ? 
ATOM   529  CE1 CE1 . PHE PHE PHE A A 67  67  . -8.166  20.859 -19.596 1.00 18.98 1 . C ? 
ATOM   530  CZ  CZ  . PHE PHE PHE A A 67  67  . -8.699  19.858 -18.810 1.00 19.81 1 . C ? 
ATOM   531  CE2 CE2 . PHE PHE PHE A A 67  67  . -7.945  18.759 -18.484 1.00 19.44 1 . C ? 
ATOM   532  CD2 CD2 . PHE PHE PHE A A 67  67  . -6.640  18.658 -18.910 1.00 18.19 1 . C ? 
ATOM   533  C   C   . PHE PHE PHE A A 67  67  . -3.726  21.845 -19.491 1.00 16.31 1 . C ? 
ATOM   534  O   O   . PHE PHE PHE A A 67  67  . -3.684  22.326 -20.658 1.00 17.97 1 . O ? 
ATOM   535  N   N   . THR THR THR A A 68  68  . -3.905  22.628 -18.418 1.00 16.10 1 . N ? 
ATOM   536  CA  CA  . THR THR THR A A 68  68  . -3.990  24.096 -18.544 1.00 16.78 1 . C ? 
ATOM   537  CB  CB  . THR THR THR A A 68  68  . -5.210  24.707 -17.828 1.00 18.23 1 . C ? 
ATOM   538  OG1 OG1 . THR THR THR A A 68  68  . -5.038  24.565 -16.406 1.00 18.41 1 . O ? 
ATOM   539  CG2 CG2 . THR THR THR A A 68  68  . -6.517  24.058 -18.282 1.00 18.69 1 . C ? 
ATOM   540  C   C   . THR THR THR A A 68  68  . -2.727  24.871 -18.158 1.00 17.46 1 . C ? 
ATOM   541  O   O   . THR THR THR A A 68  68  . -2.472  25.935 -18.760 1.00 17.76 1 . O ? 
ATOM   542  N   N   . ARG ARG ARG A A 69  69  . -1.952  24.375 -17.181 1.00 17.15 1 . N ? 
ATOM   543  CA  CA  A ARG ARG ARG A A 69  69  . -0.711  25.018 -16.726 0.50 17.02 1 . C ? 
ATOM   544  CA  CA  B ARG ARG ARG A A 69  69  . -0.706  25.019 -16.731 0.50 17.92 1 . C ? 
ATOM   545  CB  CB  A ARG ARG ARG A A 69  69  . -0.899  25.619 -15.321 0.50 17.03 1 . C ? 
ATOM   546  CB  CB  B ARG ARG ARG A A 69  69  . -0.875  25.624 -15.327 0.50 19.22 1 . C ? 
ATOM   547  CG  CG  A ARG ARG ARG A A 69  69  . -1.975  26.696 -15.295 0.50 16.94 1 . C ? 
ATOM   548  CG  CG  B ARG ARG ARG A A 69  69  . -2.063  26.566 -15.253 0.50 20.63 1 . C ? 
ATOM   549  CD  CD  A ARG ARG ARG A A 69  69  . -2.107  27.447 -13.970 0.50 16.53 1 . C ? 
ATOM   550  CD  CD  B ARG ARG ARG A A 69  69  . -2.016  27.593 -14.125 0.50 21.60 1 . C ? 
ATOM   551  NE  NE  A ARG ARG ARG A A 69  69  . -0.853  28.102 -13.622 0.50 16.18 1 . N ? 
ATOM   552  NE  NE  B ARG ARG ARG A A 69  69  . -3.125  28.537 -14.288 0.50 23.09 1 . N ? 
ATOM   553  CZ  CZ  A ARG ARG ARG A A 69  69  . -0.320  29.130 -14.288 0.50 16.91 1 . C ? 
ATOM   554  CZ  CZ  B ARG ARG ARG A A 69  69  . -3.033  29.708 -14.922 0.50 23.42 1 . C ? 
ATOM   555  NH1 NH1 A ARG ARG ARG A A 69  69  . -0.946  29.668 -15.318 0.50 17.88 1 . N ? 
ATOM   556  NH1 NH1 B ARG ARG ARG A A 69  69  . -1.882  30.125 -15.420 0.50 24.20 1 . N ? 
ATOM   557  NH2 NH2 A ARG ARG ARG A A 69  69  . 0.848   29.634 -13.914 0.50 17.23 1 . N ? 
ATOM   558  NH2 NH2 B ARG ARG ARG A A 69  69  . -4.097  30.477 -15.024 0.50 23.87 1 . N ? 
ATOM   559  C   C   . ARG ARG ARG A A 69  69  . 0.544   24.126 -16.773 1.00 16.89 1 . C ? 
ATOM   560  O   O   . ARG ARG ARG A A 69  69  . 1.675   24.626 -16.607 1.00 18.05 1 . O ? 
ATOM   561  N   N   . HIS HIS HIS A A 70  70  . 0.364   22.827 -17.041 1.00 17.11 1 . N ? 
ATOM   562  CA  CA  . HIS HIS HIS A A 70  70  . 1.483   21.898 -17.342 1.00 17.51 1 . C ? 
ATOM   563  CB  CB  . HIS HIS HIS A A 70  70  . 2.190   22.359 -18.649 1.00 17.77 1 . C ? 
ATOM   564  CG  CG  . HIS HIS HIS A A 70  70  . 1.284   23.120 -19.575 1.00 17.39 1 . C ? 
ATOM   565  ND1 ND1 . HIS HIS HIS A A 70  70  . 0.214   22.536 -20.219 1.00 17.81 1 . N ? 
ATOM   566  CE1 CE1 . HIS HIS HIS A A 70  70  . -0.435  23.445 -20.917 1.00 17.81 1 . C ? 
ATOM   567  NE2 NE2 . HIS HIS HIS A A 70  70  . 0.175   24.604 -20.754 1.00 18.52 1 . N ? 
ATOM   568  CD2 CD2 . HIS HIS HIS A A 70  70  . 1.263   24.426 -19.934 1.00 17.92 1 . C ? 
ATOM   569  C   C   . HIS HIS HIS A A 70  70  . 2.495   21.672 -16.210 1.00 18.54 1 . C ? 
ATOM   570  O   O   . HIS HIS HIS A A 70  70  . 3.605   21.173 -16.466 1.00 20.37 1 . O ? 
ATOM   571  N   N   . ASN ASN ASN A A 71  71  . 2.132   22.007 -14.976 1.00 18.35 1 . N ? 
ATOM   572  CA  CA  . ASN ASN ASN A A 71  71  . 3.114   21.960 -13.869 1.00 18.46 1 . C ? 
ATOM   573  CB  CB  . ASN ASN ASN A A 71  71  . 3.839   23.336 -13.784 1.00 19.51 1 . C ? 
ATOM   574  CG  CG  . ASN ASN ASN A A 71  71  . 2.921   24.485 -13.331 1.00 19.29 1 . C ? 
ATOM   575  OD1 OD1 . ASN ASN ASN A A 71  71  . 1.713   24.306 -13.092 1.00 18.24 1 . O ? 
ATOM   576  ND2 ND2 . ASN ASN ASN A A 71  71  . 3.491   25.675 -13.217 1.00 21.24 1 . N ? 
ATOM   577  C   C   . ASN ASN ASN A A 71  71  . 2.558   21.595 -12.495 1.00 19.70 1 . C ? 
ATOM   578  O   O   . ASN ASN ASN A A 71  71  . 3.294   21.704 -11.499 1.00 20.90 1 . O ? 
ATOM   579  N   N   . GLY GLY GLY A A 72  72  . 1.290   21.180 -12.407 1.00 17.90 1 . N ? 
ATOM   580  CA  CA  . GLY GLY GLY A A 72  72  . 0.672   20.816 -11.140 1.00 18.94 1 . C ? 
ATOM   581  C   C   . GLY GLY GLY A A 72  72  . -0.167  21.888 -10.476 1.00 18.81 1 . C ? 
ATOM   582  O   O   . GLY GLY GLY A A 72  72  . -0.732  21.666 -9.396  1.00 20.25 1 . O ? 
ATOM   583  N   N   . THR THR THR A A 73  73  . -0.304  23.063 -11.113 1.00 18.23 1 . N ? 
ATOM   584  CA  CA  . THR THR THR A A 73  73  . -1.102  24.155 -10.564 1.00 17.68 1 . C ? 
ATOM   585  CB  CB  . THR THR THR A A 73  73  . -0.358  25.513 -10.560 1.00 18.99 1 . C ? 
ATOM   586  OG1 OG1 . THR THR THR A A 73  73  . -0.117  25.952 -11.908 1.00 18.86 1 . O ? 
ATOM   587  CG2 CG2 . THR THR THR A A 73  73  . 0.977   25.391 -9.785  1.00 19.61 1 . C ? 
ATOM   588  C   C   . THR THR THR A A 73  73  . -2.445  24.335 -11.267 1.00 18.64 1 . C ? 
ATOM   589  O   O   . THR THR THR A A 73  73  . -3.246  25.151 -10.807 1.00 21.12 1 . O ? 
ATOM   590  N   N   . GLY GLY GLY A A 74  74  . -2.718  23.567 -12.336 1.00 16.66 1 . N ? 
ATOM   591  CA  CA  . GLY GLY GLY A A 74  74  . -3.948  23.733 -13.122 1.00 17.35 1 . C ? 
ATOM   592  C   C   . GLY GLY GLY A A 74  74  . -4.792  22.484 -13.364 1.00 16.91 1 . C ? 
ATOM   593  O   O   . GLY GLY GLY A A 74  74  . -4.782  21.519 -12.552 1.00 17.02 1 . O ? 
ATOM   594  N   N   . GLY GLY GLY A A 75  75  . -5.548  22.492 -14.463 1.00 17.57 1 . N ? 
ATOM   595  CA  CA  . GLY GLY GLY A A 75  75  . -6.539  21.475 -14.777 1.00 18.24 1 . C ? 
ATOM   596  C   C   . GLY GLY GLY A A 75  75  . -7.965  21.889 -14.417 1.00 18.13 1 . C ? 
ATOM   597  O   O   . GLY GLY GLY A A 75  75  . -8.173  22.759 -13.587 1.00 19.61 1 . O ? 
ATOM   598  N   N   . LYS LYS LYS A A 76  76  . -8.940  21.233 -15.022 1.00 17.11 1 . N ? 
ATOM   599  CA  CA  . LYS LYS LYS A A 76  76  . -10.374 21.456 -14.731 1.00 17.74 1 . C ? 
ATOM   600  CB  CB  . LYS LYS LYS A A 76  76  . -10.945 22.651 -15.521 1.00 19.90 1 . C ? 
ATOM   601  CG  CG  . LYS LYS LYS A A 76  76  . -10.980 22.479 -17.036 1.00 20.71 1 . C ? 
ATOM   602  CD  CD  . LYS LYS LYS A A 76  76  . -11.518 23.721 -17.762 1.00 22.19 1 . C ? 
ATOM   603  CE  CE  . LYS LYS LYS A A 76  76  . -11.601 23.456 -19.256 1.00 23.78 1 . C ? 
ATOM   604  NZ  NZ  . LYS LYS LYS A A 76  76  . -12.145 24.594 -20.064 1.00 26.16 1 . N ? 
ATOM   605  C   C   . LYS LYS LYS A A 76  76  . -11.153 20.189 -15.055 1.00 16.85 1 . C ? 
ATOM   606  O   O   . LYS LYS LYS A A 76  76  . -10.752 19.377 -15.890 1.00 16.91 1 . O ? 
ATOM   607  N   N   . SER SER SER A A 77  77  . -12.296 20.004 -14.384 1.00 17.51 1 . N ? 
ATOM   608  CA  CA  . SER SER SER A A 77  77  . -13.170 18.852 -14.594 1.00 16.78 1 . C ? 
ATOM   609  CB  CB  . SER SER SER A A 77  77  . -13.842 18.417 -13.276 1.00 17.24 1 . C ? 
ATOM   610  OG  OG  . SER SER SER A A 77  77  . -15.043 19.156 -13.001 1.00 17.91 1 . O ? 
ATOM   611  C   C   . SER SER SER A A 77  77  . -14.243 19.150 -15.653 1.00 18.03 1 . C ? 
ATOM   612  O   O   . SER SER SER A A 77  77  . -14.405 20.316 -16.076 1.00 19.32 1 . O ? 
ATOM   613  N   N   . ILE ILE ILE A A 78  78  . -14.985 18.108 -16.049 1.00 17.55 1 . N ? 
ATOM   614  CA  CA  . ILE ILE ILE A A 78  78  . -16.158 18.290 -16.942 1.00 17.61 1 . C ? 
ATOM   615  CB  CB  . ILE ILE ILE A A 78  78  . -16.566 16.965 -17.641 1.00 18.02 1 . C ? 
ATOM   616  CG1 CG1 . ILE ILE ILE A A 78  78  . -17.133 15.931 -16.658 1.00 18.05 1 . C ? 
ATOM   617  CD1 CD1 . ILE ILE ILE A A 78  78  . -17.798 14.749 -17.323 1.00 18.50 1 . C ? 
ATOM   618  CG2 CG2 . ILE ILE ILE A A 78  78  . -15.413 16.357 -18.449 1.00 18.82 1 . C ? 
ATOM   619  C   C   . ILE ILE ILE A A 78  78  . -17.369 18.918 -16.217 1.00 19.77 1 . C ? 
ATOM   620  O   O   . ILE ILE ILE A A 78  78  . -18.375 19.236 -16.879 1.00 22.06 1 . O ? 
ATOM   621  N   N   . TYR TYR TYR A A 79  79  . -17.299 19.083 -14.897 1.00 19.48 1 . N ? 
ATOM   622  CA  CA  . TYR TYR TYR A A 79  79  . -18.387 19.636 -14.042 1.00 19.99 1 . C ? 
ATOM   623  CB  CB  . TYR TYR TYR A A 79  79  . -18.566 18.749 -12.788 1.00 19.41 1 . C ? 
ATOM   624  CG  CG  . TYR TYR TYR A A 79  79  . -18.671 17.269 -13.087 1.00 19.41 1 . C ? 
ATOM   625  CD1 CD1 . TYR TYR TYR A A 79  79  . -19.740 16.748 -13.849 1.00 19.27 1 . C ? 
ATOM   626  CE1 CE1 . TYR TYR TYR A A 79  79  . -19.822 15.395 -14.152 1.00 19.48 1 . C ? 
ATOM   627  CZ  CZ  . TYR TYR TYR A A 79  79  . -18.841 14.514 -13.660 1.00 17.53 1 . C ? 
ATOM   628  OH  OH  . TYR TYR TYR A A 79  79  . -18.945 13.185 -13.950 1.00 18.62 1 . O ? 
ATOM   629  CE2 CE2 . TYR TYR TYR A A 79  79  . -17.787 15.008 -12.904 1.00 18.44 1 . C ? 
ATOM   630  CD2 CD2 . TYR TYR TYR A A 79  79  . -17.702 16.360 -12.617 1.00 17.90 1 . C ? 
ATOM   631  C   C   . TYR TYR TYR A A 79  79  . -18.122 21.068 -13.571 1.00 22.86 1 . C ? 
ATOM   632  O   O   . TYR TYR TYR A A 79  79  . -18.885 21.596 -12.755 1.00 28.34 1 . O ? 
ATOM   633  N   N   . GLY GLY GLY A A 80  80  . -17.072 21.706 -14.084 1.00 23.05 1 . N ? 
ATOM   634  CA  CA  . GLY GLY GLY A A 80  80  . -16.581 22.977 -13.559 1.00 22.47 1 . C ? 
ATOM   635  C   C   . GLY GLY GLY A A 80  80  . -15.136 22.863 -13.108 1.00 22.68 1 . C ? 
ATOM   636  O   O   . GLY GLY GLY A A 80  80  . -14.506 21.790 -13.229 1.00 22.39 1 . O ? 
ATOM   637  N   N   . GLU GLU GLU A A 81  81  . -14.608 23.945 -12.543 1.00 21.94 1 . N ? 
ATOM   638  CA  CA  . GLU GLU GLU A A 81  81  . -13.194 23.963 -12.146 1.00 22.59 1 . C ? 
ATOM   639  CB  CB  . GLU GLU GLU A A 81  81  . -12.777 25.295 -11.517 1.00 26.34 1 . C ? 
ATOM   640  CG  CG  . GLU GLU GLU A A 81  81  . -11.257 25.434 -11.364 1.00 31.95 1 . C ? 
ATOM   641  CD  CD  . GLU GLU GLU A A 81  81  . -10.818 26.661 -10.578 1.00 39.16 1 . C ? 
ATOM   642  OE1 OE1 . GLU GLU GLU A A 81  81  . -11.584 27.648 -10.503 1.00 46.06 1 . O ? 
ATOM   643  OE2 OE2 . GLU GLU GLU A A 81  81  . -9.687  26.645 -10.034 1.00 44.03 1 . O ? 
ATOM   644  C   C   . GLU GLU GLU A A 81  81  . -12.856 22.829 -11.175 1.00 21.56 1 . C ? 
ATOM   645  O   O   . GLU GLU GLU A A 81  81  . -11.814 22.156 -11.345 1.00 23.13 1 . O ? 
ATOM   646  N   N   . LYS LYS LYS A A 82  82  . -13.725 22.609 -10.181 1.00 19.66 1 . N ? 
ATOM   647  CA  CA  A LYS LYS LYS A A 82  82  . -13.536 21.604 -9.125  0.50 19.93 1 . C ? 
ATOM   648  CA  CA  B LYS LYS LYS A A 82  82  . -13.528 21.522 -9.234  0.50 19.23 1 . C ? 
ATOM   649  CB  CB  A LYS LYS LYS A A 82  82  . -13.138 22.281 -7.806  0.50 21.88 1 . C ? 
ATOM   650  CB  CB  B LYS LYS LYS A A 82  82  . -12.833 22.021 -7.975  0.50 19.98 1 . C ? 
ATOM   651  CG  CG  A LYS LYS LYS A A 82  82  . -11.918 23.189 -7.883  0.50 24.63 1 . C ? 
ATOM   652  CG  CG  B LYS LYS LYS A A 82  82  . -13.587 23.101 -7.214  0.50 20.81 1 . C ? 
ATOM   653  CD  CD  A LYS LYS LYS A A 82  82  . -11.551 23.770 -6.525  0.50 25.98 1 . C ? 
ATOM   654  CD  CD  B LYS LYS LYS A A 82  82  . -12.822 23.575 -5.992  0.50 22.90 1 . C ? 
ATOM   655  CE  CE  A LYS LYS LYS A A 82  82  . -10.680 25.009 -6.668  0.50 28.12 1 . C ? 
ATOM   656  CE  CE  B LYS LYS LYS A A 82  82  . -13.495 24.777 -5.353  0.50 24.83 1 . C ? 
ATOM   657  NZ  NZ  A LYS LYS LYS A A 82  82  . -10.269 25.558 -5.344  0.50 29.60 1 . N ? 
ATOM   658  NZ  NZ  B LYS LYS LYS A A 82  82  . -12.770 25.261 -4.146  0.50 26.69 1 . N ? 
ATOM   659  C   C   . LYS LYS LYS A A 82  82  . -14.829 20.804 -8.896  1.00 18.50 1 . C ? 
ATOM   660  O   O   . LYS LYS LYS A A 82  82  . -15.938 21.303 -9.177  1.00 19.26 1 . O ? 
ATOM   661  N   N   . PHE PHE PHE A A 83  83  . -14.703 19.597 -8.329  1.00 16.53 1 . N ? 
ATOM   662  CA  CA  . PHE PHE PHE A A 83  83  . -15.856 18.827 -7.833  1.00 16.37 1 . C ? 
ATOM   663  CB  CB  . PHE PHE PHE A A 83  83  . -16.512 17.948 -8.902  1.00 16.59 1 . C ? 
ATOM   664  CG  CG  . PHE PHE PHE A A 83  83  . -15.697 16.748 -9.368  1.00 16.47 1 . C ? 
ATOM   665  CD1 CD1 . PHE PHE PHE A A 83  83  . -14.601 16.911 -10.220 1.00 16.58 1 . C ? 
ATOM   666  CE1 CE1 . PHE PHE PHE A A 83  83  . -13.887 15.793 -10.690 1.00 16.03 1 . C ? 
ATOM   667  CZ  CZ  . PHE PHE PHE A A 83  83  . -14.232 14.522 -10.286 1.00 16.56 1 . C ? 
ATOM   668  CE2 CE2 . PHE PHE PHE A A 83  83  . -15.315 14.340 -9.442  1.00 16.86 1 . C ? 
ATOM   669  CD2 CD2 . PHE PHE PHE A A 83  83  . -16.028 15.439 -8.987  1.00 16.14 1 . C ? 
ATOM   670  C   C   . PHE PHE PHE A A 83  83  . -15.512 18.040 -6.558  1.00 16.13 1 . C ? 
ATOM   671  O   O   . PHE PHE PHE A A 83  83  . -14.342 17.881 -6.178  1.00 16.09 1 . O ? 
ATOM   672  N   N   . GLU GLU GLU A A 84  84  . -16.561 17.628 -5.860  1.00 15.60 1 . N ? 
ATOM   673  CA  CA  . GLU GLU GLU A A 84  84  . -16.464 16.990 -4.544  1.00 15.61 1 . C ? 
ATOM   674  CB  CB  . GLU GLU GLU A A 84  84  . -17.889 16.866 -3.909  1.00 16.52 1 . C ? 
ATOM   675  CG  CG  . GLU GLU GLU A A 84  84  . -18.872 15.899 -4.604  1.00 17.87 1 . C ? 
ATOM   676  CD  CD  . GLU GLU GLU A A 84  84  . -19.636 16.460 -5.807  1.00 18.56 1 . C ? 
ATOM   677  OE1 OE1 . GLU GLU GLU A A 84  84  . -19.330 17.560 -6.315  1.00 18.38 1 . O ? 
ATOM   678  OE2 OE2 . GLU GLU GLU A A 84  84  . -20.565 15.746 -6.273  1.00 21.52 1 . O ? 
ATOM   679  C   C   . GLU GLU GLU A A 84  84  . -15.795 15.612 -4.563  1.00 15.31 1 . C ? 
ATOM   680  O   O   . GLU GLU GLU A A 84  84  . -15.776 14.922 -5.599  1.00 15.35 1 . O ? 
ATOM   681  N   N   . ASP ASP ASP A A 85  85  . -15.290 15.190 -3.396  1.00 14.95 1 . N ? 
ATOM   682  CA  CA  . ASP ASP ASP A A 85  85  . -14.867 13.802 -3.172  1.00 15.07 1 . C ? 
ATOM   683  CB  CB  . ASP ASP ASP A A 85  85  . -14.085 13.655 -1.845  1.00 15.43 1 . C ? 
ATOM   684  CG  CG  . ASP ASP ASP A A 85  85  . -12.781 14.477 -1.823  1.00 15.58 1 . C ? 
ATOM   685  OD1 OD1 . ASP ASP ASP A A 85  85  . -12.005 14.403 -2.831  1.00 15.73 1 . O ? 
ATOM   686  OD2 OD2 . ASP ASP ASP A A 85  85  . -12.511 15.179 -0.802  1.00 14.91 1 . O ? 
ATOM   687  C   C   . ASP ASP ASP A A 85  85  . -16.103 12.885 -3.187  1.00 15.45 1 . C ? 
ATOM   688  O   O   . ASP ASP ASP A A 85  85  . -16.986 13.013 -2.314  1.00 17.07 1 . O ? 
ATOM   689  N   N   . GLU GLU GLU A A 86  86  . -16.199 12.002 -4.172  1.00 15.11 1 . N ? 
ATOM   690  CA  CA  . GLU GLU GLU A A 86  86  . -17.445 11.220 -4.373  1.00 15.99 1 . C ? 
ATOM   691  CB  CB  . GLU GLU GLU A A 86  86  . -17.400 10.520 -5.720  1.00 16.15 1 . C ? 
ATOM   692  CG  CG  . GLU GLU GLU A A 86  86  . -18.680 9.788  -6.120  1.00 17.38 1 . C ? 
ATOM   693  CD  CD  . GLU GLU GLU A A 86  86  . -18.678 9.255  -7.539  1.00 19.49 1 . C ? 
ATOM   694  OE1 OE1 . GLU GLU GLU A A 86  86  . -17.629 9.287  -8.230  1.00 17.89 1 . O ? 
ATOM   695  OE2 OE2 . GLU GLU GLU A A 86  86  . -19.749 8.794  -8.012  1.00 19.86 1 . O ? 
ATOM   696  C   C   . GLU GLU GLU A A 86  86  . -17.681 10.221 -3.239  1.00 16.07 1 . C ? 
ATOM   697  O   O   . GLU GLU GLU A A 86  86  . -18.794 10.182 -2.628  1.00 17.68 1 . O ? 
ATOM   698  N   N   . ASN ASN ASN A A 87  87  . -16.676 9.403  -2.945  1.00 15.77 1 . N ? 
ATOM   699  CA  CA  . ASN ASN ASN A A 87  87  . -16.659 8.467  -1.805  1.00 16.07 1 . C ? 
ATOM   700  CB  CB  . ASN ASN ASN A A 87  87  . -17.674 7.303  -1.959  1.00 16.89 1 . C ? 
ATOM   701  CG  CG  . ASN ASN ASN A A 87  87  . -17.363 6.377  -3.137  1.00 17.99 1 . C ? 
ATOM   702  OD1 OD1 . ASN ASN ASN A A 87  87  . -16.279 5.779  -3.209  1.00 17.56 1 . O ? 
ATOM   703  ND2 ND2 . ASN ASN ASN A A 87  87  . -18.320 6.230  -4.060  1.00 18.35 1 . N ? 
ATOM   704  C   C   . ASN ASN ASN A A 87  87  . -15.229 7.961  -1.639  1.00 16.63 1 . C ? 
ATOM   705  O   O   . ASN ASN ASN A A 87  87  . -14.365 8.236  -2.524  1.00 16.91 1 . O ? 
ATOM   706  N   N   . PHE PHE PHE A A 88  88  . -14.970 7.181  -0.590  1.00 16.29 1 . N ? 
ATOM   707  CA  CA  . PHE PHE PHE A A 88  88  . -13.654 6.567  -0.339  1.00 16.81 1 . C ? 
ATOM   708  CB  CB  . PHE PHE PHE A A 88  88  . -12.964 7.256  0.855   1.00 16.16 1 . C ? 
ATOM   709  CG  CG  . PHE PHE PHE A A 88  88  . -12.688 8.723  0.626   1.00 15.66 1 . C ? 
ATOM   710  CD1 CD1 . PHE PHE PHE A A 88  88  . -11.637 9.137  -0.210  1.00 15.32 1 . C ? 
ATOM   711  CE1 CE1 . PHE PHE PHE A A 88  88  . -11.403 10.473 -0.425  1.00 15.16 1 . C ? 
ATOM   712  CZ  CZ  . PHE PHE PHE A A 88  88  . -12.162 11.452 0.210   1.00 15.73 1 . C ? 
ATOM   713  CE2 CE2 . PHE PHE PHE A A 88  88  . -13.213 11.061 1.032   1.00 16.26 1 . C ? 
ATOM   714  CD2 CD2 . PHE PHE PHE A A 88  88  . -13.457 9.717  1.259   1.00 15.85 1 . C ? 
ATOM   715  C   C   . PHE PHE PHE A A 88  88  . -13.779 5.038  -0.178  1.00 17.06 1 . C ? 
ATOM   716  O   O   . PHE PHE PHE A A 88  88  . -13.068 4.409  0.609   1.00 17.98 1 . O ? 
ATOM   717  N   N   . ILE ILE ILE A A 89  89  . -14.667 4.420  -0.967  1.00 17.39 1 . N ? 
ATOM   718  CA  CA  . ILE ILE ILE A A 89  89  . -14.901 2.975  -0.892  1.00 19.24 1 . C ? 
ATOM   719  CB  CB  . ILE ILE ILE A A 89  89  . -16.030 2.516  -1.842  1.00 20.54 1 . C ? 
ATOM   720  CG1 CG1 . ILE ILE ILE A A 89  89  . -17.384 3.058  -1.365  1.00 21.68 1 . C ? 
ATOM   721  CD1 CD1 . ILE ILE ILE A A 89  89  . -18.449 3.030  -2.432  1.00 22.80 1 . C ? 
ATOM   722  CG2 CG2 . ILE ILE ILE A A 89  89  . -16.066 0.984  -1.962  1.00 21.41 1 . C ? 
ATOM   723  C   C   . ILE ILE ILE A A 89  89  . -13.609 2.196  -1.204  1.00 18.70 1 . C ? 
ATOM   724  O   O   . ILE ILE ILE A A 89  89  . -13.265 1.250  -0.496  1.00 20.86 1 . O ? 
ATOM   725  N   N   . LEU LEU LEU A A 90  90  . -12.888 2.602  -2.243  1.00 18.41 1 . N ? 
ATOM   726  CA  CA  . LEU LEU LEU A A 90  90  . -11.684 1.871  -2.707  1.00 18.74 1 . C ? 
ATOM   727  CB  CB  . LEU LEU LEU A A 90  90  . -11.623 1.878  -4.226  1.00 19.46 1 . C ? 
ATOM   728  CG  CG  . LEU LEU LEU A A 90  90  . -12.823 1.216  -4.935  1.00 21.14 1 . C ? 
ATOM   729  CD1 CD1 . LEU LEU LEU A A 90  90  . -12.766 1.458  -6.425  1.00 22.30 1 . C ? 
ATOM   730  CD2 CD2 . LEU LEU LEU A A 90  90  . -12.898 -0.278 -4.631  1.00 22.49 1 . C ? 
ATOM   731  C   C   . LEU LEU LEU A A 90  90  . -10.400 2.455  -2.101  1.00 18.08 1 . C ? 
ATOM   732  O   O   . LEU LEU LEU A A 90  90  . -10.314 3.662  -1.822  1.00 17.97 1 . O ? 
ATOM   733  N   N   . LYS LYS LYS A A 91  91  . -9.426  1.568  -1.858  1.00 18.90 1 . N ? 
ATOM   734  CA  CA  . LYS LYS LYS A A 91  91  . -8.184  1.926  -1.172  1.00 18.12 1 . C ? 
ATOM   735  CB  CB  . LYS LYS LYS A A 91  91  . -7.994  1.025  0.059   1.00 20.44 1 . C ? 
ATOM   736  CG  CG  . LYS LYS LYS A A 91  91  . -9.208  0.913  0.996   1.00 22.87 1 . C ? 
ATOM   737  CD  CD  . LYS LYS LYS A A 91  91  . -9.778  2.229  1.466   1.00 25.63 1 . C ? 
ATOM   738  CE  CE  . LYS LYS LYS A A 91  91  . -11.019 1.997  2.340   1.00 27.90 1 . C ? 
ATOM   739  NZ  NZ  . LYS LYS LYS A A 91  91  . -11.668 3.256  2.794   1.00 29.79 1 . N ? 
ATOM   740  C   C   . LYS LYS LYS A A 91  91  . -6.967  1.795  -2.112  1.00 16.81 1 . C ? 
ATOM   741  O   O   . LYS LYS LYS A A 91  91  . -7.022  1.159  -3.179  1.00 18.31 1 . O ? 
ATOM   742  N   N   . HIS HIS HIS A A 92  92  . -5.858  2.377  -1.668  1.00 16.61 1 . N ? 
ATOM   743  CA  CA  . HIS HIS HIS A A 92  92  . -4.589  2.391  -2.406  1.00 17.14 1 . C ? 
ATOM   744  CB  CB  . HIS HIS HIS A A 92  92  . -3.775  3.678  -2.101  1.00 16.80 1 . C ? 
ATOM   745  CG  CG  . HIS HIS HIS A A 92  92  . -4.482  4.968  -2.434  1.00 15.08 1 . C ? 
ATOM   746  ND1 ND1 . HIS HIS HIS A A 92  92  . -5.425  5.537  -1.607  1.00 15.35 1 . N ? 
ATOM   747  CE1 CE1 . HIS HIS HIS A A 92  92  . -5.881  6.648  -2.158  1.00 15.07 1 . C ? 
ATOM   748  NE2 NE2 . HIS HIS HIS A A 92  92  . -5.215  6.868  -3.280  1.00 15.69 1 . N ? 
ATOM   749  CD2 CD2 . HIS HIS HIS A A 92  92  . -4.367  5.806  -3.494  1.00 14.82 1 . C ? 
ATOM   750  C   C   . HIS HIS HIS A A 92  92  . -3.807  1.119  -2.025  1.00 18.44 1 . C ? 
ATOM   751  O   O   . HIS HIS HIS A A 92  92  . -2.976  1.138  -1.114  1.00 21.25 1 . O ? 
ATOM   752  N   N   . THR THR THR A A 93  93  . -4.092  0.024  -2.738  1.00 17.75 1 . N ? 
ATOM   753  CA  CA  . THR THR THR A A 93  93  . -3.638  -1.317 -2.328  1.00 20.87 1 . C ? 
ATOM   754  CB  CB  . THR THR THR A A 93  93  . -4.696  -2.374 -2.722  1.00 21.60 1 . C ? 
ATOM   755  OG1 OG1 . THR THR THR A A 93  93  . -5.019  -2.239 -4.109  1.00 22.95 1 . O ? 
ATOM   756  CG2 CG2 . THR THR THR A A 93  93  . -5.963  -2.207 -1.895  1.00 22.30 1 . C ? 
ATOM   757  C   C   . THR THR THR A A 93  93  . -2.276  -1.744 -2.893  1.00 20.69 1 . C ? 
ATOM   758  O   O   . THR THR THR A A 93  93  . -1.694  -2.713 -2.387  1.00 24.16 1 . O ? 
ATOM   759  N   N   . GLY GLY GLY A A 94  94  . -1.758  -1.053 -3.907  1.00 19.22 1 . N ? 
ATOM   760  CA  CA  . GLY GLY GLY A A 94  94  . -0.497  -1.459 -4.558  1.00 19.45 1 . C ? 
ATOM   761  C   C   . GLY GLY GLY A A 94  94  . -0.258  -0.790 -5.903  1.00 19.64 1 . C ? 
ATOM   762  O   O   . GLY GLY GLY A A 94  94  . -1.034  0.087  -6.324  1.00 19.56 1 . O ? 
ATOM   763  N   N   . PRO PRO PRO A A 95  95  . 0.790   -1.229 -6.631  1.00 19.01 1 . N ? 
ATOM   764  CA  CA  . PRO PRO PRO A A 95  95  . 1.082   -0.688 -7.949  1.00 18.94 1 . C ? 
ATOM   765  CB  CB  . PRO PRO PRO A A 95  95  . 2.260   -1.561 -8.444  1.00 20.06 1 . C ? 
ATOM   766  CG  CG  . PRO PRO PRO A A 95  95  . 2.874   -2.109 -7.211  1.00 21.71 1 . C ? 
ATOM   767  CD  CD  . PRO PRO PRO A A 95  95  . 1.792   -2.229 -6.185  1.00 19.94 1 . C ? 
ATOM   768  C   C   . PRO PRO PRO A A 95  95  . -0.108  -0.816 -8.907  1.00 18.86 1 . C ? 
ATOM   769  O   O   . PRO PRO PRO A A 95  95  . -0.832  -1.825 -8.895  1.00 20.78 1 . O ? 
ATOM   770  N   N   . GLY GLY GLY A A 96  96  . -0.296  0.211  -9.745  1.00 17.14 1 . N ? 
ATOM   771  CA  CA  . GLY GLY GLY A A 96  96  . -1.340  0.201  -10.760 1.00 17.01 1 . C ? 
ATOM   772  C   C   . GLY GLY GLY A A 96  96  . -2.650  0.902  -10.416 1.00 16.42 1 . C ? 
ATOM   773  O   O   . GLY GLY GLY A A 96  96  . -3.448  1.167  -11.301 1.00 17.27 1 . O ? 
ATOM   774  N   N   . ILE ILE ILE A A 97  97  . -2.856  1.246  -9.148  1.00 15.90 1 . N ? 
ATOM   775  CA  CA  . ILE ILE ILE A A 97  97  . -4.051  1.989  -8.723  1.00 16.12 1 . C ? 
ATOM   776  CB  CB  . ILE ILE ILE A A 97  97  . -4.106  2.043  -7.167  1.00 17.11 1 . C ? 
ATOM   777  CG1 CG1 . ILE ILE ILE A A 97  97  . -4.430  0.644  -6.576  1.00 19.97 1 . C ? 
ATOM   778  CD1 CD1 . ILE ILE ILE A A 97  97  . -5.840  0.141  -6.811  1.00 21.21 1 . C ? 
ATOM   779  CG2 CG2 . ILE ILE ILE A A 97  97  . -5.084  3.126  -6.662  1.00 18.02 1 . C ? 
ATOM   780  C   C   . ILE ILE ILE A A 97  97  . -4.059  3.395  -9.344  1.00 15.37 1 . C ? 
ATOM   781  O   O   . ILE ILE ILE A A 97  97  . -3.030  4.092  -9.321  1.00 15.73 1 . O ? 
ATOM   782  N   N   . LEU LEU LEU A A 98  98  . -5.228  3.802  -9.848  1.00 14.29 1 . N ? 
ATOM   783  CA  CA  . LEU LEU LEU A A 98  98  . -5.484  5.110  -10.458 1.00 14.42 1 . C ? 
ATOM   784  CB  CB  . LEU LEU LEU A A 98  98  . -6.151  4.927  -11.823 1.00 15.42 1 . C ? 
ATOM   785  CG  CG  . LEU LEU LEU A A 98  98  . -6.512  6.153  -12.631 1.00 15.18 1 . C ? 
ATOM   786  CD1 CD1 . LEU LEU LEU A A 98  98  . -5.268  6.908  -13.066 1.00 16.22 1 . C ? 
ATOM   787  CD2 CD2 . LEU LEU LEU A A 98  98  . -7.362  5.739  -13.836 1.00 15.60 1 . C ? 
ATOM   788  C   C   . LEU LEU LEU A A 98  98  . -6.372  5.926  -9.509  1.00 14.36 1 . C ? 
ATOM   789  O   O   . LEU LEU LEU A A 98  98  . -7.477  5.468  -9.133  1.00 14.92 1 . O ? 
ATOM   790  N   N   . SER SER SER A A 99  99  . -5.894  7.107  -9.098  1.00 13.36 1 . N ? 
ATOM   791  CA  CA  . SER SER SER A A 99  99  . -6.506  7.926  -8.024  1.00 13.42 1 . C ? 
ATOM   792  CB  CB  . SER SER SER A A 99  99  . -5.815  7.545  -6.709  1.00 14.09 1 . C ? 
ATOM   793  OG  OG  . SER SER SER A A 99  99  . -6.396  8.248  -5.592  1.00 14.80 1 . O ? 
ATOM   794  C   C   . SER SER SER A A 99  99  . -6.443  9.423  -8.351  1.00 13.50 1 . C ? 
ATOM   795  O   O   . SER SER SER A A 99  99  . -5.587  9.870  -9.145  1.00 14.02 1 . O ? 
ATOM   796  N   N   . MET MET MET A A 100 100 . -7.366  10.221 -7.779  1.00 13.36 1 . N ? 
ATOM   797  CA  CA  . MET MET MET A A 100 100 . -7.411  11.658 -8.052  1.00 13.32 1 . C ? 
ATOM   798  CB  CB  . MET MET MET A A 100 100 . -8.829  12.223 -7.839  1.00 14.67 1 . C ? 
ATOM   799  CG  CG  . MET MET MET A A 100 100 . -9.841  11.726 -8.846  1.00 15.83 1 . C ? 
ATOM   800  SD  SD  . MET MET MET A A 100 100 . -9.430  12.163 -10.571 1.00 16.10 1 . S ? 
ATOM   801  CE  CE  . MET MET MET A A 100 100 . -9.773  13.913 -10.615 1.00 17.54 1 . C ? 
ATOM   802  C   C   . MET MET MET A A 100 100 . -6.430  12.441 -7.194  1.00 13.50 1 . C ? 
ATOM   803  O   O   . MET MET MET A A 100 100 . -6.397  12.269 -5.962  1.00 14.81 1 . O ? 
ATOM   804  N   N   . ALA ALA ALA A A 101 101 . -5.625  13.294 -7.819  1.00 12.87 1 . N ? 
ATOM   805  CA  CA  . ALA ALA ALA A A 101 101 . -4.822  14.286 -7.087  1.00 13.43 1 . C ? 
ATOM   806  CB  CB  . ALA ALA ALA A A 101 101 . -3.754  14.869 -8.019  1.00 13.72 1 . C ? 
ATOM   807  C   C   . ALA ALA ALA A A 101 101 . -5.745  15.380 -6.549  1.00 12.82 1 . C ? 
ATOM   808  O   O   . ALA ALA ALA A A 101 101 . -6.848  15.570 -7.088  1.00 13.92 1 . O ? 
ATOM   809  N   N   . ASN ASN ASN A A 102 102 . -5.346  16.113 -5.499  1.00 13.39 1 . N ? 
ATOM   810  CA  CA  . ASN ASN ASN A A 102 102 . -6.161  17.210 -4.986  1.00 14.26 1 . C ? 
ATOM   811  CB  CB  . ASN ASN ASN A A 102 102 . -7.425  16.690 -4.241  1.00 14.13 1 . C ? 
ATOM   812  CG  CG  . ASN ASN ASN A A 102 102 . -7.091  15.976 -2.963  1.00 14.51 1 . C ? 
ATOM   813  OD1 OD1 . ASN ASN ASN A A 102 102 . -6.334  16.512 -2.126  1.00 14.96 1 . O ? 
ATOM   814  ND2 ND2 . ASN ASN ASN A A 102 102 . -7.666  14.790 -2.763  1.00 14.72 1 . N ? 
ATOM   815  C   C   . ASN ASN ASN A A 102 102 . -5.338  18.185 -4.142  1.00 14.72 1 . C ? 
ATOM   816  O   O   . ASN ASN ASN A A 102 102 . -4.177  17.912 -3.847  1.00 14.85 1 . O ? 
ATOM   817  N   N   . ALA ALA ALA A A 103 103 . -5.963  19.303 -3.768  1.00 15.47 1 . N ? 
ATOM   818  CA  CA  . ALA ALA ALA A A 103 103 . -5.323  20.362 -2.955  1.00 17.08 1 . C ? 
ATOM   819  CB  CB  . ALA ALA ALA A A 103 103 . -5.237  21.661 -3.753  1.00 18.83 1 . C ? 
ATOM   820  C   C   . ALA ALA ALA A A 103 103 . -6.034  20.611 -1.633  1.00 18.73 1 . C ? 
ATOM   821  O   O   . ALA ALA ALA A A 103 103 . -5.922  21.719 -1.089  1.00 22.55 1 . O ? 
ATOM   822  N   N   . GLY GLY GLY A A 104 104 . -6.736  19.608 -1.108  1.00 16.62 1 . N ? 
ATOM   823  CA  CA  . GLY GLY GLY A A 104 104 . -7.630  19.785 0.070   1.00 16.50 1 . C ? 
ATOM   824  C   C   . GLY GLY GLY A A 104 104 . -8.961  19.089 -0.160  1.00 16.01 1 . C ? 
ATOM   825  O   O   . GLY GLY GLY A A 104 104 . -9.192  18.496 -1.231  1.00 15.81 1 . O ? 
ATOM   826  N   N   . PRO PRO PRO A A 105 105 . -9.865  19.097 0.843   1.00 16.04 1 . N ? 
ATOM   827  CA  CA  . PRO PRO PRO A A 105 105 . -11.156 18.434 0.677   1.00 15.94 1 . C ? 
ATOM   828  CB  CB  . PRO PRO PRO A A 105 105 . -11.886 18.697 2.023   1.00 17.39 1 . C ? 
ATOM   829  CG  CG  . PRO PRO PRO A A 105 105 . -11.188 19.840 2.631   1.00 19.17 1 . C ? 
ATOM   830  CD  CD  . PRO PRO PRO A A 105 105 . -9.767  19.810 2.136   1.00 17.24 1 . C ? 
ATOM   831  C   C   . PRO PRO PRO A A 105 105 . -11.958 19.007 -0.491  1.00 14.97 1 . C ? 
ATOM   832  O   O   . PRO PRO PRO A A 105 105 . -12.009 20.241 -0.666  1.00 16.46 1 . O ? 
ATOM   833  N   N   . ASN ASN ASN A A 106 106 . -12.568 18.119 -1.287  1.00 14.59 1 . N ? 
ATOM   834  CA  CA  . ASN ASN ASN A A 106 106 . -13.510 18.554 -2.328  1.00 14.95 1 . C ? 
ATOM   835  CB  CB  . ASN ASN ASN A A 106 106 . -14.774 19.126 -1.655  1.00 15.23 1 . C ? 
ATOM   836  CG  CG  . ASN ASN ASN A A 106 106 . -15.372 18.127 -0.692  1.00 14.91 1 . C ? 
ATOM   837  OD1 OD1 . ASN ASN ASN A A 106 106 . -15.725 17.031 -1.086  1.00 15.54 1 . O ? 
ATOM   838  ND2 ND2 . ASN ASN ASN A A 106 106 . -15.488 18.514 0.598   1.00 15.45 1 . N ? 
ATOM   839  C   C   . ASN ASN ASN A A 106 106 . -12.903 19.523 -3.369  1.00 15.74 1 . C ? 
ATOM   840  O   O   . ASN ASN ASN A A 106 106 . -13.519 20.527 -3.750  1.00 16.12 1 . O ? 
ATOM   841  N   N   . THR THR THR A A 107 107 . -11.703 19.177 -3.872  1.00 14.82 1 . N ? 
ATOM   842  CA  CA  . THR THR THR A A 107 107 . -10.964 19.995 -4.846  1.00 15.56 1 . C ? 
ATOM   843  CB  CB  . THR THR THR A A 107 107 . -9.759  20.714 -4.217  1.00 16.27 1 . C ? 
ATOM   844  OG1 OG1 . THR THR THR A A 107 107 . -8.850  19.754 -3.691  1.00 16.92 1 . O ? 
ATOM   845  CG2 CG2 . THR THR THR A A 107 107 . -10.164 21.735 -3.144  1.00 16.33 1 . C ? 
ATOM   846  C   C   . THR THR THR A A 107 107 . -10.490 19.158 -6.050  1.00 16.17 1 . C ? 
ATOM   847  O   O   . THR THR THR A A 107 107 . -9.478  19.505 -6.693  1.00 17.50 1 . O ? 
ATOM   848  N   N   . ASN ASN ASN A A 108 108 . -11.210 18.120 -6.424  1.00 15.31 1 . N ? 
ATOM   849  CA  CA  . ASN ASN ASN A A 108 108 . -10.862 17.322 -7.631  1.00 14.75 1 . C ? 
ATOM   850  CB  CB  . ASN ASN ASN A A 108 108 . -11.733 16.075 -7.717  1.00 14.86 1 . C ? 
ATOM   851  CG  CG  . ASN ASN ASN A A 108 108 . -11.566 15.188 -6.523  1.00 15.16 1 . C ? 
ATOM   852  OD1 OD1 . ASN ASN ASN A A 108 108 . -10.528 14.564 -6.347  1.00 16.00 1 . O ? 
ATOM   853  ND2 ND2 . ASN ASN ASN A A 108 108 . -12.556 15.223 -5.618  1.00 15.94 1 . N ? 
ATOM   854  C   C   . ASN ASN ASN A A 108 108 . -11.045 18.159 -8.902  1.00 15.25 1 . C ? 
ATOM   855  O   O   . ASN ASN ASN A A 108 108 . -12.054 18.860 -9.042  1.00 15.86 1 . O ? 
ATOM   856  N   N   . GLY GLY GLY A A 109 109 . -10.105 18.046 -9.857  1.00 15.05 1 . N ? 
ATOM   857  CA  CA  . GLY GLY GLY A A 109 109 . -10.212 18.727 -11.167 1.00 14.81 1 . C ? 
ATOM   858  C   C   . GLY GLY GLY A A 109 109 . -9.992  17.695 -12.275 1.00 14.30 1 . C ? 
ATOM   859  O   O   . GLY GLY GLY A A 109 109 . -10.861 16.862 -12.553 1.00 15.78 1 . O ? 
ATOM   860  N   N   . SER SER SER A A 110 110 . -8.802  17.768 -12.911 1.00 14.18 1 . N ? 
ATOM   861  CA  CA  . SER SER SER A A 110 110 . -8.349  16.771 -13.897 1.00 13.89 1 . C ? 
ATOM   862  CB  CB  . SER SER SER A A 110 110 . -8.129  17.457 -15.253 1.00 14.88 1 . C ? 
ATOM   863  OG  OG  . SER SER SER A A 110 110 . -7.219  18.515 -15.138 1.00 15.24 1 . O ? 
ATOM   864  C   C   . SER SER SER A A 110 110 . -7.080  16.015 -13.489 1.00 13.32 1 . C ? 
ATOM   865  O   O   . SER SER SER A A 110 110 . -6.822  14.935 -14.069 1.00 14.29 1 . O ? 
ATOM   866  N   N   . GLN GLN GLN A A 111 111 . -6.278  16.547 -12.561 1.00 13.35 1 . N ? 
ATOM   867  CA  CA  . GLN GLN GLN A A 111 111 . -5.029  15.864 -12.194 1.00 13.34 1 . C ? 
ATOM   868  CB  CB  . GLN GLN GLN A A 111 111 . -4.138  16.750 -11.318 1.00 13.39 1 . C ? 
ATOM   869  CG  CG  . GLN GLN GLN A A 111 111 . -3.477  17.919 -12.065 1.00 13.95 1 . C ? 
ATOM   870  CD  CD  . GLN GLN GLN A A 111 111 . -2.528  18.687 -11.162 1.00 15.16 1 . C ? 
ATOM   871  OE1 OE1 . GLN GLN GLN A A 111 111 . -1.559  18.106 -10.652 1.00 16.18 1 . O ? 
ATOM   872  NE2 NE2 . GLN GLN GLN A A 111 111 . -2.814  19.953 -10.913 1.00 15.73 1 . N ? 
ATOM   873  C   C   . GLN GLN GLN A A 111 111 . -5.271  14.521 -11.497 1.00 12.94 1 . C ? 
ATOM   874  O   O   . GLN GLN GLN A A 111 111 . -6.226  14.364 -10.674 1.00 13.32 1 . O ? 
ATOM   875  N   N   . PHE PHE PHE A A 112 112 . -4.414  13.548 -11.830 1.00 13.06 1 . N ? 
ATOM   876  CA  CA  . PHE PHE PHE A A 112 112 . -4.520  12.150 -11.347 1.00 12.92 1 . C ? 
ATOM   877  CB  CB  . PHE PHE PHE A A 112 112 . -5.277  11.271 -12.399 1.00 13.91 1 . C ? 
ATOM   878  CG  CG  . PHE PHE PHE A A 112 112 . -4.534  11.174 -13.724 1.00 14.17 1 . C ? 
ATOM   879  CD1 CD1 . PHE PHE PHE A A 112 112 . -3.567  10.197 -13.915 1.00 15.13 1 . C ? 
ATOM   880  CE1 CE1 . PHE PHE PHE A A 112 112 . -2.805  10.148 -15.085 1.00 15.91 1 . C ? 
ATOM   881  CZ  CZ  . PHE PHE PHE A A 112 112 . -2.999  11.097 -16.072 1.00 15.96 1 . C ? 
ATOM   882  CE2 CE2 . PHE PHE PHE A A 112 112 . -3.954  12.083 -15.896 1.00 16.57 1 . C ? 
ATOM   883  CD2 CD2 . PHE PHE PHE A A 112 112 . -4.718  12.127 -14.724 1.00 14.87 1 . C ? 
ATOM   884  C   C   . PHE PHE PHE A A 112 112 . -3.124  11.599 -11.120 1.00 12.93 1 . C ? 
ATOM   885  O   O   . PHE PHE PHE A A 112 112 . -2.129  12.173 -11.622 1.00 13.12 1 . O ? 
ATOM   886  N   N   . PHE PHE PHE A A 113 113 . -3.050  10.471 -10.408 1.00 12.69 1 . N ? 
ATOM   887  CA  CA  . PHE PHE PHE A A 113 113 . -1.788  9.722  -10.267 1.00 13.15 1 . C ? 
ATOM   888  CB  CB  . PHE PHE PHE A A 113 113 . -1.036  10.121 -8.970  1.00 13.83 1 . C ? 
ATOM   889  CG  CG  . PHE PHE PHE A A 113 113 . -1.750  9.786  -7.687  1.00 13.95 1 . C ? 
ATOM   890  CD1 CD1 . PHE PHE PHE A A 113 113 . -2.756  10.621 -7.202  1.00 14.53 1 . C ? 
ATOM   891  CE1 CE1 . PHE PHE PHE A A 113 113 . -3.412  10.332 -6.008  1.00 14.53 1 . C ? 
ATOM   892  CZ  CZ  . PHE PHE PHE A A 113 113 . -3.073  9.220  -5.274  1.00 14.70 1 . C ? 
ATOM   893  CE2 CE2 . PHE PHE PHE A A 113 113 . -2.074  8.379  -5.722  1.00 14.94 1 . C ? 
ATOM   894  CD2 CD2 . PHE PHE PHE A A 113 113 . -1.420  8.656  -6.932  1.00 14.77 1 . C ? 
ATOM   895  C   C   . PHE PHE PHE A A 113 113 . -1.970  8.222  -10.421 1.00 13.49 1 . C ? 
ATOM   896  O   O   . PHE PHE PHE A A 113 113 . -3.055  7.674  -10.138 1.00 14.03 1 . O ? 
ATOM   897  N   N   . ILE ILE ILE A A 114 114 . -0.907  7.564  -10.895 1.00 13.87 1 . N ? 
ATOM   898  CA  CA  . ILE ILE ILE A A 114 114 . -0.834  6.108  -11.031 1.00 14.22 1 . C ? 
ATOM   899  CB  CB  . ILE ILE ILE A A 114 114 . -0.385  5.630  -12.443 1.00 15.17 1 . C ? 
ATOM   900  CG1 CG1 . ILE ILE ILE A A 114 114 . -1.242  6.267  -13.561 1.00 16.30 1 . C ? 
ATOM   901  CD1 CD1 . ILE ILE ILE A A 114 114 . -0.625  6.177  -14.955 1.00 17.57 1 . C ? 
ATOM   902  CG2 CG2 . ILE ILE ILE A A 114 114 . -0.408  4.106  -12.548 1.00 16.52 1 . C ? 
ATOM   903  C   C   . ILE ILE ILE A A 114 114 . 0.189   5.641  -9.978  1.00 14.46 1 . C ? 
ATOM   904  O   O   . ILE ILE ILE A A 114 114 . 1.383   6.008  -10.056 1.00 15.47 1 . O ? 
ATOM   905  N   N   . CYS CYS CYS A A 115 115 . -0.255  4.858  -9.006  1.00 15.14 1 . N ? 
ATOM   906  CA  CA  . CYS CYS CYS A A 115 115 . 0.661   4.333  -7.971  1.00 16.06 1 . C ? 
ATOM   907  CB  CB  . CYS CYS CYS A A 115 115 . -0.139  3.637  -6.886  1.00 16.47 1 . C ? 
ATOM   908  SG  SG  . CYS CYS CYS A A 115 115 . -1.285  4.728  -6.006  1.00 18.35 1 . S ? 
ATOM   909  C   C   . CYS CYS CYS A A 115 115 . 1.655   3.319  -8.544  1.00 16.13 1 . C ? 
ATOM   910  O   O   . CYS CYS CYS A A 115 115 . 1.296   2.482  -9.400  1.00 17.11 1 . O ? 
ATOM   911  N   N   . THR THR THR A A 116 116 . 2.903   3.376  -8.067  1.00 16.68 1 . N ? 
ATOM   912  CA  CA  . THR THR THR A A 116 116 . 3.917   2.352  -8.383  1.00 17.59 1 . C ? 
ATOM   913  CB  CB  . THR THR THR A A 116 116 . 5.116   2.945  -9.143  1.00 18.03 1 . C ? 
ATOM   914  OG1 OG1 . THR THR THR A A 116 116 . 5.702   4.006  -8.381  1.00 18.67 1 . O ? 
ATOM   915  CG2 CG2 . THR THR THR A A 116 116 . 4.654   3.502  -10.497 1.00 19.22 1 . C ? 
ATOM   916  C   C   . THR THR THR A A 116 116 . 4.361   1.624  -7.109  1.00 19.10 1 . C ? 
ATOM   917  O   O   . THR THR THR A A 116 116 . 5.304   0.804  -7.152  1.00 22.25 1 . O ? 
ATOM   918  N   N   . ALA ALA ALA A A 117 117 . 3.664   1.890  -6.005  1.00 18.65 1 . N ? 
ATOM   919  CA  CA  . ALA ALA ALA A A 117 117 . 3.861   1.221  -4.696  1.00 19.54 1 . C ? 
ATOM   920  CB  CB  . ALA ALA ALA A A 117 117 . 4.930   1.964  -3.916  1.00 20.84 1 . C ? 
ATOM   921  C   C   . ALA ALA ALA A A 117 117 . 2.514   1.286  -3.950  1.00 18.89 1 . C ? 
ATOM   922  O   O   . ALA ALA ALA A A 117 117 . 1.610   2.020  -4.380  1.00 19.39 1 . O ? 
ATOM   923  N   N   . LYS LYS LYS A A 118 118 . 2.359   0.541  -2.852  1.00 18.88 1 . N ? 
ATOM   924  CA  CA  . LYS LYS LYS A A 118 118 . 1.236   0.726  -1.924  1.00 18.66 1 . C ? 
ATOM   925  CB  CB  . LYS LYS LYS A A 118 118 . 1.214   -0.414 -0.881  1.00 20.62 1 . C ? 
ATOM   926  CG  CG  . LYS LYS LYS A A 118 118 . 0.030   -0.396 0.073   1.00 22.53 1 . C ? 
ATOM   927  CD  CD  . LYS LYS LYS A A 118 118 . 0.045   -1.612 1.004   1.00 26.23 1 . C ? 
ATOM   928  CE  CE  . LYS LYS LYS A A 118 118 . -0.983  -1.461 2.105   1.00 30.57 1 . C ? 
ATOM   929  NZ  NZ  . LYS LYS LYS A A 118 118 . -1.222  -2.742 2.835   1.00 35.43 1 . N ? 
ATOM   930  C   C   . LYS LYS LYS A A 118 118 . 1.382   2.080  -1.227  1.00 18.69 1 . C ? 
ATOM   931  O   O   . LYS LYS LYS A A 118 118 . 2.446   2.416  -0.714  1.00 20.43 1 . O ? 
ATOM   932  N   N   . THR THR THR A A 119 119 . 0.299   2.870  -1.213  1.00 17.00 1 . N ? 
ATOM   933  CA  CA  . THR THR THR A A 119 119 . 0.309   4.235  -0.625  1.00 16.88 1 . C ? 
ATOM   934  CB  CB  . THR THR THR A A 119 119 . 0.270   5.335  -1.723  1.00 17.19 1 . C ? 
ATOM   935  OG1 OG1 . THR THR THR A A 119 119 . -0.937  5.234  -2.487  1.00 17.02 1 . O ? 
ATOM   936  CG2 CG2 . THR THR THR A A 119 119 . 1.415   5.215  -2.689  1.00 17.54 1 . C ? 
ATOM   937  C   C   . THR THR THR A A 119 119 . -0.853  4.408  0.360   1.00 16.99 1 . C ? 
ATOM   938  O   O   . THR THR THR A A 119 119 . -1.724  5.276  0.194   1.00 17.01 1 . O ? 
ATOM   939  N   N   . GLU GLU GLU A A 120 120 . -0.868  3.570  1.391   1.00 17.39 1 . N ? 
ATOM   940  CA  CA  . GLU GLU GLU A A 120 120 . -2.013  3.494  2.330   1.00 18.27 1 . C ? 
ATOM   941  CB  CB  . GLU GLU GLU A A 120 120 . -1.841  2.278  3.263   1.00 20.72 1 . C ? 
ATOM   942  CG  CG  . GLU GLU GLU A A 120 120 . -0.773  2.378  4.332   1.00 24.34 1 . C ? 
ATOM   943  CD  CD  . GLU GLU GLU A A 120 120 . 0.699   2.237  3.873   1.00 27.95 1 . C ? 
ATOM   944  OE1 OE1 . GLU GLU GLU A A 120 120 . 1.046   1.880  2.707   1.00 26.43 1 . O ? 
ATOM   945  OE2 OE2 . GLU GLU GLU A A 120 120 . 1.569   2.510  4.742   1.00 33.07 1 . O ? 
ATOM   946  C   C   . GLU GLU GLU A A 120 120 . -2.336  4.766  3.106   1.00 16.52 1 . C ? 
ATOM   947  O   O   . GLU GLU GLU A A 120 120 . -3.500  4.992  3.493   1.00 16.49 1 . O ? 
ATOM   948  N   N   . TRP TRP TRP A A 121 121 . -1.339  5.622  3.325   1.00 16.13 1 . N ? 
ATOM   949  CA  CA  . TRP TRP TRP A A 121 121 . -1.538  6.903  3.998   1.00 16.11 1 . C ? 
ATOM   950  CB  CB  . TRP TRP TRP A A 121 121 . -0.194  7.596  4.358   1.00 17.15 1 . C ? 
ATOM   951  CG  CG  . TRP TRP TRP A A 121 121 . 0.611   7.994  3.153   1.00 17.09 1 . C ? 
ATOM   952  CD1 CD1 . TRP TRP TRP A A 121 121 . 0.563   9.198  2.485   1.00 17.58 1 . C ? 
ATOM   953  NE1 NE1 . TRP TRP TRP A A 121 121 . 1.399   9.163  1.418   1.00 18.17 1 . N ? 
ATOM   954  CE2 CE2 . TRP TRP TRP A A 121 121 . 2.008   7.947  1.335   1.00 17.56 1 . C ? 
ATOM   955  CD2 CD2 . TRP TRP TRP A A 121 121 . 1.541   7.175  2.434   1.00 17.01 1 . C ? 
ATOM   956  CE3 CE3 . TRP TRP TRP A A 121 121 . 2.039   5.868  2.603   1.00 18.16 1 . C ? 
ATOM   957  CZ3 CZ3 . TRP TRP TRP A A 121 121 . 2.994   5.374  1.677   1.00 19.12 1 . C ? 
ATOM   958  CH2 CH2 . TRP TRP TRP A A 121 121 . 3.421   6.169  0.603   1.00 18.88 1 . C ? 
ATOM   959  CZ2 CZ2 . TRP TRP TRP A A 121 121 . 2.959   7.446  0.414   1.00 18.97 1 . C ? 
ATOM   960  C   C   . TRP TRP TRP A A 121 121 . -2.454  7.879  3.211   1.00 15.84 1 . C ? 
ATOM   961  O   O   . TRP TRP TRP A A 121 121 . -2.888  8.901  3.760   1.00 18.18 1 . O ? 
ATOM   962  N   N   . LEU LEU LEU A A 122 122 . -2.711  7.592  1.930   1.00 15.12 1 . N ? 
ATOM   963  CA  CA  . LEU LEU LEU A A 122 122 . -3.634  8.374  1.101   1.00 15.09 1 . C ? 
ATOM   964  CB  CB  . LEU LEU LEU A A 122 122 . -3.152  8.354  -0.376  1.00 14.98 1 . C ? 
ATOM   965  CG  CG  . LEU LEU LEU A A 122 122 . -1.717  8.922  -0.580  1.00 15.55 1 . C ? 
ATOM   966  CD1 CD1 . LEU LEU LEU A A 122 122 . -1.359  8.882  -2.064  1.00 16.52 1 . C ? 
ATOM   967  CD2 CD2 . LEU LEU LEU A A 122 122 . -1.541  10.323 -0.036  1.00 16.46 1 . C ? 
ATOM   968  C   C   . LEU LEU LEU A A 122 122 . -5.092  7.896  1.202   1.00 14.77 1 . C ? 
ATOM   969  O   O   . LEU LEU LEU A A 122 122 . -5.995  8.574  0.693   1.00 15.58 1 . O ? 
ATOM   970  N   N   . ASP ASP ASP A A 123 123 . -5.318  6.756  1.861   1.00 14.90 1 . N ? 
ATOM   971  CA  CA  . ASP ASP ASP A A 123 123 . -6.684  6.206  1.991   1.00 15.09 1 . C ? 
ATOM   972  CB  CB  . ASP ASP ASP A A 123 123 . -6.660  4.843  2.734   1.00 15.87 1 . C ? 
ATOM   973  CG  CG  . ASP ASP ASP A A 123 123 . -6.049  3.718  1.923   1.00 17.45 1 . C ? 
ATOM   974  OD1 OD1 . ASP ASP ASP A A 123 123 . -5.788  3.872  0.704   1.00 17.73 1 . O ? 
ATOM   975  OD2 OD2 . ASP ASP ASP A A 123 123 . -5.836  2.617  2.526   1.00 19.45 1 . O ? 
ATOM   976  C   C   . ASP ASP ASP A A 123 123 . -7.576  7.178  2.722   1.00 14.89 1 . C ? 
ATOM   977  O   O   . ASP ASP ASP A A 123 123 . -7.188  7.735  3.758   1.00 16.59 1 . O ? 
ATOM   978  N   N   . GLY GLY GLY A A 124 124 . -8.781  7.372  2.194   1.00 15.18 1 . N ? 
ATOM   979  CA  CA  . GLY GLY GLY A A 124 124 . -9.725  8.309  2.806   1.00 15.49 1 . C ? 
ATOM   980  C   C   . GLY GLY GLY A A 124 124 . -9.522  9.795  2.541   1.00 15.50 1 . C ? 
ATOM   981  O   O   . GLY GLY GLY A A 124 124 . -10.312 10.638 2.997   1.00 16.41 1 . O ? 
ATOM   982  N   N   . LYS LYS LYS A A 125 125 . -8.451  10.144 1.801   1.00 14.86 1 . N ? 
ATOM   983  CA  CA  . LYS LYS LYS A A 125 125 . -8.076  11.513 1.408   1.00 16.78 1 . C ? 
ATOM   984  CB  CB  . LYS LYS LYS A A 125 125 . -6.625  11.793 1.977   1.00 20.55 1 . C ? 
ATOM   985  CG  CG  . LYS LYS LYS A A 125 125 . -6.014  13.134 1.639   1.00 24.71 1 . C ? 
ATOM   986  CD  CD  . LYS LYS LYS A A 125 125 . -4.842  13.411 2.557   1.00 23.86 1 . C ? 
ATOM   987  CE  CE  . LYS LYS LYS A A 125 125 . -3.578  12.642 2.243   1.00 23.43 1 . C ? 
ATOM   988  NZ  NZ  . LYS LYS LYS A A 125 125 . -2.428  13.484 2.741   1.00 25.76 1 . N ? 
ATOM   989  C   C   . LYS LYS LYS A A 125 125 . -8.073  11.744 -0.127  1.00 14.35 1 . C ? 
ATOM   990  O   O   . LYS LYS LYS A A 125 125 . -8.363  12.857 -0.583  1.00 15.56 1 . O ? 
ATOM   991  N   N   . HIS HIS HIS A A 126 126 . -7.726  10.694 -0.896  1.00 14.18 1 . N ? 
ATOM   992  CA  CA  . HIS HIS HIS A A 126 126 . -7.758  10.727 -2.388  1.00 13.83 1 . C ? 
ATOM   993  CB  CB  . HIS HIS HIS A A 126 126 . -6.348  10.504 -2.961  1.00 13.48 1 . C ? 
ATOM   994  CG  CG  . HIS HIS HIS A A 126 126 . -5.399  11.608 -2.600  1.00 13.39 1 . C ? 
ATOM   995  ND1 ND1 . HIS HIS HIS A A 126 126 . -5.193  12.714 -3.409  1.00 13.29 1 . N ? 
ATOM   996  CE1 CE1 . HIS HIS HIS A A 126 126 . -4.387  13.564 -2.781  1.00 13.99 1 . C ? 
ATOM   997  NE2 NE2 . HIS HIS HIS A A 126 126 . -4.037  13.036 -1.620  1.00 14.38 1 . N ? 
ATOM   998  CD2 CD2 . HIS HIS HIS A A 126 126 . -4.662  11.826 -1.484  1.00 14.05 1 . C ? 
ATOM   999  C   C   . HIS HIS HIS A A 126 126 . -8.741  9.668  -2.886  1.00 13.52 1 . C ? 
ATOM   1000 O   O   . HIS HIS HIS A A 126 126 . -8.745  8.545  -2.375  1.00 14.37 1 . O ? 
ATOM   1001 N   N   . VAL VAL VAL A A 127 127 . -9.578  10.036 -3.857  1.00 13.70 1 . N ? 
ATOM   1002 CA  CA  . VAL VAL VAL A A 127 127 . -10.592 9.116  -4.416  1.00 13.97 1 . C ? 
ATOM   1003 CB  CB  . VAL VAL VAL A A 127 127 . -11.780 9.904  -5.022  1.00 14.34 1 . C ? 
ATOM   1004 CG1 CG1 . VAL VAL VAL A A 127 127 . -12.805 8.978  -5.683  1.00 14.81 1 . C ? 
ATOM   1005 CG2 CG2 . VAL VAL VAL A A 127 127 . -12.461 10.783 -3.959  1.00 15.17 1 . C ? 
ATOM   1006 C   C   . VAL VAL VAL A A 127 127 . -9.987  8.155  -5.470  1.00 13.87 1 . C ? 
ATOM   1007 O   O   . VAL VAL VAL A A 127 127 . -9.551  8.610  -6.555  1.00 14.51 1 . O ? 
ATOM   1008 N   N   . VAL VAL VAL A A 128 128 . -9.948  6.872  -5.133  1.00 14.29 1 . N ? 
ATOM   1009 CA  CA  . VAL VAL VAL A A 128 128 . -9.533  5.778  -6.044  1.00 14.34 1 . C ? 
ATOM   1010 CB  CB  . VAL VAL VAL A A 128 128 . -9.106  4.524  -5.262  1.00 14.63 1 . C ? 
ATOM   1011 CG1 CG1 . VAL VAL VAL A A 128 128 . -8.858  3.337  -6.212  1.00 15.02 1 . C ? 
ATOM   1012 CG2 CG2 . VAL VAL VAL A A 128 128 . -7.870  4.804  -4.422  1.00 16.27 1 . C ? 
ATOM   1013 C   C   . VAL VAL VAL A A 128 128 . -10.672 5.443  -7.000  1.00 15.14 1 . C ? 
ATOM   1014 O   O   . VAL VAL VAL A A 128 128 . -11.818 5.252  -6.568  1.00 15.91 1 . O ? 
ATOM   1015 N   N   . PHE PHE PHE A A 129 129 . -10.397 5.421  -8.301  1.00 15.72 1 . N ? 
ATOM   1016 CA  CA  . PHE PHE PHE A A 129 129 . -11.455 5.237  -9.308  1.00 15.62 1 . C ? 
ATOM   1017 CB  CB  . PHE PHE PHE A A 129 129 . -11.960 6.590  -9.824  1.00 15.89 1 . C ? 
ATOM   1018 CG  CG  . PHE PHE PHE A A 129 129 . -10.934 7.343  -10.645 1.00 15.60 1 . C ? 
ATOM   1019 CD1 CD1 . PHE PHE PHE A A 129 129 . -9.956  8.138  -10.061 1.00 15.84 1 . C ? 
ATOM   1020 CE1 CE1 . PHE PHE PHE A A 129 129 . -9.009  8.803  -10.826 1.00 16.10 1 . C ? 
ATOM   1021 CZ  CZ  . PHE PHE PHE A A 129 129 . -8.998  8.653  -12.211 1.00 16.49 1 . C ? 
ATOM   1022 CE2 CE2 . PHE PHE PHE A A 129 129 . -9.962  7.851  -12.817 1.00 15.69 1 . C ? 
ATOM   1023 CD2 CD2 . PHE PHE PHE A A 129 129 . -10.909 7.188  -12.038 1.00 16.05 1 . C ? 
ATOM   1024 C   C   . PHE PHE PHE A A 129 129 . -11.111 4.295  -10.470 1.00 15.96 1 . C ? 
ATOM   1025 O   O   . PHE PHE PHE A A 129 129 . -11.947 4.124  -11.374 1.00 16.37 1 . O ? 
ATOM   1026 N   N   . GLY GLY GLY A A 130 130 . -9.920  3.703  -10.489 1.00 15.56 1 . N ? 
ATOM   1027 CA  CA  . GLY GLY GLY A A 130 130 . -9.575  2.752  -11.545 1.00 15.95 1 . C ? 
ATOM   1028 C   C   . GLY GLY GLY A A 130 130 . -8.291  2.004  -11.270 1.00 16.41 1 . C ? 
ATOM   1029 O   O   . GLY GLY GLY A A 130 130 . -7.676  2.176  -10.216 1.00 16.91 1 . O ? 
ATOM   1030 N   N   . LYS LYS LYS A A 131 131 . -7.866  1.195  -12.258 1.00 17.07 1 . N ? 
ATOM   1031 CA  CA  . LYS LYS LYS A A 131 131 . -6.579  0.493  -12.184 1.00 17.72 1 . C ? 
ATOM   1032 CB  CB  . LYS LYS LYS A A 131 131 . -6.720  -0.840 -11.414 1.00 20.50 1 . C ? 
ATOM   1033 CG  CG  . LYS LYS LYS A A 131 131 . -7.481  -1.923 -12.178 1.00 24.31 1 . C ? 
ATOM   1034 CD  CD  . LYS LYS LYS A A 131 131 . -7.530  -3.232 -11.406 1.00 28.69 1 . C ? 
ATOM   1035 CE  CE  . LYS LYS LYS A A 131 131 . -8.337  -4.271 -12.155 1.00 33.58 1 . C ? 
ATOM   1036 NZ  NZ  . LYS LYS LYS A A 131 131 . -8.340  -5.569 -11.422 1.00 38.38 1 . N ? 
ATOM   1037 C   C   . LYS LYS LYS A A 131 131 . -6.026  0.235  -13.600 1.00 17.37 1 . C ? 
ATOM   1038 O   O   . LYS LYS LYS A A 131 131 . -6.789  0.125  -14.570 1.00 18.07 1 . O ? 
ATOM   1039 N   N   . VAL VAL VAL A A 132 132 . -4.708  0.150  -13.696 1.00 16.49 1 . N ? 
ATOM   1040 CA  CA  . VAL VAL VAL A A 132 132 . -4.056  -0.307 -14.947 1.00 18.01 1 . C ? 
ATOM   1041 CB  CB  . VAL VAL VAL A A 132 132 . -2.512  -0.266 -14.827 1.00 17.32 1 . C ? 
ATOM   1042 CG1 CG1 . VAL VAL VAL A A 132 132 . -1.847  -0.911 -16.052 1.00 17.88 1 . C ? 
ATOM   1043 CG2 CG2 . VAL VAL VAL A A 132 132 . -2.011  1.167  -14.652 1.00 18.07 1 . C ? 
ATOM   1044 C   C   . VAL VAL VAL A A 132 132 . -4.535  -1.734 -15.272 1.00 19.45 1 . C ? 
ATOM   1045 O   O   . VAL VAL VAL A A 132 132 . -4.505  -2.615 -14.403 1.00 20.13 1 . O ? 
ATOM   1046 N   N   . LYS LYS LYS A A 133 133 . -4.928  -1.934 -16.537 1.00 18.87 1 . N ? 
ATOM   1047 CA  CA  . LYS LYS LYS A A 133 133 . -5.386  -3.226 -17.091 1.00 21.98 1 . C ? 
ATOM   1048 CB  CB  . LYS LYS LYS A A 133 133 . -6.657  -2.981 -17.921 1.00 23.63 1 . C ? 
ATOM   1049 CG  CG  . LYS LYS LYS A A 133 133 . -7.268  -4.182 -18.643 1.00 27.86 1 . C ? 
ATOM   1050 CD  CD  . LYS LYS LYS A A 133 133 . -8.563  -3.786 -19.351 1.00 32.03 1 . C ? 
ATOM   1051 CE  CE  . LYS LYS LYS A A 133 133 . -9.047  -4.905 -20.269 1.00 36.56 1 . C ? 
ATOM   1052 NZ  NZ  . LYS LYS LYS A A 133 133 . -10.381 -4.626 -20.881 1.00 39.82 1 . N ? 
ATOM   1053 C   C   . LYS LYS LYS A A 133 133 . -4.249  -3.852 -17.919 1.00 21.69 1 . C ? 
ATOM   1054 O   O   . LYS LYS LYS A A 133 133 . -3.821  -4.955 -17.619 1.00 27.35 1 . O ? 
ATOM   1055 N   N   . GLU GLU GLU A A 134 134 . -3.787  -3.143 -18.945 1.00 22.10 1 . N ? 
ATOM   1056 CA  CA  . GLU GLU GLU A A 134 134 . -2.635  -3.558 -19.764 1.00 21.67 1 . C ? 
ATOM   1057 CB  CB  . GLU GLU GLU A A 134 134 . -3.077  -3.821 -21.211 1.00 23.82 1 . C ? 
ATOM   1058 CG  CG  . GLU GLU GLU A A 134 134 . -4.139  -4.908 -21.264 1.00 28.25 1 . C ? 
ATOM   1059 CD  CD  . GLU GLU GLU A A 134 134 . -4.318  -5.507 -22.626 1.00 31.48 1 . C ? 
ATOM   1060 OE1 OE1 . GLU GLU GLU A A 134 134 . -5.009  -4.867 -23.436 1.00 33.25 1 . O ? 
ATOM   1061 OE2 OE2 . GLU GLU GLU A A 134 134 . -3.784  -6.618 -22.866 1.00 33.86 1 . O ? 
ATOM   1062 C   C   . GLU GLU GLU A A 134 134 . -1.563  -2.486 -19.745 1.00 19.28 1 . C ? 
ATOM   1063 O   O   . GLU GLU GLU A A 134 134 . -1.861  -1.296 -19.621 1.00 18.79 1 . O ? 
ATOM   1064 N   N   . GLY GLY GLY A A 135 135 . -0.312  -2.905 -19.887 1.00 18.40 1 . N ? 
ATOM   1065 CA  CA  . GLY GLY GLY A A 135 135 . 0.801   -1.997 -19.968 1.00 18.31 1 . C ? 
ATOM   1066 C   C   . GLY GLY GLY A A 135 135 . 1.396   -1.490 -18.668 1.00 18.26 1 . C ? 
ATOM   1067 O   O   . GLY GLY GLY A A 135 135 . 2.028   -0.433 -18.685 1.00 18.43 1 . O ? 
ATOM   1068 N   N   . MET MET MET A A 136 136 . 1.329   -2.280 -17.591 1.00 18.48 1 . N ? 
ATOM   1069 CA  CA  . MET MET MET A A 136 136 . 2.097   -1.905 -16.366 1.00 19.84 1 . C ? 
ATOM   1070 CB  CB  . MET MET MET A A 136 136 . 1.829   -2.852 -15.199 1.00 21.70 1 . C ? 
ATOM   1071 CG  CG  . MET MET MET A A 136 136 . 2.241   -2.276 -13.847 1.00 22.67 1 . C ? 
ATOM   1072 SD  SD  . MET MET MET A A 136 136 . 1.334   -0.790 -13.323 1.00 21.88 1 . S ? 
ATOM   1073 CE  CE  . MET MET MET A A 136 136 . 2.536   -0.074 -12.195 1.00 23.70 1 . C ? 
ATOM   1074 C   C   . MET MET MET A A 136 136 . 3.597   -1.823 -16.643 1.00 20.11 1 . C ? 
ATOM   1075 O   O   . MET MET MET A A 136 136 . 4.316   -1.030 -16.046 1.00 19.01 1 . O ? 
ATOM   1076 N   N   . ASN ASN ASN A A 137 137 . 4.090   -2.656 -17.569 1.00 19.04 1 . N ? 
ATOM   1077 CA  CA  . ASN ASN ASN A A 137 137 . 5.474   -2.534 -18.049 1.00 18.64 1 . C ? 
ATOM   1078 CB  CB  . ASN ASN ASN A A 137 137 . 5.792   -3.650 -19.078 1.00 19.29 1 . C ? 
ATOM   1079 CG  CG  . ASN ASN ASN A A 137 137 . 4.825   -3.666 -20.283 1.00 19.80 1 . C ? 
ATOM   1080 OD1 OD1 . ASN ASN ASN A A 137 137 . 3.594   -3.762 -20.124 1.00 20.71 1 . O ? 
ATOM   1081 ND2 ND2 . ASN ASN ASN A A 137 137 . 5.383   -3.624 -21.497 1.00 20.61 1 . N ? 
ATOM   1082 C   C   . ASN ASN ASN A A 137 137 . 5.833   -1.165 -18.644 1.00 17.55 1 . C ? 
ATOM   1083 O   O   . ASN ASN ASN A A 137 137 . 6.961   -0.676 -18.507 1.00 18.73 1 . O ? 
ATOM   1084 N   N   . ILE ILE ILE A A 138 138 . 4.868   -0.544 -19.316 1.00 17.58 1 . N ? 
ATOM   1085 CA  CA  . ILE ILE ILE A A 138 138 . 5.054   0.801  -19.861 1.00 17.28 1 . C ? 
ATOM   1086 CB  CB  . ILE ILE ILE A A 138 138 . 3.986   1.117  -20.961 1.00 17.17 1 . C ? 
ATOM   1087 CG1 CG1 . ILE ILE ILE A A 138 138 . 4.059   0.054  -22.105 1.00 18.11 1 . C ? 
ATOM   1088 CD1 CD1 . ILE ILE ILE A A 138 138 . 5.400   -0.086 -22.790 1.00 18.76 1 . C ? 
ATOM   1089 CG2 CG2 . ILE ILE ILE A A 138 138 . 4.136   2.519  -21.499 1.00 17.45 1 . C ? 
ATOM   1090 C   C   . ILE ILE ILE A A 138 138 . 5.091   1.868  -18.734 1.00 17.37 1 . C ? 
ATOM   1091 O   O   . ILE ILE ILE A A 138 138 . 5.912   2.781  -18.769 1.00 17.71 1 . O ? 
ATOM   1092 N   N   . VAL VAL VAL A A 139 139 . 4.227   1.705  -17.719 1.00 17.14 1 . N ? 
ATOM   1093 CA  CA  . VAL VAL VAL A A 139 139 . 4.290   2.569  -16.514 1.00 16.68 1 . C ? 
ATOM   1094 CB  CB  . VAL VAL VAL A A 139 139 . 3.141   2.254  -15.525 1.00 17.04 1 . C ? 
ATOM   1095 CG1 CG1 . VAL VAL VAL A A 139 139 . 3.267   3.109  -14.252 1.00 17.14 1 . C ? 
ATOM   1096 CG2 CG2 . VAL VAL VAL A A 139 139 . 1.767   2.469  -16.157 1.00 17.91 1 . C ? 
ATOM   1097 C   C   . VAL VAL VAL A A 139 139 . 5.671   2.447  -15.839 1.00 17.34 1 . C ? 
ATOM   1098 O   O   . VAL VAL VAL A A 139 139 . 6.266   3.465  -15.446 1.00 17.93 1 . O ? 
ATOM   1099 N   N   . GLU GLU GLU A A 140 140 . 6.177   1.219  -15.699 1.00 17.54 1 . N ? 
ATOM   1100 CA  CA  . GLU GLU GLU A A 140 140 . 7.526   1.010  -15.100 1.00 18.73 1 . C ? 
ATOM   1101 CB  CB  . GLU GLU GLU A A 140 140 . 7.810   -0.462 -14.884 1.00 20.71 1 . C ? 
ATOM   1102 CG  CG  . GLU GLU GLU A A 140 140 . 6.890   -1.124 -13.860 1.00 23.19 1 . C ? 
ATOM   1103 CD  CD  . GLU GLU GLU A A 140 140 . 6.844   -2.630 -13.944 1.00 26.99 1 . C ? 
ATOM   1104 OE1 OE1 . GLU GLU GLU A A 140 140 . 7.499   -3.211 -14.847 1.00 31.08 1 . O ? 
ATOM   1105 OE2 OE2 . GLU GLU GLU A A 140 140 . 6.164   -3.255 -13.088 1.00 29.70 1 . O ? 
ATOM   1106 C   C   . GLU GLU GLU A A 140 140 . 8.637   1.657  -15.922 1.00 19.36 1 . C ? 
ATOM   1107 O   O   . GLU GLU GLU A A 140 140 . 9.602   2.220  -15.378 1.00 19.40 1 . O ? 
ATOM   1108 N   N   . ALA ALA ALA A A 141 141 . 8.512   1.594  -17.255 1.00 18.74 1 . N ? 
ATOM   1109 CA  CA  . ALA ALA ALA A A 141 141 . 9.455   2.313  -18.120 1.00 19.35 1 . C ? 
ATOM   1110 CB  CB  . ALA ALA ALA A A 141 141 . 9.233   1.912  -19.582 1.00 19.62 1 . C ? 
ATOM   1111 C   C   . ALA ALA ALA A A 141 141 . 9.400   3.847  -17.948 1.00 20.02 1 . C ? 
ATOM   1112 O   O   . ALA ALA ALA A A 141 141 . 10.441  4.523  -17.891 1.00 21.43 1 . O ? 
ATOM   1113 N   N   . MET MET MET A A 142 142 . 8.185   4.403  -17.862 1.00 20.11 1 . N ? 
ATOM   1114 CA  CA  . MET MET MET A A 142 142 . 7.971   5.825  -17.537 1.00 20.51 1 . C ? 
ATOM   1115 CB  CB  . MET MET MET A A 142 142 . 6.454   6.128  -17.409 1.00 22.05 1 . C ? 
ATOM   1116 CG  CG  . MET MET MET A A 142 142 . 5.677   6.118  -18.709 1.00 21.97 1 . C ? 
ATOM   1117 SD  SD  . MET MET MET A A 142 142 . 3.887   6.055  -18.429 1.00 22.21 1 . S ? 
ATOM   1118 CE  CE  . MET MET MET A A 142 142 . 3.646   7.555  -17.506 1.00 24.83 1 . C ? 
ATOM   1119 C   C   . MET MET MET A A 142 142 . 8.626   6.233  -16.215 1.00 19.50 1 . C ? 
ATOM   1120 O   O   . MET MET MET A A 142 142 . 9.288   7.279  -16.127 1.00 19.78 1 . O ? 
ATOM   1121 N   N   . GLU GLU GLU A A 143 143 . 8.436   5.381  -15.215 1.00 19.44 1 . N ? 
ATOM   1122 CA  CA  . GLU GLU GLU A A 143 143 . 8.893   5.651  -13.842 1.00 20.10 1 . C ? 
ATOM   1123 CB  CB  . GLU GLU GLU A A 143 143 . 8.464   4.491  -12.941 1.00 20.81 1 . C ? 
ATOM   1124 CG  CG  . GLU GLU GLU A A 143 143 . 8.763   4.641  -11.450 1.00 21.28 1 . C ? 
ATOM   1125 CD  CD  . GLU GLU GLU A A 143 143 . 8.437   3.392  -10.668 1.00 22.57 1 . C ? 
ATOM   1126 OE1 OE1 . GLU GLU GLU A A 143 143 . 8.357   2.273  -11.247 1.00 24.25 1 . O ? 
ATOM   1127 OE2 OE2 . GLU GLU GLU A A 143 143 . 8.271   3.502  -9.436  1.00 22.85 1 . O ? 
ATOM   1128 C   C   . GLU GLU GLU A A 143 143 . 10.418  5.858  -13.813 1.00 20.54 1 . C ? 
ATOM   1129 O   O   . GLU GLU GLU A A 143 143 . 10.903  6.689  -13.031 1.00 20.77 1 . O ? 
ATOM   1130 N   N   . ARG ARG ARG A A 144 144 . 11.160  5.173  -14.692 1.00 20.96 1 . N ? 
ATOM   1131 CA  CA  A ARG ARG ARG A A 144 144 . 12.630  5.309  -14.760 0.50 21.57 1 . C ? 
ATOM   1132 CA  CA  B ARG ARG ARG A A 144 144 . 12.629  5.307  -14.754 0.50 21.27 1 . C ? 
ATOM   1133 CB  CB  A ARG ARG ARG A A 144 144 . 13.248  4.209  -15.636 0.50 22.84 1 . C ? 
ATOM   1134 CB  CB  B ARG ARG ARG A A 144 144 . 13.251  4.191  -15.613 0.50 22.11 1 . C ? 
ATOM   1135 CG  CG  A ARG ARG ARG A A 144 144 . 13.212  2.853  -14.963 0.50 24.41 1 . C ? 
ATOM   1136 CG  CG  B ARG ARG ARG A A 144 144 . 13.135  2.823  -14.965 0.50 23.10 1 . C ? 
ATOM   1137 CD  CD  A ARG ARG ARG A A 144 144 . 13.596  1.700  -15.885 0.50 26.34 1 . C ? 
ATOM   1138 CD  CD  B ARG ARG ARG A A 144 144 . 13.888  1.723  -15.711 0.50 24.30 1 . C ? 
ATOM   1139 NE  NE  A ARG ARG ARG A A 144 144 . 13.330  0.424  -15.232 0.50 28.50 1 . N ? 
ATOM   1140 NE  NE  B ARG ARG ARG A A 144 144 . 13.192  1.212  -16.893 0.50 25.66 1 . N ? 
ATOM   1141 CZ  CZ  A ARG ARG ARG A A 144 144 . 12.500  -0.510 -15.691 0.50 31.09 1 . C ? 
ATOM   1142 CZ  CZ  B ARG ARG ARG A A 144 144 . 12.353  0.180  -16.875 0.50 26.15 1 . C ? 
ATOM   1143 NH1 NH1 A ARG ARG ARG A A 144 144 . 12.321  -1.624 -14.998 0.50 33.64 1 . N ? 
ATOM   1144 NH1 NH1 B ARG ARG ARG A A 144 144 . 11.778  -0.232 -17.997 0.50 26.63 1 . N ? 
ATOM   1145 NH2 NH2 A ARG ARG ARG A A 144 144 . 11.862  -0.350 -16.843 0.50 31.23 1 . N ? 
ATOM   1146 NH2 NH2 B ARG ARG ARG A A 144 144 . 12.078  -0.439 -15.732 0.50 26.46 1 . N ? 
ATOM   1147 C   C   . ARG ARG ARG A A 144 144 . 13.121  6.677  -15.211 1.00 21.38 1 . C ? 
ATOM   1148 O   O   . ARG ARG ARG A A 144 144 . 14.296  7.015  -14.991 1.00 23.37 1 . O ? 
ATOM   1149 N   N   . PHE PHE PHE A A 145 145 . 12.257  7.490  -15.833 1.00 19.33 1 . N ? 
ATOM   1150 CA  CA  . PHE PHE PHE A A 145 145 . 12.570  8.871  -16.192 1.00 19.76 1 . C ? 
ATOM   1151 CB  CB  . PHE PHE PHE A A 145 145 . 11.852  9.274  -17.495 1.00 21.10 1 . C ? 
ATOM   1152 CG  CG  . PHE PHE PHE A A 145 145 . 12.308  8.466  -18.691 1.00 22.07 1 . C ? 
ATOM   1153 CD1 CD1 . PHE PHE PHE A A 145 145 . 13.560  8.713  -19.260 1.00 23.33 1 . C ? 
ATOM   1154 CE1 CE1 . PHE PHE PHE A A 145 145 . 14.010  7.956  -20.346 1.00 24.58 1 . C ? 
ATOM   1155 CZ  CZ  . PHE PHE PHE A A 145 145 . 13.223  6.932  -20.854 1.00 24.20 1 . C ? 
ATOM   1156 CE2 CE2 . PHE PHE PHE A A 145 145 . 11.979  6.673  -20.292 1.00 24.45 1 . C ? 
ATOM   1157 CD2 CD2 . PHE PHE PHE A A 145 145 . 11.541  7.434  -19.208 1.00 22.88 1 . C ? 
ATOM   1158 C   C   . PHE PHE PHE A A 145 145 . 12.280  9.899  -15.081 1.00 19.81 1 . C ? 
ATOM   1159 O   O   . PHE PHE PHE A A 145 145 . 12.477  11.085 -15.280 1.00 20.15 1 . O ? 
ATOM   1160 N   N   . GLY GLY GLY A A 146 146 . 11.804  9.424  -13.929 1.00 18.66 1 . N ? 
ATOM   1161 CA  CA  . GLY GLY GLY A A 146 146 . 11.603  10.304 -12.768 1.00 19.15 1 . C ? 
ATOM   1162 C   C   . GLY GLY GLY A A 146 146 . 12.849  10.490 -11.908 1.00 19.27 1 . C ? 
ATOM   1163 O   O   . GLY GLY GLY A A 146 146 . 13.966  10.074 -12.288 1.00 20.94 1 . O ? 
ATOM   1164 N   N   . SER SER SER A A 147 147 . 12.653  11.110 -10.745 1.00 18.15 1 . N ? 
ATOM   1165 CA  CA  . SER SER SER A A 147 147 . 13.752  11.402 -9.803  1.00 18.33 1 . C ? 
ATOM   1166 CB  CB  . SER SER SER A A 147 147 . 14.484  12.679 -10.254 1.00 18.96 1 . C ? 
ATOM   1167 OG  OG  . SER SER SER A A 147 147 . 13.695  13.832 -10.130 1.00 20.58 1 . O ? 
ATOM   1168 C   C   . SER SER SER A A 147 147 . 13.178  11.587 -8.399  1.00 17.89 1 . C ? 
ATOM   1169 O   O   . SER SER SER A A 147 147 . 11.959  11.663 -8.213  1.00 17.04 1 . O ? 
ATOM   1170 N   N   . ARG ARG ARG A A 148 148 . 14.064  11.694 -7.407  1.00 17.55 1 . N ? 
ATOM   1171 CA  CA  . ARG ARG ARG A A 148 148 . 13.600  11.835 -6.001  1.00 18.20 1 . C ? 
ATOM   1172 CB  CB  . ARG ARG ARG A A 148 148 . 14.793  11.891 -5.037  1.00 17.94 1 . C ? 
ATOM   1173 CG  CG  . ARG ARG ARG A A 148 148 . 15.533  10.576 -4.813  1.00 18.49 1 . C ? 
ATOM   1174 CD  CD  . ARG ARG ARG A A 148 148 . 14.788  9.506  -4.026  1.00 17.86 1 . C ? 
ATOM   1175 NE  NE  . ARG ARG ARG A A 148 148 . 14.274  10.022 -2.762  1.00 17.13 1 . N ? 
ATOM   1176 CZ  CZ  . ARG ARG ARG A A 148 148 . 14.971  10.112 -1.620  1.00 16.43 1 . C ? 
ATOM   1177 NH1 NH1 . ARG ARG ARG A A 148 148 . 16.249  9.712  -1.545  1.00 17.21 1 . N ? 
ATOM   1178 NH2 NH2 . ARG ARG ARG A A 148 148 . 14.371  10.656 -0.553  1.00 16.13 1 . N ? 
ATOM   1179 C   C   . ARG ARG ARG A A 148 148 . 12.687  13.045 -5.785  1.00 18.15 1 . C ? 
ATOM   1180 O   O   . ARG ARG ARG A A 148 148 . 11.679  12.939 -5.084  1.00 18.33 1 . O ? 
ATOM   1181 N   N   . ASN ASN ASN A A 149 149 . 12.997  14.184 -6.419  1.00 18.18 1 . N ? 
ATOM   1182 CA  CA  . ASN ASN ASN A A 149 149 . 12.188  15.407 -6.279  1.00 20.07 1 . C ? 
ATOM   1183 CB  CB  . ASN ASN ASN A A 149 149 . 13.054  16.702 -6.289  1.00 21.74 1 . C ? 
ATOM   1184 CG  CG  . ASN ASN ASN A A 149 149 . 13.689  17.016 -7.635  1.00 25.11 1 . C ? 
ATOM   1185 OD1 OD1 . ASN ASN ASN A A 149 149 . 13.182  16.631 -8.674  1.00 24.05 1 . O ? 
ATOM   1186 ND2 ND2 . ASN ASN ASN A A 149 149 . 14.807  17.757 -7.616  1.00 27.80 1 . N ? 
ATOM   1187 C   C   . ASN ASN ASN A A 149 149 . 11.000  15.497 -7.274  1.00 19.00 1 . C ? 
ATOM   1188 O   O   . ASN ASN ASN A A 149 149 . 10.181  16.407 -7.170  1.00 20.60 1 . O ? 
ATOM   1189 N   N   . GLY GLY GLY A A 150 150 . 10.907  14.517 -8.183  1.00 18.27 1 . N ? 
ATOM   1190 CA  CA  . GLY GLY GLY A A 150 150 . 9.791   14.398 -9.136  1.00 18.81 1 . C ? 
ATOM   1191 C   C   . GLY GLY GLY A A 150 150 . 10.044  14.962 -10.529 1.00 18.47 1 . C ? 
ATOM   1192 O   O   . GLY GLY GLY A A 150 150 . 9.293   14.656 -11.455 1.00 17.63 1 . O ? 
ATOM   1193 N   N   . LYS LYS LYS A A 151 151 . 11.120  15.739 -10.706 1.00 18.53 1 . N ? 
ATOM   1194 CA  CA  A LYS LYS LYS A A 151 151 . 11.446  16.307 -12.019 0.60 20.06 1 . C ? 
ATOM   1195 CA  CA  B LYS LYS LYS A A 151 151 . 11.455  16.305 -12.014 0.40 20.02 1 . C ? 
ATOM   1196 CB  CB  A LYS LYS LYS A A 151 151 . 12.553  17.376 -11.920 0.60 21.99 1 . C ? 
ATOM   1197 CB  CB  B LYS LYS LYS A A 151 151 . 12.561  17.369 -11.879 0.40 21.73 1 . C ? 
ATOM   1198 CG  CG  A LYS LYS LYS A A 151 151 . 12.718  18.178 -13.205 0.60 24.63 1 . C ? 
ATOM   1199 CG  CG  B LYS LYS LYS A A 151 151 . 12.039  18.644 -11.242 0.40 23.80 1 . C ? 
ATOM   1200 CD  CD  A LYS LYS LYS A A 151 151 . 13.788  19.255 -13.093 0.60 26.84 1 . C ? 
ATOM   1201 CD  CD  B LYS LYS LYS A A 151 151 . 13.064  19.413 -10.432 0.40 25.71 1 . C ? 
ATOM   1202 CE  CE  A LYS LYS LYS A A 151 151 . 13.922  20.036 -14.392 0.60 28.78 1 . C ? 
ATOM   1203 CE  CE  B LYS LYS LYS A A 151 151 . 13.799  20.431 -11.276 0.40 27.05 1 . C ? 
ATOM   1204 NZ  NZ  A LYS LYS LYS A A 151 151 . 14.225  19.172 -15.564 0.60 30.47 1 . N ? 
ATOM   1205 NZ  NZ  B LYS LYS LYS A A 151 151 . 14.282  21.571 -10.444 0.40 28.31 1 . N ? 
ATOM   1206 C   C   . LYS LYS LYS A A 151 151 . 11.859  15.192 -12.969 1.00 19.36 1 . C ? 
ATOM   1207 O   O   . LYS LYS LYS A A 151 151 . 12.627  14.302 -12.623 1.00 19.13 1 . O ? 
ATOM   1208 N   N   . THR THR THR A A 152 152 . 11.316  15.223 -14.197 1.00 20.54 1 . N ? 
ATOM   1209 CA  CA  . THR THR THR A A 152 152 . 11.631  14.168 -15.173 1.00 20.07 1 . C ? 
ATOM   1210 CB  CB  . THR THR THR A A 152 152 . 10.414  13.834 -16.079 1.00 20.87 1 . C ? 
ATOM   1211 OG1 OG1 . THR THR THR A A 152 152 . 10.037  14.994 -16.825 1.00 21.40 1 . O ? 
ATOM   1212 CG2 CG2 . THR THR THR A A 152 152 . 9.213   13.395 -15.217 1.00 20.69 1 . C ? 
ATOM   1213 C   C   . THR THR THR A A 152 152 . 12.869  14.525 -16.027 1.00 20.79 1 . C ? 
ATOM   1214 O   O   . THR THR THR A A 152 152 . 13.082  15.702 -16.336 1.00 23.45 1 . O ? 
ATOM   1215 N   N   . SER SER SER A A 153 153 . 13.630  13.503 -16.413 1.00 21.08 1 . N ? 
ATOM   1216 CA  CA  . SER SER SER A A 153 153 . 14.867  13.681 -17.204 1.00 23.35 1 . C ? 
ATOM   1217 CB  CB  . SER SER SER A A 153 153 . 15.873  12.582 -16.872 1.00 24.28 1 . C ? 
ATOM   1218 OG  OG  . SER SER SER A A 153 153 . 15.418  11.265 -17.142 1.00 25.82 1 . O ? 
ATOM   1219 C   C   . SER SER SER A A 153 153 . 14.622  13.774 -18.720 1.00 23.66 1 . C ? 
ATOM   1220 O   O   . SER SER SER A A 153 153 . 15.494  14.252 -19.476 1.00 24.00 1 . O ? 
ATOM   1221 N   N   . LYS LYS LYS A A 154 154 . 13.454  13.308 -19.160 1.00 22.36 1 . N ? 
ATOM   1222 CA  CA  . LYS LYS LYS A A 154 154 . 12.951  13.502 -20.534 1.00 22.97 1 . C ? 
ATOM   1223 CB  CB  . LYS LYS LYS A A 154 154 . 13.143  12.237 -21.378 1.00 24.58 1 . C ? 
ATOM   1224 CG  CG  . LYS LYS LYS A A 154 154 . 14.609  11.857 -21.604 1.00 28.00 1 . C ? 
ATOM   1225 CD  CD  . LYS LYS LYS A A 154 154 . 14.770  10.787 -22.674 1.00 32.59 1 . C ? 
ATOM   1226 CE  CE  . LYS LYS LYS A A 154 154 . 16.207  10.286 -22.761 1.00 36.33 1 . C ? 
ATOM   1227 NZ  NZ  . LYS LYS LYS A A 154 154 . 17.145  11.357 -23.179 1.00 39.67 1 . N ? 
ATOM   1228 C   C   . LYS LYS LYS A A 154 154 . 11.467  13.825 -20.415 1.00 22.32 1 . C ? 
ATOM   1229 O   O   . LYS LYS LYS A A 154 154 . 10.835  13.522 -19.388 1.00 21.43 1 . O ? 
ATOM   1230 N   N   . LYS LYS LYS A A 155 155 . 10.912  14.447 -21.440 1.00 21.00 1 . N ? 
ATOM   1231 CA  CA  . LYS LYS LYS A A 155 155 . 9.511   14.863 -21.458 1.00 21.52 1 . C ? 
ATOM   1232 CB  CB  . LYS LYS LYS A A 155 155 . 9.304   15.926 -22.529 1.00 24.10 1 . C ? 
ATOM   1233 CG  CG  . LYS LYS LYS A A 155 155 . 7.924   16.525 -22.562 1.00 28.36 1 . C ? 
ATOM   1234 CD  CD  . LYS LYS LYS A A 155 155 . 7.688   17.384 -21.345 1.00 31.93 1 . C ? 
ATOM   1235 CE  CE  . LYS LYS LYS A A 155 155 . 6.548   18.356 -21.573 1.00 35.07 1 . C ? 
ATOM   1236 NZ  NZ  . LYS LYS LYS A A 155 155 . 6.430   19.254 -20.395 1.00 38.09 1 . N ? 
ATOM   1237 C   C   . LYS LYS LYS A A 155 155 . 8.585   13.681 -21.739 1.00 20.71 1 . C ? 
ATOM   1238 O   O   . LYS LYS LYS A A 155 155 . 8.661   13.045 -22.793 1.00 19.53 1 . O ? 
ATOM   1239 N   N   . ILE ILE ILE A A 156 156 . 7.682   13.380 -20.792 1.00 18.80 1 . N ? 
ATOM   1240 CA  CA  . ILE ILE ILE A A 156 156 . 6.779   12.220 -20.872 1.00 18.95 1 . C ? 
ATOM   1241 CB  CB  . ILE ILE ILE A A 156 156 . 6.776   11.436 -19.528 1.00 19.03 1 . C ? 
ATOM   1242 CG1 CG1 . ILE ILE ILE A A 156 156 . 8.219   11.123 -19.056 1.00 20.29 1 . C ? 
ATOM   1243 CD1 CD1 . ILE ILE ILE A A 156 156 . 9.078   10.334 -20.017 1.00 21.87 1 . C ? 
ATOM   1244 CG2 CG2 . ILE ILE ILE A A 156 156 . 5.931   10.173 -19.619 1.00 20.31 1 . C ? 
ATOM   1245 C   C   . ILE ILE ILE A A 156 156 . 5.375   12.722 -21.216 1.00 19.46 1 . C ? 
ATOM   1246 O   O   . ILE ILE ILE A A 156 156 . 4.760   13.424 -20.399 1.00 20.44 1 . O ? 
ATOM   1247 N   N   . THR THR THR A A 157 157 . 4.874   12.423 -22.429 1.00 18.43 1 . N ? 
ATOM   1248 CA  CA  . THR THR THR A A 157 157 . 3.595   12.967 -22.913 1.00 19.27 1 . C ? 
ATOM   1249 CB  CB  . THR THR THR A A 157 157 . 3.791   13.873 -24.142 1.00 20.74 1 . C ? 
ATOM   1250 OG1 OG1 . THR THR THR A A 157 157 . 4.431   13.125 -25.182 1.00 22.54 1 . O ? 
ATOM   1251 CG2 CG2 . THR THR THR A A 157 157 . 4.650   15.065 -23.765 1.00 21.99 1 . C ? 
ATOM   1252 C   C   . THR THR THR A A 157 157 . 2.566   11.878 -23.267 1.00 17.17 1 . C ? 
ATOM   1253 O   O   . THR THR THR A A 157 157 . 2.922   10.744 -23.584 1.00 18.48 1 . O ? 
ATOM   1254 N   N   . ILE ILE ILE A A 158 158 . 1.291   12.282 -23.195 1.00 17.77 1 . N ? 
ATOM   1255 CA  CA  . ILE ILE ILE A A 158 158 . 0.162   11.499 -23.722 1.00 18.35 1 . C ? 
ATOM   1256 CB  CB  . ILE ILE ILE A A 158 158 . -1.119  11.744 -22.880 1.00 17.90 1 . C ? 
ATOM   1257 CG1 CG1 . ILE ILE ILE A A 158 158 . -0.899  11.348 -21.420 1.00 18.28 1 . C ? 
ATOM   1258 CD1 CD1 . ILE ILE ILE A A 158 158 . -2.016  11.787 -20.480 1.00 19.76 1 . C ? 
ATOM   1259 CG2 CG2 . ILE ILE ILE A A 158 158 . -2.297  10.950 -23.451 1.00 18.33 1 . C ? 
ATOM   1260 C   C   . ILE ILE ILE A A 158 158 . -0.029  11.926 -25.185 1.00 18.29 1 . C ? 
ATOM   1261 O   O   . ILE ILE ILE A A 158 158 . -0.688  12.934 -25.503 1.00 19.42 1 . O ? 
ATOM   1262 N   N   . ALA ALA ALA A A 159 159 . 0.615   11.174 -26.079 1.00 17.95 1 . N ? 
ATOM   1263 CA  CA  . ALA ALA ALA A A 159 159 . 0.575   11.510 -27.521 1.00 19.47 1 . C ? 
ATOM   1264 CB  CB  . ALA ALA ALA A A 159 159 . 1.603   10.690 -28.282 1.00 19.63 1 . C ? 
ATOM   1265 C   C   . ALA ALA ALA A A 159 159 . -0.825  11.294 -28.119 1.00 19.52 1 . C ? 
ATOM   1266 O   O   . ALA ALA ALA A A 159 159 . -1.257  12.029 -28.998 1.00 20.61 1 . O ? 
ATOM   1267 N   N   . ASP ASP ASP A A 160 160 . -1.541  10.294 -27.618 1.00 18.38 1 . N ? 
ATOM   1268 CA  CA  . ASP ASP ASP A A 160 160 . -2.930  10.035 -27.997 1.00 18.73 1 . C ? 
ATOM   1269 CB  CB  . ASP ASP ASP A A 160 160 . -2.999  9.148  -29.258 1.00 20.47 1 . C ? 
ATOM   1270 CG  CG  . ASP ASP ASP A A 160 160 . -4.338  9.253  -30.003 1.00 22.32 1 . C ? 
ATOM   1271 OD1 OD1 . ASP ASP ASP A A 160 160 . -5.165  10.156 -29.740 1.00 22.59 1 . O ? 
ATOM   1272 OD2 OD2 . ASP ASP ASP A A 160 160 . -4.529  8.400  -30.912 1.00 27.91 1 . O ? 
ATOM   1273 C   C   . ASP ASP ASP A A 160 160 . -3.653  9.356  -26.839 1.00 17.91 1 . C ? 
ATOM   1274 O   O   . ASP ASP ASP A A 160 160 . -3.023  8.782  -25.942 1.00 17.46 1 . O ? 
ATOM   1275 N   N   . CYS CYS CYS A A 161 161 . -4.979  9.469  -26.831 1.00 17.68 1 . N ? 
ATOM   1276 CA  CA  . CYS CYS CYS A A 161 161 . -5.794  8.818  -25.800 1.00 17.78 1 . C ? 
ATOM   1277 CB  CB  . CYS CYS CYS A A 161 161 . -5.702  9.586  -24.438 1.00 18.03 1 . C ? 
ATOM   1278 SG  SG  . CYS CYS CYS A A 161 161 . -6.042  11.351 -24.472 1.00 18.43 1 . S ? 
ATOM   1279 C   C   . CYS CYS CYS A A 161 161 . -7.239  8.678  -26.292 1.00 18.22 1 . C ? 
ATOM   1280 O   O   . CYS CYS CYS A A 161 161 . -7.656  9.397  -27.200 1.00 20.14 1 . O ? 
ATOM   1281 N   N   . GLY GLY GLY A A 162 162 . -7.979  7.783  -25.669 1.00 18.24 1 . N ? 
ATOM   1282 CA  CA  . GLY GLY GLY A A 162 162 . -9.371  7.517  -26.074 1.00 19.03 1 . C ? 
ATOM   1283 C   C   . GLY GLY GLY A A 162 162 . -9.972  6.349  -25.345 1.00 19.91 1 . C ? 
ATOM   1284 O   O   . GLY GLY GLY A A 162 162 . -9.413  5.837  -24.377 1.00 20.21 1 . O ? 
ATOM   1285 N   N   . GLN GLN GLN A A 163 163 . -11.141 5.916  -25.822 1.00 20.82 1 . N ? 
ATOM   1286 CA  CA  . GLN GLN GLN A A 163 163 . -11.894 4.824  -25.190 1.00 21.75 1 . C ? 
ATOM   1287 CB  CB  . GLN GLN GLN A A 163 163 . -13.356 5.250  -24.997 1.00 22.46 1 . C ? 
ATOM   1288 CG  CG  . GLN GLN GLN A A 163 163 . -14.209 4.217  -24.278 1.00 22.36 1 . C ? 
ATOM   1289 CD  CD  . GLN GLN GLN A A 163 163 . -15.525 4.752  -23.749 1.00 21.79 1 . C ? 
ATOM   1290 OE1 OE1 . GLN GLN GLN A A 163 163 . -15.884 5.918  -23.960 1.00 22.12 1 . O ? 
ATOM   1291 NE2 NE2 . GLN GLN GLN A A 163 163 . -16.250 3.888  -23.055 1.00 22.65 1 . N ? 
ATOM   1292 C   C   . GLN GLN GLN A A 163 163 . -11.846 3.569  -26.046 1.00 24.42 1 . C ? 
ATOM   1293 O   O   . GLN GLN GLN A A 163 163 . -12.042 3.663  -27.262 1.00 27.11 1 . O ? 
ATOM   1294 N   N   . LEU LEU LEU A A 164 164 . -11.573 2.417  -25.428 1.00 25.26 1 . N ? 
ATOM   1295 CA  CA  . LEU LEU LEU A A 164 164 . -11.562 1.120  -26.131 1.00 28.46 1 . C ? 
ATOM   1296 CB  CB  . LEU LEU LEU A A 164 164 . -10.487 0.200  -25.544 1.00 29.46 1 . C ? 
ATOM   1297 CG  CG  . LEU LEU LEU A A 164 164 . -9.043  0.696  -25.656 1.00 30.97 1 . C ? 
ATOM   1298 CD1 CD1 . LEU LEU LEU A A 164 164 . -8.084  -0.184 -24.864 1.00 31.98 1 . C ? 
ATOM   1299 CD2 CD2 . LEU LEU LEU A A 164 164 . -8.623  0.784  -27.113 1.00 32.43 1 . C ? 
ATOM   1300 C   C   . LEU LEU LEU A A 164 164 . -12.906 0.407  -26.049 1.00 32.85 1 . C ? 
ATOM   1301 O   O   . LEU LEU LEU A A 164 164 . -13.616 0.546  -25.058 1.00 31.08 1 . O ? 
ATOM   1302 N   N   . GLU GLU GLU A A 165 165 . -13.156 -0.439 -27.036 1.00 38.76 1 . N ? 
ATOM   1303 CA  CA  . GLU GLU GLU A A 165 165 . -14.304 -1.352 -27.083 1.00 49.36 1 . C ? 
ATOM   1304 CB  CB  . GLU GLU GLU A A 165 165 . -15.303 -1.083 -25.965 1.00 52.28 1 . C ? 
ATOM   1305 CG  CG  . GLU GLU GLU A A 165 165 . -15.261 -2.083 -24.837 1.00 54.84 1 . C ? 
ATOM   1306 CD  CD  . GLU GLU GLU A A 165 165 . -13.867 -2.332 -24.366 1.00 56.56 1 . C ? 
ATOM   1307 OE1 OE1 . GLU GLU GLU A A 165 165 . -13.570 -1.968 -23.214 1.00 58.60 1 . O ? 
ATOM   1308 OE2 OE2 . GLU GLU GLU A A 165 165 . -13.093 -2.913 -25.133 1.00 58.63 1 . O ? 
ATOM   1309 C   C   . GLU GLU GLU A A 165 165 . -15.001 -1.354 -28.425 1.00 54.06 1 . C ? 
ATOM   1310 O   O   . GLU GLU GLU A A 165 165 . -15.916 -0.590 -28.628 1.00 61.10 1 . O ? 
ATOM   1311 OXT OXT . GLU GLU GLU A A 165 165 . -14.667 -2.055 -29.342 1.00 57.88 1 . O ? 
HETATM 1312 O   O   . HOH HOH HOH C . 1   1   . -6.657  19.432 -11.715 1.00 16.34 1 . O ? 
HETATM 1313 O   O   . HOH HOH HOH C . 2   2   . -9.076  6.247  -0.536  1.00 16.98 1 . O ? 
HETATM 1314 O   O   . HOH HOH HOH C . 3   3   . 0.390   17.379 -15.919 1.00 18.81 1 . O ? 
HETATM 1315 O   O   . HOH HOH HOH C . 4   4   . -11.429 6.010  -2.770  1.00 15.84 1 . O ? 
HETATM 1316 O   O   . HOH HOH HOH C . 5   5   . -7.622  16.588 -9.515  1.00 14.57 1 . O ? 
HETATM 1317 O   O   . HOH HOH HOH C . 6   6   . -11.967 11.953 -12.534 1.00 17.55 1 . O ? 
HETATM 1318 O   O   . HOH HOH HOH C . 7   7   . 7.558   14.943 -18.292 1.00 20.71 1 . O ? 
HETATM 1319 O   O   . HOH HOH HOH C . 8   8   . -14.452 12.393 -6.450  1.00 16.63 1 . O ? 
HETATM 1320 O   O   . HOH HOH HOH C . 9   9   . 3.041   5.655  -28.095 1.00 21.02 1 . O ? 
HETATM 1321 O   O   . HOH HOH HOH C . 10  10  . -13.781 16.137 -22.813 1.00 21.33 1 . O ? 
HETATM 1322 O   O   . HOH HOH HOH C . 11  11  . -13.654 4.905  -4.190  1.00 18.09 1 . O ? 
HETATM 1323 O   O   . HOH HOH HOH C . 12  12  . -9.704  13.109 -4.186  1.00 16.11 1 . O ? 
HETATM 1324 O   O   . HOH HOH HOH C . 13  13  . 2.361   28.223 -11.969 1.00 28.57 1 . O ? 
HETATM 1325 O   O   . HOH HOH HOH C . 14  14  . -12.218 7.618  -28.092 1.00 26.91 1 . O ? 
HETATM 1326 O   O   . HOH HOH HOH C . 15  15  . -10.448 16.690 -3.096  1.00 14.63 1 . O ? 
HETATM 1327 O   O   . HOH HOH HOH C . 16  16  . -4.340  0.600  1.409   1.00 25.64 1 . O ? 
HETATM 1328 O   O   . HOH HOH HOH C . 17  17  . -8.252  14.231 -24.832 1.00 19.29 1 . O ? 
HETATM 1329 O   O   . HOH HOH HOH C . 18  18  . 4.531   25.150 -16.998 1.00 21.51 1 . O ? 
HETATM 1330 O   O   . HOH HOH HOH C . 19  19  . 7.212   13.390 -25.237 1.00 21.19 1 . O ? 
HETATM 1331 O   O   . HOH HOH HOH C . 20  20  . -1.040  14.344 -18.307 1.00 18.94 1 . O ? 
HETATM 1332 O   O   . HOH HOH HOH C . 21  21  . -10.011 -1.424 -1.982  1.00 24.41 1 . O ? 
HETATM 1333 O   O   . HOH HOH HOH C . 22  22  . -1.442  2.205  -3.920  1.00 20.83 1 . O ? 
HETATM 1334 O   O   . HOH HOH HOH C . 23  23  . -18.388 6.514  -17.372 1.00 23.91 1 . O ? 
HETATM 1335 O   O   . HOH HOH HOH C . 24  24  . -16.898 6.386  1.438   1.00 25.95 1 . O ? 
HETATM 1336 O   O   . HOH HOH HOH C . 25  25  . -17.193 14.768 -0.213  1.00 17.96 1 . O ? 
HETATM 1337 O   O   . HOH HOH HOH C . 26  26  . -0.543  14.657 -29.295 1.00 33.39 1 . O ? 
HETATM 1338 O   O   . HOH HOH HOH C . 27  27  . 16.995  10.037 -18.967 1.00 42.41 1 . O ? 
HETATM 1339 O   O   . HOH HOH HOH C . 28  28  . -13.549 14.814 1.858   1.00 17.64 1 . O ? 
HETATM 1340 O   O   . HOH HOH HOH C . 29  29  . 9.082   17.188 -14.677 1.00 25.30 1 . O ? 
HETATM 1341 O   O   . HOH HOH HOH C . 30  30  . 2.580   7.379  -30.160 1.00 31.54 1 . O ? 
HETATM 1342 O   O   . HOH HOH HOH C . 31  31  . -9.906  14.993 0.263   1.00 15.90 1 . O ? 
HETATM 1343 O   O   . HOH HOH HOH C . 32  32  . -15.012 1.155  -22.866 1.00 22.43 1 . O ? 
HETATM 1344 O   O   . HOH HOH HOH C . 33  33  . -20.520 12.955 -5.933  1.00 22.92 1 . O ? 
HETATM 1345 O   O   . HOH HOH HOH C . 34  34  . -10.805 17.887 -27.202 1.00 34.75 1 . O ? 
HETATM 1346 O   O   . HOH HOH HOH C . 35  35  . -8.654  -0.691 -4.495  1.00 29.28 1 . O ? 
HETATM 1347 O   O   . HOH HOH HOH C . 36  36  . -8.729  16.793 -25.822 1.00 29.37 1 . O ? 
HETATM 1348 O   O   . HOH HOH HOH C . 37  37  . 12.716  3.558  -19.266 1.00 25.47 1 . O ? 
HETATM 1349 O   O   . HOH HOH HOH C . 38  38  . -19.622 6.531  -14.913 1.00 26.50 1 . O ? 
HETATM 1350 O   O   . HOH HOH HOH C . 39  39  . 8.809   0.209  -26.084 1.00 28.17 1 . O ? 
HETATM 1351 O   O   . HOH HOH HOH C . 40  40  . 9.137   17.318 -4.718  1.00 21.12 1 . O ? 
HETATM 1352 O   O   . HOH HOH HOH C . 41  41  . -21.078 7.465  -3.739  1.00 24.81 1 . O ? 
HETATM 1353 O   O   . HOH HOH HOH C . 42  42  . 7.445   16.014 -26.152 1.00 33.11 1 . O ? 
HETATM 1354 O   O   . HOH HOH HOH C . 43  43  . 7.877   17.864 -10.720 1.00 31.24 1 . O ? 
HETATM 1355 O   O   . HOH HOH HOH C . 44  44  . 4.384   -1.494 -2.237  1.00 33.67 1 . O ? 
HETATM 1356 O   O   . HOH HOH HOH C . 45  45  . 6.509   25.923 -13.596 1.00 33.63 1 . O ? 
HETATM 1357 O   O   . HOH HOH HOH C . 46  46  . 3.789   13.730 -27.706 1.00 31.58 1 . O ? 
HETATM 1358 O   O   . HOH HOH HOH C . 47  47  . 4.314   12.316 -30.075 1.00 36.10 1 . O ? 
HETATM 1359 O   O   . HOH HOH HOH C . 48  48  . -21.586 12.207 -14.066 1.00 26.51 1 . O ? 
HETATM 1360 O   O   . HOH HOH HOH C . 49  49  . 5.635   13.678 -1.997  1.00 22.99 1 . O ? 
HETATM 1361 O   O   . HOH HOH HOH C . 50  50  . -20.959 11.775 -3.492  1.00 22.36 1 . O ? 
HETATM 1362 O   O   . HOH HOH HOH C . 51  51  . -11.738 13.068 3.236   1.00 20.03 1 . O ? 
HETATM 1363 O   O   . HOH HOH HOH C . 52  52  . 17.905  23.515 -5.905  1.00 67.39 1 . O ? 
HETATM 1364 O   O   . HOH HOH HOH C . 53  53  . 10.475  1.400  -12.825 1.00 24.76 1 . O ? 
HETATM 1365 O   O   . HOH HOH HOH C . 54  54  . -15.015 22.971 -16.595 1.00 32.51 1 . O ? 
HETATM 1366 O   O   . HOH HOH HOH C . 55  55  . -20.806 13.367 -19.415 1.00 30.30 1 . O ? 
HETATM 1367 O   O   . HOH HOH HOH C . 56  56  . -15.104 21.241 1.508   1.00 18.91 1 . O ? 
HETATM 1368 O   O   . HOH HOH HOH C . 57  57  . -21.834 8.168  -6.389  1.00 25.10 1 . O ? 
HETATM 1369 O   O   . HOH HOH HOH C . 58  58  . 0.006   -4.782 -17.146 1.00 35.45 1 . O ? 
HETATM 1370 O   O   . HOH HOH HOH C . 59  59  . -3.125  -2.922 -12.093 1.00 32.54 1 . O ? 
HETATM 1371 O   O   . HOH HOH HOH C . 60  60  . 8.945   -5.150 -18.328 1.00 31.40 1 . O ? 
HETATM 1372 O   O   . HOH HOH HOH C . 61  61  . -8.414  12.470 -27.066 1.00 25.88 1 . O ? 
HETATM 1373 O   O   . HOH HOH HOH C . 62  62  . 16.851  10.817 -8.164  1.00 30.00 1 . O ? 
HETATM 1374 O   O   . HOH HOH HOH C . 63  63  . -1.618  11.063 5.452   1.00 37.57 1 . O ? 
HETATM 1375 O   O   . HOH HOH HOH C . 64  64  . 10.828  5.358  -26.425 1.00 40.16 1 . O ? 
HETATM 1376 O   O   . HOH HOH HOH C . 65  65  . 15.870  14.775 -6.920  1.00 34.05 1 . O ? 
HETATM 1377 O   O   . HOH HOH HOH C . 66  66  . -21.036 3.322  -5.018  1.00 28.72 1 . O ? 
HETATM 1378 O   O   . HOH HOH HOH C . 67  67  . -22.241 11.362 -7.301  1.00 39.93 1 . O ? 
HETATM 1379 O   O   . HOH HOH HOH C . 68  68  . 15.338  14.656 -13.407 1.00 30.47 1 . O ? 
HETATM 1380 O   O   . HOH HOH HOH C . 69  69  . -18.980 4.375  -21.753 1.00 32.60 1 . O ? 
HETATM 1381 O   O   . HOH HOH HOH C . 70  70  . 18.120  8.379  -3.364  1.00 27.22 1 . O ? 
HETATM 1382 O   O   . HOH HOH HOH C . 71  71  . 13.255  9.386  -26.633 1.00 33.43 1 . O ? 
HETATM 1383 O   O   . HOH HOH HOH C . 72  72  . 3.201   17.917 -23.151 1.00 34.71 1 . O ? 
HETATM 1384 O   O   . HOH HOH HOH C . 73  73  . 11.988  5.668  -24.090 1.00 38.05 1 . O ? 
HETATM 1385 O   O   . HOH HOH HOH C . 74  74  . 5.894   21.344 -11.348 1.00 35.16 1 . O ? 
HETATM 1386 O   O   . HOH HOH HOH C . 75  75  . -3.708  -3.940 -5.621  1.00 34.90 1 . O ? 
HETATM 1387 O   O   . HOH HOH HOH C . 76  76  . -19.571 4.752  -19.202 1.00 32.08 1 . O ? 
HETATM 1388 O   O   . HOH HOH HOH C . 77  77  . -11.067 22.728 0.213   1.00 27.13 1 . O ? 
HETATM 1389 O   O   . HOH HOH HOH C . 78  78  . 6.925   23.719 -15.881 1.00 42.74 1 . O ? 
HETATM 1390 O   O   . HOH HOH HOH C . 79  79  . -22.344 10.045 -12.672 1.00 41.20 1 . O ? 
HETATM 1391 O   O   . HOH HOH HOH C . 80  80  . -1.331  -3.870 -7.100  1.00 36.73 1 . O ? 
HETATM 1392 O   O   . HOH HOH HOH C . 81  81  . 8.361   17.427 -17.592 1.00 44.06 1 . O ? 
HETATM 1393 O   O   . HOH HOH HOH C . 82  82  . -14.943 23.397 -0.286  1.00 33.44 1 . O ? 
HETATM 1394 O   O   . HOH HOH HOH C . 83  83  . 6.807   21.117 -14.698 1.00 40.09 1 . O ? 
HETATM 1395 O   O   . HOH HOH HOH C . 84  84  . 17.168  12.614 -13.143 1.00 30.31 1 . O ? 
HETATM 1396 O   O   . HOH HOH HOH C . 85  85  . 12.423  3.473  -22.099 1.00 33.10 1 . O ? 
HETATM 1397 O   O   . HOH HOH HOH C . 86  86  . -4.019  29.920 -15.416 0.50 20.51 1 . O ? 
HETATM 1398 O   O   . HOH HOH HOH C . 87  87  . 0.165   12.623 2.427   1.00 28.13 1 . O ? 
HETATM 1399 O   O   . HOH HOH HOH C . 88  88  . -14.100 7.719  4.392   1.00 41.71 1 . O ? 
HETATM 1400 O   O   . HOH HOH HOH C . 89  89  . -9.476  25.919 -20.477 1.00 41.39 1 . O ? 
HETATM 1401 O   O   . HOH HOH HOH C . 90  90  . -21.252 8.307  -20.284 1.00 40.13 1 . O ? 
HETATM 1402 O   O   . HOH HOH HOH C . 91  91  . -20.216 -0.417 -14.676 1.00 36.48 1 . O ? 
HETATM 1403 O   O   . HOH HOH HOH C . 92  92  . 15.346  4.443  -18.905 1.00 39.38 1 . O ? 
HETATM 1404 O   O   . HOH HOH HOH C . 93  93  . 12.092  3.104  -11.222 1.00 30.87 1 . O ? 
HETATM 1405 O   O   . HOH HOH HOH C . 94  94  . -8.796  -2.701 0.307   1.00 32.29 1 . O ? 
HETATM 1406 O   O   . HOH HOH HOH C . 95  95  . 4.557   9.557  -30.538 1.00 35.73 1 . O ? 
HETATM 1407 O   O   . HOH HOH HOH C . 96  96  . 11.668  11.086 -2.883  1.00 17.93 1 . O ? 
HETATM 1408 O   O   . HOH HOH HOH C . 97  97  . -18.629 20.875 -9.515  1.00 26.67 1 . O ? 
HETATM 1409 O   O   . HOH HOH HOH C . 98  98  . 9.413   -2.003 -18.182 1.00 30.35 1 . O ? 
HETATM 1410 O   O   . HOH HOH HOH C . 99  99  . -6.315  17.998 -26.117 1.00 32.36 1 . O ? 
HETATM 1411 O   O   . HOH HOH HOH C . 100 100 . 14.427  4.486  -11.303 1.00 27.47 1 . O ? 
HETATM 1412 O   O   . HOH HOH HOH C . 101 101 . 10.164  -2.937 -15.394 1.00 39.08 1 . O ? 
HETATM 1413 O   O   . HOH HOH HOH C . 102 102 . -22.014 4.845  -2.956  1.00 34.62 1 . O ? 
HETATM 1414 O   O   . HOH HOH HOH C . 103 103 . -16.430 26.250 -12.545 1.00 36.79 1 . O ? 
HETATM 1415 O   O   . HOH HOH HOH C . 104 104 . 19.384  6.336  -7.200  1.00 28.60 1 . O ? 
HETATM 1416 O   O   . HOH HOH HOH C . 105 105 . 8.802   2.779  -2.056  1.00 26.47 1 . O ? 
HETATM 1417 O   O   . HOH HOH HOH C . 106 106 . -16.838 8.608  3.044   1.00 31.34 1 . O ? 
HETATM 1418 O   O   . HOH HOH HOH C . 107 107 . -16.642 7.004  -26.556 1.00 37.31 1 . O ? 
HETATM 1419 O   O   . HOH HOH HOH C . 108 108 . -12.662 24.552 -22.834 1.00 39.65 1 . O ? 
HETATM 1420 O   O   . HOH HOH HOH C . 109 109 . 7.227   -5.450 -16.183 1.00 40.63 1 . O ? 
HETATM 1421 O   O   . HOH HOH HOH C . 110 110 . 12.880  7.446  -5.656  1.00 33.26 1 . O ? 
HETATM 1422 O   O   . HOH HOH HOH C . 111 111 . -17.481 -4.419 -15.268 1.00 35.40 1 . O ? 
HETATM 1423 O   O   . HOH HOH HOH C . 112 112 . -11.559 10.336 -28.892 1.00 34.20 1 . O ? 
HETATM 1424 O   O   . HOH HOH HOH C . 113 113 . -14.995 -4.805 -15.566 1.00 40.06 1 . O ? 
HETATM 1425 O   O   . HOH HOH HOH C . 114 114 . -3.648  -2.192 -9.503  1.00 31.87 1 . O ? 
HETATM 1426 O   O   . HOH HOH HOH C . 115 115 . -14.068 25.446 -15.736 1.00 36.40 1 . O ? 
HETATM 1427 O   O   . HOH HOH HOH C . 116 116 . -19.644 5.793  0.862   1.00 36.02 1 . O ? 
HETATM 1428 O   O   . HOH HOH HOH C . 117 117 . -3.686  17.108 -0.915  1.00 17.67 1 . O ? 
HETATM 1429 O   O   . HOH HOH HOH C . 118 118 . 15.348  5.111  -8.673  1.00 31.76 1 . O ? 
HETATM 1430 O   O   . HOH HOH HOH C . 119 119 . -0.002  29.050 -10.327 1.00 40.94 1 . O ? 
HETATM 1431 O   O   . HOH HOH HOH C . 120 120 . -21.259 4.267  -0.424  1.00 47.55 1 . O ? 
HETATM 1432 O   O   . HOH HOH HOH C . 121 121 . -5.812  24.846 -9.791  1.00 42.59 1 . O ? 
HETATM 1433 O   O   . HOH HOH HOH C . 122 122 . -9.273  22.312 -10.517 1.00 34.49 1 . O ? 
HETATM 1434 O   O   . HOH HOH HOH C . 123 123 . 5.673   21.076 -18.597 1.00 38.92 1 . O ? 
HETATM 1435 O   O   . HOH HOH HOH C . 124 124 . -18.937 -4.003 -13.030 1.00 45.37 1 . O ? 
HETATM 1436 O   O   . HOH HOH HOH C . 125 125 . -21.766 20.399 -12.095 1.00 40.95 1 . O ? 
HETATM 1437 O   O   . HOH HOH HOH C . 126 126 . -9.010  15.548 -29.032 1.00 46.43 1 . O ? 
HETATM 1438 O   O   . HOH HOH HOH C . 127 127 . -14.600 -2.028 -21.079 1.00 43.30 1 . O ? 
HETATM 1439 O   O   . HOH HOH HOH C . 128 128 . -8.670  -4.510 -15.602 1.00 46.90 1 . O ? 
HETATM 1440 O   O   . HOH HOH HOH C . 129 129 . -6.111  26.566 -14.942 1.00 38.28 1 . O ? 
HETATM 1441 O   O   . HOH HOH HOH C . 130 130 . -1.346  7.184  7.941   1.00 42.71 1 . O ? 
HETATM 1442 O   O   . HOH HOH HOH C . 131 131 . -2.209  20.407 -22.716 1.00 29.08 1 . O ? 
HETATM 1443 O   O   . HOH HOH HOH C . 132 132 . 1.622   11.861 0.095   1.00 22.73 1 . O ? 
HETATM 1444 O   O   . HOH HOH HOH C . 133 133 . -18.646 20.446 -6.115  1.00 26.14 1 . O ? 
HETATM 1445 O   O   . HOH HOH HOH C . 134 134 . 0.041   -5.850 -20.299 1.00 27.53 1 . O ? 
HETATM 1446 O   O   . HOH HOH HOH C . 135 135 . -16.172 21.172 -4.933  1.00 30.31 1 . O ? 
HETATM 1447 O   O   . HOH HOH HOH C . 136 136 . -19.604 10.520 0.002   1.00 29.00 1 . O ? 
HETATM 1448 O   O   . HOH HOH HOH C . 137 137 . -16.915 23.624 -4.666  1.00 48.28 1 . O ? 
HETATM 1449 O   O   . HOH HOH HOH C . 138 138 . -5.398  9.771  4.659   1.00 29.06 1 . O ? 
HETATM 1450 O   O   . HOH HOH HOH C . 139 139 . -20.460 14.105 -23.982 1.00 35.15 1 . O ? 
HETATM 1451 O   O   . HOH HOH HOH C . 140 140 . 2.305   13.993 -2.922  1.00 29.37 1 . O ? 
HETATM 1452 O   O   . HOH HOH HOH C . 141 141 . 17.352  7.191  -5.678  1.00 30.83 1 . O ? 
HETATM 1453 O   O   . HOH HOH HOH C . 142 142 . -8.644  21.977 -7.709  1.00 32.81 1 . O ? 
HETATM 1454 O   O   . HOH HOH HOH C . 143 143 . 8.106   -0.031 -10.201 1.00 35.08 1 . O ? 
HETATM 1455 O   O   . HOH HOH HOH C . 144 144 . 14.994  7.595  -7.424  1.00 30.97 1 . O ? 
HETATM 1456 O   O   . HOH HOH HOH C . 145 145 . -23.497 10.799 -3.383  1.00 36.89 1 . O ? 
HETATM 1457 O   O   . HOH HOH HOH C . 146 146 . -20.320 18.868 -8.560  1.00 32.72 1 . O ? 
HETATM 1458 O   O   . HOH HOH HOH C . 147 147 . 4.632   -2.647 -10.863 1.00 33.55 1 . O ? 
HETATM 1459 O   O   . HOH HOH HOH C . 148 148 . 5.939   19.346 -9.371  1.00 29.82 1 . O ? 
HETATM 1460 O   O   . HOH HOH HOH C . 149 149 . -17.032 10.667 1.107   1.00 30.41 1 . O ? 
HETATM 1461 O   O   . HOH HOH HOH C . 150 150 . -20.324 9.771  -24.914 1.00 39.43 1 . O ? 
HETATM 1462 O   O   . HOH HOH HOH C . 151 151 . 15.739  10.399 -14.432 1.00 35.29 1 . O ? 
HETATM 1463 O   O   . HOH HOH HOH C . 152 152 . -5.227  -3.840 -8.143  1.00 34.00 1 . O ? 
HETATM 1464 O   O   . HOH HOH HOH C . 153 153 . 0.978   4.530  6.328   1.00 37.45 1 . O ? 
HETATM 1465 O   O   . HOH HOH HOH C . 154 154 . 15.999  15.599 -10.152 1.00 37.45 1 . O ? 
HETATM 1466 O   O   . HOH HOH HOH C . 155 155 . 13.023  3.092  -6.627  1.00 41.39 1 . O ? 
HETATM 1467 O   O   . HOH HOH HOH C . 156 156 . -21.094 12.671 0.848   1.00 24.04 1 . O ? 
HETATM 1468 O   O   . HOH HOH HOH C . 157 157 . -23.847 12.300 0.206   1.00 20.94 1 . O ? 
HETATM 1469 O   O   . HOH HOH HOH C . 158 158 . -1.912  19.288 -0.944  1.00 27.55 1 . O ? 
HETATM 1470 O   O   . HOH HOH HOH C . 159 159 . -11.303 -0.512 -29.501 1.00 38.28 1 . O ? 
HETATM 1471 O   O   . HOH HOH HOH C . 160 160 . 2.746   -4.644 -10.614 1.00 38.82 1 . O ? 
HETATM 1472 O   O   . HOH HOH HOH C . 161 161 . -18.148 19.896 -19.676 1.00 38.15 1 . O ? 
HETATM 1473 O   O   . HOH HOH HOH C . 162 162 . 0.650   -4.212 -2.475  1.00 36.22 1 . O ? 
HETATM 1474 O   O   . HOH HOH HOH C . 163 163 . -21.075 0.727  -4.205  1.00 40.15 1 . O ? 
HETATM 1475 O   O   . HOH HOH HOH C . 164 164 . 11.848  2.087  -8.724  1.00 35.07 1 . O ? 
HETATM 1476 O   O   . HOH HOH HOH C . 165 165 . 11.220  17.043 -18.836 1.00 39.96 1 . O ? 
HETATM 1477 O   O   . HOH HOH HOH C . 166 166 . -4.569  -1.594 -24.503 1.00 28.83 1 . O ? 
HETATM 1478 O   O   . HOH HOH HOH C . 167 167 . -20.737 17.683 -17.460 1.00 33.92 1 . O ? 
HETATM 1479 O   O   . HOH HOH HOH C . 168 168 . -9.945  4.924  4.263   1.00 34.54 1 . O ? 
HETATM 1480 O   O   . HOH HOH HOH C . 169 169 . -13.693 -2.042 -7.744  1.00 52.80 1 . O ? 
HETATM 1481 O   O   . HOH HOH HOH C . 170 170 . -12.663 -1.445 -0.901  1.00 37.65 1 . O ? 
HETATM 1482 O   O   . HOH HOH HOH C . 171 171 . -14.534 -3.670 -17.982 1.00 43.84 1 . O ? 
HETATM 1483 O   O   . HOH HOH HOH C . 172 172 . -2.739  -3.982 -0.121  1.00 39.38 1 . O ? 
HETATM 1484 O   O   . HOH HOH HOH C . 173 173 . -7.399  1.938  4.635   1.00 35.51 1 . O ? 
HETATM 1485 O   O   . HOH HOH HOH C . 174 174 . -1.567  4.831  6.990   1.00 43.22 1 . O ? 
HETATM 1486 O   O   . HOH HOH HOH C . 175 175 . -2.819  32.544 -11.862 1.00 38.89 1 . O ? 
HETATM 1487 O   O   . HOH HOH HOH C . 177 177 . 0.034   19.988 -20.731 1.00 37.12 1 . O ? 
HETATM 1488 O   O   . HOH HOH HOH C . 178 178 . -2.310  16.889 -29.503 1.00 38.72 1 . O ? 
HETATM 1489 O   O   . HOH HOH HOH C . 179 179 . -6.876  -3.184 -22.538 1.00 45.33 1 . O ? 
HETATM 1490 O   O   . HOH HOH HOH C . 180 180 . 5.746   -0.788 -9.404  1.00 41.68 1 . O ? 
HETATM 1491 O   O   . HOH HOH HOH C . 181 181 . 15.138  7.155  -12.180 1.00 37.16 1 . O ? 
HETATM 1492 O   O   . HOH HOH HOH C . 182 182 . 2.115   17.697 -26.793 1.00 38.31 1 . O ? 
HETATM 1493 O   O   . HOH HOH HOH C . 183 183 . -19.169 9.234  3.884   1.00 35.86 1 . O ? 
HETATM 1494 O   O   . HOH HOH HOH C . 184 184 . -7.111  11.445 -31.178 1.00 38.22 1 . O ? 
HETATM 1495 O   O   . HOH HOH HOH C . 185 185 . -2.761  28.397 -10.598 1.00 39.59 1 . O ? 
HETATM 1496 O   O   . HOH HOH HOH C . 186 186 . -6.535  29.125 -14.828 1.00 41.19 1 . O ? 
HETATM 1497 O   O   . HOH HOH HOH C . 187 187 . -22.735 3.159  -10.720 1.00 38.83 1 . O ? 
HETATM 1498 O   O   . HOH HOH HOH C . 188 188 . 4.846   1.675  0.115   1.00 32.87 1 . O ? 
HETATM 1499 O   O   . HOH HOH HOH C . 189 189 . -11.447 27.888 -21.900 1.00 39.41 1 . O ? 
HETATM 1500 O   O   . HOH HOH HOH C . 190 190 . -1.174  20.986 -2.803  1.00 40.34 1 . O ? 
HETATM 1501 O   O   . HOH HOH HOH C . 191 191 . -19.097 -0.963 -3.039  1.00 45.24 1 . O ? 
HETATM 1502 O   O   . HOH HOH HOH C . 192 192 . -7.324  -3.133 -5.032  1.00 34.87 1 . O ? 
HETATM 1503 O   O   . HOH HOH HOH C . 193 193 . -0.585  23.478 -6.988  1.00 41.24 1 . O ? 
HETATM 1504 O   O   . HOH HOH HOH C . 194 194 . -24.997 7.021  -11.866 1.00 41.28 1 . O ? 
HETATM 1505 O   O   . HOH HOH HOH C . 195 195 . 1.804   15.460 -28.224 1.00 39.77 1 . O ? 
HETATM 1506 O   O   . HOH HOH HOH C . 196 196 . -4.056  30.242 -12.052 1.00 43.78 1 . O ? 
HETATM 1507 O   O   . HOH HOH HOH C . 197 197 . -9.044  8.987  -29.490 1.00 37.30 1 . O ? 
HETATM 1508 O   O   . HOH HOH HOH C . 198 198 . 17.818  15.344 -18.888 1.00 43.26 1 . O ? 
HETATM 1509 O   O   . HOH HOH HOH C . 199 199 . 0.109   8.195  -30.895 1.00 40.27 1 . O ? 
HETATM 1510 O   O   . HOH HOH HOH C . 200 200 . -13.666 23.140 -2.629  1.00 31.87 1 . O ? 
HETATM 1511 O   O   . HOH HOH HOH C . 201 201 . -22.996 3.792  -7.697  1.00 45.68 1 . O ? 
HETATM 1512 O   O   . HOH HOH HOH C . 202 202 . 9.853   16.619 -26.901 1.00 45.64 1 . O ? 
HETATM 1513 O   O   . HOH HOH HOH C . 203 203 . -7.177  24.359 -2.142  1.00 43.27 1 . O ? 
HETATM 1514 O   O   . HOH HOH HOH C . 204 204 . 18.423  13.382 -5.555  1.00 39.24 1 . O ? 
HETATM 1515 O   O   . HOH HOH HOH C . 205 205 . -22.137 5.591  -15.093 1.00 42.67 1 . O ? 
HETATM 1516 O   O   . HOH HOH HOH C . 206 206 . -5.125  21.777 1.851   1.00 39.28 1 . O ? 
HETATM 1517 O   O   . HOH HOH HOH C . 207 207 . -17.723 25.584 -2.547  1.00 38.20 1 . O ? 
HETATM 1518 O   O   . HOH HOH HOH C . 208 208 . -16.250 3.955  2.720   1.00 39.65 1 . O ? 
HETATM 1519 O   O   . HOH HOH HOH C . 209 209 . 1.063   21.214 -4.047  1.00 43.58 1 . O ? 
HETATM 1520 O   O   . HOH HOH HOH C . 210 210 . -27.913 -3.235 -17.155 1.00 56.18 1 . O ? 
HETATM 1521 O   O   . HOH HOH HOH C . 211 211 . 2.986   22.769 -8.300  1.00 51.20 1 . O ? 
HETATM 1522 O   O   . HOH HOH HOH C . 212 212 . -10.824 -7.359 -22.080 1.00 48.28 1 . O ? 
HETATM 1523 O   O   . HOH HOH HOH C . 213 213 . -7.845  23.758 -5.764  1.00 47.72 1 . O ? 
HETATM 1524 O   O   . HOH HOH HOH C . 214 214 . 14.112  7.273  -24.625 1.00 45.69 1 . O ? 
HETATM 1525 O   O   . HOH HOH HOH C . 215 215 . 13.048  5.025  -4.736  1.00 46.19 1 . O ? 
HETATM 1526 O   O   . HOH HOH HOH C . 216 216 . 7.178   1.114  -0.852  1.00 40.14 1 . O ? 
HETATM 1527 O   O   . HOH HOH HOH C . 217 217 . 17.244  3.441  -14.832 1.00 43.55 1 . O ? 
HETATM 1528 O   O   . HOH HOH HOH C . 218 218 . -11.754 26.333 -14.668 1.00 39.24 1 . O ? 
HETATM 1529 O   O   . HOH HOH HOH C . 219 219 . -20.460 7.107  -23.012 1.00 47.11 1 . O ? 
HETATM 1530 O   O   . HOH HOH HOH C . 220 220 . -14.888 7.488  -28.410 1.00 44.15 1 . O ? 
HETATM 1531 O   O   . HOH HOH HOH C . 221 221 . -12.086 6.276  4.637   1.00 40.93 1 . O ? 
HETATM 1532 O   O   . HOH HOH HOH C . 222 222 . 18.852  10.068 -6.203  1.00 35.43 1 . O ? 
HETATM 1533 O   O   . HOH HOH HOH C . 223 223 . -8.959  25.840 -15.862 1.00 36.48 1 . O ? 
HETATM 1534 O   O   . HOH HOH HOH C . 224 224 . -14.446 26.818 -8.266  1.00 46.08 1 . O ? 
HETATM 1535 O   O   . HOH HOH HOH C . 225 225 . -16.674 -0.989 -22.427 1.00 50.37 1 . O ? 
HETATM 1536 O   O   . HOH HOH HOH C . 226 226 . 18.967  14.815 -16.657 1.00 43.80 1 . O ? 
HETATM 1537 O   O   . HOH HOH HOH C . 227 227 . 2.780   -5.833 -17.289 1.00 43.58 1 . O ? 
HETATM 1538 O   O   . HOH HOH HOH C . 228 228 . -3.987  0.815  6.175   1.00 47.46 1 . O ? 
HETATM 1539 O   O   . HOH HOH HOH C . 229 229 . -13.794 -4.357 -11.152 1.00 42.03 1 . O ? 
HETATM 1540 O   O   . HOH HOH HOH C . 230 230 . -16.830 9.949  -27.514 1.00 47.04 1 . O ? 
HETATM 1541 O   O   . HOH HOH HOH C . 231 231 . 9.822   4.634  -30.817 1.00 41.44 1 . O ? 
HETATM 1542 O   O   . HOH HOH HOH C . 232 232 . 10.791  1.060  -3.528  1.00 42.91 1 . O ? 
HETATM 1543 O   O   . HOH HOH HOH C . 233 233 . 7.329   8.844  -34.796 1.00 54.00 1 . O ? 
HETATM 1544 O   O   . HOH HOH HOH C . 234 234 . -8.801  -6.574 -23.612 1.00 47.34 1 . O ? 
HETATM 1545 O   O   . HOH HOH HOH C . 235 235 . -25.075 5.618  -9.410  1.00 38.14 1 . O ? 
HETATM 1546 O   O   . HOH HOH HOH C . 236 236 . -15.433 -2.361 -9.590  1.00 55.27 1 . O ? 
HETATM 1547 O   O   . HOH HOH HOH C . 237 237 . 4.753   24.402 -9.248  1.00 54.90 1 . O ? 
HETATM 1548 O   O   . HOH HOH HOH C . 238 238 . -6.073  -1.869 1.834   1.00 42.81 1 . O ? 
HETATM 1549 O   O   . HOH HOH HOH C . 239 239 . -6.991  1.258  -30.666 1.00 40.96 1 . O ? 
HETATM 1550 O   O   . HOH HOH HOH C . 240 240 . 18.845  6.211  -1.492  1.00 40.62 1 . O ? 
HETATM 1551 O   O   . HOH HOH HOH C . 241 241 . -8.487  23.694 -22.206 1.00 19.43 1 . O ? 
HETATM 1552 O   O   . HOH HOH HOH C . 242 242 . -3.921  18.173 -23.235 1.00 28.70 1 . O ? 
HETATM 1553 O   O   . HOH HOH HOH C . 243 243 . -5.387  19.866 -23.733 1.00 34.04 1 . O ? 
HETATM 1554 O   O   . HOH HOH HOH C . 244 244 . -7.728  20.641 -23.640 1.00 24.43 1 . O ? 
HETATM 1555 O   O   . HOH HOH HOH C . 245 245 . -16.760 24.420 -9.497  1.00 29.54 1 . O ? 
HETATM 1556 O   O   . HOH HOH HOH C . 246 246 . 6.037   15.656 -28.519 1.00 43.90 1 . O ? 
HETATM 1557 O   O   . HOH HOH HOH C . 247 247 . 16.130  16.840 -14.803 1.00 47.63 1 . O ? 
HETATM 1558 O   O   . HOH HOH HOH C . 248 248 . 19.845  10.554 -16.698 1.00 48.56 1 . O ? 
HETATM 1559 O   O   . HOH HOH HOH C . 249 249 . 13.319  17.228 -20.358 1.00 60.64 1 . O ? 
HETATM 1560 O   O   . HOH HOH HOH C . 250 250 . -21.247 17.896 -20.123 1.00 47.30 1 . O ? 
HETATM 1561 O   O   . HOH HOH HOH C . 251 251 . 15.892  11.756 -25.931 1.00 48.43 1 . O ? 
HETATM 1562 O   O   . HOH HOH HOH C . 252 252 . -16.401 2.696  -26.809 1.00 60.49 1 . O ? 
HETATM 1563 O   O   . HOH HOH HOH C . 253 253 . 16.323  18.533 -10.274 1.00 50.67 1 . O ? 
HETATM 1564 O   O   . HOH HOH HOH C . 254 254 . -7.770  -2.909 -7.881  1.00 55.80 1 . O ? 
HETATM 1565 O   O   . HOH HOH HOH C . 255 255 . -22.859 14.261 -12.598 1.00 49.91 1 . O ? 
HETATM 1566 O   O   . HOH HOH HOH C . 256 256 . -13.136 -3.543 -5.349  1.00 56.65 1 . O ? 
HETATM 1567 O   O   . HOH HOH HOH C . 257 257 . -14.529 0.437  1.740   1.00 42.95 1 . O ? 
HETATM 1568 O   O   . HOH HOH HOH C . 258 258 . 11.809  6.284  -31.620 1.00 57.59 1 . O ? 
HETATM 1569 O   O   . HOH HOH HOH C . 259 259 . -20.542 8.315  1.622   1.00 40.89 1 . O ? 
HETATM 1570 O   O   . HOH HOH HOH C . 260 260 . -2.367  6.517  -31.242 1.00 46.13 1 . O ? 
HETATM 1571 O   O   . HOH HOH HOH C . 261 261 . -7.464  5.993  6.814   1.00 51.97 1 . O ? 
HETATM 1572 O   O   . HOH HOH HOH C . 262 262 . 17.682  2.635  -5.469  1.00 57.51 1 . O ? 
HETATM 1573 O   O   . HOH HOH HOH C . 263 263 . 8.594   1.292  -7.879  1.00 50.31 1 . O ? 
HETATM 1574 O   O   . HOH HOH HOH C . 264 264 . -8.348  -6.997 -16.185 1.00 54.04 1 . O ? 
HETATM 1575 O   O   . HOH HOH HOH C . 265 265 . 0.424   29.495 -14.245 0.50 42.69 1 . O ? 
HETATM 1576 O   O   . HOH HOH HOH C . 266 266 . 9.035   15.093 -5.202  0.50 56.10 1 . O ? 
HETATM 1577 O   O   . HOH HOH HOH C . 267 267 . 0.798   18.576 -18.809 1.00 28.63 1 . O ? 
HETATM 1578 O   O   . HOH HOH HOH C . 268 268 . 1.660   19.713 -22.654 1.00 70.64 1 . O ? 
HETATM 1579 O   O   . HOH HOH HOH C . 270 270 . -23.447 16.627 -13.502 1.00 46.62 1 . O ? 
HETATM 1580 O   O   . HOH HOH HOH C . 271 271 . -11.457 -2.988 -7.293  1.00 41.94 1 . O ? 
HETATM 1581 O   O   . HOH HOH HOH C . 272 272 . -13.360 -4.077 -30.725 1.00 70.35 1 . O ? 
HETATM 1582 O   O   . HOH HOH HOH C . 273 273 . 11.993  -4.944 -15.626 1.00 45.08 1 . O ? 
HETATM 1583 O   O   . HOH HOH HOH C . 274 274 . -3.232  -0.915 4.209   1.00 57.90 1 . O ? 
HETATM 1584 O   O   . HOH HOH HOH C . 275 275 . 6.492   14.995 -31.153 1.00 59.88 1 . O ? 
HETATM 1585 O   O   . HOH HOH HOH C . 276 276 . 15.844  15.204 -22.719 1.00 49.98 1 . O ? 
HETATM 1586 O   O   . HOH HOH HOH C . 277 277 . -21.450 8.915  -0.738  1.00 51.18 1 . O ? 
HETATM 1587 O   O   . HOH HOH HOH C . 278 278 . 9.582   -2.175 -10.770 1.00 58.89 1 . O ? 
HETATM 1588 O   O   . HOH HOH HOH C . 280 280 . 12.853  0.937  -19.963 1.00 60.18 1 . O ? 
HETATM 1589 O   O   . HOH HOH HOH C . 281 281 . -21.874 21.196 -14.535 1.00 48.24 1 . O ? 
HETATM 1590 O   O   . HOH HOH HOH C . 282 282 . -19.723 22.237 -16.153 1.00 65.08 1 . O ? 
HETATM 1591 O   O   . HOH HOH HOH C . 283 283 . -11.440 -5.855 -12.424 1.00 56.99 1 . O ? 
HETATM 1592 O   O   . HOH HOH HOH C . 284 284 . 6.754   -1.093 -5.792  1.00 51.25 1 . O ? 
HETATM 1593 O   O   . HOH HOH HOH C . 285 285 . -21.171 22.757 -18.298 1.00 59.10 1 . O ? 
HETATM 1594 O   O   . HOH HOH HOH C . 286 286 . -22.705 17.913 -15.789 1.00 51.71 1 . O ? 
HETATM 1595 O   O   . HOH HOH HOH C . 287 287 . -5.178  7.297  5.518   1.00 43.05 1 . O ? 
HETATM 1596 O   O   . HOH HOH HOH C . 288 288 . -2.751  12.646 -33.363 1.00 58.70 1 . O ? 
HETATM 1597 O   O   . HOH HOH HOH C . 289 289 . -0.481  -3.666 -12.323 1.00 52.23 1 . O ? 
HETATM 1598 O   O   . HOH HOH HOH C . 290 290 . -17.809 13.355 -7.168  1.00 43.47 1 . O ? 
HETATM 1599 O   O   . HOH HOH HOH C . 291 291 . 2.080   15.033 -5.707  0.70 37.02 1 . O ? 
HETATM 1600 O   O   . HOH HOH HOH C . 292 292 . -1.247  15.640 -10.977 1.00 36.00 1 . O ? 
HETATM 1601 O2  O2  . I29 I29 I29 B . 1   1   . 0.154   16.882 -5.987  1.00 19.71 1 . O ? 
HETATM 1602 C4  C4  . I29 I29 I29 B . 1   1   . -0.606  17.781 -5.605  1.00 18.33 1 . C ? 
HETATM 1603 N   N   . I29 I29 I29 B . 1   1   . -1.196  17.630 -4.418  1.00 15.58 1 . N ? 
HETATM 1604 C3  C3  . I29 I29 I29 B . 1   1   . -0.970  16.413 -3.659  1.00 15.84 1 . C ? 
HETATM 1605 C2  C2  . I29 I29 I29 B . 1   1   . -1.470  15.184 -4.381  1.00 15.69 1 . C ? 
HETATM 1606 O1  O1  . I29 I29 I29 B . 1   1   . -2.478  15.153 -5.031  1.00 15.20 1 . O ? 
HETATM 1607 O   O   . I29 I29 I29 B . 1   1   . -0.734  14.095 -4.201  1.00 17.87 1 . O ? 
HETATM 1608 C1  C1  . I29 I29 I29 B . 1   1   . -1.080  12.878 -4.904  1.00 17.62 1 . C ? 
HETATM 1609 C   C   . I29 I29 I29 B . 1   1   . -0.071  11.786 -4.593  1.00 19.30 1 . C ? 
HETATM 1610 N1  N1  . I29 I29 I29 B . 1   1   . -0.829  18.849 -6.348  1.00 21.81 1 . N ? 
HETATM 1611 C12 C12 . I29 I29 I29 B . 1   1   . -0.159  18.999 -7.651  1.00 23.70 1 . C ? 
HETATM 1612 C13 C13 . I29 I29 I29 B . 1   1   . 1.354   19.074 -7.591  1.00 23.60 1 . C ? 
HETATM 1613 N6  N6  . I29 I29 I29 B . 1   1   . 2.102   19.422 -6.531  1.00 25.43 1 . N ? 
HETATM 1614 N5  N5  . I29 I29 I29 B . 1   1   . 3.414   19.398 -6.821  1.00 26.18 1 . N ? 
HETATM 1615 N4  N4  . I29 I29 I29 B . 1   1   . 3.492   18.974 -8.149  1.00 23.98 1 . N ? 
HETATM 1616 N3  N3  . I29 I29 I29 B . 1   1   . 2.171   18.759 -8.605  1.00 24.15 1 . N ? 
HETATM 1617 C5  C5  . I29 I29 I29 B . 1   1   . -1.739  19.951 -6.119  1.00 20.83 1 . C ? 
HETATM 1618 C6  C6  . I29 I29 I29 B . 1   1   . -3.053  19.892 -6.915  1.00 19.97 1 . C ? 
HETATM 1619 C11 C11 . I29 I29 I29 B . 1   1   . -3.656  18.672 -7.257  1.00 18.85 1 . C ? 
HETATM 1620 C10 C10 . I29 I29 I29 B . 1   1   . -4.894  18.684 -7.923  1.00 17.56 1 . C ? 
HETATM 1621 C9  C9  . I29 I29 I29 B . 1   1   . -5.541  19.854 -8.262  1.00 18.71 1 . C ? 
HETATM 1622 N2  N2  . I29 I29 I29 B . 1   1   . -6.741  19.794 -8.931  1.00 19.00 1 . N ? 
HETATM 1623 C8  C8  . I29 I29 I29 B . 1   1   . -4.926  21.078 -7.957  1.00 19.58 1 . C ? 
HETATM 1624 C7  C7  . I29 I29 I29 B . 1   1   . -3.696  21.077 -7.290  1.00 21.12 1 . C ? 
# 
_atom_sites.entry_id                    UNNAMED 
_atom_sites.fract_transf_matrix[1][1]   0.023202 
_atom_sites.fract_transf_matrix[1][2]   0.000000 
_atom_sites.fract_transf_matrix[1][3]   0.000000 
_atom_sites.fract_transf_matrix[2][1]   -0.000000 
_atom_sites.fract_transf_matrix[2][2]   0.018512 
_atom_sites.fract_transf_matrix[2][3]   0.000000 
_atom_sites.fract_transf_matrix[3][1]   0.000000 
_atom_sites.fract_transf_matrix[3][2]   -0.000000 
_atom_sites.fract_transf_matrix[3][3]   0.011282 
_atom_sites.fract_transf_vector[1]      0.000000 
_atom_sites.fract_transf_vector[2]      0.000000 
_atom_sites.fract_transf_vector[3]      0.000000 
# 
_cell.length_a      43.100 
_cell.length_b      54.020 
_cell.length_c      88.640 
_cell.angle_alpha   90.000 
_cell.angle_beta    90.000 
_cell.angle_gamma   90.000 
_cell.entry_id      UNNAMED 
# 
_data_extraction.extraction_date   'Mon May 21 15:23:51 2018' 
# 
loop_
_database_2.database_id 
_database_2.database_code 
PDB   UNNAMED 
WWPDB UNNAMED 
# 
_database_PDB_remark.id     3 
_database_PDB_remark.text   
;
REMARK   3                                                                      
REMARK   3 REFINEMENT.                                                          
REMARK   3   PROGRAM     : REFMAC 5.8.0103                                      
REMARK   3   AUTHORS     : MURSHUDOV,SKUBAK,LEBEDEV,PANNU,                      
REMARK   3                 STEINER,NICHOLLS,WINN,LONG,VAGIN                     
REMARK   3                                                                      
REMARK   3    REFINEMENT TARGET : MAXIMUM LIKELIHOOD                            
REMARK   3                                                                      
REMARK   3  DATA USED IN REFINEMENT.                                            
REMARK   3   RESOLUTION RANGE HIGH (ANGSTROMS) :   1.16                         
REMARK   3   RESOLUTION RANGE LOW  (ANGSTROMS) :  46.13                         
REMARK   3   DATA CUTOFF            (SIGMA(F)) : NONE                           
REMARK   3   COMPLETENESS FOR RANGE        (%) :  99.65                         
REMARK   3   NUMBER OF REFLECTIONS             :   68584                        
REMARK   3                                                                      
REMARK   3  FIT TO DATA USED IN REFINEMENT.                                     
REMARK   3   CROSS-VALIDATION METHOD          : THROUGHOUT                      
REMARK   3   FREE R VALUE TEST SET SELECTION  : RANDOM                          
REMARK   3   R VALUE     (WORKING + TEST SET) : 0.17800                         
REMARK   3   R VALUE            (WORKING SET) :  0.17727                        
REMARK   3   FREE R VALUE                     :  0.19194                        
REMARK   3   FREE R VALUE TEST SET SIZE   (%) :  4.9                            
REMARK   3   FREE R VALUE TEST SET COUNT      :  3548                           
REMARK   3                                                                      
REMARK   3  FIT IN THE HIGHEST RESOLUTION BIN.                                  
REMARK   3   TOTAL NUMBER OF BINS USED           :      20                      
REMARK   3   BIN RESOLUTION RANGE HIGH           :    1.160                     
REMARK   3   BIN RESOLUTION RANGE LOW            :    1.190                     
REMARK   3   REFLECTION IN BIN     (WORKING SET) :     4967                     
REMARK   3   BIN COMPLETENESS (WORKING+TEST) (%) :    99.17                     
REMARK   3   BIN R VALUE           (WORKING SET) :    0.508                     
REMARK   3   BIN FREE R VALUE SET COUNT          :      263                     
REMARK   3   BIN FREE R VALUE                    :    0.514                     
REMARK   3                                                                      
REMARK   3  NUMBER OF NON-HYDROGEN ATOMS USED IN REFINEMENT.                    
REMARK   3   ALL ATOMS                :     1624                                
REMARK   3                                                                      
REMARK   3  B VALUES.                                                           
REMARK   3   FROM WILSON PLOT           (A**2) : NULL                           
REMARK   3   MEAN B VALUE      (OVERALL, A**2) :  21.864                        
REMARK   3   OVERALL ANISOTROPIC B VALUE.                                       
REMARK   3    B11 (A**2) :    -0.02                                             
REMARK   3    B22 (A**2) :     0.05                                             
REMARK   3    B33 (A**2) :    -0.02                                             
REMARK   3    B12 (A**2) :     0.00                                             
REMARK   3    B13 (A**2) :     0.00                                             
REMARK   3    B23 (A**2) :     0.00                                             
REMARK   3                                                                      
REMARK   3  ESTIMATED OVERALL COORDINATE ERROR.                                 
REMARK   3   ESU BASED ON R VALUE                            (A):   0.034       
REMARK   3   ESU BASED ON FREE R VALUE                       (A):   0.035       
REMARK   3   ESU BASED ON MAXIMUM LIKELIHOOD                 (A):   0.034       
REMARK   3   ESU FOR B VALUES BASED ON MAXIMUM LIKELIHOOD (A**2):   0.816       
REMARK   3                                                                      
REMARK   3 CORRELATION COEFFICIENTS.                                            
REMARK   3   CORRELATION COEFFICIENT FO-FC      :   0.980                       
REMARK   3   CORRELATION COEFFICIENT FO-FC FREE :   0.973                       
REMARK   3                                                                      
REMARK   3  RMS DEVIATIONS FROM IDEAL VALUES        COUNT    RMS    WEIGHT      
REMARK   3   BOND LENGTHS REFINED ATOMS        (A):  1371 ; 0.013 ; 0.019       
REMARK   3   BOND LENGTHS OTHERS               (A):  1305 ; 0.002 ; 0.020       
REMARK   3   BOND ANGLES REFINED ATOMS   (DEGREES):  1844 ; 1.489 ; 1.964       
REMARK   3   BOND ANGLES OTHERS          (DEGREES):  3017 ; 0.993 ; 3.000       
REMARK   3   TORSION ANGLES, PERIOD 1    (DEGREES):   178 ; 5.893 ; 5.000       
REMARK   3   TORSION ANGLES, PERIOD 2    (DEGREES):    63 ;33.143 ;23.651       
REMARK   3   TORSION ANGLES, PERIOD 3    (DEGREES):   243 ;10.970 ;15.000       
REMARK   3   TORSION ANGLES, PERIOD 4    (DEGREES):     9 ;18.514 ;15.000       
REMARK   3   CHIRAL-CENTER RESTRAINTS       (A**3):   186 ; 0.095 ; 0.200       
REMARK   3   GENERAL PLANES REFINED ATOMS      (A):  1592 ; 0.006 ; 0.020       
REMARK   3   GENERAL PLANES OTHERS             (A):   343 ; 0.001 ; 0.020       
REMARK   3                                                                      
REMARK   3  ISOTROPIC THERMAL FACTOR RESTRAINTS.     COUNT   RMS    WEIGHT      
REMARK   3   MAIN-CHAIN BOND REFINED ATOMS  (A**2):   673 ; 1.322 ; 1.858       
REMARK   3   MAIN-CHAIN BOND OTHER ATOMS    (A**2):   672 ; 1.282 ; 1.852       
REMARK   3   MAIN-CHAIN ANGLE REFINED ATOMS (A**2):   844 ; 2.110 ; 2.781       
REMARK   3   MAIN-CHAIN ANGLE OTHER ATOMS (A**2)  :   844 ; 2.118 ; 2.787       
REMARK   3   SIDE-CHAIN BOND REFINED ATOMS  (A**2):   698 ; 1.762 ; 2.081       
REMARK   3   SIDE-CHAIN BOND OTHER ATOMS  (A**2)  :   699 ; 1.761 ; 2.081       
REMARK   3   SIDE-CHAIN ANGLE OTHER ATOMS (A**2)  :   994 ; 2.834 ; 3.035       
REMARK   3   LONG RANGE B REFINED ATOMS (A**2)    :  1482 ; 6.321 ;16.376       
REMARK   3   LONG RANGE B OTHER ATOMS (A**2)      :  1483 ; 6.318 ;16.378       
REMARK   3                                                                      
REMARK   3  NCS RESTRAINTS STATISTICS                                           
REMARK   3   NUMBER OF NCS GROUPS : NULL                                        
REMARK   3                                                                      
REMARK   3  TWIN DETAILS                                                        
REMARK   3   NUMBER OF TWIN DOMAINS  : NULL                                     
REMARK   3                                                                      
REMARK   3                                                                      
REMARK   3  TLS DETAILS                                                         
REMARK   3   NUMBER OF TLS GROUPS  : NULL                                       
REMARK   3                                                                      
REMARK   3                                                                      
REMARK   3  BULK SOLVENT MODELLING.                                             
REMARK   3   METHOD USED : BABINET MODEL WITH MASK                              
REMARK   3   PARAMETERS FOR MASK CALCULATION                                    
REMARK   3   VDW PROBE RADIUS   :   1.20                                        
REMARK   3   ION PROBE RADIUS   :   0.80                                        
REMARK   3   SHRINKAGE RADIUS   :   0.80                                        
REMARK   3                                                                      
REMARK   3  OTHER REFINEMENT REMARKS:                                           
REMARK   3  HYDROGENS HAVE BEEN ADDED IN THE RIDING POSITIONS                   
REMARK   3  U VALUES      : REFINED INDIVIDUALLY                                
REMARK   3                                                                      
;
# 
_diffrn_radiation.diffrn_id                        1 
_diffrn_radiation.wavelength_id                    ? 
_diffrn_radiation.pdbx_monochromatic_or_laue_m_l   ? 
_diffrn_radiation.monochromator                    ? 
_diffrn_radiation.pdbx_diffrn_protocol             ? 
_diffrn_radiation.pdbx_scattering_type             ? 
# 
_entity_poly.entity_id                  1 
_entity_poly.pdbx_seq_one_letter_code   
;MVNPTVFFDIAVDGEPLGRVSFELFADKVPKTAENFRALSTGEKGFGYKGSCFHRIIPGF
MCQGGDFTRHNGTGGKSIYGEKFEDENFILKHTGPGILSMANAGPNTNGSQFFICTAKTE
WLDGKHVVFGKVKEGMNIVEAMERFGSRNGKTSKKITIADCGQLE
;
_entity_poly.pdbx_strand_id             A 
_entity_poly.type                       'polypeptide(L)' 
_entity_poly.pdbx_target_identifier     ? 
# 
_entry.id   UNNAMED 
# 
_exptl.crystals_number   1 
_exptl.entry_id          UNNAMED 
_exptl.method            'X-RAY DIFFRACTION' 
# 
_refine.entry_id                                 UNNAMED 
_refine.pdbx_refine_id                           'X-RAY DIFFRACTION' 
_refine.ls_d_res_high                            1.1600 
_refine.ls_d_res_low                             46.1300 
_refine.pdbx_ls_sigma_F                          0.000 
_refine.pdbx_data_cutoff_high_absF               ? 
_refine.pdbx_data_cutoff_low_absF                ? 
_refine.ls_percent_reflns_obs                    99.6500 
_refine.ls_number_reflns_obs                     68584 
_refine.ls_number_reflns_all                     ? 
_refine.pdbx_ls_cross_valid_method               THROUGHOUT 
_refine.ls_matrix_type                           ? 
_refine.pdbx_R_Free_selection_details            RANDOM 
_refine.details                                  
' HYDROGENS HAVE BEEN ADDED IN THE RIDING POSITIONS U VALUES      : REFINED INDIVIDUALLY ' 
_refine.ls_R_factor_all                          ? 
_refine.ls_R_factor_obs                          0.1780 
_refine.ls_R_factor_R_work                       0.1773 
_refine.ls_wR_factor_R_work                      ? 
_refine.ls_R_factor_R_free                       0.1919 
_refine.ls_wR_factor_R_free                      ? 
_refine.ls_percent_reflns_R_free                 4.9000 
_refine.ls_number_reflns_R_free                  3548 
_refine.ls_number_reflns_R_work                  ? 
_refine.ls_R_factor_R_free_error                 ? 
_refine.B_iso_mean                               21.8640 
_refine.solvent_model_param_bsol                 ? 
_refine.solvent_model_param_ksol                 ? 
_refine.pdbx_isotropic_thermal_model             ? 
_refine.aniso_B[1][1]                            -0.0200 
_refine.aniso_B[2][2]                            0.0500 
_refine.aniso_B[3][3]                            -0.0200 
_refine.aniso_B[1][2]                            0.0000 
_refine.aniso_B[1][3]                            0.0000 
_refine.aniso_B[2][3]                            0.0000 
_refine.correlation_coeff_Fo_to_Fc               0.9800 
_refine.correlation_coeff_Fo_to_Fc_free          0.9730 
_refine.overall_SU_R_Cruickshank_DPI             ? 
_refine.pdbx_overall_SU_R_free_Cruickshank_DPI   ? 
_refine.pdbx_overall_SU_R_Blow_DPI               ? 
_refine.pdbx_overall_SU_R_free_Blow_DPI          ? 
_refine.overall_SU_R_free                        ? 
_refine.pdbx_overall_ESU_R                       0.0340 
_refine.pdbx_overall_ESU_R_Free                  0.0350 
_refine.overall_SU_ML                            0.0340 
_refine.overall_SU_B                             0.8160 
_refine.solvent_model_details                    'BABINET MODEL WITH MASK' 
_refine.pdbx_solvent_vdw_probe_radii             1.2000 
_refine.pdbx_solvent_ion_probe_radii             0.8000 
_refine.pdbx_solvent_shrinkage_radii             0.8000 
_refine.ls_number_parameters                     ? 
_refine.ls_number_restraints                     ? 
_refine.pdbx_starting_model                      ? 
_refine.pdbx_method_to_determine_struct          ? 
_refine.pdbx_stereochemistry_target_values       'MAXIMUM LIKELIHOOD' 
_refine.pdbx_stereochem_target_val_spec_case     ? 
_refine.overall_FOM_work_R_set                   ? 
_refine.B_iso_max                                78.490 
_refine.B_iso_min                                12.690 
_refine.pdbx_overall_phase_error                 ? 
_refine.occupancy_max                            ? 
_refine.occupancy_min                            ? 
# 
_refine_hist.cycle_id                     final 
_refine_hist.pdbx_refine_id               'X-RAY DIFFRACTION' 
_refine_hist.d_res_high                   1.16 
_refine_hist.d_res_low                    46.13 
_refine_hist.pdbx_number_atoms_ligand     24 
_refine_hist.number_atoms_solvent         289 
_refine_hist.number_atoms_total           1624 
_refine_hist.pdbx_number_residues_total   165 
_refine_hist.pdbx_B_iso_mean_ligand       19.98 
_refine_hist.pdbx_B_iso_mean_solvent      37.06 
# 
loop_
_refine_ls_restr.pdbx_refine_id 
_refine_ls_restr.type 
_refine_ls_restr.number 
_refine_ls_restr.dev_ideal 
_refine_ls_restr.dev_ideal_target 
_refine_ls_restr.weight 
_refine_ls_restr.pdbx_restraint_function 
'X-RAY DIFFRACTION' r_bond_refined_d       1371 0.013  0.019  ? ? 
'X-RAY DIFFRACTION' r_bond_other_d         1305 0.002  0.020  ? ? 
'X-RAY DIFFRACTION' r_angle_refined_deg    1844 1.489  1.964  ? ? 
'X-RAY DIFFRACTION' r_angle_other_deg      3017 0.993  3.000  ? ? 
'X-RAY DIFFRACTION' r_dihedral_angle_1_deg 178  5.893  5.000  ? ? 
'X-RAY DIFFRACTION' r_dihedral_angle_2_deg 63   33.143 23.651 ? ? 
'X-RAY DIFFRACTION' r_dihedral_angle_3_deg 243  10.970 15.000 ? ? 
'X-RAY DIFFRACTION' r_dihedral_angle_4_deg 9    18.514 15.000 ? ? 
'X-RAY DIFFRACTION' r_chiral_restr         186  0.095  0.200  ? ? 
'X-RAY DIFFRACTION' r_gen_planes_refined   1592 0.006  0.020  ? ? 
'X-RAY DIFFRACTION' r_gen_planes_other     343  0.001  0.020  ? ? 
# 
_refine_ls_shell.d_res_high                       1.1600 
_refine_ls_shell.d_res_low                        1.1900 
_refine_ls_shell.pdbx_total_number_of_bins_used   20 
_refine_ls_shell.percent_reflns_obs               99.1700 
_refine_ls_shell.number_reflns_R_work             4967 
_refine_ls_shell.R_factor_all                     ? 
_refine_ls_shell.R_factor_R_work                  0.5080 
_refine_ls_shell.R_factor_R_free                  0.5140 
_refine_ls_shell.percent_reflns_R_free            ? 
_refine_ls_shell.number_reflns_R_free             263 
_refine_ls_shell.R_factor_R_free_error            0.0000 
_refine_ls_shell.number_reflns_all                5230 
_refine_ls_shell.number_reflns_obs                ? 
_refine_ls_shell.pdbx_refine_id                   'X-RAY DIFFRACTION' 
# 
_reflns.entry_id                     UNNAMED 
_reflns.pdbx_diffrn_id               1 
_reflns.pdbx_ordinal                 1 
_reflns.observed_criterion_sigma_I   ? 
_reflns.observed_criterion_sigma_F   ? 
_reflns.d_resolution_low             ? 
_reflns.d_resolution_high            ? 
_reflns.number_obs                   ? 
_reflns.number_all                   ? 
_reflns.percent_possible_obs         ? 
_reflns.pdbx_Rmerge_I_obs            ? 
_reflns.pdbx_Rsym_value              ? 
_reflns.pdbx_netI_over_sigmaI        ? 
_reflns.B_iso_Wilson_estimate        ? 
_reflns.pdbx_redundancy              ? 
_reflns.pdbx_Rrim_I_all              ? 
_reflns.pdbx_Rpim_I_all              ? 
_reflns.pdbx_CC_half                 ? 
_reflns.pdbx_netI_over_av_sigmaI     ? 
_reflns.pdbx_number_measured_all     ? 
_reflns.pdbx_scaling_rejects         ? 
_reflns.pdbx_chi_squared             ? 
_reflns.Rmerge_F_all                 ? 
_reflns.Rmerge_F_obs                 ? 
_reflns.observed_criterion_F_max     ? 
_reflns.observed_criterion_F_min     ? 
_reflns.observed_criterion_I_max     ? 
_reflns.observed_criterion_I_min     ? 
_reflns.pdbx_d_res_high_opt          ? 
_reflns.pdbx_d_res_low_opt           ? 
_reflns.details                      ? 
# 
loop_
_software.pdbx_ordinal 
_software.name 
_software.version 
_software.date 
_software.type 
_software.contact_author 
_software.contact_author_email 
_software.classification 
_software.location 
_software.language 
1 xia2        ?        ?              program 'Graeme Winter '     ?                        
'data scaling'    http://www.ccp4.ac.uk/html/xia2.html         ?          
2 REFMAC      5.8.0103 ?              program 'Garib N. Murshudov' garib@ysbl.york.ac.uk    
refinement        http://www.ccp4.ac.uk/dist/html/refmac5.html Fortran_77 
3 PDB_EXTRACT 3.24     'Sep. 1, 2017' package PDB                  deposit@deposit.rcsb.org 
'data extraction' http://sw-tools.pdb.org/apps/PDB_EXTRACT/    C++        
# 
_symmetry.space_group_name_H-M   'P 21 21 21' 
_symmetry.entry_id               UNNAMED 
# 
