# Supplementary material for: A computationally designed binding mode flip leads to a novel class of potent tri-vector cyclophilin inhibitors
Source: Chem Sci. 2018 Oct 23;10(2):542–7. doi: 10.1039/c8sc03831g (PMC6335623; doi:10.1039/c8sc03831g)
Supplement: Supplementary file 1 [file SC-010-C8SC03831G-s001.zip › Crystallographic_information_files/CypA_lig10_sf.cif]

data_rxxxxsf
# 
_audit.revision_id     1_0 
_audit.creation_date   ? 
_audit.update_record   'Initial release' 
# 
_cell.entry_id      xxxx 
_cell.length_a      43.100 
_cell.length_b      54.020 
_cell.length_c      88.640 
_cell.angle_alpha   90.000 
_cell.angle_beta    90.000 
_cell.angle_gamma   90.000 
# 
_diffrn_radiation_wavelength.id           1 
_diffrn_radiation_wavelength.wavelength   0.9282 
# 
_entry.id   xxxx 
# 
_exptl_crystal.id   1 
# 
_reflns_scale.group_code   1 
# 
_symmetry.entry_id               xxxx 
_symmetry.space_group_name_H-M   'P 21 21 21' 
_symmetry.Int_Tables_number      19 
# 
#
loop_
_refln.crystal_id
_refln.wavelength_id
_refln.scale_group_code
_refln.index_h
_refln.index_k
_refln.index_l
_refln.status
_refln.pdbx_r_free_flag
_refln.F_meas_au
_refln.F_meas_sigma_au
_refln.F_calc_au
_refln.phase_calc
_refln.pdbx_FWT
_refln.pdbx_PHWT
_refln.pdbx_DELFWT
_refln.pdbx_DELPHWT
_refln.fom
1 1 1    0    0    2 x 13       ?       ? 6950.17  180.00 1163.00  180.00    0.00    0.00  0.00 
1 1 1    0    0    4 o  7  188.21    2.20 2585.51    0.00  221.28  360.00  158.17  360.00  0.76 
1 1 1    0    0    6 f  0  428.60    4.50  962.03    0.00  304.98  360.00    0.00    0.00  0.00 
1 1 1    0    0    8 o 18   46.94    1.19  249.86  180.00   57.40  180.00  146.35  180.00  0.34 
1 1 1    0    0   10 o 14  735.11    7.58  676.28    0.00  740.03    0.00    9.83    0.00  1.00 
1 1 1    0    0   12 o  6  437.73    4.59  461.55  180.00  453.29  180.00   31.10  180.00  1.00 
1 1 1    0    0   14 o 15   58.33    1.25  107.08  180.00   48.82  180.00  152.95  180.00  0.47 
1 1 1    0    0   16 o  2  613.03    6.34  462.08  180.00  734.57  180.00  243.08  180.00  1.00 
1 1 1    0    0   18 o 12   75.13    1.90   32.49    0.00    0.42    0.00   12.31    0.00  0.08 
1 1 1    0    0   20 o  1  836.81   12.17  967.51  180.00  730.63  180.00  212.36    0.00  1.00 
1 1 1    0    0   22 o 17  544.43    5.65  542.47  180.00  601.50  180.00  114.13  180.00  1.00 
1 1 1    0    0   24 o 17  641.24    6.62  555.83    0.00  758.79  360.00  235.11  360.00  1.00 
1 1 1    0    0   26 o 10  306.84    3.30  329.07  180.00  302.53  180.00    8.64    0.00  1.00 
1 1 1    0    0   28 o 16  772.47    7.95  701.68    0.00  841.53    0.00  138.11    0.00  1.00 
1 1 1    0    0   30 o 18  114.67    1.58   58.13  180.00  125.01  180.00   50.80  180.00  0.87 
1 1 1    0    0   32 o  5   16.38    1.95   28.11    0.00   31.14  180.00   66.60  180.00  0.13 
1 1 1    0    0   34 o  1  365.72    3.87  344.54    0.00  399.13  360.00   66.80  360.00  1.00 
1 1 1    0    0   36 o  9  474.09    7.01  452.55  180.00  504.94  180.00   61.69  180.00  1.00 
1 1 1    0    0   38 x  5       ?       ?   14.93    0.00   15.20    0.00    0.00    0.00  0.00 
1 1 1    0    0   40 o 11   99.60    1.48  111.36    0.00   88.10    0.00   23.00  180.00  1.00 
1 1 1    0    0   42 o  5  268.41    2.91  201.73    0.00  334.52  360.00  132.22  360.00  1.00 
1 1 1    0    0   44 o 17   20.13    1.88   48.15    0.00   16.63  180.00   64.87  180.00  0.79 
1 1 1    0    0   46 o 19   20.07    1.96    8.34  180.00    0.75  180.00    7.42    0.00  0.22 
1 1 1    0    0   48 o  9    7.84    3.18   30.00  180.00   22.65    0.00   51.51    0.00  0.40 
1 1 1    0    0   50 x  5       ?       ?  104.78  180.00   99.33  180.00    0.00    0.00  0.00 
1 1 1    0    0   52 o  7   45.66    1.18   56.29  180.00   37.99  180.00   15.34    0.00  1.00 
1 1 1    0    0   54 o 11   47.19    1.16   42.85  180.00   53.79  180.00   13.20  180.00  1.00 
1 1 1    0    0   56 o 11   26.64    1.27   28.08  180.00   26.69  180.00    0.12  180.00  1.00 
1 1 1    0    0   58 o 16   60.24    1.14   48.17    0.00   75.27    0.00   30.07    0.00  1.00 
1 1 1    0    0   60 o 13    8.76    3.13    9.25  180.00    0.25  180.00    8.08    0.00  0.49 
1 1 1    0    0   62 o  9    2.65    1.90    6.17    0.00    5.15  180.00   10.91  180.00  0.11 
1 1 1    0    0   64 o 12   22.92    2.13   35.18  180.00   13.26  180.00   19.32    0.00  1.00 
1 1 1    0    0   66 o  1   22.79    1.71   21.24    0.00   25.46    0.00    7.49    0.00  0.95 
1 1 1    0    0   68 o  3    3.01    2.07   18.52    0.00   12.67  180.00   26.11  180.00  0.13 
1 1 1    0    0   70 o  5    6.49    2.83   11.82  180.00    5.76    0.00   14.07    0.00  0.20 
1 1 1    0    0   72 o 10   11.90    1.58   13.45  180.00    1.58  180.00    7.74    0.00  0.46 
1 1 1    0    0   74 o  4   19.03    1.72   29.04  180.00   17.20  180.00    3.04    0.00  0.98 
1 1 1    0    0   76 o  5    8.06    3.06   10.90    0.00    1.29  360.00    6.36  180.00  0.56 
1 1 1    0    1    1 x  1       ?       ? 12653.92   90.00 2023.71   90.00    0.00    0.00  0.00 
1 1 1    0    1    2 x  1       ?       ? 2979.43  270.00  287.46  270.00    0.00    0.00  0.00 
1 1 1    0    1    3 x  3       ?       ?  105.91   90.00  316.89   90.00    0.00    0.00  0.00 
1 1 1    0    1    4 o  3  260.04    2.02 1214.01  270.00  208.41  270.00  103.27   90.00  1.00 
1 1 1    0    1    5 o  5  660.70    6.83 1736.73  270.00  495.79  270.00  329.81   90.00  1.00 
1 1 1    0    1    6 o  3  219.03    1.75  178.34   90.00  270.57   90.00  103.09   90.00  1.00 
1 1 1    0    1    7 o  1  661.32    6.84 1433.06   90.00  649.05   90.00   24.54  270.00  1.00 
1 1 1    0    1    8 o  1  466.01    3.44  896.25   90.00  446.25   90.00   39.51  270.00  1.00 
1 1 1    0    1    9 o 10  292.27    2.24  476.63  270.00  299.72  270.00   14.90  270.00  1.00 
1 1 1    0    1   10 o  8  144.46    1.29   48.32  270.00  191.08  270.00  100.12  270.00  0.98 
1 1 1    0    1   11 o 19  488.20    3.60  305.71   90.00  463.13   90.00   50.14  270.00  1.00 
1 1 1    0    1   12 o 17  601.06    5.08  722.43  270.00  644.73  270.00   87.35  270.00  1.00 
1 1 1    0    1   13 o 13  327.11    2.48  228.61  270.00  419.48  270.00  184.73  270.00  1.00 
1 1 1    0    1   14 o 14   33.25    0.84  133.20   90.00   21.59  270.00   55.90  270.00  0.19 
1 1 1    0    1   15 o 14   92.89    1.02  214.25  270.00   79.01  270.00   10.58  270.00  0.79 
1 1 1    0    1   16 o  7  112.99    1.12   46.83  270.00  116.07   90.00   15.28   90.00  0.96 
1 1 1    0    1   17 o 19  177.41    1.72  246.41   90.00  136.57   90.00   81.68  270.00  1.00 
1 1 1    0    1   18 o 12  370.43    3.20  607.44  270.00  279.31  270.00  182.25   90.00  1.00 
1 1 1    0    1   19 x  8       ?       ?  774.13  270.00  806.51  270.00    0.00    0.00  0.00 
1 1 1    0    1   20 o  4   96.71    1.20   41.50  270.00   68.01  270.00   49.89   90.00  0.96 
1 1 1    0    1   21 o 13  249.95    2.26  135.49   90.00  296.40   90.00   92.90   90.00  1.00 
1 1 1    0    1   22 o  7   47.05    1.09   26.12   90.00    5.33  270.00   29.74  270.00  0.20 
1 1 1    0    1   23 o  3  140.01    1.28   17.57   90.00  196.11  270.00  134.43  270.00  0.92 
1 1 1    0    1   24 o 15  234.31    1.86  303.48   90.00  164.77   90.00  139.08  270.00  1.00 
1 1 1    0    1   25 o 17  127.60    1.21   54.70   90.00  159.66   90.00   69.67   90.00  0.98 
1 1 1    0    1   26 o 12   57.11    0.94   82.68  270.00    8.93  270.00   49.41   90.00  0.59 
1 1 1    0    1   27 o  7  356.18    2.67  342.30   90.00  392.55   90.00   72.73   90.00  1.00 
1 1 1    0    1   28 o  8  485.94    3.58  484.93   90.00  497.93   90.00   23.99   90.00  1.00 
1 1 1    0    1   29 f  0  134.87    1.23  143.80   90.00  137.64   90.00    0.00    0.00  0.00 
1 1 1    0    1   30 o 13   72.33    0.94   88.77  270.00   51.58  270.00   36.28   90.00  0.96 
1 1 1    0    1   31 o  1   87.50    0.99   72.19   90.00   99.77   90.00   27.59   90.00  0.98 
1 1 1    0    1   32 o  9   63.95    0.91   92.28   90.00   40.14   90.00   46.00  270.00  0.99 
1 1 1    0    1   33 o 10  231.59    1.82  229.78   90.00  244.21   90.00   25.24   90.00  1.00 
1 1 1    0    1   34 o  8   99.72    1.04  110.12   90.00   90.36   90.00   18.72  270.00  1.00 
1 1 1    0    1   35 o 13   17.02    1.95   34.45  270.00   18.83   90.00   50.91   90.00  0.39 
1 1 1    0    1   36 o  5   70.52    1.08   21.88  270.00  104.19  270.00   83.52  270.00  0.89 
1 1 1    0    1   37 o  6  317.53    4.81  310.71  270.00  332.17  270.00   29.28  270.00  1.00 
1 1 1    0    1   38 o  5  112.82    1.28  143.62   90.00   83.49   90.00   58.66  270.00  1.00 
1 1 1    0    1   39 o  7   33.09    1.65   11.88  270.00   14.22  270.00    2.14  270.00  0.40 
1 1 1    0    1   40 o  8   58.47    1.08   17.07  270.00   75.04  270.00   58.00  270.00  0.79 
1 1 1    0    1   41 o  4   36.41    1.16   52.26   90.00   19.23   90.00   33.06  270.00  0.98 
1 1 1    0    1   42 o  5   59.77    0.93   65.05  270.00   54.31  270.00   10.93   90.00  1.00 
1 1 1    0    1   43 o 12   61.49    1.05   50.15   90.00   72.56   90.00   22.14   90.00  1.00 
1 1 1    0    1   44 o 10   30.87    1.03    3.63   90.00   11.25   90.00    7.61   90.00  0.24 
1 1 1    0    1   45 o 10   95.45    1.00   60.27   90.00  131.20   90.00   71.51   90.00  1.00 
1 1 1    0    1   46 o 19  159.92    1.35  149.00  270.00  173.91  270.00   27.99  270.00  1.00 
1 1 1    0    1   47 o 12   37.11    0.90   28.78  270.00   46.13  270.00   18.24  270.00  1.00 
1 1 1    0    1   48 o 14    9.01    2.28   11.15  270.00    4.51   90.00   15.23   90.00  0.34 
1 1 1    0    1   49 o 17   58.85    0.84   62.58  270.00   57.99  270.00    1.70   90.00  1.00 
1 1 1    0    1   50 o 15    3.81    2.43   11.85  270.00    9.44   90.00   20.67   90.00  0.24 
1 1 1    0    1   51 o 14    2.19    1.58   15.35  270.00   13.61   90.00   28.16   90.00  0.21 
1 1 1    0    1   52 o  4   24.20    1.42   36.12  270.00   14.17  270.00   20.05   90.00  1.00 
1 1 1    0    1   53 o 13   81.52    1.04   81.33  270.00   86.01  270.00    8.97  270.00  1.00 
1 1 1    0    1   54 o 18   19.12    1.24   20.22  270.00   19.05  270.00    0.11   90.00  1.00 
1 1 1    0    1   55 o  4    7.17    2.59   19.58   90.00    5.91  270.00   24.46  270.00  0.88 
1 1 1    0    1   56 o  7   18.06    1.12   17.02  270.00   19.94  270.00    3.81  270.00  1.00 
1 1 1    0    1   57 o 13    5.28    2.63   10.59   90.00    3.71  270.00   13.62  270.00  0.59 
1 1 1    0    1   58 o 16    8.39    2.31    3.29   90.00    3.04   90.00    0.06   90.00  0.36 
1 1 1    0    1   59 o  7   18.89    1.07   12.69   90.00   26.00   90.00   14.30   90.00  1.00 
1 1 1    0    1   60 o  7   18.69    1.10   17.91   90.00   20.18   90.00    2.99   90.00  1.00 
1 1 1    0    1   61 o 15   19.50    1.04   21.56   90.00   18.63   90.00    1.75  270.00  1.00 
1 1 1    0    1   62 o 10   10.87    1.62   12.80  270.00    9.05  270.00    2.69   90.00  0.96 
1 1 1    0    1   63 o  7   25.28    1.06   27.52  270.00   25.00  270.00    0.56   90.00  1.00 
1 1 1    0    1   64 o 12    2.88    1.95    1.15  270.00    0.83   90.00    1.93   90.00  0.05 
1 1 1    0    1   65 o 12    4.83    2.78    1.45   90.00    0.50  270.00    1.83  270.00  0.09 
1 1 1    0    1   66 o  1    2.67    1.85    4.33  270.00    3.19   90.00    6.84   90.00  0.09 
1 1 1    0    1   67 o  4   15.43    1.17   17.13   90.00   13.47   90.00    0.48   90.00  0.86 
1 1 1    0    1   68 o 11   11.47    1.43    9.61  270.00    3.78  270.00    3.20   90.00  0.47 
1 1 1    0    1   69 o  9    5.81    2.42    9.92   90.00    3.90  270.00   10.95  270.00  0.27 
1 1 1    0    1   70 o  1    2.70    1.80    6.28  270.00    3.92   90.00    8.32   90.00  0.09 
1 1 1    0    1   71 f  0   20.29    0.84   20.58  270.00   14.31  270.00    0.00    0.00  0.00 
1 1 1    0    1   72 o 18    3.48    2.06    3.91  270.00    2.14   90.00    4.85   90.00  0.08 
1 1 1    0    1   73 o  1    3.15    1.93   13.16  270.00    7.36   90.00   16.50   90.00  0.28 
1 1 1    0    1   74 f  0   11.51    1.35   12.49   90.00    8.70   90.00    0.00    0.00  0.00 
1 1 1    0    1   75 o 11   13.56    1.40   16.00  270.00   15.47  270.00    4.28  270.00  0.98 
1 1 1    0    1   76 o 17    2.75    1.86    0.86   90.00    0.41  270.00    1.01  270.00  0.03 
1 1 1    0    2    0 x 11       ?       ? 1200.51  180.00  167.84  180.00    0.00    0.00  0.00 
1 1 1    0    2    1 x  5       ?       ? 1324.97    0.00  221.64  180.00    0.00    0.00  0.00 
1 1 1    0    2    2 x  7       ?       ?  489.19    0.00  173.21  360.00    0.00    0.00  0.00 
1 1 1    0    2    3 o 17   80.24    0.96  100.36  180.00   26.58  360.00   95.36  180.00  0.93 
1 1 1    0    2    4 o  5  194.92    2.26  729.72  180.00  313.00  180.00  246.45  180.00  0.97 
1 1 1    0    2    5 o  3  140.27    1.27  275.29  180.00  139.72  180.00    0.30  360.00  1.00 
1 1 1    0    2    6 o  3  566.97    4.80 1188.15    0.00  648.30    0.00  162.67    0.00  1.00 
1 1 1    0    2    7 o  8  673.71    4.92  743.76  180.00  726.72  180.00  106.02  180.00  1.00 
1 1 1    0    2    8 o  9  260.56    2.03  149.83  180.00  308.81  180.00   96.50  180.00  1.00 
1 1 1    0    2    9 o 12  448.46    3.32  623.18  180.00  593.31  180.00  289.70  180.00  1.00 
1 1 1    0    2   10 o  7  594.76    4.36  752.15    0.00  633.61  360.00   77.71  360.00  1.00 
1 1 1    0    2   11 f  0  591.42    4.33  494.64  360.00  501.09    0.00    0.00    0.00  0.00 
1 1 1    0    2   12 o 10  204.21    1.66  302.49  180.00   84.54  180.00  239.34    0.00  1.00 
1 1 1    0    2   13 o 10   76.03    0.95   57.04  180.00   35.79  180.00   12.60  360.00  0.55 
1 1 1    0    2   14 o 18   64.35    0.91  301.15  180.00   18.76    0.00  153.30    0.00  0.90 
1 1 1    0    2   15 o  9  181.06    1.51   44.85  360.00  206.28  180.00   50.48  180.00  1.00 
1 1 1    0    2   16 o  8  215.00    1.99  160.53  180.00  138.01  180.00  153.99  360.00  1.00 
1 1 1    0    2   17 o  1   13.92    1.09   90.12  180.00   41.56  360.00   86.05  360.00  0.11 
1 1 1    0    2   18 o  1   50.84    0.88  224.00  360.00   62.96  180.00  213.91  180.00  0.87 
1 1 1    0    2   19 o 17  315.50    3.39  231.11    0.00  381.88    0.00  132.76    0.00  1.00 
1 1 1    0    2   20 o 13  130.05    1.40  156.16  180.00  146.73  180.00   37.19  180.00  0.99 
1 1 1    0    2   21 o 13  135.24    1.24   89.70  180.00  180.60  180.00  120.55  180.00  0.89 
1 1 1    0    2   22 o 15  677.00    5.70  650.68  180.00  721.36  180.00   88.74  180.00  1.00 
1 1 1    0    2   23 o 17   71.08    1.42    6.43  180.00    4.54  180.00    0.67  360.00  0.07 
1 1 1    0    2   24 o 18   24.45    1.44  101.19    0.00   60.15  180.00  137.18  180.00  0.35 
1 1 1    0    2   25 o 14  289.10    2.22  171.69  180.00  415.44  180.00  252.69  180.00  1.00 
1 1 1    0    2   26 o 19   93.89    1.04  178.12  180.00   54.39  180.00   76.50    0.00  0.99 
1 1 1    0    2   27 o 17  393.04    2.93  443.09  180.00  355.18  180.00   75.73  360.00  1.00 
1 1 1    0    2   28 o  1  205.84    1.66  257.15  180.00  156.26  180.00   99.16    0.00  1.00 
1 1 1    0    2   29 o 16  125.08    1.18   63.41  180.00  176.37  180.00  106.60  180.00  0.98 
1 1 1    0    2   30 o  4   85.68    0.99  120.77    0.00   53.55  360.00   63.71  180.00  1.00 
1 1 1    0    2   31 o 11   72.47    0.94   74.23  180.00   68.51  180.00    2.48  360.00  0.96 
1 1 1    0    2   32 o  1  392.12    2.92  406.31  180.00  398.56  180.00   12.89  180.00  1.00 
1 1 1    0    2   33 o 14  207.75    1.93  163.49  180.00  254.23  180.00   92.95  180.00  1.00 
1 1 1    0    2   34 o  9  169.85    2.02  147.83  180.00  194.22  180.00   48.74  180.00  1.00 
1 1 1    0    2   35 o  9  170.21    1.65  136.03    0.00  208.50  360.00   76.59  360.00  1.00 
1 1 1    0    2   36 o 15   28.66    1.20   34.50    0.00    9.00  360.00   24.20  180.00  0.74 
1 1 1    0    2   37 o  2   18.70    2.03   15.11    0.00    4.23  180.00   18.26  180.00  0.26 
1 1 1    0    2   38 o  5  220.34    1.75  194.70    0.00  249.74    0.00   58.79    0.00  1.00 
1 1 1    0    2   39 o  6  119.75    1.33  122.61    0.00  117.79    0.00    3.93  180.00  1.00 
1 1 1    0    2   40 o  9  133.11    1.40  149.80    0.00  116.67    0.00   32.87  180.00  1.00 
1 1 1    0    2   41 o 12   96.11    1.02  112.31  180.00   79.83  180.00   32.56    0.00  1.00 
1 1 1    0    2   42 o  9   14.99    2.06   36.00    0.00   16.06  180.00   52.17  180.00  0.67 
1 1 1    0    2   43 o  5   68.05    1.30   51.21    0.00   84.61    0.00   33.12    0.00  1.00 
1 1 1    0    2   44 o 13   47.90    0.92   50.85  180.00   44.92  180.00    5.95    0.00  1.00 
1 1 1    0    2   45 o 11    6.22    3.17    1.26  180.00    1.01  360.00    2.25  360.00  0.02 
1 1 1    0    2   46 o 10    3.83    2.52    1.14  180.00    1.02    0.00    2.13    0.00  0.01 
1 1 1    0    2   47 o  1  103.22    1.02  123.84  360.00   86.51  360.00   33.43  180.00  1.00 
1 1 1    0    2   48 f  0   28.36    0.94   18.33    0.00   17.61  360.00    0.00    0.00  0.00 
1 1 1    0    2   49 o  9   15.09    1.35    8.17  360.00    7.29  360.00    0.50  180.00  0.50 
1 1 1    0    2   50 o 14   13.65    1.65    6.84    0.00    6.37  360.00    0.12  180.00  0.47 
1 1 1    0    2   51 o  9   12.57    1.51    9.93  180.00    7.52  180.00    1.89    0.00  0.67 
1 1 1    0    2   52 o  2    7.14    3.15    0.06  180.00    0.01    0.00    0.07    0.00  0.00 
1 1 1    0    2   53 o  3   40.21    0.98   48.06    0.00   34.90    0.00   10.62  180.00  1.00 
1 1 1    0    2   54 o 13   24.16    1.11   22.61    0.00   26.89  360.00    5.46  360.00  1.00 
1 1 1    0    2   55 o  4   41.49    0.94   44.54    0.00   40.77    0.00    1.44  180.00  1.00 
1 1 1    0    2   56 o 11   40.80    0.81   48.44  180.00   35.81  180.00    9.97    0.00  1.00 
1 1 1    0    2   57 o 15   22.15    1.00   14.84    0.00   30.38    0.00   16.49    0.00  1.00 
1 1 1    0    2   58 o  7    2.81    1.91    2.69  180.00    1.79    0.00    4.15    0.00  0.10 
1 1 1    0    2   59 o 13    7.70    2.43    7.78  180.00    3.15  180.00    4.04    0.00  0.67 
1 1 1    0    2   60 f  0   29.04    0.88   38.71  180.00   36.55  180.00    0.00    0.00  0.00 
1 1 1    0    2   61 o 19    4.23    2.43    3.72    0.00    2.06  180.00    6.19  180.00  0.25 
1 1 1    0    2   62 o  5    3.89    2.32    9.67  180.00    5.41    0.00   14.44    0.00  0.47 
1 1 1    0    2   63 o 12    4.71    2.68    3.98  360.00    1.45  180.00    5.11  180.00  0.23 
1 1 1    0    2   64 o 13   10.81    1.90   12.62    0.00    8.85  360.00    2.80  180.00  0.95 
1 1 1    0    2   65 o 13   11.46    2.00   17.18    0.00    6.81    0.00    9.02  180.00  0.99 
1 1 1    0    2   66 o  6    5.25    2.55   17.07  180.00    8.43    0.00   22.72    0.00  0.56 
1 1 1    0    2   67 o 13    3.84    2.34    5.82  360.00    3.61  180.00    8.01  180.00  0.10 
1 1 1    0    2   68 o 14    2.45    1.71    4.38  180.00    2.94    0.00    6.12    0.00  0.05 
1 1 1    0    2   69 o 13   13.96    1.16   22.99    0.00    9.43    0.00    6.89  180.00  0.92 
1 1 1    0    2   70 o  9    2.03    1.46    2.69  180.00    1.77    0.00    3.66    0.00  0.03 
1 1 1    0    2   71 o 10    6.58    2.29   11.40  360.00    2.82  180.00   10.74  180.00  0.39 
1 1 1    0    2   72 o  3   18.43    0.88   16.31    0.00   23.90    0.00   12.60    0.00  0.95 
1 1 1    0    2   73 o  4    7.48    2.27   12.09  180.00    0.03    0.00    8.43    0.00  0.56 
1 1 1    0    2   74 o 14    7.06    2.10   10.19    0.00    0.59  360.00    6.51  180.00  0.54 
1 1 1    0    2   75 o  1    4.91    2.28    6.70  180.00    1.38    0.00    6.07    0.00  0.34 
1 1 1    0    2   76 o 11    2.34    1.61    0.76    0.00    0.41  180.00    0.94  180.00  0.03 
1 1 1    0    3    1 o  9  448.27    3.32 1545.88   90.00  573.06   90.00  249.57   90.00  1.00 
1 1 1    0    3    2 o 11  899.23    7.54 3001.31  270.00 1028.38  270.00  258.29  270.00  1.00 
1 1 1    0    3    3 o 14  385.38    3.33  794.35   90.00  375.69   90.00   19.38  270.00  1.00 
1 1 1    0    3    4 o 10  402.86    3.00  540.13   90.00  482.52   90.00  159.33   90.00  1.00 
1 1 1    0    3    5 o 18  167.13    1.43  206.38  270.00  192.72  270.00   51.44  270.00  1.00 
1 1 1    0    3    6 o  5  859.92    7.22 1249.78  270.00  829.65  270.00   60.54   90.00  1.00 
1 1 1    0    3    7 o  6  329.96    2.50  536.10   90.00  360.31   90.00   60.69   90.00  1.00 
1 1 1    0    3    8 o  3  294.01    2.25  581.99  270.00  421.77  270.00  255.51  270.00  1.00 
1 1 1    0    3    9 o  7  355.49    2.67  433.27   90.00  458.41   90.00  205.84   90.00  1.00 
1 1 1    0    3   10 o 11   16.52    0.88   94.05   90.00   34.57  270.00   72.63  270.00  0.11 
1 1 1    0    3   11 o  6  405.89    3.02  296.42   90.00  474.44   90.00  137.11   90.00  1.00 
1 1 1    0    3   12 o 18   71.35    0.93  110.38   90.00   24.81   90.00   61.57  270.00  0.78 
1 1 1    0    3   13 o  5   24.76    1.25   43.65   90.00   33.22   90.00   75.06   90.00  0.17 
1 1 1    0    3   14 o  2  618.81    4.53  861.99  270.00  568.06  270.00  101.49   90.00  1.00 
1 1 1    0    3   15 o 17  233.57    2.14  494.92  270.00  199.76  270.00   67.61   90.00  1.00 
1 1 1    0    3   16 o 15   31.46    1.21   80.20   90.00    6.28   90.00   15.76   90.00  0.05 
1 1 1    0    3   17 o 13  280.33    2.16  268.90  270.00  274.48  270.00   11.69   90.00  1.00 
1 1 1    0    3   18 o  5   99.34    1.49   94.61  270.00   69.69  270.00   53.37   90.00  0.97 
1 1 1    0    3   19 o  2  175.50    1.71  377.47   90.00  126.24   90.00   98.52  270.00  1.00 
1 1 1    0    3   20 o 14  450.69    3.85  548.25  270.00  458.02  270.00   14.66  270.00  1.00 
1 1 1    0    3   21 o 18  285.95    2.20  250.95  270.00  373.67  270.00  175.45  270.00  1.00 
1 1 1    0    3   22 o  6   64.65    1.41   12.99  270.00    6.66  270.00    6.50   90.00  0.15 
1 1 1    0    3   23 o  2   79.53    1.48   37.26   90.00    6.39  270.00    1.70  270.00  0.07 
1 1 1    0    3   24 o 14  214.97    1.73  228.65  270.00  246.47  270.00   63.01  270.00  1.00 
1 1 1    0    3   25 f  0  140.36    1.28  224.88  270.00  218.03  270.00    0.00    0.00  0.00 
1 1 1    0    3   26 o 17  164.12    1.41  193.17  270.00  145.88  270.00   36.47   90.00  1.00 
1 1 1    0    3   27 o  7   50.83    1.08    1.22  270.00    1.91   90.00   12.46  270.00  0.16 
1 1 1    0    3   28 o  8  305.79    2.33  240.11  270.00  382.48  270.00  153.37  270.00  1.00 
1 1 1    0    3   29 o  1  208.12    1.68  166.69   90.00  248.81   90.00   81.37   90.00  1.00 
1 1 1    0    3   30 o  1  151.61    1.33  152.55  270.00  150.92  270.00    1.37   90.00  1.00 
1 1 1    0    3   31 o 13   90.69    1.17   82.76  270.00   97.83  270.00   15.16  270.00  1.00 
1 1 1    0    3   32 o 12  270.48    2.41  288.30  270.00  262.13  270.00   16.70   90.00  1.00 
1 1 1    0    3   33 o  8  456.35    3.89  475.57  270.00  459.26  270.00    5.81  270.00  1.00 
1 1 1    0    3   34 o  6   70.32    0.94   87.82   90.00   55.41   90.00   29.71  270.00  1.00 
1 1 1    0    3   35 o 11   60.54    0.92  104.45  270.00   20.62  270.00   79.82   90.00  1.00 
1 1 1    0    3   36 o 13  250.62    2.25  272.03   90.00  236.12   90.00   29.00  270.00  1.00 
1 1 1    0    3   37 f  0    9.19    3.32   29.56  270.00   29.29  270.00    0.00    0.00  0.00 
1 1 1    0    3   38 o  8  279.57    2.47  315.13   90.00  248.50   90.00   62.13  270.00  1.00 
1 1 1    0    3   39 o  4   75.40    1.14   61.54  270.00   89.59  270.00   28.39  270.00  1.00 
1 1 1    0    3   40 o  2   40.84    1.14   46.73  270.00   32.64  270.00   14.02   90.00  0.97 
1 1 1    0    3   41 o 10  178.89    1.48  156.29   90.00  201.33   90.00   44.86   90.00  1.00 
1 1 1    0    3   42 o 18   30.14    1.07   29.28   90.00   23.61   90.00    5.77  270.00  0.88 
1 1 1    0    3   43 o 13   78.61    1.10   70.91  270.00   85.88  270.00   14.55  270.00  1.00 
1 1 1    0    3   44 o  6   88.58    1.13  102.74  270.00   74.54  270.00   28.07   90.00  1.00 
1 1 1    0    3   45 o  2   51.54    1.06   30.54  270.00   72.83  270.00   42.67  270.00  1.00 
1 1 1    0    3   46 o 14  108.27    1.07   86.33   90.00  132.22   90.00   47.89   90.00  1.00 
1 1 1    0    3   47 o 11   76.89    0.91   65.75   90.00   90.17   90.00   26.56   90.00  1.00 
1 1 1    0    3   48 o  4   48.26    0.85   50.50   90.00   48.04   90.00    0.43  270.00  1.00 
1 1 1    0    3   49 o 18   21.66    1.25   19.45   90.00   23.03   90.00    4.50   90.00  0.96 
1 1 1    0    3   50 o  1   20.31    1.08    9.11  270.00   23.04  270.00   14.41  270.00  0.78 
1 1 1    0    3   51 o 14   18.12    1.28   38.81  270.00    0.54   90.00   37.31   90.00  1.00 
1 1 1    0    3   52 o  2   11.89    1.58    0.09  269.99    0.12  269.99    0.04  269.99  0.01 
1 1 1    0    3   53 o  6    2.77    1.94    5.34   90.00    4.29  270.00    9.35  270.00  0.14 
1 1 1    0    3   54 o 15   71.61    0.86   76.75   90.00   70.51   90.00    2.21  270.00  1.00 
1 1 1    0    3   55 o  5    8.99    2.51    0.81  270.00    0.54  270.00    0.23   90.00  0.07 
1 1 1    0    3   56 o 13   14.39    1.36   15.11   90.00   14.12   90.00    0.17  270.00  0.99 
1 1 1    0    3   57 o 14    7.25    2.62   16.33  270.00    2.38   90.00   17.82   90.00  0.90 
1 1 1    0    3   58 o  3   23.02    0.98   17.58   90.00   29.36   90.00   12.68   90.00  1.00 
1 1 1    0    3   59 o  6   45.35    0.80   51.06  270.00   42.89  270.00    4.93   90.00  1.00 
1 1 1    0    3   60 o 11    9.07    2.27    7.93   90.00    6.25   90.00    0.98  270.00  0.74 
1 1 1    0    3   61 f  0   20.84    1.02   30.45  270.00   28.38  270.00    0.00    0.00  0.00 
1 1 1    0    3   62 o  6    3.90    2.44    1.21   90.00    0.74  270.00    2.04  270.00  0.07 
1 1 1    0    3   63 o 19    3.84    2.33    7.36  270.00    4.12   90.00   10.98   90.00  0.36 
1 1 1    0    3   64 o  3    4.61    2.58    7.41   90.00    3.07  270.00    9.93  270.00  0.41 
1 1 1    0    3   65 o 11    2.53    1.76    7.17  270.00    5.42   90.00   11.93   90.00  0.22 
1 1 1    0    3   66 o 11   15.47    1.41   22.16   90.00   12.06   90.00    6.31  270.00  0.98 
1 1 1    0    3   67 o  5    1.73    1.29    0.78  270.00    0.56   90.00    1.15   90.00  0.01 
1 1 1    0    3   68 o 11   10.66    1.52   12.70   90.00    2.71   90.00    6.49  270.00  0.56 
1 1 1    0    3   69 o  7   10.18    1.59   10.39  270.00    2.50  270.00    4.86   90.00  0.48 
1 1 1    0    3   70 f  0   22.18    0.85   30.14   90.00   21.09   90.00    0.00    0.00  0.00 
1 1 1    0    3   71 o 18    7.64    2.14    7.95   90.00    0.59  270.00    6.10  270.00  0.32 
1 1 1    0    3   72 o 13    3.96    2.20    3.86  270.00    1.94   90.00    4.62   90.00  0.09 
1 1 1    0    3   73 o 14    6.36    2.13    7.82   90.00    1.09  270.00    6.53  270.00  0.34 
1 1 1    0    3   74 o  7   12.20    1.21   10.05  270.00   12.52  270.00    5.51  270.00  0.80 
1 1 1    0    3   75 o  7    2.42    1.65    2.94   90.00    1.67  270.00    3.73  270.00  0.08 
1 1 1    0    3   76 o  8    3.34    2.10    7.11   90.00    2.69  270.00    7.68  270.00  0.35 
1 1 1    0    4    0 o  3  612.24    6.34 1560.56    0.00  842.60  360.00  460.71  360.00  1.00 
1 1 1    0    4    1 o 18  234.79    1.86  864.33  180.00  281.64  180.00   93.70  180.00  1.00 
1 1 1    0    4    2 o  1  855.93    8.80 1452.33  180.00  851.26  180.00    9.34    0.00  1.00 
1 1 1    0    4    3 o  8  193.41    1.59  374.47    0.00  190.84  360.00    5.15  180.00  1.00 
1 1 1    0    4    4 f  0  213.33    1.72  160.80    0.00  234.28    0.00    0.00    0.00  0.00 
1 1 1    0    4    5 o  1  631.05    4.61 1002.04  360.00  667.07  360.00   72.03  360.00  1.00 
1 1 1    0    4    6 o 17   86.00    0.99  151.72    0.00   51.52  180.00    8.96  180.00  0.55 
1 1 1    0    4    7 o 19   63.83    0.91  585.60  180.00   10.25  360.00  130.01  360.00  0.86 
1 1 1    0    4    8 o 19   62.91    0.90  279.55  180.00    7.09  360.00   71.76  180.00  0.68 
1 1 1    0    4    9 o  2  146.38    1.31  175.58  360.00  168.60    0.00  133.89    0.00  0.69 
1 1 1    0    4   10 o  1  201.68    1.65   88.08    0.00  189.98  180.00   23.40    0.00  1.00 
1 1 1    0    4   11 o  3  211.06    1.71  194.83  180.00  107.42  180.00  207.27    0.00  1.00 
1 1 1    0    4   12 o  9  425.37    3.16  598.40  180.00  467.80  180.00   84.86  180.00  1.00 
1 1 1    0    4   13 o  1  524.44    3.86  657.94    0.00  502.15    0.00   44.57  180.00  1.00 
1 1 1    0    4   14 o  2   34.84    1.21  168.63  180.00   56.93    0.00  148.30    0.00  0.49 
1 1 1    0    4   15 x  3       ?       ?   87.69  180.00  109.90  180.00    0.00    0.00  0.00 
1 1 1    0    4   16 o 17  416.33    3.10  437.16    0.00  409.98    0.00   12.71  180.00  1.00 
1 1 1    0    4   17 o 19  443.36    3.80  475.91    0.00  399.86    0.00   87.01  180.00  1.00 
1 1 1    0    4   18 o  2   34.82    1.33  168.65    0.00   57.76  180.00  150.64  180.00  0.50 
1 1 1    0    4   19 o 13   57.75    1.06  125.25    0.00   14.35  180.00  118.15  180.00  0.77 
1 1 1    0    4   20 o 10  370.04    3.20  358.19  180.00  386.86  180.00   33.65  180.00  1.00 
1 1 1    0    4   21 o 18  911.57    7.64  927.47    0.00  958.48    0.00   93.81    0.00  1.00 
1 1 1    0    4   22 o 10  546.11    4.01  593.73  180.00  577.78  180.00   63.33  180.00  1.00 
1 1 1    0    4   23 o  2  195.77    1.87  191.87  180.00  215.09  180.00   38.63  180.00  1.00 
1 1 1    0    4   24 o  3  343.92    3.00  300.62    0.00  380.18    0.00   72.52    0.00  1.00 
1 1 1    0    4   25 o 13  682.02    4.98  589.93    0.00  799.08    0.00  234.12    0.00  1.00 
1 1 1    0    4   26 o  9  204.41    1.66  119.93  180.00  273.60  180.00  138.38  180.00  1.00 
1 1 1    0    4   27 o  7  318.67    2.42  347.07  180.00  279.62  180.00   78.10  360.00  1.00 
1 1 1    0    4   28 o  2   84.70    1.15  103.06  180.00   64.03  180.00   37.54  360.00  0.98 
1 1 1    0    4   29 o  3  270.84    2.41  293.72  360.00  246.16  360.00   49.34  180.00  1.00 
1 1 1    0    4   30 o 15  255.99    2.30  301.07  180.00  221.41  180.00   69.15    0.00  1.00 
1 1 1    0    4   31 o 11  306.42    2.33  294.25    0.00  328.38    0.00   43.92    0.00  1.00 
1 1 1    0    4   32 o  8  341.99    2.97  316.69    0.00  384.31  360.00   84.63  360.00  1.00 
1 1 1    0    4   33 o 19   14.84    1.79    1.45  180.00    2.07    0.00    4.85    0.00  0.02 
1 1 1    0    4   34 o  5   80.60    0.97  119.52    0.00   45.28    0.00   70.65  180.00  1.00 
1 1 1    0    4   35 o 19   95.77    1.19  100.29  180.00   94.49  180.00    2.57    0.00  1.00 
1 1 1    0    4   36 o 19   65.21    0.93   66.76    0.00   64.83    0.00    0.72  180.00  1.00 
1 1 1    0    4   37 o 18  355.58    2.66  331.23  180.00  385.39  180.00   59.62  180.00  1.00 
1 1 1    0    4   38 o  3  209.51    1.94  261.72    0.00  160.65  360.00   97.72  180.00  1.00 
1 1 1    0    4   39 o 18  109.11    1.27  134.18  180.00   84.85  180.00   48.53    0.00  1.00 
1 1 1    0    4   40 o  2   26.21    1.23   23.64    0.00    8.32    0.00   15.30  180.00  0.61 
1 1 1    0    4   41 o 18   40.96    1.12   18.35  180.00   44.36  180.00   25.98  180.00  0.77 
1 1 1    0    4   42 o 14   53.87    0.92   38.52    0.00   68.82    0.00   30.14    0.00  1.00 
1 1 1    0    4   43 o 18   47.41    0.93   33.93  180.00   60.43  180.00   26.27  180.00  1.00 
1 1 1    0    4   44 o 11   16.71    1.57   11.48    0.00    2.34    0.00    9.10  180.00  0.41 
1 1 1    0    4   45 o  2    9.73    3.30    7.71  360.00    4.01  180.00   11.61  180.00  0.18 
1 1 1    0    4   46 o 15   12.39    2.32   16.60  180.00    3.17  360.00   19.35  360.00  0.52 
1 1 1    0    4   47 o  3   35.69    1.06   43.61  180.00   29.25  180.00   12.87  360.00  1.00 
1 1 1    0    4   48 o 15   87.87    1.34   85.34  180.00   93.96  180.00   12.17  180.00  1.00 
1 1 1    0    4   49 o 13   52.58    0.85   52.92  180.00   54.84  180.00    4.52  180.00  1.00 
1 1 1    0    4   50 o  8   26.51    1.07   28.21  360.00   26.26  360.00    0.47  180.00  1.00 
1 1 1    0    4   51 o  7    3.13    2.08    7.22    0.00    5.87  180.00   12.71  180.00  0.15 
1 1 1    0    4   52 o  2   30.99    0.89   29.95    0.00   33.62    0.00    5.25    0.00  1.00 
1 1 1    0    4   53 o 12   19.81    1.10   37.65  180.00    3.95  180.00   31.72  360.00  1.00 
1 1 1    0    4   54 o  3   10.12    2.39    2.88  360.00    2.86  360.00    0.12  360.00  0.28 
1 1 1    0    4   55 o 16   36.53    0.86   38.95  180.00   36.15  180.00    0.76    0.00  1.00 
1 1 1    0    4   56 o 14   10.69    2.17   13.15  180.00    7.36  180.00    5.03    0.00  0.92 
1 1 1    0    4   57 o  4   14.58    1.35    9.77  180.00   18.82  180.00    9.68  180.00  0.96 
1 1 1    0    4   58 o 18   61.53    0.83   59.51    0.00   67.13    0.00   11.20    0.00  1.00 
1 1 1    0    4   59 o  8    4.15    2.47    7.59  180.00    4.08    0.00   11.78    0.00  0.43 
1 1 1    0    4   60 o  3   20.17    1.08   33.83  360.00    8.06  360.00   24.22  180.00  1.00 
1 1 1    0    4   61 f  0   23.04    1.17   22.54  180.00   20.78  180.00    0.00    0.00  0.00 
1 1 1    0    4   62 f  0   21.28    1.02   24.87    0.00   23.14  360.00    0.00    0.00  0.00 
1 1 1    0    4   63 o 18   19.40    1.18   10.50    0.00   28.78    0.00   19.02    0.00  0.99 
1 1 1    0    4   64 o  6    5.45    2.61   10.90    0.00    3.12  180.00   13.18  180.00  0.64 
1 1 1    0    4   65 f  0   14.30    1.24   14.60  180.00   13.16  180.00    0.00    0.00  0.00 
1 1 1    0    4   66 o 16    6.71    2.78    8.79  180.00    2.46    0.00    9.65    0.00  0.35 
1 1 1    0    4   67 o 10   11.05    1.57   16.17  180.00    2.59  180.00    9.33  360.00  0.66 
1 1 1    0    4   68 o  3    2.62    1.82    2.65    0.00    1.74  180.00    3.64  180.00  0.03 
1 1 1    0    4   69 o  1   16.17    1.09   17.78  180.00   16.50  180.00    3.94  180.00  0.90 
1 1 1    0    4   70 o  3   10.41    1.50    5.42    0.00    2.30  360.00    1.49  180.00  0.29 
1 1 1    0    4   71 o  7    8.08    2.06   15.14  180.00    0.93    0.00   11.40    0.00  0.59 
1 1 1    0    4   72 o 16   12.99    1.33   13.13  180.00   11.64  180.00    2.54  180.00  0.80 
1 1 1    0    4   73 o 19    7.41    2.13    8.47  360.00    0.46  360.00    5.43  180.00  0.43 
1 1 1    0    4   74 o 16    2.43    1.66    0.99    0.00    0.58  180.00    1.27  180.00  0.02 
1 1 1    0    4   75 o 11    4.99    2.53    3.50  180.00    0.55  360.00    3.00  360.00  0.19 
1 1 1    0    4   76 f  0    4.90    2.32    3.08  360.00    2.16  360.00    0.00    0.00  0.00 
1 1 1    0    5    1 o  9  275.32    2.13  577.96  270.00  217.73  270.00  115.18   90.00  1.00 
1 1 1    0    5    2 o  2  389.14    2.91  404.41  270.00  534.53  270.00  290.78  270.00  1.00 
1 1 1    0    5    3 o 10  203.74    1.66   22.52  270.00  185.31  270.00   36.86   90.00  1.00 
1 1 1    0    5    4 o 14  667.08    4.87  207.03   90.00  732.10   90.00  130.04   90.00  1.00 
1 1 1    0    5    5 o 14   79.12    1.12  267.21  270.00    1.96   90.00    0.18   90.00  0.02 
1 1 1    0    5    6 o 19  269.08    2.09  461.87  270.00  183.00  270.00  172.17   90.00  1.00 
1 1 1    0    5    7 o  6  218.26    1.76  361.50   90.00  251.95   90.00   67.37   90.00  1.00 
1 1 1    0    5    8 o  7   59.73    1.28  137.82  270.00    4.22   90.00   18.91  270.00  0.23 
1 1 1    0    5    9 o 16  136.32    1.26   36.00   90.00  119.66   90.00   32.83  270.00  1.00 
1 1 1    0    5   10 o  5  506.43    3.73  496.91  270.00  482.48  270.00   47.91   90.00  1.00 
1 1 1    0    5   11 o 15  221.70    1.78  229.67  270.00  241.66  270.00   39.92  270.00  1.00 
1 1 1    0    5   12 o  7  165.62    2.02  149.80  270.00  152.51  270.00   26.20   90.00  1.00 
1 1 1    0    5   13 o  4  202.07    2.34  309.90  270.00   87.80  270.00  228.56   90.00  1.00 
1 1 1    0    5   14 o 14  155.53    1.58  175.97  270.00   81.54  270.00  147.97   90.00  1.00 
1 1 1    0    5   15 o  7  160.42    1.40  108.33   90.00  106.01   90.00  108.82  270.00  1.00 
1 1 1    0    5   16 o  7  301.47    2.66  321.76   90.00  243.19   90.00  116.57  270.00  1.00 
1 1 1    0    5   17 o  9  357.38    3.11  280.48   90.00  424.55   90.00  134.35   90.00  1.00 
1 1 1    0    5   18 o  7  135.65    1.25    5.03  270.00  171.73  270.00   79.38  270.00  0.97 
1 1 1    0    5   19 o 11  393.24    2.94  324.47  270.00  411.35  270.00   36.22  270.00  1.00 
1 1 1    0    5   20 o  3  454.81    3.37  603.92   90.00  385.64   90.00  138.33  270.00  1.00 
1 1 1    0    5   21 o 10  145.12    1.52   41.66  270.00  205.89  270.00  135.16  270.00  0.95 
1 1 1    0    5   22 f  0  424.28    3.15  462.99   90.00  462.05   90.00    0.00    0.00  0.00 
1 1 1    0    5   23 o 19  580.25    4.91  545.22  270.00  645.66  270.00  130.81  270.00  1.00 
1 1 1    0    5   24 o 17   69.21    1.15  175.48  270.00   25.91   90.00  186.96   90.00  0.98 
1 1 1    0    5   25 o  5  228.59    1.82  234.39   90.00  213.08   90.00   31.01  270.00  1.00 
1 1 1    0    5   26 f  0  329.05    2.88  303.21  270.00  302.82  270.00    0.00    0.00  0.00 
1 1 1    0    5   27 o 18   79.34    1.15  151.50  270.00    6.42   90.00  170.96   90.00  1.00 
1 1 1    0    5   28 o 11   27.13    1.28   22.71  270.00    7.83   90.00   20.96   90.00  0.10 
1 1 1    0    5   29 o 19  101.42    1.07  178.61  270.00   23.43  270.00  155.97   90.00  1.00 
1 1 1    0    5   30 o 18   22.44    1.16   23.57  270.00   13.00   90.00   33.89   90.00  0.18 
1 1 1    0    5   31 o  1  166.67    1.64  148.16   90.00  194.15   90.00   54.96   90.00  1.00 
1 1 1    0    5   32 o 19   52.51    1.31    3.92  270.00    0.98   90.00    0.47   90.00  0.01 
1 1 1    0    5   33 o 16   98.87    1.48  111.10   90.00   92.01   90.00   13.70  270.00  1.00 
1 1 1    0    5   34 o 17   87.50    1.15   92.50  270.00   85.10  270.00    4.80   90.00  1.00 
1 1 1    0    5   35 o  4   14.06    1.67   11.35   90.00    7.46  270.00   19.25  270.00  0.15 
1 1 1    0    5   36 o  6   33.47    1.17   18.24  270.00   19.14  270.00    0.42  270.00  0.57 
1 1 1    0    5   37 o  2  141.50    1.27  165.14   90.00  120.16   90.00   42.69  270.00  1.00 
1 1 1    0    5   38 x  4       ?       ?   33.53  270.00   33.03  270.00    0.00    0.00  0.00 
1 1 1    0    5   39 o 19  223.97    2.05  187.15   90.00  261.45   90.00   74.97   90.00  1.00 
1 1 1    0    5   40 f  0  135.87    1.23  110.22  270.00  110.22  270.00    0.00    0.00  0.00 
1 1 1    0    5   41 o  4   42.04    1.39   17.12  270.00   47.53  270.00   30.37  270.00  0.77 
1 1 1    0    5   42 o 17   42.88    1.11   40.18   90.00   44.96   90.00    4.58   90.00  0.99 
1 1 1    0    5   43 o 11   13.91    1.79   26.86   90.00    8.57  270.00   35.54  270.00  0.66 
1 1 1    0    5   44 o 15   33.42    1.02   57.48  270.00    9.73  270.00   47.36   90.00  1.00 
1 1 1    0    5   45 o 14   68.64    1.36   46.57  270.00   91.52  270.00   45.77  270.00  1.00 
1 1 1    0    5   46 o  2    6.21    2.95    2.44   90.00    1.83  270.00    4.20  270.00  0.04 
1 1 1    0    5   47 f  0   16.90    1.56    6.09   90.00    5.87   90.00    0.00    0.00  0.00 
1 1 1    0    5   48 o  2   32.37    1.07   22.82  270.00   42.61  270.00   20.77  270.00  1.00 
1 1 1    0    5   49 o 13   18.05    1.66    4.89   90.00   10.47   90.00    5.83   90.00  0.42 
1 1 1    0    5   50 o 15   23.75    1.14   26.70  270.00   22.15  270.00    3.15   90.00  1.00 
1 1 1    0    5   51 o 15   26.68    0.98   23.71   90.00   30.90   90.00    8.44   90.00  1.00 
1 1 1    0    5   52 o 17   28.54    0.93   29.49  270.00   29.15  270.00    1.22  270.00  1.00 
1 1 1    0    5   53 o 16   33.45    0.88   34.55   90.00   34.17   90.00    1.43   90.00  1.00 
1 1 1    0    5   54 o 15    2.91    2.02    5.95  270.00    4.64   90.00   10.28   90.00  0.17 
1 1 1    0    5   55 o 17   39.43    0.85   28.51   90.00   51.87   90.00   24.89   90.00  1.00 
1 1 1    0    5   56 o  8   28.11    1.05   23.34  270.00   34.09  270.00   11.97  270.00  1.00 
1 1 1    0    5   57 o 14    2.64    1.84   10.92   90.00    8.17  270.00   18.31  270.00  0.37 
1 1 1    0    5   58 o 13    2.21    1.60    9.98  270.00    7.75   90.00   16.84   90.00  0.30 
1 1 1    0    5   59 o 15   34.08    0.87   41.27   90.00   29.11   90.00    9.93  270.00  1.00 
1 1 1    0    5   60 o  2   13.21    1.78   10.98  270.00   15.26  270.00    4.99  270.00  0.97 
1 1 1    0    5   61 o  6   12.82    1.74   13.07   90.00   13.00   90.00    0.83   90.00  0.98 
1 1 1    0    5   62 o 12    3.47    2.24    1.19  270.00    0.72   90.00    1.81   90.00  0.05 
1 1 1    0    5   63 o 11   25.60    0.93   31.89   90.00   21.68   90.00    7.85  270.00  1.00 
1 1 1    0    5   64 o  5    3.97    2.36    3.63  270.00    1.90   90.00    5.27   90.00  0.18 
1 1 1    0    5   65 o 11   22.35    0.94   21.54  270.00   25.68  270.00    6.65  270.00  1.00 
1 1 1    0    5   66 o 15    5.20    2.53    2.64  270.00    1.28   90.00    3.37   90.00  0.08 
1 1 1    0    5   67 o  2   13.20    1.58    6.92  270.00    5.11  270.00    0.01  270.00  0.39 
1 1 1    0    5   68 f  0   12.30    1.39    9.36  270.00    6.73  270.00    0.00    0.00  0.00 
1 1 1    0    5   69 o 12    2.24    1.61    4.23   90.00    2.76  270.00    5.74  270.00  0.05 
1 1 1    0    5   70 o 10    5.49    2.45    7.60  270.00    2.94   90.00    8.24   90.00  0.22 
1 1 1    0    5   71 o 15   11.86    1.58    6.66  270.00    5.39  270.00    0.78  270.00  0.42 
1 1 1    0    5   72 o 17    5.57    2.37    8.02  270.00    2.49   90.00    8.05   90.00  0.28 
1 1 1    0    5   73 o 15    1.82    1.33    4.88  270.00    3.14   90.00    6.54   90.00  0.07 
1 1 1    0    5   74 o  5    5.01    2.45    7.39   90.00    1.93  270.00    7.09  270.00  0.32 
1 1 1    0    5   75 f  0    2.54    1.72    4.03   90.00    2.82   90.00    0.00    0.00  0.00 
1 1 1    0    6    0 o  7  371.13    3.94  336.11    0.00  474.88    0.00  207.49    0.00  1.00 
1 1 1    0    6    1 o 16  235.88    1.87  406.50  180.00  171.57  360.00  128.62  180.00  1.00 
1 1 1    0    6    2 o  9  498.56    3.68  799.56    0.00  545.60  360.00   94.07  360.00  1.00 
1 1 1    0    6    3 o 14  262.42    2.05  346.39  180.00  280.98  180.00   37.13  180.00  1.00 
1 1 1    0    6    4 o 13  168.32    1.45  162.65  180.00  207.87  180.00   79.56  180.00  1.00 
1 1 1    0    6    5 o 19  117.37    1.34  367.47    0.00   28.52  360.00  177.55  180.00  1.00 
1 1 1    0    6    6 o  9  244.25    1.93  244.19    0.00  232.84    0.00   22.83  180.00  1.00 
1 1 1    0    6    7 f  0   57.18    1.28  178.97  180.00   86.97  180.00    0.00    0.00  0.00 
1 1 1    0    6    8 o 13  166.76    1.44    3.85  180.00  166.34  180.00    0.78    0.00  1.00 
1 1 1    0    6    9 o  1  267.28    2.40  343.06    0.00  280.82    0.00   27.08    0.00  1.00 
1 1 1    0    6   10 o 17   51.18    0.89    1.22    0.00   26.58  180.00  123.43  180.00  0.69 
1 1 1    0    6   11 o  2  385.18    2.89  407.13    0.00  319.33    0.00  131.70  180.00  1.00 
1 1 1    0    6   12 o  6   27.41    1.25   68.91    0.00   22.02  180.00   51.54  180.00  0.14 
1 1 1    0    6   13 o 15  499.13    4.25  606.28    0.00  436.96    0.00  124.34  180.00  1.00 
1 1 1    0    6   14 o 12  128.55    1.22    9.01    0.00  126.94    0.00    1.39  180.00  0.99 
1 1 1    0    6   15 o 15   44.66    1.03   60.33  180.00   45.77    0.00  151.11    0.00  0.67 
1 1 1    0    6   16 o  9  284.75    2.54  159.79  180.00  437.54  180.00  305.57  180.00  1.00 
1 1 1    0    6   17 o  7   67.73    0.95  116.44  180.00   19.80  180.00   57.17  360.00  0.71 
1 1 1    0    6   18 o 19  200.87    1.65  178.57    0.00  307.10  360.00  213.72  360.00  1.00 
1 1 1    0    6   19 o  3  463.84    3.43  415.14  360.00  518.78  360.00  109.89  360.00  1.00 
1 1 1    0    6   20 o  9   62.52    1.13  161.89  360.00   27.30  180.00  170.00  180.00  0.92 
1 1 1    0    6   21 o 14  973.09    8.15  941.83  180.00 1038.62  180.00  131.07  180.00  1.00 
1 1 1    0    6   22 o 16  150.82    1.94  125.06    0.00  166.08    0.00   30.77    0.00  1.00 
1 1 1    0    6   23 o  8  283.13    2.19  252.75  360.00  284.69  360.00    3.13  360.00  1.00 
1 1 1    0    6   24 o 16  255.29    2.83  256.81    0.00  248.41    0.00   13.76  180.00  1.00 
1 1 1    0    6   25 o  6  829.38    6.96  757.39    0.00  915.64    0.00  172.52    0.00  1.00 
1 1 1    0    6   26 o 14  524.41    3.86  404.52  180.00  636.93  180.00  225.04  180.00  1.00 
1 1 1    0    6   27 o 17  215.35    1.73  205.99    0.00  249.58  360.00   68.45  360.00  1.00 
1 1 1    0    6   28 o 15  293.95    2.25  283.39    0.00  302.76    0.00   17.62    0.00  1.00 
1 1 1    0    6   29 o 12  186.22    1.55  154.58  180.00  230.14  180.00   87.83  180.00  1.00 
1 1 1    0    6   30 o  1  194.66    1.85  144.05  180.00  247.40  180.00  105.46  180.00  1.00 
1 1 1    0    6   31 o 12  221.59    2.04  264.65    0.00  186.97    0.00   69.24  180.00  1.00 
1 1 1    0    6   32 o 19  311.82    2.37  385.63  180.00  253.31  180.00  117.03    0.00  1.00 
1 1 1    0    6   33 o  5  180.11    1.73  219.18    0.00  150.52    0.00   59.17  180.00  1.00 
1 1 1    0    6   34 o 11   43.52    1.07    5.56    0.00   11.85    0.00    6.08    0.00  0.20 
1 1 1    0    6   35 o 19  159.51    1.38  175.59  180.00  148.78  180.00   21.46    0.00  1.00 
1 1 1    0    6   36 o  7  132.11    1.41  133.27  180.00  134.54  180.00    4.85  180.00  1.00 
1 1 1    0    6   37 o 17    2.89    2.07   16.16  180.00   15.30  360.00   30.86  360.00  0.05 
1 1 1    0    6   38 o 11   81.57    1.19   98.13  180.00   65.56  180.00   32.01    0.00  1.00 
1 1 1    0    6   39 o  1  102.40    1.24   77.79  180.00  127.13  180.00   49.46  180.00  1.00 
1 1 1    0    6   40 f  0   60.29    1.10   74.63  180.00   74.69  180.00    0.00    0.00  0.00 
1 1 1    0    6   41 o 16   54.16    1.09   53.33  180.00   54.78  180.00    1.27  180.00  1.00 
1 1 1    0    6   42 o  8   28.32    1.31    8.44    0.00   15.38    0.00    6.89    0.00  0.42 
1 1 1    0    6   43 o 15   12.97    2.08   12.77  180.00    3.74    0.00   16.51    0.00  0.35 
1 1 1    0    6   44 o 17   13.68    1.94   27.32    0.00    7.36  180.00   34.40  180.00  0.72 
1 1 1    0    6   45 o  6   92.19    1.01   78.55  180.00  107.48  180.00   30.58  180.00  1.00 
1 1 1    0    6   46 o 14   26.02    1.24   49.03  180.00    4.48  180.00   43.03    0.00  1.00 
1 1 1    0    6   47 o 13  124.64    1.32   95.79  360.00  157.17  360.00   65.06  360.00  1.00 
1 1 1    0    6   48 o 15   34.77    0.91   17.01  180.00   52.53  180.00   36.30  180.00  0.99 
1 1 1    0    6   49 o  6   93.89    1.13   88.33  180.00  104.05  180.00   20.32  180.00  1.00 
1 1 1    0    6   50 f  0   53.44    0.86   43.58  180.00   41.30  180.00    0.00    0.00  0.00 
1 1 1    0    6   51 o  7  100.51    1.17   89.01    0.00  116.69    0.00   32.36    0.00  1.00 
1 1 1    0    6   52 o 16   31.64    1.02   35.71  180.00   29.44  180.00    4.39    0.00  1.00 
1 1 1    0    6   53 o 10   12.34    1.61   19.06  180.00    6.15  180.00   11.91    0.00  0.98 
1 1 1    0    6   54 o  9   62.54    0.86   57.70  180.00   70.41  180.00   15.73  180.00  1.00 
1 1 1    0    6   55 o  4    9.08    2.79    7.73  180.00    4.04  180.00    3.30  360.00  0.63 
1 1 1    0    6   56 o 14   12.72    1.57   11.73  180.00   13.16  180.00    2.02  180.00  0.96 
1 1 1    0    6   57 o 19   20.52    1.23   22.70    0.00   19.68    0.00    1.68  180.00  1.00 
1 1 1    0    6   58 o 14   17.90    1.21   25.62  180.00   12.01  180.00   11.77    0.00  1.00 
1 1 1    0    6   59 o 18    4.69    2.62    5.00    0.00    1.78  180.00    6.38  180.00  0.30 
1 1 1    0    6   60 o  4    5.87    2.97    8.49  180.00    1.20    0.00    8.89    0.00  0.55 
1 1 1    0    6   61 f  0   12.56    1.54   21.68  180.00   20.22  180.00    0.00    0.00  0.00 
1 1 1    0    6   62 o 18    7.21    2.75    7.55  180.00    1.71  180.00    5.38    0.00  0.61 
1 1 1    0    6   63 f  0    2.48    1.74    4.96    0.00    4.57    0.00    0.00    0.00  0.00 
1 1 1    0    6   64 o 16    9.48    2.02   11.62  180.00    6.22  180.00    4.53    0.00  0.90 
1 1 1    0    6   65 o 19   10.78    1.62    4.73  360.00    4.87  360.00    0.77  360.00  0.42 
1 1 1    0    6   66 o 12   25.96    0.89   30.43    0.00   28.07  360.00    4.23  360.00  1.00 
1 1 1    0    6   67 o  5   14.98    1.24   18.15  180.00   12.01  180.00    1.27    0.00  0.84 
1 1 1    0    6   68 o 16    5.70    2.76    3.52    0.00    1.45  180.00    3.96  180.00  0.09 
1 1 1    0    6   69 o 19    8.07    2.50    1.35    0.00    0.07  180.00    1.02  180.00  0.05 
1 1 1    0    6   70 o 15    2.38    1.67    4.28  180.00    2.72    0.00    5.71    0.00  0.06 
1 1 1    0    6   71 o 19   11.51    1.39   11.97    0.00    7.13    0.00    1.15  180.00  0.67 
1 1 1    0    6   72 o 13    8.26    2.18    6.27    0.00    1.09  360.00    3.26  180.00  0.33 
1 1 1    0    6   73 o 17    6.52    2.70    8.13  180.00    0.69  360.00    6.35  360.00  0.38 
1 1 1    0    6   74 o  2    3.25    2.04    1.16    0.00    0.57  180.00    1.38  180.00  0.04 
1 1 1    0    6   75 o  3    2.06    1.47    2.79  360.00    1.64  180.00    3.60  180.00  0.08 
1 1 1    0    7    1 o  9  418.42    3.12  218.76   90.00  429.34   90.00   21.83   90.00  1.00 
1 1 1    0    7    2 o  5  353.68    2.67   12.28   90.00  387.58  270.00   67.80  270.00  1.00 
1 1 1    0    7    3 o  9   71.89    0.96  124.42   90.00   14.77   90.00   95.92  270.00  0.87 
1 1 1    0    7    4 o  4  412.16    3.07  114.55   90.00  379.60   90.00   65.11  270.00  1.00 
1 1 1    0    7    5 o  6   41.10    1.01  130.53   90.00   16.44   90.00   53.72   90.00  0.25 
1 1 1    0    7    6 o 10   79.60    1.14   66.25  270.00    9.37  270.00  133.90   90.00  0.96 
1 1 1    0    7    7 o 19  115.91    1.64   26.21  270.00   51.99   90.00  127.44  270.00  1.00 
1 1 1    0    7    8 o  8   10.72    1.13   63.11  270.00   36.48  270.00   74.43  270.00  0.07 
1 1 1    0    7    9 o 13  282.69    2.53  293.45   90.00  283.95   90.00    2.53   90.00  1.00 
1 1 1    0    7   10 o  8   97.62    1.52  220.04  270.00   63.06  270.00   63.35   90.00  0.97 
1 1 1    0    7   11 o  2   24.08    1.26  127.86  270.00   36.58   90.00   82.04   90.00  0.18 
1 1 1    0    7   12 o  2  488.06    4.17  621.57   90.00  428.09   90.00  119.94  270.00  1.00 
1 1 1    0    7   13 o  9   89.48    1.19  128.20  270.00   60.81  270.00   42.99   90.00  0.92 
1 1 1    0    7   14 f  0  227.32    2.10  239.89  270.00  200.82  270.00    0.00    0.00  0.00 
1 1 1    0    7   15 o  4  350.63    2.65  456.27   90.00  267.96   90.00  165.33  270.00  1.00 
1 1 1    0    7   16 o  9  323.48    2.46  306.86   90.00  367.96   90.00   88.96   90.00  1.00 
1 1 1    0    7   17 o  2  183.21    1.55  197.83   90.00  211.91   90.00   57.45   90.00  1.00 
1 1 1    0    7   18 o 10  209.33    1.97   45.83  270.00  286.31  270.00  154.01  270.00  1.00 
1 1 1    0    7   19 o 10  448.49    3.33  538.86  270.00  386.75  270.00  123.47   90.00  1.00 
1 1 1    0    7   20 o  4   21.86    1.45   60.55   90.00   54.66  270.00  120.69  270.00  0.26 
1 1 1    0    7   21 o  1  464.56    3.97  450.28   90.00  511.35   90.00   93.58   90.00  1.00 
1 1 1    0    7   22 o 19  421.87    4.45  438.92  270.00  418.73  270.00    6.28   90.00  1.00 
1 1 1    0    7   23 o 13  468.71    4.01  521.58   90.00  429.10   90.00   79.23  270.00  1.00 
1 1 1    0    7   24 o 15  693.15    5.84  652.77   90.00  748.68   90.00  111.07   90.00  1.00 
1 1 1    0    7   25 o  3  741.48    6.24  722.17  270.00  774.78  270.00   66.59  270.00  1.00 
1 1 1    0    7   26 o  3  346.14    2.61  405.42   90.00  289.05   90.00  114.17  270.00  1.00 
1 1 1    0    7   27 o 18  110.37    1.13  102.44   90.00  130.50   90.00   42.04   90.00  0.99 
1 1 1    0    7   28 o 11  323.16    2.45  315.88  270.00  346.01  270.00   45.70  270.00  1.00 
1 1 1    0    7   29 o 16  131.35    1.23   77.95   90.00  189.22   90.00  116.05   90.00  1.00 
1 1 1    0    7   30 o  6  129.02    1.40  136.37   90.00  126.74   90.00    4.55  270.00  1.00 
1 1 1    0    7   31 o 14  345.67    2.61  348.80  270.00  353.43  270.00   15.52  270.00  1.00 
1 1 1    0    7   32 o 18  103.19    1.25   91.31   90.00  114.58   90.00   22.80   90.00  1.00 
1 1 1    0    7   33 o 19   58.09    1.34   67.73  270.00   48.68  270.00   18.06   90.00  0.99 
1 1 1    0    7   34 o 12   33.67    1.19   39.15   90.00   17.12   90.00   22.48  270.00  0.84 
1 1 1    0    7   35 o 19   32.59    1.25   29.05   90.00   19.67   90.00    8.14  270.00  0.73 
1 1 1    0    7   36 o  3  106.89    1.10   84.49  270.00  130.75  270.00   47.72  270.00  1.00 
1 1 1    0    7   37 o 16   93.95    1.07  124.62  270.00   65.03  270.00   57.84   90.00  1.00 
1 1 1    0    7   38 o  9  130.75    1.22  144.34  270.00  117.80  270.00   25.90   90.00  1.00 
1 1 1    0    7   39 o 13   12.80    2.48   27.04   90.00   17.28  270.00   44.32  270.00  0.38 
1 1 1    0    7   40 o 13  145.94    1.49  171.04  270.00  120.51  270.00   50.85   90.00  1.00 
1 1 1    0    7   41 o  5   71.82    0.97   93.15  270.00   50.09  270.00   43.45   90.00  1.00 
1 1 1    0    7   42 o  2   14.49    2.31    3.07   90.00    0.43  270.00    3.52  270.00  0.09 
1 1 1    0    7   43 o 14   16.97    1.86   21.60   90.00    1.71   90.00   19.81  270.00  0.68 
1 1 1    0    7   44 o  3  154.21    1.33  121.14  270.00  189.04  270.00   69.66  270.00  1.00 
1 1 1    0    7   45 o  3   49.16    0.93   42.91  270.00   56.49  270.00   14.66  270.00  1.00 
1 1 1    0    7   46 o 12   98.86    1.18   85.70   90.00  114.91   90.00   32.11   90.00  1.00 
1 1 1    0    7   47 o 12   38.29    0.92   32.99  270.00   44.93  270.00   13.30  270.00  1.00 
1 1 1    0    7   48 o 15   17.01    1.44   31.35  270.00    3.74  270.00   26.08   90.00  0.99 
1 1 1    0    7   49 o 11   31.93    0.94   28.69  270.00   36.66  270.00    9.47  270.00  1.00 
1 1 1    0    7   50 o  2   38.03    0.89   27.15   90.00   50.33   90.00   24.61   90.00  1.00 
1 1 1    0    7   51 o 19   35.38    0.90   38.74  270.00   34.06  270.00    2.64   90.00  1.00 
1 1 1    0    7   52 o 13   22.77    1.07    8.73  270.00   35.40  270.00   27.13  270.00  0.96 
1 1 1    0    7   53 o  2   72.52    1.04   72.26  270.00   76.57  270.00    8.10  270.00  1.00 
1 1 1    0    7   54 o  6   26.49    1.11   28.20  270.00   26.26  270.00    0.46   90.00  1.00 
1 1 1    0    7   55 o  1   37.77    1.04   47.77  270.00   30.40  270.00   14.74   90.00  1.00 
1 1 1    0    7   56 o 18    3.11    2.15   13.13  270.00    9.42   90.00   21.82   90.00  0.48 
1 1 1    0    7   57 o 12   21.90    1.23   20.16   90.00   24.56   90.00    5.33   90.00  1.00 
1 1 1    0    7   58 f  0    3.03    2.08   11.91   90.00   11.39   90.00    0.00    0.00  0.00 
1 1 1    0    7   59 o  8   27.94    1.16   29.46  270.00   27.13  270.00    1.63   90.00  1.00 
1 1 1    0    7   60 o  5   35.89    0.88   44.07  270.00   30.44  270.00   10.90   90.00  1.00 
1 1 1    0    7   61 f  0    3.57    2.31    3.28   90.00    3.13   90.00    0.00    0.00  0.00 
1 1 1    0    7   62 f  0    2.52    1.77    1.69   90.00    1.55   90.00    0.00    0.00  0.00 
1 1 1    0    7   63 o 13   11.94    1.53   10.40   90.00   12.67   90.00    3.04   90.00  0.93 
1 1 1    0    7   64 o 14    6.22    2.64    2.29  270.00    0.09  270.00    2.02   90.00  0.18 
1 1 1    0    7   65 o  6   12.54    1.46   10.64   90.00   10.25   90.00    1.28   90.00  0.77 
1 1 1    0    7   66 f  0    9.41    2.12   14.13  270.00   10.76  270.00    0.00    0.00  0.00 
1 1 1    0    7   67 o 17    4.13    2.41    7.88   90.00    4.53  270.00   10.26  270.00  0.15 
1 1 1    0    7   68 o  1    5.94    2.86   16.04  270.00    6.39   90.00   17.80   90.00  0.42 
1 1 1    0    7   69 o 11    4.67    2.49    9.76   90.00    4.72  270.00   11.57  270.00  0.23 
1 1 1    0    7   70 o 10    2.84    2.01    1.12  270.00    0.68   90.00    1.47   90.00  0.02 
1 1 1    0    7   71 o 16    2.85    1.97    6.69  270.00    3.98   90.00    8.61   90.00  0.11 
1 1 1    0    7   72 o  9   14.23    1.24   11.75   90.00   15.40   90.00    7.25   90.00  0.83 
1 1 1    0    7   73 o  1    3.63    2.18    0.19   90.00    0.09  270.00    0.22  270.00  0.01 
1 1 1    0    7   74 o  3   13.18    1.21   11.24  270.00   16.39  270.00    8.52  270.00  0.92 
1 1 1    0    7   75 o  6    9.95    1.52    8.83   90.00   10.73   90.00    4.52   90.00  0.85 
1 1 1    0    8    0 o  2  371.60    3.96  717.51  180.00  279.32  180.00  184.57    0.00  1.00 
1 1 1    0    8    1 o 13  285.69    2.21  323.25    0.00  262.98    0.00   45.41  180.00  1.00 
1 1 1    0    8    2 o 12   69.75    0.96  216.99    0.00   17.76  360.00   77.26  180.00  0.81 
1 1 1    0    8    3 o 14  123.58    1.20  302.78  180.00   19.14  180.00   14.54  180.00  0.10 
1 1 1    0    8    4 o  2  189.78    1.59  138.57    0.00  186.03    0.00    7.49  180.00  1.00 
1 1 1    0    8    5 o  3  253.01    1.99  294.12  180.00  217.06  180.00   71.91    0.00  1.00 
1 1 1    0    8    6 o  1   23.43    0.91   12.80  180.00   66.89  360.00  148.47  360.00  0.31 
1 1 1    0    8    7 o 15   13.69    1.05  131.90    0.00    7.37    0.00   15.23    0.00  0.02 
1 1 1    0    8    8 o  8   53.49    1.06  308.52    0.00   27.93  180.00  137.05  180.00  0.76 
1 1 1    0    8    9 o 16  253.50    2.83  273.49    0.00  245.68    0.00   15.66  180.00  1.00 
1 1 1    0    8   10 o 19  226.98    2.11  214.31  180.00  277.48  180.00  101.01  180.00  1.00 
1 1 1    0    8   11 o  5   20.40    1.49   52.52  180.00    5.19    0.00   11.24    0.00  0.02 
1 1 1    0    8   12 o  1  116.20    1.17   39.76    0.00  135.07  360.00   60.69  360.00  0.90 
1 1 1    0    8   13 o 14   29.79    1.36   32.71  180.00   19.32  180.00   47.00  180.00  0.14 
1 1 1    0    8   14 f  0  254.92    2.01  285.02  180.00  206.50  180.00    0.00    0.00  0.00 
1 1 1    0    8   15 o  8  437.64    3.26  541.04    0.00  417.79    0.00   39.70  180.00  1.00 
1 1 1    0    8   16 o  3  405.19    3.03  311.49  180.00  508.62  180.00  206.86  180.00  1.00 
1 1 1    0    8   17 o  7  284.40    2.55  177.40  180.00  333.64  180.00   98.49  180.00  1.00 
1 1 1    0    8   18 o 10  481.87    3.56  409.93    0.00  540.38    0.00  117.03    0.00  1.00 
1 1 1    0    8   19 o 16  116.59    1.38   33.38  180.00   89.90  180.00   64.81  180.00  0.49 
1 1 1    0    8   20 o  8  183.02    2.22  274.40  180.00  115.45  180.00  135.14    0.00  1.00 
1 1 1    0    8   21 o  8  523.15    3.85  437.15    0.00  585.16    0.00  124.01    0.00  1.00 
1 1 1    0    8   22 o  7  129.17    1.44  120.67  180.00  105.59  180.00   46.97    0.00  1.00 
1 1 1    0    8   23 o  8  476.62    4.07  458.62  180.00  489.53  180.00   25.82  180.00  1.00 
1 1 1    0    8   24 o  4  122.26    1.39   76.97  180.00  165.21  180.00  101.85  180.00  0.93 
1 1 1    0    8   25 o  3  217.28    2.03  246.61    0.00  186.57    0.00   61.43  180.00  1.00 
1 1 1    0    8   26 o  8  267.71    2.41  330.21    0.00  198.13  360.00  139.18  180.00  1.00 
1 1 1    0    8   27 o 16  122.79    1.38  174.83  180.00   67.55  180.00  110.47    0.00  1.00 
1 1 1    0    8   28 o  9   60.77    1.34   34.45  180.00   42.82  180.00   10.22  180.00  0.62 
1 1 1    0    8   29 o 17   21.24    1.43   45.50    0.00   25.94  180.00   67.78  180.00  0.37 
1 1 1    0    8   30 o 15   93.61    1.05  105.11  180.00   85.34  180.00   16.51    0.00  1.00 
1 1 1    0    8   31 o  1   39.83    1.12    8.69  360.00    7.21  360.00    1.54  180.00  0.20 
1 1 1    0    8   32 o  4   55.04    1.36   40.60    0.00   59.97  360.00   20.26  360.00  0.91 
1 1 1    0    8   33 o 12   73.27    0.98  100.45  180.00   50.07  180.00   46.40  360.00  1.00 
1 1 1    0    8   34 o 10   20.11    1.38   33.61  180.00    8.72    0.00   40.29    0.00  0.57 
1 1 1    0    8   35 o 14   12.67    2.29   30.82  180.00   20.89  360.00   51.30  360.00  0.38 
1 1 1    0    8   36 o  7   90.66    1.22  122.31  180.00   60.84  180.00   59.65    0.00  1.00 
1 1 1    0    8   37 o  4  101.09    1.27  103.01    0.00   99.81    0.00    2.56  180.00  1.00 
1 1 1    0    8   38 o 14   86.19    1.03  104.33    0.00   68.21    0.00   35.96  180.00  1.00 
1 1 1    0    8   39 o  6  229.28    1.82  210.65    0.00  247.74    0.00   36.93    0.00  1.00 
1 1 1    0    8   40 o 14  116.69    1.32   66.99  180.00  166.18  180.00   98.99  180.00  1.00 
1 1 1    0    8   41 o  5   38.37    1.22   38.66  360.00   37.23  360.00    1.65  180.00  0.99 
1 1 1    0    8   42 o 17   83.64    1.00   96.29  360.00   70.82  360.00   25.64  180.00  1.00 
1 1 1    0    8   43 o 17   26.53    1.43   17.43  360.00   25.39  360.00    8.11  360.00  0.80 
1 1 1    0    8   44 o 19   21.96    1.50   23.68  180.00   15.56  180.00    7.66    0.00  0.88 
1 1 1    0    8   45 o  2    5.71    3.12   10.49  180.00    8.17  360.00   18.35  360.00  0.18 
1 1 1    0    8   46 o 19   72.49    0.93   48.56    0.00   98.22    0.00   51.46    0.00  1.00 
1 1 1    0    8   47 o  8   60.54    1.03   66.72  180.00   57.31  180.00    6.45    0.00  1.00 
1 1 1    0    8   48 o  2   34.96    0.95   34.20    0.00   37.48    0.00    5.04    0.00  1.00 
1 1 1    0    8   49 o  7   11.48    1.85    1.24    0.00    0.80    0.00    0.37  180.00  0.09 
1 1 1    0    8   50 o  4   10.44    2.10    9.44    0.00    3.90  360.00    5.05  180.00  0.62 
1 1 1    0    8   51 o  8   23.30    1.08   18.12  360.00   29.40  360.00   12.24  360.00  1.00 
1 1 1    0    8   52 o 13   64.23    0.88   72.82    0.00   59.48  360.00    9.50  180.00  1.00 
1 1 1    0    8   53 o 19   73.57    0.90   70.60    0.00   80.25    0.00   13.35    0.00  1.00 
1 1 1    0    8   54 o 19   54.71    0.86   61.62    0.00   51.07    0.00    7.27  180.00  1.00 
1 1 1    0    8   55 o 14   14.74    1.78    8.13  180.00   18.61  180.00   11.01  180.00  0.89 
1 1 1    0    8   56 o  7    4.22    2.71    0.08  180.00    0.00  180.00    0.01  180.00  0.00 
1 1 1    0    8   57 o 13   36.34    0.91   39.94    0.00   35.14    0.00    2.40  180.00  1.00 
1 1 1    0    8   58 o 12   36.54    1.33   33.12  180.00   41.72  180.00   10.37  180.00  1.00 
1 1 1    0    8   59 o 19   13.52    1.65   17.87    0.00   10.34    0.00    6.30  180.00  1.00 
1 1 1    0    8   60 o  1   23.04    1.16   24.70  360.00   22.60  360.00    0.88  180.00  1.00 
1 1 1    0    8   61 o 12    2.20    1.59    0.74  180.00    0.67  360.00    1.46  360.00  0.03 
1 1 1    0    8   62 o 14   19.62    1.10   23.33  180.00   17.63  180.00    3.99    0.00  1.00 
1 1 1    0    8   63 o  1   13.66    1.41    7.04    0.00   17.09    0.00   10.59    0.00  0.86 
1 1 1    0    8   64 o 15   21.28    1.01   23.02  180.00   21.86  180.00    1.15  180.00  1.00 
1 1 1    0    8   65 o  2    2.70    1.87    1.99    0.00    1.43  180.00    3.04  180.00  0.03 
1 1 1    0    8   66 o 10    5.03    2.61    3.71    0.00    1.94  180.00    4.68  180.00  0.08 
1 1 1    0    8   67 o  3   15.28    1.25   15.32  360.00   13.43  360.00    2.37  360.00  0.80 
1 1 1    0    8   68 o 11    5.25    2.60    8.93  180.00    3.95  360.00   10.27  360.00  0.22 
1 1 1    0    8   69 o 10   10.73    2.94   13.27    0.00    3.99    0.00    5.30  180.00  0.62 
1 1 1    0    8   70 o 15    2.86    1.99    1.74  180.00    1.05    0.00    2.26    0.00  0.03 
1 1 1    0    8   71 o 18    2.16    1.56    1.39  180.00    0.88    0.00    1.84    0.00  0.02 
1 1 1    0    8   72 o 10    6.89    2.44    3.44  360.00    0.11  180.00    2.50  180.00  0.17 
1 1 1    0    8   73 o  2    5.60    2.49    6.10  180.00    1.10  360.00    5.36  360.00  0.28 
1 1 1    0    8   74 o  5    4.88    2.42    1.96  180.00    0.37    0.00    1.74    0.00  0.10 
1 1 1    0    8   75 o  5   10.56    1.49   12.04  180.00   11.91  180.00    3.44  180.00  0.96 
1 1 1    0    9    1 o 14  103.75    1.11  120.88   90.00    0.16   90.00  206.89  270.00  1.00 
1 1 1    0    9    2 o 17   91.30    1.06  281.67   90.00   36.80   90.00  104.52  270.00  0.98 
1 1 1    0    9    3 o 18  228.04    1.84  272.36   90.00  185.91   90.00   84.27  270.00  1.00 
1 1 1    0    9    4 o  1  247.59    1.96  234.75  270.00  182.46  270.00  130.25   90.00  1.00 
1 1 1    0    9    5 o 14  594.99    4.37  779.66   90.00  539.97   90.00  110.02  270.00  1.00 
1 1 1    0    9    6 o  4  336.97    2.56  307.71   90.00  358.43   90.00   42.92   90.00  1.00 
1 1 1    0    9    7 o  9  209.81    1.72  355.89  270.00  221.17  270.00   22.73  270.00  1.00 
1 1 1    0    9    8 o  3  241.48    2.22  280.53  270.00  219.10  270.00   44.76   90.00  1.00 
1 1 1    0    9    9 o  6  564.28    4.79  670.76   90.00  559.47   90.00    9.62  270.00  1.00 
1 1 1    0    9   10 o 14  143.24    1.32  167.13   90.00   69.06   90.00  148.36  270.00  1.00 
1 1 1    0    9   11 o 16  249.93    2.80  376.05  270.00  239.05  270.00   21.76   90.00  1.00 
1 1 1    0    9   12 o  8   42.23    1.07   65.93  270.00   20.47  270.00   70.04  270.00  0.34 
1 1 1    0    9   13 o 17   36.20    1.12  110.44   90.00   42.93  270.00  117.07  270.00  0.43 
1 1 1    0    9   14 o  9  553.79    4.07  526.95   90.00  599.09   90.00   90.60   90.00  1.00 
1 1 1    0    9   15 o  5  270.38    2.44  371.08  270.00  146.61  270.00  247.55   90.00  1.00 
1 1 1    0    9   16 o 12  280.78    2.52  167.05  270.00  292.59  270.00   23.63  270.00  1.00 
1 1 1    0    9   17 o 11  399.55    4.23  399.51   90.00  397.28   90.00    4.54  270.00  1.00 
1 1 1    0    9   18 o  9   77.12    1.57  300.72   90.00   71.66  270.00  297.08  270.00  1.00 
1 1 1    0    9   19 o  8  698.63    5.10  749.38  270.00  653.66  270.00   89.94   90.00  1.00 
1 1 1    0    9   20 o 19  182.92    2.22   90.14  270.00  258.95  270.00  152.42  270.00  1.00 
1 1 1    0    9   21 o  7  118.70    1.39  195.40   90.00   44.15   90.00  149.05  270.00  1.00 
1 1 1    0    9   22 f  0   22.05    1.60  107.36   90.00  107.34   90.00    0.00    0.00  0.00 
1 1 1    0    9   23 o 15  257.13    2.33  234.74  270.00  276.39  270.00   38.52  270.00  1.00 
1 1 1    0    9   24 o 17   98.19    1.10   80.51   90.00  111.04   90.00   37.26   90.00  0.94 
1 1 1    0    9   25 o 10  109.55    1.63   68.69   90.00  140.29   90.00   67.23   90.00  0.97 
1 1 1    0    9   26 o 13   73.31    1.17    9.98   90.00    1.79  270.00    1.01  270.00  0.02 
1 1 1    0    9   27 o 11   83.94    1.20   73.60  270.00   94.04  270.00   25.74  270.00  0.97 
1 1 1    0    9   28 o 18  145.01    1.87  125.86  270.00  177.80  270.00   65.57  270.00  1.00 
1 1 1    0    9   29 o 12  314.17    2.40  258.08  270.00  376.09  270.00  123.84  270.00  1.00 
1 1 1    0    9   30 o 16  114.47    1.65  157.27  270.00   73.94  270.00   81.05   90.00  1.00 
1 1 1    0    9   31 o 18  120.16    1.37   86.69   90.00  160.02   90.00   79.71   90.00  1.00 
1 1 1    0    9   32 o 17   23.95    1.23   13.70   90.00    1.75  270.00   16.62  270.00  0.27 
1 1 1    0    9   33 o  4  239.94    1.90  281.06  270.00  207.77  270.00   64.35   90.00  1.00 
1 1 1    0    9   34 o 11   45.21    1.19   19.94  270.00   43.76  270.00   25.73  270.00  0.68 
1 1 1    0    9   35 o  9  114.54    1.16  119.15   90.00  112.91   90.00    3.28  270.00  1.00 
1 1 1    0    9   36 o  4  114.97    1.66   82.90  270.00  148.05  270.00   66.16  270.00  1.00 
1 1 1    0    9   37 o 13  113.59    1.15   89.66  270.00  137.88  270.00   48.57  270.00  1.00 
1 1 1    0    9   38 o 18  156.78    1.37  142.94   90.00  170.65   90.00   27.73   90.00  1.00 
1 1 1    0    9   39 o 14   64.94    0.99   52.35   90.00   77.40   90.00   24.94   90.00  1.00 
1 1 1    0    9   40 o 16   23.57    1.37   19.36   90.00   10.88   90.00    8.57  270.00  0.64 
1 1 1    0    9   41 o 15   10.62    3.43    8.58   90.00    4.69  270.00   13.32  270.00  0.19 
1 1 1    0    9   42 o  6   84.87    1.01   71.95   90.00   98.08   90.00   26.42   90.00  1.00 
1 1 1    0    9   43 o 14   23.01    1.96   25.38   90.00   16.43   90.00    8.58  270.00  0.90 
1 1 1    0    9   44 f  0   80.36    1.40   83.73  270.00   81.64  270.00    0.00    0.00  0.00 
1 1 1    0    9   45 o  7   10.17    2.61   10.14   90.00    3.32  270.00   13.12  270.00  0.32 
1 1 1    0    9   46 o 18   82.66    1.12   54.53   90.00  113.00   90.00   60.68   90.00  1.00 
1 1 1    0    9   47 o 16  102.62    1.06   80.64   90.00  128.47   90.00   51.69   90.00  1.00 
1 1 1    0    9   48 o 18  119.93    1.13  103.33  270.00  141.92  270.00   43.98  270.00  1.00 
1 1 1    0    9   49 o  5   17.41    1.32   13.37  270.00   19.17  270.00    6.50  270.00  0.91 
1 1 1    0    9   50 o  4   63.29    0.89   59.22   90.00   70.48   90.00   14.38   90.00  1.00 
1 1 1    0    9   51 o  1   55.01    0.88   57.67   90.00   55.39   90.00    0.76   90.00  1.00 
1 1 1    0    9   52 o 12   45.88    0.88   48.08   90.00   46.21   90.00    0.65   90.00  1.00 
1 1 1    0    9   53 o 12   10.30    2.30    1.34   90.00    1.55   90.00    0.29   90.00  0.14 
1 1 1    0    9   54 o 16    8.34    2.73   21.34   90.00    4.24  270.00   24.42  270.00  0.96 
1 1 1    0    9   55 o 10   34.49    0.93   44.19   90.00   27.44   90.00   14.10  270.00  1.00 
1 1 1    0    9   56 o  9    3.65    2.38    7.24   90.00    4.19  270.00   10.95  270.00  0.35 
1 1 1    0    9   57 o  9   79.49    1.33   79.52  270.00   84.30  270.00    9.61  270.00  1.00 
1 1 1    0    9   58 o  8   36.26    1.11   32.23   90.00   41.96   90.00   11.41   90.00  1.00 
1 1 1    0    9   59 o 13    9.13    3.08   14.97  270.00    3.28  270.00   10.60   90.00  0.94 
1 1 1    0    9   60 o 11   12.13    1.72    9.89  270.00   13.37  270.00    4.17  270.00  0.93 
1 1 1    0    9   61 o 17    7.04    2.74    6.18  270.00    1.42  270.00    4.39   90.00  0.51 
1 1 1    0    9   62 o  5    3.56    2.26   10.88  270.00    6.77   90.00   16.91   90.00  0.47 
1 1 1    0    9   63 o 18   18.50    1.14   20.20  270.00   18.38  270.00    0.23   90.00  1.00 
1 1 1    0    9   64 o  4    8.13    2.49    7.39  270.00    1.34  270.00    5.10   90.00  0.48 
1 1 1    0    9   65 o 17   27.48    0.91   23.42  270.00   36.40  270.00   17.91  270.00  1.00 
1 1 1    0    9   66 o 14    9.52    2.19    7.87   90.00    0.33   90.00    5.44  270.00  0.32 
1 1 1    0    9   67 o  3   13.69    1.40   16.59   90.00    9.94   90.00    1.96  270.00  0.80 
1 1 1    0    9   68 o  1    3.79    2.56    8.57   90.00    4.81  270.00   10.83  270.00  0.16 
1 1 1    0    9   69 o  3    2.80    1.95    4.96  270.00    3.04   90.00    6.50   90.00  0.07 
1 1 1    0    9   70 o 18   17.48    1.25   17.85   90.00   20.78   90.00    8.44   90.00  0.95 
1 1 1    0    9   71 o  8    2.00    1.48    4.45  270.00    2.85   90.00    5.94   90.00  0.06 
1 1 1    0    9   72 o 10    2.84    1.91    3.11  270.00    1.78   90.00    3.93   90.00  0.07 
1 1 1    0    9   73 f  0    1.89    1.38    2.34   90.00    1.63   90.00    0.00    0.00  0.00 
1 1 1    0    9   74 o  6   14.41    1.22   16.39  270.00   17.19  270.00    5.70  270.00  0.99 
1 1 1    0   10    0 o 10  181.86    2.20  145.86  180.00  229.07  180.00  114.91  180.00  0.94 
1 1 1    0   10    1 f  0   41.30    0.93  145.79  180.00    6.67  180.00    0.00    0.00  0.00 
1 1 1    0   10    2 f  0  156.85    1.41  405.44  180.00  267.75  180.00    0.00    0.00  0.00 
1 1 1    0   10    3 o 18  219.29    1.79  115.98  180.00  346.89  180.00  256.18  180.00  1.00 
1 1 1    0   10    4 o 15  588.29    4.32  606.32  180.00  489.31  180.00  197.96    0.00  1.00 
1 1 1    0   10    5 o 14  120.76    1.21  177.10  180.00  124.17  180.00   11.39  180.00  0.98 
1 1 1    0   10    6 o  7  177.61    1.53  114.70  180.00  164.36  180.00   26.49    0.00  1.00 
1 1 1    0   10    7 o 18  416.03    3.59  426.40  180.00  417.11  180.00    2.16  180.00  1.00 
1 1 1    0   10    8 o 10  150.06    1.58  247.09  180.00   71.23  180.00  157.66    0.00  1.00 
1 1 1    0   10    9 o 17  570.93    4.20  621.25    0.00  568.40    0.00    5.07  180.00  1.00 
1 1 1    0   10   10 o 19  380.99    3.31  233.50  180.00  433.78  180.00  105.57  180.00  1.00 
1 1 1    0   10   11 o  2  296.35    2.65  302.24  180.00  275.49  180.00   41.73  360.00  1.00 
1 1 1    0   10   12 o  2  324.30    2.48  267.55  360.00  341.56  360.00   34.52  360.00  1.00 
1 1 1    0   10   13 o 17  257.55    2.35  323.40  180.00  281.94  180.00   48.77  180.00  1.00 
1 1 1    0   10   14 o 11  124.89    1.24  188.27  180.00   29.64  180.00  190.47  360.00  1.00 
1 1 1    0   10   15 o 14  212.30    2.48  316.59    0.00  150.86    0.00  122.87  180.00  1.00 
1 1 1    0   10   16 o  7  172.80    1.75  114.20    0.00  150.99    0.00   43.62  180.00  1.00 
1 1 1    0   10   17 o  8   50.76    1.72  179.80  360.00   83.32  180.00  261.57  180.00  0.94 
1 1 1    0   10   18 o 15  326.95    2.50  320.88    0.00  346.92    0.00   39.94    0.00  1.00 
1 1 1    0   10   19 o 19  157.90    1.42  210.68  180.00  154.20  180.00    7.37    0.00  1.00 
1 1 1    0   10   20 o  7  441.06    3.28  379.85    0.00  504.23    0.00  126.35    0.00  1.00 
1 1 1    0   10   21 o  1   83.62    1.07   48.16  360.00   69.39  360.00   12.58  360.00  0.75 
1 1 1    0   10   22 o  7   80.28    1.22   41.89    0.00   58.86    0.00   17.81    0.00  0.62 
1 1 1    0   10   23 o 10   26.91    1.39   19.43  360.00   25.08  180.00   63.41  180.00  0.25 
1 1 1    0   10   24 o 17  138.36    1.30  221.18  360.00   72.99  360.00  130.75  180.00  1.00 
1 1 1    0   10   25 o 18   69.74    1.17   23.98  180.00   45.59  180.00   18.73  180.00  0.52 
1 1 1    0   10   26 o  4  125.99    1.43  115.82    0.00  132.81    0.00   13.66    0.00  1.00 
1 1 1    0   10   27 o 16  190.35    1.84  249.94    0.00  146.26    0.00   88.19  180.00  1.00 
1 1 1    0   10   28 o  2  174.24    1.50  148.81    0.00  202.02    0.00   55.57    0.00  1.00 
1 1 1    0   10   29 o 16  165.81    2.04  142.57  360.00  192.10  360.00   52.59  360.00  1.00 
1 1 1    0   10   30 f  0  319.54    2.81  305.92    0.00  293.83    0.00    0.00    0.00  0.00 
1 1 1    0   10   31 o 10   34.23    1.09    7.76  180.00    6.51  180.00    2.15  360.00  0.22 
1 1 1    0   10   32 o 19   77.14    1.02   93.48  180.00   65.13  180.00   24.03  360.00  1.00 
1 1 1    0   10   33 o 13  149.84    1.35  126.07  180.00  179.22  180.00   58.77  180.00  1.00 
1 1 1    0   10   34 o  4   86.03    1.24   86.36    0.00   87.46  360.00    2.86  360.00  1.00 
1 1 1    0   10   35 o  4   41.58    1.40   27.70  360.00   41.73  360.00   14.43  360.00  0.83 
1 1 1    0   10   36 o  9    4.33    2.95    8.19    0.00    7.64  180.00   15.60  180.00  0.04 
1 1 1    0   10   37 o 19   29.10    1.25    3.07    0.00    2.80    0.00    0.27  180.00  0.10 
1 1 1    0   10   38 o  1   15.70    1.94   26.09    0.00   10.74  180.00   36.86  180.00  0.49 
1 1 1    0   10   39 o 17   51.62    1.02    6.91    0.00   45.34    0.00   38.40    0.00  0.51 
1 1 1    0   10   40 o 19    3.18    2.24   13.66  180.00   13.22    0.00   26.96    0.00  0.08 
1 1 1    0   10   41 o 18   61.07    1.15   78.61  180.00   43.55  180.00   35.06    0.00  1.00 
1 1 1    0   10   42 o  6  102.27    1.27  100.10  180.00  105.47  180.00    6.40  180.00  1.00 
1 1 1    0   10   43 o  2   31.32    1.40   17.41  360.00   39.38  360.00   22.33  360.00  0.90 
1 1 1    0   10   44 o 14   36.52    1.20   31.28    0.00   42.57    0.00   12.24    0.00  1.00 
1 1 1    0   10   45 o  8  119.70    1.63  108.22  180.00  135.23  180.00   31.07  180.00  1.00 
1 1 1    0   10   46 o 12  107.22    1.25   91.00  180.00  127.50  180.00   40.55  180.00  1.00 
1 1 1    0   10   47 o 16   94.18    1.02   85.35    0.00  107.44    0.00   26.50    0.00  1.00 
1 1 1    0   10   48 o  2    5.67    2.86    9.94  180.00    5.80    0.00   15.21    0.00  0.32 
1 1 1    0   10   49 o  8   37.95    0.93   33.08  180.00   44.56  180.00   13.21  180.00  1.00 
1 1 1    0   10   50 o 11    3.95    2.47    3.50    0.00    2.34  180.00    5.65  180.00  0.12 
1 1 1    0   10   51 o  1   12.43    1.77    5.53  180.00    9.20  180.00    3.96  180.00  0.58 
1 1 1    0   10   52 o  8   27.93    1.02   11.31    0.00   44.98  360.00   34.26  360.00  1.00 
1 1 1    0   10   53 o  4   11.15    2.11    2.21  360.00    3.49  360.00    1.39  360.00  0.25 
1 1 1    0   10   54 o 17    6.24    2.89    8.81    0.00    1.54  180.00    9.89  180.00  0.54 
1 1 1    0   10   55 o  2   25.66    1.07   20.26  180.00   32.46  180.00   13.60  180.00  1.00 
1 1 1    0   10   56 o  4   35.28    0.96   37.12    0.00   35.92  360.00    1.27  360.00  1.00 
1 1 1    0   10   57 o  5    3.50    2.48    2.17  360.00    1.23  180.00    3.13  180.00  0.10 
1 1 1    0   10   58 o  1   43.43    1.04   56.51    0.00   33.50  360.00   19.86  180.00  1.00 
1 1 1    0   10   59 o 13    4.90    3.17    5.76  180.00    2.04    0.00    7.46    0.00  0.34 
1 1 1    0   10   60 o  4   33.38    1.05   30.85    0.00   37.98    0.00    9.19    0.00  1.00 
1 1 1    0   10   61 o  1    3.07    2.08    7.27  360.00    4.92  180.00   11.60  180.00  0.29 
1 1 1    0   10   62 o  1    4.87    2.67    0.06  180.00    0.03    0.00    0.12    0.00  0.01 
1 1 1    0   10   63 o 12   28.41    0.94   23.06  360.00   35.62  360.00   14.43  360.00  1.00 
1 1 1    0   10   64 o 11   23.14    1.03   29.27    0.00   21.72    0.00    2.83  180.00  1.00 
1 1 1    0   10   65 o 10    8.32    2.52   12.20    0.00    1.89  180.00   11.13  180.00  0.44 
1 1 1    0   10   66 o  9    2.27    1.64    1.71    0.00    1.16  180.00    2.41  180.00  0.02 
1 1 1    0   10   67 f  0   16.03    1.45   16.64  180.00   11.84  180.00    0.00    0.00  0.00 
1 1 1    0   10   68 o  7   21.17    1.24   23.90  180.00   25.17  180.00    8.41  180.00  0.99 
1 1 1    0   10   69 o  1   13.64    1.52   15.02  180.00   11.69  180.00    1.26  180.00  0.81 
1 1 1    0   10   70 o  5    3.62    2.37   10.82    0.00    5.86  180.00   13.36  180.00  0.23 
1 1 1    0   10   71 o 19    7.06    3.02   10.52  180.00    0.96  360.00    8.27  360.00  0.45 
1 1 1    0   10   72 o  5    8.92    2.25    7.83    0.00    3.61    0.00    1.84  180.00  0.51 
1 1 1    0   10   73 o  4    5.67    2.58    7.16    0.00    0.72  180.00    5.73  180.00  0.38 
1 1 1    0   10   74 o  5    3.24    2.07    8.01  180.00    3.46    0.00    9.08    0.00  0.33 
1 1 1    0   11    1 o 19   88.72    1.08  363.59   90.00    7.19  270.00  190.48  270.00  0.99 
1 1 1    0   11    2 o 17  259.14    2.05  135.88  270.00  284.89  270.00   51.51  270.00  1.00 
1 1 1    0   11    3 o  8  108.14    1.16  196.11  270.00  104.48  270.00    2.24  270.00  0.96 
1 1 1    0   11    4 o 15  405.56    3.04  375.20  270.00  403.96  270.00    3.21   90.00  1.00 
1 1 1    0   11    5 f  0  304.51    2.72  378.23  270.00  381.87  270.00    0.00    0.00  0.00 
1 1 1    0   11    6 o 10  281.54    2.54  465.32  270.00  222.81  270.00  117.46   90.00  1.00 
1 1 1    0   11    7 o 16   50.09    0.98   52.55   90.00    2.49  270.00   19.76  270.00  0.15 
1 1 1    0   11    8 o  1   63.92    1.16  163.23   90.00   13.97   90.00   37.05  270.00  0.51 
1 1 1    0   11    9 o  7  248.75    2.29  288.60  270.00  299.13  270.00  100.76  270.00  1.00 
1 1 1    0   11   10 o  2  246.97    2.79  137.70   90.00  221.27   90.00   51.39  270.00  1.00 
1 1 1    0   11   11 o  7   30.96    1.26   43.93   90.00   34.84   90.00   86.52   90.00  0.27 
1 1 1    0   11   12 o 16  452.38    4.77  461.58  270.00  506.58  270.00  108.40  270.00  1.00 
1 1 1    0   11   13 o  2   58.89    1.53   36.10  270.00    5.05  270.00   61.48   90.00  0.61 
1 1 1    0   11   14 o 16  217.07    1.79  273.49   90.00  212.41   90.00    9.32  270.00  1.00 
1 1 1    0   11   15 o  4   95.27    1.34  135.85  270.00   70.28  270.00   43.42   90.00  0.97 
1 1 1    0   11   16 o  7   48.08    1.77   88.85  270.00   10.83   90.00   67.62   90.00  0.48 
1 1 1    0   11   17 o 15  154.44    1.64   84.93  270.00  221.10  270.00  137.31  270.00  0.99 
1 1 1    0   11   18 o  1  510.12    3.77  405.38   90.00  650.18   90.00  280.12   90.00  1.00 
1 1 1    0   11   19 o  2  404.35    3.04  428.81   90.00  374.35   90.00   60.01  270.00  1.00 
1 1 1    0   11   20 o  2  357.41    2.71  286.44  270.00  435.12  270.00  155.42  270.00  1.00 
1 1 1    0   11   21 o 10   27.87    1.45  123.88   90.00   76.27  270.00  186.08  270.00  0.60 
1 1 1    0   11   22 o 19  181.38    1.80  261.68   90.00   99.45   90.00  163.86  270.00  1.00 
1 1 1    0   11   23 o 13   52.24    1.45   11.32   90.00    7.00   90.00    7.14  270.00  0.20 
1 1 1    0   11   24 o 16   28.97    1.18   57.59   90.00   25.96  270.00   77.01  270.00  0.43 
1 1 1    0   11   25 o  7  211.85    1.74  251.27   90.00  178.15   90.00   67.40  270.00  1.00 
1 1 1    0   11   26 x 11       ?       ?  173.06   90.00  166.45   90.00    0.00    0.00  0.00 
1 1 1    0   11   27 o 10  106.94    1.34  140.55  270.00   81.54  270.00   50.79   90.00  1.00 
1 1 1    0   11   28 o  6  197.49    1.90  220.41   90.00  182.76   90.00   29.46  270.00  1.00 
1 1 1    0   11   29 o  6  233.14    2.16  195.63   90.00  277.56   90.00   88.84   90.00  1.00 
1 1 1    0   11   30 o 12  122.39    1.22  123.17  270.00  124.85  270.00    4.92  270.00  1.00 
1 1 1    0   11   31 o 13  142.34    1.32  121.46   90.00  165.77   90.00   46.86   90.00  1.00 
1 1 1    0   11   32 o  5   59.02    1.02   54.32  270.00   65.60  270.00   13.62  270.00  1.00 
1 1 1    0   11   33 o 13  218.66    1.77  230.19  270.00  210.85  270.00   15.63   90.00  1.00 
1 1 1    0   11   34 o  7  162.05    1.43  194.48  270.00  132.70  270.00   58.70   90.00  1.00 
1 1 1    0   11   35 o 17  164.18    1.44  153.10   90.00  176.33   90.00   24.30   90.00  1.00 
1 1 1    0   11   36 o  7   32.41    1.22   38.80   90.00   18.39   90.00   20.36  270.00  0.88 
1 1 1    0   11   37 o 16  150.52    1.36  151.79   90.00  149.12   90.00    2.80  270.00  1.00 
1 1 1    0   11   38 o  8   35.47    1.16    9.10  270.00   22.56  270.00   13.43  270.00  0.45 
1 1 1    0   11   39 o  4  127.31    1.23   85.58  270.00  168.60  270.00   82.58  270.00  1.00 
1 1 1    0   11   40 o  4    4.13    2.72   25.82  270.00   24.05   90.00   49.95   90.00  0.22 
1 1 1    0   11   41 o 19   91.60    1.07   68.03   90.00  115.65   90.00   48.09   90.00  1.00 
1 1 1    0   11   42 x  5       ?       ?   65.30  270.00   64.18  270.00    0.00    0.00  0.00 
1 1 1    0   11   43 o 19   61.36    1.15   90.78  270.00   34.42  270.00   53.89   90.00  1.00 
1 1 1    0   11   44 o  1   63.19    1.37   77.68  270.00   51.42  270.00   23.55   90.00  1.00 
1 1 1    0   11   45 o 13   26.98    1.63   29.96  270.00   25.05  270.00    3.65   90.00  1.00 
1 1 1    0   11   46 o  3   24.76    1.17   29.50  270.00   21.37  270.00    6.69   90.00  1.00 
1 1 1    0   11   47 o 10   20.37    1.27    6.34  270.00   19.64  270.00   13.63  270.00  0.63 
1 1 1    0   11   48 o 12   25.76    1.10   39.21   90.00   14.36   90.00   22.79  270.00  1.00 
1 1 1    0   11   49 o  4   31.77    1.01   23.20   90.00   41.56   90.00   19.58   90.00  1.00 
1 1 1    0   11   50 o 13   23.51    1.14   14.28  270.00   33.36  270.00   19.84  270.00  1.00 
1 1 1    0   11   51 o  1   23.80    1.14   27.51   90.00   21.54   90.00    4.52  270.00  1.00 
1 1 1    0   11   52 o  3   65.02    0.92   60.06   90.00   73.13   90.00   16.22   90.00  1.00 
1 1 1    0   11   53 o 16   29.06    1.04   29.73   90.00   30.01   90.00    1.90   90.00  1.00 
1 1 1    0   11   54 o  2   43.25    0.92   32.17  270.00   56.39  270.00   26.27  270.00  1.00 
1 1 1    0   11   55 o  6    3.30    2.22    3.48   90.00    2.34  270.00    5.80  270.00  0.17 
1 1 1    0   11   56 o 13   20.84    1.48   23.62   90.00   19.37   90.00    2.94  270.00  1.00 
1 1 1    0   11   57 o  4   38.50    0.98   34.07   90.00   44.95   90.00   12.90   90.00  1.00 
1 1 1    0   11   58 o  2   12.32    2.87    9.42  270.00   13.40  270.00    4.13  270.00  0.92 
1 1 1    0   11   59 o 15   22.45    1.18   30.00   90.00   16.99   90.00   10.92  270.00  1.00 
1 1 1    0   11   60 o  2    4.49    2.73    0.51  270.00    0.22   90.00    0.71   90.00  0.03 
1 1 1    0   11   61 o  3    3.36    2.29    8.49   90.00    5.47  270.00   13.34  270.00  0.36 
1 1 1    0   11   62 o 12   15.88    1.54   16.50   90.00   16.47   90.00    1.23   90.00  1.00 
1 1 1    0   11   63 o  7   19.48    1.20   19.95   90.00   21.29   90.00    3.67   90.00  1.00 
1 1 1    0   11   64 o 17    7.74    2.74   15.99   90.00    3.31  270.00   16.11  270.00  0.61 
1 1 1    0   11   65 o  8   12.06    2.19    9.16   90.00    4.11   90.00    2.63  270.00  0.45 
1 1 1    0   11   66 o 10    2.56    1.81    8.58  270.00    5.65   90.00   11.83   90.00  0.10 
1 1 1    0   11   67 o 17   24.42    1.53   27.63  270.00   29.27  270.00    9.81  270.00  1.00 
1 1 1    0   11   68 o 19    7.39    2.85    9.63  270.00    1.56   90.00    8.30   90.00  0.35 
1 1 1    0   11   69 o  2    2.97    2.03    1.13  270.00    0.67   90.00    1.45   90.00  0.02 
1 1 1    0   11   70 o 17   18.23    1.42   16.80  270.00   23.40  270.00   11.76  270.00  0.96 
1 1 1    0   11   71 o 14   12.64    1.52   13.60   90.00   12.18   90.00    2.73   90.00  0.86 
1 1 1    0   11   72 o  7    4.49    2.62    1.49   90.00    0.53  270.00    1.58  270.00  0.06 
1 1 1    0   11   73 o  5    2.97    1.98    3.13  270.00    1.57   90.00    3.76   90.00  0.10 
1 1 1    0   11   74 o  2    4.80    2.51    6.59  270.00    0.48   90.00    5.11   90.00  0.43 
1 1 1    0   12    0 o 17  632.09    6.56  658.77  180.00  769.24  180.00  274.31  180.00  1.00 
1 1 1    0   12    1 o 16  752.59    5.49  679.27    0.00  811.37    0.00  117.56    0.00  1.00 
1 1 1    0   12    2 o  5   96.64    1.13  138.68  180.00   78.88  180.00   32.31  180.00  0.65 
1 1 1    0   12    3 o 18   97.99    1.13  197.45    0.00   24.86    0.00  144.99  180.00  0.99 
1 1 1    0   12    4 o 19  123.06    1.44   98.88  180.00   61.99  180.00  121.94    0.00  1.00 
1 1 1    0   12    5 o  6  412.00    3.57  331.97  360.00  494.94    0.00  165.89    0.00  1.00 
1 1 1    0   12    6 o  9  149.70    1.39  298.05    0.00   62.02  360.00  175.35  180.00  1.00 
1 1 1    0   12    7 o 16  415.24    3.60  435.48  360.00  377.30  360.00   75.90  180.00  1.00 
1 1 1    0   12    8 x 13       ?       ?  173.07  180.00  128.53  180.00    0.00    0.00  0.00 
1 1 1    0   12    9 o  2  516.09    4.41  500.38  180.00  546.42  180.00   60.64  180.00  1.00 
1 1 1    0   12   10 o  1   71.99    1.53   15.05    0.00   11.21  180.00    2.15    0.00  0.17 
1 1 1    0   12   11 o  9  599.72    4.41  567.71    0.00  651.42    0.00  103.39    0.00  1.00 
1 1 1    0   12   12 f  0  187.20    1.61  104.87    0.00  135.57    0.00    0.00    0.00  0.00 
1 1 1    0   12   13 f  0   94.88    1.35   45.96    0.00    7.08  180.00    0.00    0.00  0.00 
1 1 1    0   12   14 o 16  177.68    1.81  145.76  360.00  229.82  360.00  104.44  360.00  1.00 
1 1 1    0   12   15 o 10  379.47    2.87  543.30    0.00  223.03    0.00  312.87  180.00  1.00 
1 1 1    0   12   16 o  8  208.78    1.74   76.24    0.00  318.90  360.00  220.49  360.00  1.00 
1 1 1    0   12   17 o 13  346.65    2.65  309.42  180.00  383.77  180.00   74.24  180.00  1.00 
1 1 1    0   12   18 o  6   36.29    1.35   10.96  180.00    6.47  360.00   20.66  360.00  0.11 
1 1 1    0   12   19 o  3   26.44    1.26   82.04  180.00   45.24    0.00  109.24    0.00  0.35 
1 1 1    0   12   20 o 11   32.17    1.36    1.24    0.00    0.62  180.00    1.84  180.00  0.01 
1 1 1    0   12   21 o 17  142.02    1.34   89.65  180.00  201.39  180.00  120.10  180.00  1.00 
1 1 1    0   12   22 o 13  217.67    1.79  193.14  180.00  251.39  180.00   67.42  180.00  1.00 
1 1 1    0   12   23 o 18   31.88    1.36    0.80  360.00    1.11    0.00    4.42    0.00  0.03 
1 1 1    0   12   24 o  1  176.86    2.17  189.84    0.00  177.17  360.00    0.62  360.00  1.00 
1 1 1    0   12   25 o  7  236.18    2.20  222.31  180.00  258.68  180.00   45.00  180.00  1.00 
1 1 1    0   12   26 o 16   82.65    1.26   54.53  180.00  109.25  180.00   58.13  180.00  0.97 
1 1 1    0   12   27 x 14       ?       ?    1.08  360.00    0.90  360.00    0.00    0.00  0.00 
1 1 1    0   12   28 o  5  146.55    1.57  206.42    0.00   93.15    0.00  106.78  180.00  1.00 
1 1 1    0   12   29 o 17  188.57    1.60  104.08  180.00  273.78  180.00  170.43  180.00  1.00 
1 1 1    0   12   30 o 13   43.13    1.08   31.08    0.00   41.69  360.00   11.96  360.00  0.83 
1 1 1    0   12   31 o  5  210.16    1.73  199.86  360.00  224.83  360.00   29.34  360.00  1.00 
1 1 1    0   12   32 o 13  106.90    1.17   76.34    0.00  137.99  360.00   62.19  360.00  1.00 
1 1 1    0   12   33 o  2  164.89    1.46  154.94  360.00  177.01  360.00   24.23  360.00  1.00 
1 1 1    0   12   34 o  7   46.69    1.69   10.39  180.00   34.11  180.00   23.54  180.00  0.48 
1 1 1    0   12   35 o  7   31.79    1.29   14.61    0.00   14.90    0.00    0.31    0.00  0.46 
1 1 1    0   12   36 o 14  114.50    1.19  103.95  180.00  125.00  180.00   21.00  180.00  1.00 
1 1 1    0   12   37 o 11   32.31    1.25    0.10  180.00    0.21  180.00    0.10  180.00  0.00 
1 1 1    0   12   38 o  5   25.33    1.45    1.31    0.00    1.59    0.00    0.28    0.00  0.06 
1 1 1    0   12   39 o 13   48.68    1.25   39.41  180.00   57.68  180.00   18.06  180.00  1.00 
1 1 1    0   12   40 o 10   97.29    1.11   77.26  180.00  117.68  180.00   40.78  180.00  1.00 
1 1 1    0   12   41 o 10  144.58    1.53  124.30    0.00  166.68    0.00   44.20    0.00  1.00 
1 1 1    0   12   42 o 12    3.82    2.60   11.38  180.00   10.18  360.00   21.29  360.00  0.12 
1 1 1    0   12   43 o  4   36.03    1.52   31.72  180.00   41.28  180.00   10.60  180.00  1.00 
1 1 1    0   12   44 o 14   16.06    1.86   16.26    0.00    8.43    0.00    7.19  180.00  0.75 
1 1 1    0   12   45 o  6   83.01    1.18   89.52  360.00   80.68  360.00    4.65  180.00  1.00 
1 1 1    0   12   46 o 12   36.05    1.03   32.23    0.00   41.55    0.00   11.00    0.00  1.00 
1 1 1    0   12   47 o  9   14.90    1.66    9.17  180.00   12.16  180.00    3.47  180.00  0.70 
1 1 1    0   12   48 o 11   34.65    1.02   50.64  180.00   21.33  180.00   26.65    0.00  1.00 
1 1 1    0   12   49 f  0   29.33    1.07   35.13  180.00   33.27  180.00    0.00    0.00  0.00 
1 1 1    0   12   50 o  3   43.84    0.95   35.58  180.00   53.98  180.00   20.27  180.00  1.00 
1 1 1    0   12   51 o  5   20.94    1.28   26.84  180.00   16.44  180.00    8.99    0.00  1.00 
1 1 1    0   12   52 o  5    2.88    2.02    6.77  180.00    5.24    0.00   11.65    0.00  0.20 
1 1 1    0   12   53 o 11    3.03    2.10    2.45  360.00    1.84  180.00    4.23  180.00  0.09 
1 1 1    0   12   54 o 16   13.41    1.77   21.42  180.00    6.61  180.00   13.58    0.00  1.00 
1 1 1    0   12   55 o 11   14.60    1.91   18.30  180.00   11.93  180.00    5.32    0.00  1.00 
1 1 1    0   12   56 o 13   16.93    1.53   22.39    0.00   12.72    0.00    8.42  180.00  1.00 
1 1 1    0   12   57 f  0    8.24    3.18    5.39  360.00    4.90  360.00    0.00    0.00  0.00 
1 1 1    0   12   58 o 11    3.25    2.26    3.00  180.00    1.94    0.00    4.73    0.00  0.13 
1 1 1    0   12   59 o 19    3.78    2.45   10.70  180.00    6.20    0.00   16.08    0.00  0.49 
1 1 1    0   12   60 o  3    3.92    2.54    6.98    0.00    3.79  180.00   10.27  180.00  0.34 
1 1 1    0   12   61 o  9    2.46    1.78    7.44  180.00    5.70    0.00   12.59    0.00  0.24 
1 1 1    0   12   62 o 16   10.20    2.49   10.40  180.00    8.23  180.00    1.35    0.00  0.87 
1 1 1    0   12   63 o 17    4.16    2.69    1.62  180.00    0.96  360.00    2.33  360.00  0.05 
1 1 1    0   12   64 o  5    3.93    2.53   10.20  180.00    6.28  360.00   14.05  360.00  0.19 
1 1 1    0   12   65 o 14    2.54    1.81    3.76  360.00    2.53  180.00    5.28  180.00  0.04 
1 1 1    0   12   66 o 16   19.25    1.40   21.61    0.00   21.80    0.00    6.39    0.00  0.97 
1 1 1    0   12   67 o 15    6.55    2.92    5.77  360.00    1.61  180.00    5.66  180.00  0.19 
1 1 1    0   12   68 o  6    3.28    2.20    9.42    0.00    5.47  180.00   12.03  180.00  0.16 
1 1 1    0   12   69 o  7    4.38    2.58    0.59  180.00    0.28  360.00    0.70  360.00  0.01 
1 1 1    0   12   70 o 12    7.04    2.74    8.50  180.00    0.70    0.00    6.60    0.00  0.37 
1 1 1    0   12   71 o 10   11.07    2.27   10.67  360.00    8.60  360.00    1.18  360.00  0.72 
1 1 1    0   12   72 f  0    4.11    2.53    3.26  180.00    2.27  180.00    0.00    0.00  0.00 
1 1 1    0   12   73 o  7    2.93    1.96    6.28    0.00    3.06  180.00    7.47  180.00  0.23 
1 1 1    0   13    1 o 17  147.67    1.40   55.98   90.00   37.08   90.00   31.46   90.00  0.14 
1 1 1    0   13    2 o  6  542.51    4.63  660.86   90.00  452.80   90.00  179.40  270.00  1.00 
1 1 1    0   13    3 o 13  110.01    1.40   31.67   90.00   44.88   90.00   30.70   90.00  0.27 
1 1 1    0   13    4 o  5   77.11    1.09  109.87  270.00   30.33  270.00   78.60   90.00  0.90 
1 1 1    0   13    5 o 10  182.69    1.60  187.07   90.00  217.42   90.00   69.51   90.00  1.00 
1 1 1    0   13    6 x 14       ?       ?    0.70   89.99   40.19   90.00    0.00    0.00  0.00 
1 1 1    0   13    7 x 10       ?       ?  141.19   90.00   92.56   90.00    0.00    0.00  0.00 
1 1 1    0   13    8 o 15  181.00    1.59  248.75   90.00   69.49   90.00  223.02  270.00  1.00 
1 1 1    0   13    9 o 14  313.06    2.43  236.33  270.00  434.54  270.00  242.98  270.00  1.00 
1 1 1    0   13   10 o  6   81.76    1.15  124.58  270.00   27.43  270.00  102.71   90.00  0.96 
1 1 1    0   13   11 o 18  419.66    3.16  326.57  270.00  502.96  270.00  166.60  270.00  1.00 
1 1 1    0   13   12 f  0  658.87    4.83  827.04   90.00  761.99   90.00    0.00    0.00  0.00 
1 1 1    0   13   13 o  4  214.22    1.79  182.50   90.00  298.66   90.00  168.89   90.00  1.00 
1 1 1    0   13   14 o  3  227.31    1.87  182.51   90.00  283.48   90.00  112.34   90.00  1.00 
1 1 1    0   13   15 o 12  430.99    3.23  432.28  270.00  458.56  270.00   55.14  270.00  1.00 
1 1 1    0   13   16 o  5  302.11    2.72  316.87   90.00  291.51   90.00   21.20  270.00  1.00 
1 1 1    0   13   17 o 13  308.71    2.39  133.95  270.00  480.44  270.00  343.46  270.00  1.00 
1 1 1    0   13   18 o 12  338.54    2.59  357.67  270.00  316.29  270.00   44.51   90.00  1.00 
1 1 1    0   13   19 o  6  243.92    1.97  243.26   90.00  254.95   90.00   22.05   90.00  1.00 
1 1 1    0   13   20 o  1   46.66    1.27   52.14   90.00    1.24  270.00   67.29  270.00  0.69 
1 1 1    0   13   21 o  6  288.06    2.60  261.75  270.00  317.33  270.00   58.52  270.00  1.00 
1 1 1    0   13   22 o 19   19.16    1.86    0.18   90.01    2.91   90.00    6.81   90.00  0.03 
1 1 1    0   13   23 x 14       ?       ?   91.76   90.00   85.86   90.00    0.00    0.00  0.00 
1 1 1    0   13   24 o 15  230.58    2.65  178.82  270.00  289.13  270.00  117.08  270.00  1.00 
1 1 1    0   13   25 o 13  153.24    1.41   89.29  270.00  224.75  270.00  143.02  270.00  1.00 
1 1 1    0   13   26 o  3  246.83    2.80  193.25   90.00  307.00   90.00  120.34   90.00  1.00 
1 1 1    0   13   27 o 15   19.70    2.19    6.17  270.00    2.64   90.00    8.08   90.00  0.07 
1 1 1    0   13   28 o  5  203.54    1.70  152.79  270.00  257.05  270.00  107.01  270.00  1.00 
1 1 1    0   13   29 o 10  278.16    2.18  317.52   90.00  247.82   90.00   60.66  270.00  1.00 
1 1 1    0   13   30 o  1  281.88    2.20  244.96   90.00  325.21   90.00   86.66   90.00  1.00 
1 1 1    0   13   31 o  1   96.08    1.14   59.41   90.00  132.14   90.00   72.13   90.00  1.00 
1 1 1    0   13   32 o  5   47.24    1.82   29.13   90.00   55.23   90.00   26.54   90.00  0.89 
1 1 1    0   13   33 o  8  263.02    2.08  210.94  270.00  316.39  270.00  106.74  270.00  1.00 
1 1 1    0   13   34 o  6  147.46    1.37  173.43   90.00  121.79   90.00   51.34  270.00  1.00 
1 1 1    0   13   35 o  3   31.20    1.50   45.95   90.00   12.84   90.00   33.13  270.00  0.94 
1 1 1    0   13   36 o 13   35.83    1.23   50.28   90.00   20.41   90.00   29.99  270.00  0.99 
1 1 1    0   13   37 o 13   67.22    1.07   38.69  270.00   95.53  270.00   56.66  270.00  1.00 
1 1 1    0   13   38 o 19   92.47    1.28   73.25  270.00  111.23  270.00   37.51  270.00  1.00 
1 1 1    0   13   39 o 16   49.83    1.09   51.71   90.00   48.11   90.00    3.43  270.00  1.00 
1 1 1    0   13   40 o  1   26.76    1.70    3.71   90.00    9.33   90.00    5.67   90.00  0.24 
1 1 1    0   13   41 o  8   87.18    1.10   99.55  270.00   77.08  270.00   20.20   90.00  1.00 
1 1 1    0   13   42 o 13   42.59    1.23   47.34   90.00   39.32   90.00    6.53  270.00  1.00 
1 1 1    0   13   43 o  6    6.45    3.62    1.13  270.00    0.76   90.00    1.85   90.00  0.03 
1 1 1    0   13   44 o 14   14.43    2.26    6.96  270.00    4.85  270.00    1.80   90.00  0.40 
1 1 1    0   13   45 o  9    4.19    2.72    6.47  270.00    4.99   90.00   11.13   90.00  0.14 
1 1 1    0   13   46 o 19    7.71    3.36    1.87   90.00    0.50  270.00    2.28  270.00  0.08 
1 1 1    0   13   47 o  1   27.54    1.17   21.00   90.00   35.16   90.00   15.26   90.00  1.00 
1 1 1    0   13   48 o  1   10.53    2.66   25.54   90.00    3.52  270.00   27.71  270.00  0.98 
1 1 1    0   13   49 o 19   78.93    1.00   61.32  270.00   99.78  270.00   41.70  270.00  1.00 
1 1 1    0   13   50 o  9   40.53    0.99   48.95  270.00   34.68  270.00   11.69   90.00  1.00 
1 1 1    0   13   51 o 14    4.94    2.87    2.81  270.00    1.32   90.00    3.98   90.00  0.14 
1 1 1    0   13   52 o 13   30.57    1.09   24.89  270.00   37.63  270.00   14.11  270.00  1.00 
1 1 1    0   13   53 o  7   16.07    1.60   24.70  270.00    8.87  270.00   14.39   90.00  1.00 
1 1 1    0   13   54 o  1   19.59    1.64   21.36   90.00   19.19   90.00    0.79  270.00  1.00 
1 1 1    0   13   55 o 19    3.67    2.43    2.08   90.00    1.26  270.00    3.33  270.00  0.11 
1 1 1    0   13   56 o  1   31.15    1.20   29.67  270.00   34.39  270.00    6.48  270.00  1.00 
1 1 1    0   13   57 o  8   26.75    1.13   32.18   90.00   23.04   90.00    7.44  270.00  1.00 
1 1 1    0   13   58 o 16    9.53    2.77    9.24   90.00    6.90   90.00    1.86  270.00  0.82 
1 1 1    0   13   59 o  4   11.95    2.70   22.33   90.00    3.14   90.00   17.57  270.00  1.00 
1 1 1    0   13   60 o 13   13.03    1.94   16.46  270.00   10.64  270.00    4.61   90.00  0.99 
1 1 1    0   13   61 o  5   12.04    2.58   18.36   90.00    6.94   90.00   10.02  270.00  0.99 
1 1 1    0   13   62 o  9   16.18    1.78    8.26  270.00   20.41  270.00   13.11  270.00  0.86 
1 1 1    0   13   63 o  2    4.07    2.53    2.17  270.00    1.32   90.00    3.06   90.00  0.05 
1 1 1    0   13   64 o 13   28.13    1.05   23.04   90.00   38.96   90.00   21.99   90.00  0.99 
1 1 1    0   13   65 o 12    5.18    3.10    7.70   90.00    3.69  270.00    9.24  270.00  0.18 
1 1 1    0   13   66 f  0   12.67    1.71   12.55  270.00    8.86  270.00    0.00    0.00  0.00 
1 1 1    0   13   67 o 11    3.64    2.37    6.25   90.00    3.51  270.00    7.87  270.00  0.12 
1 1 1    0   13   68 o 14    2.62    1.87    0.75  270.00    0.46   90.00    0.99   90.00  0.01 
1 1 1    0   13   69 f  0    3.22    2.16    0.46   90.00    0.32   90.00    0.00    0.00  0.00 
1 1 1    0   13   70 o  2    8.99    2.44    1.04  270.00    0.46  270.00    0.26   90.00  0.07 
1 1 1    0   13   71 o 12    2.19    1.61    1.49  270.00    0.91   90.00    1.95   90.00  0.03 
1 1 1    0   13   72 o 19   10.63    1.89   11.30   90.00   10.51   90.00    2.60   90.00  0.87 
1 1 1    0   13   73 f  0    4.01    2.52    0.17   90.00    0.12   90.00    0.00    0.00  0.00 
1 1 1    0   14    0 o  1  740.74   10.85  789.82  180.00  754.82  180.00   28.15  180.00  1.00 
1 1 1    0   14    1 o  7  199.15    1.98  372.34  180.00   80.28  180.00  237.76    0.00  1.00 
1 1 1    0   14    2 o 10   95.19    1.38  250.99    0.00   23.06  180.00  236.27  180.00  1.00 
1 1 1    0   14    3 f  0  224.04    2.15  320.92  180.00  353.27  180.00    0.00    0.00  0.00 
1 1 1    0   14    4 o  2  210.39    2.53  175.21  180.00  253.19  180.00   85.60  180.00  1.00 
1 1 1    0   14    5 o  4  944.14    9.72  823.18    0.00 1091.42    0.00  294.56    0.00  1.00 
1 1 1    0   14    6 o 10  524.84    3.89  540.39  180.00  531.14  180.00   12.60  180.00  1.00 
1 1 1    0   14    7 o 14   50.01    1.37   89.94  180.00    5.79  360.00   55.90  360.00  0.44 
1 1 1    0   14    8 o  4  218.58    2.12  301.68    0.00  101.20    0.00  234.75  180.00  1.00 
1 1 1    0   14    9 o  1  298.09    2.34  261.30  180.00  324.15  180.00   52.11  180.00  1.00 
1 1 1    0   14   10 o 16  258.38    2.08  125.89    0.00  373.37    0.00  229.97    0.00  1.00 
1 1 1    0   14   11 o 14  112.49    1.26   22.84  180.00   34.51  180.00   25.83  180.00  0.19 
1 1 1    0   14   12 o 15  503.34    3.74  587.61    0.00  469.78  360.00   67.13  180.00  1.00 
1 1 1    0   14   13 o 15  475.38    3.55  466.28  180.00  482.18  180.00   13.59  180.00  1.00 
1 1 1    0   14   14 o  7  538.84    3.99  465.21    0.00  604.21  360.00  130.74  360.00  1.00 
1 1 1    0   14   15 o 17   22.06    1.85   20.57  360.00   21.74  180.00   49.39  180.00  0.13 
1 1 1    0   14   16 o  2  394.40    2.98  350.47    0.00  444.70    0.00  100.60    0.00  1.00 
1 1 1    0   14   17 o  4  252.03    2.03  182.44  360.00  310.66    0.00  117.26    0.00  1.00 
1 1 1    0   14   18 f  0   22.82    1.45   13.13  180.00    4.42  180.00    0.00    0.00  0.00 
1 1 1    0   14   19 o  2  154.83    1.44  188.85  180.00  119.22  180.00   71.22  360.00  1.00 
1 1 1    0   14   20 o 11   64.66    1.60   68.80    0.00   48.40    0.00   19.99  180.00  0.90 
1 1 1    0   14   21 o  3  114.55    1.44  197.21    0.00   39.76    0.00  149.59  180.00  1.00 
1 1 1    0   14   22 o 16   44.35    1.56   96.37    0.00    6.64  180.00   96.89  180.00  0.94 
1 1 1    0   14   23 o 11   93.53    1.63   78.04  360.00  114.85  360.00   43.18  360.00  1.00 
1 1 1    0   14   24 o 16  314.22    2.81  326.64    0.00  319.17  360.00    9.90  360.00  1.00 
1 1 1    0   14   25 f  0  117.79    1.43   82.95  180.00   79.21  180.00    0.00    0.00  0.00 
1 1 1    0   14   26 o 19  175.55    2.19  149.54  360.00  206.60  360.00   62.10  360.00  1.00 
1 1 1    0   14   27 o 11    4.24    2.80    1.20  180.00    0.76  360.00    1.55  360.00  0.00 
1 1 1    0   14   28 o  6   46.04    1.31   76.66  180.00   14.17  180.00   63.61  360.00  1.00 
1 1 1    0   14   29 o  5  287.25    2.25  249.00  180.00  331.53  180.00   88.55  180.00  1.00 
1 1 1    0   14   30 o  3   98.81    1.36  109.09  180.00   91.12  180.00   15.38    0.00  1.00 
1 1 1    0   14   31 o 11   11.68    4.51   49.77    0.00   36.70  180.00   85.75  180.00  0.53 
1 1 1    0   14   32 o  6  197.73    1.68  119.29    0.00  276.97    0.00  158.48    0.00  1.00 
1 1 1    0   14   33 o  6   82.87    1.13   59.68  180.00  106.14  180.00   46.56  180.00  1.00 
1 1 1    0   14   34 o 18  197.79    1.67  201.45    0.00  194.03    0.00    7.51  180.00  1.00 
1 1 1    0   14   35 o  6  232.43    1.88  231.83  180.00  232.45  180.00    0.04  180.00  1.00 
1 1 1    0   14   36 o 16   10.53    3.50   31.55  180.00   21.07    0.00   52.76    0.00  0.50 
1 1 1    0   14   37 o 19   30.33    1.33   55.32  180.00    4.85  180.00   50.83  360.00  1.00 
1 1 1    0   14   38 o  5   25.16    1.51   20.85  180.00   20.99  180.00    0.19  180.00  0.83 
1 1 1    0   14   39 o 11    7.17    3.82    3.44    0.00    2.55  180.00    5.94  180.00  0.06 
1 1 1    0   14   40 x 13       ?       ?   24.46  180.00   23.93  180.00    0.00    0.00  0.00 
1 1 1    0   14   41 o 16   24.41    1.64   13.48  360.00   24.33  360.00   11.26  360.00  0.77 
1 1 1    0   14   42 o  6   66.83    1.19   66.08    0.00   70.04    0.00    6.42    0.00  1.00 
1 1 1    0   14   43 o 16   20.96    1.75   20.03  180.00   20.19  180.00    1.04  180.00  0.94 
1 1 1    0   14   44 f  0   21.27    1.67   18.60  180.00   17.66  180.00    0.00    0.00  0.00 
1 1 1    0   14   45 o  8    8.48    3.20    2.20  180.00    0.32  360.00    2.40  360.00  0.10 
1 1 1    0   14   46 o  2   10.96    3.30   18.43  180.00    1.56  180.00   15.90    0.00  0.87 
1 1 1    0   14   47 o 16   25.08    1.27   23.34  360.00   28.04  360.00    5.94  360.00  1.00 
1 1 1    0   14   48 o  7   32.87    1.10   22.66    0.00   44.27    0.00   22.80    0.00  1.00 
1 1 1    0   14   49 o  8   32.31    1.11   39.02  180.00   27.64  180.00    9.33    0.00  1.00 
1 1 1    0   14   50 o 12   14.49    1.89   18.99    0.00   10.77  360.00    7.23  180.00  0.99 
1 1 1    0   14   51 o 14   87.79    1.04   77.94    0.00  101.87    0.00   28.17    0.00  1.00 
1 1 1    0   14   52 o  2   23.75    1.30   25.68    0.00   23.26    0.00    0.98  180.00  1.00 
1 1 1    0   14   53 o  7    4.90    3.00    2.04  360.00    0.66  180.00    2.61  180.00  0.13 
1 1 1    0   14   54 o  6   29.81    1.14   27.61  360.00   33.90  360.00    8.16  360.00  1.00 
1 1 1    0   14   55 o 14    3.82    2.55    1.09    0.00    0.34  180.00    0.91  180.00  0.03 
1 1 1    0   14   56 o 13   32.33    1.10   32.30  180.00   33.77  180.00    2.89  180.00  1.00 
1 1 1    0   14   57 o 15    3.37    2.29    5.32    0.00    3.59  180.00    8.87  180.00  0.25 
1 1 1    0   14   58 o  4    2.35    1.72   12.14  180.00    9.61    0.00   21.00    0.00  0.38 
1 1 1    0   14   59 o 16    3.19    2.24    2.93  180.00    1.93  360.00    4.64  360.00  0.12 
1 1 1    0   14   60 o 19   29.25    1.30   34.74  180.00   26.35  180.00    5.80  360.00  1.00 
1 1 1    0   14   61 o  1   16.61    1.82   10.58    0.00   22.65    0.00   12.99    0.00  0.97 
1 1 1    0   14   62 o 13    2.50    1.81    9.41  180.00    7.01    0.00   14.85    0.00  0.17 
1 1 1    0   14   63 o  2    5.08    2.87    7.69  180.00    4.01    0.00    9.81    0.00  0.18 
1 1 1    0   14   64 o  8    8.89    3.28    2.52  180.00    0.10    0.00    1.92    0.00  0.10 
1 1 1    0   14   65 o  7   12.03    2.01   12.82    0.00    6.13    0.00    3.00  180.00  0.63 
1 1 1    0   14   66 o 15    5.60    3.22    3.96  180.00    1.56  360.00    4.34  360.00  0.11 
1 1 1    0   14   67 o  1    4.19    2.59    5.33    0.00    2.72  180.00    6.42  180.00  0.12 
1 1 1    0   14   68 f  0    5.19    2.85    6.56    0.00    4.54    0.00    0.00    0.00  0.00 
1 1 1    0   14   69 o 19    2.85    1.98    1.99    0.00    1.16  180.00    2.54  180.00  0.04 
1 1 1    0   14   70 o  2    3.63    2.33    5.25  180.00    2.60  360.00    6.25  360.00  0.15 
1 1 1    0   14   71 o 13    7.01    2.78    3.68  180.00    0.69  180.00    1.88    0.00  0.23 
1 1 1    0   14   72 o 13    2.25    1.64    3.98  180.00    2.27    0.00    5.06    0.00  0.11 
1 1 1    0   15    1 o  2  343.09    3.75  249.79   90.00  468.46   90.00  250.74   90.00  1.00 
1 1 1    0   15    2 o  9  495.94    4.27  507.60  270.00  524.19  270.00   56.50  270.00  1.00 
1 1 1    0   15    3 o 13   46.66    1.79   10.85   90.00    2.43   90.00   17.78   90.00  0.14 
1 1 1    0   15    4 o  9  383.28    3.37  414.90   90.00  337.59   90.00   91.37  270.00  1.00 
1 1 1    0   15    5 o  3   88.02    1.39  143.55  270.00   39.93  270.00   92.66   90.00  0.98 
1 1 1    0   15    6 o  3  556.45    4.12  577.31   90.00  552.18   90.00    8.54  270.00  1.00 
1 1 1    0   15    7 o 11   36.35    1.34   87.86  270.00   32.90   90.00   97.70   90.00  0.44 
1 1 1    0   15    8 f  0  184.45    1.64  209.44  270.00  187.06  270.00    0.00    0.00  0.00 
1 1 1    0   15    9 o 13   53.80    1.36   77.75   90.00    3.69   90.00   46.80  270.00  0.50 
1 1 1    0   15   10 o 17   41.57    1.24  123.42   90.00   42.25  270.00  142.36  270.00  0.70 
1 1 1    0   15   11 o 10  489.64    3.65  586.58   90.00  391.52   90.00  196.25  270.00  1.00 
1 1 1    0   15   12 o  7  188.76    1.66  181.51  270.00  190.96  270.00    4.38  270.00  1.00 
1 1 1    0   15   13 o 11  204.20    1.75  170.25   90.00  246.88   90.00   85.35   90.00  1.00 
1 1 1    0   15   14 o  6  265.64    2.13  306.56   90.00  250.23   90.00   30.82  270.00  1.00 
1 1 1    0   15   15 o 17  354.05    3.14  394.39   90.00  318.81   90.00   70.47  270.00  1.00 
1 1 1    0   15   16 o 16   28.22    1.37   37.94   90.00   21.71  270.00   60.26  270.00  0.30 
1 1 1    0   15   17 o 19   20.05    1.91   49.09   90.00   42.18  270.00   97.53  270.00  0.33 
1 1 1    0   15   18 o  4  220.57    2.13  172.42   90.00  271.52   90.00  101.90   90.00  1.00 
1 1 1    0   15   19 o  2   67.69    1.31   27.46   90.00   55.40   90.00   27.32   90.00  0.62 
1 1 1    0   15   20 o 15   43.47    1.35   49.11  270.00   13.84  270.00   35.88   90.00  0.73 
1 1 1    0   15   21 o  6   31.58    1.78   89.89   90.00   27.61  270.00  108.20  270.00  0.84 
1 1 1    0   15   22 o 11  154.87    2.05  177.23   90.00  141.02   90.00   27.70  270.00  1.00 
1 1 1    0   15   23 o  9  354.84    3.14  351.71   90.00  374.26   90.00   38.84   90.00  1.00 
1 1 1    0   15   24 o 19   93.87    1.67   90.99   90.00   99.35   90.00   10.96   90.00  1.00 
1 1 1    0   15   25 o  2  223.93    1.86  218.34   90.00  237.02   90.00   26.19   90.00  1.00 
1 1 1    0   15   26 o  1    7.10    3.67   36.83  270.00   30.78   90.00   64.55   90.00  0.21 
1 1 1    0   15   27 o  7   23.91    2.53   26.48   90.00    0.88   90.00   24.02  270.00  0.54 
1 1 1    0   15   28 o  7  224.28    1.85  193.52  270.00  260.40  270.00   72.24  270.00  1.00 
1 1 1    0   15   29 o  4   74.33    1.14   93.70  270.00   57.16  270.00   34.36   90.00  1.00 
1 1 1    0   15   30 o 14   28.25    1.60    2.18   90.00    1.34   90.00    0.65  270.00  0.06 
1 1 1    0   15   31 o 14  253.18    2.03  226.24   90.00  281.38   90.00   56.40   90.00  1.00 
1 1 1    0   15   32 o 15  133.82    1.33  111.23   90.00  156.53   90.00   45.43   90.00  1.00 
1 1 1    0   15   33 o  4   82.75    1.14   92.14  270.00   73.28  270.00   18.93   90.00  1.00 
1 1 1    0   15   34 o 11  132.78    1.33  103.70  270.00  161.57  270.00   57.57  270.00  1.00 
1 1 1    0   15   35 o 13   87.61    1.34   84.37   90.00   90.44   90.00    5.67   90.00  1.00 
1 1 1    0   15   36 o 18   93.75    1.16   90.87  270.00   96.09  270.00    4.67  270.00  1.00 
1 1 1    0   15   37 o 10    9.87    3.64   18.03   90.00   10.56  270.00   28.53  270.00  0.38 
1 1 1    0   15   38 o 19  154.86    1.64  141.00  270.00  170.45  270.00   31.19  270.00  1.00 
1 1 1    0   15   39 f  0   20.05    1.97   51.82  270.00   50.70  270.00    0.00    0.00  0.00 
1 1 1    0   15   40 o  6   24.58    1.66    9.58   90.00   21.05   90.00   11.76   90.00  0.62 
1 1 1    0   15   41 o 12   85.59    1.26   65.15   90.00  108.42   90.00   45.67   90.00  1.00 
1 1 1    0   15   42 o 16   13.87    2.32    2.20  270.00    1.28  270.00    0.82   90.00  0.12 
1 1 1    0   15   43 o  1   26.56    1.34   16.12   90.00   36.25   90.00   20.93   90.00  0.97 
1 1 1    0   15   44 o  6   16.64    2.12   21.62  270.00   11.70  270.00    8.80   90.00  0.97 
1 1 1    0   15   45 o  2   32.15    1.19   35.07  270.00   31.06  270.00    2.17   90.00  1.00 
1 1 1    0   15   46 o  4    3.23    2.30    4.57  270.00    3.57   90.00    7.89   90.00  0.12 
1 1 1    0   15   47 f  0    6.23    3.45    3.81   90.00    3.61   90.00    0.00    0.00  0.00 
1 1 1    0   15   48 o  2    6.90    3.31   12.13   90.00    2.66  270.00   14.15  270.00  0.64 
1 1 1    0   15   49 o  6   11.64    2.67   13.30   90.00    8.51   90.00    4.09  270.00  0.91 
1 1 1    0   15   50 o 19   14.29    2.06    1.57   90.00    5.23   90.00    3.75   90.00  0.24 
1 1 1    0   15   51 o  3   43.49    1.06   47.66   90.00   42.00   90.00    2.97  270.00  1.00 
1 1 1    0   15   52 o  8   38.46    1.25   41.01   90.00   38.40   90.00    0.13  270.00  1.00 
1 1 1    0   15   53 o 14    4.26    2.75    2.66   90.00    1.21  270.00    3.73  270.00  0.15 
1 1 1    0   15   54 o 17    5.44    3.18    4.55   90.00    0.93  270.00    5.32  270.00  0.32 
1 1 1    0   15   55 o  6    7.78    3.33   11.30  270.00    1.99  270.00    8.36   90.00  0.79 
1 1 1    0   15   56 o 10    3.92    2.57    4.16   90.00    2.13  270.00    5.87  270.00  0.20 
1 1 1    0   15   57 o 14    4.61    2.80    9.86  270.00    4.37   90.00   13.62   90.00  0.53 
1 1 1    0   15   58 o 10   12.33    2.86    3.34  270.00    8.75  270.00    5.65  270.00  0.48 
1 1 1    0   15   59 o  7   14.52    2.19   17.98  270.00   12.32  270.00    4.35   90.00  1.00 
1 1 1    0   15   60 o 11    5.96    3.30    2.48  270.00    0.20   90.00    2.48   90.00  0.17 
1 1 1    0   15   61 o 11    5.32    2.99    4.91  270.00    2.04   90.00    6.27   90.00  0.21 
1 1 1    0   15   62 o 13    4.40    2.82    3.06  270.00    1.78   90.00    4.18   90.00  0.07 
1 1 1    0   15   63 o  3    6.11    3.19    0.55   90.00    0.22  270.00    0.61  270.00  0.01 
1 1 1    0   15   64 o  3   24.98    1.21   20.27   90.00   34.65   90.00   20.10   90.00  0.98 
1 1 1    0   15   65 o 11    3.18    2.20    1.11  270.00    0.68   90.00    1.47   90.00  0.02 
1 1 1    0   15   66 o 17    6.82    3.16    9.76   90.00    2.37  270.00    9.19  270.00  0.33 
1 1 1    0   15   67 o  9    5.14    2.88    3.13  270.00    1.27   90.00    3.44   90.00  0.09 
1 1 1    0   15   68 o  2    3.45    2.37    0.87   90.00    0.48  270.00    1.08  270.00  0.02 
1 1 1    0   15   69 o  1    8.00    2.85   12.27   90.00    1.00   90.00    7.53  270.00  0.60 
1 1 1    0   15   70 o 10    4.89    2.72    2.71  270.00    0.81   90.00    2.70   90.00  0.11 
1 1 1    0   15   71 f  0    9.76    2.35   10.73  270.00    7.51  270.00    0.00    0.00  0.00 
1 1 1    0   15   72 f  0    4.99    2.84    1.85  270.00    1.30  270.00    0.00    0.00  0.00 
1 1 1    0   16    0 o 16  316.56    3.51  320.87  180.00  317.90  180.00    2.69  180.00  1.00 
1 1 1    0   16    1 f  0  117.30    1.87  161.15    0.00  135.60    0.00    0.00    0.00  0.00 
1 1 1    0   16    2 o 16  702.24    7.29  531.72  180.00  861.98  180.00  319.48  180.00  1.00 
1 1 1    0   16    3 o  3  112.80    1.86  145.23  180.00  101.77  180.00   20.51    0.00  0.99 
1 1 1    0   16    4 o 13  265.91    2.48  243.11    0.00  269.77    0.00    7.71    0.00  1.00 
1 1 1    0   16    5 f  0  155.19    1.72   32.44  360.00   25.16  360.00    0.00    0.00  0.00 
1 1 1    0   16    6 o 13  171.50    1.58  162.00  180.00  179.89  180.00   16.79  180.00  1.00 
1 1 1    0   16    7 o 17  270.29    2.18  253.62  180.00  311.47  180.00   82.35  180.00  1.00 
1 1 1    0   16    8 o 12  179.28    1.62  224.47    0.00  118.09    0.00  122.37  180.00  1.00 
1 1 1    0   16    9 o 17   31.50    1.40   32.97  360.00   17.57  180.00   49.32  180.00  0.23 
1 1 1    0   16   10 o 13  333.10    2.59  368.42  180.00  312.54  180.00   41.13    0.00  1.00 
1 1 1    0   16   11 o 10  157.38    1.50  163.41    0.00  153.16    0.00    8.43  180.00  1.00 
1 1 1    0   16   12 o  9   59.00    1.17   85.36  180.00    9.09  180.00   89.27    0.00  0.91 
1 1 1    0   16   13 o  8  166.74    1.55  180.93  180.00  166.26  180.00    0.96    0.00  1.00 
1 1 1    0   16   14 o 13  121.13    1.32   99.70  360.00  158.87  360.00   76.72  360.00  0.99 
1 1 1    0   16   15 o 18  155.77    1.48  211.10  180.00  111.20  180.00   89.13  360.00  1.00 
1 1 1    0   16   16 o  8  232.27    1.93  253.87  180.00  218.33  180.00   27.88    0.00  1.00 
1 1 1    0   16   17 o  6   12.72    2.64   21.50    0.00   24.46  180.00   52.45  180.00  0.14 
1 1 1    0   16   18 o 18   25.05    1.48   18.58  180.00    7.56  360.00   24.32  360.00  0.18 
1 1 1    0   16   19 o 10  230.58    2.21  254.54  180.00  216.86  180.00   27.43  360.00  1.00 
1 1 1    0   16   20 o  9   20.36    1.80   11.72  180.00    4.97    0.00   13.74    0.00  0.09 
1 1 1    0   16   21 o 12   59.92    1.68   79.64  180.00   43.67  180.00   31.17    0.00  0.99 
1 1 1    0   16   22 o  5  268.90    2.49  265.08  180.00  281.44  180.00   25.08  180.00  1.00 
1 1 1    0   16   23 o  3  115.59    1.82  142.88    0.00   94.89    0.00   41.40  180.00  1.00 
1 1 1    0   16   24 o  2  111.16    1.27   72.09  180.00  152.47  180.00   82.62  180.00  1.00 
1 1 1    0   16   25 o  8  147.08    1.42  143.09  180.00  153.85  180.00   13.53  180.00  1.00 
1 1 1    0   16   26 o 10   12.83    3.41   28.53  180.00   18.80    0.00   46.42    0.00  0.34 
1 1 1    0   16   27 o  1   88.02    1.39   85.32  360.00   93.05  360.00   10.08  360.00  1.00 
1 1 1    0   16   28 o  6   68.67    1.40   89.64    0.00   48.90    0.00   39.54  180.00  1.00 
1 1 1    0   16   29 o 18   33.75    2.17    5.79  360.00    7.75  360.00    2.06  360.00  0.20 
1 1 1    0   16   30 o  3  140.58    1.39  130.45  180.00  151.14  180.00   21.13  180.00  1.00 
1 1 1    0   16   31 o 18   43.11    1.24   51.82  180.00   33.45  180.00   18.34    0.00  0.99 
1 1 1    0   16   32 o  7   61.30    1.36   49.19  360.00   73.25  360.00   23.99  360.00  1.00 
1 1 1    0   16   33 o  3   71.67    1.14   87.71  180.00   55.34  180.00   32.65    0.00  1.00 
1 1 1    0   16   34 o 18   12.81    2.95    1.56    0.00    0.66  180.00    2.23  180.00  0.04 
1 1 1    0   16   35 o 11    9.44    3.59   32.81  180.00   22.22    0.00   55.18    0.00  0.57 
1 1 1    0   16   36 o 19  204.17    1.72  161.02    0.00  248.03    0.00   87.71    0.00  1.00 
1 1 1    0   16   37 o 10   69.86    1.29   80.17  360.00   60.63  360.00   18.47  180.00  1.00 
1 1 1    0   16   38 o 12  108.15    1.43  100.93  180.00  117.64  180.00   18.97  180.00  1.00 
1 1 1    0   16   39 o  8    8.25    3.83    0.95    0.00    0.54  180.00    1.46  180.00  0.02 
1 1 1    0   16   40 o  2    9.81    3.71    5.21    0.00    1.67  180.00    6.69  180.00  0.17 
1 1 1    0   16   41 o  5   17.24    1.94   20.36  360.00   11.21  360.00    8.27  180.00  0.89 
1 1 1    0   16   42 o  3  101.91    1.17   93.28  180.00  115.19  180.00   26.56  180.00  1.00 
1 1 1    0   16   43 o  7   14.09    2.41    6.86  180.00    7.47  180.00    0.97  180.00  0.50 
1 1 1    0   16   44 o 13   24.45    1.68   27.36    0.00   22.97    0.00    2.95  180.00  1.00 
1 1 1    0   16   45 o 12   97.50    1.31   88.91  360.00  110.78  360.00   26.55  360.00  1.00 
1 1 1    0   16   46 o  8   11.36    2.99    1.94    0.00    2.57    0.00    0.73    0.00  0.19 
1 1 1    0   16   47 o 17   22.62    1.79   29.99  180.00   16.83  180.00   11.58    0.00  1.00 
1 1 1    0   16   48 o 16    5.65    3.22    0.30  180.00    0.10    0.00    0.39    0.00  0.02 
1 1 1    0   16   49 o 16   16.26    1.95    6.75  180.00   20.31  180.00   13.91  180.00  0.82 
1 1 1    0   16   50 o  3   46.93    1.08   39.55  180.00   56.50  180.00   19.13  180.00  1.00 
1 1 1    0   16   51 o 11   35.63    1.32   38.97    0.00   34.66    0.00    1.95  180.00  1.00 
1 1 1    0   16   52 o  1   19.08    1.69    0.42    0.00    4.25    0.00    3.84    0.00  0.12 
1 1 1    0   16   53 o 18   40.53    1.24   32.39  180.00   50.52  180.00   19.98  180.00  1.00 
1 1 1    0   16   54 o 17   10.63    3.24    5.97    0.00    8.62  360.00    3.02  360.00  0.67 
1 1 1    0   16   55 o  3    3.68    2.50    3.83    0.00    2.09  180.00    5.48  180.00  0.18 
1 1 1    0   16   56 o  5   28.70    1.42   24.31    0.00   34.61    0.00   11.82    0.00  1.00 
1 1 1    0   16   57 o 16    2.82    2.04    6.07  180.00    4.36    0.00    9.99    0.00  0.23 
1 1 1    0   16   58 o 16    4.93    2.95    9.68  180.00    3.70    0.00   12.67    0.00  0.53 
1 1 1    0   16   59 o 14   21.50    1.42   18.21  180.00   26.21  180.00    9.42  180.00  1.00 
1 1 1    0   16   60 o 19   10.87    3.26   11.71  360.00    7.54  360.00    2.84  180.00  0.82 
1 1 1    0   16   61 f  0   20.88    1.69   22.15  360.00   17.94  360.00    0.00    0.00  0.00 
1 1 1    0   16   62 o 15   17.80    1.97   24.49  180.00   15.99  180.00    2.07  360.00  0.96 
1 1 1    0   16   63 o 13   32.20    1.31   23.85  180.00   47.07  180.00   29.83  180.00  1.00 
1 1 1    0   16   64 o 13    3.49    2.40    2.12  360.00    1.25  180.00    2.76  180.00  0.04 
1 1 1    0   16   65 o 13    4.10    2.66    2.04  180.00    1.08    0.00    2.51    0.00  0.04 
1 1 1    0   16   66 o 18    4.55    2.78    2.37    0.00    1.13  180.00    2.78  180.00  0.06 
1 1 1    0   16   67 o 15    9.31    2.98   10.56  180.00    2.24  180.00    5.08  360.00  0.51 
1 1 1    0   16   68 f  0    8.07    2.98    9.25  180.00    6.42  180.00    0.00    0.00  0.00 
1 1 1    0   16   69 o  3    2.40    1.74    3.07  360.00    1.84  180.00    3.98  180.00  0.06 
1 1 1    0   16   70 o  5    3.84    2.56    3.17  180.00    1.32    0.00    3.54    0.00  0.12 
1 1 1    0   16   71 f  0    2.55    1.82    2.19    0.00    1.53    0.00    0.00    0.00  0.00 
1 1 1    0   17    1 o 19  243.33    2.33  211.16  270.00  261.81  270.00   36.96  270.00  1.00 
1 1 1    0   17    2 o 18   97.53    1.27   61.16  270.00  111.60  270.00   52.75  270.00  0.87 
1 1 1    0   17    3 o  4  170.23    1.59   94.99   90.00  231.44   90.00  122.52   90.00  1.00 
1 1 1    0   17    4 o  6   77.22    1.75    2.75   90.00   33.82   90.00   14.60   90.00  0.34 
1 1 1    0   17    5 o  5   69.59    1.73   45.79   90.00   46.02   90.00    1.68  270.00  0.67 
1 1 1    0   17    6 o  6  171.11    1.85  232.95   90.00  122.44   90.00   97.35  270.00  1.00 
1 1 1    0   17    7 o  7  123.91    1.58   94.21   90.00  149.67   90.00   52.47   90.00  1.00 
1 1 1    0   17    8 o 11   23.14    1.71   18.59   90.00   13.75  270.00   33.03  270.00  0.12 
1 1 1    0   17    9 o  5   70.97    1.41   41.01   90.00   43.39   90.00   15.85   90.00  0.50 
1 1 1    0   17   10 o 13   20.62    1.85   22.89   90.00   13.47  270.00   31.41  270.00  0.11 
1 1 1    0   17   11 o 12   98.14    1.26   85.09  270.00  115.48  270.00   38.13  270.00  0.98 
1 1 1    0   17   12 o 10  209.05    1.81  263.68   90.00  171.52   90.00   75.06  270.00  1.00 
1 1 1    0   17   13 o 13   66.75    1.19   18.34   90.00    8.60   90.00    4.63   90.00  0.09 
1 1 1    0   17   14 o  6  204.16    1.77  225.37  270.00  190.97  270.00   26.37   90.00  1.00 
1 1 1    0   17   15 o  8  279.18    2.24  252.83  270.00  314.51  270.00   70.67  270.00  1.00 
1 1 1    0   17   16 o 14  218.22    1.86  233.32   90.00  208.19   90.00   20.07  270.00  1.00 
1 1 1    0   17   17 o 10   55.29    1.66   27.36  270.00   38.98  270.00   16.11  270.00  0.56 
1 1 1    0   17   18 o 19  133.17    1.59  143.82  270.00  126.06  270.00   14.22   90.00  1.00 
1 1 1    0   17   19 o 17  113.04    1.49  106.18  270.00  124.16  270.00   22.24  270.00  1.00 
1 1 1    0   17   20 o  1   23.10    2.01    1.21   90.00    1.08  270.00    4.63  270.00  0.05 
1 1 1    0   17   21 o 15   57.17    1.71   23.40  270.00   64.21  270.00   39.39  270.00  0.78 
1 1 1    0   17   22 o 16   81.54    1.72   58.39   90.00  106.53   90.00   50.12   90.00  1.00 
1 1 1    0   17   23 o  2    7.99    4.05   19.12   90.00   15.62  270.00   33.45  270.00  0.14 
1 1 1    0   17   24 o  6  177.61    1.61  215.88   90.00  143.88   90.00   67.46  270.00  1.00 
1 1 1    0   17   25 f  0   47.20    1.25   31.18   90.00   29.97   90.00    0.00    0.00  0.00 
1 1 1    0   17   26 o 18    6.97    3.90   28.23  270.00   24.88   90.00   52.47   90.00  0.19 
1 1 1    0   17   27 o 11   26.46    2.37   53.69   90.00    5.52  270.00   58.66  270.00  0.90 
1 1 1    0   17   28 o  9  153.80    1.73  125.56  270.00  182.92  270.00   58.24  270.00  1.00 
1 1 1    0   17   29 o  3   66.88    1.41   63.83  270.00   70.00  270.00    6.26  270.00  1.00 
1 1 1    0   17   30 o 14   93.49    1.22   38.99   90.00  147.93   90.00  108.93   90.00  1.00 
1 1 1    0   17   31 o 18   38.34    1.63   41.69   90.00   33.10   90.00    8.68  270.00  0.98 
1 1 1    0   17   32 o 18   94.50    1.22   73.67  270.00  115.05  270.00   41.08  270.00  1.00 
1 1 1    0   17   33 o 13   59.85    1.18   54.97  270.00   64.42  270.00    9.13  270.00  1.00 
1 1 1    0   17   34 o 14   27.82    1.54   57.46  270.00    2.04   90.00   59.62   90.00  1.00 
1 1 1    0   17   35 o  4  267.07    2.47  202.88   90.00  332.61   90.00  131.07   90.00  1.00 
1 1 1    0   17   36 o  2   70.30    1.33   61.63  270.00   79.90  270.00   19.21  270.00  1.00 
1 1 1    0   17   37 o  1   85.70    1.18   78.99  270.00   94.31  270.00   17.22  270.00  1.00 
1 1 1    0   17   38 o 14    7.35    3.61    5.38   90.00    3.46  270.00    8.67  270.00  0.12 
1 1 1    0   17   39 o 17   27.91    1.50   30.69   90.00   26.04   90.00    3.49  270.00  1.00 
1 1 1    0   17   40 o  4   82.65    1.13   84.79  270.00   84.24  270.00    3.18  270.00  1.00 
1 1 1    0   17   41 o  7   44.66    1.13   62.25  270.00   30.20  270.00   28.92   90.00  1.00 
1 1 1    0   17   42 o  8   15.79    2.54   21.17   90.00   10.08   90.00    9.99  270.00  0.95 
1 1 1    0   17   43 o 12   62.10    1.11   54.70  270.00   72.38  270.00   20.55  270.00  1.00 
1 1 1    0   17   44 f  0   70.89    1.11   69.78   90.00   66.10   90.00    0.00    0.00  0.00 
1 1 1    0   17   45 o 14   19.20    2.10   25.62   90.00   14.11   90.00   10.16  270.00  1.00 
1 1 1    0   17   46 o 16   41.87    1.17   41.09   90.00   44.82   90.00    5.90   90.00  1.00 
1 1 1    0   17   47 o 17   15.63    2.68   17.37   90.00   14.48   90.00    1.98  270.00  0.99 
1 1 1    0   17   48 f  0   31.33    1.54   19.42   90.00   18.39   90.00    0.00    0.00  0.00 
1 1 1    0   17   49 o  7   37.28    1.20   36.55  270.00   40.02  270.00    5.47  270.00  1.00 
1 1 1    0   17   50 o 13   11.89    3.43    5.67  270.00   10.27  270.00    5.01  270.00  0.65 
1 1 1    0   17   51 o 13   21.62    1.65   20.02   90.00   24.60   90.00    5.97   90.00  1.00 
1 1 1    0   17   52 o 15   49.52    1.52   53.89   90.00   48.25   90.00    2.54  270.00  1.00 
1 1 1    0   17   53 f  0    4.66    3.00    0.19   90.00    0.18   90.00    0.00    0.00  0.00 
1 1 1    0   17   54 o 15   32.53    1.27   24.13  270.00   42.00  270.00   18.95  270.00  1.00 
1 1 1    0   17   55 o  8    4.31    2.88    1.78  270.00    0.79   90.00    2.41   90.00  0.10 
1 1 1    0   17   56 o 14    2.64    1.93    1.52  270.00    1.15   90.00    2.60   90.00  0.06 
1 1 1    0   17   57 o  3    4.59    2.90    2.00   90.00    0.79  270.00    2.64  270.00  0.11 
1 1 1    0   17   58 o  2   18.43    1.71   25.84  270.00   13.00  270.00   10.86   90.00  1.00 
1 1 1    0   17   59 o  7    5.69    3.18    4.36  270.00    1.03   90.00    4.98   90.00  0.26 
1 1 1    0   17   60 o 18    7.43    3.43    5.31  270.00    0.68   90.00    5.08   90.00  0.25 
1 1 1    0   17   61 o  3    3.03    2.19    6.75  270.00    4.54   90.00    9.65   90.00  0.10 
1 1 1    0   17   62 o  6    6.54    3.60    8.44  270.00    3.08   90.00    9.21   90.00  0.23 
1 1 1    0   17   63 o 16   14.04    3.02   16.07  270.00   10.57  270.00    0.90   90.00  0.78 
1 1 1    0   17   64 o  7   12.29    2.78    0.88  270.00    0.70  270.00    0.09  270.00  0.05 
1 1 1    0   17   65 o  9    3.10    2.19    1.66  270.00    0.99   90.00    2.16   90.00  0.03 
1 1 1    0   17   66 o  4   18.12    2.05    6.31  270.00   16.50  270.00   12.14  270.00  0.58 
1 1 1    0   17   67 o  8   10.95    2.61    6.30  270.00    4.68  270.00    0.31  270.00  0.41 
1 1 1    0   17   68 f  0    1.82    1.36    1.95  270.00    1.36  270.00    0.00    0.00  0.00 
1 1 1    0   17   69 o  6    3.64    2.39    3.16  270.00    1.45   90.00    3.66   90.00  0.10 
1 1 1    0   17   70 o  1    3.35    2.25    2.38  270.00    1.05   90.00    2.71   90.00  0.09 
1 1 1    0   17   71 o 10    3.54    2.43    6.34  270.00    2.10   90.00    6.57   90.00  0.33 
1 1 1    0   18    0 o  9  150.92    2.14  274.07  180.00   26.01  180.00  249.81    0.00  1.00 
1 1 1    0   18    1 o 19   89.19    1.47   95.46  180.00   85.31  180.00    4.41    0.00  0.98 
1 1 1    0   18    2 o  6   53.22    1.48   30.33  180.00   15.72  180.00   12.18    0.00  0.41 
1 1 1    0   18    3 o  1  216.48    2.16  237.44    0.00  191.88    0.00   49.21  180.00  1.00 
1 1 1    0   18    4 f  0  201.57    1.79  288.92  180.00  280.46  180.00    0.00    0.00  0.00 
1 1 1    0   18    5 o  7   92.18    1.28  212.95  180.00   13.59    0.00  211.53    0.00  1.00 
1 1 1    0   18    6 o 10  124.09    1.60   48.30  180.00  189.20  180.00  140.57  180.00  0.96 
1 1 1    0   18    7 x 15       ?       ?   96.11  180.00   82.40  180.00    0.00    0.00  0.00 
1 1 1    0   18    8 o 11  101.61    1.86  100.49    0.00  107.18  360.00   11.65  360.00  1.00 
1 1 1    0   18    9 o 12  168.29    1.85  157.72  180.00  186.87  180.00   37.16  180.00  1.00 
1 1 1    0   18   10 o 10  160.97    1.80  159.93  180.00  166.84  180.00   11.75  180.00  1.00 
1 1 1    0   18   11 o 19   43.62    1.57    9.18  360.00    3.00  360.00    2.30  180.00  0.10 
1 1 1    0   18   12 o 10  280.78    2.27  265.64    0.00  305.92    0.00   50.27    0.00  1.00 
1 1 1    0   18   13 o 10   29.72    1.49   26.53  180.00    5.51    0.00   32.69    0.00  0.36 
1 1 1    0   18   14 o  1  181.30    1.66  110.42    0.00  259.56  360.00  156.51  360.00  1.00 
1 1 1    0   18   15 o 17  322.94    2.54  331.43  180.00  332.77  180.00   19.65  180.00  1.00 
1 1 1    0   18   16 o  1  324.41    2.55  305.52    0.00  354.20    0.00   59.59    0.00  1.00 
1 1 1    0   18   17 o  6   12.24    4.28   56.57  360.00   44.79  180.00   99.12  180.00  0.39 
1 1 1    0   18   18 o  1   16.16    3.75   47.77  180.00   33.22  360.00   82.42  360.00  0.49 
1 1 1    0   18   19 o  1  225.43    2.21  226.20  180.00  229.92  180.00    8.97  180.00  1.00 
1 1 1    0   18   20 o  3  130.46    1.99  127.25  360.00  137.38  360.00   13.83  360.00  1.00 
1 1 1    0   18   21 x 10       ?       ?   21.15    0.00   20.50    0.00    0.00    0.00  0.00 
1 1 1    0   18   22 o  4  309.46    2.83  346.72  180.00  281.21  180.00   56.49    0.00  1.00 
1 1 1    0   18   23 o 11  100.24    1.29  133.74  180.00   69.34  180.00   61.78    0.00  1.00 
1 1 1    0   18   24 o  2    4.36    2.91   52.62  360.00   49.63  180.00  101.25  180.00  0.23 
1 1 1    0   18   25 o  8   11.34    5.10   48.21  180.00   36.80    0.00   85.12    0.00  0.51 
1 1 1    0   18   26 o  9  112.03    1.87   92.87  180.00  131.92  180.00   39.77  180.00  1.00 
1 1 1    0   18   27 f  0  125.84    1.93   90.60    0.00   90.39    0.00    0.00    0.00  0.00 
1 1 1    0   18   28 o 11   80.65    1.24   39.09  360.00  122.02  360.00   82.94  360.00  1.00 
1 1 1    0   18   29 o 18   68.93    1.23   45.97  180.00   91.76  180.00   45.73  180.00  1.00 
1 1 1    0   18   30 o  5   61.40    1.47   47.20    0.00   75.42  360.00   28.08  360.00  1.00 
1 1 1    0   18   31 o  4  175.87    1.60  138.05    0.00  213.03    0.00   74.31    0.00  1.00 
1 1 1    0   18   32 o  5   56.45    1.48   39.34  180.00   73.28  180.00   33.68  180.00  1.00 
1 1 1    0   18   33 o 10   35.53    1.41   45.87  180.00   25.17  180.00   20.64    0.00  1.00 
1 1 1    0   18   34 o  6   84.37    1.40   85.79  180.00   83.79  180.00    1.18    0.00  1.00 
1 1 1    0   18   35 o 15   72.23    1.73   53.67    0.00   91.77    0.00   39.07    0.00  1.00 
1 1 1    0   18   36 o 11   54.80    1.21   55.73    0.00   55.35    0.00    1.10    0.00  1.00 
1 1 1    0   18   37 o  5   32.71    1.51   39.79  360.00   26.93  360.00   11.53  180.00  1.00 
1 1 1    0   18   38 o 15    5.37    3.22   17.97    0.00   13.71  180.00   30.97  180.00  0.33 
1 1 1    0   18   39 o  4   52.82    1.15   45.74    0.00   61.96    0.00   18.29    0.00  1.00 
1 1 1    0   18   40 o 11   20.28    1.68   21.51  180.00   19.22  180.00    1.19    0.00  0.98 
1 1 1    0   18   41 o  4   25.48    1.44   14.78  360.00   35.76  360.00   21.75  360.00  0.98 
1 1 1    0   18   42 o  4   57.29    1.11   56.09    0.00   61.44    0.00    8.30    0.00  1.00 
1 1 1    0   18   43 o 17   15.05    1.97   14.38    0.00   14.75    0.00    1.14    0.00  0.94 
1 1 1    0   18   44 o 12   26.38    1.42   19.37    0.00   34.40  360.00   16.05  360.00  1.00 
1 1 1    0   18   45 o 13  100.98    1.39   97.97  180.00  109.15  180.00   16.33  180.00  1.00 
1 1 1    0   18   46 o 12   23.08    2.03   38.51  180.00    9.68  180.00   26.81    0.00  1.00 
1 1 1    0   18   47 o  1   60.57    1.32   54.56  180.00   69.48  180.00   17.83  180.00  1.00 
1 1 1    0   18   48 o 11   20.65    2.78   10.42  360.00   30.75  360.00   20.89  360.00  0.98 
1 1 1    0   18   49 o  9    5.36    3.56   12.04  360.00    4.48  180.00   15.68  180.00  0.63 
1 1 1    0   18   50 o  1    4.98    3.14    7.06  180.00    2.31    0.00    8.94    0.00  0.43 
1 1 1    0   18   51 o 19   23.18    1.86   22.68  180.00   25.13  180.00    3.90  180.00  1.00 
1 1 1    0   18   52 o  8    8.73    3.89   13.45  180.00    2.89  180.00    9.72    0.00  0.89 
1 1 1    0   18   53 o 17    9.46    4.18    0.99  360.00    0.92  360.00    0.16  360.00  0.09 
1 1 1    0   18   54 o 16   31.48    1.36   35.31    0.00   29.78    0.00    3.41  180.00  1.00 
1 1 1    0   18   55 o 13    8.75    3.62    1.92    0.00    1.63    0.00    0.09  180.00  0.19 
1 1 1    0   18   56 o  7   17.10    1.98   11.73  180.00   22.99  180.00   12.08  180.00  0.99 
1 1 1    0   18   57 o 12   16.01    2.09   17.35  360.00   15.92  360.00    0.13  180.00  1.00 
1 1 1    0   18   58 o 19   22.28    1.55   24.27    0.00   22.23    0.00    0.10  180.00  1.00 
1 1 1    0   18   59 o  1   16.36    1.94   13.27    0.00   19.15    0.00    7.92    0.00  0.93 
1 1 1    0   18   60 o 10   24.49    1.41   15.42  180.00   35.11  180.00   23.22  180.00  0.96 
1 1 1    0   18   61 o 14    4.68    3.19   15.34    0.00    8.39  180.00   19.59  180.00  0.30 
1 1 1    0   18   62 o 16   13.34    3.47   14.71  360.00    8.43  360.00    2.12  180.00  0.71 
1 1 1    0   18   63 f  0    3.90    2.70    3.05    0.00    2.15    0.00    0.00    0.00  0.00 
1 1 1    0   18   64 f  0   10.40    3.85    0.09    0.00    0.07    0.00    0.00    0.00  0.00 
1 1 1    0   18   65 o 17    2.33    1.73    5.56  360.00    3.51  180.00    7.35  180.00  0.07 
1 1 1    0   18   66 o 11   21.50    1.50   14.59    0.00   31.36    0.00   21.25    0.00  0.96 
1 1 1    0   18   67 o 13   10.21    2.97    6.39  180.00    4.17  180.00    0.27    0.00  0.42 
1 1 1    0   18   68 o 19    9.49    2.97    8.41  180.00    5.00  180.00    0.86    0.00  0.57 
1 1 1    0   18   69 o 17    6.38    3.09    3.32  360.00    0.33  360.00    2.00  180.00  0.21 
1 1 1    0   18   70 o 15    3.79    2.57    6.18  360.00    2.00  180.00    6.35  180.00  0.31 
1 1 1    0   19    1 o 19   98.61    1.33  172.39  270.00   32.10  270.00  133.02   90.00  1.00 
1 1 1    0   19    2 o 16  105.53    1.35  109.02   90.00   99.80   90.00   11.40  270.00  1.00 
1 1 1    0   19    3 o 19  127.85    1.66   82.67  270.00  181.26  270.00  107.10  270.00  1.00 
1 1 1    0   19    4 o 19    8.76    4.20   64.27   90.00   56.78  270.00  117.23  270.00  0.21 
1 1 1    0   19    5 o 11  112.89    1.59  149.01  270.00   76.64  270.00   72.50   90.00  1.00 
1 1 1    0   19    6 o 19   36.88    1.70   21.02  270.00    2.39  270.00   12.73   90.00  0.24 
1 1 1    0   19    7 o 19  128.25    1.43  137.87   90.00  126.27   90.00    3.96  270.00  1.00 
1 1 1    0   19    8 o 14  107.77    1.36   98.05  270.00  116.45  270.00   17.37  270.00  1.00 
1 1 1    0   19    9 o  3   32.35    1.76   95.37  270.00   34.06   90.00  125.94   90.00  0.89 
1 1 1    0   19   10 o 16  132.77    2.06   66.18  270.00  201.33  270.00  137.20  270.00  1.00 
1 1 1    0   19   11 o 18  212.04    2.64  229.99   90.00  202.64   90.00   18.81  270.00  1.00 
1 1 1    0   19   12 o 18  156.02    1.81  167.31  270.00  149.42  270.00   13.18   90.00  1.00 
1 1 1    0   19   13 o  9   44.07    1.63    7.63   90.00    6.66   90.00    1.50   90.00  0.13 
1 1 1    0   19   14 o  9   72.01    1.51   10.87  270.00   50.01  270.00   40.39  270.00  0.41 
1 1 1    0   19   15 o  8  403.51    3.57  388.20   90.00  431.35   90.00   55.68   90.00  1.00 
1 1 1    0   19   16 o 13  238.36    2.85  205.39  270.00  276.91  270.00   77.11  270.00  1.00 
1 1 1    0   19   17 o 18  184.54    1.98  154.72   90.00  219.77   90.00   70.46   90.00  1.00 
1 1 1    0   19   18 o 17   25.34    3.06   49.57   90.00    6.64  270.00   54.70  270.00  0.82 
1 1 1    0   19   19 o 10   10.50    4.93    8.79  270.00    6.05   90.00   13.80   90.00  0.08 
1 1 1    0   19   20 o  1   28.13    2.17   79.59  270.00   22.49   90.00   99.94   90.00  0.98 
1 1 1    0   19   21 o  5  112.03    1.60  122.04  270.00  104.91  270.00   14.25   90.00  1.00 
1 1 1    0   19   22 o 11    2.57    1.91   18.79  270.00   18.64   90.00   37.54   90.00  0.05 
1 1 1    0   19   23 o  8   64.92    1.38   50.63  270.00   79.30  270.00   29.03  270.00  1.00 
1 1 1    0   19   24 o 17  323.25    2.55  257.80   90.00  390.38   90.00  134.26   90.00  1.00 
1 1 1    0   19   25 o  8  107.59    1.89  103.60  270.00  111.83  270.00    8.48  270.00  1.00 
1 1 1    0   19   26 o  3    8.38    4.41   45.80  270.00   38.93   90.00   84.71   90.00  0.41 
1 1 1    0   19   27 o  7   38.63    1.78    0.24   90.00    0.67   90.00    0.43   90.00  0.01 
1 1 1    0   19   28 f  0   16.92    2.64   16.66  270.00   16.71  270.00    0.00    0.00  0.00 
1 1 1    0   19   29 o  7   76.80    1.27   45.32   90.00  108.08   90.00   62.57   90.00  1.00 
1 1 1    0   19   30 o  9   92.44    1.28   74.57   90.00  109.87   90.00   34.86   90.00  1.00 
1 1 1    0   19   31 o  9   43.50    1.69   59.89  270.00   26.97  270.00   33.05   90.00  1.00 
1 1 1    0   19   32 o 12   32.80    1.54   15.63   90.00   39.04   90.00   23.50   90.00  0.83 
1 1 1    0   19   33 f  0   31.15    1.67   21.42  270.00   21.13  270.00    0.00    0.00  0.00 
1 1 1    0   19   34 o 13    5.90    3.86   38.39  270.00   31.22   90.00   68.78   90.00  0.54 
1 1 1    0   19   35 o 17   17.71    2.17    6.84   90.00    5.70   90.00    0.94  270.00  0.35 
1 1 1    0   19   36 o 15   94.70    1.42  107.42   90.00   85.79   90.00   17.84  270.00  1.00 
1 1 1    0   19   37 o  3   29.21    1.65   16.09   90.00   39.93   90.00   24.50   90.00  0.95 
1 1 1    0   19   38 o  7   96.83    1.23   94.19  270.00  103.90  270.00   14.14  270.00  1.00 
1 1 1    0   19   39 o  6   43.87    1.23   53.67   90.00   36.87   90.00   14.00  270.00  1.00 
1 1 1    0   19   40 o  4   35.71    1.29   44.78   90.00   28.97   90.00   13.47  270.00  1.00 
1 1 1    0   19   41 o 11    5.78    3.26    4.04  270.00    2.03   90.00    5.86   90.00  0.15 
1 1 1    0   19   42 o  3   29.66    1.37   16.59   90.00   43.58   90.00   27.86   90.00  1.00 
1 1 1    0   19   43 o 18   37.95    1.24   28.30   90.00   49.09   90.00   22.29   90.00  1.00 
1 1 1    0   19   44 o  2   38.44    1.26   34.83  270.00   43.89  270.00   10.89  270.00  1.00 
1 1 1    0   19   45 o 10   11.70    3.25   24.27   90.00    0.17   90.00   22.83  270.00  0.99 
1 1 1    0   19   46 o  8   69.48    1.38   72.54  270.00   70.27  270.00    1.59  270.00  1.00 
1 1 1    0   19   47 o 16   24.48    1.57   41.16  270.00   10.10  270.00   28.76   90.00  1.00 
1 1 1    0   19   48 o 12   21.06    2.30   17.10  270.00   26.27  270.00   10.42  270.00  1.00 
1 1 1    0   19   49 o  2   17.17    2.31   15.25   90.00   19.90   90.00    5.50   90.00  1.00 
1 1 1    0   19   50 o  6   27.22    1.60   30.73   90.00   25.04   90.00    4.36  270.00  1.00 
1 1 1    0   19   51 o 13   15.10    4.47    0.24   90.00    0.07  269.99    0.05  269.99  0.00 
1 1 1    0   19   52 o 15    4.36    2.85    4.36  270.00    2.17   90.00    6.66   90.00  0.27 
1 1 1    0   19   53 o  9    6.62    3.47   16.82   90.00    3.97  270.00   19.52  270.00  0.87 
1 1 1    0   19   54 o  4   14.84    2.20    9.17   90.00   19.66   90.00   11.14   90.00  0.95 
1 1 1    0   19   55 o  9   14.62    2.15   19.74   90.00   10.86   90.00    7.50  270.00  1.00 
1 1 1    0   19   56 o  1    8.84    4.11    0.50  270.00    0.38  270.00    0.05   90.00  0.05 
1 1 1    0   19   57 o 10    7.93    3.96    0.47  270.00    0.22  270.00    0.19   90.00  0.04 
1 1 1    0   19   58 o  7   12.31    3.58    6.07  270.00    7.30  270.00    2.08  270.00  0.51 
1 1 1    0   19   59 o  3   17.58    1.93   10.72  270.00   18.62  270.00   10.22  270.00  0.77 
1 1 1    0   19   60 o  3    6.81    3.76    8.07   90.00    2.83  270.00    8.75  270.00  0.23 
1 1 1    0   19   61 o  8    5.74    3.35    9.64   90.00    4.14  270.00   11.08  270.00  0.24 
1 1 1    0   19   62 o 10   14.46    3.30   12.54   90.00   11.43   90.00    2.58   90.00  0.70 
1 1 1    0   19   63 o  3    4.69    3.01    8.89  270.00    4.27   90.00   10.50   90.00  0.21 
1 1 1    0   19   64 o 15    3.25    2.34    1.65   90.00    0.95  270.00    2.10  270.00  0.03 
1 1 1    0   19   65 f  0    6.53    3.41    8.67   90.00    6.01   90.00    0.00    0.00  0.00 
1 1 1    0   19   66 o  9    4.69    2.92    7.10  270.00    2.88   90.00    7.81   90.00  0.22 
1 1 1    0   19   67 o 15   13.21    2.42    8.12  270.00   12.78  270.00    7.13  270.00  0.70 
1 1 1    0   19   68 o  5    5.27    3.05    9.91  270.00    2.13   90.00    9.05   90.00  0.46 
1 1 1    0   19   69 o 11    9.11    3.65    1.31   90.00    1.50   90.00    0.58   90.00  0.13 
1 1 1    0   20    0 o 10   15.52    4.50   23.07  180.00   16.30  360.00   34.87  360.00  0.07 
1 1 1    0   20    1 o  6   80.27    1.55  109.13    0.00   51.35    0.00   57.80  180.00  1.00 
1 1 1    0   20    2 o 17   56.92    1.37   65.17    0.00   47.86  360.00   11.21  180.00  0.94 
1 1 1    0   20    3 o  1  138.90    1.51  110.10  180.00  176.04  180.00   74.28  180.00  1.00 
1 1 1    0   20    4 o  7   47.05    1.41   16.75    0.00   23.80    0.00    3.26    0.00  0.47 
1 1 1    0   20    5 o 12   12.38    3.80   20.85    0.00   17.25  180.00   37.87  180.00  0.14 
1 1 1    0   20    6 o 17   60.37    1.56   74.40  360.00   46.10  360.00   26.71  180.00  0.98 
1 1 1    0   20    7 o 12   51.51    1.60   43.92  180.00   45.05  180.00    8.44  180.00  0.79 
1 1 1    0   20    8 o  9   50.28    1.62   40.98    0.00   43.68  360.00    6.12  360.00  0.81 
1 1 1    0   20    9 o 12   25.29    1.90   17.14  360.00    3.77  180.00   20.50  180.00  0.26 
1 1 1    0   20   10 o  2   30.56    1.72   38.03    0.00    2.16    0.00   31.18  180.00  0.58 
1 1 1    0   20   11 o  4  319.71    2.55  326.70    0.00  324.60    0.00    9.78    0.00  1.00 
1 1 1    0   20   12 o 15   79.21    1.53   36.59    0.00  117.65    0.00   81.33    0.00  0.97 
1 1 1    0   20   13 o 19   26.10    2.14   39.49  180.00    4.78    0.00   45.60    0.00  0.69 
1 1 1    0   20   14 o  2  242.65    4.11  294.30  180.00  202.21  180.00   80.87    0.00  1.00 
1 1 1    0   20   15 o 16  173.87    2.37  192.31    0.00  160.69    0.00   26.34  180.00  1.00 
1 1 1    0   20   16 o  8  294.72    2.76  298.37  180.00  298.82  180.00    8.22  180.00  1.00 
1 1 1    0   20   17 o 16  249.40    2.98  266.41  180.00  237.90  180.00   23.00  360.00  1.00 
1 1 1    0   20   18 o 10   57.42    3.24   77.34  180.00   37.85  180.00   39.12    0.00  1.00 
1 1 1    0   20   19 o 18    6.42    4.08   13.28    0.00   12.28  180.00   25.68  180.00  0.09 
1 1 1    0   20   20 o 10   28.88    2.04   97.53  180.00   38.88    0.00  135.17    0.00  0.99 
1 1 1    0   20   21 o 10  157.13    1.83  142.03  180.00  173.28  180.00   32.31  180.00  1.00 
1 1 1    0   20   22 o  5    8.74    4.51    2.88    0.00    2.44  180.00    5.34  180.00  0.03 
1 1 1    0   20   23 o  8  112.47    1.64   96.66  180.00  128.45  180.00   31.97  180.00  1.00 
1 1 1    0   20   24 o  9  118.85    1.65  100.57  180.00  137.19  180.00   36.67  180.00  1.00 
1 1 1    0   20   25 o  6  176.44    1.93  179.63  180.00  173.07  180.00    6.74  360.00  1.00 
1 1 1    0   20   26 o 18   47.62    1.71   73.42    0.00   21.61    0.00   52.00  180.00  1.00 
1 1 1    0   20   27 o 14   69.13    1.56   81.36  360.00   56.58  360.00   25.10  180.00  1.00 
1 1 1    0   20   28 f  0   69.21    1.33   75.21    0.00   75.64  360.00    0.00    0.00  0.00 
1 1 1    0   20   29 o 13   68.82    1.47   57.77  180.00   79.64  180.00   21.64  180.00  1.00 
1 1 1    0   20   30 o 11   19.34    2.33   36.92  180.00    1.05    0.00   37.85    0.00  0.92 
1 1 1    0   20   31 o 19   28.36    1.79   40.45    0.00   16.30    0.00   23.70  180.00  0.99 
1 1 1    0   20   32 o 17   31.42    1.82   45.90    0.00   17.72    0.00   27.33  180.00  1.00 
1 1 1    0   20   33 o 10    3.89    2.70    2.53    0.00    2.24  180.00    4.70  180.00  0.03 
1 1 1    0   20   34 o 13   47.87    1.32   58.46  180.00   39.18  180.00   17.38    0.00  1.00 
1 1 1    0   20   35 o  9   48.22    1.47   50.74  180.00   47.63  180.00    1.18  360.00  1.00 
1 1 1    0   20   36 o  7   44.58    1.33   59.19    0.00   32.56  360.00   24.05  180.00  1.00 
1 1 1    0   20   37 o  8   46.25    1.28   47.91    0.00   46.96    0.00    1.41    0.00  1.00 
1 1 1    0   20   38 f  0   24.12    1.68   34.39  180.00   32.59  180.00    0.00    0.00  0.00 
1 1 1    0   20   39 o 11   29.84    1.48   27.74    0.00   33.39    0.00    7.10    0.00  1.00 
1 1 1    0   20   40 o  2  109.35    1.29   80.64  180.00  142.30  180.00   65.90  180.00  1.00 
1 1 1    0   20   41 o 10    4.03    2.70    1.69    0.00    1.13  180.00    2.73  180.00  0.06 
1 1 1    0   20   42 o 10   14.36    2.49    3.87    0.00    9.94  360.00    6.28  360.00  0.47 
1 1 1    0   20   43 o 11   24.15    1.59   22.68  180.00   26.82  180.00    5.34  180.00  1.00 
1 1 1    0   20   44 o 10    5.16    3.17   11.07  180.00    5.38    0.00   15.87    0.00  0.49 
1 1 1    0   20   45 o 10   61.84    1.20   53.27    0.00   73.27    0.00   22.86    0.00  1.00 
1 1 1    0   20   46 o  6   46.70    1.54   41.36  180.00   54.38  180.00   15.36  180.00  1.00 
1 1 1    0   20   47 o 11   10.09    4.81    5.50  180.00    5.30  180.00    0.13  180.00  0.52 
1 1 1    0   20   48 o  9   24.02    1.73   32.49    0.00   17.34    0.00   13.36  180.00  1.00 
1 1 1    0   20   49 o 10    4.87    3.49    3.19  180.00    1.11    0.00    4.11    0.00  0.19 
1 1 1    0   20   50 o 13    6.23    3.90   16.10  180.00    4.44  360.00   19.17  360.00  0.83 
1 1 1    0   20   51 o  1   28.14    1.52   29.73  180.00   27.69  180.00    0.91  360.00  1.00 
1 1 1    0   20   52 o  4    6.85    3.60   14.56  180.00    2.17    0.00   15.81    0.00  0.84 
1 1 1    0   20   53 o 12    3.95    2.67    5.27  180.00    2.92    0.00    8.00    0.00  0.27 
1 1 1    0   20   54 o 19    3.26    2.31    4.62  180.00    2.97  360.00    7.20  360.00  0.19 
1 1 1    0   20   55 o 13   18.23    1.98   11.66    0.00   25.39    0.00   14.57    0.00  0.99 
1 1 1    0   20   56 o  1   20.48    1.78   15.89  180.00   26.29  180.00   11.62  180.00  1.00 
1 1 1    0   20   57 o  5   11.48    3.18   15.71    0.00    6.94    0.00    6.61  180.00  0.89 
1 1 1    0   20   58 o  6   25.64    1.52   28.69    0.00   28.57    0.00    5.88    0.00  1.00 
1 1 1    0   20   59 o 15   28.44    1.62   16.14  360.00   43.15  360.00   31.29  360.00  0.97 
1 1 1    0   20   60 o  8    8.38    3.65    2.88  180.00    0.30    0.00    2.36    0.00  0.11 
1 1 1    0   20   61 o  7    3.41    2.38    5.55  180.00    3.29    0.00    7.20    0.00  0.09 
1 1 1    0   20   62 o  5   10.73    4.22   10.30  180.00    3.10  180.00    4.10    0.00  0.48 
1 1 1    0   20   63 f  0   12.92    3.84   10.12  180.00    7.03  180.00    0.00    0.00  0.00 
1 1 1    0   20   64 o 18   12.97    3.28   11.41    0.00    9.82    0.00    1.91    0.00  0.68 
1 1 1    0   20   65 o 14   17.62    2.21   15.91  360.00   22.61  360.00   11.57  360.00  0.96 
1 1 1    0   20   66 o 13    6.17    3.27    7.66    0.00    1.21  180.00    6.55  180.00  0.33 
1 1 1    0   20   67 o 17    9.57    3.21   10.94    0.00    6.33    0.00    1.32  180.00  0.73 
1 1 1    0   20   68 o 11    6.95    3.63    4.43  180.00    1.26  180.00    1.84    0.00  0.31 
1 1 1    0   20   69 o 17    3.25    2.26    0.10    0.00    0.04  180.00    0.11  180.00  0.01 
1 1 1    0   21    1 o  6  144.79    1.57  114.41  270.00  178.36  270.00   67.13  270.00  1.00 
1 1 1    0   21    2 o  5  121.17    1.48  133.74   90.00  109.41   90.00   23.53  270.00  1.00 
1 1 1    0   21    3 o  7  134.06    1.53  183.14   90.00   91.06   90.00   86.00  270.00  1.00 
1 1 1    0   21    4 o 18   97.73    1.41  118.57  270.00   77.67  270.00   40.12   90.00  1.00 
1 1 1    0   21    5 o 11   96.48    1.41  111.01  270.00   83.75  270.00   25.44   90.00  1.00 
1 1 1    0   21    6 o  1   88.00    1.99   58.85  270.00  121.78  270.00   67.87  270.00  1.00 
1 1 1    0   21    7 o 10  169.68    1.69  137.15   90.00  208.63   90.00   77.90   90.00  1.00 
1 1 1    0   21    8 f  0   96.47    1.64   57.14   90.00   53.20   90.00    0.00    0.00  0.00 
1 1 1    0   21    9 o  9  241.20    2.40  252.11   90.00  235.45   90.00   11.49  270.00  1.00 
1 1 1    0   21   10 o 17   36.62    2.01   16.60   90.00   21.71   90.00    3.55   90.00  0.54 
1 1 1    0   21   11 o 13   48.99    1.78   53.46   90.00   46.03   90.00    4.50  270.00  0.99 
1 1 1    0   21   12 o 17  109.57    1.69  158.72   90.00   64.37   90.00   90.40  270.00  1.00 
1 1 1    0   21   13 o  6    5.50    3.62    6.04  270.00    5.27   90.00   10.88   90.00  0.03 
1 1 1    0   21   14 o  6   48.80    2.14   38.75   90.00   56.02   90.00   19.31   90.00  0.95 
1 1 1    0   21   15 o  6  174.96    1.96  242.69  270.00  113.61  270.00  122.70   90.00  1.00 
1 1 1    0   21   16 o 18  112.36    2.00   93.79  270.00  132.38  270.00   40.04  270.00  1.00 
1 1 1    0   21   17 o 19  134.53    2.11  159.32  270.00  111.24  270.00   46.57   90.00  1.00 
1 1 1    0   21   18 o 12   90.10    2.04  151.39  270.00   30.10  270.00  120.00   90.00  1.00 
1 1 1    0   21   19 o 19   76.47    1.64   89.45  270.00   64.31  270.00   24.31   90.00  1.00 
1 1 1    0   21   20 o  8  209.80    1.90  186.74  270.00  233.49  270.00   47.38  270.00  1.00 
1 1 1    0   21   21 o 19   84.01    1.42   88.47  270.00   79.66  270.00    8.71   90.00  1.00 
1 1 1    0   21   22 o 19    6.73    4.20   59.92  270.00   53.95   90.00  113.88   90.00  0.44 
1 1 1    0   21   23 o  3  151.69    1.84  130.60  270.00  172.60  270.00   41.81  270.00  1.00 
1 1 1    0   21   24 f  0   70.52    1.65   48.71   90.00   48.85   90.00    0.00    0.00  0.00 
1 1 1    0   21   25 o  1  108.31    1.66  101.04  270.00  115.14  270.00   13.67  270.00  1.00 
1 1 1    0   21   26 o 14   12.14    4.86   13.22  270.00    6.40   90.00   19.70   90.00  0.28 
1 1 1    0   21   27 o  4  120.12    1.45  131.55   90.00  108.13   90.00   23.98  270.00  1.00 
1 1 1    0   21   28 o  3   24.03    2.14    9.65   90.00   13.45   90.00    3.82   90.00  0.48 
1 1 1    0   21   29 o  4   30.42    1.82   49.69  270.00   11.56  270.00   37.65   90.00  1.00 
1 1 1    0   21   30 o  6   46.58    1.66   54.65   90.00   39.44   90.00   14.29  270.00  1.00 
1 1 1    0   21   31 o  4   58.85    1.51   64.93   90.00   54.35   90.00    9.01  270.00  1.00 
1 1 1    0   21   32 o 12   17.21    2.77   13.18  270.00    7.79  270.00    4.99   90.00  0.60 
1 1 1    0   21   33 o  7  125.00    1.42  126.15  270.00  128.40  270.00    6.80  270.00  1.00 
1 1 1    0   21   34 o  3   10.22    4.08    3.84   90.00    0.77  270.00    4.46  270.00  0.14 
1 1 1    0   21   35 o 18   55.19    1.32   55.04   90.00   57.91   90.00    5.45   90.00  1.00 
1 1 1    0   21   36 o 14   21.52    1.95   10.96  270.00   25.85  270.00   15.46  270.00  0.84 
1 1 1    0   21   37 o 10   57.05    1.28   55.23   90.00   61.75   90.00    9.40   90.00  1.00 
1 1 1    0   21   38 o 19   33.28    1.52   26.07   90.00   41.85   90.00   17.14   90.00  1.00 
1 1 1    0   21   39 o 13  151.13    1.51  130.65  270.00  178.49  270.00   54.71  270.00  1.00 
1 1 1    0   21   40 o 11   18.16    2.12   25.89   90.00   11.79   90.00   12.73  270.00  1.00 
1 1 1    0   21   41 o 15   15.08    2.47    9.62   90.00   17.31   90.00    8.20   90.00  0.88 
1 1 1    0   21   42 o  6   30.56    1.50   30.53  270.00   32.19  270.00    3.26  270.00  1.00 
1 1 1    0   21   43 o  2    6.17    3.46    5.11   90.00    1.30  270.00    6.14  270.00  0.29 
1 1 1    0   21   44 o  6    7.09    3.66    8.51   90.00    0.49  270.00    8.52  270.00  0.53 
1 1 1    0   21   45 o 16   63.98    1.24   57.40  270.00   73.86  270.00   19.77  270.00  1.00 
1 1 1    0   21   46 o 15   26.20    2.66   19.78  270.00   33.89  270.00   15.38  270.00  1.00 
1 1 1    0   21   47 o  3   21.32    3.78   19.72   90.00   24.01   90.00    5.40   90.00  1.00 
1 1 1    0   21   48 o  3    3.59    2.56    4.96  270.00    2.88   90.00    7.43   90.00  0.23 
1 1 1    0   21   49 o  1   15.94    3.34   14.27  270.00   18.11  270.00    4.54  270.00  0.99 
1 1 1    0   21   50 o  9   10.11    4.22    6.46  270.00    6.62  270.00    0.91  270.00  0.61 
1 1 1    0   21   51 o  8    9.87    3.80   12.34   90.00    6.16   90.00    5.34  270.00  0.89 
1 1 1    0   21   52 o  4   11.26    3.57   14.69  270.00    7.94  270.00    5.83   90.00  0.96 
1 1 1    0   21   53 o 13    6.65    3.65    5.71  270.00    0.31  270.00    4.98   90.00  0.42 
1 1 1    0   21   54 f  0    3.58    2.52    2.85  270.00    2.65  270.00    0.00    0.00  0.00 
1 1 1    0   21   55 o 18   17.55    2.17   10.73  270.00   24.67  270.00   14.77  270.00  0.99 
1 1 1    0   21   56 o 15    7.75    3.76   15.33   90.00    2.02  270.00   15.29  270.00  0.73 
1 1 1    0   21   57 o 18   13.51    3.05    6.15   90.00    6.61   90.00    1.73   90.00  0.42 
1 1 1    0   21   58 o 12   47.59    1.39   33.10   90.00   70.83   90.00   46.48   90.00  1.00 
1 1 1    0   21   59 o 16    4.38    2.94   14.36   90.00    7.95  270.00   18.34  270.00  0.28 
1 1 1    0   21   60 o 15   18.66    2.12   17.60  270.00   22.04  270.00    9.57  270.00  0.92 
1 1 1    0   21   61 o  7   22.45    2.35   20.38  270.00   29.81  270.00   15.54  270.00  0.98 
1 1 1    0   21   62 o 19    7.34    3.66    7.68   90.00    1.24  270.00    6.58  270.00  0.28 
1 1 1    0   21   63 f  0   11.58    4.15    2.20   90.00    1.52   90.00    0.00    0.00  0.00 
1 1 1    0   21   64 o  5    3.42    2.38    1.39  270.00    0.75   90.00    1.72   90.00  0.03 
1 1 1    0   21   65 o  7   12.18    3.64   12.38   90.00   10.45   90.00    1.83   90.00  0.78 
1 1 1    0   21   66 o  7   13.67    2.50   18.22   90.00   14.01   90.00    1.29   90.00  0.98 
1 1 1    0   21   67 o 15    4.53    2.91    4.04  270.00    1.05   90.00    3.89   90.00  0.20 
1 1 1    0   21   68 o 16    3.43    2.38    2.16  270.00    0.75   90.00    2.27   90.00  0.11 
1 1 1    0   22    0 o 16  118.30    2.15   85.37  360.00  152.57  360.00   68.58  360.00  1.00 
1 1 1    0   22    1 o 16   15.20    3.96   46.22  360.00   27.33  180.00   72.24  180.00  0.58 
1 1 1    0   22    2 o  8  101.30    1.48  125.51    0.00   78.92    0.00   44.74  180.00  1.00 
1 1 1    0   22    3 o 18    3.27    2.41   14.74  180.00   12.18  360.00   24.64  360.00  0.04 
1 1 1    0   22    4 o 11   47.48    1.63   89.65  180.00    9.55  180.00   75.80    0.00  1.00 
1 1 1    0   22    5 o 13  186.64    1.81  205.95    0.00  174.40    0.00   24.48  180.00  1.00 
1 1 1    0   22    6 o 13   83.71    1.47  119.71    0.00   50.72    0.00   65.98  180.00  1.00 
1 1 1    0   22    7 o  9   50.45    1.64   31.50  360.00   61.75  360.00   30.08  360.00  0.93 
1 1 1    0   22    8 o  1  221.92    2.00  235.21  180.00  213.32  180.00   17.19    0.00  1.00 
1 1 1    0   22    9 o  9   70.72    1.50   82.94  180.00   59.27  180.00   22.91  360.00  1.00 
1 1 1    0   22   10 o 19  134.09    1.58  148.17  180.00  121.38  180.00   25.41    0.00  1.00 
1 1 1    0   22   11 o 10    6.73    4.42   70.46  180.00   63.79    0.00  133.56    0.00  0.44 
1 1 1    0   22   12 o 10   91.62    2.08  129.62    0.00   56.39  360.00   70.47  180.00  1.00 
1 1 1    0   22   13 o  6   54.36    1.97   90.00    0.00   20.25    0.00   68.19  180.00  1.00 
1 1 1    0   22   14 o 15  161.87    2.00  171.82  180.00  154.00  180.00   15.75    0.00  1.00 
1 1 1    0   22   15 x  7       ?       ?  168.38  180.00  167.13  180.00    0.00    0.00  0.00 
1 1 1    0   22   16 o 16  132.89    2.24  158.51    0.00  108.30  360.00   49.19  180.00  1.00 
1 1 1    0   22   17 o  2  118.16    1.79  139.46  360.00   97.31  360.00   41.71  180.00  1.00 
1 1 1    0   22   18 o 10   50.33    2.00   79.61  180.00   21.12  180.00   58.40    0.00  1.00 
1 1 1    0   22   19 o  1  176.38    2.46  186.12    0.00  166.65    0.00   19.45  180.00  1.00 
1 1 1    0   22   20 o 12   78.58    2.11   89.54    0.00   67.54    0.00   22.09  180.00  1.00 
1 1 1    0   22   21 o 11    9.84    5.11   29.34  360.00   22.08  180.00   51.49  180.00  0.37 
1 1 1    0   22   22 o 10   68.88    1.75   41.14  180.00   96.44  180.00   55.16  180.00  1.00 
1 1 1    0   22   23 o  3   16.03    4.63    9.23    0.00    1.46  180.00   10.74  180.00  0.24 
1 1 1    0   22   24 o  4   71.46    1.73   66.62    0.00   75.88  360.00    8.85  360.00  1.00 
1 1 1    0   22   25 o 19  207.62    2.19  178.47  180.00  236.29  180.00   57.33  180.00  1.00 
1 1 1    0   22   26 o 16   20.06    2.68   13.75    0.00    8.52    0.00    5.18  180.00  0.55 
1 1 1    0   22   27 o 16   57.63    1.79   65.18    0.00   50.75    0.00   13.76  180.00  1.00 
1 1 1    0   22   28 o  5   75.05    1.60   50.95  180.00  100.01  180.00   49.92  180.00  1.00 
1 1 1    0   22   29 x  8       ?       ?   45.48  180.00   44.40  180.00    0.00    0.00  0.00 
1 1 1    0   22   30 o  1   54.15    1.60   56.10    0.00   53.89  360.00    0.52  180.00  1.00 
1 1 1    0   22   31 o 19   31.63    1.77   24.25  180.00   39.11  180.00   15.71  180.00  0.99 
1 1 1    0   22   32 o  5   49.96    1.46   33.50    0.00   67.76    0.00   35.61    0.00  1.00 
1 1 1    0   22   33 o 19   15.32    3.33   22.72    0.00    5.61    0.00   16.09  180.00  0.89 
1 1 1    0   22   34 o 14   43.56    1.46   38.20  180.00   50.84  180.00   14.56  180.00  1.00 
1 1 1    0   22   35 o  1   59.66    1.35   57.35    0.00   64.96    0.00   10.60    0.00  1.00 
1 1 1    0   22   36 o  8   23.12    2.01   17.42    0.00   29.16  360.00   12.65  360.00  0.99 
1 1 1    0   22   37 o 15   35.09    1.54   31.85  180.00   40.00  180.00    9.82  180.00  1.00 
1 1 1    0   22   38 o 11    8.97    3.94    7.21  180.00    1.54  180.00    5.29  360.00  0.47 
1 1 1    0   22   39 o 12    4.85    3.13    1.74  360.00    0.92  180.00    2.57  180.00  0.07 
1 1 1    0   22   40 f  0   30.31    1.62   48.23    0.00   45.69    0.00    0.00    0.00  0.00 
1 1 1    0   22   41 o 18    3.86    2.67    4.84  180.00    3.21    0.00    7.80    0.00  0.18 
1 1 1    0   22   42 o  5   19.98    2.10   18.21  180.00   22.65  180.00    5.39  180.00  1.00 
1 1 1    0   22   43 o  7   15.51    2.77   13.22    0.00   17.74    0.00    5.18    0.00  0.98 
1 1 1    0   22   44 o 15   32.50    1.58   26.05  360.00   40.48  360.00   15.96  360.00  1.00 
1 1 1    0   22   45 o  5   28.80    4.59   21.92  360.00   36.97  360.00   16.33  360.00  1.00 
1 1 1    0   22   46 o 11    4.80    3.18    0.06  180.00    0.12  180.00    0.45  180.00  0.02 
1 1 1    0   22   47 o 11    5.14    3.56   12.53    0.00    4.89  180.00   16.63  180.00  0.67 
1 1 1    0   22   48 o 16    6.20    3.99    0.98    0.00    0.02  180.00    0.78  180.00  0.06 
1 1 1    0   22   49 o  5    5.85    3.58    7.01  180.00    1.19    0.00    7.94    0.00  0.47 
1 1 1    0   22   50 o 10   22.31    2.31   19.98    0.00   25.80    0.00    6.99    0.00  1.00 
1 1 1    0   22   51 o 18    8.04    4.01    7.93  180.00    2.71  180.00    4.73    0.00  0.63 
1 1 1    0   22   52 o 19   21.36    2.66   24.10  180.00   20.35  180.00    2.01  360.00  1.00 
1 1 1    0   22   53 o  4   30.25    1.61   26.97    0.00   35.57    0.00   10.65    0.00  1.00 
1 1 1    0   22   54 o 11   18.05    2.30   17.99    0.00   19.49    0.00    2.89    0.00  1.00 
1 1 1    0   22   55 o  2    4.79    3.11    2.83    0.00    1.42  180.00    3.87  180.00  0.11 
1 1 1    0   22   56 o 16    4.28    2.91   13.19    0.00    7.89  180.00   18.34  180.00  0.30 
1 1 1    0   22   57 f  0   30.83    1.81   19.20  180.00   14.13  180.00    0.00    0.00  0.00 
1 1 1    0   22   58 o  4    3.50    2.51    0.89  180.00    0.56    0.00    1.21    0.00  0.01 
1 1 1    0   22   59 o 19   22.36    2.75   16.10    0.00   30.61    0.00   19.21    0.00  0.94 
1 1 1    0   22   60 o 10   15.38    2.82    8.65    0.00   11.95  360.00    5.89  360.00  0.59 
1 1 1    0   22   61 o  4   10.32    3.85    2.98  180.00    1.08  180.00    0.99    0.00  0.15 
1 1 1    0   22   62 o 18    8.37    3.89   12.42  360.00    0.17  180.00    8.76  180.00  0.50 
1 1 1    0   22   63 o  4    4.51    2.98    2.79    0.00    1.22  180.00    3.15  180.00  0.08 
1 1 1    0   22   64 o 12   15.71    3.21   10.88  180.00   18.71  180.00   11.14  180.00  0.84 
1 1 1    0   22   65 o  9    4.10    2.77    5.78  180.00    2.37    0.00    6.40    0.00  0.20 
1 1 1    0   22   66 o 11    4.10    2.85    2.28    0.00    0.79  180.00    2.39  180.00  0.10 
1 1 1    0   22   67 o  4    3.67    2.54    3.91  180.00    1.27    0.00    4.01    0.00  0.20 
1 1 1    0   23    1 o  4  193.89    1.89  220.93   90.00  171.18   90.00   45.43  270.00  1.00 
1 1 1    0   23    2 o  6  258.56    2.24  226.69   90.00  294.74   90.00   72.35   90.00  1.00 
1 1 1    0   23    3 o 11   29.49    2.41   46.64   90.00    6.78   90.00   38.26  270.00  0.88 
1 1 1    0   23    4 o 18    4.11    2.98   54.67  270.00   51.73   90.00  105.30   90.00  0.22 
1 1 1    0   23    5 o 13   52.48    1.78   66.37  270.00   40.49  270.00   23.79   90.00  1.00 
1 1 1    0   23    6 o 17  247.76    2.18  254.72   90.00  245.14   90.00    5.25  270.00  1.00 
1 1 1    0   23    7 o  9   29.00    2.65    6.99  270.00    5.40  270.00    2.14   90.00  0.22 
1 1 1    0   23    8 o 10   39.79    2.37   97.44  270.00   16.50   90.00  112.53   90.00  1.00 
1 1 1    0   23    9 o  3   73.68    1.86   61.45   90.00   85.83   90.00   24.32   90.00  1.00 
1 1 1    0   23   10 o 17   52.78    2.08   42.06  270.00   61.90  270.00   20.30  270.00  0.98 
1 1 1    0   23   11 o  1   74.21    1.85  116.91  270.00   32.46  270.00   83.49   90.00  1.00 
1 1 1    0   23   12 o 11   70.70    1.65  106.88  270.00   35.04  270.00   71.31   90.00  1.00 
1 1 1    0   23   13 o 19   75.40    1.82  155.96   90.00    4.66  270.00  160.11  270.00  1.00 
1 1 1    0   23   14 o 11    7.07    4.70   18.85  270.00   16.81   90.00   35.63   90.00  0.14 
1 1 1    0   23   15 o  3  137.65    1.90  141.80  270.00  133.59  270.00    8.12   90.00  1.00 
1 1 1    0   23   16 o 16   29.28    2.89   44.88  270.00    9.09  270.00   35.81   90.00  0.92 
1 1 1    0   23   17 f  0  132.11    1.87   99.77  270.00   99.91  270.00    0.00    0.00  0.00 
1 1 1    0   23   18 o  6   61.78    1.92    4.76   90.00   43.82   90.00   39.05   90.00  0.39 
1 1 1    0   23   19 o 13   75.17    1.83   60.32  270.00   89.82  270.00   29.29  270.00  1.00 
1 1 1    0   23   20 o 15  179.25    2.08  190.27   90.00  167.36   90.00   23.78  270.00  1.00 
1 1 1    0   23   21 o 15    9.40    5.19    0.06   90.02    0.04  270.02    0.10  270.02  0.00 
1 1 1    0   23   22 o 19   42.24    2.49   15.76   90.00   58.93   90.00   43.09   90.00  0.89 
1 1 1    0   23   23 x  3       ?       ?   95.45  270.00   95.41  270.00    0.00    0.00  0.00 
1 1 1    0   23   24 o  8  102.46    1.74   93.42  270.00  112.09  270.00   19.26  270.00  1.00 
1 1 1    0   23   25 o  1   25.43    2.53   22.06  270.00   22.98  270.00    1.19  270.00  0.88 
1 1 1    0   23   26 o  5   23.23    2.81    4.13   90.00    7.31   90.00    3.26   90.00  0.24 
1 1 1    0   23   27 o  9   65.76    1.52   64.71  270.00   68.42  270.00    5.31  270.00  1.00 
1 1 1    0   23   28 f  0   99.48    2.04   93.31   90.00   90.45   90.00    0.00    0.00  0.00 
1 1 1    0   23   29 o 10  125.33    1.73  122.91   90.00  132.07   90.00   13.49   90.00  1.00 
1 1 1    0   23   30 o  6   72.40    1.99   78.86  270.00   69.08  270.00    6.64   90.00  1.00 
1 1 1    0   23   31 f  0    4.88    3.28   23.56  270.00   22.51  270.00    0.00    0.00  0.00 
1 1 1    0   23   32 o  8   64.31    1.60   72.08   90.00   60.11   90.00    8.40  270.00  1.00 
1 1 1    0   23   33 o  1    3.99    2.78    0.72   90.00    0.56  270.00    1.25  270.00  0.02 
1 1 1    0   23   34 o 11   20.83    2.30   26.93   90.00   16.03   90.00    9.49  270.00  1.00 
1 1 1    0   23   35 o 12   30.74    1.79   34.46  270.00   28.84  270.00    3.81   90.00  1.00 
1 1 1    0   23   36 o 11   46.42    1.49   56.12   90.00   39.68   90.00   13.49  270.00  1.00 
1 1 1    0   23   37 o  8    7.69    3.98   18.14   90.00    4.55  270.00   21.73  270.00  0.82 
1 1 1    0   23   38 o 17    7.79    3.96   14.09  270.00    1.90   90.00   15.25   90.00  0.74 
1 1 1    0   23   39 o 13    7.32    3.91    9.16  270.00    0.91   90.00    9.60   90.00  0.53 
1 1 1    0   23   40 f  0   41.43    1.51   25.13  270.00   23.81  270.00    0.00    0.00  0.00 
1 1 1    0   23   41 o 15   12.85    3.74   13.75  270.00   11.06  270.00    1.89   90.00  0.93 
1 1 1    0   23   42 o 16   14.36    3.38   15.36   90.00   13.78   90.00    0.65  270.00  0.98 
1 1 1    0   23   43 o  5   27.11    3.47   18.29   90.00   36.91   90.00   19.60   90.00  1.00 
1 1 1    0   23   44 o 14    2.98    2.19    7.06  270.00    4.88   90.00   11.47   90.00  0.29 
1 1 1    0   23   45 o  6   13.62    3.62   12.30  270.00   14.95  270.00    3.50  270.00  0.97 
1 1 1    0   23   46 o 17   16.57    3.26   19.27   90.00   15.55   90.00    2.02  270.00  1.00 
1 1 1    0   23   47 o 13   12.98    4.91    7.55   90.00   13.52   90.00    5.51   90.00  0.83 
1 1 1    0   23   48 o  2    7.59    4.48    6.21   90.00    1.52   90.00    4.83  270.00  0.52 
1 1 1    0   23   49 o  3   28.11    1.88   32.84   90.00   25.37   90.00    5.49  270.00  1.00 
1 1 1    0   23   50 o 14   25.31    2.32   23.43  270.00   28.78  270.00    6.95  270.00  1.00 
1 1 1    0   23   51 o 16    5.59    3.62    3.78   90.00    0.77  270.00    4.27  270.00  0.24 
1 1 1    0   23   52 o 14   18.39    2.48   21.65   90.00   16.80   90.00    3.17  270.00  1.00 
1 1 1    0   23   53 o  5   13.12    3.66    5.83   90.00   13.16   90.00    7.80   90.00  0.71 
1 1 1    0   23   54 o 19    7.21    3.89    9.33   90.00    1.48  270.00    9.46  270.00  0.45 
1 1 1    0   23   55 o  6   16.75    2.76   20.53   90.00   15.67   90.00    0.47  270.00  0.95 
1 1 1    0   23   56 o  6   19.25    2.52    7.41   90.00   15.87   90.00   10.41   90.00  0.55 
1 1 1    0   23   57 o 12   21.13    2.35   18.65   90.00   26.64   90.00   13.18   90.00  0.95 
1 1 1    0   23   58 o  3   16.60    3.11   16.49   90.00   16.95   90.00    5.27   90.00  0.86 
1 1 1    0   23   59 f  0    7.51    4.49   10.11   90.00    7.08   90.00    0.00    0.00  0.00 
1 1 1    0   23   60 o  3    7.97    4.11    2.83  270.00    0.20   90.00    2.17   90.00  0.11 
1 1 1    0   23   61 o  6    9.35    4.11    0.70   90.00    0.16   90.00    0.33  270.00  0.03 
1 1 1    0   23   62 f  0    5.04    3.24    1.04  270.00    0.72  270.00    0.00    0.00  0.00 
1 1 1    0   23   63 o  4    4.48    2.99    3.95   90.00    1.62  270.00    4.38  270.00  0.13 
1 1 1    0   23   64 o  1    8.32    4.26    8.14   90.00    2.18   90.00    3.49  270.00  0.47 
1 1 1    0   23   65 o  9    8.37    4.30    7.52  270.00    3.34  270.00    1.92   90.00  0.51 
1 1 1    0   23   66 o  6    6.44    3.86    6.87  270.00    1.40  270.00    3.43   90.00  0.48 
1 1 1    0   24    0 o 19  276.74    3.39  297.92  180.00  257.90  180.00   37.68    0.00  1.00 
1 1 1    0   24    1 o 13  279.69    2.41  282.94  180.00  278.52  180.00    2.35  360.00  1.00 
1 1 1    0   24    2 o  2  129.68    1.71  153.27  180.00  107.34  180.00   44.69    0.00  1.00 
1 1 1    0   24    3 o 17    4.37    3.22   16.59  180.00   15.85    0.00   32.35    0.00  0.08 
1 1 1    0   24    4 o  8  177.00    1.86  173.16    0.00  181.64    0.00    9.29    0.00  1.00 
1 1 1    0   24    5 o 13    3.74    2.78   30.71    0.00   29.53  180.00   59.96  180.00  0.12 
1 1 1    0   24    6 o 10    8.33    4.99   15.43  180.00   13.15    0.00   28.49    0.00  0.13 
1 1 1    0   24    7 o  9  230.50    2.12  228.08  180.00  233.46  180.00    5.92  180.00  1.00 
1 1 1    0   24    8 o 13   97.85    1.88   84.88  180.00  110.95  180.00   26.21  180.00  1.00 
1 1 1    0   24    9 o 16   72.24    1.92   89.78    0.00   54.80    0.00   34.89  180.00  1.00 
1 1 1    0   24   10 o  3    9.77    5.24    3.39  180.00    2.66    0.00    6.06    0.00  0.04 
1 1 1    0   24   11 o  5   89.69    1.87   87.53    0.00   91.83    0.00    4.28    0.00  1.00 
1 1 1    0   24   12 o 16   66.60    1.94   81.56  180.00   51.58  180.00   30.04    0.00  1.00 
1 1 1    0   24   13 o  1  138.84    1.71  138.14    0.00  139.33    0.00    0.98    0.00  1.00 
1 1 1    0   24   14 o 12   29.88    2.58   22.53  180.00   21.47  180.00    1.11    0.00  0.74 
1 1 1    0   24   15 o  1    5.24    3.64   34.69  360.00   32.04  180.00   66.84  180.00  0.26 
1 1 1    0   24   16 o  5  166.55    1.79  132.53    0.00  200.02    0.00   66.95    0.00  1.00 
1 1 1    0   24   17 o 19   37.93    2.11   23.01  180.00   46.06  180.00   22.94  180.00  0.91 
1 1 1    0   24   18 o  3   19.98    3.53   21.55  360.00    5.42  360.00   16.25  180.00  0.68 
1 1 1    0   24   19 o  2   17.82    4.13    8.20  180.00    2.18  180.00    6.06  360.00  0.29 
1 1 1    0   24   20 o 12    4.63    3.27    1.73    0.00    1.57  180.00    3.29  180.00  0.02 
1 1 1    0   24   21 o  4  126.49    1.64  142.39  180.00  111.34  180.00   30.31    0.00  1.00 
1 1 1    0   24   22 o 12   47.12    1.88   68.17    0.00   26.79    0.00   40.67  180.00  1.00 
1 1 1    0   24   23 o  3   28.54    2.75   18.50  360.00   31.58  360.00   13.38  360.00  0.87 
1 1 1    0   24   24 o  9   12.41    5.20    5.15    0.00    1.01  180.00    6.05  180.00  0.16 
1 1 1    0   24   25 o  7    9.89    4.94   25.06  180.00   12.66    0.00   37.03    0.00  0.59 
1 1 1    0   24   26 f  0   47.74    2.13   68.55  360.00   66.35  360.00    0.00    0.00  0.00 
1 1 1    0   24   27 o 10   23.65    2.97   36.88  180.00   11.50  180.00   24.05  360.00  0.99 
1 1 1    0   24   28 o  7   41.11    1.90   45.83  180.00   38.26  180.00    5.71    0.00  1.00 
1 1 1    0   24   29 o  8   40.39    1.77   50.82  180.00   32.25  180.00   16.27    0.00  1.00 
1 1 1    0   24   30 o  5   69.81    1.69   57.74  180.00   84.75  180.00   29.88  180.00  1.00 
1 1 1    0   24   31 o  2   34.40    1.86   25.08  180.00   45.02  180.00   21.25  180.00  1.00 
1 1 1    0   24   32 o 19    5.11    3.36    5.72    0.00    3.71  180.00    9.14  180.00  0.17 
1 1 1    0   24   33 o 13    8.92    4.27   13.74  180.00    1.58  360.00   14.59  360.00  0.64 
1 1 1    0   24   34 o 11   16.80    3.14   17.80    0.00   16.00    0.00    0.86  180.00  0.98 
1 1 1    0   24   35 o  2   77.38    1.44   80.71  180.00   78.32  180.00    1.87  180.00  1.00 
1 1 1    0   24   36 f  0   21.13    2.37   12.94    0.00   12.26  360.00    0.00    0.00  0.00 
1 1 1    0   24   37 o 13    8.20    4.17    2.09  180.00    0.41  180.00    1.56  360.00  0.15 
1 1 1    0   24   38 o  8   19.87    2.50    7.94    0.00   28.76  360.00   21.24  360.00  0.91 
1 1 1    0   24   39 o 10    3.98    2.81    6.32  180.00    4.04    0.00   10.01    0.00  0.24 
1 1 1    0   24   40 f  0   31.91    1.88   30.06    0.00   28.43    0.00    0.00    0.00  0.00 
1 1 1    0   24   41 f  0   10.09    5.79    7.19  360.00    6.82  360.00    0.00    0.00  0.00 
1 1 1    0   24   42 o 10   12.25    4.19    1.56  180.00    4.43  180.00    2.70  180.00  0.25 
1 1 1    0   24   43 o  2   14.37    4.02   14.59    0.00   14.58    0.00    0.77    0.00  0.99 
1 1 1    0   24   44 o  5   12.06    4.18   13.04    0.00   10.68    0.00    1.63  180.00  0.95 
1 1 1    0   24   45 o  5   12.94    4.28   10.97  180.00   13.85  180.00    3.89  180.00  0.92 
1 1 1    0   24   46 o  2   28.28    1.98   21.46  180.00   36.92  180.00   17.28  180.00  1.00 
1 1 1    0   24   47 f  0   19.64    2.53   15.97  180.00   14.83  180.00    0.00    0.00  0.00 
1 1 1    0   24   48 o 10    7.14    4.42   21.15  180.00    6.57    0.00   26.48    0.00  0.93 
1 1 1    0   24   49 o 15    4.39    3.16    5.44  180.00    2.53  360.00    7.60  360.00  0.29 
1 1 1    0   24   50 o  1   21.02    2.50   26.68  180.00   17.38  180.00    7.28    0.00  1.00 
1 1 1    0   24   51 o  7   10.09    4.69    5.51    0.00    5.50    0.00    0.42    0.00  0.52 
1 1 1    0   24   52 o  6    4.63    3.16    0.34  180.00    0.16    0.00    0.48    0.00  0.02 
1 1 1    0   24   53 o  3   17.21    3.00   13.47  180.00   20.58  180.00    9.24  180.00  0.93 
1 1 1    0   24   54 o 15    4.59    3.13    6.76  180.00    3.82    0.00    9.04    0.00  0.15 
1 1 1    0   24   55 o 16    4.85    3.32    4.28  180.00    2.27  360.00    5.39  360.00  0.09 
1 1 1    0   24   56 o 16   32.17    1.93   27.93  180.00   44.20  180.00   24.09  180.00  1.00 
1 1 1    0   24   57 o 13   14.69    5.22   20.67  180.00   10.70  180.00    3.91  360.00  0.86 
1 1 1    0   24   58 o 10   20.39    2.61   10.38  180.00   25.10  180.00   17.83  180.00  0.79 
1 1 1    0   24   59 o  6    3.32    2.42    0.62  360.00    0.35  180.00    0.77  180.00  0.01 
1 1 1    0   24   60 o  5    8.54    4.28    4.21  360.00    0.25  360.00    2.66  180.00  0.19 
1 1 1    0   24   61 o 10    8.09    4.14   10.60    0.00    0.14    0.00    7.21  180.00  0.46 
1 1 1    0   24   62 o  3    7.09    3.93    4.93  180.00    0.17    0.00    3.61    0.00  0.23 
1 1 1    0   24   63 o 10    8.83    4.11    6.56  180.00    2.79  180.00    1.79  360.00  0.42 
1 1 1    0   24   64 o  1    7.98    4.07    4.61    0.00    1.99    0.00    1.24  180.00  0.33 
1 1 1    0   24   65 o 12    4.97    3.34    1.94  180.00    0.16    0.00    1.52    0.00  0.12 
1 1 1    0   25    1 o 15  147.87    1.80  190.12  270.00  105.52  270.00   84.69   90.00  1.00 
1 1 1    0   25    2 o  1   50.33    2.05   73.43  270.00   27.17  270.00   46.31   90.00  1.00 
1 1 1    0   25    3 o  6   34.67    2.57    1.77   90.00    3.54   90.00    1.76   90.00  0.08 
1 1 1    0   25    4 o  7   19.35    4.76   37.00   90.00    9.53  270.00   46.56  270.00  0.71 
1 1 1    0   25    5 o  9  107.76    1.71  125.60   90.00   89.77   90.00   35.98  270.00  1.00 
1 1 1    0   25    6 o  9   20.26    5.19   10.33  270.00    0.30  270.00   10.05   90.00  0.26 
1 1 1    0   25    7 o 18  111.52    1.97  118.81  270.00  104.00  270.00   15.04   90.00  1.00 
1 1 1    0   25    8 o  2  290.51    2.50  293.64  270.00  286.70  270.00    7.63   90.00  1.00 
1 1 1    0   25    9 o 11   26.23    3.52   11.56  270.00   10.01  270.00    1.57   90.00  0.41 
1 1 1    0   25   10 o 18  195.15    2.27  193.45   90.00  196.20   90.00    2.10   90.00  1.00 
1 1 1    0   25   11 o 13   85.38    1.97  102.70  270.00   67.66  270.00   35.45   90.00  1.00 
1 1 1    0   25   12 o 12   54.45    1.94   55.03   90.00   53.60   90.00    1.68  270.00  1.00 
1 1 1    0   25   13 o  9   47.27    2.07    2.47  270.00   17.34  270.00   14.86  270.00  0.21 
1 1 1    0   25   14 o 13   89.31    1.69   90.74   90.00   87.33   90.00    3.97  270.00  1.00 
1 1 1    0   25   15 o  6   10.39    5.31   26.82  270.00   16.42   90.00   43.38   90.00  0.51 
1 1 1    0   25   16 o 14   52.89    1.91   79.66  270.00   26.01  270.00   53.77   90.00  1.00 
1 1 1    0   25   17 f  0   53.97    1.86  104.94   90.00  104.66   90.00    0.00    0.00  0.00 
1 1 1    0   25   18 o  8    3.58    2.65   22.06  270.00   20.60   90.00   42.51   90.00  0.18 
1 1 1    0   25   19 o 17  163.53    1.82  160.17  270.00  168.75  270.00   10.43  270.00  1.00 
1 1 1    0   25   20 o 11   36.78    3.31   11.59  270.00   46.88  270.00   35.48  270.00  0.79 
1 1 1    0   25   21 o  9   59.22    2.23   74.50   90.00   45.53   90.00   27.38  270.00  1.00 
1 1 1    0   25   22 o  2   73.41    1.68   74.88  270.00   73.92  270.00    1.01  270.00  1.00 
1 1 1    0   25   23 o 11    4.89    3.41   16.24   90.00   13.45  270.00   29.18  270.00  0.23 
1 1 1    0   25   24 o 10   55.17    1.75   60.64  270.00   51.81  270.00    6.73   90.00  1.00 
1 1 1    0   25   25 o  8   57.98    2.03   43.37  270.00   74.27  270.00   32.57  270.00  1.00 
1 1 1    0   25   26 o  8   23.57    2.89   22.09   90.00   24.37   90.00    3.22   90.00  0.97 
1 1 1    0   25   27 o 17   18.13    3.82    5.24   90.00    8.75   90.00    3.76   90.00  0.38 
1 1 1    0   25   28 f  0   12.40    4.88   34.43  270.00   32.68  270.00    0.00    0.00  0.00 
1 1 1    0   25   29 o 11   62.77    2.05   66.55  270.00   62.45  270.00    0.64   90.00  1.00 
1 1 1    0   25   30 o  2   34.83    2.18   25.79  270.00   45.21  270.00   20.76  270.00  1.00 
1 1 1    0   25   31 o 11   14.65    4.05    6.26  270.00    9.38  270.00    3.45  270.00  0.52 
1 1 1    0   25   32 o 14    8.66    4.42   16.38  270.00    2.40   90.00   17.92   90.00  0.76 
1 1 1    0   25   33 f  0   28.26    2.13   35.54  270.00   33.66  270.00    0.00    0.00  0.00 
1 1 1    0   25   34 o  5   28.33    2.12   24.53  270.00   33.41  270.00   10.17  270.00  1.00 
1 1 1    0   25   35 o  5    3.94    2.80   23.07   90.00   16.42  270.00   38.27  270.00  0.69 
1 1 1    0   25   36 o 14   16.76    3.46   22.52  270.00   12.12  270.00    9.22   90.00  1.00 
1 1 1    0   25   37 o  5    6.60    4.02    0.06   90.00    0.01  270.00    0.07  270.00  0.00 
1 1 1    0   25   38 o 10   27.88    2.24   27.00  270.00   30.26  270.00    4.76  270.00  1.00 
1 1 1    0   25   39 o  3   56.48    2.66   49.18   90.00   66.61   90.00   20.26   90.00  1.00 
1 1 1    0   25   40 o  5    5.58    3.65    8.42  270.00    2.43   90.00   10.47   90.00  0.50 
1 1 1    0   25   41 o 12    8.32    4.50    6.82  270.00    3.15  270.00    3.30   90.00  0.58 
1 1 1    0   25   42 o  4    8.40    4.47   14.51  270.00    1.29  270.00   12.28   90.00  0.88 
1 1 1    0   25   43 o  8   24.20    2.43   31.70   90.00   18.10   90.00   12.20  270.00  1.00 
1 1 1    0   25   44 f  0   21.77    2.75   15.68   90.00   14.12   90.00    0.00    0.00  0.00 
1 1 1    0   25   45 o 18   28.83    2.10   24.04  270.00   35.02  270.00   12.38  270.00  1.00 
1 1 1    0   25   46 o 15   43.29    1.68   33.81  270.00   54.69  270.00   22.80  270.00  1.00 
1 1 1    0   25   47 o 15    9.43    4.59   17.32  270.00    1.75  270.00   14.29   90.00  0.94 
1 1 1    0   25   48 o  8   15.76    5.17    2.83  270.00   10.77  270.00    8.13  270.00  0.43 
1 1 1    0   25   49 o  7   24.72    3.22   24.81  270.00   26.50  270.00    3.54  270.00  1.00 
1 1 1    0   25   50 o  3   22.32    2.65   14.06  270.00   31.63  270.00   18.65  270.00  1.00 
1 1 1    0   25   51 o  3   19.75    3.49   12.98   90.00   27.24   90.00   15.66   90.00  0.98 
1 1 1    0   25   52 o 17    7.05    4.31    0.69   90.00    0.16  270.00    0.73  270.00  0.03 
1 1 1    0   25   53 f  0   19.97    2.79   11.52   90.00    8.73   90.00    0.00    0.00  0.00 
1 1 1    0   25   54 o 10    5.86    3.82    1.58  270.00    0.70   90.00    1.86   90.00  0.04 
1 1 1    0   25   55 o 14   23.02    2.63   16.18  270.00   31.65  270.00   20.04  270.00  0.94 
1 1 1    0   25   56 o  8   26.67    2.30   21.31  270.00   37.96  270.00   22.95  270.00  0.99 
1 1 1    0   25   57 o 11    7.50    4.31    7.67  270.00    1.38   90.00    6.74   90.00  0.27 
1 1 1    0   25   58 o 16    9.34    4.58    0.74  270.00    0.11  270.00    0.40   90.00  0.03 
1 1 1    0   25   59 o  9    6.70    4.07    5.29   90.00    1.15  270.00    4.81  270.00  0.19 
1 1 1    0   25   60 f  0    4.29    3.01    6.41   90.00    4.45   90.00    0.00    0.00  0.00 
1 1 1    0   25   61 o 12    4.87    3.28    2.85   90.00    1.03  270.00    3.01  270.00  0.10 
1 1 1    0   25   62 o  7    3.56    2.58    2.68   90.00    1.28  270.00    3.15  270.00  0.08 
1 1 1    0   25   63 o  8    9.06    4.38    5.29  270.00    3.66  270.00    0.05   90.00  0.41 
1 1 1    0   25   64 o  2    2.85    2.11    1.36  270.00    0.64   90.00    1.59   90.00  0.06 
1 1 1    0   26    0 o 15   10.88    6.39   35.63  180.00   29.12    0.00   64.91    0.00  0.31 
1 1 1    0   26    1 o 17    6.46    4.38    6.61  360.00    5.74  180.00   12.38  180.00  0.07 
1 1 1    0   26    2 o 10  151.41    1.87  164.09    0.00  137.98    0.00   26.86  180.00  1.00 
1 1 1    0   26    3 o 11   86.64    1.84  102.26  180.00   70.53  180.00   32.21    0.00  1.00 
1 1 1    0   26    4 o 12    5.61    3.94   23.83    0.00   21.42  180.00   45.36  180.00  0.23 
1 1 1    0   26    5 o  2   41.86    2.77   29.14    0.00   52.27    0.00   22.99    0.00  0.97 
1 1 1    0   26    6 o 16   64.01    2.22   16.17  180.00  106.26  180.00   90.00  180.00  0.96 
1 1 1    0   26    7 o  1   70.31    1.92   72.49    0.00   67.70    0.00    5.20  180.00  1.00 
1 1 1    0   26    8 o  4   64.25    2.24   84.22    0.00   43.75  360.00   41.00  180.00  1.00 
1 1 1    0   26    9 o  8  125.54    2.05  144.47    0.00  105.72    0.00   39.64  180.00  1.00 
1 1 1    0   26   10 o 19  119.33    2.04  108.83    0.00  129.43  360.00   20.18  360.00  1.00 
1 1 1    0   26   11 o  1   93.42    1.80  105.30  180.00   81.42  180.00   24.00  360.00  1.00 
1 1 1    0   26   12 o 19   15.27    5.67   25.89  180.00    5.01    0.00   30.85    0.00  0.68 
1 1 1    0   26   13 o  4   63.17    1.91   81.62  180.00   45.11  180.00   36.11  360.00  1.00 
1 1 1    0   26   14 o  4    8.77    5.17   16.48    0.00   10.83  180.00   27.18  180.00  0.31 
1 1 1    0   26   15 o  3   72.51    2.08   79.70  360.00   66.26  360.00   12.50  180.00  1.00 
1 1 1    0   26   16 o 10   61.75    2.16   68.34    0.00   56.22  360.00   11.06  180.00  1.00 
1 1 1    0   26   17 o  9   34.05    2.74   54.44    0.00   14.72    0.00   38.67  180.00  1.00 
1 1 1    0   26   18 o 19   43.66    2.22   61.76  180.00   27.03  180.00   33.26    0.00  1.00 
1 1 1    0   26   19 o 17    6.38    4.22    9.17  360.00    6.83  180.00   15.74  180.00  0.16 
1 1 1    0   26   20 o  1   91.84    1.72  111.67    0.00   75.54    0.00   32.61  180.00  1.00 
1 1 1    0   26   21 o 19   20.66    3.99   39.26    0.00    2.97    0.00   34.92  180.00  0.99 
1 1 1    0   26   22 f  0  107.87    2.02   96.62  180.00   92.93  180.00    0.00    0.00  0.00 
1 1 1    0   26   23 o  4   69.68    1.75   58.65    0.00   83.17    0.00   26.97    0.00  1.00 
1 1 1    0   26   24 f  0    4.07    2.95   25.33    0.00   24.18  360.00    0.00    0.00  0.00 
1 1 1    0   26   25 o  8   69.10    1.89   75.76  360.00   66.16  360.00    5.87  180.00  1.00 
1 1 1    0   26   26 f  0   14.36    5.03   32.98    0.00   31.26  360.00    0.00    0.00  0.00 
1 1 1    0   26   27 o  8   79.03    1.88   72.37  180.00   89.46  180.00   20.87  180.00  1.00 
1 1 1    0   26   28 o  5   41.57    2.23   45.68    0.00   39.85  360.00    3.43  180.00  1.00 
1 1 1    0   26   29 o 15   57.42    1.76   47.15    0.00   70.16    0.00   25.48    0.00  1.00 
1 1 1    0   26   30 o 11    6.68    4.13    8.34    0.00    2.75  180.00   10.65  180.00  0.39 
1 1 1    0   26   31 o 13   39.37    2.00   43.15  180.00   37.87  180.00    3.00    0.00  1.00 
1 1 1    0   26   32 o  5   53.95    1.88   45.96    0.00   64.37  360.00   20.83  360.00  1.00 
1 1 1    0   26   33 o 10    7.20    4.33    6.27  360.00    0.70  180.00    6.64  180.00  0.36 
1 1 1    0   26   34 o 10   23.21    2.89   23.09    0.00   24.54    0.00    2.67    0.00  1.00 
1 1 1    0   26   35 o 10    9.63    4.75   18.11    0.00    0.21    0.00   16.95  180.00  0.90 
1 1 1    0   26   36 o 17   18.76    6.86   28.03  180.00   10.93  180.00   15.63  360.00  1.00 
1 1 1    0   26   37 o 15    2.91    2.18    4.74  180.00    3.54  360.00    8.01  360.00  0.16 
1 1 1    0   26   38 o  5    7.17    4.29    0.39  180.00    0.06  180.00    0.27  360.00  0.03 
1 1 1    0   26   39 o  2   24.71    2.55   20.27    0.00   30.35    0.00   11.28    0.00  1.00 
1 1 1    0   26   40 o 14   41.72    2.02   38.90  180.00   46.76  180.00   10.09  180.00  1.00 
1 1 1    0   26   41 o  2   41.05    1.91   43.46    0.00   40.83    0.00    0.44  180.00  1.00 
1 1 1    0   26   42 o  8   16.57    4.36    3.38    0.00   17.36    0.00   13.63    0.00  0.64 
1 1 1    0   26   43 o 14    5.90    3.87    3.33    0.00    0.59  180.00    4.72  180.00  0.30 
1 1 1    0   26   44 o 13   11.08    4.87   13.73  180.00    7.49  180.00    5.64    0.00  0.93 
1 1 1    0   26   45 o 19   34.66    2.05   18.56    0.00   51.96    0.00   34.59    0.00  1.00 
1 1 1    0   26   46 o  4   10.68    4.89    4.91    0.00    6.11  360.00    1.58  360.00  0.50 
1 1 1    0   26   47 o  8   15.57    4.48    9.40  180.00   19.95  180.00   11.26  180.00  0.92 
1 1 1    0   26   48 o  9   43.90    1.88   35.85    0.00   54.64    0.00   21.48    0.00  1.00 
1 1 1    0   26   49 o  5   40.62    2.44   32.11    0.00   51.62    0.00   22.01    0.00  1.00 
1 1 1    0   26   50 o 14   28.43    2.98   27.26  180.00   33.24  180.00    9.62  180.00  1.00 
1 1 1    0   26   51 o 17    5.50    3.68    8.31  180.00    3.95    0.00   10.65    0.00  0.25 
1 1 1    0   26   52 o 10   32.31    2.95   26.84  180.00   44.69  180.00   24.84  180.00  1.00 
1 1 1    0   26   53 o 15    9.97    5.20    9.26    0.00    0.30    0.00    6.42  180.00  0.35 
1 1 1    0   26   54 o 16   14.89    4.60   11.94    0.00   10.71    0.00    2.17    0.00  0.65 
1 1 1    0   26   55 o  3    6.78    4.23    6.57    0.00    1.87  180.00    6.49  180.00  0.20 
1 1 1    0   26   56 f  0   15.80    4.34   13.44  180.00    9.39  180.00    0.00    0.00  0.00 
1 1 1    0   26   57 f  0   12.45    4.90   15.81    0.00   10.97    0.00    0.00    0.00  0.00 
1 1 1    0   26   58 f  0    3.91    2.83    0.21  180.00    0.15  180.00    0.00    0.00  0.00 
1 1 1    0   26   59 o  3    5.24    3.53    1.79  180.00    0.63  360.00    1.87  360.00  0.06 
1 1 1    0   26   60 o  7   16.15    3.98   11.79  180.00   19.68  180.00   11.47  180.00  0.86 
1 1 1    0   26   61 o 15    8.39    4.48    2.06  180.00    0.76  180.00    0.68  360.00  0.13 
1 1 1    0   26   62 o 15    6.09    3.96    0.29  180.00    0.00  180.00    0.20    0.00  0.02 
1 1 1    0   26   63 o 17    4.99    3.36    0.08  360.00    0.00  180.00    0.06  180.00  0.01 
1 1 1    0   27    1 o 14   19.64    5.57    9.62   90.00    5.29   90.00    4.32  270.00  0.38 
1 1 1    0   27    2 o 11   92.90    2.23   89.23  270.00   96.76  270.00    7.71  270.00  1.00 
1 1 1    0   27    3 o 11   80.58    2.25   84.66   90.00   76.73   90.00    7.70  270.00  1.00 
1 1 1    0   27    4 f  0   84.57    2.23   75.92  270.00   75.65  270.00    0.00    0.00  0.00 
1 1 1    0   27    5 o  1   46.11    2.47   60.25   90.00   32.24   90.00   27.73  270.00  1.00 
1 1 1    0   27    6 o 13   46.13    2.54   42.59   90.00   49.92   90.00    7.59   90.00  1.00 
1 1 1    0   27    7 o  8   51.48    2.66   92.55   90.00   11.12   90.00   80.72  270.00  1.00 
1 1 1    0   27    8 o 12   77.24    2.28   63.15   90.00   91.93   90.00   29.38   90.00  1.00 
1 1 1    0   27    9 o 16  102.15    1.91  104.76   90.00  100.76   90.00    2.79  270.00  1.00 
1 1 1    0   27   10 o  3   25.29    4.80   10.31   90.00   17.86   90.00    7.69   90.00  0.55 
1 1 1    0   27   11 f  0   72.54    2.28   62.30  270.00   61.27  270.00    0.00    0.00  0.00 
1 1 1    0   27   12 o  7   37.46    2.87   36.88  270.00   38.64  270.00    2.47  270.00  1.00 
1 1 1    0   27   13 o 16    6.16    4.28    2.40   90.00    1.87  270.00    4.22  270.00  0.04 
1 1 1    0   27   14 o  1   12.24    5.87   15.43   90.00    3.84  270.00   18.88  270.00  0.46 
1 1 1    0   27   15 o  3   99.72    1.82  110.67   90.00   91.97   90.00   15.50  270.00  1.00 
1 1 1    0   27   16 o  6   40.04    2.42   21.88   90.00   58.17   90.00   36.98   90.00  0.99 
1 1 1    0   27   17 o 17   30.75    2.81   29.84  270.00   32.34  270.00    3.51  270.00  0.99 
1 1 1    0   27   18 o  8   43.36    2.22   51.48   90.00   37.14   90.00   12.45  270.00  1.00 
1 1 1    0   27   19 o  3   12.79    5.40   28.58   90.00    5.87  270.00   33.31  270.00  0.84 
1 1 1    0   27   20 o  7    8.68    4.93    1.36  270.00    0.55   90.00    1.86   90.00  0.04 
1 1 1    0   27   21 o  1   74.63    2.20   55.85  270.00   95.99  270.00   42.71  270.00  1.00 
1 1 1    0   27   22 o 16   83.53    1.79   76.20   90.00   94.62   90.00   22.18   90.00  1.00 
1 1 1    0   27   23 o  9    6.31    4.22    3.11   90.00    1.74  270.00    4.68  270.00  0.10 
1 1 1    0   27   24 o  7   50.58    2.22   42.45   90.00   60.92   90.00   20.69   90.00  1.00 
1 1 1    0   27   25 o 16   16.92    4.85   16.76  270.00   15.09  270.00    0.79   90.00  0.92 
1 1 1    0   27   26 o  6    6.88    4.45   23.17   90.00   11.62  270.00   33.57  270.00  0.75 
1 1 1    0   27   27 o 19   66.69    2.05   78.75   90.00   58.77   90.00   15.84  270.00  1.00 
1 1 1    0   27   28 o  8   32.21    2.52   23.70   90.00   41.97   90.00   19.52   90.00  1.00 
1 1 1    0   27   29 f  0   32.16    2.47   20.03  270.00   18.98  270.00    0.00    0.00  0.00 
1 1 1    0   27   30 o 17   88.55    1.72   89.03  270.00   92.77  270.00    8.43  270.00  1.00 
1 1 1    0   27   31 o  8   79.74    1.73   68.18   90.00   94.87   90.00   30.27   90.00  1.00 
1 1 1    0   27   32 o  3    4.22    3.04    4.16  270.00    2.55   90.00    6.49   90.00  0.16 
1 1 1    0   27   33 o 12   29.88    2.53   38.27   90.00   23.50   90.00   12.77  270.00  1.00 
1 1 1    0   27   34 o 15   14.54    7.47   14.60   90.00   12.20   90.00    1.63  270.00  0.90 
1 1 1    0   27   35 o 13   10.83    5.23   14.20  270.00    5.70  270.00    7.79   90.00  0.89 
1 1 1    0   27   36 o  8   26.43    2.89   23.33  270.00   30.89  270.00    8.92  270.00  1.00 
1 1 1    0   27   37 o 12    4.67    3.29    1.57   90.00    0.70  270.00    2.39  270.00  0.11 
1 1 1    0   27   38 o 19    5.62    3.75    1.21  270.00    0.17   90.00    1.22   90.00  0.08 
1 1 1    0   27   39 o  3    9.79    5.02    6.55  270.00    5.50  270.00    0.58   90.00  0.59 
1 1 1    0   27   40 o  5   35.49    2.26   31.75   90.00   40.87   90.00   10.75   90.00  1.00 
1 1 1    0   27   41 o  4   13.79    5.27    6.80  270.00   14.10  270.00    7.82  270.00  0.74 
1 1 1    0   27   42 o 10   34.33    2.26   39.22   90.00   31.90   90.00    4.86  270.00  1.00 
1 1 1    0   27   43 o 18    4.93    3.43    3.10  270.00    0.94   90.00    3.52   90.00  0.17 
1 1 1    0   27   44 o  9   18.85    3.85    1.06   90.00    7.60   90.00    6.62   90.00  0.23 
1 1 1    0   27   45 o 19   17.77    4.25   21.12  270.00   15.92  270.00    3.69   90.00  1.00 
1 1 1    0   27   46 f  0   10.48    5.12    5.72  270.00    5.31  270.00    0.00    0.00  0.00 
1 1 1    0   27   47 o 12   22.32    3.22   18.18   90.00   27.82   90.00   11.01   90.00  1.00 
1 1 1    0   27   48 o  2    9.30    5.05    7.73   90.00    3.35   90.00    3.59  270.00  0.55 
1 1 1    0   27   49 o  7   10.30    5.68    7.96   90.00    2.50   90.00    4.19  270.00  0.45 
1 1 1    0   27   50 o  3    7.40    4.84   10.76   90.00    3.15  270.00   11.50  270.00  0.35 
1 1 1    0   27   51 o 13   50.70    2.08   43.51  270.00   69.46  270.00   37.51  270.00  1.00 
1 1 1    0   27   52 o 10    5.13    3.63    0.26  270.00    0.13   90.00    0.33   90.00  0.01 
1 1 1    0   27   53 o  3   18.98    5.20    5.10   90.00   11.14   90.00    7.51   90.00  0.39 
1 1 1    0   27   54 f  0    4.91    3.44    0.40   90.00    0.29   90.00    0.00    0.00  0.00 
1 1 1    0   27   55 f  0    4.80    3.39    5.06  270.00    3.53  270.00    0.00    0.00  0.00 
1 1 1    0   27   56 o 10    9.54    5.04    9.46   90.00    1.21   90.00    5.34  270.00  0.41 
1 1 1    0   27   57 o 14   13.72    4.98   17.86  270.00   11.12  270.00    1.26   90.00  0.86 
1 1 1    0   27   58 o 18    6.99    4.34    9.61   90.00    1.27  270.00    7.94  270.00  0.39 
1 1 1    0   27   59 o 12   14.64    4.67    5.87  270.00   11.05  270.00    6.96  270.00  0.52 
1 1 1    0   27   60 o  4    3.61    2.65    3.28  270.00    1.51   90.00    3.79   90.00  0.11 
1 1 1    0   27   61 o  3   10.72    5.20    8.43  270.00    7.98  270.00    2.07  270.00  0.65 
1 1 1    0   27   62 o  7    6.66    4.12    3.77   90.00    1.27   90.00    1.37  270.00  0.29 
1 1 1    0   28    0 o  5   11.76    7.16   12.48  180.00    7.93    0.00   20.17    0.00  0.18 
1 1 1    0   28    1 o 11   22.53    6.39   54.29  180.00    8.39    0.00   61.61    0.00  0.99 
1 1 1    0   28    2 o  4   15.47    7.18    0.01    0.00    0.00  360.00    0.01  180.00  0.00 
1 1 1    0   28    3 o  3  103.53    2.32  134.28    0.00   75.58    0.00   55.91  180.00  1.00 
1 1 1    0   28    4 o  3    6.87    4.80   30.91  180.00   23.37    0.00   53.61    0.00  0.50 
1 1 1    0   28    5 x  4       ?       ?   35.18    0.00   34.38    0.00    0.00    0.00  0.00 
1 1 1    0   28    6 o  5   77.28    2.42  100.29  180.00   56.69  180.00   41.19    0.00  1.00 
1 1 1    0   28    7 o  9   13.71    6.48   49.53  180.00   22.47  360.00   70.74  360.00  0.94 
1 1 1    0   28    8 o 16   66.15    2.18   96.53  180.00   38.41  180.00   55.48    0.00  1.00 
1 1 1    0   28    9 o 12   35.65    3.06   55.59    0.00   17.35    0.00   36.61  180.00  1.00 
1 1 1    0   28   10 o  5   19.49    5.55   14.70    0.00   11.86    0.00    2.38  180.00  0.67 
1 1 1    0   28   11 o  5   12.25    6.05    4.54  180.00    0.52    0.00    4.92    0.00  0.16 
1 1 1    0   28   12 o  1   99.45    1.92  112.51    0.00   90.26  360.00   18.38  180.00  1.00 
1 1 1    0   28   13 o  2    5.43    3.86    1.91  180.00    1.47  360.00    3.31  360.00  0.03 
1 1 1    0   28   14 o 12  129.67    2.19  148.81  180.00  116.26  180.00   26.82    0.00  1.00 
1 1 1    0   28   15 o 17   55.70    2.19   52.33  180.00   61.20  180.00   11.00  180.00  1.00 
1 1 1    0   28   16 o 19    7.99    4.94    1.63  360.00    0.79  180.00    2.36  180.00  0.05 
1 1 1    0   28   17 o  2   25.12    3.40   37.88    0.00   14.06    0.00   22.09  180.00  1.00 
1 1 1    0   28   18 o 19   39.43    2.50   32.53  180.00   47.89  180.00   16.94  180.00  1.00 
1 1 1    0   28   19 o  2   26.61    3.23   20.40    0.00   33.35    0.00   14.00    0.00  0.99 
1 1 1    0   28   20 f  0    4.77    3.42   15.97    0.00   15.14    0.00    0.00    0.00  0.00 
1 1 1    0   28   21 o 10   44.56    2.98   68.90  180.00   23.82  180.00   41.48    0.00  1.00 
1 1 1    0   28   22 o  8   82.52    2.14   82.24    0.00   87.10  360.00    9.16  360.00  1.00 
1 1 1    0   28   23 o 10   13.64    5.93   12.65  180.00    8.34  180.00    3.64    0.00  0.75 
1 1 1    0   28   24 o  9   84.22    2.13   82.64  180.00   90.15  180.00   11.86  180.00  1.00 
1 1 1    0   28   25 o 12   18.62    5.33   34.14  180.00    4.89  180.00   27.45    0.00  1.00 
1 1 1    0   28   26 o  5    5.79    3.97    0.81  180.00    0.32  360.00    1.09  360.00  0.04 
1 1 1    0   28   27 o  2   37.90    2.46   48.29  180.00   30.06  180.00   15.69    0.00  1.00 
1 1 1    0   28   28 o  7    6.78    4.40    9.97  180.00    2.52    0.00   11.97    0.00  0.51 
1 1 1    0   28   29 o 15   43.55    2.31   46.42    0.00   43.12    0.00    0.86  180.00  1.00 
1 1 1    0   28   30 o 16   95.44    1.82   93.47  180.00  102.31  180.00   13.75  180.00  1.00 
1 1 1    0   28   31 o 11   59.07    3.38   56.17    0.00   64.93    0.00   11.72    0.00  1.00 
1 1 1    0   28   32 o  6    3.80    2.82   14.48  180.00    9.69    0.00   23.36    0.00  0.52 
1 1 1    0   28   33 o  5   27.91    3.02   31.18  180.00   26.45  180.00    2.91    0.00  1.00 
1 1 1    0   28   34 o 16   34.96    2.50   34.32  180.00   37.63  180.00    5.35  180.00  1.00 
1 1 1    0   28   35 f  0    9.18    5.10   13.26    0.00   12.47    0.00    0.00    0.00  0.00 
1 1 1    0   28   36 f  0   27.55    2.81   22.32    0.00   21.06    0.00    0.00    0.00  0.00 
1 1 1    0   28   37 o 13   15.93    4.99   14.97  360.00   17.60  360.00    3.73  360.00  0.99 
1 1 1    0   28   38 f  0   20.07    4.37   23.92  180.00   22.72  180.00    0.00    0.00  0.00 
1 1 1    0   28   39 o  9    5.83    3.97    9.61  180.00    2.31    0.00   11.50    0.00  0.59 
1 1 1    0   28   40 o 12    4.48    3.24    2.46  180.00    1.40    0.00    4.40    0.00  0.18 
1 1 1    0   28   41 o  9   30.49    2.93   37.91  180.00   25.69  180.00    9.60  360.00  1.00 
1 1 1    0   28   42 f  0   15.92    5.18   15.88  180.00   14.66  180.00    0.00    0.00  0.00 
1 1 1    0   28   43 o 10    4.29    3.11    2.36  180.00    1.12    0.00    3.34    0.00  0.13 
1 1 1    0   28   44 o 11   32.60    2.57   27.58    0.00   39.64  360.00   14.08  360.00  1.00 
1 1 1    0   28   45 o 16    5.79    3.96    9.75  360.00    2.49  180.00   11.54  180.00  0.57 
1 1 1    0   28   46 o  4    8.21    4.90    1.95    0.00    0.86    0.00    0.94  180.00  0.16 
1 1 1    0   28   47 o  9   13.13    5.47    4.79  180.00    6.52  180.00    2.38  180.00  0.41 
1 1 1    0   28   48 o 12   15.55    5.37   17.52  180.00   13.37  180.00    0.76  360.00  0.88 
1 1 1    0   28   49 o 19    6.02    4.12    1.40  360.00    0.62  180.00    1.66  180.00  0.04 
1 1 1    0   28   50 o 19   19.24    6.80   18.20    0.00   19.44    0.00    6.17    0.00  0.85 
1 1 1    0   28   51 o 10   13.50    6.20    4.07  360.00    2.73  360.00    0.18  180.00  0.21 
1 1 1    0   28   52 o 14    6.63    4.38    7.11  360.00    2.23  180.00    7.24  180.00  0.21 
1 1 1    0   28   53 o  7    7.97    5.04    0.70  180.00    0.09    0.00    0.58    0.00  0.03 
1 1 1    0   28   54 o  3   10.11    5.66    5.35    0.00    1.07    0.00    2.66  180.00  0.24 
1 1 1    0   28   55 o  7   17.87    4.70   10.13    0.00   18.70    0.00   11.70    0.00  0.72 
1 1 1    0   28   56 o 17    6.24    4.13    5.15    0.00    1.31  180.00    4.88  180.00  0.18 
1 1 1    0   28   57 o  2    9.67    5.10   12.36  180.00    3.14  180.00    5.45    0.00  0.61 
1 1 1    0   28   58 o  8   18.25    4.33   15.81    0.00   24.30  360.00   13.29  360.00  0.97 
1 1 1    0   28   59 o  3    5.32    3.66    1.77  360.00    0.35  180.00    1.59  180.00  0.08 
1 1 1    0   28   60 o 11    5.60    3.88    1.41  180.00    0.07    0.00    1.05    0.00  0.08 
1 1 1    0   28   61 o  5    7.21    4.42    2.99  360.00    1.60  360.00    0.50  180.00  0.26 
1 1 1    0   29    1 o  9   11.06    6.75   12.14   90.00    3.44  270.00   15.14  270.00  0.37 
1 1 1    0   29    2 o 19   58.47    2.43   63.64   90.00   55.56   90.00    5.83  270.00  1.00 
1 1 1    0   29    3 o  9    9.08    5.79    7.47  270.00    3.47   90.00   10.68   90.00  0.21 
1 1 1    0   29    4 o  7   25.01    5.65   36.67   90.00   14.36   90.00   20.98  270.00  0.99 
1 1 1    0   29    5 o  8   22.07    5.59   20.19   90.00   19.77   90.00    0.32   90.00  0.89 
1 1 1    0   29    6 o 17   42.30    2.91   59.81   90.00   27.05   90.00   30.49  270.00  1.00 
1 1 1    0   29    7 o  2   41.12    2.92   73.08  270.00   12.02  270.00   58.21   90.00  1.00 
1 1 1    0   29    8 o  9    5.21    3.77   18.78  270.00   14.51   90.00   32.53   90.00  0.34 
1 1 1    0   29    9 o 12   27.62    3.87   14.11   90.00   35.84   90.00   22.32   90.00  0.89 
1 1 1    0   29   10 o 15   49.22    2.55   72.90   90.00   28.67   90.00   41.10  270.00  1.00 
1 1 1    0   29   11 o  2   21.30    5.32   36.43   90.00    7.54   90.00   27.26  270.00  0.99 
1 1 1    0   29   12 o 17   25.73    4.05   46.84  270.00    6.79  270.00   37.87   90.00  1.00 
1 1 1    0   29   13 o 12   28.30    3.62   10.46  270.00   38.98  270.00   29.03  270.00  0.86 
1 1 1    0   29   14 o 11   28.31    3.56   32.10  270.00   26.10  270.00    4.38   90.00  1.00 
1 1 1    0   29   15 o  9   50.13    2.42   66.73  270.00   37.01  270.00   26.25   90.00  1.00 
1 1 1    0   29   16 o 18    9.01    5.37    0.26  270.00    0.04   90.00    0.29   90.00  0.01 
1 1 1    0   29   17 o 17   17.40    5.69   30.90   90.00    5.18   90.00   24.11  270.00  0.99 
1 1 1    0   29   18 o  9   57.23    2.26   70.50   90.00   47.64   90.00   19.16  270.00  1.00 
1 1 1    0   29   19 o 15   48.84    2.41   44.73  270.00   55.29  270.00   12.90  270.00  1.00 
1 1 1    0   29   20 o 11   19.03    5.64   15.18   90.00   21.29   90.00    6.90   90.00  0.94 
1 1 1    0   29   21 o 10   73.77    2.29   89.98   90.00   62.30   90.00   22.94  270.00  1.00 
1 1 1    0   29   22 o  6   43.76    2.66   50.34  270.00   39.84  270.00    7.85   90.00  1.00 
1 1 1    0   29   23 o 17   44.66    2.80   38.48  270.00   52.87  270.00   16.42  270.00  1.00 
1 1 1    0   29   24 o 18   28.39    3.61   16.75   90.00   40.88   90.00   25.01   90.00  1.00 
1 1 1    0   29   25 o 11   37.89    2.78   30.28  270.00   47.09  270.00   18.40  270.00  1.00 
1 1 1    0   29   26 o 17   19.69    5.15   34.16  270.00    7.00  270.00   25.36   90.00  1.00 
1 1 1    0   29   27 o 16    8.93    5.31   23.84  270.00    5.89   90.00   28.48   90.00  0.94 
1 1 1    0   29   28 o 11    4.77    3.45    9.45  270.00    5.14   90.00   14.09   90.00  0.40 
1 1 1    0   29   29 o 19   32.81    5.96   18.97  270.00   47.69  270.00   29.77  270.00  1.00 
1 1 1    0   29   30 o  3   33.82    2.96   40.59   90.00   29.33   90.00    8.97  270.00  1.00 
1 1 1    0   29   31 o 15   73.77    2.00   87.86  270.00   64.82  270.00   17.91   90.00  1.00 
1 1 1    0   29   32 o  9   19.26    5.18   17.73   90.00   21.73   90.00    5.03   90.00  1.00 
1 1 1    0   29   33 o  1    9.13    5.29   13.72   90.00    3.05   90.00    9.58  270.00  0.86 
1 1 1    0   29   34 o  8    7.20    4.65   18.12  270.00    4.08   90.00   21.11   90.00  0.90 
1 1 1    0   29   35 o  4   30.03    3.11   22.08   90.00   39.91   90.00   19.77   90.00  1.00 
1 1 1    0   29   36 o 19    9.47    5.47    1.56  270.00    1.29  270.00    0.11   90.00  0.14 
1 1 1    0   29   37 o 12   32.72    2.95   34.15  270.00   33.26  270.00    1.09  270.00  1.00 
1 1 1    0   29   38 o 10    5.93    4.08    8.57   90.00    1.82  270.00   10.08  270.00  0.54 
1 1 1    0   29   39 f  0   17.65    5.54    1.95  270.00    1.94  270.00    0.00    0.00  0.00 
1 1 1    0   29   40 o 17   21.83    4.23   20.66  270.00   24.25  270.00    4.84  270.00  1.00 
1 1 1    0   29   41 o 13   32.61    2.88   24.04  270.00   42.83  270.00   20.45  270.00  1.00 
1 1 1    0   29   42 o  9    7.43    4.79    3.27  270.00    0.68  270.00    2.34   90.00  0.25 
1 1 1    0   29   43 o 13    4.63    3.37    1.26   90.00    0.51  270.00    1.67  270.00  0.07 
1 1 1    0   29   44 o  2    9.33    5.48   18.38   90.00    0.36   90.00   16.58  270.00  0.93 
1 1 1    0   29   45 o  5    9.11    5.34   16.49   90.00    0.37   90.00   14.24  270.00  0.82 
1 1 1    0   29   46 o  4    6.98    4.58    2.42  270.00    0.60   90.00    2.61   90.00  0.10 
1 1 1    0   29   47 o  7    8.00    4.98    1.43   90.00    0.29  270.00    1.39  270.00  0.05 
1 1 1    0   29   48 o 17   26.64    3.51    7.30  270.00   30.65  270.00   25.30  270.00  0.68 
1 1 1    0   29   49 o 19    9.22    5.51    7.53  270.00    0.48   90.00    5.91   90.00  0.27 
1 1 1    0   29   50 o  1   21.66    4.47   24.57   90.00   25.07   90.00    7.62   90.00  0.98 
1 1 1    0   29   51 o  2    7.02    4.80    2.96   90.00    0.77  270.00    2.85  270.00  0.09 
1 1 1    0   29   52 o 11   12.69    6.61    1.80   90.00    1.10   90.00    0.15  270.00  0.09 
1 1 1    0   29   53 o 15    6.01    4.15    6.68   90.00    2.24  270.00    6.87  270.00  0.20 
1 1 1    0   29   54 o 13   22.88    5.29    2.59   90.00   11.29   90.00    9.50   90.00  0.29 
1 1 1    0   29   55 o 16    9.85    5.80    1.84   90.00    0.58   90.00    0.70  270.00  0.09 
1 1 1    0   29   56 o  2    4.68    3.37    7.46   90.00    2.94  270.00    8.14  270.00  0.24 
1 1 1    0   29   57 o  8    6.40    4.27    6.79   90.00    0.71  270.00    5.44  270.00  0.31 
1 1 1    0   29   58 o 19    8.43    4.94    9.64  270.00    3.05  270.00    3.70   90.00  0.58 
1 1 1    0   29   59 o 13    5.49    3.85    3.31   90.00    0.13  270.00    2.45  270.00  0.20 
1 1 1    0   30    0 o  2    7.57    5.36   51.19  180.00   38.42  360.00   87.17  360.00  0.68 
1 1 1    0   30    1 o  3   51.19    4.08   56.38    0.00   48.68    0.00    5.01  180.00  1.00 
1 1 1    0   30    2 o  7    8.74    5.97   22.79    0.00   10.19  180.00   31.89  180.00  0.66 
1 1 1    0   30    3 o 10   72.78    3.34   86.36  180.00   63.36  180.00   18.83    0.00  1.00 
1 1 1    0   30    4 o 13   27.83    4.60   49.27  180.00    8.78  180.00   38.09    0.00  1.00 
1 1 1    0   30    5 o 18    9.22    5.77    4.25  180.00    1.05  360.00    5.10  360.00  0.16 
1 1 1    0   30    6 o 15    8.94    5.65    1.50  180.00    0.40    0.00    1.82    0.00  0.06 
1 1 1    0   30    7 o  9   37.17    3.42   47.17  180.00   29.59  180.00   15.16  360.00  1.00 
1 1 1    0   30    8 o  8   39.85    3.18   41.46  180.00   40.41  180.00    1.11  180.00  1.00 
1 1 1    0   30    9 o 14   47.63    2.80   32.29    0.00   64.65    0.00   34.04    0.00  1.00 
1 1 1    0   30   10 o 16   29.08    4.00   34.55    0.00   25.41    0.00    7.33  180.00  1.00 
1 1 1    0   30   11 o 11   32.30    3.59   30.99  360.00   35.22  360.00    5.84  360.00  1.00 
1 1 1    0   30   12 o 11    7.62    5.03   14.70  180.00    5.86    0.00   19.79    0.00  0.53 
1 1 1    0   30   13 o 19   13.72    6.43   14.55    0.00    7.11    0.00    6.69  180.00  0.76 
1 1 1    0   30   14 o  5    6.28    4.36   18.13  180.00    9.77    0.00   26.95    0.00  0.59 
1 1 1    0   30   15 o 13    7.70    5.04   11.32  360.00    3.32  180.00   14.05  180.00  0.48 
1 1 1    0   30   16 o  3    6.01    4.20   15.33    0.00    7.92  180.00   22.45  180.00  0.55 
1 1 1    0   30   17 o  2   14.63    6.38   25.59  180.00    4.41  180.00   19.82    0.00  0.98 
1 1 1    0   30   18 o  7   40.10    2.93   45.46  180.00   37.15  180.00    5.91    0.00  1.00 
1 1 1    0   30   19 o  5   53.02    2.76   71.77  180.00   38.06  180.00   29.92  360.00  1.00 
1 1 1    0   30   20 o  4   29.44    3.72   28.89  180.00   31.51  180.00    4.14  180.00  1.00 
1 1 1    0   30   21 o 10   54.36    2.50   56.13    0.00   55.55    0.00    2.38    0.00  1.00 
1 1 1    0   30   22 o  1    9.89    5.98   25.20  180.00    5.09    0.00   28.96    0.00  0.95 
1 1 1    0   30   23 o 17    7.41    4.95   20.73  180.00    7.08  360.00   26.72  360.00  0.85 
1 1 1    0   30   24 o  2   31.02    3.66   27.49  360.00   36.00  360.00    9.95  360.00  1.00 
1 1 1    0   30   25 o 19    9.71    5.82    0.84  360.00    0.43  360.00    0.37  180.00  0.06 
1 1 1    0   30   26 o  1   21.79    9.26   25.26    0.00   19.48    0.00    4.43  180.00  1.00 
1 1 1    0   30   27 o  3   14.13    6.60   28.69  360.00    1.14  360.00   25.85  180.00  1.00 
1 1 1    0   30   28 o  6    6.08    4.25    5.27  180.00    1.19    0.00    6.31    0.00  0.32 
1 1 1    0   30   29 o  4   15.50    6.35    9.38  180.00   17.37  180.00    8.70  180.00  0.84 
1 1 1    0   30   30 f  0   30.77    3.53   33.30    0.00   31.31    0.00    0.00    0.00  0.00 
1 1 1    0   30   31 o  8   44.47    2.67   44.30  180.00   47.18  180.00    5.40  180.00  1.00 
1 1 1    0   30   32 o  2    5.72    4.06   10.19    0.00    2.63  180.00   12.12  180.00  0.60 
1 1 1    0   30   33 o 14   13.98    6.39   19.36    0.00    9.61    0.00    8.32  180.00  0.98 
1 1 1    0   30   34 o  9   43.19    2.77   43.87  180.00   44.88  180.00    3.37  180.00  1.00 
1 1 1    0   30   35 o 16   20.00    5.94   15.18    0.00   25.61    0.00   11.48    0.00  0.99 
1 1 1    0   30   36 o 11    7.66    4.97    5.35    0.00    1.29    0.00    4.19  180.00  0.44 
1 1 1    0   30   37 o  5    6.18    4.29    8.48  360.00    1.31  180.00    9.12  180.00  0.53 
1 1 1    0   30   38 o 18   11.33    5.98   11.82    0.00    8.18  360.00    2.81  180.00  0.85 
1 1 1    0   30   39 o 15   10.21    5.76    0.55  360.00    0.60  360.00    0.07  360.00  0.06 
1 1 1    0   30   40 o 13   16.43    6.08   10.10    0.00   20.41  360.00   11.09  360.00  0.91 
1 1 1    0   30   41 o 19    7.35    4.84    5.13  360.00    0.74  360.00    4.02  180.00  0.37 
1 1 1    0   30   42 o 10   12.84    6.21   13.81    0.00   10.77  360.00    1.98  180.00  0.92 
1 1 1    0   30   43 o  2   33.90    3.11   31.72  180.00   39.34  180.00   10.90  180.00  1.00 
1 1 1    0   30   44 o  8    6.43    4.41    4.88  180.00    1.50    0.00    5.57    0.00  0.20 
1 1 1    0   30   45 o  6   13.27    6.23    2.04  180.00    1.55  180.00    0.06  360.00  0.12 
1 1 1    0   30   46 o  6    6.81    4.66    7.09  180.00    2.66    0.00    7.90    0.00  0.19 
1 1 1    0   30   47 o 11   13.73    6.54   14.41  360.00    6.61  360.00    3.86  180.00  0.62 
1 1 1    0   30   48 o  1   11.47    6.36    7.89  180.00    2.04  180.00    3.59    0.00  0.33 
1 1 1    0   30   49 o 16   26.56    3.85   19.25  180.00   38.66  180.00   25.09  180.00  0.98 
1 1 1    0   30   50 o 18   25.60    3.96   14.44    0.00   38.25    0.00   28.14    0.00  0.94 
1 1 1    0   30   51 f  0    6.35    4.51    9.50  180.00    6.60  180.00    0.00    0.00  0.00 
1 1 1    0   30   52 o  4   17.37    7.10    4.00  180.00    6.95  180.00    4.18  180.00  0.28 
1 1 1    0   30   53 o 12    8.48    5.48    2.20    0.00    0.09    0.00    1.44  180.00  0.10 
1 1 1    0   30   54 o 15    7.57    4.84    1.83    0.00    0.04  180.00    1.31  180.00  0.08 
1 1 1    0   30   55 f  0   18.37    6.59    9.36  180.00    6.52  180.00    0.00    0.00  0.00 
1 1 1    0   30   56 o  6    5.92    4.21    4.99  180.00    0.73    0.00    4.22    0.00  0.23 
1 1 1    0   30   57 o 13    9.14    5.26    6.04    0.00    3.63    0.00    0.60  180.00  0.43 
1 1 1    0   30   58 o  3    6.68    4.52    4.96  180.00    1.19  180.00    2.30    0.00  0.35 
1 1 1    0   31    1 o 17    7.90    5.47   21.70  270.00    9.18   90.00   29.75   90.00  0.72 
1 1 1    0   31    2 o 16   13.49    7.09   21.11   90.00    3.64   90.00   16.36  270.00  0.88 
1 1 1    0   31    3 f  0   22.22    7.43   21.33   90.00   20.21   90.00    0.00    0.00  0.00 
1 1 1    0   31    4 f  0   13.68    7.54   20.03  270.00   18.98  270.00    0.00    0.00  0.00 
1 1 1    0   31    5 o  8   64.09    2.77   79.05  270.00   53.28  270.00   21.64   90.00  1.00 
1 1 1    0   31    6 o 12   28.94    4.89   22.17  270.00   36.81  270.00   15.80  270.00  1.00 
1 1 1    0   31    7 o 17   14.52    7.07   18.66   90.00    7.93   90.00    9.76  270.00  0.88 
1 1 1    0   31    8 o 17   52.24    2.94   34.97   90.00   71.34   90.00   38.20   90.00  1.00 
1 1 1    0   31    9 o 16   10.03    6.14   22.98  270.00    4.36   90.00   26.13   90.00  0.87 
1 1 1    0   31   10 o  5   61.26    2.64   57.72   90.00   67.84   90.00   13.15   90.00  1.00 
1 1 1    0   31   11 o  7   23.09    6.01   41.14   90.00    7.22   90.00   31.76  270.00  1.00 
1 1 1    0   31   12 o 14   14.42    6.90    7.15   90.00    9.14   90.00    2.37   90.00  0.55 
1 1 1    0   31   13 o 14   56.60    2.72   72.23  270.00   44.78  270.00   23.63   90.00  1.00 
1 1 1    0   31   14 o 17    7.02    4.82   11.70  270.00    3.13   90.00   14.21   90.00  0.57 
1 1 1    0   31   15 o  4   15.49    6.76   27.89   90.00    4.36   90.00   22.06  270.00  0.99 
1 1 1    0   31   16 f  0   14.07    6.71   12.77  270.00   12.10  270.00    0.00    0.00  0.00 
1 1 1    0   31   17 o  8   31.09    4.09   29.43  270.00   34.30  270.00    6.42  270.00  1.00 
1 1 1    0   31   18 o 13   19.59    6.76   39.30  270.00    1.95  270.00   35.28   90.00  1.00 
1 1 1    0   31   19 o 10   44.94    3.07   44.82  270.00   47.42  270.00    4.95  270.00  1.00 
1 1 1    0   31   20 o 12    6.65    4.64   12.76   90.00    3.91  270.00   16.00  270.00  0.61 
1 1 1    0   31   21 o 10   33.31    4.05   29.30  270.00   38.85  270.00   11.08  270.00  1.00 
1 1 1    0   31   22 o 12   36.38    3.74   33.89   90.00   40.67   90.00    8.56   90.00  1.00 
1 1 1    0   31   23 o 12   36.73    7.60   40.66   90.00   35.01   90.00    3.44  270.00  1.00 
1 1 1    0   31   24 o  8    7.34    5.04   12.28  270.00    1.70   90.00   13.23   90.00  0.67 
1 1 1    0   31   25 o 12   14.93    7.04   13.85  270.00   14.28  270.00    1.10  270.00  0.92 
1 1 1    0   31   26 o 17   32.24    4.04   28.35   90.00   37.82   90.00   11.16   90.00  1.00 
1 1 1    0   31   27 o  8   33.63    3.82   28.84   90.00   40.22   90.00   13.19   90.00  1.00 
1 1 1    0   31   28 o 11    8.51    5.50   16.88  270.00    0.46   90.00   16.21   90.00  0.90 
1 1 1    0   31   29 o  2   11.81    6.50   25.38  270.00    0.25   90.00   23.90   90.00  0.99 
1 1 1    0   31   30 o 11   13.33    6.74   15.17  270.00   10.88  270.00    3.39   90.00  0.94 
1 1 1    0   31   31 o  9    7.85    5.22    6.55  270.00    1.55  270.00    4.89   90.00  0.51 
1 1 1    0   31   32 o  5    9.80    6.00    5.22   90.00    3.68   90.00    0.81  270.00  0.42 
1 1 1    0   31   33 o  8   10.01    6.13    5.62  270.00    4.54  270.00    1.19   90.00  0.51 
1 1 1    0   31   34 o 19   28.73    4.64   23.49   90.00   35.47   90.00   13.49   90.00  1.00 
1 1 1    0   31   35 o 16   14.73    6.66   26.73  270.00    4.34  270.00   20.71   90.00  1.00 
1 1 1    0   31   36 o  6    9.54    5.88   19.78   90.00    0.52  270.00   19.08  270.00  0.95 
1 1 1    0   31   37 o 13   15.64    6.76    9.37  270.00   17.69  270.00    8.97  270.00  0.84 
1 1 1    0   31   38 o  6   10.71    6.18   10.64   90.00    6.64   90.00    3.24  270.00  0.77 
1 1 1    0   31   39 o 16   15.50    6.66    8.35   90.00   16.94   90.00    9.23   90.00  0.80 
1 1 1    0   31   40 o 16    5.22    3.78    2.86  270.00    0.87   90.00    3.50   90.00  0.17 
1 1 1    0   31   41 o 18    8.68    5.50    0.90  270.00    0.30  270.00    0.49   90.00  0.06 
1 1 1    0   31   42 o 11   21.60    5.73   13.57  270.00   29.30  270.00   17.83  270.00  0.94 
1 1 1    0   31   43 o 16   15.57    6.69    5.10   90.00    6.39   90.00    2.34   90.00  0.34 
1 1 1    0   31   44 o  9   21.99    5.88   21.56  270.00   25.48  270.00    9.52  270.00  0.94 
1 1 1    0   31   45 o 10    5.19    3.78    4.95   90.00    2.49  270.00    6.12  270.00  0.11 
1 1 1    0   31   46 o 17   19.10    6.65   13.27   90.00   18.70   90.00    9.18   90.00  0.74 
1 1 1    0   31   47 o  8    7.17    4.83    5.27  270.00    1.37   90.00    5.09   90.00  0.16 
1 1 1    0   31   48 o 16    8.43    5.39    1.78  270.00    0.15   90.00    1.40   90.00  0.07 
1 1 1    0   31   49 o 13    6.14    4.32    3.92  270.00    1.31   90.00    4.04   90.00  0.12 
1 1 1    0   31   50 o  4   18.91    6.80    8.98  270.00   16.80  270.00   10.58  270.00  0.61 
1 1 1    0   31   51 o 11   11.58    6.46   10.28   90.00    4.34   90.00    2.78  270.00  0.49 
1 1 1    0   31   52 o  9   11.33    6.57    5.23   90.00    2.73   90.00    0.90  270.00  0.28 
1 1 1    0   31   53 o  7    7.22    4.96    1.10   90.00    0.06  270.00    0.82  270.00  0.05 
1 1 1    0   31   54 o 18   11.49    6.53   11.38  270.00    6.94  270.00    1.00   90.00  0.65 
1 1 1    0   31   55 o  5    5.90    4.11    0.61   90.00    0.06  270.00    0.48  270.00  0.03 
1 1 1    0   31   56 o  3    7.17    4.94    4.38   90.00    1.03   90.00    2.05  270.00  0.29 
1 1 1    0   31   57 o  4   12.18    7.26    9.80  270.00   10.87  270.00    3.98  270.00  0.73 
1 1 1    0   32    0 o 13   11.46    7.49   20.67    0.00    3.66  180.00   23.24  180.00  0.69 
1 1 1    0   32    1 o 18   84.56    3.09   90.10  180.00   83.79  180.00    1.56    0.00  1.00 
1 1 1    0   32    2 o 19   23.43    8.29   22.57    0.00   25.21  360.00    3.82  360.00  0.99 
1 1 1    0   32    3 o  6   27.82    6.16   40.85  360.00   16.94  360.00   21.75  180.00  1.00 
1 1 1    0   32    4 o  1   39.15    4.03   36.90    0.00   43.34  360.00    8.39  360.00  1.00 
1 1 1    0   32    5 o 12    7.60    5.37   14.21  180.00    3.33    0.00   16.79    0.00  0.67 
1 1 1    0   32    6 o  1   11.83    7.21    8.32    0.00    5.20  360.00    2.68  180.00  0.55 
1 1 1    0   32    7 o  6   25.77    6.26    9.40  180.00   39.19  180.00   30.29  180.00  0.93 
1 1 1    0   32    8 o 14    8.98    5.91   41.27  360.00   21.31  180.00   60.40  180.00  0.99 
1 1 1    0   32    9 f  0   48.04    3.37   48.06  180.00   45.53  180.00    0.00    0.00  0.00 
1 1 1    0   32   10 o 12   33.30    4.27   49.97  180.00   19.27  180.00   28.07    0.00  1.00 
1 1 1    0   32   11 o 18    7.78    5.32   13.52    0.00    2.39  180.00   15.21  180.00  0.67 
1 1 1    0   32   12 o 15   62.00    2.88   67.19    0.00   60.35    0.00    3.30  180.00  1.00 
1 1 1    0   32   13 o 15   20.25    7.09   23.80  360.00   17.80  360.00    4.75  180.00  1.00 
1 1 1    0   32   14 o 10   13.94    7.15   23.00  180.00    5.30  180.00   16.49    0.00  0.97 
1 1 1    0   32   15 o  7    6.61    4.67    4.91    0.00    1.13  180.00    5.78  180.00  0.27 
1 1 1    0   32   16 o  7   21.98    7.08   30.49  180.00   15.07  180.00   13.82  360.00  1.00 
1 1 1    0   32   17 o  3   36.96    3.94   35.16    0.00   40.59    0.00    7.27    0.00  1.00 
1 1 1    0   32   18 o 14    8.07    5.45   20.90    0.00    5.59  180.00   25.39  180.00  0.88 
1 1 1    0   32   19 o  7   25.36    6.88   23.13  360.00   28.82  360.00    6.96  360.00  1.00 
1 1 1    0   32   20 o  3   13.87    8.89   12.10    0.00    9.71  360.00    1.67  180.00  0.76 
1 1 1    0   32   21 o  1   38.08    3.94   41.60  180.00   36.96  180.00    2.24    0.00  1.00 
1 1 1    0   32   22 o  3   54.26    3.16   47.14  180.00   64.25  180.00   19.98  180.00  1.00 
1 1 1    0   32   23 o  2   35.04    4.39   27.30  180.00   44.44  180.00   18.80  180.00  1.00 
1 1 1    0   32   24 f  0    6.94    4.89    1.04  180.00    1.06  180.00    0.00    0.00  0.00 
1 1 1    0   32   25 o 19   20.24    7.20   20.76    0.00   20.80    0.00    1.20    0.00  1.00 
1 1 1    0   32   26 o 13   44.21    3.48   31.59  180.00   58.32  180.00   28.22  180.00  1.00 
1 1 1    0   32   27 o 12    6.61    4.69    1.19  180.00    0.05  180.00    1.69  360.00  0.14 
1 1 1    0   32   28 o  3   31.38    4.83   35.30    0.00   29.10    0.00    4.56  180.00  1.00 
1 1 1    0   32   29 o 11   38.36    3.99   32.85  360.00   45.71  360.00   14.72  360.00  1.00 
1 1 1    0   32   30 o 12    6.61    4.69    6.75    0.00    0.28  180.00    6.22  180.00  0.43 
1 1 1    0   32   31 o  4   13.93    7.20   14.66  180.00   12.14  180.00    1.62    0.00  0.93 
1 1 1    0   32   32 f  0    6.06    4.39    0.40    0.00    0.20  360.00    0.00    0.00  0.00 
1 1 1    0   32   33 f  0   28.34    5.39   30.04  180.00   28.14  180.00    0.00    0.00  0.00 
1 1 1    0   32   34 o 14    4.52    3.38    3.19  180.00    1.35    0.00    4.23    0.00  0.17 
1 1 1    0   32   35 o 13    7.45    5.17    3.47  180.00    0.60  180.00    2.67    0.00  0.26 
1 1 1    0   32   36 o  8   45.53    3.32   38.91    0.00   54.98    0.00   18.90    0.00  1.00 
1 1 1    0   32   37 o 19   28.17    5.10   17.96  180.00   39.70  180.00   23.08  180.00  1.00 
1 1 1    0   32   38 o  9   11.31    6.53    0.52  180.00    0.64  180.00    0.16  180.00  0.05 
1 1 1    0   32   39 o 13    9.75    6.09    4.27  180.00    2.08  180.00    1.73  360.00  0.30 
1 1 1    0   32   40 f  0    7.52    5.14    6.50  360.00    5.47  360.00    0.00    0.00  0.00 
1 1 1    0   32   41 o  1    9.98    6.15    5.53  360.00    0.52  360.00    3.86  180.00  0.25 
1 1 1    0   32   42 o  9   26.33    5.70   18.80    0.00   36.25    0.00   22.31    0.00  0.95 
1 1 1    0   32   43 o  5    4.80    3.55    4.44    0.00    2.37  180.00    5.61  180.00  0.09 
1 1 1    0   32   44 o 16   32.39    4.02   21.90  180.00   48.76  180.00   33.00  180.00  1.00 
1 1 1    0   32   45 o 17    5.41    3.97    4.80    0.00    2.12  180.00    5.52  180.00  0.12 
1 1 1    0   32   46 o  3    4.53    3.36    1.96    0.00    0.99  180.00    2.38  180.00  0.04 
1 1 1    0   32   47 f  0    8.55    5.56   13.04  180.00    9.09  180.00    0.00    0.00  0.00 
1 1 1    0   32   48 o 16    7.71    5.20    5.99    0.00    0.88  180.00    5.04  180.00  0.21 
1 1 1    0   32   49 o  8    8.36    5.50    3.60  360.00    0.09  180.00    2.58  180.00  0.14 
1 1 1    0   32   50 o  7    9.47    5.87    0.34  180.00    0.07  180.00    0.16    0.00  0.02 
1 1 1    0   32   51 o 13    4.48    3.32    5.95  180.00    2.54    0.00    6.68    0.00  0.18 
1 1 1    0   32   52 o 12   10.35    6.03    3.42  180.00    1.91  180.00    0.47    0.00  0.21 
1 1 1    0   32   53 o 17   10.83    6.11    6.96    0.00    5.10    0.00    0.23    0.00  0.46 
1 1 1    0   32   54 o 18    6.65    4.79    3.42  180.00    0.24  180.00    2.16    0.00  0.20 
1 1 1    0   32   55 o 16   15.44    8.01    0.82  180.00    1.97  180.00    1.39  180.00  0.08 
1 1 1    0   33    1 o  7   57.92    3.50   52.31   90.00   66.27   90.00   16.71   90.00  1.00 
1 1 1    0   33    2 o  8   27.51    7.19   32.50  270.00   24.22  270.00    6.57   90.00  1.00 
1 1 1    0   33    3 o  2   49.33    4.63   59.19   90.00   42.58   90.00   13.51  270.00  1.00 
1 1 1    0   33    4 f  0   11.40    7.33    5.48   90.00    5.19   90.00    0.00    0.00  0.00 
1 1 1    0   33    5 o  9   13.43    7.66    8.46  270.00    8.48  270.00    0.46  270.00  0.61 
1 1 1    0   33    6 o  9    8.27    5.73   14.56   90.00    1.81  270.00   15.61  270.00  0.72 
1 1 1    0   33    7 o  7   58.36    4.17   67.14   90.00   53.10   90.00   10.52  270.00  1.00 
1 1 1    0   33    8 o 13   50.54    4.55   61.41  270.00   42.89  270.00   15.30   90.00  1.00 
1 1 1    0   33    9 o  4   11.88    7.23   13.25   90.00    6.02   90.00    6.54  270.00  0.78 
1 1 1    0   33   10 o 18   42.52    4.25   36.97   90.00   50.01   90.00   14.98   90.00  1.00 
1 1 1    0   33   11 o 15   20.36    8.03    7.65   90.00   23.15   90.00   15.91   90.00  0.75 
1 1 1    0   33   12 o 11   12.00    7.14   20.82   90.00    2.77   90.00   16.95  270.00  0.94 
1 1 1    0   33   13 o  5   14.13    7.60   32.44   90.00    2.57  270.00   33.28  270.00  1.00 
1 1 1    0   33   14 o 13   10.19    6.59    1.01   90.00    0.64   90.00    0.34  270.00  0.08 
1 1 1    0   33   15 o 11   45.28    4.21   55.22  270.00   38.46  270.00   13.65   90.00  1.00 
1 1 1    0   33   16 o  4   15.05    8.58   30.01   90.00    1.61   90.00   26.66  270.00  0.99 
1 1 1    0   33   17 o 18   22.69   12.82   21.66  270.00   23.16  270.00    2.74  270.00  0.96 
1 1 1    0   33   18 o 18   29.24    6.78   27.12   90.00   32.96   90.00    7.44   90.00  1.00 
1 1 1    0   33   19 o 14   10.03    6.37   11.46   90.00    4.57   90.00    6.13  270.00  0.76 
1 1 1    0   33   20 o  1    5.44    3.99    6.36   90.00    1.72  270.00    7.60  270.00  0.38 
1 1 1    0   33   21 o 10   22.48    7.13   34.76  270.00   12.24  270.00   20.48   90.00  1.00 
1 1 1    0   33   22 o 10   41.67    5.40   35.32  270.00   50.29  270.00   17.24  270.00  1.00 
1 1 1    0   33   23 o 16   21.28    7.95   31.12  270.00   13.54  270.00   15.48   90.00  1.00 
1 1 1    0   33   24 o  1   20.62    8.04   29.96   90.00   12.86   90.00   15.50  270.00  1.00 
1 1 1    0   33   25 o  8   13.64    7.62   11.52  270.00   12.05  270.00    0.89  270.00  0.85 
1 1 1    0   33   26 o  5   38.03    4.62   41.06   90.00   37.20   90.00    1.66  270.00  1.00 
1 1 1    0   33   27 o  6   14.74    7.79   11.25   90.00   14.47   90.00    4.00   90.00  0.85 
1 1 1    0   33   28 o  7   29.71    6.18   21.86   90.00   38.68   90.00   17.94   90.00  1.00 
1 1 1    0   33   29 o 10    8.71    5.87    9.23   90.00    2.60   90.00    5.84  270.00  0.63 
1 1 1    0   33   30 o 13    9.23    6.10    4.10   90.00    2.25   90.00    1.37  270.00  0.32 
1 1 1    0   33   31 o  5    6.87    4.94    9.91   90.00    0.84  270.00   10.17  270.00  0.62 
1 1 1    0   33   32 o 11   15.26    7.89   14.25  270.00   14.84  270.00    1.59  270.00  0.92 
1 1 1    0   33   33 o 10   41.78    4.42   27.16  270.00   58.31  270.00   33.06  270.00  1.00 
1 1 1    0   33   34 f  0    9.31    6.17    1.31  270.00    1.20  270.00    0.00    0.00  0.00 
1 1 1    0   33   35 o  1   25.28    6.96   24.20   90.00   28.23   90.00    5.90   90.00  1.00 
1 1 1    0   33   36 o 18    8.11    5.56    1.30   90.00    0.42   90.00    0.80  270.00  0.10 
1 1 1    0   33   37 o 18    8.91    5.92   13.85   90.00    0.30   90.00   11.87  270.00  0.70 
1 1 1    0   33   38 o  5    6.61    4.74    0.39  270.00    0.12   90.00    0.46   90.00  0.02 
1 1 1    0   33   39 o  3   10.88    6.69    5.73   90.00    1.08   90.00    3.40  270.00  0.26 
1 1 1    0   33   40 o 12   12.72    7.22    0.31   90.00    0.12   90.00    0.13  270.00  0.01 
1 1 1    0   33   41 o 14   27.10    6.30   20.68   90.00   37.48   90.00   22.43   90.00  0.97 
1 1 1    0   33   42 o 11    6.20    4.49    0.19  270.00    0.08   90.00    0.22   90.00  0.01 
1 1 1    0   33   43 o 10    8.19    5.55    3.33  270.00    0.51   90.00    2.87   90.00  0.11 
1 1 1    0   33   44 o 19    9.53    6.20    0.52   90.00    0.02   90.00    0.36  270.00  0.02 
1 1 1    0   33   45 o 18    8.42    5.65    8.55  270.00    0.84   90.00    6.81   90.00  0.30 
1 1 1    0   33   46 o  5   14.24    7.37    9.65  270.00    7.33  270.00    0.63  270.00  0.49 
1 1 1    0   33   47 o 13   14.75    7.47    9.96   90.00    8.81   90.00    1.92   90.00  0.53 
1 1 1    0   33   48 o  8    8.22    5.54    8.79  270.00    0.30   90.00    6.40   90.00  0.35 
1 1 1    0   33   49 o 16    5.10    3.76    4.96   90.00    1.81  270.00    5.26  270.00  0.16 
1 1 1    0   33   50 f  0   12.05    6.78    5.00  270.00    3.48  270.00    0.00    0.00  0.00 
1 1 1    0   33   51 o 17   10.94    6.43    3.00   90.00    2.26   90.00    0.17   90.00  0.20 
1 1 1    0   33   52 o 11    6.89    4.79    1.41   90.00    0.13   90.00    0.85  270.00  0.08 
1 1 1    0   33   53 o 16    8.84    5.67    4.75  270.00    2.86  270.00    0.48   90.00  0.35 
1 1 1    0   34    0 o 13  112.35    4.14  111.06  180.00  119.63  180.00   14.55  180.00  1.00 
1 1 1    0   34    1 o 17    7.89    5.65    7.09    0.00    0.06    0.00    6.64  180.00  0.43 
1 1 1    0   34    2 o  3   30.95    7.47   24.48  180.00   38.77  180.00   15.64  180.00  1.00 
1 1 1    0   34    3 o 19   16.90    8.77   40.24    0.00    4.30  180.00   42.38  180.00  1.00 
1 1 1    0   34    4 o 19   11.45    7.35   27.54  180.00    3.70    0.00   29.72    0.00  0.98 
1 1 1    0   34    5 o 10   10.74    7.22    0.68  180.00    0.42  180.00    0.16  360.00  0.05 
1 1 1    0   34    6 o  8    7.66    5.56   12.58  180.00    1.57    0.00   13.50    0.00  0.68 
1 1 1    0   34    7 o  9   10.81    7.09    6.09  180.00    3.90  180.00    1.85  360.00  0.45 
1 1 1    0   34    8 o 14   71.94    3.45   75.94  180.00   72.24  180.00    0.59  180.00  1.00 
1 1 1    0   34    9 o  1   13.89    8.45   38.71    0.00    8.89  180.00   45.49  180.00  1.00 
1 1 1    0   34   10 o  2   16.57    9.09    5.35  180.00   11.27  180.00    6.12  180.00  0.50 
1 1 1    0   34   11 o  8   16.36    8.56   25.24  180.00    8.68  180.00   15.04    0.00  0.99 
1 1 1    0   34   12 o 12   17.48    8.75   30.71  180.00    5.94  180.00   23.01    0.00  1.00 
1 1 1    0   34   13 o 15    7.29    5.38    2.94    0.00    0.22    0.00    2.40  180.00  0.19 
1 1 1    0   34   14 o  5    8.08    5.78   13.05  180.00    0.06  180.00   12.20    0.00  0.76 
1 1 1    0   34   15 o 16    7.25    5.23    7.41  180.00    0.40  180.00    6.55  360.00  0.51 
1 1 1    0   34   16 o 12    9.18    6.22   33.26    0.00   12.96  180.00   44.16  180.00  0.99 
1 1 1    0   34   17 o  4   10.30    6.62   13.13  180.00    4.94  180.00    7.21    0.00  0.83 
1 1 1    0   34   18 f  0   10.93    6.85    4.63    0.00    3.97  360.00    0.00    0.00  0.00 
1 1 1    0   34   19 o  6   26.22    7.08   28.99  180.00   25.10  180.00    2.24  360.00  1.00 
1 1 1    0   34   20 o 13   14.92    7.82   24.07  180.00    6.59  180.00   16.43    0.00  0.99 
1 1 1    0   34   21 o 13    7.27    5.16    1.38    0.00    0.29    0.00    1.35  180.00  0.13 
1 1 1    0   34   22 o 14   21.97   10.00   19.28    0.00   25.16  360.00    7.03  360.00  0.98 
1 1 1    0   34   23 o  7   14.32    8.08    4.38  360.00    7.12  360.00    3.61  360.00  0.37 
1 1 1    0   34   24 o  3    8.24    5.77    5.58    0.00    1.56  360.00    3.20  180.00  0.38 
1 1 1    0   34   25 o 10   72.20    3.36   68.22  180.00   80.30  180.00   16.20  180.00  1.00 
1 1 1    0   34   26 o 11    8.10    5.72    4.42    0.00    1.19  360.00    2.63  180.00  0.31 
1 1 1    0   34   27 o 16   52.58    4.05   46.69  180.00   61.59  180.00   18.02  180.00  1.00 
1 1 1    0   34   28 o  9    7.45    5.33   16.31  180.00    2.77    0.00   18.10    0.00  0.84 
1 1 1    0   34   29 o 19    7.77    5.53   14.03    0.00    0.80  180.00   13.83  180.00  0.79 
1 1 1    0   34   30 f  0   13.92    8.04   12.66  180.00   11.82  180.00    0.00    0.00  0.00 
1 1 1    0   34   31 o 17   12.91    7.73   16.32  180.00    8.51  180.00    6.59    0.00  0.91 
1 1 1    0   34   32 o 19   10.74    7.02    7.29    0.00    5.21  360.00    1.52  180.00  0.56 
1 1 1    0   34   33 o 14    8.07    5.66    8.31  180.00    1.33  180.00    6.35    0.00  0.56 
1 1 1    0   34   34 o 13    6.75    4.89    4.31    0.00    0.51  180.00    4.42  180.00  0.25 
1 1 1    0   34   35 o  7    7.29    5.20    4.00  180.00    0.65    0.00    4.06    0.00  0.19 
1 1 1    0   34   36 o  2   11.30    7.04    4.55  180.00    1.57  180.00    2.13    0.00  0.23 
1 1 1    0   34   37 o 19    8.34    5.79    5.72  180.00    1.13  360.00    5.52  360.00  0.20 
1 1 1    0   34   38 o 13   25.89    7.54   13.05  180.00   32.44  180.00   22.85  180.00  0.81 
1 1 1    0   34   39 o  3    7.78    5.49   13.82  180.00    3.83  360.00   13.87  360.00  0.40 
1 1 1    0   34   40 f  0    8.11    5.63    5.49  180.00    3.93  180.00    0.00    0.00  0.00 
1 1 1    0   34   41 o  7    6.32    4.58    1.80    0.00    0.63  180.00    1.90  180.00  0.05 
1 1 1    0   34   42 o 14    8.09    5.62    3.95  180.00    0.58    0.00    3.36    0.00  0.14 
1 1 1    0   34   43 o 10    7.75    5.39    6.25  180.00    1.07  360.00    5.43  360.00  0.21 
1 1 1    0   34   44 o  8    6.08    4.46    0.89  360.00    0.29  180.00    0.90  180.00  0.03 
1 1 1    0   34   45 o  6   10.86    6.84    3.08  180.00    0.94  180.00    1.19    0.00  0.14 
1 1 1    0   34   46 o 15   15.65    7.90    5.39    0.00    6.70  360.00    2.97  360.00  0.33 
1 1 1    0   34   47 o  2   18.83    8.03   17.21    0.00   21.40    0.00    9.45    0.00  0.89 
1 1 1    0   34   48 o  8   23.37    7.33   18.48  180.00   32.64  180.00   19.78  180.00  0.97 
1 1 1    0   34   49 o 13    7.20    5.05    3.01    0.00    0.06    0.00    2.04  180.00  0.15 
1 1 1    0   34   50 o 10    5.46    4.01    1.19  180.00    0.21    0.00    1.04    0.00  0.06 
1 1 1    0   34   51 o  4   11.56    6.79    8.34    0.00    8.01    0.00    2.16    0.00  0.60 
1 1 1    0   34   52 o 15    9.27    6.30    1.91    0.00    1.52  360.00    0.18  360.00  0.15 
1 1 1    0   35    1 o  4   44.29    5.54   50.79  270.00   40.83  270.00    6.91   90.00  1.00 
1 1 1    0   35    2 f  0   19.02    9.36   26.78   90.00   25.19   90.00    0.00    0.00  0.00 
1 1 1    0   35    3 o 15   25.68    9.10    7.86   90.00   36.68   90.00   29.21   90.00  0.86 
1 1 1    0   35    4 o  9   43.43    5.27   36.53   90.00   52.52   90.00   18.17   90.00  1.00 
1 1 1    0   35    5 o  7   14.15    8.45   19.50  270.00    8.81  270.00    9.46   90.00  0.96 
1 1 1    0   35    6 o  4   11.71    7.87   15.27  270.00    6.10  270.00    8.21   90.00  0.87 
1 1 1    0   35    7 o  1   22.00   10.70   10.33  270.00   27.07  270.00   17.41  270.00  0.83 
1 1 1    0   35    8 o 13   12.30    8.24   23.16   90.00    2.06   90.00   19.72  270.00  0.97 
1 1 1    0   35    9 o 13   46.81    5.47   43.57  270.00   52.50  270.00   11.38  270.00  1.00 
1 1 1    0   35   10 o 18   15.09    9.45   25.88   90.00    5.59   90.00   18.53  270.00  0.98 
1 1 1    0   35   11 o 11   11.04    7.61    3.51   90.00    3.36   90.00    0.10  270.00  0.31 
1 1 1    0   35   12 o 11   11.47    7.65   11.34  270.00    6.96  270.00    3.74   90.00  0.77 
1 1 1    0   35   13 o 18   15.58    8.84   40.70  270.00    7.14   90.00   45.44   90.00  1.00 
1 1 1    0   35   14 o  3   14.03    8.52   33.77   90.00    3.78  270.00   35.54  270.00  1.00 
1 1 1    0   35   15 o  9    7.63    5.50   14.46  270.00    1.25   90.00   14.79   90.00  0.81 
1 1 1    0   35   16 o 12   18.12    8.86   11.49  270.00   21.16  270.00    9.89  270.00  0.89 
1 1 1    0   35   17 o 19   23.10    8.78   18.28   90.00   28.37   90.00   10.82   90.00  0.99 
1 1 1    0   35   18 o 10   15.77    8.58   20.62  270.00   11.47  270.00    7.88   90.00  0.98 
1 1 1    0   35   19 o  5   40.46    5.09   24.95  270.00   57.00  270.00   33.06  270.00  1.00 
1 1 1    0   35   20 o 10    6.55    4.78   10.42  270.00    1.58   90.00   11.47   90.00  0.63 
1 1 1    0   35   21 o  5   29.32    7.47   27.36  270.00   33.02  270.00    7.40  270.00  1.00 
1 1 1    0   35   22 o  3   12.75    8.36    0.96  270.00    1.27  270.00    0.37  270.00  0.08 
1 1 1    0   35   23 o 14    7.57    5.47    9.30  270.00    0.49  270.00    8.05   90.00  0.60 
1 1 1    0   35   24 o 19    8.87    6.19    6.65  270.00    2.46  270.00    3.60   90.00  0.48 
1 1 1    0   35   25 o 19   11.91    7.64    5.37   90.00    5.69   90.00    0.72   90.00  0.45 
1 1 1    0   35   26 o 14   64.69    3.98   57.69  270.00   75.79  270.00   22.21  270.00  1.00 
1 1 1    0   35   27 o 19    7.45    5.40   17.06  270.00    3.21   90.00   19.08   90.00  0.85 
1 1 1    0   35   28 o  9    9.07    6.36   15.83  270.00    0.76  270.00   13.89   90.00  0.85 
1 1 1    0   35   29 o 11    6.54    4.81    8.44  270.00    1.04   90.00    8.86   90.00  0.52 
1 1 1    0   35   30 o  7   10.68    7.16    8.94   90.00    5.31   90.00    2.95  270.00  0.64 
1 1 1    0   35   31 o  4   15.40    8.68   21.69  270.00   10.09  270.00    9.52   90.00  0.96 
1 1 1    0   35   32 o 12   11.74    7.54   12.97  270.00    5.07  270.00    6.16   90.00  0.69 
1 1 1    0   35   33 o 11    8.08    5.75    1.41   90.00    0.16  270.00    1.30  270.00  0.06 
1 1 1    0   35   34 o  9    7.92    5.66   15.23  270.00    4.07   90.00   15.97   90.00  0.49 
1 1 1    0   35   35 o  3   20.03    9.13   17.19   90.00   18.22   90.00    5.49   90.00  0.77 
1 1 1    0   35   36 f  0   12.77    7.81   13.75   90.00   10.06   90.00    0.00    0.00  0.00 
1 1 1    0   35   37 o 16   16.20    8.66   13.99  270.00    9.96  270.00    0.13   90.00  0.62 
1 1 1    0   35   38 o 11   18.68    8.77   22.58  270.00   16.66  270.00    0.55  270.00  0.88 
1 1 1    0   35   39 o  9    7.26    5.23    0.24  270.00    0.06   90.00    0.23   90.00  0.01 
1 1 1    0   35   40 o  1    9.31    6.31    1.20   90.00    0.01   90.00    0.84  270.00  0.05 
1 1 1    0   35   41 o 19    9.71    6.59    1.08  270.00    0.08  270.00    0.67   90.00  0.04 
1 1 1    0   35   42 o  9    6.99    5.06    8.46  270.00    2.07   90.00    7.94   90.00  0.27 
1 1 1    0   35   43 o 18   11.01    7.13    7.76  270.00    2.17  270.00    3.19   90.00  0.34 
1 1 1    0   35   44 o  1    9.26    6.32   13.17  270.00    0.57  270.00    8.56   90.00  0.52 
1 1 1    0   35   45 o 14    9.56    6.45   10.13   90.00    1.63   90.00    5.41  270.00  0.45 
1 1 1    0   35   46 o  1   10.69    6.87    3.14  270.00    1.51  270.00    0.67   90.00  0.17 
1 1 1    0   35   47 f  0   13.82    7.78    8.43  270.00    5.88  270.00    0.00    0.00  0.00 
1 1 1    0   35   48 o 11    7.83    5.46    9.83   90.00    1.22   90.00    5.65  270.00  0.52 
1 1 1    0   35   49 o 17   15.27    7.78    4.37  270.00    8.82  270.00    5.75  270.00  0.39 
1 1 1    0   35   50 o 14    5.67    4.18    3.49   90.00    0.15   90.00    2.30  270.00  0.23 
1 1 1    0   36    0 o  4   29.26   12.41   42.96  360.00   17.48  360.00   23.54  180.00  1.00 
1 1 1    0   36    1 f  0    8.16    5.91   22.22  180.00   21.02  180.00    0.00    0.00  0.00 
1 1 1    0   36    2 o 15   19.95   10.02    8.36  180.00   21.05  180.00   13.86  180.00  0.71 
1 1 1    0   36    3 o 17   19.62    9.94   18.00  180.00   21.21  180.00    4.50  180.00  0.97 
1 1 1    0   36    4 o  1   12.18    8.01    9.85    0.00    8.16    0.00    1.58  180.00  0.73 
1 1 1    0   36    5 o 11    9.04    6.45    8.99  180.00    2.83  180.00    6.01  360.00  0.65 
1 1 1    0   36    6 o  9    9.43    6.81   23.01  180.00    3.26    0.00   24.45    0.00  0.95 
1 1 1    0   36    7 o 14   22.98   12.40    5.46  180.00   16.62  180.00   11.88  180.00  0.46 
1 1 1    0   36    8 o 10   16.27   10.24    6.66    0.00   11.16  360.00    5.09  360.00  0.53 
1 1 1    0   36    9 o  3   55.34    8.66   42.30  180.00   70.83  180.00   30.99  180.00  1.00 
1 1 1    0   36   10 o  4   16.59   10.68   21.41  180.00   11.55  180.00    8.60    0.00  0.96 
1 1 1    0   36   11 o 10   31.83    9.57   28.04    0.00   37.10    0.00   10.55    0.00  1.00 
1 1 1    0   36   12 o  4   11.35    7.76   13.76    0.00    5.76    0.00    7.56  180.00  0.84 
1 1 1    0   36   13 o  2   38.92   10.36   38.13  180.00   41.71  180.00    5.59  180.00  1.00 
1 1 1    0   36   14 o  9   25.51   10.99   36.03    0.00   17.09  360.00   16.84  180.00  1.00 
1 1 1    0   36   15 o  9   11.93    7.84   16.80  180.00    5.75  180.00   10.16  360.00  0.91 
1 1 1    0   36   16 o 12   13.35    8.31   10.41  180.00   10.27  180.00    0.95  180.00  0.73 
1 1 1    0   36   17 o  6   15.95    9.03   14.39    0.00   15.28    0.00    1.85    0.00  0.90 
1 1 1    0   36   18 o  2   10.05    6.87    8.53    0.00    4.41  360.00    3.50  180.00  0.61 
1 1 1    0   36   19 o 14   18.17    9.38   17.63    0.00   18.48    0.00    2.02    0.00  0.96 
1 1 1    0   36   20 o 11    7.68    5.55   21.74    0.00    6.00  180.00   26.22  180.00  0.93 
1 1 1    0   36   21 o 13   10.50    7.02    4.31  360.00    3.42  360.00    0.58  180.00  0.35 
1 1 1    0   36   22 o  1   12.16    8.32    4.63    0.00    4.73  360.00    0.44  360.00  0.37 
1 1 1    0   36   23 o 18   32.62    8.54   10.73  180.00   54.10  180.00   44.09  180.00  0.98 
1 1 1    0   36   24 o 18   34.05    8.55   30.34    0.00   39.98    0.00   11.85    0.00  1.00 
1 1 1    0   36   25 o  7    8.79    6.27    0.97  360.00    0.42  360.00    0.48  180.00  0.08 
1 1 1    0   36   26 o  3   10.28    7.14    6.72    0.00    4.00  360.00    2.19  180.00  0.50 
1 1 1    0   36   27 o  8   29.52    9.87   38.94    0.00   23.15    0.00   12.75  180.00  1.00 
1 1 1    0   36   28 o 12   12.09    8.03    5.80    0.00    4.66  360.00    0.53  180.00  0.41 
1 1 1    0   36   29 f  0   12.09    7.97    1.40  180.00    1.19  180.00    0.00    0.00  0.00 
1 1 1    0   36   30 o 17   22.09    9.86   19.34    0.00   24.92  360.00    9.01  360.00  0.92 
1 1 1    0   36   31 o 11   16.81    9.26    2.97  180.00    3.48  180.00    1.11  180.00  0.17 
1 1 1    0   36   32 o 18   36.82    7.23   14.04    0.00   59.26    0.00   48.78    0.00  0.95 
1 1 1    0   36   33 o  8   15.10    8.88    5.54    0.00    3.53    0.00    0.54  180.00  0.25 
1 1 1    0   36   34 o  1    9.94    6.86    5.61  180.00    0.11    0.00    4.17    0.00  0.20 
1 1 1    0   36   35 o 10   15.25    8.84    9.53  180.00    6.38  180.00    0.44    0.00  0.43 
1 1 1    0   36   36 o 17   15.52    8.81   16.62  180.00    9.56  180.00    2.21    0.00  0.69 
1 1 1    0   36   37 o 15   12.54    7.89    7.55    0.00    2.90    0.00    2.41  180.00  0.33 
1 1 1    0   36   38 o  6   16.32    8.83   10.86    0.00    9.89    0.00    2.29    0.00  0.54 
1 1 1    0   36   39 o  6    9.72    6.75    2.36  180.00    0.18  180.00    1.47    0.00  0.09 
1 1 1    0   36   40 o  7    9.82    6.72    2.33  180.00    0.27  180.00    1.35  360.00  0.10 
1 1 1    0   36   41 o  9    9.92    6.79    2.89    0.00    0.47    0.00    1.53  180.00  0.12 
1 1 1    0   36   42 o  4   15.19    8.63    4.60    0.00    4.88  360.00    1.69  360.00  0.27 
1 1 1    0   36   43 o  7   18.13    9.10    7.92  360.00   12.99  360.00    7.48  360.00  0.51 
1 1 1    0   36   44 o  7   14.86    8.54   14.88  360.00   11.95  360.00    1.60  360.00  0.75 
1 1 1    0   36   45 o 12   14.27    8.36   13.59    0.00   11.46    0.00    1.98    0.00  0.73 
1 1 1    0   36   46 o 10   11.50    7.34    6.43  180.00    5.00  180.00    0.50  180.00  0.41 
1 1 1    0   36   47 o  3    7.10    5.15    2.64  360.00    0.46  360.00    1.39  180.00  0.16 
1 1 1    0   36   48 o 16   12.90    8.91    4.72    0.00    5.38    0.00    2.06    0.00  0.34 
1 1 1    0   37    1 o 17   13.47    8.85    1.29  270.00    1.78  270.00    0.63  270.00  0.11 
1 1 1    0   37    2 o 19    9.33    6.74   13.47  270.00    2.09  270.00   10.74   90.00  0.80 
1 1 1    0   37    3 o  3   10.84    7.85   29.54   90.00    6.73  270.00   34.81  270.00  0.98 
1 1 1    0   37    4 o 14   15.68   10.04    5.53  270.00    8.83  270.00    3.88  270.00  0.44 
1 1 1    0   37    5 o  3   25.13   11.45   37.19  270.00   15.75  270.00   18.74   90.00  1.00 
1 1 1    0   37    6 o 10   15.60    9.71    7.84  270.00   12.24  270.00    4.61  270.00  0.64 
1 1 1    0   37    7 o 10   14.73    9.53   11.51  270.00   12.00  270.00    0.82  270.00  0.79 
1 1 1    0   37    8 o 14   24.95   11.73   21.94  270.00   28.54  270.00    7.76  270.00  0.99 
1 1 1    0   37    9 o  5   28.05   11.36   31.04  270.00   26.80  270.00    2.48   90.00  1.00 
1 1 1    0   37   10 o  5   10.65    7.82   20.49   90.00    0.59   90.00   18.55  270.00  0.93 
1 1 1    0   37   11 o 10   21.49   12.81   11.31  270.00   21.95  270.00   11.54  270.00  0.75 
1 1 1    0   37   12 o  9   10.76    7.54    7.57   90.00    4.92   90.00    2.14  270.00  0.56 
1 1 1    0   37   13 o  6   10.37    7.29    5.31   90.00    3.55   90.00    1.34  270.00  0.41 
1 1 1    0   37   14 o 18   37.34   10.34   24.51  270.00   51.86  270.00   29.04  270.00  1.00 
1 1 1    0   37   15 o  8   15.09    9.53   22.33   90.00    8.29   90.00   12.58  270.00  0.97 
1 1 1    0   37   16 o 17   20.53   10.82    9.55  270.00   22.51  270.00   13.58  270.00  0.77 
1 1 1    0   37   17 o 13   12.05    8.01   13.71  270.00    7.29  270.00    5.44   90.00  0.83 
1 1 1    0   37   18 o 19    9.16    6.53   20.38   90.00    1.96  270.00   20.80  270.00  0.92 
1 1 1    0   37   19 o  7   21.55   10.30    5.32   90.00   18.84   90.00   13.90   90.00  0.55 
1 1 1    0   37   20 o 18   13.29    8.48    8.04   90.00    8.96   90.00    1.51   90.00  0.62 
1 1 1    0   37   21 o 11   11.64    7.74    6.45   90.00    5.73   90.00    0.23  270.00  0.50 
1 1 1    0   37   22 o 18   13.24    9.09    3.57  270.00    4.26  270.00    0.96  270.00  0.29 
1 1 1    0   37   23 o  8   14.99    9.27   14.99   90.00   12.44   90.00    1.41  270.00  0.88 
1 1 1    0   37   24 o 13   12.22    8.24    8.05  270.00    6.12  270.00    1.15   90.00  0.55 
1 1 1    0   37   25 o 11   13.56    8.86   16.33   90.00    7.68   90.00    6.58  270.00  0.81 
1 1 1    0   37   26 o 19   20.48   10.60    1.81  270.00    4.18  270.00    2.65  270.00  0.14 
1 1 1    0   37   27 o 19   38.87    9.18   17.02   90.00   62.98   90.00   49.24   90.00  0.99 
1 1 1    0   37   28 o 17   11.85    7.94   11.61   90.00    2.09   90.00    6.89  270.00  0.47 
1 1 1    0   37   29 o  1   19.44   10.21   14.84  270.00   14.66  270.00    3.67  270.00  0.66 
1 1 1    0   37   30 o 12   18.45   10.10    6.72   90.00    7.41   90.00    2.48   90.00  0.33 
1 1 1    0   37   31 o 11   11.80    7.89   17.09   90.00    1.54   90.00   10.84  270.00  0.59 
1 1 1    0   37   32 o 10   10.87    7.43    3.49  270.00    0.41  270.00    2.10   90.00  0.13 
1 1 1    0   37   33 o 11   25.39   10.41   16.23   90.00   30.42   90.00   18.90   90.00  0.83 
1 1 1    0   37   34 o 15   20.09   10.13   13.29  270.00   17.15  270.00    7.80  270.00  0.66 
1 1 1    0   37   35 o  8   17.56    9.67   21.16  270.00   14.03  270.00    0.79   90.00  0.82 
1 1 1    0   37   36 o  5   11.97    7.87    1.04   90.00    0.38   90.00    0.35  270.00  0.05 
1 1 1    0   37   37 o  2   11.54    7.69    8.05  270.00    2.30  270.00    3.29   90.00  0.34 
1 1 1    0   37   38 o 11   13.38    8.51    1.93  270.00    1.19  270.00    0.15   90.00  0.09 
1 1 1    0   37   39 o 10   11.90    7.79    6.36   90.00    2.74   90.00    1.66  270.00  0.30 
1 1 1    0   37   40 f  0   14.67    8.82    4.08  270.00    2.83  270.00    0.00    0.00  0.00 
1 1 1    0   37   41 o 15   10.01    6.90    4.26  270.00    1.24  270.00    1.72   90.00  0.21 
1 1 1    0   37   42 o 12    7.58    5.56    1.96  270.00    0.02  270.00    1.35   90.00  0.09 
1 1 1    0   37   43 o 16   12.66    8.19   15.96   90.00    8.27   90.00    2.87  270.00  0.77 
1 1 1    0   37   44 o 16   21.09   10.01    6.99   90.00   18.81   90.00   13.92   90.00  0.56 
1 1 1    0   37   45 o 13   16.13    9.27   20.00   90.00   15.89   90.00    1.87   90.00  0.93 
1 1 1    0   37   46 o  4   14.45   10.04    5.88   90.00    7.33   90.00    3.20   90.00  0.40 
1 1 1    0   38    0 o 14   20.96   13.46   10.80  180.00   14.66  180.00    4.70  180.00  0.59 
1 1 1    0   38    1 o 17   15.91   10.72    4.61  180.00    7.26  180.00    2.98  180.00  0.36 
1 1 1    0   38    2 o  3   12.17    8.46    3.71    0.00    3.93    0.00    0.38    0.00  0.31 
1 1 1    0   38    3 o  6   20.57   11.47   13.99    0.00   23.10    0.00   10.17    0.00  0.88 
1 1 1    0   38    4 o 16   20.51   11.43   19.23  180.00   21.28  180.00    3.42  180.00  0.95 
1 1 1    0   38    5 o  5   32.90   12.44    6.24  180.00   40.50  180.00   34.66  180.00  0.70 
1 1 1    0   38    6 o  2   22.32   12.11   24.04    0.00   21.44    0.00    0.97  180.00  0.98 
1 1 1    0   38    7 o  6   11.96    8.31    0.50  360.00    0.54  360.00    0.07  360.00  0.04 
1 1 1    0   38    8 o 11   23.19   11.84    1.67  180.00    6.43  180.00    4.90  180.00  0.17 
1 1 1    0   38    9 o 13   25.91   12.73   23.21  180.00   29.53  180.00    7.98  180.00  0.99 
1 1 1    0   38   10 o 14   15.82   10.12   23.04    0.00    9.17  360.00   12.22  180.00  0.97 
1 1 1    0   38   11 o 18   15.98   10.13   12.70  180.00   14.06  180.00    2.28  180.00  0.81 
1 1 1    0   38   12 o 15   21.82   12.62    1.76  180.00    5.41  180.00    3.72  180.00  0.16 
1 1 1    0   38   13 o 10   13.55    9.41   16.58  180.00    8.33  180.00    7.03  360.00  0.87 
1 1 1    0   38   14 o 18   33.78   10.94    0.40    0.00    4.36    0.00    3.97    0.00  0.07 
1 1 1    0   38   15 o 11   14.22    9.28   31.40    0.00    0.87  180.00   29.93  180.00  0.99 
1 1 1    0   38   16 o  4   19.45   11.25   11.61  180.00   20.17  180.00    9.46  180.00  0.79 
1 1 1    0   38   17 o 14   30.19   12.31   15.47  180.00   43.83  180.00   29.53  180.00  0.96 
1 1 1    0   38   18 o 10   14.19    9.37   11.45    0.00   10.72  360.00    0.16  360.00  0.75 
1 1 1    0   38   19 o 15   15.50    9.66    6.70  180.00    9.91  180.00    3.81  180.00  0.52 
1 1 1    0   38   20 o  9    9.65    6.89    3.08    0.00    1.04  360.00    1.68  180.00  0.19 
1 1 1    0   38   21 o  1    7.88    5.79    3.44    0.00    0.22  180.00    3.18  180.00  0.17 
1 1 1    0   38   22 o  2   16.04   10.59   20.14  180.00    9.87  180.00    6.92    0.00  0.83 
1 1 1    0   38   23 o  1   10.55    7.54    4.08  180.00    0.60  180.00    2.71  360.00  0.19 
1 1 1    0   38   24 f  0   10.84    7.65    2.56  180.00    1.98  180.00    0.00    0.00  0.00 
1 1 1    0   38   25 o 15   13.04    8.86   16.60    0.00    2.92    0.00    9.47  180.00  0.59 
1 1 1    0   38   26 o  8   15.63   10.00    7.29  180.00    4.31  180.00    1.05    0.00  0.31 
1 1 1    0   38   27 o 17    8.88    6.47   12.22    0.00    2.16  180.00   11.04  180.00  0.38 
1 1 1    0   38   28 o 10   10.36    7.32    7.97    0.00    0.12  360.00    5.63  180.00  0.28 
1 1 1    0   38   29 o 14   21.43   11.01    9.81  180.00   14.88  180.00    7.88  180.00  0.51 
1 1 1    0   38   30 o 14    7.88    5.81    4.28    0.00    0.86  180.00    3.89  180.00  0.14 
1 1 1    0   38   31 o 11   17.52   10.12   16.41  180.00   12.76  180.00    1.21  180.00  0.69 
1 1 1    0   38   32 o 14   16.37    9.81   19.32  180.00   11.07  180.00    2.46    0.00  0.75 
1 1 1    0   38   33 o  4   13.88    8.96    6.90    0.00    3.86    0.00    0.97  180.00  0.31 
1 1 1    0   38   34 o 18    9.41    6.75    3.35  180.00    0.11  180.00    2.22    0.00  0.13 
1 1 1    0   38   35 o 11   20.79   10.60   14.94    0.00   20.08    0.00    9.74    0.00  0.73 
1 1 1    0   38   36 o 12    7.86    5.77   12.56    0.00    1.76  180.00   10.47  180.00  0.44 
1 1 1    0   38   37 o 11   11.31    7.73    0.71  180.00    0.28  180.00    0.21    0.00  0.03 
1 1 1    0   38   38 o 11   10.92    7.47    1.85    0.00    0.74    0.00    0.55  180.00  0.09 
1 1 1    0   38   39 o  5   21.03   10.65    3.58    0.00    8.28    0.00    5.79    0.00  0.26 
1 1 1    0   38   40 o 11    9.38    6.70    3.01    0.00    0.89  360.00    1.20  180.00  0.16 
1 1 1    0   38   41 o 11   19.48   10.37    6.68  360.00   13.86  360.00    9.20  360.00  0.48 
1 1 1    0   38   42 o 15   15.73    9.48    2.84  180.00    4.54  180.00    2.55  180.00  0.21 
1 1 1    0   38   43 o  7   13.88    8.81    3.28    0.00    4.55    0.00    2.25    0.00  0.25 
1 1 1    0   38   44 o  3   14.31   10.16   20.20  180.00   11.30  180.00    2.91    0.00  0.89 
1 1 1    0   39    1 o  3   12.37    8.62    2.55  270.00    2.74  270.00    0.37  270.00  0.21 
1 1 1    0   39    2 f  0   26.34   12.91    0.21  270.00    0.24  270.00    0.00    0.00  0.00 
1 1 1    0   39    3 o  3    9.89    7.26    7.61   90.00    3.42   90.00    3.64  270.00  0.53 
1 1 1    0   39    4 o 14   17.28   11.20    2.09  270.00    4.03  270.00    2.10  270.00  0.17 
1 1 1    0   39    5 f  0   12.87    9.23   12.73  270.00   11.76  270.00    0.00    0.00  0.00 
1 1 1    0   39    6 o  1   19.54   11.87   21.71  270.00   17.28  270.00    2.82   90.00  0.96 
1 1 1    0   39    7 o 11   32.14   14.26   21.45  270.00   43.35  270.00   23.55  270.00  0.98 
1 1 1    0   39    8 o  1   37.13   13.78   25.06  270.00   50.91  270.00   27.75  270.00  1.00 
1 1 1    0   39    9 o  2   15.28   10.15    8.59   90.00   10.85   90.00    2.93   90.00  0.61 
1 1 1    0   39   10 o  1   13.65    9.34    9.51  270.00    9.05  270.00    0.28  270.00  0.65 
1 1 1    0   39   11 o  7   14.21    9.55    2.44   90.00    3.43   90.00    1.19   90.00  0.20 
1 1 1    0   39   12 o  2   15.33   10.13    5.91  270.00    8.39  270.00    2.97  270.00  0.45 
1 1 1    0   39   13 o 17   32.19   14.78    6.17  270.00   29.21  270.00   23.66  270.00  0.54 
1 1 1    0   39   14 o 13   10.81    7.94    7.46   90.00    2.99   90.00    3.61  270.00  0.44 
1 1 1    0   39   15 o 10   25.54   13.98    0.86  270.00    2.55  270.00    1.81  270.00  0.06 
1 1 1    0   39   16 o 16   13.65    9.23    8.72   90.00    5.74   90.00    1.64  270.00  0.48 
1 1 1    0   39   17 o 15   13.38    9.05    4.75  270.00    2.93  270.00    0.98   90.00  0.26 
1 1 1    0   39   18 o  7   12.28    8.62    7.36  270.00    2.47  270.00    3.46   90.00  0.34 
1 1 1    0   39   19 o 15   13.20    9.12    9.97   90.00    3.47   90.00    4.35  270.00  0.43 
1 1 1    0   39   20 o  9   12.12    8.42    4.32   90.00    0.92   90.00    2.34  270.00  0.17 
1 1 1    0   39   21 o 17   13.65    9.25    2.09  270.00    0.74  270.00    0.79   90.00  0.08 
1 1 1    0   39   22 o 12   47.33   13.22    0.57   90.00    5.20   90.00    4.78   90.00  0.06 
1 1 1    0   39   23 o 16   11.81    8.33   19.52  270.00    0.74  270.00   13.45   90.00  0.63 
1 1 1    0   39   24 o 14   13.64    9.36    8.31   90.00    3.01   90.00    2.98  270.00  0.33 
1 1 1    0   39   25 o  6   33.37   12.11   19.56   90.00   47.48   90.00   33.46   90.00  0.92 
1 1 1    0   39   26 o 10   26.72   12.49   25.85   90.00   31.31   90.00   12.96   90.00  0.93 
1 1 1    0   39   27 o  3   10.01    7.23    1.99  270.00    0.09  270.00    1.31   90.00  0.07 
1 1 1    0   39   28 o  1   18.22   10.84    1.98   90.00    2.29   90.00    0.90   90.00  0.10 
1 1 1    0   39   29 o 15   15.09    9.75   11.96   90.00    7.04   90.00    1.32  270.00  0.51 
1 1 1    0   39   30 o 18   34.04   11.48   21.42  270.00   50.58  270.00   35.66  270.00  0.96 
1 1 1    0   39   31 o 12   19.32   11.17   18.05  270.00   16.58  270.00    4.06  270.00  0.75 
1 1 1    0   39   32 o  6   43.35    9.04   18.91  270.00   73.04  270.00   59.97  270.00  0.99 
1 1 1    0   39   33 o 16   15.82    9.91   11.73  270.00    9.22  270.00    1.09  270.00  0.55 
1 1 1    0   39   34 o  3   14.96    9.48    8.50   90.00    6.87   90.00    0.97   90.00  0.43 
1 1 1    0   39   35 o  2    8.38    6.16    2.12  270.00    0.07  270.00    1.40   90.00  0.09 
1 1 1    0   39   36 o 15   12.25    8.19   12.27   90.00    5.82   90.00    2.72  270.00  0.59 
1 1 1    0   39   37 o 15   11.08    7.77    0.11   90.00    0.05   90.00    0.02  270.00  0.01 
1 1 1    0   39   38 o  2   13.40    8.89    5.74   90.00    5.15   90.00    1.14   90.00  0.34 
1 1 1    0   39   39 o  1   12.53    8.46    1.88   90.00    1.74   90.00    0.43   90.00  0.12 
1 1 1    0   39   40 o  5   15.62    9.68    1.11  270.00    1.80  270.00    1.02  270.00  0.08 
1 1 1    0   39   41 o  8   13.61    9.84    8.16   90.00    7.92   90.00    2.19   90.00  0.50 
1 1 1    0   40    0 o 18   31.68   16.67   17.68    0.00   34.29  360.00   18.82  360.00  0.79 
1 1 1    0   40    1 o  2   18.14   11.67    5.91  180.00    8.91  180.00    3.74  180.00  0.39 
1 1 1    0   40    2 o 15   14.25   10.02   31.72  180.00    0.11    0.00   27.74    0.00  0.97 
1 1 1    0   40    3 o  2   24.33   14.05   11.93    0.00   23.54    0.00   13.18    0.00  0.70 
1 1 1    0   40    4 o  9   17.15   11.27    2.18  180.00    2.98  180.00    1.11  180.00  0.14 
1 1 1    0   40    5 o  5   19.96   12.67   14.12  360.00   16.97  360.00    4.86  360.00  0.73 
1 1 1    0   40    6 o  7   35.35   15.15   20.44    0.00   49.81    0.00   32.38    0.00  0.95 
1 1 1    0   40    7 o 18   16.53   10.96   21.29    0.00   10.49    0.00    7.44  180.00  0.86 
1 1 1    0   40    8 o  7   12.22    8.76   12.63    0.00    3.83    0.00    6.72  180.00  0.59 
1 1 1    0   40    9 o  5   23.42   14.04    8.02    0.00   14.60    0.00    7.99    0.00  0.45 
1 1 1    0   40   10 o 19   17.55   11.65   20.07  180.00   11.71  180.00    4.58    0.00  0.80 
1 1 1    0   40   11 o  1   11.16    8.08    2.46  180.00    0.49  180.00    1.48    0.00  0.11 
1 1 1    0   40   12 o  8   14.21    9.81   20.23    0.00    5.15  360.00   10.70  180.00  0.74 
1 1 1    0   40   13 o 10   17.88   11.40   18.45  180.00   11.55  180.00    2.63    0.00  0.72 
1 1 1    0   40   14 o  7   10.94    7.95    1.54    0.00    0.09    0.00    1.08  180.00  0.06 
1 1 1    0   40   15 o  3   29.07   15.55    9.34  180.00   19.64  180.00   12.75  180.00  0.46 
1 1 1    0   40   16 o 17   82.28    8.26   13.01    0.00  154.64    0.00  145.08    0.00  1.00 
1 1 1    0   40   17 o 15    9.21    6.82    0.98  360.00    0.12  180.00    0.85  180.00  0.03 
1 1 1    0   40   18 o 11   11.78    8.44   11.06  180.00    1.30  180.00    6.74    0.00  0.40 
1 1 1    0   40   19 o  7   18.88   12.20   10.79  180.00    9.37  180.00    1.58  180.00  0.45 
1 1 1    0   40   20 o 15   19.17   12.14    3.20    0.00    3.40    0.00    1.10    0.00  0.15 
1 1 1    0   40   21 o  5   17.26   11.15    1.62  180.00    1.41  180.00    0.26  180.00  0.07 
1 1 1    0   40   22 o 17   18.66   12.53    1.11    0.00    1.07    0.00    0.28    0.00  0.05 
1 1 1    0   40   23 o  8   12.87    9.01    2.42    0.00    0.90    0.00    0.81  180.00  0.10 
1 1 1    0   40   24 o 11   37.24   12.73    2.88  180.00   16.57  180.00   14.55  180.00  0.25 
1 1 1    0   40   25 o  6   24.96   13.07   26.80  180.00   26.96  180.00    8.20  180.00  0.92 
1 1 1    0   40   26 o 12   11.58    8.27    9.16  180.00    2.01  180.00    4.38    0.00  0.36 
1 1 1    0   40   27 o  6   14.71    9.86   12.62  180.00    6.73  180.00    2.05  360.00  0.53 
1 1 1    0   40   28 o 16    8.85    6.55    6.62  180.00    0.27    0.00    4.85    0.00  0.24 
1 1 1    0   40   29 o 19   38.48   11.87   19.57    0.00   60.86    0.00   47.32    0.00  0.97 
1 1 1    0   40   30 o  4   21.77   12.02    8.84    0.00   14.93  360.00    8.80  360.00  0.48 
1 1 1    0   40   31 o 15   30.24   12.51   17.06    0.00   41.53    0.00   29.70    0.00  0.88 
1 1 1    0   40   32 o 14   21.99   11.90   18.50    0.00   23.74    0.00   10.88    0.00  0.83 
1 1 1    0   40   33 o 10   16.81   10.63   14.22  360.00   12.92  360.00    3.03  360.00  0.68 
1 1 1    0   40   34 o 11   14.00    9.28    7.41    0.00    6.28    0.00    1.11    0.00  0.41 
1 1 1    0   40   35 o 16   11.12    7.91    7.20  180.00    3.69  180.00    1.33    0.00  0.39 
1 1 1    0   40   36 o 14   12.08    8.40    2.19    0.00    1.76    0.00    0.23    0.00  0.14 
1 1 1    0   40   37 o 11   12.63    8.71   11.27  180.00    8.25  180.00    0.35  180.00  0.64 
1 1 1    0   40   38 o  3   17.02   11.99    3.96  360.00    5.49  360.00    2.71  360.00  0.24 
1 1 1    0   40   39 o 12   21.80   14.33    5.38  180.00   10.42  180.00    6.63  180.00  0.33 
1 1 1    0   41    1 o  8   13.06    9.54   13.44  270.00    2.26  270.00    7.69   90.00  0.47 
1 1 1    0   41    2 o 16   30.86   15.81    3.98   90.00   10.31   90.00    7.38   90.00  0.21 
1 1 1    0   41    3 o  2   47.19   15.26   25.01  270.00   73.59  270.00   55.12  270.00  0.98 
1 1 1    0   41    4 o 14   39.92   17.04    7.05   90.00   28.96   90.00   23.76   90.00  0.43 
1 1 1    0   41    5 o  7   52.12   13.41    0.28  270.00    3.16  270.00    2.94  270.00  0.03 
1 1 1    0   41    6 o 14   86.56    8.59    7.50   90.00  161.63   90.00  156.13   90.00  0.97 
1 1 1    0   41    7 o 11   54.50   12.42    9.11   90.00   82.73   90.00   76.04   90.00  0.82 
1 1 1    0   41    8 o  3   14.06    9.98    6.87   90.00    2.47   90.00    2.55  270.00  0.27 
1 1 1    0   41    9 o  8   20.08   12.79   13.70  270.00   12.28  270.00    2.29  270.00  0.55 
1 1 1    0   41   10 o 14   15.61   10.77    4.01  270.00    2.26  270.00    0.64   90.00  0.17 
1 1 1    0   41   11 o 17   10.64    7.86    6.77   90.00    0.16   90.00    4.74  270.00  0.24 
1 1 1    0   41   12 o 15   12.43    8.98    6.99  270.00    1.53  270.00    3.53   90.00  0.26 
1 1 1    0   41   13 o 19   26.67   14.49   10.45   90.00   19.51   90.00   12.01   90.00  0.51 
1 1 1    0   41   14 o 15   28.66   15.92   20.61  270.00   30.27  270.00   15.52  270.00  0.79 
1 1 1    0   41   15 o  1   19.66   12.77   19.73   90.00   14.18   90.00    0.13   90.00  0.72 
1 1 1    0   41   16 o  6   19.93   13.28    7.34  270.00    7.41  270.00    2.22  270.00  0.32 
1 1 1    0   41   17 o  1   17.12   11.90    7.42  270.00    5.43  270.00    0.21  270.00  0.31 
1 1 1    0   41   18 o 11   13.07    9.65    5.38  270.00    1.82  270.00    1.97   90.00  0.21 
1 1 1    0   41   19 o  1   10.80    7.90    1.16  270.00    0.16  270.00    0.65   90.00  0.04 
1 1 1    0   41   20 f  0   19.94   12.82    6.67  270.00    4.68  270.00    0.00    0.00  0.00 
1 1 1    0   41   21 o 17   13.77    9.81    5.25   90.00    2.45   90.00    1.22  270.00  0.22 
1 1 1    0   41   22 o 13   13.70    9.74    0.85   90.00    0.42   90.00    0.17  270.00  0.04 
1 1 1    0   41   23 o  6   19.74   12.21    5.28  270.00    6.62  270.00    2.96  270.00  0.26 
1 1 1    0   41   24 o  5   21.21   12.71    5.74  270.00    8.37  270.00    4.40  270.00  0.29 
1 1 1    0   41   25 o 15   20.15   12.27    8.73  270.00   11.26  270.00    5.23  270.00  0.43 
1 1 1    0   41   26 f  0   27.48   13.64   20.86  270.00   14.46  270.00    0.00    0.00  0.00 
1 1 1    0   41   27 o 13   12.69    8.94    1.44  270.00    0.76  270.00    0.24   90.00  0.07 
1 1 1    0   41   28 o 17   15.14   10.14    1.35  270.00    1.21  270.00    0.27  270.00  0.07 
1 1 1    0   41   29 o 17   16.44   10.74    9.29  270.00    9.08  270.00    2.62  270.00  0.47 
1 1 1    0   41   30 f  0   32.92   13.37   22.14   90.00   15.41   90.00    0.00    0.00  0.00 
1 1 1    0   41   31 o 17   30.27   13.19   21.18   90.00   42.39   90.00   27.63   90.00  0.94 
1 1 1    0   41   32 o 18   21.04   12.31    4.77   90.00    9.54   90.00    6.20   90.00  0.31 
1 1 1    0   41   33 o  4   14.90    9.89   12.38   90.00   11.17   90.00    2.51   90.00  0.67 
1 1 1    0   41   34 o  8   12.40    8.74    5.64   90.00    4.88   90.00    0.93   90.00  0.36 
1 1 1    0   41   35 o 17   19.70   11.91    1.18   90.00    2.55   90.00    1.73   90.00  0.09 
1 1 1    0   41   36 o 18   16.50   11.90    7.12  270.00    9.10  270.00    4.09  270.00  0.43 
1 1 1    0   42    0 o 12   15.38   11.28   19.59    0.00    0.73    0.00   13.22  180.00  0.48 
1 1 1    0   42    1 o  5   19.85   13.48    3.71  360.00    3.73  360.00    1.08  360.00  0.16 
1 1 1    0   42    2 o 18   22.45   15.14    8.83    0.00    9.99    0.00    3.70    0.00  0.36 
1 1 1    0   42    3 o 14   19.09   13.15    1.65  180.00    1.54  180.00    0.36  180.00  0.07 
1 1 1    0   42    4 o 11   28.02   15.86    8.63    0.00   16.91  360.00   10.78  360.00  0.41 
1 1 1    0   42    5 o 14   12.91    9.44    6.44    0.00    1.92    0.00    2.65  180.00  0.25 
1 1 1    0   42    6 o 10   16.85   11.70    1.49  180.00    1.11  180.00    0.06  180.00  0.06 
1 1 1    0   42    7 o  8   14.06   10.12    6.86  180.00    2.92  180.00    1.93    0.00  0.28 
1 1 1    0   42    8 o  1   12.35    9.05    1.40    0.00    0.39  360.00    0.60  180.00  0.06 
1 1 1    0   42    9 o 17   17.30   11.82    5.03  360.00    4.03  360.00    0.49  360.00  0.22 
1 1 1    0   42   10 o 15   23.49   14.24    4.43    0.00    6.91  360.00    3.80  360.00  0.21 
1 1 1    0   42   11 o 10   17.89   12.06    3.60  180.00    3.23  180.00    0.70  180.00  0.16 
1 1 1    0   42   12 o  3   18.72   12.45   12.17  180.00   10.41  180.00    1.89  180.00  0.51 
1 1 1    0   42   13 o  2   17.03   11.64    9.42    0.00    7.01    0.00    0.42    0.00  0.40 
1 1 1    0   42   14 o  7   13.61    9.80    9.18  180.00    3.67  180.00    2.75    0.00  0.37 
1 1 1    0   42   15 o  8   31.30   15.75   11.94    0.00   29.34    0.00   21.00    0.00  0.60 
1 1 1    0   42   16 o  2   20.88   13.49    6.02  180.00    7.39  180.00    3.20  180.00  0.28 
1 1 1    0   42   17 o  6   12.58    9.11    9.90    0.00    3.11    0.00    3.77  180.00  0.40 
1 1 1    0   42   18 o 16   13.94   10.18   10.38    0.00    4.48  360.00    2.71  180.00  0.42 
1 1 1    0   42   19 f  0   43.93   21.65    1.28  360.00    0.88  360.00    0.00    0.00  0.00 
1 1 1    0   42   20 o  4   30.72   16.18    3.57  180.00    9.75  180.00    7.28  180.00  0.20 
1 1 1    0   42   21 o  1   20.71   12.93    1.40  180.00    2.02  180.00    1.05  180.00  0.07 
1 1 1    0   42   22 o  3   15.34   10.77    2.16  180.00    1.67  180.00    0.17  180.00  0.10 
1 1 1    0   42   23 o 13   20.17   13.06    9.99    0.00   12.18    0.00    5.25    0.00  0.47 
1 1 1    0   42   24 f  0   18.55   11.93    8.75    0.00    6.07  360.00    0.00    0.00  0.00 
1 1 1    0   42   25 o 12   15.32   10.46    4.54  360.00    4.11  360.00    0.96  360.00  0.24 
1 1 1    0   42   26 o  8   16.88   11.23    6.39    0.00    7.08  360.00    2.63  360.00  0.34 
1 1 1    0   42   27 o 18   16.53   11.06   19.35    0.00   13.09    0.00    0.39  180.00  0.80 
1 1 1    0   42   28 o  9   18.68   11.95   11.92    0.00   14.78  360.00    6.46  360.00  0.62 
1 1 1    0   42   29 o 19   23.06   13.27    5.76  180.00   12.85  180.00    8.82  180.00  0.37 
1 1 1    0   42   30 o 17   13.21    9.39    6.65  180.00    5.78  180.00    1.13  180.00  0.40 
1 1 1    0   42   31 o  1   17.33   11.22   10.34  180.00   13.84  180.00    6.58  180.00  0.61 
1 1 1    0   42   32 o  4   25.71   13.68   14.87  180.00   31.75  180.00   21.30  180.00  0.82 
1 1 1    0   42   33 o 16   13.98   10.40    3.35    0.00    3.86    0.00    1.50    0.00  0.22 
1 1 1    0   43    1 o  9   22.49   15.10    3.52   90.00    4.48   90.00    2.03   90.00  0.15 
1 1 1    0   43    2 o 15   22.72   15.15    6.24   90.00    7.96   90.00    3.61   90.00  0.27 
1 1 1    0   43    3 o  9   20.80   14.23    7.38   90.00    7.95   90.00    2.80   90.00  0.31 
1 1 1    0   43    4 o 12   20.11   13.61   11.41   90.00   11.09   90.00    3.14   90.00  0.47 
1 1 1    0   43    5 o 13   28.95   16.80   12.78  270.00   23.52  270.00   14.62  270.00  0.56 
1 1 1    0   43    6 o  7   28.69   16.59    2.05   90.00    4.44   90.00    3.01   90.00  0.10 
1 1 1    0   43    7 o  9   27.26   16.10    1.86  270.00    3.71  270.00    2.42  270.00  0.09 
1 1 1    0   43    8 o 11   18.48   12.67    0.68   90.00    0.67   90.00    0.19   90.00  0.03 
1 1 1    0   43    9 o 15   21.98   14.18    1.15   90.00    1.60   90.00    0.79   90.00  0.05 
1 1 1    0   43   10 o 15   14.38   10.38    4.65   90.00    2.53   90.00    0.69  270.00  0.20 
1 1 1    0   43   11 o  7   13.38    9.76    5.25  270.00    2.32  270.00    1.31   90.00  0.22 
1 1 1    0   43   12 o 10   44.15   17.02    1.68  270.00    9.92  270.00    8.76  270.00  0.13 
1 1 1    0   43   13 o 15   18.41   12.57    2.57  270.00    2.62  270.00    0.84  270.00  0.12 
1 1 1    0   43   14 o 18   15.59   11.17    7.31   90.00    4.97   90.00    0.10  270.00  0.32 
1 1 1    0   43   15 o 11   18.01   12.41    3.05   90.00    3.07   90.00    0.95   90.00  0.14 
1 1 1    0   43   16 f  0   14.43   10.31    4.67   90.00    3.24   90.00    0.00    0.00  0.00 
1 1 1    0   43   17 o  1   33.33   16.77    0.57  270.00    1.89  270.00    1.50  270.00  0.03 
1 1 1    0   43   18 f  0   11.91    8.75    8.12   90.00    5.64   90.00    0.00    0.00  0.00 
1 1 1    0   43   19 o  7   22.13   14.53    8.38   90.00   11.82   90.00    6.00   90.00  0.40 
1 1 1    0   43   20 o  5   16.78   11.86    6.76  270.00    6.33  270.00    1.63  270.00  0.33 
1 1 1    0   43   21 o  8   16.62   11.37    2.40   90.00    2.60   90.00    0.93   90.00  0.13 
1 1 1    0   43   22 o 12   12.37    9.03    8.54   90.00    4.57   90.00    1.38  270.00  0.43 
1 1 1    0   43   23 o  4   15.60   11.12    0.09  270.00    0.09  270.00    0.03  270.00  0.00 
1 1 1    0   43   24 o  5   16.24   11.44    8.31   90.00    8.41   90.00    2.60   90.00  0.44 
1 1 1    0   43   25 o 14   13.47    9.72    6.41   90.00    5.29   90.00    0.81   90.00  0.36 
1 1 1    0   43   26 o 16   22.16   14.12    8.92   90.00   15.51   90.00    9.26   90.00  0.49 
1 1 1    0   43   27 o  5   21.89   13.67   12.26   90.00   20.16   90.00   11.56   90.00  0.66 
1 1 1    0   43   28 f  0   18.15   12.18   13.09   90.00    9.20   90.00    0.00    0.00  0.00 
1 1 1    0   43   29 o 10   25.50   15.26    3.16   90.00    8.23   90.00    6.01   90.00  0.20 
1 1 1    0   44    0 o 19   28.96   18.77    9.93  360.00   12.65  360.00    5.77  360.00  0.34 
1 1 1    0   44    1 o  9   16.00   11.67    6.56  180.00    4.71  180.00    0.17  180.00  0.29 
1 1 1    0   44    2 o  7   18.26   13.08   13.18  180.00   10.45  180.00    1.32  180.00  0.54 
1 1 1    0   44    3 o 17   23.17   15.29   15.75  180.00   18.31  180.00    7.39  180.00  0.63 
1 1 1    0   44    4 o 16   32.85   19.13    7.44  360.00   17.46  360.00   12.30  360.00  0.34 
1 1 1    0   44    5 o  2   16.84   12.19    4.73  180.00    3.93  180.00    0.66  180.00  0.21 
1 1 1    0   44    6 o  3   15.96   11.50    7.43    0.00    5.54    0.00    0.38    0.00  0.34 
1 1 1    0   44    7 o 10   13.50    9.96    5.47  180.00    2.92  180.00    0.88    0.00  0.25 
1 1 1    0   44    8 o 10   19.44   13.38    9.75    0.00   10.28    0.00    3.51    0.00  0.44 
1 1 1    0   44    9 f  0   12.87    9.52    6.49  180.00    4.51  180.00    0.00    0.00  0.00 
1 1 1    0   44   10 o 12   18.24   12.68    3.44  180.00    3.71  180.00    1.32  180.00  0.17 
1 1 1    0   44   11 o 10   28.33   16.69    4.55  180.00   10.16  180.00    7.01  180.00  0.24 
1 1 1    0   44   12 o  4   15.98   11.55    2.75  360.00    2.39  360.00    0.48  360.00  0.13 
1 1 1    0   44   13 o  5   36.28   18.93    3.33  180.00   11.14  180.00    8.82  180.00  0.19 
1 1 1    0   44   14 f  0   47.54   17.89    7.55  180.00    5.25  180.00    0.00    0.00  0.00 
1 1 1    0   44   15 o  6   17.69   12.43    1.97    0.00    2.23    0.00    0.86    0.00  0.10 
1 1 1    0   44   16 o 16   27.00   16.37    0.17    0.00    0.38    0.00    0.26    0.00  0.01 
1 1 1    0   44   17 o  8   18.20   12.51    1.40  180.00    1.80  180.00    0.82  180.00  0.08 
1 1 1    0   44   18 o  1   16.93   11.80    2.55  180.00    3.02  180.00    1.24  180.00  0.14 
1 1 1    0   44   19 o 17   21.05   13.75    7.49  180.00   11.79  180.00    6.56  180.00  0.40 
1 1 1    0   44   20 o  6   26.74   16.54    9.33  180.00   18.95  180.00   12.43  180.00  0.48 
1 1 1    0   44   21 f  0   26.93   16.54    5.44    0.00    3.81    0.00    0.00    0.00  0.00 
1 1 1    0   44   22 o 15   18.23   12.72    3.15  180.00    4.53  180.00    2.32  180.00  0.18 
1 1 1    0   44   23 o  2   16.09   11.53   10.97  180.00   11.40  180.00    3.70  180.00  0.59 
1 1 1    0   44   24 o  8   20.65   13.92    0.63  180.00    1.15  180.00    0.70  180.00  0.04 
1 1 1    0   44   25 o 11   21.25   15.00    2.85  180.00    4.83  180.00    2.83  180.00  0.16 
1 1 1    0   45    1 o  6   40.98   20.40    5.31  270.00   20.52  270.00   16.82  270.00  0.30 
1 1 1    0   45    2 o 10   43.73   21.84   19.16  270.00   54.86  270.00   41.51  270.00  0.78 
1 1 1    0   45    3 o 17   38.32   21.09    7.16  270.00   21.71  270.00   16.72  270.00  0.35 
1 1 1    0   45    4 o  1   19.85   13.90    1.32  270.00    1.74  270.00    0.81  270.00  0.07 
1 1 1    0   45    5 o 13   23.71   15.78    0.70   90.00    1.17   90.00    0.69   90.00  0.03 
1 1 1    0   45    6 o  7   35.08   20.45    2.36  270.00    6.47  270.00    4.83  270.00  0.12 
1 1 1    0   45    7 o  9   20.83   14.39   15.63   90.00   16.81   90.00    5.91   90.00  0.66 
1 1 1    0   45    8 o 17   30.86   18.37    9.93  270.00   22.53  270.00   15.60  270.00  0.48 
1 1 1    0   45    9 o 18   23.35   15.53    1.56  270.00    2.68  270.00    1.60  270.00  0.08 
1 1 1    0   45   10 o  8   46.86   20.04    0.47  270.00    2.77  270.00    2.43  270.00  0.03 
1 1 1    0   45   11 o 11   20.14   14.17    7.06   90.00    9.32   90.00    4.39   90.00  0.35 
1 1 1    0   45   12 o  9   39.14   19.57    9.84  270.00   35.21  270.00   28.33  270.00  0.54 
1 1 1    0   45   13 o  3   32.98   19.06    8.56  270.00   22.63  270.00   16.63  270.00  0.43 
1 1 1    0   45   14 o  1   42.10   20.22    4.94   90.00   21.91   90.00   18.46   90.00  0.30 
1 1 1    0   45   15 o 17   20.84   14.19    2.34   90.00    3.86   90.00    2.22   90.00  0.13 
1 1 1    0   45   16 o 11   19.99   13.70    4.99   90.00    7.83   90.00    4.33   90.00  0.28 
1 1 1    0   45   17 o  3   22.55   14.84    3.73   90.00    7.14   90.00    4.52   90.00  0.22 
1 1 1    0   45   18 o 18   17.39   12.29    8.92  270.00   11.32  270.00    5.06  270.00  0.51 
1 1 1    0   45   19 o  6   37.94   18.60    7.11  270.00   29.52  270.00   24.52  270.00  0.45 
1 1 1    0   46    0 o  6   29.81   20.00    4.73    0.00    8.17    0.00    4.85    0.00  0.19 
1 1 1    0   46    1 o 15   19.12   13.73    9.41    0.00   11.71    0.00    5.11    0.00  0.48 
1 1 1    0   46    2 o  1   26.86   17.62    9.89    0.00   18.40    0.00   11.47    0.00  0.47 
1 1 1    0   46    3 o  4   30.06   18.80    6.97    0.00   15.98    0.00   11.08    0.00  0.35 
1 1 1    0   46    4 o 17   23.03   16.06    1.46    0.00    2.49    0.00    1.46    0.00  0.08 
1 1 1    0   46    5 o  9   20.65   14.76    7.71  180.00   10.85  180.00    5.44  180.00  0.39 
1 1 1    0   46    6 o 14   20.16   14.27    2.93  180.00    4.49  180.00    2.43  180.00  0.16 
1 1 1    0   46    7 o 12   25.32   17.38    5.58    0.00   10.05    0.00    6.13    0.00  0.28 
1 1 1    0   46    8 o 11   28.37   18.80    7.85  180.00   15.63  180.00   10.11  180.00  0.37 
1 1 1    0   46    9 o 16   41.92   22.70    1.32  180.00    4.90  180.00    3.97  180.00  0.07 
1 1 1    0   46   10 o 16   29.40   18.46    3.05  180.00    7.44  180.00    5.30  180.00  0.16 
1 1 1    0   46   11 o 17   28.31   18.00    5.60    0.00   12.88    0.00    8.94    0.00  0.30 
1 1 1    1    0    1 x  8       ?       ? 5887.93  270.00  600.17  270.00    0.00    0.00  0.00 
1 1 1    1    0    2 x 13       ?       ? 2624.25  180.00  212.47  180.00    0.00    0.00  0.00 
1 1 1    1    0    3 o 12  194.98    2.26 1317.01   90.00  235.97   90.00   82.02   90.00  1.00 
1 1 1    1    0    4 o 17  415.52    3.57  815.61  180.00  593.33  180.00  355.63  180.00  1.00 
1 1 1    1    0    5 o  3  196.87    1.61  303.86   90.00  233.95   90.00   74.18   90.00  1.00 
1 1 1    1    0    6 o 19  277.27    2.14  949.33    0.00  152.32  360.00  249.90  180.00  1.00 
1 1 1    1    0    7 o 19  350.68    2.64  468.71   90.00  311.24   90.00   78.87  270.00  1.00 
1 1 1    1    0    8 o 18  691.86    7.15 1028.89  180.00  672.78  180.00   38.16    0.00  1.00 
1 1 1    1    0    9 o 18  299.83    2.29  283.46   90.00  362.19   90.00  124.71   90.00  1.00 
1 1 1    1    0   10 o 18  305.24    2.33  391.24  180.00  247.61  180.00  115.26    0.00  1.00 
1 1 1    1    0   11 o  8   32.71    0.95  132.39   90.00   21.89  270.00   55.92  270.00  0.19 
1 1 1    1    0   12 f  0  200.88    1.64  110.23    0.00  211.27  180.00    0.00    0.00  0.00 
1 1 1    1    0   13 o  2  227.12    1.81   32.03  270.00  219.11   90.00   16.01  270.00  1.00 
1 1 1    1    0   14 o  4   33.58    0.84  141.97  180.00    0.86  180.00    2.24  180.00  0.01 
1 1 1    1    0   15 o 17   75.57    0.95   42.30  270.00    5.57  270.00    0.36   90.00  0.08 
1 1 1    1    0   16 o  6  529.64    3.89  581.35    0.00  538.04    0.00   16.80    0.00  1.00 
1 1 1    1    0   17 f  0  155.27    1.56   84.08  270.00   36.53  270.00    0.00    0.00  0.00 
1 1 1    1    0   18 o 16  501.72    4.27  565.92  180.00  506.59  180.00    9.74  180.00  1.00 
1 1 1    1    0   19 o  7  113.20    1.29  160.25  270.00   95.67  270.00   31.90   90.00  0.99 
1 1 1    1    0   20 o 13   94.55    1.19  187.52    0.00   69.62  360.00   39.20  180.00  0.94 
1 1 1    1    0   21 o  3  344.52    3.00  273.75   90.00  411.65   90.00  134.27   90.00  1.00 
1 1 1    1    0   22 o 17  133.43    1.23  153.27  180.00  158.21  180.00   53.03  180.00  0.99 
1 1 1    1    0   23 o  2   50.37    1.00   88.82   90.00   12.48  270.00   82.86  270.00  0.57 
1 1 1    1    0   24 o 14  290.00    2.23  349.61    0.00  196.96    0.00  186.08  180.00  1.00 
1 1 1    1    0   25 o  7  472.12    3.48  475.56  270.00  467.19  270.00    9.86   90.00  1.00 
1 1 1    1    0   26 o  2   35.68    1.00   37.37  180.00   32.84    0.00   96.40    0.00  0.43 
1 1 1    1    0   27 o 17   61.69    0.94   62.87  270.00   21.05  270.00   30.89   90.00  0.59 
1 1 1    1    0   28 o  7  125.01    1.18   49.49  180.00  175.47  180.00  126.27  180.00  0.90 
1 1 1    1    0   29 o  7  178.08    1.48  106.87  270.00  245.82  270.00  135.50  270.00  1.00 
1 1 1    1    0   30 o  3  258.63    2.00  264.31  180.00  265.62  180.00   13.98  180.00  1.00 
1 1 1    1    0   31 o  4  104.86    1.07   92.51   90.00  124.98   90.00   40.78   90.00  1.00 
1 1 1    1    0   32 o 10  184.81    1.52  160.53  180.00  212.62  180.00   55.61  180.00  1.00 
1 1 1    1    0   33 o 18   91.72    1.00  121.44   90.00   70.04   90.00   43.36  270.00  1.00 
1 1 1    1    0   34 o  1   27.19    1.02   21.40    0.00    2.60  180.00   24.56  180.00  0.36 
1 1 1    1    0   35 o 10  259.10    2.31  226.08  270.00  300.31  270.00   82.43  270.00  1.00 
1 1 1    1    0   36 o  2    6.38    3.20   16.32  360.00   15.10  180.00   31.48  180.00  0.10 
1 1 1    1    0   37 o 10  304.07    3.27  322.05   90.00  294.31   90.00   19.53  270.00  1.00 
1 1 1    1    0   38 o 15   33.76    1.51   28.40    0.00   22.89    0.00    5.12  180.00  0.75 
1 1 1    1    0   39 x 18       ?       ?  118.65  270.00  117.55  270.00    0.00    0.00  0.00 
1 1 1    1    0   40 o 10   77.43    1.38   29.93  180.00  122.81  180.00   92.95  180.00  0.99 
1 1 1    1    0   41 o 16   29.71    1.26   30.46  270.00   17.57  270.00   12.91   90.00  0.81 
1 1 1    1    0   42 o 10   75.84    0.94   56.35    0.00   95.17    0.00   38.66    0.00  1.00 
1 1 1    1    0   43 o  3   56.64    1.05   32.16  270.00   80.67  270.00   48.34  270.00  1.00 
1 1 1    1    0   44 o  9   78.33    0.94  105.86  180.00   50.66  180.00   55.33    0.00  1.00 
1 1 1    1    0   45 o 18   39.72    0.95   56.81   90.00   23.18   90.00   33.07  270.00  1.00 
1 1 1    1    0   46 o  3  101.13    1.02  119.62  180.00   85.14  180.00   31.98    0.00  1.00 
1 1 1    1    0   47 o 16    9.98    2.20    3.87  270.00    1.39   90.00    5.15   90.00  0.12 
1 1 1    1    0   48 o 17    9.68    2.10   19.40    0.00    7.26  180.00   25.91  180.00  0.59 
1 1 1    1    0   49 o 16   67.85    0.86   78.00  270.00   61.30  270.00   13.10   90.00  1.00 
1 1 1    1    0   50 o 18   20.06    1.27   21.06    0.00   19.36  360.00    0.61  180.00  0.98 
1 1 1    1    0   51 o  6   34.26    1.29   35.87   90.00   34.52   90.00    0.53   90.00  1.00 
1 1 1    1    0   52 o  6   91.93    1.11  104.18  180.00   85.17  180.00   13.52    0.00  1.00 
1 1 1    1    0   53 o  7   34.00    1.02   40.60  270.00   29.53  270.00    8.93   90.00  1.00 
1 1 1    1    0   54 o 13   63.61    0.96   73.58    0.00   57.50    0.00   12.21  180.00  1.00 
1 1 1    1    0   55 o 13    9.91    1.97   16.76  270.00    2.62  270.00   13.26   90.00  0.93 
1 1 1    1    0   56 o 18   31.74    0.86   34.89    0.00   30.52  360.00    2.44  180.00  1.00 
1 1 1    1    0   57 o 17   74.00    0.85   67.58   90.00   84.26   90.00   20.54   90.00  1.00 
1 1 1    1    0   58 o  3   22.22    0.99   28.30  180.00   17.85  180.00    8.75    0.00  1.00 
1 1 1    1    0   59 o  6    3.74    2.28    3.64   90.00    2.07  270.00    5.57  270.00  0.19 
1 1 1    1    0   60 o 19   15.04    1.30   18.80  180.00   12.36  180.00    5.34    0.00  1.00 
1 1 1    1    0   61 o  4    9.71    1.95    6.71   90.00    7.59   90.00    1.48   90.00  0.71 
1 1 1    1    0   62 o  5   11.60    1.50    4.61    0.00   10.68    0.00    6.20    0.00  0.65 
1 1 1    1    0   63 o  9    4.42    2.59    4.59   90.00    2.01  270.00    6.33  270.00  0.26 
1 1 1    1    0   64 o 17   18.93    1.30   26.77    0.00   13.08    0.00   11.70  180.00  1.00 
1 1 1    1    0   65 o  1   29.53    0.96   39.62   90.00   22.50   90.00   14.06  270.00  1.00 
1 1 1    1    0   66 o  8    3.00    2.01    5.91    0.00    4.19  180.00    9.17  180.00  0.13 
1 1 1    1    0   67 o 17    9.79    1.84    7.35  270.00    0.92  270.00    4.65   90.00  0.33 
1 1 1    1    0   68 o 11    4.62    2.42    7.02  180.00    3.76    0.00    8.85    0.00  0.15 
1 1 1    1    0   69 o  8    9.11    1.79   14.72  270.00    0.07  270.00   10.38   90.00  0.58 
1 1 1    1    0   70 o 14   14.64    1.05   19.52  180.00   12.92  180.00    0.76    0.00  0.91 
1 1 1    1    0   71 o  2    3.55    2.08    7.55   90.00    4.21  270.00    9.46  270.00  0.15 
1 1 1    1    0   72 o 19    1.81    1.31    3.99  180.00    2.61    0.00    5.37    0.00  0.04 
1 1 1    1    0   73 o 11    4.45    2.17   10.44  270.00    4.47   90.00   11.73   90.00  0.31 
1 1 1    1    0   74 o  2   10.69    1.36   11.28  180.00    8.82  180.00    0.96  180.00  0.78 
1 1 1    1    0   75 o  3   17.10    1.24   17.03   90.00   22.18   90.00   10.26   90.00  1.00 
1 1 1    1    0   76 o 14   12.17    1.46   15.19    0.00   13.49  360.00    2.82  360.00  0.99 
1 1 1    1    1    0 x 11       ?       ?  951.87  270.00  204.00  270.00    0.00    0.00  0.00 
1 1 1    1    1    1 o  5    2.10    0.73 1763.26  305.55  167.44   99.92  335.13   99.92  0.06 
1 1 1    1    1    2 o  1    1.28    0.58  586.10  259.72  281.90    7.08  563.94    7.08  0.06 
1 1 1    1    1    3 x  1       ?       ? 2364.01    9.18  633.08    9.11    0.00    0.00  0.00 
1 1 1    1    1    4 o  4  512.48    2.89 1279.52  302.93  596.44  300.33  175.10  300.33  0.99 
1 1 1    1    1    5 o 19  483.49    2.73  807.77  242.88  650.01  241.86  342.88  241.86  0.99 
1 1 1    1    1    6 o 13  552.41    3.11  867.36  182.09  549.79  168.50    0.25  168.50  1.00 
1 1 1    1    1    7 o  4   98.75    0.80   84.13  295.24   32.88  230.50  109.18   50.50  0.89 
1 1 1    1    1    8 o  5  603.26    3.12  905.52  236.02  719.32  247.21  238.34  247.21  0.99 
1 1 1    1    1    9 o 16  317.28    1.70  113.90   96.94  361.87  265.00  100.69  265.00  0.98 
1 1 1    1    1   10 o 17  232.37    1.30   60.15   63.68  220.81  153.09   10.07  333.09  0.97 
1 1 1    1    1   11 o 16  285.02    1.55  491.61  284.35  214.09  319.51  133.25  139.51  0.98 
1 1 1    1    1   12 o 12  385.46    2.04  381.00   90.14  438.02  105.06  114.33  105.06  0.99 
1 1 1    1    1   13 o  5   85.35    0.70   45.79   77.51   49.85  182.55   19.85    2.55  0.70 
1 1 1    1    1   14 o  5  327.79    1.75  455.36  166.40  282.95  170.53   81.53  350.53  0.99 
1 1 1    1    1   15 o 13  416.23    2.19  422.24  144.47  353.51  153.53  119.20  333.53  0.99 
1 1 1    1    1   16 o 19  279.75    1.64  286.97  320.17  329.23  310.07  112.68  310.07  0.98 
1 1 1    1    1   17 o 10  153.02    1.22  202.95  167.26   98.16  143.49   94.08  323.49  0.95 
1 1 1    1    1   18 o 13  381.19    2.47  372.49   66.24  389.90   69.72   25.48   69.72  0.99 
1 1 1    1    1   19 o 19   45.77    0.88  143.17  146.11   44.08  347.47  144.42  347.47  0.61 
1 1 1    1    1   20 o 13  270.83    1.91  352.76  119.72  207.69  117.04  117.26  297.04  0.98 
1 1 1    1    1   21 f  0  190.44    1.28  287.23  327.22  217.38  325.22    0.00    0.00  0.00 
1 1 1    1    1   22 o  3  356.79    2.05  319.20  128.30  365.86  129.51   26.40  129.51  0.99 
1 1 1    1    1   23 o 15  445.46    2.33  504.24  161.17  434.27  159.79   16.35  339.79  0.99 
1 1 1    1    1   24 o 16  507.08    2.64  486.17   47.59  523.57   48.59   38.40   48.59  0.99 
1 1 1    1    1   25 o  4  194.35    1.13  206.26  155.42  187.98  159.44    1.10  159.44  0.96 
1 1 1    1    1   26 o  9  509.06    2.65  485.23  326.23  546.68  325.61   80.56  325.61  0.99 
1 1 1    1    1   27 o 18  185.64    1.17  227.12    3.35  137.98    5.68   84.64  185.68  0.97 
1 1 1    1    1   28 o  2  342.18    1.82  312.71   80.25  374.61   79.97   71.80   79.97  0.99 
1 1 1    1    1   29 o 18  290.72    1.57  328.16  303.58  247.34  303.64   81.15  123.64  0.99 
1 1 1    1    1   30 o  6   76.63    0.68   65.19  174.18   63.99  182.07    5.84  182.07  0.80 
1 1 1    1    1   31 o 13  194.65    1.12  178.86  273.58  211.99  272.73   42.53  272.73  0.98 
1 1 1    1    1   32 o  2   47.59    0.63   60.77  236.02   16.32  236.53   40.01   56.53  0.76 
1 1 1    1    1   33 o 13  105.96    0.76  128.59  249.91   81.34  250.49   41.45   70.49  0.96 
1 1 1    1    1   34 o  3   59.71    1.04   61.73  131.34   44.68  130.32   15.91  310.32  0.88 
1 1 1    1    1   35 o  7   41.49    1.03   36.40  299.96   25.25  299.32   11.01  119.32  0.74 
1 1 1    1    1   36 o 13  166.98    1.08  166.94  331.68  167.91  331.58    5.03  331.58  0.99 
1 1 1    1    1   37 o 11   81.50    0.97   71.20  293.79   87.22  294.18   18.75  294.18  0.96 
1 1 1    1    1   38 o  7  299.95    2.08  311.02  238.56  292.22  238.59   13.87   58.59  1.00 
1 1 1    1    1   39 o 13  147.85    1.20  133.98   44.71  159.38   44.72   26.67   44.72  0.99 
1 1 1    1    1   40 o 12  192.02    1.27  174.65   31.55  207.02   31.55   32.69   31.55  0.99 
1 1 1    1    1   41 o  8   60.56    0.65   75.72  334.19   39.94  334.19   35.83  154.19  0.96 
1 1 1    1    1   42 o  1  136.94    0.93  135.72  292.15  135.27  292.15    0.86  112.15  0.99 
1 1 1    1    1   43 o 10   18.07    1.10   11.77  139.01    1.40  139.00   10.43  319.00  0.37 
1 1 1    1    1   44 o  6  109.49    0.76  116.87  183.38  100.06  183.38   16.91    3.38  0.99 
1 1 1    1    1   45 o 17  142.94    0.88  138.60  302.71  147.20  302.71   10.00  302.71  0.99 
1 1 1    1    1   46 o  5   55.17    0.64   39.13   28.39   67.25   28.39   28.94   28.39  0.96 
1 1 1    1    1   47 o  2   30.86    0.66   25.40  199.19   30.37  199.19    5.76  199.19  0.89 
1 1 1    1    1   48 o 18   64.72    0.61   82.93  107.97   48.07  107.97   31.64  287.97  0.99 
1 1 1    1    1   49 o  1   18.23    0.82   25.41   25.41    7.38   25.41   16.86  205.41  0.87 
1 1 1    1    1   50 o  9   24.28    0.76   22.59  328.05   22.91  328.05    1.49  328.05  0.91 
1 1 1    1    1   51 o 13   51.88    0.73   58.72  239.57   46.81  239.57    8.84   59.57  0.99 
1 1 1    1    1   52 o  5   11.03    1.43   13.70  254.25    3.63  254.25    9.34   74.25  0.75 
1 1 1    1    1   53 o 15   26.44    0.80   33.80  215.89   19.30  215.89   12.72   35.89  0.97 
1 1 1    1    1   54 o  5   31.04    0.67   31.63  352.84   30.53  352.84    0.57  352.84  0.97 
1 1 1    1    1   55 o  2   70.04    0.60   72.57   91.25   70.67   91.25    1.90   91.25  1.00 
1 1 1    1    1   56 o  7   24.58    0.66   19.43  108.08   28.54  108.00   10.21  108.00  0.95 
1 1 1    1    1   57 o  1    7.10    1.51    7.19   93.69    0.87   93.05    5.88  273.05  0.54 
1 1 1    1    1   58 o 19   32.15    0.60   32.09  198.39   33.18  198.44    3.09  198.44  0.98 
1 1 1    1    1   59 o 18   26.66    0.63   32.26  271.72   21.83  271.29    8.61   91.29  0.98 
1 1 1    1    1   60 f  0    8.26    1.37    6.44   92.83    5.52   96.76    0.00    0.00  0.00 
1 1 1    1    1   61 o  4   18.70    0.75   17.12   37.46   19.25   37.57    3.19   37.57  0.94 
1 1 1    1    1   62 o 14    4.18    1.29    7.98   44.80    3.96  225.16   11.41  225.16  0.42 
1 1 1    1    1   63 o 13   12.70    1.06   18.47  166.97    6.20  167.01   10.96  347.01  0.92 
1 1 1    1    1   64 o  7   10.91    1.55   15.95  153.64    4.52  153.64   10.20  333.64  0.88 
1 1 1    1    1   65 o 10   26.00    0.80   25.17  106.86   27.30  106.87    4.09  106.87  0.97 
1 1 1    1    1   66 o 12   20.18    0.73   20.35  182.92   19.81  182.91    2.70  182.91  0.91 
1 1 1    1    1   67 o 19    7.82    1.48   12.19  316.85    2.82  136.87   12.04  136.87  0.41 
1 1 1    1    1   68 o  9   15.94    0.77   12.77  352.78   12.40  352.88    3.14  352.88  0.68 
1 1 1    1    1   69 o 16   12.57    0.87   15.69  249.39    6.25  249.40    4.90   69.40  0.69 
1 1 1    1    1   70 o  1   12.52    0.84   11.07   18.72    6.98   18.71    0.78  198.71  0.59 
1 1 1    1    1   71 o  5    8.18    1.17    7.30  350.03    0.07  350.03    5.00  170.03  0.31 
1 1 1    1    1   72 o  7   10.41    0.91    9.90  113.33    4.31  113.32    2.55  293.32  0.54 
1 1 1    1    1   73 o 14   13.28    0.77   14.54  232.03   10.98  232.05    0.88  232.05  0.79 
1 1 1    1    1   74 f  0    5.29    1.22    4.18   48.21    2.91   48.20    0.00    0.00  0.00 
1 1 1    1    1   75 o 10    5.92    1.24    6.67   19.71    0.02   19.71    4.64  199.71  0.40 
1 1 1    1    1   76 o  1   13.74    0.90   13.30  158.58   15.58  158.58    6.24  158.58  0.91 
1 1 1    1    2    0 x 10       ?       ?  620.40   90.00  372.03  270.00    0.00    0.00  0.00 
1 1 1    1    2    1 o 13  147.00    1.31 1072.83  240.67   80.12  241.88  118.11   61.88  0.95 
1 1 1    1    2    2 o  4  377.94    2.31 1064.88  171.59  511.69  118.72  280.67  118.72  0.98 
1 1 1    1    2    3 o 10  226.58    1.37  621.08   11.21  214.83   13.99    9.89  193.99  0.97 
1 1 1    1    2    4 o 11  160.74    1.06  246.64  152.08  106.95  359.59   92.10  179.59  0.95 
1 1 1    1    2    5 o 15  249.08    1.38  379.56  324.86  198.19  294.81   91.31  114.81  0.98 
1 1 1    1    2    6 o 12  344.15    1.83  724.94   49.66  272.47  341.58  135.99  161.58  0.99 
1 1 1    1    2    7 o  5  338.15    1.80  370.52  352.91  343.61  261.36   20.21  261.36  0.99 
1 1 1    1    2    8 o 14  169.04    1.02  653.86  289.44  173.78  347.53   31.11  347.53  0.94 
1 1 1    1    2    9 o 18  521.30    2.71  479.35    9.27  543.29   19.56   50.03   19.56  0.99 
1 1 1    1    2   10 f  0  680.98    3.52  828.83  155.17  615.13  142.96    0.00    0.00  0.00 
1 1 1    1    2   11 o  1  445.00    2.33  591.71  210.42  388.42  219.77  107.14   39.77  0.99 
1 1 1    1    2   12 o 19  153.81    0.95  362.94    5.75  147.41   12.58    9.51   12.58  0.93 
1 1 1    1    2   13 o  3  181.37    1.07  173.73  204.81  141.47  230.10   65.23   50.10  0.96 
1 1 1    1    2   14 o 18  216.98    1.23  114.91  230.26  269.56  215.17  126.24  215.17  0.95 
1 1 1    1    2   15 o 10  218.65    1.34  374.44  241.44  188.48  249.24   47.72   69.24  0.97 
1 1 1    1    2   16 o  6  226.28    1.47  256.80  225.69  187.06  222.72   66.73   42.72  0.97 
1 1 1    1    2   17 o 16  361.76    2.07  267.94   60.95  435.50   58.22  158.13   58.22  0.99 
1 1 1    1    2   18 o 18  166.85    1.23  261.44  165.15   61.00  196.80  200.32   16.80  0.97 
1 1 1    1    2   19 f  0  479.77    3.54  415.63  195.21  470.85  196.99    0.00    0.00  0.00 
1 1 1    1    2   20 o  9  320.25    2.11  425.70  116.44  241.64  119.18  149.74  299.18  0.99 
1 1 1    1    2   21 o 17  225.50    1.37  266.80  259.39  168.10  266.99  104.21   86.99  0.98 
1 1 1    1    2   22 o  1  522.40    2.93  462.60  281.46  602.36  285.10  166.31  285.10  0.99 
1 1 1    1    2   23 o 12  497.71    2.80  509.48  173.84  491.56  172.45    6.88  352.45  0.99 
1 1 1    1    2   24 o  9  326.17    1.75  311.16  289.09  348.95  290.16   54.48  290.16  0.99 
1 1 1    1    2   25 o 15  576.36    2.98  628.32   66.60  582.18   67.30   16.13   67.30  1.00 
1 1 1    1    2   26 o 16  247.09    1.37  155.84  159.78  321.47  158.22  164.61  158.22  0.97 
1 1 1    1    2   27 o 14  193.53    1.12  211.17  121.65  164.54  121.85   46.91  301.85  0.97 
1 1 1    1    2   28 o  3  367.38    1.94  385.05   69.20  348.96   68.76   31.42  248.76  0.99 
1 1 1    1    2   29 o  4  143.57    0.90  175.87  295.81  105.97  297.72   64.47  117.72  0.96 
1 1 1    1    2   30 o 15  239.71    1.33  265.26  320.71  219.95  321.11   33.40  141.11  0.99 
1 1 1    1    2   31 o  2  114.19    0.85  130.25  204.75   91.18  205.00   35.65   25.00  0.95 
1 1 1    1    2   32 o  6   81.16    0.74   87.99   53.27   64.21   53.34   20.84  233.34  0.92 
1 1 1    1    2   33 o 11  137.84    1.01  178.29  336.22   97.63  336.89   75.04  156.89  0.98 
1 1 1    1    2   34 o  6  148.42    1.06  174.62   17.69  125.48   18.19   41.17  198.19  0.98 
1 1 1    1    2   35 o 17  135.57    1.06  155.83   86.38  116.31   86.23   34.24  266.23  0.98 
1 1 1    1    2   36 o  6  132.36    1.10  144.20  340.97  119.93  341.21   21.31  161.21  0.99 
1 1 1    1    2   37 o 19  200.67    1.48  179.98  356.39  222.59  356.50   46.61  356.50  0.99 
1 1 1    1    2   38 o 12  111.71    0.84  113.01  120.33  108.05  120.09    2.96  300.09  0.98 
1 1 1    1    2   39 o 18  138.74    0.95  123.55   83.34  151.16   83.40   28.75   83.40  0.99 
1 1 1    1    2   40 o  9   81.07    0.84   54.29  252.69   99.21  252.69   45.00  252.69  0.95 
1 1 1    1    2   41 o  6   67.69    0.81   89.47   69.85   41.36   69.85   48.19  249.85  0.97 
1 1 1    1    2   42 f  0   45.83    0.71   60.58   30.56   60.78   30.56    0.00    0.00  0.00 
1 1 1    1    2   43 o  7   59.20    0.64   73.23  323.37   41.11  323.37   32.54  143.37  0.97 
1 1 1    1    2   44 o  9   32.10    0.77   29.96  159.11   26.10  159.11    3.86  339.11  0.87 
1 1 1    1    2   45 o 17   32.87    0.78   28.28  245.73   30.06  245.73    2.10  245.73  0.88 
1 1 1    1    2   46 o  8   55.44    0.70   55.92   43.94   52.91   43.94    1.77  223.94  0.97 
1 1 1    1    2   47 o 14   75.38    0.64   88.90  196.31   62.91  196.31   23.16   16.31  0.99 
1 1 1    1    2   48 o 12   34.16    0.63   25.30   63.85   38.46   63.85   14.15   63.85  0.92 
1 1 1    1    2   49 o 14   11.42    1.38   13.26  202.04    0.06  202.04   12.58   22.04  0.56 
1 1 1    1    2   50 o  9    9.45    1.48    5.59  358.08    0.07  178.08    5.36  178.08  0.28 
1 1 1    1    2   51 o 14   28.39    0.69   33.76  295.59   22.52  295.59    9.47  115.59  0.96 
1 1 1    1    2   52 o 13   58.81    0.68   65.58    4.36   54.56    4.36    7.57  184.36  0.99 
1 1 1    1    2   53 o  2   19.48    0.85   27.15   52.10   11.29   52.10   14.43  232.10  0.95 
1 1 1    1    2   54 o  6   35.91    0.64   41.53  179.13   31.28  179.13    8.07  359.13  0.98 
1 1 1    1    2   55 o 19   26.57    0.69   34.62  133.67   18.95  133.67   13.86  313.67  0.97 
1 1 1    1    2   56 o  4   50.34    0.57   57.35  203.12   45.74  203.10    8.44   23.10  0.99 
1 1 1    1    2   57 o 15   14.92    0.90   17.08   89.16   11.49   88.85    4.54  268.85  0.92 
1 1 1    1    2   58 o  1   25.59    0.65   30.28   54.71   21.55   54.84    6.97  234.84  0.98 
1 1 1    1    2   59 o  1   21.17    0.72   26.35  269.29   16.39  269.22    8.25   89.22  0.97 
1 1 1    1    2   60 o 13   12.25    1.13   12.35  182.56   10.07  183.88    1.20    3.88  0.87 
1 1 1    1    2   61 o  7    8.68    1.40   17.97   93.59    1.73  273.28   18.66  273.28  0.88 
1 1 1    1    2   62 o 11    6.85    1.45    6.52  269.63    1.01  270.18    5.10   90.18  0.52 
1 1 1    1    2   63 o  7   12.64    1.18   18.07  115.41    6.38  115.39   10.41  295.39  0.92 
1 1 1    1    2   64 o  4   23.43    0.71   27.06  228.13   20.45  228.19    4.60   48.19  0.97 
1 1 1    1    2   65 o  1   12.41    1.14   16.01  286.91    7.56  286.88    7.12  106.88  0.90 
1 1 1    1    2   66 o  2   17.78    0.89   19.15  295.54   15.73  295.51    0.25  115.51  0.89 
1 1 1    1    2   67 f  0    3.35    1.13    4.17  307.96    3.13  308.12    0.00    0.00  0.00 
1 1 1    1    2   68 o 17   11.75    0.98   16.99   66.48    3.47   66.49    8.86  246.49  0.67 
1 1 1    1    2   69 o 10    8.87    1.18   11.23   99.15    0.13  279.11    8.09  279.11  0.44 
1 1 1    1    2   70 o 17    4.43    1.29    2.82    8.54    1.39  188.54    3.36  188.54  0.07 
1 1 1    1    2   71 o 18   11.44    0.89   13.71  140.08    5.45  140.10    4.07  320.10  0.65 
1 1 1    1    2   72 o  3    7.12    1.14   11.74  251.21    1.60   71.18    9.74   71.18  0.46 
1 1 1    1    2   73 o  1    2.72    0.94    3.27  162.26    1.92  342.12    4.19  342.12  0.06 
1 1 1    1    2   74 o  9    4.18    1.21    4.92  349.34    1.96  169.33    5.39  169.33  0.18 
1 1 1    1    2   75 o  3    6.40    1.42    6.38  227.56    0.74  227.57    3.73   47.57  0.41 
1 1 1    1    2   76 o 11    8.60    1.40   10.88   84.61    6.02   84.62    1.63  264.62  0.79 
1 1 1    1    3    0 o 11  651.87    5.50 2479.55  270.00  912.78  270.00  521.82  270.00  1.00 
1 1 1    1    3    1 o  4  466.05    2.81 1390.20  324.05  534.75  340.04  145.15  340.04  0.99 
1 1 1    1    3    2 f  0   72.41    0.76  276.81   82.56  102.57  163.37    0.00    0.00  0.00 
1 1 1    1    3    3 f  0  246.42    1.58  139.16   93.17  163.52  138.76    0.00    0.00  0.00 
1 1 1    1    3    4 o  9   57.94    0.72  563.52  220.68    7.01  221.69   81.19  221.69  0.58 
1 1 1    1    3    5 o 16  571.37    3.83  714.50  351.27  630.16   15.01  123.52   15.01  0.99 
1 1 1    1    3    6 o  3  170.20    1.02  183.72  277.39  181.80  275.17   46.02  275.17  0.93 
1 1 1    1    3    7 o 14  694.57    3.58  525.82  137.70  790.51  127.66  196.92  127.66  1.00 
1 1 1    1    3    8 o 15  211.59    1.21  273.57  200.04  256.55  216.43  110.91  216.43  0.95 
1 1 1    1    3    9 o  9  367.89    1.95   90.71  194.97  415.86  268.85  105.59  268.85  0.99 
1 1 1    1    3   10 o 17  278.68    1.52  370.61  152.81  274.46  129.90    2.58  129.90  0.98 
1 1 1    1    3   11 o 12  313.65    1.69  363.08  230.07  276.72  217.87   65.13   37.87  0.99 
1 1 1    1    3   12 o 14  300.23    1.62  415.24  324.17  329.13  317.15   69.28  317.15  0.98 
1 1 1    1    3   13 o 11  132.35    0.87  279.56  327.42   64.29  329.76  119.54  149.76  0.94 
1 1 1    1    3   14 o  2  149.67    0.94  311.66  243.34  118.06  240.75   44.51   60.75  0.94 
1 1 1    1    3   15 o  2  307.15    1.91  273.22  155.57  325.81  182.00   47.99  182.00  0.98 
1 1 1    1    3   16 f  0  229.66    1.39  407.77   95.52  308.76   91.57    0.00    0.00  0.00 
1 1 1    1    3   17 o  5  223.31    1.36  253.87  265.22  197.98  295.47   38.08  115.47  0.97 
1 1 1    1    3   18 o  9  214.43    1.57   97.76  358.08  258.29  337.78  107.56  337.78  0.95 
1 1 1    1    3   19 o  6  149.68    1.08  197.20  219.29   81.63  223.79  121.38   43.79  0.95 
1 1 1    1    3   20 o  3  179.46    1.23  236.37  312.10  138.54  319.34   67.44  139.34  0.96 
1 1 1    1    3   21 o  7  106.73    1.55   35.86  355.85   94.21   15.01   45.52   15.01  0.67 
1 1 1    1    3   22 o 15  485.08    2.73  403.78   36.34  556.88   37.72  150.40   37.72  0.99 
1 1 1    1    3   23 o  2  450.45    2.55  406.62  330.92  500.81  327.97  107.54  327.97  0.99 
1 1 1    1    3   24 o 14  417.37    2.37  500.84  182.70  353.64  186.27  122.00    6.27  0.99 
1 1 1    1    3   25 o 14  278.85    1.52  278.86  112.57  296.97  113.63   46.32  113.63  0.98 
1 1 1    1    3   26 o  7  203.51    1.17  254.21  143.44  151.13  141.46   94.76  321.46  0.98 
1 1 1    1    3   27 o  7  200.28    1.15  106.58  210.28  264.89  211.64  149.10  211.64  0.95 
1 1 1    1    3   28 o 18   83.12    0.70  125.39  347.54   31.96  345.69   83.99  165.69  0.89 
1 1 1    1    3   29 o 18   65.00    0.76   96.11  358.42   16.05  359.34   77.21  179.34  0.84 
1 1 1    1    3   30 o 10  131.70    0.93  178.61    4.43   82.63    4.96   89.38  184.96  0.97 
1 1 1    1    3   31 o  3   62.99    0.75   75.23  205.64   34.56  203.69   38.31   23.69  0.85 
1 1 1    1    3   32 o  8  140.06    0.96  147.02  120.28  130.10  118.89   12.57  298.89  0.97 
1 1 1    1    3   33 o  1   83.02    0.89  107.93  166.67   54.30  167.29   48.50  347.29  0.95 
1 1 1    1    3   34 f  0  190.67    1.27  230.34   87.05  219.32   87.87    0.00    0.00  0.00 
1 1 1    1    3   35 f  0   44.14    0.70   79.49  146.80   76.86  145.59    0.00    0.00  0.00 
1 1 1    1    3   36 o 10   50.04    0.82   45.00  135.14   43.95  135.13    0.15  315.13  0.88 
1 1 1    1    3   37 o 11  120.40    0.87  107.33  135.87  131.00  136.08   25.87  136.08  0.98 
1 1 1    1    3   38 o  9   50.72    0.74   59.84  302.93   33.84  303.19   25.27  123.19  0.92 
1 1 1    1    3   39 o  1  144.36    1.10  124.36  325.50  161.35  325.50   37.84  325.50  0.99 
1 1 1    1    3   40 o 10  203.25    1.25  187.87  157.88  216.46  157.88   28.81  157.88  0.99 
1 1 1    1    3   41 o  4  133.62    0.92   95.34   98.44  167.73   98.44   72.27   98.44  0.98 
1 1 1    1    3   42 o  2   38.71    0.69   38.63  229.14   29.82  229.14    8.96   49.14  0.89 
1 1 1    1    3   43 o  7   70.45    0.71   62.29  314.66   74.11  314.66   11.44  314.66  0.97 
1 1 1    1    3   44 o  9   63.74    0.69   61.45   32.77   62.49   32.77    1.14   32.77  0.97 
1 1 1    1    3   45 o  2   30.70    0.77   36.03  128.19   19.96  128.20   15.61  308.20  0.90 
1 1 1    1    3   46 o 18   69.91    0.70   76.59  228.75   62.72  228.75   12.05   48.75  0.98 
1 1 1    1    3   47 o 11   44.20    0.66   42.94  130.85   43.20  130.85    1.67  130.85  0.96 
1 1 1    1    3   48 o 18   20.34    0.87   19.59   54.58   14.24   54.58    4.56  234.58  0.81 
1 1 1    1    3   49 o  1    9.25    1.59    6.92  220.57    1.40   40.57    7.99   40.57  0.28 
1 1 1    1    3   50 o 13   16.77    0.92   15.01   47.18   12.56   47.18    1.67  227.18  0.80 
1 1 1    1    3   51 o 13   49.43    0.67   51.34  119.81   48.78  119.81    0.14  119.81  0.99 
1 1 1    1    3   52 o 16   42.98    0.68   39.96   17.24   46.65   17.24    8.79   17.24  0.98 
1 1 1    1    3   53 o 10   33.47    0.67   41.26  141.15   26.60  141.15   12.48  321.15  0.98 
1 1 1    1    3   54 o  4   28.29    0.80   31.08  200.93   25.51  200.93    3.93   20.93  0.97 
1 1 1    1    3   55 o  7   65.96    0.65   71.19  292.80   63.80  292.80    3.66  112.80  0.99 
1 1 1    1    3   56 o  3   37.25    0.64   46.53  196.69   29.70  196.77   14.19   16.77  0.99 
1 1 1    1    3   57 f  0    5.38    1.47    7.10  264.46    6.69  264.90    0.00    0.00  0.00 
1 1 1    1    3   58 o  7   32.29    0.60   30.44    4.50   34.94    4.20    6.40    4.20  0.98 
1 1 1    1    3   59 o 12   12.45    1.03   20.76  198.49    3.41  198.93   16.40   18.93  0.93 
1 1 1    1    3   60 o 10    8.11    1.48    3.07  179.04    2.53  179.12    0.56  359.12  0.35 
1 1 1    1    3   61 o 10   18.82    0.84   13.44  329.00   22.48  329.45   10.05  329.45  0.93 
1 1 1    1    3   62 o 15   27.81    0.73   29.03  165.35   27.22  165.48    0.04  165.48  0.98 
1 1 1    1    3   63 o  4    6.53    1.39    7.57  334.22    0.17  334.07    6.87  154.07  0.55 
1 1 1    1    3   64 o 10    4.03    1.29    5.54  105.77    2.82  285.43    7.94  285.43  0.29 
1 1 1    1    3   65 o  2   30.47    0.64   33.06    2.55   29.63    2.57    0.42  182.57  0.98 
1 1 1    1    3   66 o  7   11.98    1.29   13.66   64.94    6.23   64.95    5.06  244.95  0.73 
1 1 1    1    3   67 o 12    5.28    1.49   10.17   83.87    5.12  264.01   12.70  264.01  0.23 
1 1 1    1    3   68 o 13    3.70    1.21    1.52  173.33    0.91  353.11    2.02  353.11  0.03 
1 1 1    1    3   69 o 14   17.33    0.71   24.17  185.18   13.11  185.20    4.00    5.20  0.87 
1 1 1    1    3   70 o 10   17.13    0.70   16.43  209.07   16.31  209.06    4.82  209.06  0.81 
1 1 1    1    3   71 o  7   14.47    0.77   16.51  334.88   11.28  334.87    0.17  154.87  0.79 
1 1 1    1    3   72 o  8    3.31    1.10    0.11   28.51    0.06  208.38    0.13  208.38  0.00 
1 1 1    1    3   73 o  7    8.73    1.27   12.21  351.23    2.13  351.24    6.35  171.24  0.61 
1 1 1    1    3   74 o 12    4.67    1.30    7.45  139.87    2.46  319.87    7.66  319.87  0.29 
1 1 1    1    3   75 o  9    8.68    1.13   11.42  181.17    4.82  181.18    3.18    1.18  0.74 
1 1 1    1    3   76 o 17    6.80    1.32    8.76  324.25    3.02  324.24    3.13  144.24  0.67 
1 1 1    1    4    0 o  7  223.61    1.79  324.52   90.00  242.25   90.00   37.27   90.00  1.00 
1 1 1    1    4    1 o 13  176.31    1.14  689.72  234.52  205.32  285.19   83.65  285.19  0.93 
1 1 1    1    4    2 o 10  168.56    1.10  371.31  345.27  120.18  351.22   81.58  171.22  0.95 
1 1 1    1    4    3 o 16  532.54    3.20 1060.60  348.02  676.37  348.71  295.56  348.71  0.99 
1 1 1    1    4    4 o 11  293.94    1.84  627.43  110.03  302.76   66.06   28.66   66.06  0.98 
1 1 1    1    4    5 o 18  305.03    1.90  349.06  143.54  321.67  180.47   44.14  180.47  0.98 
1 1 1    1    4    6 o  1  205.70    1.22  250.33  223.23  124.19  196.93  152.08   16.93  0.97 
1 1 1    1    4    7 o  8  457.24    2.48  666.67  335.42  474.84  332.48   42.10  332.48  0.99 
1 1 1    1    4    8 o  8   86.67    0.71  335.20  276.90   44.34  219.83   46.75   39.83  0.78 
1 1 1    1    4    9 o  4  362.55    1.93  345.66  241.01  377.20  254.94   38.11  254.94  0.99 
1 1 1    1    4   10 o  5  257.11    1.42  421.69  209.58  239.14  207.04   24.59   27.04  0.98 
1 1 1    1    4   11 o 16   85.13    0.70  224.20   26.16   28.68   55.10   83.14  235.10  0.83 
1 1 1    1    4   12 o  5  160.69    0.99   39.34  320.09  161.98   64.88   24.92   64.88  0.93 
1 1 1    1    4   13 o 18  460.22    2.41  546.78  250.12  462.77  256.24   11.66  256.24  0.99 
1 1 1    1    4   14 f  0  367.72    2.25  228.89  275.23  269.31  267.74    0.00    0.00  0.00 
1 1 1    1    4   15 o  3   59.90    0.77   17.74  101.99    5.29  118.46   35.08  298.46  0.38 
1 1 1    1    4   16 o 12  165.58    1.01  278.96   64.97  156.95   98.53    2.27   98.53  0.94 
1 1 1    1    4   17 o  9   84.14    0.81  290.96  145.18   55.52  323.23  264.65  323.23  0.91 
1 1 1    1    4   18 o 17  158.59    1.05  207.71  152.05  125.74  139.77   48.47  319.77  0.95 
1 1 1    1    4   19 o  1   65.72    0.71  160.57  269.12   13.27  291.62   47.63  111.62  0.56 
1 1 1    1    4   20 o  5  119.90    0.95   28.67   26.22  123.73   22.35   63.00   22.35  0.77 
1 1 1    1    4   21 o 18  372.29    2.13  307.31  111.64  455.01  113.59  175.50  113.59  0.99 
1 1 1    1    4   22 o 18  123.35    1.69   49.75  346.30  125.81  303.13   84.33  303.13  0.68 
1 1 1    1    4   23 o 12  223.87    1.37  248.10  228.70  192.82  230.10   51.18   50.10  0.98 
1 1 1    1    4   24 f  0  316.92    1.84  469.76   27.14  476.15   25.82    0.00    0.00  0.00 
1 1 1    1    4   25 o  5  275.28    1.50  334.81  233.10  214.37  230.20  114.22   50.20  0.99 
1 1 1    1    4   26 o  2  537.23    2.79  532.81  216.04  554.89  217.83   40.00  217.83  1.00 
1 1 1    1    4   27 o 14  326.06    1.89  321.37   15.96  338.27   15.25   31.48   15.25  0.99 
1 1 1    1    4   28 o 15  378.01    2.16  396.12   56.03  368.17   55.88   14.69  235.88  0.99 
1 1 1    1    4   29 f  0  125.59    0.84  149.02  206.06  150.14  204.43    0.00    0.00  0.00 
1 1 1    1    4   30 o  8  132.55    0.93  125.92  264.23  130.43  264.85    7.43  264.85  0.96 
1 1 1    1    4   31 o 10   62.08    0.85   66.65   27.72   38.42   27.06   28.19  207.06  0.85 
1 1 1    1    4   32 o 19  175.52    1.34  211.17  318.58  146.94  318.98   52.14  138.98  0.99 
1 1 1    1    4   33 o 10  228.83    1.38  258.47  200.86  202.51  200.91   49.23   20.91  0.99 
1 1 1    1    4   34 o 10  118.31    0.87   91.40   68.46  139.97   69.82   51.54   69.82  0.97 
1 1 1    1    4   35 o  4   76.52    0.78   78.68  208.32   69.79  210.10    5.67   30.10  0.95 
1 1 1    1    4   36 o  4  115.28    0.79  145.82  289.84   84.80  290.36   57.49  110.36  0.98 
1 1 1    1    4   37 o 12  153.19    1.01  155.44   80.36  150.71   80.18    1.78  260.18  0.99 
1 1 1    1    4   38 o 19   57.48    0.75   52.44  343.84   53.69  343.56    2.14  343.56  0.92 
1 1 1    1    4   39 o  5   51.33    0.84   44.68  262.39   46.94  262.41    2.57  262.41  0.89 
1 1 1    1    4   40 o  6  167.48    1.08  142.83  181.57  189.16  181.57   46.42  181.57  0.99 
1 1 1    1    4   41 o  8   67.24    0.72   61.63  208.44   66.61  208.44    4.86  208.44  0.95 
1 1 1    1    4   42 o 11  119.96    0.87  109.00  359.13  127.66  359.13   18.21  359.13  0.99 
1 1 1    1    4   43 o 15   27.43    0.79   19.25   10.63   20.62   10.63    1.24   10.63  0.73 
1 1 1    1    4   44 o  5   76.60    0.67   93.47  149.43   57.77  149.43   35.32  329.43  0.98 
1 1 1    1    4   45 o  5   17.57    1.22   39.19   98.32    9.03  278.32   47.64  278.32  0.84 
1 1 1    1    4   46 o  8   39.62    0.70   31.89  183.22   42.54  183.22   11.48  183.22  0.93 
1 1 1    1    4   47 o  3   44.41    0.62   47.60  259.70   39.65  259.70    6.31   79.70  0.96 
1 1 1    1    4   48 o  5   37.86    0.72   19.66  266.07   50.09  266.07   31.26  266.07  0.91 
1 1 1    1    4   49 o 11   54.45    0.73   56.04  189.45   53.78  189.45    0.51  189.45  0.98 
1 1 1    1    4   50 o  8   24.96    0.81   33.47  102.00   15.59  102.00   16.13  282.00  0.95 
1 1 1    1    4   51 o 15   47.25    0.63   47.87   82.47   47.68   82.47    2.32   82.47  0.98 
1 1 1    1    4   52 o  6   32.53    0.63   30.80  194.29   34.06  194.29    4.88  194.29  0.97 
1 1 1    1    4   53 o  9   18.64    0.89   25.63   83.36   10.94   83.36   13.34  263.36  0.94 
1 1 1    1    4   54 o  2   30.85    0.69   28.96  305.24   32.55  305.24    5.11  305.24  0.97 
1 1 1    1    4   55 o  8   38.75    0.64   42.56  275.94   36.08  275.94    4.24   95.94  0.99 
1 1 1    1    4   56 o 19   40.56    0.63   48.55   48.95   34.45   48.92   11.36  228.92  0.99 
1 1 1    1    4   57 o 14   17.55    0.83   16.90   28.50   16.98   28.66    1.07   28.66  0.94 
1 1 1    1    4   58 o  2   12.37    1.06   14.36  311.88    8.78  312.13    4.64  132.13  0.90 
1 1 1    1    4   59 o 12   17.81    0.82   19.83  124.88   15.43  124.53    2.97  304.53  0.95 
1 1 1    1    4   60 o  3    8.00    1.45   15.53  259.32    1.52   81.50   16.53   81.50  0.84 
1 1 1    1    4   61 o  4   22.09    0.78   26.13  239.25   18.24  239.50    6.36   59.50  0.97 
1 1 1    1    4   62 o 13   15.64    0.96   11.31  136.53   17.36  136.62    6.80  136.62  0.89 
1 1 1    1    4   63 o  8    7.15    1.52    9.31  266.06    0.75  266.04    7.88   86.04  0.66 
1 1 1    1    4   64 o  7    5.91    1.43   11.22   83.65    2.64  263.68   13.00  263.68  0.65 
1 1 1    1    4   65 o  1   16.07    0.81   20.91  164.33   11.12  164.33    7.65  344.33  0.93 
1 1 1    1    4   66 f  0   11.85    1.09   15.94  124.00   12.96  124.07    0.00    0.00  0.00 
1 1 1    1    4   67 o 10   13.38    1.11    6.32  288.18    4.69  288.25    0.04  288.25  0.35 
1 1 1    1    4   68 o  3   17.57    0.73   18.63  280.43   15.30  280.45    1.88  280.45  0.82 
1 1 1    1    4   69 o  9    6.30    1.48    6.93  228.50    2.21   48.56    7.10   48.56  0.21 
1 1 1    1    4   70 f  0    4.55    1.29    8.56  301.51    5.98  301.44    0.00    0.00  0.00 
1 1 1    1    4   71 o  8    3.26    1.08    0.32  337.25    0.18  157.74    0.40  157.74  0.01 
1 1 1    1    4   72 o  8   10.87    1.00   15.43   69.47    5.01   69.47    5.68  249.47  0.72 
1 1 1    1    4   73 o 18    8.70    1.18   11.16  200.25    2.39  200.26    5.37   20.26  0.58 
1 1 1    1    4   74 o 12    4.22    1.27    7.29   15.91    2.81  195.90    7.89  195.90  0.27 
1 1 1    1    4   75 o  7    5.79    1.36    5.55  186.39    0.17  186.38    3.72    6.38  0.35 
1 1 1    1    4   76 o  5    3.06    1.03    6.57  259.76    2.64   79.75    7.26   79.75  0.32 
1 1 1    1    5    0 o  2  541.40    3.98 1309.65  270.00  669.41  270.00  256.03  270.00  1.00 
1 1 1    1    5    1 o  7  233.37    1.31  754.32   63.70  152.22   81.42  152.40  261.42  0.98 
1 1 1    1    5    2 o  8  427.65    2.25  339.65  106.69  428.04   69.92    7.90   69.92  0.99 
1 1 1    1    5    3 o  8  101.06    0.82  162.74  222.33   66.25  133.32   37.82  313.32  0.84 
1 1 1    1    5    4 o 18  238.56    1.44  315.55  174.76  173.36  163.89  120.14  343.89  0.98 
1 1 1    1    5    5 o  5  106.07    0.84  374.86   48.51   68.73   58.16   46.63  238.16  0.87 
1 1 1    1    5    6 o 19  421.29    2.39  493.83  268.76  367.96  291.64  100.28  111.64  0.99 
1 1 1    1    5    7 o 14  127.11    0.92  136.82  127.38   96.22  152.01   38.57  332.01  0.91 
1 1 1    1    5    8 o 15  292.53    1.64  324.61   98.59  276.97   76.18   21.10  256.18  0.98 
1 1 1    1    5    9 o  5  369.29    1.96  595.27  296.69  339.53  280.23   51.92  100.23  0.99 
1 1 1    1    5   10 o  1   84.01    0.70  144.30  314.58   34.28  300.03   65.35  120.03  0.80 
1 1 1    1    5   11 o  4  120.03    0.83  236.78  323.80   19.83  297.78  185.57  117.78  0.94 
1 1 1    1    5   12 o  2  402.34    2.12  452.90  331.70  398.95  336.58    0.65  336.58  0.99 
1 1 1    1    5   13 o 14  197.86    1.33  304.99   10.76  147.75  353.68   87.51  173.68  0.97 
1 1 1    1    5   14 o  9   84.93    0.87   52.64  261.51   49.83  239.05   17.27   59.05  0.69 
1 1 1    1    5   15 o 16  299.50    1.62  365.12  218.53  235.20  232.44  120.31   52.44  0.99 
1 1 1    1    5   16 o  4  194.31    1.31  265.35   78.04  163.59   73.02   47.32  253.02  0.96 
1 1 1    1    5   17 o  5  120.71    0.89  246.62  285.76   24.19  286.90  178.15  106.90  0.94 
1 1 1    1    5   18 o  4  269.13    1.48  222.49  292.55  296.91  290.52   68.46  290.52  0.98 
1 1 1    1    5   19 f  0  151.02    1.02  313.27  115.05  269.49  117.74    0.00    0.00  0.00 
1 1 1    1    5   20 f  0  241.28    1.46  223.06  121.23  217.59  105.14    0.00    0.00  0.00 
1 1 1    1    5   21 o  7  290.12    1.58  253.84  247.70  331.76  248.68   95.00  248.68  0.98 
1 1 1    1    5   22 o  5  356.68    2.32  445.71  343.81  302.07  342.63  102.58  162.63  0.99 
1 1 1    1    5   23 o 17  490.90    2.76  466.60   40.07  546.19   42.18  116.64   42.18  0.99 
1 1 1    1    5   24 o 17  150.37    1.10  129.78  134.91  179.89  143.73   88.01  143.73  0.90 
1 1 1    1    5   25 o  5  201.02    1.34  112.49  166.15  286.87  161.09  201.42  161.09  0.93 
1 1 1    1    5   26 o  1  202.74    1.26  182.42  358.68  213.00  359.09   33.50  359.09  0.97 
1 1 1    1    5   27 o  5  204.20    1.17  194.05  252.77  203.25  256.68    8.74  256.68  0.97 
1 1 1    1    5   28 o 18  167.95    1.09  179.10   79.67  150.59   79.31   24.29  259.31  0.97 
1 1 1    1    5   29 o 13   91.99    0.84   79.59   86.19   86.26   89.66   10.58   89.66  0.88 
1 1 1    1    5   30 o 11   33.41    0.69   59.50   81.98   15.36  265.27   67.92  265.27  0.56 
1 1 1    1    5   31 o 13   56.67    0.71   12.82   45.20   25.82   43.15   11.39   43.15  0.36 
1 1 1    1    5   32 o 14   52.42    0.82   26.24    4.38   35.30    8.57    9.19    8.57  0.59 
1 1 1    1    5   33 o  4  158.38    0.97  147.08  166.53  169.46  167.22   27.87  167.22  0.98 
1 1 1    1    5   34 o 17   59.45    0.75   61.57    1.12   46.70    0.68   13.92  180.68  0.90 
1 1 1    1    5   35 o 11  235.73    1.41  229.42  123.70  247.49  124.22   25.91  124.22  0.99 
1 1 1    1    5   36 o 15   44.22    0.78   58.14   27.36   22.48   27.69   34.35  207.69  0.90 
1 1 1    1    5   37 o  1   97.57    0.80  111.00  334.95   81.11  335.08   28.48  155.08  0.98 
1 1 1    1    5   38 o 17  218.67    1.42  197.39  156.85  239.66  156.87   44.44  156.87  0.99 
1 1 1    1    5   39 o  2   34.85    0.83   18.65  279.49   20.83  279.54    2.24  279.54  0.57 
1 1 1    1    5   40 o  2  153.31    1.15  136.59  297.22  166.97  297.23   30.36  297.23  0.99 
1 1 1    1    5   41 o  1   50.05    0.72   25.87  188.56   59.27  188.56   33.33  188.56  0.85 
1 1 1    1    5   42 o 17  130.97    0.91  133.90  176.95  125.24  176.95    9.32  356.95  0.99 
1 1 1    1    5   43 o  3   33.76    0.72   24.86  139.24   32.21  139.24    7.25  139.24  0.85 
1 1 1    1    5   44 o  4   48.53    0.65   46.00  320.33   46.67  320.33    1.00  320.33  0.95 
1 1 1    1    5   45 o 16   67.84    0.93   54.57  214.54   78.58  214.54   25.00  214.54  0.97 
1 1 1    1    5   46 o  2   82.94    0.67   81.03  151.99   85.12  151.99    6.42  151.99  0.99 
1 1 1    1    5   47 o 13   64.86    0.72   50.58  335.00   78.10  335.00   29.36  335.00  0.98 
1 1 1    1    5   48 f  0   75.77    0.74   74.51  294.04   71.24  294.04    0.00    0.00  0.00 
1 1 1    1    5   49 o  9   75.79    0.73   80.01  162.13   74.46  162.13    1.44  342.13  0.99 
1 1 1    1    5   50 o 15   27.41    0.80   16.15  312.98   34.17  312.98   18.86  312.98  0.90 
1 1 1    1    5   51 o 19    9.49    1.43    8.66  243.88    1.52  243.88    6.68   63.88  0.51 
1 1 1    1    5   52 o 14   80.08    0.64   83.24  153.96   80.68  153.96    1.83  153.96  1.00 
1 1 1    1    5   53 o 18    8.56    1.54    6.11  136.39    1.84  136.39    3.96  316.39  0.45 
1 1 1    1    5   54 o 16   25.76    0.74   25.91  290.12   25.07  290.12    0.52  290.12  0.96 
1 1 1    1    5   55 o  4   25.19    0.76   27.26   63.13   22.86   63.14    2.96  243.14  0.97 
1 1 1    1    5   56 o  7   18.35    0.97   15.47   99.14   19.36   99.28    4.76   99.28  0.93 
1 1 1    1    5   57 o  6   29.84    0.68   21.97  132.67   37.47  132.88   16.88  132.88  0.97 
1 1 1    1    5   58 o  8   12.37    1.10   13.41  115.37    9.57  114.70    2.83  294.70  0.89 
1 1 1    1    5   59 o  4   23.93    0.70   22.31    7.15   25.24    6.84    4.16    6.84  0.97 
1 1 1    1    5   60 o  6   25.60    0.74   30.22  282.18   21.15  281.31    7.78  101.31  0.98 
1 1 1    1    5   61 o 19   10.26    1.39   14.06  274.52    4.58  274.89    8.52   94.89  0.86 
1 1 1    1    5   62 o 11   14.27    0.97   11.34  293.68   14.60  293.74    4.04  293.74  0.88 
1 1 1    1    5   63 o 19   11.80    1.20   13.48  286.95    8.16  287.00    4.35  107.00  0.88 
1 1 1    1    5   64 o  5   16.35    0.82   13.17   64.93   17.58   64.91    5.38   64.91  0.91 
1 1 1    1    5   65 o 15    8.25    1.33    5.05  112.82    1.66  112.84    2.78  292.84  0.37 
1 1 1    1    5   66 o 18    4.86    1.43    6.70  248.72    3.54   68.66    8.90   68.66  0.19 
1 1 1    1    5   67 o 13   15.09    0.85    7.97  347.96    8.45  347.99    2.60  347.99  0.47 
1 1 1    1    5   68 o  4    9.19    1.43    6.61  318.20    0.31  318.26    4.45  138.26  0.28 
1 1 1    1    5   69 f  0    4.18    1.30    6.65  347.51    4.69  347.45    0.00    0.00  0.00 
1 1 1    1    5   70 o  4    4.61    1.34    7.42  267.27    3.52   87.28    8.69   87.28  0.18 
1 1 1    1    5   71 o  8    6.96    1.47    5.27   47.03    0.83  227.07    4.47  227.08  0.20 
1 1 1    1    5   72 o  4   15.39    0.77   14.46  240.14   14.80  240.13    4.77  240.13  0.81 
1 1 1    1    5   73 o  8    9.32    1.29   13.38  147.58    3.39  147.58    5.92  327.58  0.68 
1 1 1    1    5   74 o 19   12.79    0.87   15.21  311.43   11.22  311.43    0.60  311.43  0.85 
1 1 1    1    5   75 o  5    4.57    1.29    7.06   66.99    1.58  246.98    6.53  246.98  0.37 
1 1 1    1    6    0 o 14  226.96    1.81  330.02  270.00  331.35  270.00  208.85  270.00  1.00 
1 1 1    1    6    1 o  9  498.65    2.60  448.83   54.41  508.40   44.49   25.67   44.49  0.99 
1 1 1    1    6    2 o  5  422.91    2.23  352.07  161.63  463.73  168.11   89.62  168.11  0.99 
1 1 1    1    6    3 o 16  391.71    2.07  389.26  245.14  382.06  223.22   11.72   43.22  0.99 
1 1 1    1    6    4 o 15  162.16    1.00  166.01  105.63  155.61  357.38    7.69  357.38  0.94 
1 1 1    1    6    5 o 19  457.30    2.40  559.52  349.99  481.70  338.33   55.81  338.33  0.99 
1 1 1    1    6    6 o  8  219.32    1.25  251.15  287.31  218.53  225.07   13.09  225.07  0.97 
1 1 1    1    6    7 o 15   66.15    0.71   27.35   44.36    9.43  318.84   12.11  138.84  0.23 
1 1 1    1    6    8 o  7   61.37    0.84  100.30   68.22    4.95  277.43   53.85   97.43  0.52 
1 1 1    1    6    9 o 19  171.84    1.20  133.66   23.54  185.40   33.11   49.67   33.11  0.93 
1 1 1    1    6   10 o 11  303.28    1.70  290.82   88.69  254.76   82.15   88.39  262.15  0.99 
1 1 1    1    6   11 f  0  162.82    1.00  334.16    6.50  223.21   16.58    0.00    0.00  0.00 
1 1 1    1    6   12 o  2  306.00    1.91  269.56   76.03  337.60   56.14   74.49   56.14  0.98 
1 1 1    1    6   13 o 10  210.16    1.30  189.11   41.08  189.38   25.51   27.84  205.51  0.97 
1 1 1    1    6   14 o 14  220.66    1.26  378.00  312.94  148.51  313.32  133.81  133.32  0.98 
1 1 1    1    6   15 o 10  298.67    1.87  363.08  230.44  267.07  226.35   54.03   46.35  0.98 
1 1 1    1    6   16 o 10  281.70    1.54  361.96   43.42  239.99   31.51   74.05  211.51  0.98 
1 1 1    1    6   17 o 12  384.28    2.03  489.91  115.62  376.02  115.67    8.91  295.67  0.99 
1 1 1    1    6   18 o  8  495.93    2.59  467.60  158.53  548.97  159.22  112.79  159.22  0.99 
1 1 1    1    6   19 o 10  118.83    0.83   91.34  309.06  120.98  329.56   49.83  329.56  0.81 
1 1 1    1    6   20 f  0  218.19    1.35  249.44  255.98  258.91  252.66    0.00    0.00  0.00 
1 1 1    1    6   21 o  4   82.54    0.74  111.19  183.81   41.75  144.53   45.93  324.53  0.78 
1 1 1    1    6   22 o 10  180.30    1.17   83.67  104.69  238.76   91.14  146.75   91.14  0.92 
1 1 1    1    6   23 o  9  263.29    1.88  260.72   79.61  285.35   79.41   55.31   79.41  0.98 
1 1 1    1    6   24 o 18  210.79    1.21  227.37   95.10  195.01   93.62   19.92  273.62  0.97 
1 1 1    1    6   25 o 13   33.69    1.00   32.99   78.85   16.83  260.61   48.23  260.61  0.22 
1 1 1    1    6   26 o 15  142.53    1.12  159.36    5.57  110.97    4.36   49.37  184.36  0.95 
1 1 1    1    6   27 f  0  244.35    1.47  257.18  176.01  250.35  175.84    0.00    0.00  0.00 
1 1 1    1    6   28 o 13  294.83    1.60  319.01  316.99  277.13  317.67   29.93  137.67  0.99 
1 1 1    1    6   29 o  6  279.80    1.52  270.77  305.59  297.56  304.43   41.10  304.43  0.99 
1 1 1    1    6   30 o  7  275.97    1.63  251.08  114.86  305.69  114.20   64.35  114.20  0.99 
1 1 1    1    6   31 o 19  205.10    1.36  238.86  184.16  176.52  184.20   52.72    4.20  0.99 
1 1 1    1    6   32 o 10  218.18    1.23  253.56  283.39  188.80  283.70   55.16  103.70  0.99 
1 1 1    1    6   33 o  1   27.94    0.94   30.52  103.41    2.39  286.16   31.92  286.16  0.49 
1 1 1    1    6   34 o 13   98.84    0.86  103.18  257.46   90.87  257.76    9.85   77.76  0.97 
1 1 1    1    6   35 o  3  198.90    1.14  164.42  179.99  236.13  179.96   77.57  179.96  0.99 
1 1 1    1    6   36 o  6   86.21    0.71   70.39  220.31   96.79  219.95   28.42  219.95  0.96 
1 1 1    1    6   37 o 18   75.87    0.70   97.23  178.45   50.87  178.41   44.91  358.41  0.97 
1 1 1    1    6   38 o  6   83.92    0.79   84.78   47.59   77.90   47.55    6.31  227.55  0.97 
1 1 1    1    6   39 o  8   85.93    0.77   88.01  306.40   78.72  306.41    9.17  126.41  0.97 
1 1 1    1    6   40 o 16   88.25    0.77   83.42  280.01   88.26  280.01    4.76  280.01  0.97 
1 1 1    1    6   41 o 15   99.59    0.91   85.62  269.76  109.43  269.76   23.52  269.76  0.98 
1 1 1    1    6   42 o 15   37.76    0.72   47.64  316.30   21.86  316.30   26.05  136.30  0.92 
1 1 1    1    6   43 o  5   60.45    0.71   58.39  355.64   58.58  355.64    0.20  355.64  0.97 
1 1 1    1    6   44 o  9   52.51    0.66   62.14  197.55   40.22  197.55   21.25   17.55  0.97 
1 1 1    1    6   45 o 11   10.34    1.58   28.61  155.80   15.14  335.80   43.13  335.80  0.62 
1 1 1    1    6   46 o 13  115.47    0.84  101.99   67.63  130.57   67.63   31.77   67.63  0.99 
1 1 1    1    6   47 o  8   29.56    0.75   27.78  279.97   27.25  279.97    0.55  279.97  0.91 
1 1 1    1    6   48 f  0   84.34    0.72   87.30  267.99   83.27  267.99    0.00    0.00  0.00 
1 1 1    1    6   49 o 19   34.96    1.01   39.90   15.53   29.74   15.53    8.08  195.53  0.97 
1 1 1    1    6   50 o  6   52.12    0.65   44.63  155.07   60.19  155.07   17.90  155.07  0.98 
1 1 1    1    6   51 f  0   27.27    0.68   41.31  183.93   39.13  183.93    0.00    0.00  0.00 
1 1 1    1    6   52 o 15   19.64    0.88   13.53  323.83   22.35  323.83    9.53  323.83  0.90 
1 1 1    1    6   53 o  7   65.15    0.66   63.27  257.07   69.58  257.07    9.64  257.07  0.99 
1 1 1    1    6   54 o  8   18.05    0.94   16.79  188.84   17.17  188.84    1.26  188.84  0.92 
1 1 1    1    6   55 o  1   10.23    1.49   17.48  333.14    1.07  333.07   15.43  153.07  0.86 
1 1 1    1    6   56 o  8   31.93    0.79   34.11  144.99   30.65  144.94    1.41  324.94  0.98 
1 1 1    1    6   57 o 17   29.09    0.66   31.82  215.47   27.41  215.65    2.29   35.65  0.98 
1 1 1    1    6   58 o 17   10.44    1.35    8.03   86.79    8.17   88.88    0.57   88.88  0.76 
1 1 1    1    6   59 o  2   11.07    1.37    6.82   52.87    9.47   49.42    3.01   49.42  0.72 
1 1 1    1    6   60 o  5    9.23    1.59   13.38   54.94    2.59   53.39   10.30  233.39  0.84 
1 1 1    1    6   61 o  8   33.47    0.65   37.65    5.71   30.79    5.50    4.42  185.50  0.99 
1 1 1    1    6   62 o  6   11.39    1.22    8.53  341.27    9.89  341.52    1.97  341.52  0.78 
1 1 1    1    6   63 o 13   27.12    0.63   23.66  195.59   30.78  195.62    8.86  195.62  0.97 
1 1 1    1    6   64 o 15   16.77    0.81   19.53   51.35   13.60   51.32    4.41  231.32  0.94 
1 1 1    1    6   65 o 14   10.09    1.24   14.71  135.04    2.79  135.00    9.90  315.00  0.77 
1 1 1    1    6   66 o  1   20.49    0.70   22.59  189.91   18.99  189.84    1.35  189.84  0.89 
1 1 1    1    6   67 o  5    4.78    1.43    4.92  298.48    2.60  118.43    6.20  118.43  0.10 
1 1 1    1    6   68 x 16       ?       ?   26.27   13.85   18.79   13.84    0.00    0.00  0.00 
1 1 1    1    6   69 o 15    7.76    1.40   12.17  319.82    1.81  139.81   10.37  139.81  0.43 
1 1 1    1    6   70 o 19    4.82    1.44    5.07   71.94    2.27  252.05    5.81  252.05  0.13 
1 1 1    1    6   71 o  2   15.58    0.86   17.32  354.88   13.68  354.90    1.69  354.90  0.82 
1 1 1    1    6   72 o  5    6.94    1.50    8.49  228.06    0.84   48.04    6.73   48.04  0.36 
1 1 1    1    6   73 o 15    6.04    1.47    9.53   26.81    1.67  206.80    8.30  206.80  0.41 
1 1 1    1    6   74 o  9    5.22    1.41    6.37  167.08    1.22  347.09    5.68  347.09  0.31 
1 1 1    1    6   75 o  1    6.87    1.26    8.41   52.94    2.35   52.95    3.55  232.95  0.60 
1 1 1    1    7    0 o  9  406.99    3.04  412.96   90.00  324.99   90.00  163.99  270.00  1.00 
1 1 1    1    7    1 o  8  525.52    2.74  402.63  285.22  575.03  290.06  105.37  290.06  0.99 
1 1 1    1    7    2 o  5  227.92    1.29  278.59  174.70  225.09  166.33    8.22  166.33  0.97 
1 1 1    1    7    3 o  5  191.35    1.13  268.81  145.74  139.89  159.12   89.81  339.12  0.97 
1 1 1    1    7    4 o  7  328.42    1.77  359.90   54.91  205.42   48.59  239.31  228.59  0.99 
1 1 1    1    7    5 o 16  249.82    1.39  248.11   25.79  151.22  351.30  188.41  171.30  0.98 
1 1 1    1    7    6 o  8   46.44    0.68  292.82  215.31   39.07   46.61  132.99   46.61  0.59 
1 1 1    1    7    7 o 16  124.76    0.92  141.75  308.74  100.46  313.12   23.30  133.12  0.90 
1 1 1    1    7    8 o 11  106.55    0.81  224.27  129.76   57.19  139.35   74.85  319.35  0.89 
1 1 1    1    7    9 f  0  367.42    2.12  437.17  171.62  363.01  177.91    0.00    0.00  0.00 
1 1 1    1    7   10 o  2  135.51    1.15  191.01   80.13   88.88  100.88   74.58  280.88  0.93 
1 1 1    1    7   11 o 19   96.80    1.07  162.60   12.82   72.19   55.84    4.09  235.84  0.77 
1 1 1    1    7   12 o  1  443.78    2.52  442.05   49.61  443.84   66.36    6.85   66.36  0.99 
1 1 1    1    7   13 o  6  198.82    1.25  259.85  103.59  225.71   99.23   73.53   99.23  0.95 
1 1 1    1    7   14 o 18  312.47    1.95  164.62  291.22  312.41  287.56    9.60  287.56  0.98 
1 1 1    1    7   15 o 18  263.32    1.46  294.35  123.51  256.86  113.65    1.50  293.65  0.98 
1 1 1    1    7   16 o 18  426.56    2.25  415.89  203.54  463.83  196.00   82.21  196.00  0.99 
1 1 1    1    7   17 o  9  693.93    3.58  716.03  285.94  766.41  284.54  149.69  284.54  1.00 
1 1 1    1    7   18 o 17  271.93    1.50  311.71   11.67  260.09    9.67   13.17  189.67  0.98 
1 1 1    1    7   19 o  6  145.64    1.01  161.03  213.52  138.76  218.27    8.45  218.27  0.92 
1 1 1    1    7   20 o 17  286.06    1.81  382.05  209.05  252.66  208.76   58.04   28.76  0.98 
1 1 1    1    7   21 o  7  398.22    2.59  404.79  337.33  409.49  336.86   29.52  336.86  0.99 
1 1 1    1    7   22 o 13  649.88    3.36  705.84   75.58  624.30   74.90   47.32  254.90  1.00 
1 1 1    1    7   23 o  7  188.09    1.44  167.69  174.17  195.09  172.69   29.34  172.69  0.96 
1 1 1    1    7   24 o 10  290.24    1.70  301.76  240.55  272.31  239.68   27.75   59.68  0.99 
1 1 1    1    7   25 o  1  161.63    1.15  131.06    2.84  177.97    5.74   50.70    5.74  0.94 
1 1 1    1    7   26 o  7   70.69    0.86   69.36  127.57   42.08  124.55   15.63  304.55  0.71 
1 1 1    1    7   27 o 12  439.60    2.31  453.56   85.30  437.05   84.18    1.07  264.18  1.00 
1 1 1    1    7   28 f  0  223.20    1.26  186.41   18.56  181.45   17.98    0.00    0.00  0.00 
1 1 1    1    7   29 o  1  157.09    1.05  114.64  195.30  190.72  195.05   78.91  195.05  0.96 
1 1 1    1    7   30 o 17  215.68    1.42  201.16  336.05  234.14  335.11   42.55  335.11  0.99 
1 1 1    1    7   31 o  9  117.31    0.82  109.06  118.81  120.72  119.48   15.92  119.48  0.96 
1 1 1    1    7   32 o  7  148.63    1.08  134.76  218.45  161.58  218.28   32.18  218.28  0.98 
1 1 1    1    7   33 o 18  147.73    1.00  123.36   61.97  172.83   62.09   55.99   62.09  0.98 
1 1 1    1    7   34 o 19  200.16    1.15  201.60  293.87  202.22  294.02    6.85  294.02  0.99 
1 1 1    1    7   35 o 16   60.16    0.67   54.74  311.16   57.36  310.76    3.98  310.76  0.92 
1 1 1    1    7   36 o  9  114.97    0.81   79.04  237.15  146.43  237.29   69.26  237.29  0.97 
1 1 1    1    7   37 o 17  109.69    0.86  104.73  121.70  111.18  121.76    7.63  121.76  0.98 
1 1 1    1    7   38 o  7  161.24    0.98  124.71  303.57  194.49  303.56   70.30  303.56  0.99 
1 1 1    1    7   39 o 11   13.44    1.62   15.61  202.03    9.20   22.03   24.81   22.03  0.24 
1 1 1    1    7   40 o 17   76.86    0.70   82.74   56.69   66.36   56.69   16.54  236.69  0.97 
1 1 1    1    7   41 o 14   55.56    0.84   48.11   60.89   56.38   60.89    8.05   60.89  0.94 
1 1 1    1    7   42 o 13   33.11    0.83   20.56  106.02   32.26  106.02   11.57  106.02  0.80 
1 1 1    1    7   43 o  2   84.17    0.75   58.47   83.42  106.37   83.42   48.15   83.42  0.98 
1 1 1    1    7   44 f  0   43.56    0.78   50.88  130.96   50.12  130.96    0.00    0.00  0.00 
1 1 1    1    7   45 o 19  119.83    0.87  109.94  192.86  130.97  192.86   23.86  192.86  0.99 
1 1 1    1    7   46 o 10   14.35    1.28   25.41  209.10    2.94   29.10   27.48   29.10  0.75 
1 1 1    1    7   47 o 18   31.01    0.73   26.05  102.86   31.88  102.86    6.92  102.86  0.92 
1 1 1    1    7   48 o 19   45.09    0.71   46.92   16.38   43.30   16.38    1.33  196.38  0.97 
1 1 1    1    7   49 o 10   35.57    0.64   33.30  281.26   36.94  281.26    5.37  281.26  0.96 
1 1 1    1    7   50 o  7   26.82    0.69   38.65  160.12   15.12  160.12   21.51  340.12  0.96 
1 1 1    1    7   51 o  2   16.61    0.98   19.76  266.82   11.40  266.82    7.31   86.82  0.91 
1 1 1    1    7   52 x 14       ?       ?  112.19  313.05  106.28  313.05    0.00    0.00  0.00 
1 1 1    1    7   53 o 11   14.22    1.05   18.83  124.63    7.79  124.63   10.05  304.63  0.90 
1 1 1    1    7   54 o 11   39.48    0.67   42.50   24.31   37.57   24.31    2.71  204.31  0.99 
1 1 1    1    7   55 o  9    9.97    1.61    9.85  297.47    5.21  297.23    4.09  117.23  0.73 
1 1 1    1    7   56 o  8   18.78    0.96   17.57  316.05   18.78  316.14    2.21  316.14  0.94 
1 1 1    1    7   57 o  1   36.10    0.67   35.76  205.81   37.85  205.84    4.44  205.84  0.99 
1 1 1    1    7   58 o  8   10.43    1.46   16.88    0.08    2.69  359.72   13.25  179.72  0.89 
1 1 1    1    7   59 o  5   13.63    1.30   20.79   97.99    5.66   99.32   14.20  279.32  0.94 
1 1 1    1    7   60 f  0    6.22    1.61    3.48  156.70    3.14  159.21    0.00    0.00  0.00 
1 1 1    1    7   61 o  4   21.61    0.82   20.38  128.14   22.37  128.05    3.28  128.05  0.96 
1 1 1    1    7   62 o  1   19.79    0.75   21.91  103.75   17.55  103.74    2.81  283.74  0.96 
1 1 1    1    7   63 o 18    5.75    1.46    6.21  347.09    0.85  167.20    6.59  167.20  0.43 
1 1 1    1    7   64 o 11   32.19    0.59   32.59  270.64   33.21  270.68    3.17  270.68  0.98 
1 1 1    1    7   65 o 19    4.03    1.29    5.62  242.38    3.40   62.34    8.14   62.34  0.17 
1 1 1    1    7   66 o 14    5.32    1.42    1.18  109.69    0.58  289.14    1.47  289.14  0.03 
1 1 1    1    7   67 o  3    7.69    1.50    6.21   79.41    1.25  259.48    5.77  259.48  0.21 
1 1 1    1    7   68 o  1    5.73    1.43    7.49   47.05    2.98  227.06    8.31  227.06  0.20 
1 1 1    1    7   69 o  3   20.32    0.91   26.97   96.16   18.03   96.17    0.87  276.17  0.91 
1 1 1    1    7   70 o  9    6.24    1.65   16.42   57.57    5.39  237.57   16.80  237.57  0.48 
1 1 1    1    7   71 f  0    3.82    1.23    4.25  166.82    2.94  166.78    0.00    0.00  0.00 
1 1 1    1    7   72 o 12    5.91    1.38    9.21  103.89    2.23  283.92    8.63  283.92  0.35 
1 1 1    1    7   73 o  8    5.30    1.31    8.40  305.64    2.17  125.63    8.02  125.63  0.35 
1 1 1    1    7   74 o  7   13.52    0.85   17.09  164.93   12.21  164.93    0.26  164.93  0.89 
1 1 1    1    7   75 o 15   13.80    0.82   11.78  189.21   16.25  189.21    7.98  189.21  0.89 
1 1 1    1    8    0 o  8  182.18    1.54  391.17   90.00  116.50   90.00  131.37  270.00  1.00 
1 1 1    1    8    1 o 11  103.38    0.78  143.07  117.17   71.39   93.82   32.61  273.82  0.85 
1 1 1    1    8    2 o 11  189.26    1.12  274.08  296.99  250.50  294.26  154.90  294.26  0.91 
1 1 1    1    8    3 o 16  200.32    1.17  152.71  210.16  138.38  220.83  111.92   40.83  0.97 
1 1 1    1    8    4 o 15  302.75    1.64  348.04  109.32  236.27   94.85  124.74  274.85  0.99 
1 1 1    1    8    5 o  1  132.80    0.89  122.43  283.69  148.30  312.31   90.53  312.31  0.78 
1 1 1    1    8    6 o  5  159.25    0.99  240.35  339.31  117.35  334.51   67.42  154.51  0.95 
1 1 1    1    8    7 o 15   70.62    0.74   99.81  107.16   22.39  302.39  162.55  302.39  0.83 
1 1 1    1    8    8 o  2  192.19    1.13  219.22  227.24  166.27  204.49   37.11   24.49  0.96 
1 1 1    1    8    9 o  6  294.62    1.74  395.54  311.35  265.28  297.54   49.28  117.54  0.98 
1 1 1    1    8   10 x 12       ?       ?  146.79  148.01   93.70  164.83    0.00    0.00  0.00 
1 1 1    1    8   11 o 18  611.85    3.42  768.96  161.04  581.91  160.75   55.25  340.75  1.00 
1 1 1    1    8   12 o  3   84.85    1.46   48.49  176.20   44.54  145.97    5.26  145.97  0.49 
1 1 1    1    8   13 o 17  544.02    3.66  650.21   20.60  488.41   19.38  106.29  199.38  1.00 
1 1 1    1    8   14 o  3  318.38    1.86  314.25  196.07  327.71  191.97   28.48  191.97  0.98 
1 1 1    1    8   15 o 19  215.09    1.24  233.54  190.27  182.39  199.55   52.84   19.55  0.97 
1 1 1    1    8   16 o 15  401.58    2.12  445.03  333.50  392.97  339.93    9.99  159.93  0.99 
1 1 1    1    8   17 o 16  336.54    1.95  420.78  264.82  285.90  265.47   93.77   85.47  0.99 
1 1 1    1    8   18 o 12  387.56    2.22  410.84   65.32  385.90   71.31    3.98   71.31  0.99 
1 1 1    1    8   19 o  3  244.41    1.48  199.33   85.40  259.36   90.93   42.53   90.93  0.97 
1 1 1    1    8   20 o 15  326.50    1.90  230.64  107.05  420.81  106.61  200.70  106.61  0.98 
1 1 1    1    8   21 o  6  329.45    1.92  423.38  217.04  262.06  216.83  128.17   36.83  0.99 
1 1 1    1    8   22 o 15  229.93    1.41  243.17  350.31  225.41  349.17    2.28  349.17  0.98 
1 1 1    1    8   23 o  2  440.16    2.83  470.17  150.45  406.85  150.56   61.42  330.56  0.99 
1 1 1    1    8   24 o  8  281.35    1.88  339.66   73.84  223.93   72.73  107.98  252.73  0.99 
1 1 1    1    8   25 o 11  309.12    1.67  296.61  306.43  316.23  306.47   21.17  306.47  0.99 
1 1 1    1    8   26 o  2  298.76    1.75  302.60  176.43  296.35  176.39    1.34  176.39  0.99 
1 1 1    1    8   27 o 18  158.09    1.06  149.64  168.86  160.42  167.08   15.78  167.08  0.96 
1 1 1    1    8   28 o 13  140.26    0.98  170.88  215.12  104.88  215.02   62.60   35.02  0.97 
1 1 1    1    8   29 f  0  194.64    1.31  203.79  224.07  196.62  223.19    0.00    0.00  0.00 
1 1 1    1    8   30 o 12  103.85    0.78  104.32  308.04   97.44  310.18    2.79  130.18  0.95 
1 1 1    1    8   31 o  9  312.94    1.95  303.75   20.04  331.57   19.94   40.20   19.94  1.00 
1 1 1    1    8   32 o  5  326.88    1.89  311.35  191.11  351.10  191.78   50.84  191.78  1.00 
1 1 1    1    8   33 f  0   52.02    0.68   36.66  338.91   35.34  337.47    0.00    0.00  0.00 
1 1 1    1    8   34 o  4   44.17    0.75   47.26  246.02   30.52  247.72   15.76   67.72  0.87 
1 1 1    1    8   35 o 15  229.77    1.29  203.67  336.60  257.91  336.71   58.73  336.71  0.99 
1 1 1    1    8   36 o  1   80.22    0.72   73.53   81.94   81.36   81.62    9.05   81.62  0.96 
1 1 1    1    8   37 f  0  168.27    1.02  156.59    6.89  155.35    6.88    0.00    0.00  0.00 
1 1 1    1    8   38 o  3  109.31    0.79  130.93  227.38   84.37  227.38   46.37   47.38  0.98 
1 1 1    1    8   39 o 14   88.22    0.84   84.82  160.76   86.85  160.76    1.95  160.76  0.97 
1 1 1    1    8   40 o  2   81.79    0.77   65.69  345.34   92.57  345.34   26.67  345.34  0.97 
1 1 1    1    8   41 o  5   55.07    0.74   41.61  128.45   61.64  128.44   19.80  128.44  0.94 
1 1 1    1    8   42 o  8  143.33    1.11  123.60  187.53  161.05  187.53   37.30  187.53  0.99 
1 1 1    1    8   43 o 12   93.52    0.73   98.38  250.19   87.47  250.19    9.99   70.19  0.99 
1 1 1    1    8   44 o 11   56.25    0.80   54.60  261.58   55.54  261.58    2.03  261.58  0.97 
1 1 1    1    8   45 o 15   78.95    0.79   64.01  130.73   93.24  130.73   31.16  130.73  0.98 
1 1 1    1    8   46 o  9   57.91    0.64   69.43  241.74   46.92  241.74   19.91   61.74  0.98 
1 1 1    1    8   47 o  8   31.02    0.78   36.02   29.49   24.25   29.49   10.17  209.49  0.95 
1 1 1    1    8   48 o  4   57.25    0.67   50.02  332.93   65.16  332.93   17.74  332.93  0.98 
1 1 1    1    8   49 o 11   21.71    0.79   29.40  158.19   12.71  158.19   15.15  338.19  0.93 
1 1 1    1    8   50 o  6   25.48    0.72   23.06  358.47   26.14  358.47    4.29  358.47  0.94 
1 1 1    1    8   51 o 12   51.59    0.61   50.00   47.14   54.77   47.14    7.42   47.14  0.99 
1 1 1    1    8   52 o  6   21.78    0.81   21.50  109.71   20.76  109.71    0.39  109.71  0.94 
1 1 1    1    8   53 o  1   84.72    0.72   81.23   52.58   91.88   52.58   14.92   52.58  1.00 
1 1 1    1    8   54 f  0   53.36    0.65   58.07  241.77   54.97  241.75    0.00    0.00  0.00 
1 1 1    1    8   55 o  5   14.42    1.13   17.19  156.10   10.14  156.10    6.01  336.10  0.91 
1 1 1    1    8   56 o  3   12.38    1.33   15.42  144.02    7.83  144.11    6.57  324.11  0.90 
1 1 1    1    8   57 o 12   23.55    1.00   15.03  176.99   30.67  177.20   16.56  177.20  0.95 
1 1 1    1    8   58 o 10   30.67    0.82   31.07  258.19   30.76  257.10    1.28  257.10  0.98 
1 1 1    1    8   59 o  5   16.70    1.27   20.84   82.45   12.20   80.78    7.23  260.78  0.95 
1 1 1    1    8   60 o  5   30.63    0.73   37.85  216.37   25.05  216.22   10.23   36.22  0.98 
1 1 1    1    8   61 o 19   23.47    0.72   19.92  254.91   26.55  254.80    7.96  254.80  0.96 
1 1 1    1    8   62 o 16   15.37    0.91   17.51  112.62   12.37  112.65    3.87  292.65  0.93 
1 1 1    1    8   63 o 19   10.63    1.24   10.80  350.23    7.34  350.19    2.66  170.19  0.82 
1 1 1    1    8   64 o  4    7.74    1.44    2.72  269.80    0.94  269.71    1.50   89.71  0.22 
1 1 1    1    8   65 o  9    4.34    1.35    6.32   26.88    3.66  206.94    8.80  206.94  0.17 
1 1 1    1    8   66 o 14   12.26    1.06   10.07   60.59    4.28   60.66    3.16  240.66  0.48 
1 1 1    1    8   67 o  4    8.39    1.44   11.44  235.89    1.43   55.86    9.69   55.86  0.41 
1 1 1    1    8   68 f  0   24.54    0.71   26.59  189.76   18.79  189.75    0.00    0.00  0.00 
1 1 1    1    8   69 o 13    7.02    2.01   10.76  102.33    2.49  282.34   10.01  282.34  0.36 
1 1 1    1    8   70 o  3    6.87    1.61   12.62  180.78    2.84    0.79   11.59    0.79  0.43 
1 1 1    1    8   71 o  9   12.14    1.25   13.00  184.27    7.87  184.28    1.14    4.28  0.70 
1 1 1    1    8   72 o 18    4.18    1.25    6.28  250.15    2.79   70.13    7.15   70.13  0.19 
1 1 1    1    8   73 o 16    4.44    1.33    4.47  308.73    1.59  128.74    4.71  128.74  0.17 
1 1 1    1    8   74 o 11    5.81    1.41    7.44  315.44    0.17  135.45    5.38  135.45  0.43 
1 1 1    1    8   75 o 11    6.08    1.42   11.82  238.03    0.56  238.03    7.75   58.03  0.73 
1 1 1    1    9    0 o 12   19.52    0.95    9.66  270.00    6.34   90.00   13.62   90.00  0.02 
1 1 1    1    9    1 o  6   43.61    0.64  225.90  201.49   60.57   24.77  177.82   24.77  0.65 
1 1 1    1    9    2 o 18  118.27    0.84  195.57  136.98  107.36  157.64   12.04  157.64  0.86 
1 1 1    1    9    3 o  3  227.51    1.30  335.00  216.09  169.32  213.75  105.56   33.75  0.98 
1 1 1    1    9    4 o  7  259.64    1.44  196.99   72.45  241.47   54.50   25.22  234.50  0.98 
1 1 1    1    9    5 o 17   50.63    0.65  182.90   93.68    7.26  278.45   48.26  278.45  0.33 
1 1 1    1    9    6 o  8  105.32    0.79  203.00   16.62   91.65   52.60   34.13   52.60  0.71 
1 1 1    1    9    7 o  3  436.71    2.48  428.11  349.37  451.87  353.39   37.43  353.39  0.99 
1 1 1    1    9    8 o 13  419.60    2.40  546.01  200.87  401.06  206.62   30.27   26.62  0.99 
1 1 1    1    9    9 o 18  214.71    1.34  164.96  214.22  201.68  236.24   12.14   56.24  0.97 
1 1 1    1    9   10 o 18  197.65    1.25  155.76  269.46  174.42  267.34   32.04   87.34  0.96 
1 1 1    1    9   11 o 16  372.90    2.44  345.39  212.60  397.24  211.42   57.31  211.42  0.99 
1 1 1    1    9   12 o 17  213.45    1.42  319.24   44.89  201.99   55.86    8.87  235.86  0.97 
1 1 1    1    9   13 o  9  303.82    1.65  455.13   66.11  245.53   63.64  108.30  243.64  0.99 
1 1 1    1    9   14 o 11  450.25    2.37  396.83  191.03  484.66  186.73   75.97  186.73  0.99 
1 1 1    1    9   15 o 12  600.47    3.37  701.04  304.58  565.22  303.93   65.93  123.93  1.00 
1 1 1    1    9   16 o 12  203.20    1.54  202.39  290.71  199.94  294.63    8.43  294.63  0.96 
1 1 1    1    9   17 o 13  328.65    1.83  340.13  179.91  276.39  178.90   97.12  358.90  0.99 
1 1 1    1    9   18 o 14  396.82    2.28  351.23  355.18  437.19  351.33   88.49  351.33  0.99 
1 1 1    1    9   19 o  6   97.22    1.13  136.52  299.38   50.25  302.86   70.56  122.86  0.88 
1 1 1    1    9   20 o  7  244.68    1.59  194.83  184.27  277.90  185.17   79.52  185.17  0.97 
1 1 1    1    9   21 o  8  365.39    2.11  341.28  189.11  387.34  189.25   51.34  189.25  0.99 
1 1 1    1    9   22 o 18  439.70    2.31  440.37  293.92  423.01  294.09   27.98  114.09  0.99 
1 1 1    1    9   23 o 16  277.25    1.65  311.14   85.56  233.79   84.43   79.62  264.43  0.99 
1 1 1    1    9   24 o  5  270.08    1.83  248.40  136.85  291.20  135.28   50.87  135.28  0.98 
1 1 1    1    9   25 o 15  138.32    0.91  165.01  238.53   99.94  239.34   65.42   59.34  0.96 
1 1 1    1    9   26 o  7  439.28    2.31  386.06  343.78  498.39  342.74  122.53  342.74  1.00 
1 1 1    1    9   27 o  9  210.23    1.40  177.91  297.17  245.88  296.06   79.72  296.06  0.98 
1 1 1    1    9   28 o  4  182.99    1.26  207.09  318.16  163.44  317.80   33.16  137.80  0.98 
1 1 1    1    9   29 o 14  226.15    1.28  221.34   91.67  235.48   91.70   23.44   91.70  0.99 
1 1 1    1    9   30 o  1   46.27    0.87   42.54   29.90   26.19   27.86   13.23  207.86  0.71 
1 1 1    1    9   31 o 13  226.74    1.48  228.45  270.44  228.30  270.89    6.53  270.89  0.99 
1 1 1    1    9   32 o  1  192.41    1.13  213.65   95.39  174.74   95.32   32.31  275.32  0.99 
1 1 1    1    9   33 o 19  146.71    0.94  161.36  342.85  134.30  342.32   21.61  162.32  0.99 
1 1 1    1    9   34 o 14  139.89    0.98  109.74   73.36  167.61   73.02   60.00   73.02  0.98 
1 1 1    1    9   35 o  8   57.52    0.76   30.83   91.18   66.98   90.34   36.14   90.34  0.85 
1 1 1    1    9   36 o  5  201.45    1.17  189.63   58.03  212.29   57.96   24.23   57.96  0.99 
1 1 1    1    9   37 o 16   58.19    0.71   46.33  144.34   59.48  144.36   13.29  144.36  0.91 
1 1 1    1    9   38 o  8   86.42    0.79   68.10  145.30   98.47  145.30   30.37  145.30  0.96 
1 1 1    1    9   39 o 18   30.45    0.97   39.96  346.37   10.87  346.37   29.17  166.37  0.84 
1 1 1    1    9   40 o 19   63.68    0.75   65.19  243.57   57.25  243.57    8.23   63.57  0.96 
1 1 1    1    9   41 o 14   45.30    0.71   29.03  179.00   52.78  179.00   23.57  179.00  0.90 
1 1 1    1    9   42 f  0   52.88    0.86   48.78  335.79   48.56  335.79    0.00    0.00  0.00 
1 1 1    1    9   43 o  4   67.47    0.81   59.17   12.27   73.31   12.27   15.03   12.27  0.98 
1 1 1    1    9   44 o 17   67.38    0.88   40.16  296.05   91.20  296.05   52.06  296.05  0.97 
1 1 1    1    9   45 o  9   47.75    0.73   42.51  226.91   50.77  226.91    9.69  226.91  0.96 
1 1 1    1    9   46 o 14   66.75    0.75   75.54  168.14   59.33  168.14   13.12  348.14  0.99 
1 1 1    1    9   47 o  6   98.07    0.79   96.08  355.00  103.56  355.00   12.11  355.00  0.99 
1 1 1    1    9   48 o  6   10.90    1.38   16.16  185.43    0.24    5.43   15.56    5.43  0.69 
1 1 1    1    9   49 f  0   84.14    0.68   76.48   87.66   72.48   87.66    0.00    0.00  0.00 
1 1 1    1    9   50 o  2   11.89    1.24   14.34  280.82    5.30  280.82    8.29  100.82  0.79 
1 1 1    1    9   51 o 16   11.77    1.32   15.96  170.56    4.74  170.56   10.37  350.56  0.84 
1 1 1    1    9   52 o 16   65.04    0.63   59.50  141.26   72.88  141.26   16.50  141.26  0.99 
1 1 1    1    9   53 o 10   40.44    0.64   52.03  304.91   30.66  304.91   18.64  124.91  0.99 
1 1 1    1    9   54 o 11    6.06    1.53    5.26  162.90    0.96  343.06    5.95  343.06  0.33 
1 1 1    1    9   55 o  3   25.99    0.81   31.08  315.38   21.48  315.23    7.77  135.23  0.98 
1 1 1    1    9   56 o  9   36.65    0.74   34.53  309.38   40.01  309.55    7.69  309.55  0.99 
1 1 1    1    9   57 o  5   20.30    1.23   30.37  312.50   10.77  312.55   17.91  132.55  0.97 
1 1 1    1    9   58 o  4   26.73    1.43   24.45  223.68   29.00  224.06    6.03  224.06  0.97 
1 1 1    1    9   59 o  4   17.41    1.10   17.64  348.37   16.23  347.85    0.29  167.85  0.94 
1 1 1    1    9   60 o 18   10.06    1.54    7.07   11.96    7.19   11.80    0.49   11.80  0.69 
1 1 1    1    9   61 o 19   20.61    0.79   20.33  291.06   20.57  291.06    1.69  291.06  0.96 
1 1 1    1    9   62 o  6   18.73    0.82   17.38   78.54   19.20   78.43    3.07   78.43  0.94 
1 1 1    1    9   63 o 14    4.40    1.38    8.99  231.73    4.23   51.63   12.53   51.63  0.46 
1 1 1    1    9   64 o 18   15.74    0.88   11.69  330.34   15.93  330.24    5.78  330.24  0.83 
1 1 1    1    9   65 o 15    3.29    1.13    5.01  180.17    3.35    0.13    7.31    0.13  0.09 
1 1 1    1    9   66 o  6    6.98    1.56    2.19  295.04    0.66  115.29    2.26  115.29  0.07 
1 1 1    1    9   67 o  3    5.81    1.56    2.85  280.84    1.14  100.92    3.19  100.92  0.08 
1 1 1    1    9   68 o  4   11.86    1.36   10.56    5.30    5.27    5.27    2.16  185.27  0.54 
1 1 1    1    9   69 f  0   12.01    1.75   19.79  253.96   13.80  253.96    0.00    0.00  0.00 
1 1 1    1    9   70 o 12   12.21    1.56   11.59  264.93    7.12  264.89    0.90   84.89  0.62 
1 1 1    1    9   71 o 17    5.58    1.40    5.45  290.87    1.61  110.90    5.39  110.90  0.19 
1 1 1    1    9   72 o 16    4.07    1.29    4.08  139.97    1.81  319.93    4.65  319.93  0.13 
1 1 1    1    9   73 o 19   12.61    0.96   14.63  348.11   11.08  348.11    0.86  348.11  0.84 
1 1 1    1    9   74 o  3    4.93    1.35    1.15  174.55    0.12  354.55    0.92  354.55  0.07 
1 1 1    1   10    0 o 10   10.98    1.29  194.99   90.00   18.24  270.00   37.26  270.00  0.04 
1 1 1    1   10    1 f  0  121.31    0.86  108.53   21.66  130.04    5.47    0.00    0.00  0.00 
1 1 1    1   10    2 o  8  357.57    1.91  445.60  286.38  341.62  279.09   23.82   99.09  0.99 
1 1 1    1   10    3 o  1  250.96    1.41  340.35  143.83  256.02  157.72   22.85  157.72  0.97 
1 1 1    1   10    4 o 18  228.92    1.31  361.64  109.12  126.01  107.48  196.65  287.48  0.98 
1 1 1    1   10    5 o  1  191.46    1.14   30.78  120.72  216.67  115.49   71.11  115.49  0.95 
1 1 1    1   10    6 o 14  261.49    1.58  362.09   31.87  179.38   40.98  155.40  220.98  0.98 
1 1 1    1   10    7 o 19  508.97    3.07  520.88  298.86  497.09  304.35   18.04  124.35  0.99 
1 1 1    1   10    8 o  7  414.69    2.37  486.21  102.47  418.14   98.89   14.16   98.89  0.99 
1 1 1    1   10    9 o 15  491.46    2.78  443.26  286.79  496.79  292.79   16.76  292.79  0.99 
1 1 1    1   10   10 o 15  653.29    3.65  661.12  277.01  670.56  282.42   39.18  282.42  1.00 
1 1 1    1   10   11 o 12  196.59    1.65  177.01   99.77  194.24  105.64   11.60  105.64  0.96 
1 1 1    1   10   12 o 15  364.69    1.95  240.21  216.24  464.23  206.02  210.63  206.02  0.98 
1 1 1    1   10   13 o 13  301.85    2.02  151.02  267.13  370.10  269.61  149.71  269.61  0.98 
1 1 1    1   10   14 o  9  194.10    1.33  243.10   58.07  190.19   53.10    8.01   53.10  0.96 
1 1 1    1   10   15 o 19  376.43    2.01  352.03  327.52  399.25  322.05   53.71  322.05  0.99 
1 1 1    1   10   16 o  6  521.47    2.72  529.01  350.43  505.35  349.73   27.11  169.73  1.00 
1 1 1    1   10   17 o 17  461.35    2.99  460.35  202.35  465.90  198.50   15.03  198.50  0.99 
1 1 1    1   10   18 o  3  350.74    2.03  291.84  347.28  417.99  349.42  144.07  349.42  0.99 
1 1 1    1   10   19 o  3  276.40    1.58  284.71  319.89  274.65  322.67    6.04  322.67  0.98 
1 1 1    1   10   20 o  4  242.48    1.48  218.57  343.82  287.29  344.97  103.26  344.97  0.97 
1 1 1    1   10   21 o 11  135.35    0.99  211.38  113.48   59.34  107.17  139.61  287.17  0.95 
1 1 1    1   10   22 o 15  257.85    1.44  265.34  196.70  245.34  198.19   16.39   18.19  0.98 
1 1 1    1   10   23 o 17  298.15    1.63  239.39  207.33  353.53  206.34  119.52  206.34  0.99 
1 1 1    1   10   24 o 17  152.91    1.20  221.62   70.35   85.72   69.85  125.62  249.85  0.97 
1 1 1    1   10   25 o 19  202.63    1.45  196.26   72.41  207.22   73.12   17.78   73.12  0.98 
1 1 1    1   10   26 o 13  166.85    1.19  149.23  262.59  178.44  260.57   32.91  260.57  0.97 
1 1 1    1   10   27 o 13  122.42    1.11  113.31  114.32  125.44  111.99   17.15  111.99  0.95 
1 1 1    1   10   28 o 10   24.03    0.98   18.68   13.65    7.57  189.57   24.56  189.57  0.20 
1 1 1    1   10   29 o  4  161.02    1.16  189.68   80.62  137.43   80.37   42.13  260.37  0.98 
1 1 1    1   10   30 o  6  170.25    1.20  177.44  240.51  164.25  240.87    7.47   60.87  0.99 
1 1 1    1   10   31 o 12  152.83    0.97  130.10  221.00  173.71  220.65   46.93  220.65  0.98 
1 1 1    1   10   32 o  2   72.33    0.82  109.00   68.51   35.11   67.55   69.33  247.55  0.96 
1 1 1    1   10   33 o 10  251.68    1.40  206.91  137.65  298.66  137.49   96.39  137.49  1.00 
1 1 1    1   10   34 o  2  173.93    1.05  177.25  141.67  171.20  141.49    2.65  321.49  0.99 
1 1 1    1   10   35 o  4   45.44    0.94   64.04  206.74   19.64  206.63   43.68   26.63  0.91 
1 1 1    1   10   36 o  7  100.86    0.79   84.78  235.23  111.73  235.28   27.40  235.28  0.97 
1 1 1    1   10   37 o  2   35.17    0.81   14.40  346.35   20.72  346.35    6.33  346.35  0.50 
1 1 1    1   10   38 o  5   49.38    0.78   61.04   99.85   31.24   99.85   29.89  279.85  0.94 
1 1 1    1   10   39 f  0  101.56    0.78   92.82  234.60   93.16  234.60    0.00    0.00  0.00 
1 1 1    1   10   40 o 18  147.18    1.01  128.28  213.38  163.30  213.38   34.26  213.38  0.99 
1 1 1    1   10   41 o 11   19.19    1.29   23.04   83.80    3.52   83.79   19.50  263.79  0.69 
1 1 1    1   10   42 o  2   92.77    0.75   81.56  155.67  102.34  155.67   21.66  155.67  0.99 
1 1 1    1   10   43 o  8   98.67    1.26   89.83   53.98  107.34   53.98   19.40   53.98  0.99 
1 1 1    1   10   44 o 13   54.93    0.68   48.99  315.13   59.03  315.13   11.54  315.13  0.97 
1 1 1    1   10   45 o  7   40.85    0.88   44.29  269.34   35.85  269.34    6.77   89.34  0.96 
1 1 1    1   10   46 o 13   70.41    0.72   48.18  124.39   92.34  124.39   46.32  124.39  0.98 
1 1 1    1   10   47 o 17    8.71    1.66    6.92  165.11    1.40  345.11    7.96  345.11  0.30 
1 1 1    1   10   48 o 18   17.71    0.95   24.68  103.72    8.54  103.72   14.84  283.72  0.90 
1 1 1    1   10   49 o  7   25.23    0.77   19.22   38.00   28.64   38.00   10.43   38.00  0.93 
1 1 1    1   10   50 o  4   47.46    0.64   47.82  148.03   48.53  148.03    3.23  148.03  0.99 
1 1 1    1   10   51 o  3    7.23    1.65   12.02    2.14    2.28  182.14   13.67  182.14  0.63 
1 1 1    1   10   52 o 14   12.96    1.16   16.89  284.13    6.75  284.13    9.25  104.13  0.88 
1 1 1    1   10   53 o 18   23.17    0.78   26.29  172.06   19.63  172.09    5.27  352.09  0.96 
1 1 1    1   10   54 o 13   23.44    0.79   26.66   21.88   20.19   21.76    4.92  201.76  0.97 
1 1 1    1   10   55 f  0   39.88    0.65   39.46   52.22   37.12   52.13    0.00    0.00  0.00 
1 1 1    1   10   56 o  2   29.77    0.84   30.46   60.64   29.65   60.55    0.87   60.55  0.98 
1 1 1    1   10   57 o 13    5.54    1.63    6.72  296.91    1.19  117.30    7.35  117.30  0.45 
1 1 1    1   10   58 o  7   16.31    1.46   10.65  143.89   18.71  144.02    8.26  144.02  0.89 
1 1 1    1   10   59 o  4   15.25    1.09   18.89   24.72   10.67   24.52    7.25  204.52  0.94 
1 1 1    1   10   60 o 12   15.76    1.17    8.10  262.67   19.02  262.44   11.45  262.44  0.84 
1 1 1    1   10   61 o  8   26.27    0.76   25.38  203.46   27.56  203.41    4.00  203.41  0.97 
1 1 1    1   10   62 o  2   11.21    1.28   14.68   57.05    6.10   56.98    7.47  236.98  0.88 
1 1 1    1   10   63 o 10   10.71    1.30   15.34   60.82    4.54   60.75    9.52  240.75  0.87 
1 1 1    1   10   64 o  8   25.04    0.70   22.25   16.64   28.30   16.68    9.71   16.68  0.94 
1 1 1    1   10   65 o  8    5.93    1.54    5.65   96.55    2.43  276.59    6.71  276.59  0.15 
1 1 1    1   10   66 o 12   21.99    0.79   19.26  207.91   23.88  207.90    9.89  207.90  0.86 
1 1 1    1   10   67 o 11    4.26    1.38    7.35  109.39    3.94  289.41    9.16  289.41  0.15 
1 1 1    1   10   68 o  9   12.80    1.22   11.67  340.65    7.45  340.68    0.72  160.68  0.61 
1 1 1    1   10   69 o 17    9.98    1.53   13.34   57.81    2.36   57.82    6.90  237.82  0.58 
1 1 1    1   10   70 o 13    5.74    1.67   11.47  310.03    3.79  130.04   11.73  130.04  0.36 
1 1 1    1   10   71 o 16    7.61    1.52    7.04   28.72    0.34   28.73    4.55  208.73  0.34 
1 1 1    1   10   72 o  6    6.89    1.60    8.95   65.78    0.11  245.78    6.34  245.78  0.44 
1 1 1    1   10   73 f  0   14.39    0.90   14.67  233.48   10.26  233.48    0.00    0.00  0.00 
1 1 1    1   10   74 f  0    5.51    1.44    5.66   58.46    3.97   58.49    0.00    0.00  0.00 
1 1 1    1   11    0 o  6  444.39    3.31  434.21  270.00  458.08  270.00   27.39  270.00  1.00 
1 1 1    1   11    1 o 11  281.02    1.55  172.56  284.28  298.51  297.62   46.71  297.62  0.98 
1 1 1    1   11    2 o  2  392.00    2.09  411.79  125.00  404.74  123.26   33.39  123.26  0.99 
1 1 1    1   11    3 o  7  299.38    1.64  300.75  131.46  286.92  111.64   15.17  291.64  0.98 
1 1 1    1   11    4 o 12  307.87    1.81  333.92  244.98  276.72  245.34   53.39   65.34  0.99 
1 1 1    1   11    5 o 12  392.44    2.26  492.78  222.70  312.68  229.80  153.22   49.80  0.99 
1 1 1    1   11    6 o  3  335.91    1.96  346.94   54.77  296.10   71.69   71.63  251.69  0.99 
1 1 1    1   11    7 o  1  308.08    1.82  306.77  166.97  327.55  160.75   49.50  160.75  0.98 
1 1 1    1   11    8 o  1  501.29    2.83  560.78   50.91  456.21   48.44   84.77  228.44  0.99 
1 1 1    1   11    9 o  6  178.03    1.41  221.15    8.60  126.50  349.51   89.32  169.51  0.96 
1 1 1    1   11   10 o  5  351.95    2.46  373.11  300.25  304.82  292.84   86.81  112.84  0.99 
1 1 1    1   11   11 o  1  406.49    2.33  426.06  282.58  369.86  286.75   66.66  106.75  0.99 
1 1 1    1   11   12 o  7   51.00    0.78   47.47  196.29    1.05    1.15   13.83    1.15  0.11 
1 1 1    1   11   13 o  6  288.72    1.59  306.30   50.18  293.25   48.04   19.28   48.04  0.98 
1 1 1    1   11   14 o 11  135.08    1.21  219.18  330.67   55.61  334.09  145.00  154.09  0.95 
1 1 1    1   11   15 o 17  382.41    2.04  392.19  342.07  378.78  339.33    0.17  159.33  0.99 
1 1 1    1   11   16 o 13  445.17    2.35  478.13  354.97  446.55  355.02    8.75  355.02  0.99 
1 1 1    1   11   17 o 17  696.30    3.60  719.76  104.48  675.53  106.19   37.92  286.19  1.00 
1 1 1    1   11   18 o 14  385.25    2.05  408.72  273.71  375.85  275.08   12.31   95.08  0.99 
1 1 1    1   11   19 o 16  244.40    1.60  190.62    6.46  284.47    9.91   93.10    9.91  0.97 
1 1 1    1   11   20 o  4  241.26    1.58  276.71    5.45  208.64    0.88   56.20  180.88  0.98 
1 1 1    1   11   21 o  8  295.67    1.75  285.36  166.46  306.49  165.91   29.56  165.91  0.99 
1 1 1    1   11   22 o 17  271.72    1.63  262.89  223.41  272.34  223.00    8.84  223.00  0.99 
1 1 1    1   11   23 o 10  163.21    1.03  132.15  245.72  177.83  247.32   42.72  247.32  0.96 
1 1 1    1   11   24 o  2  304.43    2.03  308.32  259.84  308.23  259.71   12.97  259.71  0.99 
1 1 1    1   11   25 o  9  176.75    1.76  160.97  330.65  190.60  329.78   36.73  329.78  0.97 
1 1 1    1   11   26 o  7   47.23    0.82   89.74   21.06    6.18  200.44   91.73  200.44  0.84 
1 1 1    1   11   27 o 16  135.14    1.12  129.07   39.33  140.32   40.01   18.87   40.01  0.97 
1 1 1    1   11   28 o 17  140.66    1.20  133.05  215.51  145.34  216.60   16.45  216.60  0.97 
1 1 1    1   11   29 o 19  150.15    1.11  138.43  351.32  158.65  351.71   22.79  351.71  0.98 
1 1 1    1   11   30 o 17  101.92    0.79  123.88  254.99   78.90  254.29   40.46   74.29  0.97 
1 1 1    1   11   31 o  6  127.55    0.88  111.19  288.52  142.10  288.37   34.10  288.37  0.98 
1 1 1    1   11   32 o  2  196.49    1.16  162.57  266.42  232.14  266.63   74.43  266.63  0.99 
1 1 1    1   11   33 o 19  152.39    0.97  139.98  267.72  163.65  267.84   26.07  267.84  0.99 
1 1 1    1   11   34 o 12  116.59    0.85  122.81  203.62  108.07  203.65   13.06   23.65  0.98 
1 1 1    1   11   35 o 17  115.05    0.97   74.94  316.02  149.27  316.06   74.87  316.06  0.97 
1 1 1    1   11   36 o 16  136.37    0.91  152.28   49.98  117.68   49.98   34.41  229.98  0.99 
1 1 1    1   11   37 o 16   45.60    0.76   30.64  127.41   46.35  127.41   15.68  127.41  0.84 
1 1 1    1   11   38 o 15   84.20    0.74  104.12  289.99   60.73  289.99   43.72  109.99  0.98 
1 1 1    1   11   39 o  9  219.92    1.25  188.98  264.02  248.41  264.01   58.42  264.01  1.00 
1 1 1    1   11   40 o 11   84.72    0.74   80.49  190.77   85.86  190.77    5.16  190.77  0.98 
1 1 1    1   11   41 o 19   85.13    0.80   82.34  271.22   85.96  271.22    4.25  271.22  0.98 
1 1 1    1   11   42 f  0   55.86    1.06   34.07   47.83   33.46   47.83    0.00    0.00  0.00 
1 1 1    1   11   43 o 11   36.07    0.98   26.88   10.62   39.34   10.62   13.21   10.62  0.91 
1 1 1    1   11   44 o  2   30.56    1.32   42.19  142.04   16.77  142.04   23.93  322.04  0.94 
1 1 1    1   11   45 o 11   47.43    0.73   40.06  212.26   53.29  212.26   14.92  212.26  0.97 
1 1 1    1   11   46 o  2   24.09    0.90   34.97  163.53   11.87  163.53   21.37  343.53  0.94 
1 1 1    1   11   47 f  0   23.05    0.83   22.87   48.97   21.68   48.97    0.00    0.00  0.00 
1 1 1    1   11   48 o 13   28.73    0.75   33.72  191.14   23.31  191.14    8.65   11.14  0.96 
1 1 1    1   11   49 o  9   56.50    0.65   49.03  203.50   65.36  203.50   18.92  203.50  0.99 
1 1 1    1   11   50 o  7   27.31    0.75   26.85  126.47   27.22  126.47    1.79  126.47  0.96 
1 1 1    1   11   51 o 18   29.35    0.72   30.85  302.82   27.85  302.82    1.38  122.82  0.97 
1 1 1    1   11   52 o  4   21.99    0.84   19.58  221.22   22.90  221.22    4.35  221.22  0.94 
1 1 1    1   11   53 o  1   20.84    0.87   23.20  326.99   17.83  326.90    4.08  146.90  0.95 
1 1 1    1   11   54 o 15   29.62    0.71   30.17  215.32   29.55  215.19    1.14  215.19  0.98 
1 1 1    1   11   55 o  6   25.93    0.78   24.58  175.44   27.38  175.53    4.28  175.53  0.97 
1 1 1    1   11   56 o  6   22.01    1.00   17.29  178.44   25.79  177.85    9.59  177.85  0.95 
1 1 1    1   11   57 o 15   28.46    0.90   19.93  288.12   36.43  286.76   17.68  286.76  0.97 
1 1 1    1   11   58 o  6   12.10    1.41    7.50   34.05   11.51   33.53    4.48   33.53  0.77 
1 1 1    1   11   59 o 13   25.72    1.00   23.63  337.14   27.82  337.25    5.74  337.25  0.97 
1 1 1    1   11   60 o  7    7.32    1.58    6.79  257.21    1.75  257.20    4.52   77.20  0.55 
1 1 1    1   11   61 o 11    8.44    1.69    4.63  189.24    3.35  189.22    0.93    9.22  0.45 
1 1 1    1   11   62 o  3    4.89    1.50    2.26  270.32    0.69   90.14    2.80   90.14  0.14 
1 1 1    1   11   63 o  3   24.75    0.78   23.65  119.33   26.45  119.30    5.63  119.30  0.96 
1 1 1    1   11   64 o 10   10.30    1.53   12.88  151.28    2.22  151.36    8.08  331.36  0.61 
1 1 1    1   11   65 o  4   13.10    1.10    5.23  219.49    3.81  219.45    0.04   39.45  0.29 
1 1 1    1   11   66 o  8   12.27    1.24   13.52  294.70    5.28  294.74    4.45  114.74  0.61 
1 1 1    1   11   67 o 13    5.89    1.65    8.62  303.80    3.19  123.82    9.26  123.82  0.25 
1 1 1    1   11   68 f  0   20.76    0.83   19.46  159.54   13.59  159.55    0.00    0.00  0.00 
1 1 1    1   11   69 o  7   15.28    1.13   19.35   35.49   12.03   35.49    1.37  215.49  0.83 
1 1 1    1   11   70 o  6    5.47    1.53    7.85  154.26    2.60  334.29    8.04  334.29  0.26 
1 1 1    1   11   71 o  5    6.10    1.69    1.58  270.47    0.25   90.45    1.35   90.45  0.07 
1 1 1    1   11   72 o 16    5.68    1.51    3.30    8.17    0.45  188.18    2.75  188.18  0.16 
1 1 1    1   11   73 o  7    5.46    1.53    3.58   95.19    0.18  275.16    2.68  275.16  0.21 
1 1 1    1   11   74 o 10   12.18    1.00   11.55  294.23   13.39  294.24    5.26  294.24  0.88 
1 1 1    1   12    0 o  7   59.01    1.01   59.35   90.00    3.90   90.00   57.40  270.00  0.55 
1 1 1    1   12    1 o 18  330.72    1.79  376.99   26.16  314.84   31.96   23.07  211.96  0.99 
1 1 1    1   12    2 o  4  359.73    2.09  449.41  197.46  299.68  206.89  113.01   26.89  0.99 
1 1 1    1   12    3 o  5  479.52    2.72  478.19  284.18  524.12  291.33   96.03  291.33  0.99 
1 1 1    1   12    4 o 19  219.50    1.38  153.79    4.65  265.92   30.27  112.19   30.27  0.96 
1 1 1    1   12    5 o 17  270.37    1.63  257.33   99.35  278.18  105.85   27.33  105.85  0.98 
1 1 1    1   12    6 o 16  183.61    1.38   90.75  288.19  242.70  290.57  151.95  290.57  0.91 
1 1 1    1   12    7 o  2  185.99    1.39  233.85  195.22  161.07  198.23   34.82   18.23  0.96 
1 1 1    1   12    8 o  6  488.41    3.32  493.55  317.97  495.09  319.73   19.39  319.73  0.99 
1 1 1    1   12    9 o 14  288.13    1.72  271.51  319.22  272.32  319.65   21.95  139.65  0.98 
1 1 1    1   12   10 o 14  282.94    1.70  296.70  347.45  290.72    0.50   26.20    0.50  0.98 
1 1 1    1   12   11 o  5  319.98    2.01  311.05  356.19  327.56  357.98   24.28  357.98  0.99 
1 1 1    1   12   12 o  7   93.98    0.88   32.24   94.70   25.78  356.50   14.07  356.50  0.20 
1 1 1    1   12   13 o  2  227.12    1.42  279.66   88.25  187.24   89.27   69.26  269.27  0.98 
1 1 1    1   12   14 o 16  170.52    1.24  183.86  145.14  143.67  142.11   39.07  322.11  0.96 
1 1 1    1   12   15 o  2  427.11    2.26  405.00   35.04  496.57   37.48  146.28   37.48  0.99 
1 1 1    1   12   16 o 19  132.08    1.07   96.98   44.50  138.49   36.72   39.94   36.72  0.90 
1 1 1    1   12   17 o  2  359.37    1.93  308.18  171.00  398.64  170.24   86.48  170.24  0.99 
1 1 1    1   12   18 o  7  262.26    1.47  261.13  208.65  255.08  208.77    5.00   28.77  0.98 
1 1 1    1   12   19 o  2  382.91    2.05  430.75    7.63  337.49    5.52   85.46  185.52  0.99 
1 1 1    1   12   20 o  4  123.49    0.96   92.68  239.68  132.67  232.84   42.99  232.84  0.90 
1 1 1    1   12   21 o  2  100.37    0.88   86.45  283.64   86.96  290.65    4.69  110.65  0.89 
1 1 1    1   12   22 o 11  210.89    1.23  182.73  326.05  228.77  326.92   45.15  326.92  0.98 
1 1 1    1   12   23 o 14   95.15    0.92   74.55   45.26   96.61   40.24   26.03   40.24  0.88 
1 1 1    1   12   24 o 16   95.81    1.58   83.14   99.73   97.41  101.99   21.57  101.99  0.90 
1 1 1    1   12   25 o  6  222.00    2.22  239.49  344.28  212.95  343.70   13.12  163.70  0.99 
1 1 1    1   12   26 o 11  268.45    1.61  234.77   41.44  306.03   41.49   79.61   41.49  0.99 
1 1 1    1   12   27 o  8   61.98    0.93   28.17  110.84   57.45  105.86   30.00  105.86  0.68 
1 1 1    1   12   28 o 10  159.03    1.31  132.87  231.39  181.22  231.19   50.32  231.19  0.98 
1 1 1    1   12   29 o 16   87.94    0.84  103.88   57.84   69.60   57.61   30.02  237.61  0.96 
1 1 1    1   12   30 o  4  174.45    1.07  187.65   66.48  165.77   66.19   14.37  246.19  0.99 
1 1 1    1   12   31 o 11  173.32    1.07  181.03  329.50  166.98  329.48    9.89  149.48  0.99 
1 1 1    1   12   32 o  5  205.65    1.20  190.74  348.33  221.62  348.59   34.54  348.59  0.99 
1 1 1    1   12   33 o 18  120.55    0.87  114.76   31.48  123.63   31.64   10.42   31.64  0.98 
1 1 1    1   12   34 f  0   58.46    1.17   50.78   97.27   50.35   97.17    0.00    0.00  0.00 
1 1 1    1   12   35 o  2   86.53    0.77   83.16  134.30   84.42  134.30    1.38  134.30  0.97 
1 1 1    1   12   36 o  2   55.42    0.75   36.38  192.74   62.69  192.74   26.29  192.74  0.89 
1 1 1    1   12   37 o 16   63.87    0.74   39.95  240.85   78.76  240.85   38.70  240.85  0.93 
1 1 1    1   12   38 o 13  142.71    0.94  111.35    4.46  170.94    4.46   59.04    4.46  0.99 
1 1 1    1   12   39 o  7  181.04    1.09  165.62  334.55  194.26  334.55   27.87  334.55  1.00 
1 1 1    1   12   40 o  4   71.19    0.73   55.43   38.86   83.31   38.86   28.16   38.86  0.97 
1 1 1    1   12   41 o  7  103.87    1.03   88.17  172.41  118.67  172.41   31.83  172.41  0.99 
1 1 1    1   12   42 o 13   31.32    0.94   49.47  303.65   10.76  303.65   37.47  123.65  0.94 
1 1 1    1   12   43 o 17   24.69    1.03   23.52   94.13   19.42   94.13    3.32  274.13  0.85 
1 1 1    1   12   44 o  4   32.96    1.32   49.03   83.18   16.07   83.18   30.99  263.18  0.96 
1 1 1    1   12   45 o  3   16.40    1.13   25.32  288.97    3.83  288.97   20.30  108.97  0.85 
1 1 1    1   12   46 o  5   38.49    0.77   38.21  226.43   38.33  226.43    2.12  226.43  0.97 
1 1 1    1   12   47 o 16   58.04    0.73   66.75  273.86   51.67  273.86   11.59   93.86  0.99 
1 1 1    1   12   48 o 18   33.28    0.73   30.11  262.77   35.89  262.77    7.36  262.77  0.97 
1 1 1    1   12   49 o  2   34.47    0.71   33.96  254.91   35.22  254.91    3.06  254.91  0.98 
1 1 1    1   12   50 o 13   35.67    0.70   32.27   49.11   39.19   49.11    8.62   49.11  0.98 
1 1 1    1   12   51 o 13   18.78    0.95   13.76  357.35   20.76  357.35    7.72  357.35  0.90 
1 1 1    1   12   52 f  0   20.22    0.92   26.32   11.14   24.92   11.16    0.00    0.00  0.00 
1 1 1    1   12   53 o  5   40.94    0.67   47.26  297.85   36.45  297.95    8.11  117.95  0.99 
1 1 1    1   12   54 o 12   23.23    0.84   30.93  304.25   16.20  304.28   12.89  124.28  0.97 
1 1 1    1   12   55 o  9    6.32    1.81   12.61  344.30    2.66  163.52   14.52  163.52  0.73 
1 1 1    1   12   56 o 13   32.36    0.74   28.46    9.38   37.02    8.74   10.53    8.74  0.98 
1 1 1    1   12   57 o 10   12.10    1.72    4.56   42.04    9.70   47.95    5.75   47.95  0.56 
1 1 1    1   12   58 o 16   23.10    0.84   19.11   79.15   26.45   79.18    8.57   79.18  0.96 
1 1 1    1   12   59 o  8    8.09    1.79    7.57  147.68    3.04  147.13    3.91  327.13  0.62 
1 1 1    1   12   60 o 19   15.44    1.09   15.35   64.66   14.12   64.76    0.18  244.76  0.92 
1 1 1    1   12   61 o 19   12.74    1.55   11.01  342.04   11.47  342.18    1.26  342.18  0.85 
1 1 1    1   12   62 o 18   16.57    1.18   16.56  211.92   15.49  211.98    0.23  211.98  0.93 
1 1 1    1   12   63 o 19    8.72    1.73   11.23  246.08    0.57  245.96    8.88   65.96  0.57 
1 1 1    1   12   64 o  9    7.13    1.81    6.58  232.94    1.90   52.96    6.91   52.96  0.22 
1 1 1    1   12   65 o 11    4.38    1.42    6.42   73.76    3.57  253.60    8.24  253.60  0.13 
1 1 1    1   12   66 o 15    7.06    1.78   11.43  336.59    3.07  156.67   11.21  156.67  0.36 
1 1 1    1   12   67 o 13   10.54    1.39    7.78  305.64    2.73  305.66    2.73  125.66  0.39 
1 1 1    1   12   68 o  7    9.23    1.55   12.01  134.20    1.08  134.25    7.27  314.25  0.51 
1 1 1    1   12   69 o 11    7.92    1.63    7.19  255.61    0.01   75.59    5.00   75.59  0.31 
1 1 1    1   12   70 o  3    9.46    1.51   13.82  107.87    2.73  107.87    6.86  287.87  0.65 
1 1 1    1   12   71 o 16    3.70    1.24    3.68  228.38    1.76   48.34    4.31   48.34  0.11 
1 1 1    1   12   72 o 18    5.66    1.55    5.70   27.54    0.62  207.56    4.60  207.56  0.30 
1 1 1    1   12   73 o  4    7.28    1.63    9.10   13.39    2.82   13.41    3.56  193.41  0.63 
1 1 1    1   13    0 o 19   67.60    1.23   38.00  270.00   12.08  270.00    8.95   90.00  0.24 
1 1 1    1   13    1 o  8  314.16    1.86  305.90  316.85  324.39  318.13   30.22  318.13  0.98 
1 1 1    1   13    2 o 13  449.73    2.57  422.68   74.95  509.75   81.39  127.51   81.39  0.99 
1 1 1    1   13    3 o  3  342.84    2.00  448.35  244.48  303.51  245.17   71.06   65.17  0.99 
1 1 1    1   13    4 o 16  141.75    1.19  102.34  135.32  125.73  145.48   10.46  325.48  0.92 
1 1 1    1   13    5 o 19   48.66    1.01   40.34  277.56    3.71   94.57   25.75   94.57  0.19 
1 1 1    1   13    6 o 18  127.08    1.06  102.40  159.22  126.96  147.53   31.02  147.53  0.88 
1 1 1    1   13    7 f  0  351.27    2.05  394.67   31.28  376.43   28.93    0.00    0.00  0.00 
1 1 1    1   13    8 o  1  660.44    4.20  722.54   29.21  644.69   29.47   27.42  209.47  1.00 
1 1 1    1   13    9 o 16  358.84    2.09  337.72   32.84  420.27   27.56  132.28   27.56  0.99 
1 1 1    1   13   10 o 10  293.53    1.63  325.11   10.84  227.01   12.18  125.44  192.18  0.99 
1 1 1    1   13   11 o 18  123.52    0.99   86.21   14.88  136.59  352.15   78.47  352.15  0.79 
1 1 1    1   13   12 o 19  357.00    1.92  344.55  149.68  386.84  150.15   67.84  150.15  0.99 
1 1 1    1   13   13 o 11  370.96    2.15  395.14  259.72  343.96  260.23   47.45   80.23  0.99 
1 1 1    1   13   14 o  4  116.60    0.96   91.13  212.50  109.94  216.58   15.15  216.58  0.88 
1 1 1    1   13   15 o  7  278.91    1.68  291.09  353.78  281.04  354.47   13.53  354.47  0.98 
1 1 1    1   13   16 f  0  274.69    1.53  267.39  219.85  261.90  219.07    0.00    0.00  0.00 
1 1 1    1   13   17 f  0  250.88    1.42  270.57   21.33  275.28   23.04    0.00    0.00  0.00 
1 1 1    1   13   18 o  4  180.81    1.21  153.48   21.30  191.63   17.61   35.50   17.61  0.96 
1 1 1    1   13   19 f  0  346.04    2.02  370.56  165.09  357.84  163.87    0.00    0.00  0.00 
1 1 1    1   13   20 o 12  310.26    1.84  252.87  347.04  353.42  346.21   93.19  346.21  0.99 
1 1 1    1   13   21 o 18  139.92    1.03  157.50  329.84  119.05  327.79   30.83  147.79  0.96 
1 1 1    1   13   22 o 13  187.51    1.23  204.23  186.99  172.54  186.83   22.60    6.83  0.98 
1 1 1    1   13   23 o 15  234.96    1.55  229.91  130.08  243.22  129.82   22.12  129.82  0.99 
1 1 1    1   13   24 o  6  168.62    1.37  206.84   19.13  134.68   18.91   62.39  198.91  0.98 
1 1 1    1   13   25 o 14   92.21    0.92   92.31  233.44   84.63  233.30    3.90   53.30  0.94 
1 1 1    1   13   26 o 19   40.58    1.10   85.75   31.01   12.56  210.78   94.91  210.78  0.86 
1 1 1    1   13   27 o 16  303.25    1.97  285.10   29.51  328.46   29.08   53.13   29.08  1.00 
1 1 1    1   13   28 o  7  150.18    1.21  106.40  201.17  190.87  200.75   87.57  200.75  0.98 
1 1 1    1   13   29 o  3  134.72    1.00  120.75  194.80  148.07  194.25   31.17  194.25  0.98 
1 1 1    1   13   30 o 15   73.28    0.76   45.80  318.20   89.69  317.58   43.98  317.58  0.92 
1 1 1    1   13   31 o 11  221.74    1.28  165.42   19.40  277.43   19.40  114.37   19.40  0.99 
1 1 1    1   13   32 o 18  109.25    1.06   97.87   99.63  116.49   99.65   19.46   99.65  0.98 
1 1 1    1   13   33 o  4  104.34    0.98  104.56  113.84  100.26  113.81    3.54  293.81  0.98 
1 1 1    1   13   34 o  5  227.69    1.31  184.68  194.00  268.48  194.00   84.10  194.00  0.99 
1 1 1    1   13   35 o 10  144.83    0.96  118.62  325.53  167.57  325.53   48.89  325.53  0.99 
1 1 1    1   13   36 o  3   35.02    0.87   15.83   38.38   27.48   38.38   11.61   38.38  0.62 
1 1 1    1   13   37 o  9   58.12    0.83   44.94   42.89   64.41   42.89   19.26   42.89  0.94 
1 1 1    1   13   38 o  1   73.26    0.95   58.67   65.52   83.41   65.52   24.39   65.52  0.97 
1 1 1    1   13   39 o 12  152.34    0.98  116.02  204.14  187.21  204.14   71.63  204.14  0.99 
1 1 1    1   13   40 o 19   10.21    2.31    9.96  271.15    4.88   91.16   14.70   91.16  0.24 
1 1 1    1   13   41 o  6   18.59    1.32   27.09   91.56    3.05   91.56   23.41  271.56  0.79 
1 1 1    1   13   42 o 15   81.93    0.95   77.65  169.73   86.62  169.73   11.44  169.73  0.99 
1 1 1    1   13   43 o  8   21.42    1.14   23.20  192.57   13.95  192.57    8.35   12.57  0.85 
1 1 1    1   13   44 o  6   53.21    0.87   54.42  303.99   52.32  303.99    0.37  303.99  0.98 
1 1 1    1   13   45 o 15   33.80    0.95   24.43  220.18   40.43  220.18   17.27  220.18  0.94 
1 1 1    1   13   46 o 16   42.17    0.71   50.42  105.05   34.93  105.05   12.85  285.05  0.98 
1 1 1    1   13   47 o  9   33.80    0.88   34.42  327.98   33.00  327.98    0.39  327.98  0.97 
1 1 1    1   13   48 o 11   80.76    0.71   78.78   19.33   86.21   19.33   11.59   19.33  1.00 
1 1 1    1   13   49 f  0   21.60    0.91   21.08  342.56   19.97  342.56    0.00    0.00  0.00 
1 1 1    1   13   50 o 17   30.07    0.77   27.84  247.28   31.98  247.28    5.60  247.28  0.97 
1 1 1    1   13   51 o  3   24.30    0.86   24.08  153.71   23.77  153.71    0.94  153.71  0.96 
1 1 1    1   13   52 o 18   46.92    0.68   50.25   41.98   45.57   41.97    1.86  221.97  0.99 
1 1 1    1   13   53 o  1   14.54    1.23   13.02   41.16   13.68   40.94    1.43   40.94  0.89 
1 1 1    1   13   54 o  6    9.40    1.86   18.66    6.49    0.90  186.69   18.53  186.69  0.89 
1 1 1    1   13   55 o  7   50.59    0.68   55.61   38.83   48.39   38.82    3.79  218.82  0.99 
1 1 1    1   13   56 o 19   23.70    0.98   20.90  153.33   26.10  152.30    6.48  152.30  0.96 
1 1 1    1   13   57 o  3   36.27    0.71   33.03  180.67   40.09  180.46    8.68  180.46  0.99 
1 1 1    1   13   58 o 12   11.39    1.59   20.23  238.78    1.88  238.50   17.11   58.50  0.92 
1 1 1    1   13   59 o 10    7.52    1.76    4.29   75.48    1.87   75.15    2.13  255.15  0.39 
1 1 1    1   13   60 o 13    9.95    1.72    8.25   73.76    6.66   73.68    0.99  253.68  0.72 
1 1 1    1   13   61 o  7    5.40    1.58    7.83  298.48    2.04  118.43    9.26  118.43  0.48 
1 1 1    1   13   62 o  4    9.91    1.70   10.92   57.12    4.14   57.12    5.44  237.12  0.69 
1 1 1    1   13   63 o 10    6.00    1.72    6.90  248.93    2.73   68.90    8.22   68.90  0.23 
1 1 1    1   13   64 o  4   14.05    1.23   13.19  319.90    8.01  319.83    1.69  139.83  0.63 
1 1 1    1   13   65 o  4    8.28    1.82    7.87   22.92    0.90  202.93    6.56  202.93  0.29 
1 1 1    1   13   66 o 10    5.42    1.59    2.01  198.57    0.83   18.77    2.24   18.77  0.05 
1 1 1    1   13   67 o  4    6.49    1.67    6.32  157.10    1.70  337.10    6.11  337.10  0.21 
1 1 1    1   13   68 o 10    5.91    1.38    4.53  148.34    1.39  328.42    4.53  328.42  0.15 
1 1 1    1   13   69 o 13   11.96    1.23   10.76  230.78    7.49  230.80    0.03  230.80  0.62 
1 1 1    1   13   70 o 15    5.45    1.58    4.37   52.00    1.21  232.01    4.25  232.01  0.17 
1 1 1    1   13   71 o  9    5.44    1.52    9.15  180.53    2.10    0.53    8.48    0.53  0.39 
1 1 1    1   13   72 o 12    4.15    1.36    3.82   35.70    1.24  215.71    3.92  215.71  0.17 
1 1 1    1   13   73 o  8    5.20    1.45    5.94   83.50    0.16   83.50    4.01  263.50  0.42 
1 1 1    1   14    0 o 15  133.25    1.56  242.19   90.00  111.20   90.00   43.86  270.00  1.00 
1 1 1    1   14    1 o 14  306.32    2.07  302.69   55.48  335.47   53.16   68.53   53.16  0.98 
1 1 1    1   14    2 o  5  237.53    2.24  230.45   89.78  229.30   86.00    4.74  266.00  0.98 
1 1 1    1   14    3 o  7  127.27    1.21  300.57  217.59   42.90   36.62  330.79   36.62  0.96 
1 1 1    1   14    4 o  4  483.93    2.75  398.92   17.25  568.72   17.67  176.46   17.67  0.99 
1 1 1    1   14    5 o  7  450.70    2.93  354.62  286.20  523.16  288.83  152.17  288.83  0.99 
1 1 1    1   14    6 o 13  214.22    1.65  202.57   82.45  230.62   76.10   47.53   76.10  0.97 
1 1 1    1   14    7 o  7  725.88    4.06  778.91  121.13  687.91  119.13   72.47  299.13  1.00 
1 1 1    1   14    8 o  8  284.82    1.59  337.53  125.11  234.82  123.13   91.98  303.13  0.99 
1 1 1    1   14    9 o  5   81.94    0.96   79.66   11.35   49.81   21.90   20.82  201.90  0.73 
1 1 1    1   14   10 o 15  601.95    3.13  436.70    1.17  754.42  359.48  310.71  359.48  1.00 
1 1 1    1   14   11 o 16  288.21    1.61  249.54   91.24  326.99   92.82   88.16   92.82  0.98 
1 1 1    1   14   12 o 13  482.66    2.54  395.59  307.96  561.72  305.82  164.38  305.82  0.99 
1 1 1    1   14   13 o  8  102.69    0.98  113.05  251.10   84.74  255.61    6.79   75.61  0.86 
1 1 1    1   14   14 o 17  377.74    2.19  326.06   48.89  421.18   48.62   94.20   48.62  0.99 
1 1 1    1   14   15 o 14  147.77    1.15  160.15  272.75  127.35  267.20   25.78   87.20  0.95 
1 1 1    1   14   16 o  6  293.66    1.63  335.30  105.64  265.30  105.46   50.01  285.46  0.99 
1 1 1    1   14   17 o 16   56.74    0.91   16.29  138.97    6.21  157.32    3.58  337.32  0.14 
1 1 1    1   14   18 o 10  247.41    1.53  284.21  241.75  214.04  239.66   60.13   59.66  0.99 
1 1 1    1   14   19 o 13  177.85    1.20  175.80   59.04  171.58   60.78    3.06  240.78  0.97 
1 1 1    1   14   20 o  5  169.45    1.40  190.94  260.91  150.35  262.26   29.96   82.26  0.98 
1 1 1    1   14   21 o  1   37.72    0.88   58.22  324.49   12.00  148.19   74.06  148.19  0.66 
1 1 1    1   14   22 o  8  161.34    1.20  170.88  239.44  147.91  240.02   20.11   60.02  0.98 
1 1 1    1   14   23 o  6  332.94    2.32  297.38   43.54  372.90   43.59   83.45   43.59  0.99 
1 1 1    1   14   24 o 12  203.96    1.31  169.93  326.95  239.51  327.04   76.76  327.04  0.99 
1 1 1    1   14   25 o  2  199.94    1.70  192.45  170.96  207.07  171.68   18.58  171.68  0.99 
1 1 1    1   14   26 o 12  245.50    1.72  210.63   93.30  283.53   92.75   79.53   92.75  0.99 
1 1 1    1   14   27 o 15  126.01    1.05  159.62   34.40   93.48   34.27   61.18  214.27  0.98 
1 1 1    1   14   28 o  9  108.54    0.85   85.65  324.67  129.26  323.83   47.55  323.83  0.97 
1 1 1    1   14   29 o  2   93.77    0.98   97.52   41.52   86.63   41.55    9.09  221.55  0.97 
1 1 1    1   14   30 o 13  191.44    1.20  196.37   67.89  187.42   67.99    5.54  247.99  0.99 
1 1 1    1   14   31 o 13   15.03    2.13   13.40  224.21    7.13   44.70   20.32   44.70  0.20 
1 1 1    1   14   32 o 16    4.18    2.10    7.51  167.88    7.32  347.04   14.92  347.04  0.03 
1 1 1    1   14   33 o  9   95.03    0.82   77.49  352.27  106.71  352.27   29.33  352.27  0.97 
1 1 1    1   14   34 o  9   32.05    0.96   56.40  177.71    0.01  177.71   56.42  357.71  0.88 
1 1 1    1   14   35 o 16   38.63    0.88   67.74  241.60    4.04  241.60   63.89   61.60  0.93 
1 1 1    1   14   36 o  1  107.02    0.91  131.48   30.55   79.72   30.55   52.38  210.55  0.99 
1 1 1    1   14   37 f  0   62.73    0.77   82.01  313.66   82.52  313.66    0.00    0.00  0.00 
1 1 1    1   14   38 o 15   56.73    0.77   39.73  329.02   68.21  329.02   28.60  329.02  0.95 
1 1 1    1   14   39 o 16   27.87    1.22   39.14  215.68   11.65  215.68   27.00   35.68  0.90 
1 1 1    1   14   40 o 14   20.26    1.48   39.95  336.58    3.46  156.58   42.52  156.58  0.88 
1 1 1    1   14   41 o 10   82.76    0.87   67.09  265.31   98.08  265.31   33.06  265.31  0.99 
1 1 1    1   14   42 o 16   27.47    1.14   34.14  320.72   17.77  320.73   15.09  140.73  0.92 
1 1 1    1   14   43 o  2   43.59    0.76   36.59  344.62   48.88  344.62   13.91  344.62  0.96 
1 1 1    1   14   44 o  7   59.09    0.78   63.62  252.53   56.24  252.53    4.14   72.53  0.99 
1 1 1    1   14   45 o 10   17.85    1.42   22.49  348.45   10.33  348.45   10.99  168.45  0.89 
1 1 1    1   14   46 o  8   51.48    0.72   50.47   44.59   53.74   44.59    5.92   44.59  0.99 
1 1 1    1   14   47 o  1   71.87    0.78   72.74  174.54   74.05  174.54    5.15  174.54  0.99 
1 1 1    1   14   48 o  9   18.41    1.18   15.30   74.49   18.71   74.49    4.22   74.49  0.90 
1 1 1    1   14   49 o  6   32.21    0.79   24.70    5.79   38.98    5.79   15.58    5.79  0.97 
1 1 1    1   14   50 o  5   23.10    0.92   23.32   29.94   22.00   29.94    0.10  209.94  0.95 
1 1 1    1   14   51 o  9   20.79    0.99   15.41  106.70   24.03  106.67    9.46  106.67  0.93 
1 1 1    1   14   52 o 10   17.70    1.10   16.30  334.86   17.45  334.81    2.02  334.81  0.93 
1 1 1    1   14   53 o 13    6.82    1.86   11.24  107.62    0.89  287.47   11.44  287.47  0.71 
1 1 1    1   14   54 o  4   27.61    0.84   29.98  152.86   25.77  152.94    2.55  332.94  0.98 
1 1 1    1   14   55 f  0    6.99    1.87    3.57  113.85    3.60  115.01    0.00    0.00  0.00 
1 1 1    1   14   56 o 12    5.44    1.65    6.82  110.06    1.54  290.13    8.00  290.13  0.45 
1 1 1    1   14   57 o 12   16.46    1.13   15.28  318.34   16.25  318.08    2.03  318.08  0.93 
1 1 1    1   14   58 o  3   14.35    1.33   14.04  291.69   12.86  291.74    0.23  111.74  0.90 
1 1 1    1   14   59 o 13   13.02    1.56   11.57  267.30   11.75  267.47    1.03  267.47  0.86 
1 1 1    1   14   60 o  9   11.52    1.80   11.70   78.59    8.50   78.71    2.29  258.71  0.84 
1 1 1    1   14   61 o  3   11.69    1.73   11.28  123.33    8.72  123.38    1.54  303.38  0.81 
1 1 1    1   14   62 o 11    8.11    1.67    7.18   55.63    0.05   55.51    5.92  235.51  0.37 
1 1 1    1   14   63 o 10    7.55    1.77    7.19   99.76    1.77  279.67    7.19  279.67  0.24 
1 1 1    1   14   64 o 12    5.32    1.64    8.98  359.17    4.28  179.20   10.81  179.20  0.21 
1 1 1    1   14   65 o 16    9.86    1.64   10.78   37.30    1.31   37.26    6.36  217.26  0.46 
1 1 1    1   14   66 o 17   10.17    1.63   11.83  244.70    2.32  244.64    5.99   64.64  0.52 
1 1 1    1   14   67 f  0    5.26    1.60    6.13  270.65    4.27  270.67    0.00    0.00  0.00 
1 1 1    1   14   68 o 16    8.06    1.72    5.86  286.15    0.18  286.18    3.88  106.18  0.26 
1 1 1    1   14   69 o  8    7.27    1.68    4.83  224.38    0.06   44.35    3.41   44.35  0.23 
1 1 1    1   14   70 o 19    5.19    1.47    0.50  121.53    0.14  301.09    0.49  301.09  0.02 
1 1 1    1   14   71 o  3    7.19    1.67    7.27  162.81    1.31  162.83    3.77  342.83  0.44 
1 1 1    1   14   72 o 13    6.30    1.34    2.70  234.94    0.78  234.96    1.12   54.96  0.21 
1 1 1    1   15    0 f  0  410.20    3.58  438.61   90.00  448.56   90.00    0.00    0.00  0.00 
1 1 1    1   15    1 o 13  248.29    1.85  275.44  258.70  221.36  258.21   44.04   78.21  0.98 
1 1 1    1   15    2 o 17  242.28    1.81  254.18  339.94  237.84  341.95    2.16  341.95  0.98 
1 1 1    1   15    3 o 19  528.58    3.20  576.76  175.96  490.30  172.39   71.97  352.39  1.00 
1 1 1    1   15    4 o 12  198.98    1.41  225.67    2.42  148.26    9.04   90.61  189.04  0.97 
1 1 1    1   15    5 o 10  393.69    2.44  357.42  116.78  436.54  115.40   93.13  115.40  0.99 
1 1 1    1   15    6 o  7  142.34    1.08  168.07  220.84  119.87  224.73   27.24   44.73  0.94 
1 1 1    1   15    7 o  1  290.58    1.62  293.71  283.23  285.85  282.32    0.68  102.33  0.98 
1 1 1    1   15    8 o  6  141.04    1.15  153.59  127.17  113.94  131.75   37.30  311.75  0.94 
1 1 1    1   15    9 o  8  368.99    1.99  384.80  102.88  356.40  104.44   18.63  284.44  0.99 
1 1 1    1   15   10 o 15   85.65    0.97  136.92  326.81   22.96  335.68  105.09  155.68  0.88 
1 1 1    1   15   11 o 19  286.48    1.60  246.90  350.35  303.43  346.04   43.07  346.04  0.98 
1 1 1    1   15   12 o 15  210.09    1.26  186.06  220.74  228.00  220.48   48.61  220.48  0.97 
1 1 1    1   15   13 o  6  354.91    1.92  336.21   93.52  362.76   93.78   22.02   93.78  0.99 
1 1 1    1   15   14 o  3   71.76    0.88   28.03  218.02   39.84  222.64    6.12  222.64  0.51 
1 1 1    1   15   15 o  5  268.08    1.57  336.85  246.21  200.12  246.87  130.19   66.87  0.99 
1 1 1    1   15   16 o 16  235.50    1.37  220.16  254.55  248.35  254.42   33.95  254.42  0.98 
1 1 1    1   15   17 o  5  131.92    1.03  107.52  147.29  139.69  144.87   30.74  144.87  0.94 
1 1 1    1   15   18 o  3   29.59    1.04   86.87  333.91   46.48  155.50  131.17  155.50  0.65 
1 1 1    1   15   19 o 18  293.99    1.77  322.50  312.31  276.20  313.08   31.32  133.08  0.99 
1 1 1    1   15   20 o 17  138.73    1.05  174.78  336.06  102.46  336.25   65.65  156.25  0.98 
1 1 1    1   15   21 o  9   61.91    0.89   70.27   71.52   40.31   70.98   26.18  250.98  0.86 
1 1 1    1   15   22 o  5  407.57    2.35  400.18  127.12  426.67  127.54   40.67  127.54  1.00 
1 1 1    1   15   23 o  5  178.04    1.45  163.42  359.97  194.41    0.57   38.22    0.57  0.98 
1 1 1    1   15   24 o 19   86.43    1.05   72.81  130.43   92.33  131.97   22.98  131.97  0.94 
1 1 1    1   15   25 o 16   56.88    1.15   80.88   94.49   26.93   93.10   51.23  273.10  0.92 
1 1 1    1   15   26 o 11   40.47    0.93   50.43  357.77   20.18  356.70   27.99  176.70  0.84 
1 1 1    1   15   27 o  9  255.23    1.45  230.94  101.71  283.85  101.64   59.43  101.64  1.00 
1 1 1    1   15   28 o  2  110.60    1.01  115.92  175.43  103.52  175.05    9.82  355.05  0.98 
1 1 1    1   15   29 o  3  115.26    0.96  110.71  107.18  117.07  107.48    8.08  107.48  0.98 
1 1 1    1   15   30 o 11  229.48    1.66  198.07  159.99  260.54  159.98   64.56  159.98  0.99 
1 1 1    1   15   31 o 19  115.51    0.89  148.08  162.89   80.47  162.88   66.87  342.88  0.99 
1 1 1    1   15   32 o  4  121.71    0.98  114.65  341.77  124.98  341.77   10.45  341.77  0.98 
1 1 1    1   15   33 o 13  205.95    1.26  181.14   12.33  228.41   12.33   47.11   12.33  0.99 
1 1 1    1   15   34 o  9  210.73    1.29  184.72  136.99  234.36  136.99   49.10  136.99  1.00 
1 1 1    1   15   35 o  6   32.41    1.09    1.54  116.67    4.09  116.66    2.54  116.66  0.09 
1 1 1    1   15   36 o 16   64.08    0.86   41.91   88.65   80.25   88.65   38.11   88.65  0.95 
1 1 1    1   15   37 o 12  186.29    1.14  167.73   78.82  204.14   78.82   37.01   78.82  1.00 
1 1 1    1   15   38 o 10   71.03    0.91   82.04  320.93   58.62  320.93   22.36  140.93  0.98 
1 1 1    1   15   39 o  1   81.75    0.87   77.89  179.06   84.98  179.06    8.81  179.06  0.99 
1 1 1    1   15   40 o  4   34.98    1.09   34.27   38.69   31.82   38.69    1.40  218.69  0.93 
1 1 1    1   15   41 o  8   80.10    0.88   76.86   95.66   84.34   95.66   10.35   95.66  0.99 
1 1 1    1   15   42 o  8   35.77    0.89   39.48   79.47   30.64   79.47    7.12  259.47  0.96 
1 1 1    1   15   43 o 17   67.95    0.80   65.83  339.85   71.86  339.85    9.34  339.85  0.99 
1 1 1    1   15   44 o  3   16.21    1.30   15.42   21.83   11.38   21.83    3.23  201.83  0.80 
1 1 1    1   15   45 o  8   14.49    1.93   11.72  103.64   10.17  103.64    0.94  283.64  0.73 
1 1 1    1   15   46 o 12   27.33    1.00   22.82    2.14   30.36    2.14    8.75    2.14  0.95 
1 1 1    1   15   47 o 15   52.21    0.73   48.73  156.45   57.19  156.45   11.03  156.45  0.99 
1 1 1    1   15   48 o 17    9.80    1.97   16.27  320.46    0.44  320.46   14.98  140.46  0.81 
1 1 1    1   15   49 o  3    9.43    1.84   10.10  337.30    3.16  337.30    6.41  157.30  0.67 
1 1 1    1   15   50 o  2    9.62    1.90    1.93  162.82    1.81  163.52    0.01  343.52  0.19 
1 1 1    1   15   51 o 19   41.20    0.75   40.37  114.50   43.40  114.48    5.41  114.48  0.99 
1 1 1    1   15   52 o  4   40.32    0.87   34.79   22.51   47.04   22.54   14.47   22.54  0.99 
1 1 1    1   15   53 o  5    6.62    1.81    7.17  310.82    0.50  310.96    6.14  130.96  0.54 
1 1 1    1   15   54 o  7   10.69    1.91    8.97  178.76    8.11  179.03    0.33  359.03  0.77 
1 1 1    1   15   55 o  8   19.26    1.11   19.21  243.66   18.63  243.25    0.62  243.25  0.95 
1 1 1    1   15   56 o 16   18.18    1.12   20.44  144.93   15.40  144.70    3.78  324.70  0.95 
1 1 1    1   15   57 o 11   33.75    0.84   30.84   52.49   37.55   52.39    8.76   52.39  0.98 
1 1 1    1   15   58 o 13   10.12    1.78    9.80  346.46    6.57  346.52    2.51  166.52  0.77 
1 1 1    1   15   59 o 10    8.85    1.90    3.39  256.40    3.15  256.59    0.03  256.59  0.35 
1 1 1    1   15   60 o  9   13.97    1.40   10.44  209.32   14.30  209.34    4.68  209.34  0.86 
1 1 1    1   15   61 o  4   16.05    1.40   14.09  127.45   15.25  127.45    3.13  127.45  0.85 
1 1 1    1   15   62 o 10    5.28    1.63    4.22  135.75    2.06  315.87    5.37  315.87  0.12 
1 1 1    1   15   63 o 12    8.09    1.93    4.86  149.86    0.82  329.91    4.37  329.91  0.17 
1 1 1    1   15   64 o 14    6.81    1.84    4.17  138.69    1.21  318.75    4.20  318.75  0.13 
1 1 1    1   15   65 o 11   14.53    1.27   12.39   33.90   10.70   33.96    1.97   33.96  0.67 
1 1 1    1   15   66 o  1    8.30    1.83    7.30  338.94    0.11  158.93    5.20  158.93  0.30 
1 1 1    1   15   67 o  1   13.89    1.64   12.58  345.11   10.38  345.11    1.68  345.11  0.69 
1 1 1    1   15   68 o 15    6.48    1.61    4.16  154.54    0.73  334.58    3.60  334.58  0.17 
1 1 1    1   15   69 o 11    6.08    1.60    7.00  229.14    1.29   49.17    6.16   49.17  0.29 
1 1 1    1   15   70 o  7    5.66    1.65    6.82  291.48    1.17  111.49    5.93  111.49  0.32 
1 1 1    1   15   71 o 12    5.79    1.46    5.09  212.51    0.04  212.50    3.53   32.50  0.31 
1 1 1    1   15   72 o  9    5.67    1.58    5.30  265.53    0.88  265.53    2.84   85.53  0.41 
1 1 1    1   16    0 o 10  213.72    2.58  100.88   90.00  316.20   90.00  205.01   90.00  1.00 
1 1 1    1   16    1 o  8  316.33    2.48  352.22  133.23  279.41  133.74   66.73  313.74  0.99 
1 1 1    1   16    2 o  1  253.23    2.31  240.23  347.82  262.56  347.42   29.23  347.42  0.98 
1 1 1    1   16    3 o  3  499.31    3.04  405.67   35.86  605.45   36.73  218.61   36.73  0.99 
1 1 1    1   16    4 o 13  308.82    1.86  263.60  253.61  347.86  257.04   87.44  257.04  0.98 
1 1 1    1   16    5 o  3  143.18    1.10  187.10  156.41   89.07  149.34   94.83  329.34  0.95 
1 1 1    1   16    6 o  7  229.98    1.47  194.66   88.98  268.16   89.59   89.88   89.59  0.97 
1 1 1    1   16    7 o  9  200.91    1.34  226.51   20.52  175.28   22.85   40.39  202.85  0.97 
1 1 1    1   16    8 o 10  147.64    1.11  194.99  345.93   86.09  348.27  111.52  168.27  0.96 
1 1 1    1   16    9 o 10  119.53    1.01  102.37  239.93  113.39  234.29    9.71  234.29  0.91 
1 1 1    1   16   10 o  7   42.34    1.12   71.09  196.42   21.87   18.67   93.32   18.67  0.59 
1 1 1    1   16   11 o 18  304.64    1.83  312.28   67.12  298.00   67.56    6.74  247.56  0.99 
1 1 1    1   16   12 o  6   85.36    0.91   79.94  235.04   68.96  240.05    3.95   60.05  0.83 
1 1 1    1   16   13 o 10  159.60    1.38  211.82  274.70  111.01  274.29   88.19   94.29  0.97 
1 1 1    1   16   14 o  2  334.46    1.98  311.09  328.17  361.22  326.36   59.01  326.36  0.99 
1 1 1    1   16   15 o 19  272.95    1.90  263.58  315.03  280.54  314.67   21.11  314.67  0.99 
1 1 1    1   16   16 o 11   58.01    1.02   38.93   42.55   33.44   49.05    4.45  229.05  0.61 
1 1 1    1   16   17 o  4  140.40    1.07  195.48   81.06   87.10   81.08   99.79  261.08  0.98 
1 1 1    1   16   18 o 12  251.68    1.57  269.87  321.37  242.75  321.22   13.50  141.22  0.99 
1 1 1    1   16   19 o  6  270.24    1.77  312.14   40.15  239.23   40.22   58.56  220.22  0.99 
1 1 1    1   16   20 o 18  144.61    1.15  144.19   46.24  146.07   46.11    9.92   46.11  0.98 
1 1 1    1   16   21 o  7  205.28    1.34  183.54  166.75  230.67  167.10   55.70  167.10  0.99 
1 1 1    1   16   22 o  4  130.85    1.17  125.60  173.93  132.91  172.44   10.47  172.44  0.98 
1 1 1    1   16   23 o 13  228.81    1.73  233.08  189.75  231.72  189.68    8.87  189.68  0.99 
1 1 1    1   16   24 f  0   49.54    1.05   81.75   28.04   79.88   28.53    0.00    0.00  0.00 
1 1 1    1   16   25 o  5  168.65    1.18  160.07  155.72  178.48  156.11   22.85  156.11  0.99 
1 1 1    1   16   26 o 17  220.82    1.51  198.82  147.44  245.36  147.31   51.60  147.31  0.99 
1 1 1    1   16   27 o  9   75.56    0.97  103.99   24.47   44.56   24.45   57.18  204.45  0.97 
1 1 1    1   16   28 o  3  175.80    1.12  188.82  221.12  162.80  221.02   23.41   41.02  0.99 
1 1 1    1   16   29 o  7  191.43    1.28  171.48  251.21  209.83  251.22   39.60  251.22  0.99 
1 1 1    1   16   30 o 17  119.84    0.99  122.46  211.54  113.70  211.54    8.41   31.54  0.98 
1 1 1    1   16   31 o 15  129.11    0.94  112.20  349.81  142.21  349.81   30.06  349.81  0.99 
1 1 1    1   16   32 o  6   41.59    0.89   64.97   52.17   12.07   52.17   53.00  232.17  0.93 
1 1 1    1   16   33 o 19  203.85    1.22  194.60  194.04  210.76  194.04   15.50  194.04  1.00 
1 1 1    1   16   34 o 13  152.47    1.01  151.09  132.24  151.22  132.24    0.67  312.24  0.99 
1 1 1    1   16   35 o  3   59.62    0.80   32.83  210.28   78.94  210.28   45.97  210.28  0.94 
1 1 1    1   16   36 o  9   71.45    0.95   56.25  115.59   83.03  115.59   27.05  115.59  0.97 
1 1 1    1   16   37 o 19   93.25    1.02  104.45  269.95   81.59  269.95   21.41   89.95  0.99 
1 1 1    1   16   38 o 17   61.21    0.90   87.58  224.57   34.77  224.57   50.80   44.57  0.98 
1 1 1    1   16   39 o 13   33.12    1.15   49.41   62.88   15.02   62.88   32.85  242.88  0.95 
1 1 1    1   16   40 o  1   99.83    0.95   87.97  207.00  113.37  207.00   28.69  207.00  0.99 
1 1 1    1   16   41 o 10   50.51    0.84   48.85  180.86   51.78  180.86    5.07  180.86  0.98 
1 1 1    1   16   42 o  7   18.89    1.47   14.37   90.66   15.84   90.66    2.19   90.66  0.78 
1 1 1    1   16   43 o  3   52.36    0.83   43.62  329.33   61.38  329.33   20.03  329.33  0.98 
1 1 1    1   16   44 o  8   68.77    0.76   65.61   55.90   74.25   55.90   12.08   55.90  0.99 
1 1 1    1   16   45 o  9   65.16    0.82   56.83  138.66   75.41  138.66   21.57  138.66  0.99 
1 1 1    1   16   46 o 10   94.56    0.98   84.14  244.88  108.80  244.88   29.10  244.88  1.00 
1 1 1    1   16   47 o 16   41.04    0.80   41.72   44.47   41.35   44.47    1.82   44.47  0.99 
1 1 1    1   16   48 o  8   21.30    1.19   17.72   16.87   22.93   16.87    6.14   16.87  0.93 
1 1 1    1   16   49 o 16   20.13    1.23   20.85  166.57   18.22  166.55    1.51  346.55  0.94 
1 1 1    1   16   50 o 19   34.46    0.84   32.61  126.43   36.88  126.48    6.11  126.48  0.98 
1 1 1    1   16   51 o  4   44.85    0.88   36.61   82.03   54.26   81.89   19.81   81.89  0.99 
1 1 1    1   16   52 o 19   45.84    0.77   45.06  264.58   48.69  264.33    6.46  264.33  0.99 
1 1 1    1   16   53 o  5   21.12    1.22   22.46  121.35   19.58  120.93    1.50  300.93  0.96 
1 1 1    1   16   54 o  2    9.82    1.99    4.61  102.05    5.81  102.90    1.34  102.90  0.52 
1 1 1    1   16   55 o 19   23.70    1.08   21.00  209.91   25.82  209.63    5.94  209.63  0.96 
1 1 1    1   16   56 o 11    7.30    1.93    7.29  113.20    1.46  113.82    5.38  293.82  0.57 
1 1 1    1   16   57 o 19   14.04    1.63   10.35  261.61   14.45  261.60    4.80  261.60  0.86 
1 1 1    1   16   58 o  4   17.61    1.25   22.53  150.98   12.67  150.90    8.19  330.90  0.95 
1 1 1    1   16   59 o 10   10.11    1.96   10.00  300.46    6.30  300.54    2.94  120.54  0.77 
1 1 1    1   16   60 o  7   14.46    1.42   14.97  116.07   11.93  116.14    1.30  296.14  0.87 
1 1 1    1   16   61 o  5    8.12    1.93   11.72  288.48    1.50  108.44   10.97  108.44  0.49 
1 1 1    1   16   62 o  4   16.43    1.51   10.70  246.78   11.98  246.81    4.08  246.81  0.60 
1 1 1    1   16   63 o  3    7.80    2.06    5.57  134.83    1.02  314.78    5.05  314.78  0.19 
1 1 1    1   16   64 o  4   16.57    1.34   14.12  120.22   14.68  120.24    4.68  120.24  0.74 
1 1 1    1   16   65 o 18    7.54    1.88   11.52   45.60    1.97  225.58   10.03  225.58  0.40 
1 1 1    1   16   66 o 13    4.65    1.51    2.74   23.53    1.25  203.54    3.15  203.54  0.07 
1 1 1    1   16   67 o  4    6.50    1.64    1.28  355.49    0.24  175.31    1.13  175.31  0.05 
1 1 1    1   16   68 o 10    5.07    1.55    3.46   61.49    1.19  241.52    3.60  241.52  0.12 
1 1 1    1   16   69 o  4    4.49    1.40    4.06  307.68    1.51  127.69    4.33  127.69  0.15 
1 1 1    1   16   70 o  8   10.47    1.46    9.59  318.41    7.96  318.42    1.25  318.42  0.70 
1 1 1    1   16   71 o  6    5.09    1.51    6.62   27.53    0.56  207.52    5.20  207.52  0.40 
1 1 1    1   17    0 o  7   89.67    1.25   26.88   90.00   88.05   90.00   42.41   90.00  0.75 
1 1 1    1   17    1 o 14  184.38    1.28  236.00  143.65  117.98  144.64  123.91  324.64  0.98 
1 1 1    1   17    2 o 12  167.34    1.58  213.71  235.84  111.69  235.90  101.24   55.90  0.97 
1 1 1    1   17    3 o 19  227.34    1.75  231.81  145.19  216.06  142.47   13.37  322.47  0.98 
1 1 1    1   17    4 o 11  228.60    1.67  255.47   99.09  197.88   96.06   53.16  276.06  0.98 
1 1 1    1   17    5 o  5  231.67    1.38  167.98  102.78  285.47  104.69  119.93  104.69  0.97 
1 1 1    1   17    6 o 15  117.36    1.02  160.21  226.25   65.50  225.78   90.78   45.78  0.94 
1 1 1    1   17    7 o  3   74.63    0.93  136.75  112.64    7.41  112.89  118.27  292.89  0.89 
1 1 1    1   17    8 o 18  184.74    1.18  205.87   80.56  167.23   80.14   25.37  260.14  0.97 
1 1 1    1   17    9 o  1  166.30    1.20  198.09   14.42  134.64   15.72   53.84  195.72  0.97 
1 1 1    1   17   10 o  4  255.76    1.60  246.72  217.31  267.41  216.32   30.45  216.32  0.99 
1 1 1    1   17   11 o 18  201.72    1.35  209.30  266.45  194.04  267.53    7.39   87.53  0.98 
1 1 1    1   17   12 o 10   87.21    0.94   83.42  290.72   76.08  286.42    1.63  106.42  0.88 
1 1 1    1   17   13 o 19  255.82    1.60  305.79   19.04  212.33   18.94   82.25  198.94  0.99 
1 1 1    1   17   14 o 18  219.57    1.43  238.96   33.41  203.28   33.33   27.02  213.33  0.99 
1 1 1    1   17   15 f  0  145.54    1.11  177.09  106.16  167.36  105.53    0.00    0.00  0.00 
1 1 1    1   17   16 o  1  139.37    1.20  135.24  167.08  143.45  166.31   16.68  166.31  0.97 
1 1 1    1   17   17 o  8  168.95    1.37  127.39   93.53  206.01   92.97   82.24   92.97  0.98 
1 1 1    1   17   18 o 12  265.91    1.64  267.48  154.71  270.97  154.80   13.70  154.80  0.99 
1 1 1    1   17   19 o 12   25.49    1.18   44.82   73.69   14.24  253.29   55.44  253.29  0.53 
1 1 1    1   17   20 o  8  130.88    0.97  118.54  190.99  138.99  191.11   22.81  191.11  0.97 
1 1 1    1   17   21 o 16   70.78    0.91   54.14  203.70   73.53  201.34   18.31  201.34  0.91 
1 1 1    1   17   22 o  2  103.83    1.15  115.00  270.84   91.18  270.62   19.96   90.62  0.97 
1 1 1    1   17   23 o  4   22.34    1.31   23.03  168.60    2.46  347.75   25.27  347.75  0.46 
1 1 1    1   17   24 o 15  166.53    1.19  206.09  219.36  129.31  219.43   71.99   39.43  0.99 
1 1 1    1   17   25 o 11  130.94    1.13  141.35  211.43  119.95  211.34   18.45   31.34  0.99 
1 1 1    1   17   26 o  1  128.54    1.05  124.14  281.08  130.79  281.35    8.46  281.35  0.98 
1 1 1    1   17   27 o  9  117.35    1.15  101.37  322.12  129.56  322.05   29.21  322.05  0.98 
1 1 1    1   17   28 o 13  112.61    1.07  115.20   79.57  106.61   79.57    7.83  259.57  0.98 
1 1 1    1   17   29 f  0   54.39    0.96   55.43  257.68   55.36  257.68    0.00    0.00  0.00 
1 1 1    1   17   30 o 19   45.48    1.00   50.53  349.35   31.94  349.35   18.62  169.35  0.91 
1 1 1    1   17   31 o 14  104.93    0.88   75.63   13.29  129.29   13.29   53.49   13.29  0.98 
1 1 1    1   17   32 o 10   59.62    0.89   53.48  329.23   59.65  329.22    5.95  329.22  0.95 
1 1 1    1   17   33 o 12  160.81    1.06  154.22  200.99  164.80  200.99    9.67  200.99  0.99 
1 1 1    1   17   34 o 13  118.32    0.91  101.94  220.95  132.31  220.95   30.22  220.95  0.99 
1 1 1    1   17   35 o 10   13.49    1.86   11.74  283.17    2.30  103.17   13.95  103.17  0.35 
1 1 1    1   17   36 o 19  113.65    1.02  116.24    2.26  111.21    2.26    3.20  182.26  0.99
[truncated: 6,622,211 more chars]
