# Supplementary material for: A computationally designed binding mode flip leads to a novel class of potent tri-vector cyclophilin inhibitors
Source: Chem Sci. 2018 Oct 23;10(2):542–7. doi: 10.1039/c8sc03831g (PMC6335623; doi:10.1039/c8sc03831g)
Supplement: Supplementary file 1 [file SC-010-C8SC03831G-s001.zip › Crystallographic_information_files/CypA_lig15_coord.cif]

data_UNNAMED
# 
loop_
_atom_site.group_PDB 
_atom_site.id 
_atom_site.auth_atom_id 
_atom_site.label_atom_id 
_atom_site.label_alt_id 
_atom_site.auth_comp_id 
_atom_site.label_comp_id 
_atom_site.pdbx_auth_comp_id 
_atom_site.auth_asym_id 
_atom_site.label_asym_id 
_atom_site.auth_seq_id 
_atom_site.label_seq_id 
_atom_site.pdbx_PDB_ins_code 
_atom_site.Cartn_x 
_atom_site.Cartn_y 
_atom_site.Cartn_z 
_atom_site.occupancy 
_atom_site.B_iso_or_equiv 
_atom_site.pdbx_PDB_model_num 
_atom_site.label_entity_id 
_atom_site.type_symbol 
_atom_site.pdbx_formal_charge 
ATOM   1    N   N   . MET MET MET A A 1   1   . -24.255 0.444  -16.664 1.00 64.23 1 . N  ? 
ATOM   2    CA  CA  . MET MET MET A A 1   1   . -24.158 -1.058 -16.693 1.00 65.46 1 . C  ? 
ATOM   3    CB  CB  . MET MET MET A A 1   1   . -24.974 -1.649 -17.870 1.00 65.85 1 . C  ? 
ATOM   4    CG  CG  . MET MET MET A A 1   1   . -26.444 -1.911 -17.575 1.00 63.36 1 . C  ? 
ATOM   5    SD  SD  . MET MET MET A A 1   1   . -26.771 -2.956 -16.135 1.00 65.33 1 . S  ? 
ATOM   6    CE  CE  . MET MET MET A A 1   1   . -25.902 -4.488 -16.501 1.00 57.73 1 . C  ? 
ATOM   7    C   C   . MET MET MET A A 1   1   . -22.720 -1.582 -16.775 1.00 62.69 1 . C  ? 
ATOM   8    O   O   . MET MET MET A A 1   1   . -22.407 -2.662 -16.249 1.00 66.40 1 . O  ? 
ATOM   9    N   N   . VAL VAL VAL A A 2   2   . -21.859 -0.861 -17.486 1.00 55.16 1 . N  ? 
ATOM   10   CA  CA  . VAL VAL VAL A A 2   2   . -20.459 -1.257 -17.531 1.00 47.36 1 . C  ? 
ATOM   11   CB  CB  . VAL VAL VAL A A 2   2   . -20.177 -2.402 -18.570 1.00 49.28 1 . C  ? 
ATOM   12   CG1 CG1 . VAL VAL VAL A A 2   2   . -20.675 -2.046 -19.967 1.00 50.62 1 . C  ? 
ATOM   13   CG2 CG2 . VAL VAL VAL A A 2   2   . -18.706 -2.840 -18.558 1.00 47.88 1 . C  ? 
ATOM   14   C   C   . VAL VAL VAL A A 2   2   . -19.581 -0.001 -17.559 1.00 36.58 1 . C  ? 
ATOM   15   O   O   . VAL VAL VAL A A 2   2   . -19.928 1.071  -18.091 1.00 31.28 1 . O  ? 
ATOM   16   N   N   . ASN ASN ASN A A 3   3   . -18.478 -0.125 -16.832 1.00 27.60 1 . N  ? 
ATOM   17   CA  CA  . ASN ASN ASN A A 3   3   . -17.654 1.023  -16.541 1.00 23.81 1 . C  ? 
ATOM   18   CB  CB  . ASN ASN ASN A A 3   3   . -16.658 0.657  -15.430 1.00 20.06 1 . C  ? 
ATOM   19   CG  CG  . ASN ASN ASN A A 3   3   . -17.247 0.732  -14.020 1.00 20.06 1 . C  ? 
ATOM   20   OD1 OD1 . ASN ASN ASN A A 3   3   . -18.177 1.473  -13.764 1.00 17.69 1 . O  ? 
ATOM   21   ND2 ND2 . ASN ASN ASN A A 3   3   . -16.687 -0.035 -13.114 1.00 20.88 1 . N  ? 
ATOM   22   C   C   . ASN ASN ASN A A 3   3   . -16.893 1.401  -17.798 1.00 20.53 1 . C  ? 
ATOM   23   O   O   . ASN ASN ASN A A 3   3   . -16.388 0.494  -18.528 1.00 19.29 1 . O  ? 
ATOM   24   N   N   . PRO PRO PRO A A 4   4   . -16.734 2.724  -18.039 1.00 18.24 1 . N  ? 
ATOM   25   CA  CA  . PRO PRO PRO A A 4   4   . -16.063 3.116  -19.272 1.00 17.29 1 . C  ? 
ATOM   26   CB  CB  . PRO PRO PRO A A 4   4   . -16.388 4.639  -19.407 1.00 18.88 1 . C  ? 
ATOM   27   CG  CG  . PRO PRO PRO A A 4   4   . -16.594 5.071  -18.009 1.00 18.55 1 . C  ? 
ATOM   28   CD  CD  . PRO PRO PRO A A 4   4   . -17.316 3.904  -17.347 1.00 18.15 1 . C  ? 
ATOM   29   C   C   . PRO PRO PRO A A 4   4   . -14.578 2.885  -19.189 1.00 18.51 1 . C  ? 
ATOM   30   O   O   . PRO PRO PRO A A 4   4   . -14.046 2.737  -18.077 1.00 17.32 1 . O  ? 
ATOM   31   N   N   . THR THR THR A A 5   5   . -13.948 2.725  -20.360 1.00 19.53 1 . N  ? 
ATOM   32   CA  CA  . THR THR THR A A 5   5   . -12.495 2.479  -20.506 1.00 19.15 1 . C  ? 
ATOM   33   CB  CB  . THR THR THR A A 5   5   . -12.157 1.150  -21.247 1.00 21.69 1 . C  ? 
ATOM   34   OG1 OG1 . THR THR THR A A 5   5   . -12.725 -0.004 -20.579 1.00 21.93 1 . O  ? 
ATOM   35   CG2 CG2 . THR THR THR A A 5   5   . -10.604 0.940  -21.350 1.00 22.90 1 . C  ? 
ATOM   36   C   C   . THR THR THR A A 5   5   . -11.937 3.670  -21.299 1.00 16.66 1 . C  ? 
ATOM   37   O   O   . THR THR THR A A 5   5   . -12.476 4.011  -22.366 1.00 16.49 1 . O  ? 
ATOM   38   N   N   . VAL VAL VAL A A 6   6   . -10.789 4.243  -20.857 1.00 14.94 1 . N  ? 
ATOM   39   CA  CA  . VAL VAL VAL A A 6   6   . -10.141 5.303  -21.629 1.00 14.81 1 . C  ? 
ATOM   40   CB  CB  . VAL VAL VAL A A 6   6   . -10.282 6.705  -20.953 1.00 16.31 1 . C  ? 
ATOM   41   CG1 CG1 . VAL VAL VAL A A 6   6   . -11.736 7.078  -20.807 1.00 17.43 1 . C  ? 
ATOM   42   CG2 CG2 . VAL VAL VAL A A 6   6   . -9.647  6.697  -19.598 1.00 17.92 1 . C  ? 
ATOM   43   C   C   . VAL VAL VAL A A 6   6   . -8.690  4.880  -21.871 1.00 14.01 1 . C  ? 
ATOM   44   O   O   . VAL VAL VAL A A 6   6   . -8.172  3.944  -21.200 1.00 13.31 1 . O  ? 
ATOM   45   N   N   . PHE PHE PHE A A 7   7   . -8.050  5.505  -22.831 1.00 13.51 1 . N  ? 
ATOM   46   CA  CA  . PHE PHE PHE A A 7   7   . -6.646  5.218  -23.104 1.00 14.80 1 . C  ? 
ATOM   47   CB  CB  . PHE PHE PHE A A 7   7   . -6.462  4.410  -24.399 1.00 16.57 1 . C  ? 
ATOM   48   CG  CG  . PHE PHE PHE A A 7   7   . -6.664  5.224  -25.661 1.00 14.67 1 . C  ? 
ATOM   49   CD1 CD1 . PHE PHE PHE A A 7   7   . -5.570  5.906  -26.252 1.00 16.09 1 . C  ? 
ATOM   50   CE1 CE1 . PHE PHE PHE A A 7   7   . -5.765  6.669  -27.375 1.00 16.36 1 . C  ? 
ATOM   51   CZ  CZ  . PHE PHE PHE A A 7   7   . -7.056  6.797  -27.915 1.00 15.75 1 . C  ? 
ATOM   52   CE2 CE2 . PHE PHE PHE A A 7   7   . -8.139  6.127  -27.375 1.00 17.51 1 . C  ? 
ATOM   53   CD2 CD2 . PHE PHE PHE A A 7   7   . -7.924  5.301  -26.249 1.00 17.74 1 . C  ? 
ATOM   54   C   C   . PHE PHE PHE A A 7   7   . -5.821  6.473  -23.139 1.00 14.42 1 . C  ? 
ATOM   55   O   O   . PHE PHE PHE A A 7   7   . -6.318  7.526  -23.528 1.00 12.44 1 . O  ? 
ATOM   56   N   N   . PHE PHE PHE A A 8   8   . -4.544  6.309  -22.777 1.00 13.54 1 . N  ? 
ATOM   57   CA  CA  . PHE PHE PHE A A 8   8   . -3.448  7.248  -23.093 1.00 12.73 1 . C  ? 
ATOM   58   CB  CB  . PHE PHE PHE A A 8   8   . -2.665  7.716  -21.853 1.00 12.74 1 . C  ? 
ATOM   59   CG  CG  . PHE PHE PHE A A 8   8   . -3.454  8.491  -20.826 1.00 12.59 1 . C  ? 
ATOM   60   CD1 CD1 . PHE PHE PHE A A 8   8   . -4.700  9.081  -21.087 1.00 12.81 1 . C  ? 
ATOM   61   CE1 CE1 . PHE PHE PHE A A 8   8   . -5.348  9.843  -20.081 1.00 12.13 1 . C  ? 
ATOM   62   CZ  CZ  . PHE PHE PHE A A 8   8   . -4.732  10.073 -18.875 1.00 12.57 1 . C  ? 
ATOM   63   CE2 CE2 . PHE PHE PHE A A 8   8   . -3.511  9.494  -18.598 1.00 12.67 1 . C  ? 
ATOM   64   CD2 CD2 . PHE PHE PHE A A 8   8   . -2.856  8.714  -19.547 1.00 13.21 1 . C  ? 
ATOM   65   C   C   . PHE PHE PHE A A 8   8   . -2.429  6.581  -23.979 1.00 13.11 1 . C  ? 
ATOM   66   O   O   . PHE PHE PHE A A 8   8   . -1.985  5.448  -23.679 1.00 14.35 1 . O  ? 
ATOM   67   N   N   . ASP ASP ASP A A 9   9   . -2.016  7.262  -25.026 1.00 12.51 1 . N  ? 
ATOM   68   CA  CA  . ASP ASP ASP A A 9   9   . -0.847  6.835  -25.822 1.00 13.68 1 . C  ? 
ATOM   69   CB  CB  . ASP ASP ASP A A 9   9   . -1.070  7.007  -27.307 1.00 14.97 1 . C  ? 
ATOM   70   CG  CG  . ASP ASP ASP A A 9   9   . -1.999  5.948  -27.868 1.00 16.91 1 . C  ? 
ATOM   71   OD1 OD1 . ASP ASP ASP A A 9   9   . -2.130  4.864  -27.263 1.00 19.75 1 . O  ? 
ATOM   72   OD2 OD2 . ASP ASP ASP A A 9   9   . -2.542  6.188  -28.938 1.00 23.43 1 . O  ? 
ATOM   73   C   C   . ASP ASP ASP A A 9   9   . 0.322   7.719  -25.367 1.00 13.87 1 . C  ? 
ATOM   74   O   O   . ASP ASP ASP A A 9   9   . 0.234   8.967  -25.519 1.00 15.69 1 . O  ? 
ATOM   75   N   N   . ILE ILE ILE A A 10  10  . 1.318   7.096  -24.747 1.00 12.34 1 . N  ? 
ATOM   76   CA  CA  . ILE ILE ILE A A 10  10  . 2.423   7.825  -24.099 1.00 13.08 1 . C  ? 
ATOM   77   CB  CB  . ILE ILE ILE A A 10  10  . 2.887   7.078  -22.792 1.00 12.06 1 . C  ? 
ATOM   78   CG1 CG1 . ILE ILE ILE A A 10  10  . 1.723   6.866  -21.818 1.00 12.31 1 . C  ? 
ATOM   79   CD1 CD1 . ILE ILE ILE A A 10  10  . 1.143   8.170  -21.268 1.00 12.01 1 . C  ? 
ATOM   80   CG2 CG2 . ILE ILE ILE A A 10  10  . 4.110   7.715  -22.081 1.00 12.46 1 . C  ? 
ATOM   81   C   C   . ILE ILE ILE A A 10  10  . 3.627   7.999  -24.994 1.00 13.77 1 . C  ? 
ATOM   82   O   O   . ILE ILE ILE A A 10  10  . 4.000   7.075  -25.696 1.00 15.90 1 . O  ? 
ATOM   83   N   N   . ALA ALA ALA A A 11  11  . 4.283   9.165  -24.958 1.00 13.91 1 . N  ? 
ATOM   84   CA  CA  . ALA ALA ALA A A 11  11  . 5.531   9.360  -25.707 1.00 15.02 1 . C  ? 
ATOM   85   CB  CB  . ALA ALA ALA A A 11  11  . 5.330   10.284 -26.874 1.00 15.29 1 . C  ? 
ATOM   86   C   C   . ALA ALA ALA A A 11  11  . 6.602   9.951  -24.788 1.00 16.26 1 . C  ? 
ATOM   87   O   O   . ALA ALA ALA A A 11  11  . 6.309   10.610 -23.792 1.00 14.62 1 . O  ? 
ATOM   88   N   N   . VAL VAL VAL A A 12  12  . 7.846   9.667  -25.159 1.00 15.85 1 . N  ? 
ATOM   89   CA  CA  . VAL VAL VAL A A 12  12  . 9.026   10.022 -24.358 1.00 16.50 1 . C  ? 
ATOM   90   CB  CB  . VAL VAL VAL A A 12  12  . 9.736   8.760  -23.926 1.00 19.57 1 . C  ? 
ATOM   91   CG1 CG1 . VAL VAL VAL A A 12  12  . 11.016  9.103  -23.160 1.00 20.20 1 . C  ? 
ATOM   92   CG2 CG2 . VAL VAL VAL A A 12  12  . 8.852   7.876  -23.075 1.00 19.07 1 . C  ? 
ATOM   93   C   C   . VAL VAL VAL A A 12  12  . 9.956   10.855 -25.240 1.00 16.64 1 . C  ? 
ATOM   94   O   O   . VAL VAL VAL A A 12  12  . 10.463  10.353 -26.246 1.00 16.05 1 . O  ? 
ATOM   95   N   N   . ASP ASP ASP A A 13  13  . 10.143  12.141 -24.918 1.00 16.39 1 . N  ? 
ATOM   96   CA  CA  . ASP ASP ASP A A 13  13  . 10.815  13.059 -25.880 1.00 19.31 1 . C  ? 
ATOM   97   CB  CB  . ASP ASP ASP A A 13  13  . 12.348  12.887 -25.790 1.00 20.77 1 . C  ? 
ATOM   98   CG  CG  . ASP ASP ASP A A 13  13  . 12.952  13.553 -24.585 1.00 23.70 1 . C  ? 
ATOM   99   OD1 OD1 . ASP ASP ASP A A 13  13  . 12.289  14.379 -23.919 1.00 22.66 1 . O  ? 
ATOM   100  OD2 OD2 . ASP ASP ASP A A 13  13  . 14.142  13.278 -24.313 1.00 27.59 1 . O  ? 
ATOM   101  C   C   . ASP ASP ASP A A 13  13  . 10.240  12.949 -27.334 1.00 20.24 1 . C  ? 
ATOM   102  O   O   . ASP ASP ASP A A 13  13  . 10.955  12.983 -28.362 1.00 20.53 1 . O  ? 
ATOM   103  N   N   . GLY GLY GLY A A 14  14  . 8.923   12.831 -27.398 1.00 18.47 1 . N  ? 
ATOM   104  CA  CA  . GLY GLY GLY A A 14  14  . 8.239   12.744 -28.655 1.00 20.51 1 . C  ? 
ATOM   105  C   C   . GLY GLY GLY A A 14  14  . 8.197   11.399 -29.357 1.00 21.89 1 . C  ? 
ATOM   106  O   O   . GLY GLY GLY A A 14  14  . 7.561   11.289 -30.404 1.00 24.76 1 . O  ? 
ATOM   107  N   N   . GLU GLU GLU A A 15  15  . 8.860   10.383 -28.820 1.00 18.80 1 . N  ? 
ATOM   108  CA  CA  . GLU GLU GLU A A 15  15  . 8.892   9.037  -29.436 1.00 21.32 1 . C  ? 
ATOM   109  CB  CB  . GLU GLU GLU A A 15  15  . 10.234  8.411  -29.216 1.00 24.44 1 . C  ? 
ATOM   110  CG  CG  . GLU GLU GLU A A 15  15  . 11.372  9.171  -29.915 1.00 30.08 1 . C  ? 
ATOM   111  CD  CD  . GLU GLU GLU A A 15  15  . 11.250  9.176  -31.449 1.00 38.62 1 . C  ? 
ATOM   112  OE1 OE1 . GLU GLU GLU A A 15  15  . 10.944  8.096  -32.043 1.00 42.53 1 . O  ? 
ATOM   113  OE2 OE2 . GLU GLU GLU A A 15  15  . 11.425  10.267 -32.068 1.00 41.01 1 . O  ? 
ATOM   114  C   C   . GLU GLU GLU A A 15  15  . 7.835   8.161  -28.816 1.00 20.04 1 . C  ? 
ATOM   115  O   O   . GLU GLU GLU A A 15  15  . 7.752   8.093  -27.566 1.00 17.89 1 . O  ? 
ATOM   116  N   N   . PRO PRO PRO A A 16  16  . 7.052   7.445  -29.638 1.00 19.14 1 . N  ? 
ATOM   117  CA  CA  . PRO PRO PRO A A 16  16  . 5.995   6.588  -29.043 1.00 18.16 1 . C  ? 
ATOM   118  CB  CB  . PRO PRO PRO A A 16  16  . 5.393   5.870  -30.258 1.00 20.04 1 . C  ? 
ATOM   119  CG  CG  . PRO PRO PRO A A 16  16  . 5.627   6.876  -31.385 1.00 19.65 1 . C  ? 
ATOM   120  CD  CD  . PRO PRO PRO A A 16  16  . 7.043   7.319  -31.116 1.00 20.02 1 . C  ? 
ATOM   121  C   C   . PRO PRO PRO A A 16  16  . 6.590   5.628  -28.059 1.00 17.17 1 . C  ? 
ATOM   122  O   O   . PRO PRO PRO A A 16  16  . 7.677   5.071  -28.341 1.00 16.56 1 . O  ? 
ATOM   123  N   N   . LEU LEU LEU A A 17  17  . 5.907   5.419  -26.926 1.00 14.89 1 . N  ? 
ATOM   124  CA  CA  . LEU LEU LEU A A 17  17  . 6.291   4.375  -25.946 1.00 14.26 1 . C  ? 
ATOM   125  CB  CB  . LEU LEU LEU A A 17  17  . 6.402   4.940  -24.518 1.00 13.89 1 . C  ? 
ATOM   126  CG  CG  . LEU LEU LEU A A 17  17  . 6.697   3.963  -23.401 1.00 13.37 1 . C  ? 
ATOM   127  CD1 CD1 . LEU LEU LEU A A 17  17  . 8.083   3.311  -23.518 1.00 14.78 1 . C  ? 
ATOM   128  CD2 CD2 . LEU LEU LEU A A 17  17  . 6.584   4.611  -22.022 1.00 14.69 1 . C  ? 
ATOM   129  C   C   . LEU LEU LEU A A 17  17  . 5.284   3.269  -25.915 1.00 14.33 1 . C  ? 
ATOM   130  O   O   . LEU LEU LEU A A 17  17  . 5.629   2.076  -26.110 1.00 16.37 1 . O  ? 
ATOM   131  N   N   . GLY GLY GLY A A 18  18  . 4.021   3.614  -25.688 1.00 13.93 1 . N  ? 
ATOM   132  CA  CA  . GLY GLY GLY A A 18  18  . 2.960   2.588  -25.708 1.00 12.74 1 . C  ? 
ATOM   133  C   C   . GLY GLY GLY A A 18  18  . 1.667   3.125  -25.161 1.00 14.83 1 . C  ? 
ATOM   134  O   O   . GLY GLY GLY A A 18  18  . 1.585   4.296  -24.866 1.00 14.72 1 . O  ? 
ATOM   135  N   N   . ARG ARG ARG A A 19  19  . 0.692   2.235  -25.011 1.00 14.35 1 . N  ? 
ATOM   136  CA  CA  . ARG ARG ARG A A 19  19  . -0.688  2.610  -24.682 1.00 14.95 1 . C  ? 
ATOM   137  CB  CB  . ARG ARG ARG A A 19  19  . -1.672  1.955  -25.669 1.00 14.17 1 . C  ? 
ATOM   138  CG  CG  . ARG ARG ARG A A 19  19  . -3.119  2.177  -25.261 1.00 15.06 1 . C  ? 
ATOM   139  CD  CD  . ARG ARG ARG A A 19  19  . -4.043  1.857  -26.387 1.00 14.64 1 . C  ? 
ATOM   140  NE  NE  . ARG ARG ARG A A 19  19  . -4.002  2.907  -27.412 1.00 16.04 1 . N  ? 
ATOM   141  CZ  CZ  . ARG ARG ARG A A 19  19  . -4.797  2.934  -28.472 1.00 16.77 1 . C  ? 
ATOM   142  NH1 NH1 . ARG ARG ARG A A 19  19  . -4.786  3.954  -29.311 1.00 18.87 1 . N  ? 
ATOM   143  NH2 NH2 . ARG ARG ARG A A 19  19  . -5.720  2.002  -28.602 1.00 19.69 1 . N  ? 
ATOM   144  C   C   . ARG ARG ARG A A 19  19  . -0.973  2.088  -23.261 1.00 15.06 1 . C  ? 
ATOM   145  O   O   . ARG ARG ARG A A 19  19  . -0.670  0.958  -22.947 1.00 12.40 1 . O  ? 
ATOM   146  N   N   . VAL VAL VAL A A 20  20  . -1.578  2.944  -22.415 1.00 13.61 1 . N  ? 
ATOM   147  CA  CA  . VAL VAL VAL A A 20  20  . -2.147  2.548  -21.121 1.00 14.43 1 . C  ? 
ATOM   148  CB  CB  . VAL VAL VAL A A 20  20  . -1.559  3.416  -19.972 1.00 13.50 1 . C  ? 
ATOM   149  CG1 CG1 . VAL VAL VAL A A 20  20  . -2.130  2.979  -18.615 1.00 15.47 1 . C  ? 
ATOM   150  CG2 CG2 . VAL VAL VAL A A 20  20  . -0.007  3.404  -20.015 1.00 15.71 1 . C  ? 
ATOM   151  C   C   . VAL VAL VAL A A 20  20  . -3.635  2.764  -21.200 1.00 13.11 1 . C  ? 
ATOM   152  O   O   . VAL VAL VAL A A 20  20  . -4.086  3.846  -21.607 1.00 12.58 1 . O  ? 
ATOM   153  N   N   . SER SER SER A A 21  21  . -4.413  1.764  -20.797 1.00 14.23 1 . N  ? 
ATOM   154  CA  CA  . SER SER SER A A 21  21  . -5.850  1.959  -20.695 1.00 15.77 1 . C  ? 
ATOM   155  CB  CB  . SER SER SER A A 21  21  . -6.603  0.975  -21.563 1.00 17.02 1 . C  ? 
ATOM   156  OG  OG  . SER SER SER A A 21  21  . -6.346  -0.295 -21.073 1.00 21.53 1 . O  ? 
ATOM   157  C   C   . SER SER SER A A 21  21  . -6.286  1.788  -19.267 1.00 12.94 1 . C  ? 
ATOM   158  O   O   . SER SER SER A A 21  21  . -5.613  1.124  -18.531 1.00 15.96 1 . O  ? 
ATOM   159  N   N   . PHE PHE PHE A A 22  22  . -7.442  2.355  -18.903 1.00 13.54 1 . N  ? 
ATOM   160  CA  CA  . PHE PHE PHE A A 22  22  . -7.910  2.503  -17.509 1.00 13.09 1 . C  ? 
ATOM   161  CB  CB  . PHE PHE PHE A A 22  22  . -7.798  3.970  -17.007 1.00 13.31 1 . C  ? 
ATOM   162  CG  CG  . PHE PHE PHE A A 22  22  . -6.428  4.563  -17.155 1.00 11.76 1 . C  ? 
ATOM   163  CD1 CD1 . PHE PHE PHE A A 22  22  . -5.502  4.460  -16.145 1.00 13.27 1 . C  ? 
ATOM   164  CE1 CE1 . PHE PHE PHE A A 22  22  . -4.229  5.006  -16.296 1.00 12.65 1 . C  ? 
ATOM   165  CZ  CZ  . PHE PHE PHE A A 22  22  . -3.935  5.743  -17.447 1.00 13.90 1 . C  ? 
ATOM   166  CE2 CE2 . PHE PHE PHE A A 22  22  . -4.876  5.872  -18.465 1.00 13.50 1 . C  ? 
ATOM   167  CD2 CD2 . PHE PHE PHE A A 22  22  . -6.118  5.325  -18.277 1.00 13.39 1 . C  ? 
ATOM   168  C   C   . PHE PHE PHE A A 22  22  . -9.359  2.141  -17.507 1.00 13.67 1 . C  ? 
ATOM   169  O   O   . PHE PHE PHE A A 22  22  . -10.079 2.550  -18.433 1.00 14.39 1 . O  ? 
ATOM   170  N   N   . GLU GLU GLU A A 23  23  . -9.765  1.365  -16.521 1.00 13.99 1 . N  ? 
ATOM   171  CA  CA  . GLU GLU GLU A A 23  23  . -11.168 1.245  -16.166 1.00 14.19 1 . C  ? 
ATOM   172  CB  CB  . GLU GLU GLU A A 23  23  . -11.455 -0.048 -15.431 1.00 15.56 1 . C  ? 
ATOM   173  CG  CG  . GLU GLU GLU A A 23  23  . -12.915 -0.266 -14.968 1.00 18.09 1 . C  ? 
ATOM   174  CD  CD  . GLU GLU GLU A A 23  23  . -13.192 -1.592 -14.206 1.00 19.93 1 . C  ? 
ATOM   175  OE1 OE1 . GLU GLU GLU A A 23  23  . -12.314 -2.474 -14.030 1.00 19.41 1 . O  ? 
ATOM   176  OE2 OE2 . GLU GLU GLU A A 23  23  . -14.362 -1.768 -13.728 1.00 21.56 1 . O  ? 
ATOM   177  C   C   . GLU GLU GLU A A 23  23  . -11.499 2.394  -15.244 1.00 13.31 1 . C  ? 
ATOM   178  O   O   . GLU GLU GLU A A 23  23  . -10.803 2.627  -14.239 1.00 12.24 1 . O  ? 
ATOM   179  N   N   . LEU LEU LEU A A 24  24  . -12.605 3.068  -15.505 1.00 13.52 1 . N  ? 
ATOM   180  CA  CA  . LEU LEU LEU A A 24  24  . -13.066 4.154  -14.620 1.00 13.72 1 . C  ? 
ATOM   181  CB  CB  . LEU LEU LEU A A 24  24  . -13.379 5.431  -15.395 1.00 13.91 1 . C  ? 
ATOM   182  CG  CG  . LEU LEU LEU A A 24  24  . -12.330 5.941  -16.387 1.00 13.01 1 . C  ? 
ATOM   183  CD1 CD1 . LEU LEU LEU A A 24  24  . -12.829 7.182  -17.076 1.00 14.04 1 . C  ? 
ATOM   184  CD2 CD2 . LEU LEU LEU A A 24  24  . -11.000 6.179  -15.686 1.00 13.75 1 . C  ? 
ATOM   185  C   C   . LEU LEU LEU A A 24  24  . -14.267 3.685  -13.826 1.00 14.27 1 . C  ? 
ATOM   186  O   O   . LEU LEU LEU A A 24  24  . -15.244 3.167  -14.410 1.00 13.55 1 . O  ? 
ATOM   187  N   N   . PHE PHE PHE A A 25  25  . -14.195 3.837  -12.507 1.00 14.78 1 . N  ? 
ATOM   188  CA  CA  . PHE PHE PHE A A 25  25  . -15.207 3.239  -11.565 1.00 14.72 1 . C  ? 
ATOM   189  CB  CB  . PHE PHE PHE A A 25  25  . -14.629 2.954  -10.190 1.00 15.78 1 . C  ? 
ATOM   190  CG  CG  . PHE PHE PHE A A 25  25  . -13.436 2.001  -10.216 1.00 17.31 1 . C  ? 
ATOM   191  CD1 CD1 . PHE PHE PHE A A 25  25  . -13.457 0.822  -10.992 1.00 18.91 1 . C  ? 
ATOM   192  CE1 CE1 . PHE PHE PHE A A 25  25  . -12.373 -0.049 -10.985 1.00 20.78 1 . C  ? 
ATOM   193  CZ  CZ  . PHE PHE PHE A A 25  25  . -11.272 0.276  -10.238 1.00 20.20 1 . C  ? 
ATOM   194  CE2 CE2 . PHE PHE PHE A A 25  25  . -11.219 1.443  -9.478  1.00 20.14 1 . C  ? 
ATOM   195  CD2 CD2 . PHE PHE PHE A A 25  25  . -12.308 2.292  -9.469  1.00 17.58 1 . C  ? 
ATOM   196  C   C   . PHE PHE PHE A A 25  25  . -16.463 4.098  -11.488 1.00 12.96 1 . C  ? 
ATOM   197  O   O   . PHE PHE PHE A A 25  25  . -16.823 4.587  -10.428 1.00 15.10 1 . O  ? 
ATOM   198  N   N   . ALA ALA ALA A A 26  26  . -17.165 4.257  -12.605 1.00 13.84 1 . N  ? 
ATOM   199  CA  CA  . ALA ALA ALA A A 26  26  . -18.367 5.130  -12.667 1.00 15.11 1 . C  ? 
ATOM   200  CB  CB  . ALA ALA ALA A A 26  26  . -18.871 5.243  -14.077 1.00 16.75 1 . C  ? 
ATOM   201  C   C   . ALA ALA ALA A A 26  26  . -19.484 4.613  -11.774 1.00 16.05 1 . C  ? 
ATOM   202  O   O   . ALA ALA ALA A A 26  26  . -20.306 5.358  -11.298 1.00 17.64 1 . O  ? 
ATOM   203  N   N   . ASP ASP ASP A A 27  27  . -19.415 3.320  -11.486 1.00 17.33 1 . N  ? 
ATOM   204  CA  CA  . ASP ASP ASP A A 27  27  . -20.386 2.658  -10.613 1.00 19.40 1 . C  ? 
ATOM   205  CB  CB  . ASP ASP ASP A A 27  27  . -20.344 1.141  -10.764 1.00 20.76 1 . C  ? 
ATOM   206  CG  CG  . ASP ASP ASP A A 27  27  . -18.986 0.545  -10.486 1.00 22.63 1 . C  ? 
ATOM   207  OD1 OD1 . ASP ASP ASP A A 27  27  . -17.992 1.226  -10.556 1.00 23.29 1 . O  ? 
ATOM   208  OD2 OD2 . ASP ASP ASP A A 27  27  . -18.915 -0.643 -10.208 1.00 26.37 1 . O  ? 
ATOM   209  C   C   . ASP ASP ASP A A 27  27  . -20.292 3.076  -9.146  1.00 19.65 1 . C  ? 
ATOM   210  O   O   . ASP ASP ASP A A 27  27  . -21.242 2.951  -8.391  1.00 20.13 1 . O  ? 
ATOM   211  N   N   . LYS LYS LYS A A 28  28  . -19.120 3.546  -8.752  1.00 18.14 1 . N  ? 
ATOM   212  CA  CA  . LYS LYS LYS A A 28  28  . -18.907 4.030  -7.424  1.00 17.72 1 . C  ? 
ATOM   213  CB  CB  . LYS LYS LYS A A 28  28  . -17.823 3.156  -6.799  1.00 21.30 1 . C  ? 
ATOM   214  CG  CG  . LYS LYS LYS A A 28  28  . -18.331 1.725  -6.657  1.00 27.03 1 . C  ? 
ATOM   215  CD  CD  . LYS LYS LYS A A 28  28  . -17.342 0.904  -5.882  1.00 32.70 1 . C  ? 
ATOM   216  CE  CE  . LYS LYS LYS A A 28  28  . -17.807 -0.538 -5.685  1.00 37.01 1 . C  ? 
ATOM   217  NZ  NZ  . LYS LYS LYS A A 28  28  . -18.028 -1.155 -7.025  1.00 39.45 1 . N  ? 
ATOM   218  C   C   . LYS LYS LYS A A 28  28  . -18.607 5.522  -7.258  1.00 15.74 1 . C  ? 
ATOM   219  O   O   . LYS LYS LYS A A 28  28  . -18.911 6.067  -6.197  1.00 15.37 1 . O  ? 
ATOM   220  N   N   . VAL VAL VAL A A 29  29  . -18.027 6.179  -8.273  1.00 13.84 1 . N  ? 
ATOM   221  CA  CA  . VAL VAL VAL A A 29  29  . -17.638 7.577  -8.186  1.00 14.03 1 . C  ? 
ATOM   222  CB  CB  . VAL VAL VAL A A 29  29  . -16.136 7.835  -7.894  1.00 15.33 1 . C  ? 
ATOM   223  CG1 CG1 . VAL VAL VAL A A 29  29  . -15.893 8.060  -6.432  1.00 18.12 1 . C  ? 
ATOM   224  CG2 CG2 . VAL VAL VAL A A 29  29  . -15.261 6.761  -8.480  1.00 17.35 1 . C  ? 
ATOM   225  C   C   . VAL VAL VAL A A 29  29  . -17.982 8.157  -9.531  1.00 13.58 1 . C  ? 
ATOM   226  O   O   . VAL VAL VAL A A 29  29  . -17.083 8.497  -10.361 1.00 12.58 1 . O  ? 
ATOM   227  N   N   . PRO PRO PRO A A 30  30  . -19.288 8.277  -9.821  1.00 12.34 1 . N  ? 
ATOM   228  CA  CA  . PRO PRO PRO A A 30  30  . -19.688 8.720  -11.184 1.00 13.41 1 . C  ? 
ATOM   229  CB  CB  . PRO PRO PRO A A 30  30  . -21.247 8.695  -11.146 1.00 13.86 1 . C  ? 
ATOM   230  CG  CG  . PRO PRO PRO A A 30  30  . -21.557 8.664  -9.715  1.00 12.90 1 . C  ? 
ATOM   231  CD  CD  . PRO PRO PRO A A 30  30  . -20.454 7.829  -9.044  1.00 12.97 1 . C  ? 
ATOM   232  C   C   . PRO PRO PRO A A 30  30  . -19.186 10.104 -11.618 1.00 13.00 1 . C  ? 
ATOM   233  O   O   . PRO PRO PRO A A 30  30  . -18.761 10.254 -12.778 1.00 12.66 1 . O  ? 
ATOM   234  N   N   . LYS LYS LYS A A 31  31  . -19.270 11.109 -10.736 1.00 12.74 1 . N  ? 
ATOM   235  CA  CA  . LYS LYS LYS A A 31  31  . -18.878 12.438 -11.092 1.00 12.47 1 . C  ? 
ATOM   236  CB  CB  . LYS LYS LYS A A 31  31  . -19.346 13.422 -10.022 1.00 13.53 1 . C  ? 
ATOM   237  CG  CG  . LYS LYS LYS A A 31  31  . -19.172 14.902 -10.388 1.00 15.85 1 . C  ? 
ATOM   238  CD  CD  . LYS LYS LYS A A 31  31  . -19.711 15.811 -9.288  1.00 17.20 1 . C  ? 
ATOM   239  CE  CE  . LYS LYS LYS A A 31  31  . -19.625 17.264 -9.652  1.00 18.85 1 . C  ? 
ATOM   240  NZ  NZ  . LYS LYS LYS A A 31  31  . -20.399 18.191 -8.745  1.00 18.69 1 . N  ? 
ATOM   241  C   C   . LYS LYS LYS A A 31  31  . -17.351 12.551 -11.375 1.00 12.34 1 . C  ? 
ATOM   242  O   O   . LYS LYS LYS A A 31  31  . -16.928 13.248 -12.309 1.00 11.81 1 . O  ? 
ATOM   243  N   N   . THR THR THR A A 32  32  . -16.553 11.801 -10.623 1.00 10.47 1 . N  ? 
ATOM   244  CA  CA  . THR THR THR A A 32  32  . -15.109 11.862 -10.711 1.00 10.47 1 . C  ? 
ATOM   245  CB  CB  . THR THR THR A A 32  32  . -14.446 11.325 -9.429  1.00 10.61 1 . C  ? 
ATOM   246  OG1 OG1 . THR THR THR A A 32  32  . -14.990 11.976 -8.265  1.00 10.93 1 . O  ? 
ATOM   247  CG2 CG2 . THR THR THR A A 32  32  . -12.979 11.482 -9.416  1.00 11.44 1 . C  ? 
ATOM   248  C   C   . THR THR THR A A 32  32  . -14.696 11.088 -11.960 1.00 11.41 1 . C  ? 
ATOM   249  O   O   . THR THR THR A A 32  32  . -13.859 11.549 -12.765 1.00 11.95 1 . O  ? 
ATOM   250  N   N   . ALA ALA ALA A A 33  33  . -15.303 9.915  -12.155 1.00 10.14 1 . N  ? 
ATOM   251  CA  CA  . ALA ALA ALA A A 33  33  . -15.038 9.182  -13.357 1.00 10.59 1 . C  ? 
ATOM   252  CB  CB  . ALA ALA ALA A A 33  33  . -15.750 7.835  -13.348 1.00 9.92  1 . C  ? 
ATOM   253  C   C   . ALA ALA ALA A A 33  33  . -15.409 9.970  -14.617 1.00 10.59 1 . C  ? 
ATOM   254  O   O   . ALA ALA ALA A A 33  33  . -14.673 9.980  -15.609 1.00 11.61 1 . O  ? 
ATOM   255  N   N   . GLU GLU GLU A A 34  34  . -16.567 10.642 -14.626 1.00 11.96 1 . N  ? 
ATOM   256  CA  CA  . GLU GLU GLU A A 34  34  . -16.984 11.424 -15.785 1.00 12.58 1 . C  ? 
ATOM   257  CB  CB  . GLU GLU GLU A A 34  34  . -18.393 11.937 -15.562 1.00 13.73 1 . C  ? 
ATOM   258  CG  CG  . GLU GLU GLU A A 34  34  . -18.927 12.847 -16.658 1.00 14.57 1 . C  ? 
ATOM   259  CD  CD  . GLU GLU GLU A A 34  34  . -18.984 12.175 -18.045 1.00 17.08 1 . C  ? 
ATOM   260  OE1 OE1 . GLU GLU GLU A A 34  34  . -18.860 10.925 -18.226 1.00 17.59 1 . O  ? 
ATOM   261  OE2 OE2 . GLU GLU GLU A A 34  34  . -19.186 12.940 -19.018 1.00 21.26 1 . O  ? 
ATOM   262  C   C   . GLU GLU GLU A A 34  34  . -16.062 12.566 -16.141 1.00 12.32 1 . C  ? 
ATOM   263  O   O   . GLU GLU GLU A A 34  34  . -15.804 12.790 -17.328 1.00 10.96 1 . O  ? 
ATOM   264  N   N   . ASN ASN ASN A A 35  35  . -15.579 13.293 -15.121 1.00 11.49 1 . N  ? 
ATOM   265  CA  CA  . ASN ASN ASN A A 35  35  . -14.524 14.320 -15.322 1.00 11.48 1 . C  ? 
ATOM   266  CB  CB  . ASN ASN ASN A A 35  35  . -14.103 14.876 -13.957 1.00 11.98 1 . C  ? 
ATOM   267  CG  CG  . ASN ASN ASN A A 35  35  . -13.067 16.005 -14.044 1.00 11.10 1 . C  ? 
ATOM   268  OD1 OD1 . ASN ASN ASN A A 35  35  . -13.259 17.032 -14.707 1.00 13.05 1 . O  ? 
ATOM   269  ND2 ND2 . ASN ASN ASN A A 35  35  . -11.937 15.783 -13.398 1.00 11.17 1 . N  ? 
ATOM   270  C   C   . ASN ASN ASN A A 35  35  . -13.336 13.744 -16.097 1.00 11.01 1 . C  ? 
ATOM   271  O   O   . ASN ASN ASN A A 35  35  . -12.924 14.275 -17.122 1.00 11.57 1 . O  ? 
ATOM   272  N   N   . PHE PHE PHE A A 36  36  . -12.794 12.629 -15.616 1.00 10.39 1 . N  ? 
ATOM   273  CA  CA  . PHE PHE PHE A A 36  36  . -11.609 12.067 -16.275 1.00 10.58 1 . C  ? 
ATOM   274  CB  CB  . PHE PHE PHE A A 36  36  . -10.984 10.964 -15.430 1.00 11.59 1 . C  ? 
ATOM   275  CG  CG  . PHE PHE PHE A A 36  36  . -9.642  10.470 -15.880 1.00 11.65 1 . C  ? 
ATOM   276  CD1 CD1 . PHE PHE PHE A A 36  36  . -9.551  9.409  -16.774 1.00 11.98 1 . C  ? 
ATOM   277  CE1 CE1 . PHE PHE PHE A A 36  36  . -8.345  8.830  -17.101 1.00 13.12 1 . C  ? 
ATOM   278  CZ  CZ  . PHE PHE PHE A A 36  36  . -7.195  9.362  -16.585 1.00 12.77 1 . C  ? 
ATOM   279  CE2 CE2 . PHE PHE PHE A A 36  36  . -7.257  10.349 -15.661 1.00 12.81 1 . C  ? 
ATOM   280  CD2 CD2 . PHE PHE PHE A A 36  36  . -8.479  10.902 -15.294 1.00 12.00 1 . C  ? 
ATOM   281  C   C   . PHE PHE PHE A A 36  36  . -11.913 11.543 -17.670 1.00 10.77 1 . C  ? 
ATOM   282  O   O   . PHE PHE PHE A A 36  36  . -11.130 11.716 -18.619 1.00 11.34 1 . O  ? 
ATOM   283  N   N   . ARG ARG ARG A A 37  37  . -13.063 10.894 -17.816 1.00 11.05 1 . N  ? 
ATOM   284  CA  CA  . ARG ARG ARG A A 37  37  . -13.509 10.473 -19.192 1.00 12.52 1 . C  ? 
ATOM   285  CB  CB  . ARG ARG ARG A A 37  37  . -14.889 9.808  -19.126 1.00 12.63 1 . C  ? 
ATOM   286  CG  CG  . ARG ARG ARG A A 37  37  . -15.228 9.035  -20.344 1.00 13.31 1 . C  ? 
ATOM   287  CD  CD  . ARG ARG ARG A A 37  37  . -16.736 8.743  -20.418 1.00 14.73 1 . C  ? 
ATOM   288  NE  NE  . ARG ARG ARG A A 37  37  . -17.511 9.953  -20.520 1.00 15.58 1 . N  ? 
ATOM   289  CZ  CZ  . ARG ARG ARG A A 37  37  . -17.549 10.777 -21.567 1.00 16.20 1 . C  ? 
ATOM   290  NH1 NH1 . ARG ARG ARG A A 37  37  . -16.952 10.454 -22.704 1.00 17.62 1 . N  ? 
ATOM   291  NH2 NH2 . ARG ARG ARG A A 37  37  . -18.203 11.944 -21.459 1.00 15.88 1 . N  ? 
ATOM   292  C   C   . ARG ARG ARG A A 37  37  . -13.550 11.627 -20.195 1.00 13.10 1 . C  ? 
ATOM   293  O   O   . ARG ARG ARG A A 37  37  . -12.970 11.570 -21.282 1.00 12.35 1 . O  ? 
ATOM   294  N   N   . ALA ALA ALA A A 38  38  . -14.276 12.683 -19.827 1.00 12.14 1 . N  ? 
ATOM   295  CA  CA  . ALA ALA ALA A A 38  38  . -14.407 13.859 -20.662 1.00 12.53 1 . C  ? 
ATOM   296  CB  CB  . ALA ALA ALA A A 38  38  . -15.391 14.825 -20.093 1.00 12.32 1 . C  ? 
ATOM   297  C   C   . ALA ALA ALA A A 38  38  . -13.105 14.600 -20.977 1.00 12.63 1 . C  ? 
ATOM   298  O   O   . ALA ALA ALA A A 38  38  . -12.895 15.071 -22.070 1.00 13.43 1 . O  ? 
ATOM   299  N   N   . LEU LEU LEU A A 39  39  . -12.245 14.750 -19.984 1.00 11.16 1 . N  ? 
ATOM   300  CA  CA  . LEU LEU LEU A A 39  39  . -10.916 15.347 -20.238 1.00 11.16 1 . C  ? 
ATOM   301  CB  CB  . LEU LEU LEU A A 39  39  . -10.205 15.601 -18.899 1.00 11.72 1 . C  ? 
ATOM   302  CG  CG  . LEU LEU LEU A A 39  39  . -10.839 16.635 -17.960 1.00 12.19 1 . C  ? 
ATOM   303  CD1 CD1 . LEU LEU LEU A A 39  39  . -10.222 16.541 -16.580 1.00 12.79 1 . C  ? 
ATOM   304  CD2 CD2 . LEU LEU LEU A A 39  39  . -10.703 18.006 -18.575 1.00 12.60 1 . C  ? 
ATOM   305  C   C   . LEU LEU LEU A A 39  39  . -10.116 14.452 -21.183 1.00 12.06 1 . C  ? 
ATOM   306  O   O   . LEU LEU LEU A A 39  39  . -9.291  14.923 -21.926 1.00 11.72 1 . O  ? 
ATOM   307  N   N   . SER SER SER A A 40  40  . -10.334 13.130 -21.118 1.00 10.65 1 . N  ? 
ATOM   308  CA  CA  . SER SER SER A A 40  40  . -9.665  12.185 -22.006 1.00 11.63 1 . C  ? 
ATOM   309  CB  CB  . SER SER SER A A 40  40  . -9.680  10.751 -21.486 1.00 11.81 1 . C  ? 
ATOM   310  OG  OG  . SER SER SER A A 40  40  . -9.048  10.562 -20.221 1.00 12.43 1 . O  ? 
ATOM   311  C   C   . SER SER SER A A 40  40  . -10.139 12.277 -23.456 1.00 12.54 1 . C  ? 
ATOM   312  O   O   . SER SER SER A A 40  40  . -9.334  12.098 -24.353 1.00 13.34 1 . O  ? 
ATOM   313  N   N   . THR THR THR A A 41  41  . -11.435 12.543 -23.689 1.00 13.88 1 . N  ? 
ATOM   314  CA  CA  . THR THR THR A A 41  41  . -11.954 12.650 -25.047 1.00 15.25 1 . C  ? 
ATOM   315  CB  CB  . THR THR THR A A 41  41  . -13.467 12.343 -25.114 1.00 15.33 1 . C  ? 
ATOM   316  OG1 OG1 . THR THR THR A A 41  41  . -14.198 13.326 -24.397 1.00 14.66 1 . O  ? 
ATOM   317  CG2 CG2 . THR THR THR A A 41  41  . -13.761 10.954 -24.574 1.00 13.59 1 . C  ? 
ATOM   318  C   C   . THR THR THR A A 41  41  . -11.715 14.056 -25.633 1.00 16.10 1 . C  ? 
ATOM   319  O   O   . THR THR THR A A 41  41  . -11.684 14.224 -26.839 1.00 17.55 1 . O  ? 
ATOM   320  N   N   . GLY GLY GLY A A 42  42  . -11.631 15.040 -24.767 1.00 14.91 1 . N  ? 
ATOM   321  CA  CA  . GLY GLY GLY A A 42  42  . -11.519 16.448 -25.153 1.00 15.20 1 . C  ? 
ATOM   322  C   C   . GLY GLY GLY A A 42  42  . -12.829 17.051 -25.515 1.00 16.29 1 . C  ? 
ATOM   323  O   O   . GLY GLY GLY A A 42  42  . -12.881 18.159 -26.088 1.00 17.84 1 . O  ? 
ATOM   324  N   N   . GLU GLU GLU A A 43  43  . -13.909 16.337 -25.224 1.00 16.28 1 . N  ? 
ATOM   325  CA  CA  . GLU GLU GLU A A 43  43  . -15.228 16.800 -25.710 1.00 19.21 1 . C  ? 
ATOM   326  CB  CB  . GLU GLU GLU A A 43  43  . -16.304 15.748 -25.482 1.00 19.34 1 . C  ? 
ATOM   327  CG  CG  . GLU GLU GLU A A 43  43  . -16.684 15.432 -24.049 1.00 21.32 1 . C  ? 
ATOM   328  CD  CD  . GLU GLU GLU A A 43  43  . -17.387 14.067 -23.969 1.00 21.64 1 . C  ? 
ATOM   329  OE1 OE1 . GLU GLU GLU A A 43  43  . -16.801 13.033 -24.328 1.00 23.77 1 . O  ? 
ATOM   330  OE2 OE2 . GLU GLU GLU A A 43  43  . -18.575 14.039 -23.624 1.00 24.13 1 . O  ? 
ATOM   331  C   C   . GLU GLU GLU A A 43  43  . -15.692 18.184 -25.224 1.00 19.10 1 . C  ? 
ATOM   332  O   O   . GLU GLU GLU A A 43  43  . -16.613 18.746 -25.861 1.00 21.86 1 . O  ? 
ATOM   333  N   N   . LYS LYS LYS A A 44  44  . -15.148 18.728 -24.134 1.00 16.60 1 . N  ? 
ATOM   334  CA  CA  . LYS LYS LYS A A 44  44  . -15.468 20.154 -23.641 1.00 18.04 1 . C  ? 
ATOM   335  CB  CB  . LYS LYS LYS A A 44  44  . -15.358 20.243 -22.117 1.00 18.51 1 . C  ? 
ATOM   336  CG  CG  . LYS LYS LYS A A 44  44  . -16.102 19.162 -21.350 1.00 19.90 1 . C  ? 
ATOM   337  CD  CD  . LYS LYS LYS A A 44  44  . -17.591 19.088 -21.649 1.00 22.07 1 . C  ? 
ATOM   338  CE  CE  . LYS LYS LYS A A 44  44  . -18.170 17.967 -20.794 1.00 24.48 1 . C  ? 
ATOM   339  NZ  NZ  . LYS LYS LYS A A 44  44  . -19.648 17.723 -21.017 1.00 29.04 1 . N  ? 
ATOM   340  C   C   . LYS LYS LYS A A 44  44  . -14.614 21.267 -24.262 1.00 18.68 1 . C  ? 
ATOM   341  O   O   . LYS LYS LYS A A 44  44  . -14.818 22.477 -23.952 1.00 21.01 1 . O  ? 
ATOM   342  N   N   . GLY GLY GLY A A 45  45  . -13.686 20.882 -25.126 1.00 17.76 1 . N  ? 
ATOM   343  CA  CA  . GLY GLY GLY A A 45  45  . -12.764 21.768 -25.774 1.00 18.14 1 . C  ? 
ATOM   344  C   C   . GLY GLY GLY A A 45  45  . -11.450 21.910 -25.078 1.00 18.64 1 . C  ? 
ATOM   345  O   O   . GLY GLY GLY A A 45  45  . -10.622 22.728 -25.464 1.00 16.54 1 . O  ? 
ATOM   346  N   N   . PHE PHE PHE A A 46  46  . -11.223 21.061 -24.068 1.00 15.71 1 . N  ? 
ATOM   347  CA  CA  . PHE PHE PHE A A 46  46  . -9.979  21.065 -23.330 1.00 17.01 1 . C  ? 
ATOM   348  CB  CB  . PHE PHE PHE A A 46  46  . -9.951  22.167 -22.249 1.00 16.92 1 . C  ? 
ATOM   349  CG  CG  . PHE PHE PHE A A 46  46  . -11.105 22.161 -21.288 1.00 16.89 1 . C  ? 
ATOM   350  CD1 CD1 . PHE PHE PHE A A 46  46  . -11.112 21.319 -20.156 1.00 17.64 1 . C  ? 
ATOM   351  CE1 CE1 . PHE PHE PHE A A 46  46  . -12.171 21.349 -19.258 1.00 18.00 1 . C  ? 
ATOM   352  CZ  CZ  . PHE PHE PHE A A 46  46  . -13.246 22.173 -19.508 1.00 17.74 1 . C  ? 
ATOM   353  CE2 CE2 . PHE PHE PHE A A 46  46  . -13.233 22.997 -20.626 1.00 16.84 1 . C  ? 
ATOM   354  CD2 CD2 . PHE PHE PHE A A 46  46  . -12.187 22.992 -21.484 1.00 16.50 1 . C  ? 
ATOM   355  C   C   . PHE PHE PHE A A 46  46  . -9.815  19.684 -22.691 1.00 15.89 1 . C  ? 
ATOM   356  O   O   . PHE PHE PHE A A 46  46  . -10.781 18.937 -22.581 1.00 16.52 1 . O  ? 
ATOM   357  N   N   . GLY GLY GLY A A 47  47  . -8.625  19.426 -22.195 1.00 14.35 1 . N  ? 
ATOM   358  CA  CA  . GLY GLY GLY A A 47  47  . -8.308  18.108 -21.667 1.00 13.73 1 . C  ? 
ATOM   359  C   C   . GLY GLY GLY A A 47  47  . -6.903  17.690 -21.683 1.00 12.58 1 . C  ? 
ATOM   360  O   O   . GLY GLY GLY A A 47  47  . -5.959  18.492 -21.767 1.00 14.23 1 . O  ? 
ATOM   361  N   N   . TYR TYR TYR A A 48  48  . -6.715  16.349 -21.601 1.00 12.30 1 . N  ? 
ATOM   362  CA  CA  . TYR TYR TYR A A 48  48  . -5.372  15.829 -21.415 1.00 12.47 1 . C  ? 
ATOM   363  CB  CB  . TYR TYR TYR A A 48  48  . -5.463  14.408 -20.754 1.00 12.40 1 . C  ? 
ATOM   364  CG  CG  . TYR TYR TYR A A 48  48  . -6.099  14.390 -19.363 1.00 12.03 1 . C  ? 
ATOM   365  CD1 CD1 . TYR TYR TYR A A 48  48  . -5.756  15.313 -18.378 1.00 11.69 1 . C  ? 
ATOM   366  CE1 CE1 . TYR TYR TYR A A 48  48  . -6.302  15.259 -17.119 1.00 11.26 1 . C  ? 
ATOM   367  CZ  CZ  . TYR TYR TYR A A 48  48  . -7.260  14.275 -16.801 1.00 10.76 1 . C  ? 
ATOM   368  OH  OH  . TYR TYR TYR A A 48  48  . -7.807  14.211 -15.534 1.00 10.39 1 . O  ? 
ATOM   369  CE2 CE2 . TYR TYR TYR A A 48  48  . -7.616  13.372 -17.776 1.00 11.74 1 . C  ? 
ATOM   370  CD2 CD2 . TYR TYR TYR A A 48  48  . -7.028  13.420 -19.012 1.00 12.03 1 . C  ? 
ATOM   371  C   C   . TYR TYR TYR A A 48  48  . -4.483  15.728 -22.655 1.00 13.82 1 . C  ? 
ATOM   372  O   O   . TYR TYR TYR A A 48  48  . -3.260  15.548 -22.519 1.00 13.58 1 . O  ? 
ATOM   373  N   N   . LYS LYS LYS A A 49  49  . -5.055  15.760 -23.847 1.00 14.53 1 . N  ? 
ATOM   374  CA  CA  . LYS LYS LYS A A 49  49  . -4.190  15.516 -25.042 1.00 15.22 1 . C  ? 
ATOM   375  CB  CB  . LYS LYS LYS A A 49  49  . -5.012  15.517 -26.308 1.00 15.77 1 . C  ? 
ATOM   376  CG  CG  . LYS LYS LYS A A 49  49  . -4.220  15.116 -27.514 1.00 17.25 1 . C  ? 
ATOM   377  CD  CD  . LYS LYS LYS A A 49  49  . -5.140  14.937 -28.690 1.00 20.00 1 . C  ? 
ATOM   378  CE  CE  . LYS LYS LYS A A 49  49  . -4.281  14.409 -29.838 1.00 23.82 1 . C  ? 
ATOM   379  NZ  NZ  . LYS LYS LYS A A 49  49  . -5.069  14.118 -31.091 1.00 26.97 1 . N  ? 
ATOM   380  C   C   . LYS LYS LYS A A 49  49  . -3.087  16.567 -25.134 1.00 16.23 1 . C  ? 
ATOM   381  O   O   . LYS LYS LYS A A 49  49  . -3.407  17.734 -25.106 1.00 16.28 1 . O  ? 
ATOM   382  N   N   . GLY GLY GLY A A 50  50  . -1.827  16.094 -25.240 1.00 15.43 1 . N  ? 
ATOM   383  CA  CA  . GLY GLY GLY A A 50  50  . -0.629  16.924 -25.289 1.00 16.08 1 . C  ? 
ATOM   384  C   C   . GLY GLY GLY A A 50  50  . 0.014   17.342 -23.994 1.00 14.92 1 . C  ? 
ATOM   385  O   O   . GLY GLY GLY A A 50  50  . 1.044   18.050 -23.986 1.00 16.08 1 . O  ? 
ATOM   386  N   N   . SER SER SER A A 51  51  . -0.624  16.970 -22.873 1.00 14.14 1 . N  ? 
ATOM   387  CA  CA  . SER SER SER A A 51  51  . -0.127  17.346 -21.540 1.00 13.12 1 . C  ? 
ATOM   388  CB  CB  . SER SER SER A A 51  51  . -1.255  17.429 -20.494 1.00 13.49 1 . C  ? 
ATOM   389  OG  OG  . SER SER SER A A 51  51  . -1.876  16.171 -20.292 1.00 12.60 1 . O  ? 
ATOM   390  C   C   . SER SER SER A A 51  51  . 0.950   16.360 -21.118 1.00 12.78 1 . C  ? 
ATOM   391  O   O   . SER SER SER A A 51  51  . 1.184   15.328 -21.745 1.00 12.84 1 . O  ? 
ATOM   392  N   N   . CYS CYS CYS A A 52  52  . 1.643   16.736 -20.059 1.00 13.99 1 . N  ? 
ATOM   393  CA  CA  A CYS CYS CYS A A 52  52  . 2.801   15.992 -19.548 0.50 14.63 1 . C  ? 
ATOM   394  CA  CA  B CYS CYS CYS A A 52  52  . 2.736   15.899 -19.603 0.50 15.95 1 . C  ? 
ATOM   395  CB  CB  A CYS CYS CYS A A 52  52  . 4.023   16.887 -19.472 0.50 14.36 1 . C  ? 
ATOM   396  CB  CB  B CYS CYS CYS A A 52  52  . 4.049   16.604 -19.867 0.50 17.78 1 . C  ? 
ATOM   397  SG  SG  A CYS CYS CYS A A 52  52  . 3.990   18.209 -18.272 0.50 17.38 1 . S  ? 
ATOM   398  SG  SG  B CYS CYS CYS A A 52  52  . 4.809   17.460 -18.512 0.50 22.91 1 . S  ? 
ATOM   399  C   C   . CYS CYS CYS A A 52  52  . 2.590   15.396 -18.162 1.00 14.70 1 . C  ? 
ATOM   400  O   O   . CYS CYS CYS A A 52  52  . 1.702   15.835 -17.414 1.00 14.40 1 . O  ? 
ATOM   401  N   N   . PHE PHE PHE A A 53  53  . 3.415   14.396 -17.851 1.00 14.08 1 . N  ? 
ATOM   402  CA  CA  . PHE PHE PHE A A 53  53  . 3.549   13.886 -16.485 1.00 12.41 1 . C  ? 
ATOM   403  CB  CB  . PHE PHE PHE A A 53  53  . 3.844   12.354 -16.438 1.00 13.66 1 . C  ? 
ATOM   404  CG  CG  . PHE PHE PHE A A 53  53  . 2.608   11.494 -16.647 1.00 13.41 1 . C  ? 
ATOM   405  CD1 CD1 . PHE PHE PHE A A 53  53  . 2.117   11.225 -17.938 1.00 14.02 1 . C  ? 
ATOM   406  CE1 CE1 . PHE PHE PHE A A 53  53  . 0.984   10.481 -18.124 1.00 13.43 1 . C  ? 
ATOM   407  CZ  CZ  . PHE PHE PHE A A 53  53  . 0.280   10.017 -17.035 1.00 13.47 1 . C  ? 
ATOM   408  CE2 CE2 . PHE PHE PHE A A 53  53  . 0.742   10.278 -15.753 1.00 13.55 1 . C  ? 
ATOM   409  CD2 CD2 . PHE PHE PHE A A 53  53  . 1.914   11.010 -15.577 1.00 14.10 1 . C  ? 
ATOM   410  C   C   . PHE PHE PHE A A 53  53  . 4.659   14.689 -15.864 1.00 13.26 1 . C  ? 
ATOM   411  O   O   . PHE PHE PHE A A 53  53  . 5.821   14.440 -16.158 1.00 14.80 1 . O  ? 
ATOM   412  N   N   . HIS HIS HIS A A 54  54  . 4.311   15.701 -15.030 1.00 13.20 1 . N  ? 
ATOM   413  CA  CA  . HIS HIS HIS A A 54  54  . 5.306   16.650 -14.480 1.00 13.65 1 . C  ? 
ATOM   414  CB  CB  . HIS HIS HIS A A 54  54  . 4.664   17.991 -14.129 1.00 14.30 1 . C  ? 
ATOM   415  CG  CG  . HIS HIS HIS A A 54  54  . 3.647   17.918 -13.057 1.00 14.62 1 . C  ? 
ATOM   416  ND1 ND1 . HIS HIS HIS A A 54  54  . 2.355   17.511 -13.290 1.00 14.36 1 . N  ? 
ATOM   417  CE1 CE1 . HIS HIS HIS A A 54  54  . 1.688   17.529 -12.158 1.00 14.95 1 . C  ? 
ATOM   418  NE2 NE2 . HIS HIS HIS A A 54  54  . 2.510   17.882 -11.187 1.00 15.45 1 . N  ? 
ATOM   419  CD2 CD2 . HIS HIS HIS A A 54  54  . 3.740   18.157 -11.726 1.00 14.18 1 . C  ? 
ATOM   420  C   C   . HIS HIS HIS A A 54  54  . 6.123   16.128 -13.295 1.00 12.88 1 . C  ? 
ATOM   421  O   O   . HIS HIS HIS A A 54  54  . 7.127   16.744 -12.927 1.00 13.40 1 . O  ? 
ATOM   422  N   N   . ARG ARG ARG A A 55  55  . 5.660   15.064 -12.655 1.00 11.66 1 . N  ? 
ATOM   423  CA  CA  . ARG ARG ARG A A 55  55  . 6.321   14.518 -11.479 1.00 12.51 1 . C  ? 
ATOM   424  CB  CB  . ARG ARG ARG A A 55  55  . 5.756   15.172 -10.206 1.00 15.32 1 . C  ? 
ATOM   425  CG  CG  . ARG ARG ARG A A 55  55  . 6.291   14.583 -8.902  1.00 16.63 1 . C  ? 
ATOM   426  CD  CD  . ARG ARG ARG A A 55  55  . 6.316   15.592 -7.767  1.00 17.68 1 . C  ? 
ATOM   427  NE  NE  . ARG ARG ARG A A 55  55  . 4.994   15.881 -7.251  1.00 16.80 1 . N  ? 
ATOM   428  CZ  CZ  . ARG ARG ARG A A 55  55  . 4.746   16.508 -6.115  1.00 20.23 1 . C  ? 
ATOM   429  NH1 NH1 . ARG ARG ARG A A 55  55  . 5.728   16.923 -5.342  1.00 22.26 1 . N  ? 
ATOM   430  NH2 NH2 . ARG ARG ARG A A 55  55  . 3.508   16.729 -5.762  1.00 21.66 1 . N  ? 
ATOM   431  C   C   . ARG ARG ARG A A 55  55  . 6.145   13.019 -11.384 1.00 12.12 1 . C  ? 
ATOM   432  O   O   . ARG ARG ARG A A 55  55  . 5.065   12.556 -11.260 1.00 12.27 1 . O  ? 
ATOM   433  N   N   . ILE ILE ILE A A 56  56  . 7.265   12.313 -11.408 1.00 11.37 1 . N  ? 
ATOM   434  CA  CA  . ILE ILE ILE A A 56  56  . 7.309   10.852 -11.369 1.00 11.72 1 . C  ? 
ATOM   435  CB  CB  . ILE ILE ILE A A 56  56  . 7.664   10.263 -12.750 1.00 11.90 1 . C  ? 
ATOM   436  CG1 CG1 . ILE ILE ILE A A 56  56  . 6.619   10.694 -13.847 1.00 12.13 1 . C  ? 
ATOM   437  CD1 CD1 . ILE ILE ILE A A 56  56  . 6.815   10.035 -15.230 1.00 13.50 1 . C  ? 
ATOM   438  CG2 CG2 . ILE ILE ILE A A 56  56  . 7.863   8.747  -12.699 1.00 12.59 1 . C  ? 
ATOM   439  C   C   . ILE ILE ILE A A 56  56  . 8.341   10.479 -10.319 1.00 11.54 1 . C  ? 
ATOM   440  O   O   . ILE ILE ILE A A 56  56  . 9.533   10.862 -10.462 1.00 11.80 1 . O  ? 
ATOM   441  N   N   . ILE ILE ILE A A 57  57  . 7.885   9.739  -9.292  1.00 11.57 1 . N  ? 
ATOM   442  CA  CA  . ILE ILE ILE A A 57  57  . 8.771   9.354  -8.162  1.00 11.69 1 . C  ? 
ATOM   443  CB  CB  . ILE ILE ILE A A 57  57  . 8.321   9.918  -6.806  1.00 12.74 1 . C  ? 
ATOM   444  CG1 CG1 . ILE ILE ILE A A 57  57  . 8.356   11.450 -6.778  1.00 13.56 1 . C  ? 
ATOM   445  CD1 CD1 . ILE ILE ILE A A 57  57  . 7.577   12.102 -5.563  1.00 12.84 1 . C  ? 
ATOM   446  CG2 CG2 . ILE ILE ILE A A 57  57  . 9.129   9.279  -5.697  1.00 13.08 1 . C  ? 
ATOM   447  C   C   . ILE ILE ILE A A 57  57  . 8.766   7.843  -8.219  1.00 11.25 1 . C  ? 
ATOM   448  O   O   . ILE ILE ILE A A 57  57  . 7.772   7.208  -7.844  1.00 12.65 1 . O  ? 
ATOM   449  N   N   . PRO PRO PRO A A 58  58  . 9.849   7.258  -8.712  1.00 12.39 1 . N  ? 
ATOM   450  CA  CA  . PRO PRO PRO A A 58  58  . 9.870   5.790  -8.828  1.00 12.34 1 . C  ? 
ATOM   451  CB  CB  . PRO PRO PRO A A 58  58  . 11.284  5.480  -9.369  1.00 13.11 1 . C  ? 
ATOM   452  CG  CG  . PRO PRO PRO A A 58  58  . 11.681  6.708  -10.091 1.00 13.49 1 . C  ? 
ATOM   453  CD  CD  . PRO PRO PRO A A 58  58  . 11.096  7.835  -9.271  1.00 12.91 1 . C  ? 
ATOM   454  C   C   . PRO PRO PRO A A 58  58  . 9.648   5.104  -7.512  1.00 13.16 1 . C  ? 
ATOM   455  O   O   . PRO PRO PRO A A 58  58  . 10.108  5.557  -6.457  1.00 13.42 1 . O  ? 
ATOM   456  N   N   . GLY GLY GLY A A 59  59  . 8.913   4.028  -7.547  1.00 13.36 1 . N  ? 
ATOM   457  CA  CA  . GLY GLY GLY A A 59  59  . 8.471   3.366  -6.324  1.00 14.71 1 . C  ? 
ATOM   458  C   C   . GLY GLY GLY A A 59  59  . 7.359   4.012  -5.535  1.00 13.17 1 . C  ? 
ATOM   459  O   O   . GLY GLY GLY A A 59  59  . 7.036   3.542  -4.421  1.00 13.23 1 . O  ? 
ATOM   460  N   N   . PHE PHE PHE A A 60  60  . 6.731   5.027  -6.133  1.00 12.99 1 . N  ? 
ATOM   461  CA  CA  . PHE PHE PHE A A 60  60  . 5.638   5.750  -5.520  1.00 11.34 1 . C  ? 
ATOM   462  CB  CB  . PHE PHE PHE A A 60  60  . 6.167   7.040  -4.840  1.00 10.75 1 . C  ? 
ATOM   463  CG  CG  . PHE PHE PHE A A 60  60  . 5.123   7.908  -4.165  1.00 11.32 1 . C  ? 
ATOM   464  CD1 CD1 . PHE PHE PHE A A 60  60  . 3.840   7.461  -3.807  1.00 12.22 1 . C  ? 
ATOM   465  CE1 CE1 . PHE PHE PHE A A 60  60  . 2.928   8.285  -3.176  1.00 12.72 1 . C  ? 
ATOM   466  CZ  CZ  . PHE PHE PHE A A 60  60  . 3.218   9.615  -2.916  1.00 12.72 1 . C  ? 
ATOM   467  CE2 CE2 . PHE PHE PHE A A 60  60  . 4.490   10.100 -3.250  1.00 11.75 1 . C  ? 
ATOM   468  CD2 CD2 . PHE PHE PHE A A 60  60  . 5.455   9.251  -3.828  1.00 11.89 1 . C  ? 
ATOM   469  C   C   . PHE PHE PHE A A 60  60  . 4.491   5.966  -6.504  1.00 11.40 1 . C  ? 
ATOM   470  O   O   . PHE PHE PHE A A 60  60  . 3.441   5.273  -6.425  1.00 11.79 1 . O  ? 
ATOM   471  N   N   . MET MET MET A A 61  61  . 4.650   6.891  -7.430  1.00 11.01 1 . N  ? 
ATOM   472  CA  CA  . MET MET MET A A 61  61  . 3.602   7.221  -8.351  1.00 10.99 1 . C  ? 
ATOM   473  CB  CB  . MET MET MET A A 61  61  . 2.421   7.949  -7.595  1.00 11.86 1 . C  ? 
ATOM   474  CG  CG  . MET MET MET A A 61  61  . 2.820   9.221  -6.873  1.00 12.11 1 . C  ? 
ATOM   475  SD  SD  . MET MET MET A A 61  61  . 2.686   10.664 -7.958  1.00 13.32 1 . S  ? 
ATOM   476  CE  CE  . MET MET MET A A 61  61  . 4.215   11.507 -7.605  1.00 14.17 1 . C  ? 
ATOM   477  C   C   . MET MET MET A A 61  61  . 4.067   8.097  -9.501  1.00 12.19 1 . C  ? 
ATOM   478  O   O   . MET MET MET A A 61  61  . 5.125   8.682  -9.452  1.00 12.39 1 . O  ? 
ATOM   479  N   N   . CYS CYS CYS A A 62  62  . 3.230   8.169  -10.520 1.00 10.82 1 . N  ? 
ATOM   480  CA  CA  . CYS CYS CYS A A 62  62  . 3.383   9.118  -11.638 1.00 11.07 1 . C  ? 
ATOM   481  CB  CB  . CYS CYS CYS A A 62  62  . 3.355   8.421  -12.949 1.00 12.39 1 . C  ? 
ATOM   482  SG  SG  . CYS CYS CYS A A 62  62  . 4.500   6.982  -13.180 1.00 13.02 1 . S  ? 
ATOM   483  C   C   . CYS CYS CYS A A 62  62  . 2.208   10.088 -11.581 1.00 11.31 1 . C  ? 
ATOM   484  O   O   . CYS CYS CYS A A 62  62  . 1.066   9.640  -11.634 1.00 12.25 1 . O  ? 
ATOM   485  N   N   . GLN GLN GLN A A 63  63  . 2.515   11.380 -11.598 1.00 11.03 1 . N  ? 
ATOM   486  CA  CA  . GLN GLN GLN A A 63  63  . 1.500   12.472 -11.537 1.00 11.60 1 . C  ? 
ATOM   487  CB  CB  . GLN GLN GLN A A 63  63  . 1.877   13.441 -10.414 1.00 13.42 1 . C  ? 
ATOM   488  CG  CG  . GLN GLN GLN A A 63  63  . 0.732   14.264 -9.940  1.00 15.76 1 . C  ? 
ATOM   489  CD  CD  . GLN GLN GLN A A 63  63  . 1.106   15.092 -8.747  1.00 15.54 1 . C  ? 
ATOM   490  OE1 OE1 . GLN GLN GLN A A 63  63  . 2.204   14.934 -8.144  1.00 18.66 1 . O  ? 
ATOM   491  NE2 NE2 . GLN GLN GLN A A 63  63  . 0.312   16.130 -8.549  1.00 17.05 1 . N  ? 
ATOM   492  C   C   . GLN GLN GLN A A 63  63  . 1.450   13.309 -12.837 1.00 10.68 1 . C  ? 
ATOM   493  O   O   . GLN GLN GLN A A 63  63  . 2.494   13.704 -13.389 1.00 10.43 1 . O  ? 
ATOM   494  N   N   . GLY GLY GLY A A 64  64  . 0.213   13.546 -13.303 1.00 9.42  1 . N  ? 
ATOM   495  CA  CA  . GLY GLY GLY A A 64  64  . -0.025  14.472 -14.430 1.00 10.61 1 . C  ? 
ATOM   496  C   C   . GLY GLY GLY A A 64  64  . -1.331  15.177 -14.390 1.00 10.23 1 . C  ? 
ATOM   497  O   O   . GLY GLY GLY A A 64  64  . -1.867  15.375 -13.307 1.00 10.34 1 . O  ? 
ATOM   498  N   N   . GLY GLY GLY A A 65  65  . -1.791  15.577 -15.583 1.00 10.10 1 . N  ? 
ATOM   499  CA  CA  . GLY GLY GLY A A 65  65  . -3.076  16.265 -15.773 1.00 10.18 1 . C  ? 
ATOM   500  C   C   . GLY GLY GLY A A 65  65  . -3.103  17.786 -15.660 1.00 11.11 1 . C  ? 
ATOM   501  O   O   . GLY GLY GLY A A 65  65  . -4.206  18.358 -15.683 1.00 11.26 1 . O  ? 
ATOM   502  N   N   . ASP ASP ASP A A 66  66  . -1.938  18.415 -15.499 1.00 10.86 1 . N  ? 
ATOM   503  CA  CA  . ASP ASP ASP A A 66  66  . -1.902  19.879 -15.392 1.00 11.41 1 . C  ? 
ATOM   504  CB  CB  . ASP ASP ASP A A 66  66  . -0.812  20.390 -14.459 1.00 11.19 1 . C  ? 
ATOM   505  CG  CG  . ASP ASP ASP A A 66  66  . -0.770  21.959 -14.415 1.00 11.46 1 . C  ? 
ATOM   506  OD1 OD1 . ASP ASP ASP A A 66  66  . -1.605  22.551 -15.121 1.00 12.68 1 . O  ? 
ATOM   507  OD2 OD2 . ASP ASP ASP A A 66  66  . 0.110   22.526 -13.766 1.00 12.82 1 . O  ? 
ATOM   508  C   C   . ASP ASP ASP A A 66  66  . -1.750  20.455 -16.833 1.00 11.56 1 . C  ? 
ATOM   509  O   O   . ASP ASP ASP A A 66  66  . -0.641  20.727 -17.285 1.00 10.74 1 . O  ? 
ATOM   510  N   N   . PHE PHE PHE A A 67  67  . -2.880  20.560 -17.541 1.00 12.38 1 . N  ? 
ATOM   511  CA  CA  . PHE PHE PHE A A 67  67  . -2.876  20.934 -18.954 1.00 12.39 1 . C  ? 
ATOM   512  CB  CB  . PHE PHE PHE A A 67  67  . -4.016  20.250 -19.752 1.00 12.60 1 . C  ? 
ATOM   513  CG  CG  . PHE PHE PHE A A 67  67  . -5.396  20.545 -19.229 1.00 12.12 1 . C  ? 
ATOM   514  CD1 CD1 . PHE PHE PHE A A 67  67  . -6.056  21.704 -19.653 1.00 12.80 1 . C  ? 
ATOM   515  CE1 CE1 . PHE PHE PHE A A 67  67  . -7.312  22.013 -19.230 1.00 13.17 1 . C  ? 
ATOM   516  CZ  CZ  . PHE PHE PHE A A 67  67  . -7.971  21.197 -18.338 1.00 14.37 1 . C  ? 
ATOM   517  CE2 CE2 . PHE PHE PHE A A 67  67  . -7.345  20.044 -17.916 1.00 12.01 1 . C  ? 
ATOM   518  CD2 CD2 . PHE PHE PHE A A 67  67  . -6.075  19.684 -18.368 1.00 12.48 1 . C  ? 
ATOM   519  C   C   . PHE PHE PHE A A 67  67  . -2.904  22.431 -19.102 1.00 14.31 1 . C  ? 
ATOM   520  O   O   . PHE PHE PHE A A 67  67  . -2.762  22.904 -20.240 1.00 16.65 1 . O  ? 
ATOM   521  N   N   . THR THR THR A A 68  68  . -3.086  23.196 -18.006 1.00 12.91 1 . N  ? 
ATOM   522  CA  CA  . THR THR THR A A 68  68  . -2.993  24.678 -18.136 1.00 13.71 1 . C  ? 
ATOM   523  CB  CB  . THR THR THR A A 68  68  . -4.106  25.350 -17.339 1.00 13.19 1 . C  ? 
ATOM   524  OG1 OG1 . THR THR THR A A 68  68  . -3.852  25.320 -15.938 1.00 12.53 1 . O  ? 
ATOM   525  CG2 CG2 . THR THR THR A A 68  68  . -5.413  24.798 -17.789 1.00 14.16 1 . C  ? 
ATOM   526  C   C   . THR THR THR A A 68  68  . -1.662  25.325 -17.845 1.00 15.31 1 . C  ? 
ATOM   527  O   O   . THR THR THR A A 68  68  . -1.336  26.369 -18.487 1.00 15.20 1 . O  ? 
ATOM   528  N   N   . ARG ARG ARG A A 69  69  . -0.925  24.799 -16.860 1.00 13.18 1 . N  ? 
ATOM   529  CA  CA  A ARG ARG ARG A A 69  69  . 0.371   25.351 -16.410 0.60 12.45 1 . C  ? 
ATOM   530  CA  CA  B ARG ARG ARG A A 69  69  . 0.390   25.340 -16.476 0.40 13.19 1 . C  ? 
ATOM   531  CB  CB  A ARG ARG ARG A A 69  69  . 0.270   25.903 -14.983 0.60 12.98 1 . C  ? 
ATOM   532  CB  CB  B ARG ARG ARG A A 69  69  . 0.310   25.998 -15.122 0.40 13.80 1 . C  ? 
ATOM   533  CG  CG  A ARG ARG ARG A A 69  69  . -0.852  26.917 -14.831 0.60 13.66 1 . C  ? 
ATOM   534  CG  CG  B ARG ARG ARG A A 69  69  . -0.545  27.216 -15.261 0.40 14.36 1 . C  ? 
ATOM   535  CD  CD  A ARG ARG ARG A A 69  69  . -0.809  27.683 -13.499 0.60 13.30 1 . C  ? 
ATOM   536  CD  CD  B ARG ARG ARG A A 69  69  . -0.404  28.188 -14.125 0.40 15.32 1 . C  ? 
ATOM   537  NE  NE  A ARG ARG ARG A A 69  69  . 0.472   28.395 -13.291 0.60 13.44 1 . N  ? 
ATOM   538  NE  NE  B ARG ARG ARG A A 69  69  . -1.579  29.020 -14.237 0.40 16.21 1 . N  ? 
ATOM   539  CZ  CZ  A ARG ARG ARG A A 69  69  . 0.854   29.472 -13.976 0.60 14.66 1 . C  ? 
ATOM   540  CZ  CZ  B ARG ARG ARG A A 69  69  . -1.716  30.085 -15.024 0.40 15.87 1 . C  ? 
ATOM   541  NH1 NH1 A ARG ARG ARG A A 69  69  . 0.085   29.975 -14.920 0.60 14.96 1 . N  ? 
ATOM   542  NH1 NH1 B ARG ARG ARG A A 69  69  . -0.736  30.530 -15.793 0.40 17.66 1 . N  ? 
ATOM   543  NH2 NH2 A ARG ARG ARG A A 69  69  . 2.037   30.022 -13.748 0.60 15.48 1 . N  ? 
ATOM   544  NH2 NH2 B ARG ARG ARG A A 69  69  . -2.879  30.688 -15.031 0.40 16.85 1 . N  ? 
ATOM   545  C   C   . ARG ARG ARG A A 69  69  . 1.565   24.392 -16.534 1.00 14.34 1 . C  ? 
ATOM   546  O   O   . ARG ARG ARG A A 69  69  . 2.727   24.836 -16.346 1.00 14.72 1 . O  ? 
ATOM   547  N   N   . HIS HIS HIS A A 70  70  . 1.291   23.137 -16.822 1.00 14.59 1 . N  ? 
ATOM   548  CA  CA  . HIS HIS HIS A A 70  70  . 2.390   22.164 -17.191 1.00 14.69 1 . C  ? 
ATOM   549  CB  CB  . HIS HIS HIS A A 70  70  . 3.129   22.681 -18.435 1.00 13.90 1 . C  ? 
ATOM   550  CG  CG  . HIS HIS HIS A A 70  70  . 2.236   23.453 -19.380 1.00 14.48 1 . C  ? 
ATOM   551  ND1 ND1 . HIS HIS HIS A A 70  70  . 1.149   22.882 -19.994 1.00 16.14 1 . N  ? 
ATOM   552  CE1 CE1 . HIS HIS HIS A A 70  70  . 0.534   23.764 -20.749 1.00 16.05 1 . C  ? 
ATOM   553  NE2 NE2 . HIS HIS HIS A A 70  70  . 1.170   24.908 -20.638 1.00 16.65 1 . N  ? 
ATOM   554  CD2 CD2 . HIS HIS HIS A A 70  70  . 2.258   24.736 -19.802 1.00 15.56 1 . C  ? 
ATOM   555  C   C   . HIS HIS HIS A A 70  70  . 3.364   21.834 -16.050 1.00 16.58 1 . C  ? 
ATOM   556  O   O   . HIS HIS HIS A A 70  70  . 4.433   21.229 -16.302 1.00 21.05 1 . O  ? 
ATOM   557  N   N   . ASN ASN ASN A A 71  71  . 3.037   22.215 -14.812 1.00 15.24 1 . N  ? 
ATOM   558  CA  CA  . ASN ASN ASN A A 71  71  . 4.016   22.067 -13.742 1.00 15.87 1 . C  ? 
ATOM   559  CB  CB  . ASN ASN ASN A A 71  71  . 4.766   23.425 -13.691 1.00 14.70 1 . C  ? 
ATOM   560  CG  CG  . ASN ASN ASN A A 71  71  . 3.875   24.583 -13.182 1.00 15.82 1 . C  ? 
ATOM   561  OD1 OD1 . ASN ASN ASN A A 71  71  . 2.710   24.401 -12.836 1.00 15.64 1 . O  ? 
ATOM   562  ND2 ND2 . ASN ASN ASN A A 71  71  . 4.464   25.768 -13.058 1.00 18.39 1 . N  ? 
ATOM   563  C   C   . ASN ASN ASN A A 71  71  . 3.497   21.664 -12.350 1.00 16.03 1 . C  ? 
ATOM   564  O   O   . ASN ASN ASN A A 71  71  . 4.267   21.694 -11.384 1.00 17.05 1 . O  ? 
ATOM   565  N   N   . GLY GLY GLY A A 72  72  . 2.231   21.267 -12.251 1.00 15.65 1 . N  ? 
ATOM   566  CA  CA  . GLY GLY GLY A A 72  72  . 1.567   20.996 -11.017 1.00 15.10 1 . C  ? 
ATOM   567  C   C   . GLY GLY GLY A A 72  72  . 0.894   22.128 -10.274 1.00 14.75 1 . C  ? 
ATOM   568  O   O   . GLY GLY GLY A A 72  72  . 0.292   21.887 -9.212  1.00 17.66 1 . O  ? 
ATOM   569  N   N   . THR THR THR A A 73  73  . 0.815   23.322 -10.871 1.00 16.01 1 . N  ? 
ATOM   570  CA  CA  . THR THR THR A A 73  73  . 0.055   24.422 -10.279 1.00 15.84 1 . C  ? 
ATOM   571  CB  CB  . THR THR THR A A 73  73  . 0.861   25.724 -10.330 1.00 16.71 1 . C  ? 
ATOM   572  OG1 OG1 . THR THR THR A A 73  73  . 1.046   26.163 -11.664 1.00 17.84 1 . O  ? 
ATOM   573  CG2 CG2 . THR THR THR A A 73  73  . 2.245   25.480 -9.733  1.00 18.22 1 . C  ? 
ATOM   574  C   C   . THR THR THR A A 73  73  . -1.314  24.706 -10.919 1.00 17.47 1 . C  ? 
ATOM   575  O   O   . THR THR THR A A 73  73  . -2.057  25.619 -10.464 1.00 21.91 1 . O  ? 
ATOM   576  N   N   . GLY GLY GLY A A 74  74  . -1.668  23.933 -11.956 1.00 13.92 1 . N  ? 
ATOM   577  CA  CA  . GLY GLY GLY A A 74  74  . -2.836  24.236 -12.744 1.00 14.78 1 . C  ? 
ATOM   578  C   C   . GLY GLY GLY A A 74  74  . -3.781  23.097 -13.008 1.00 13.99 1 . C  ? 
ATOM   579  O   O   . GLY GLY GLY A A 74  74  . -3.917  22.108 -12.231 1.00 15.12 1 . O  ? 
ATOM   580  N   N   . GLY GLY GLY A A 75  75  . -4.538  23.263 -14.103 1.00 13.07 1 . N  ? 
ATOM   581  CA  CA  . GLY GLY GLY A A 75  75  . -5.606  22.327 -14.469 1.00 12.49 1 . C  ? 
ATOM   582  C   C   . GLY GLY GLY A A 75  75  . -6.978  22.866 -14.054 1.00 13.15 1 . C  ? 
ATOM   583  O   O   . GLY GLY GLY A A 75  75  . -7.124  23.685 -13.116 1.00 14.00 1 . O  ? 
ATOM   584  N   N   . LYS LYS LYS A A 76  76  . -8.020  22.265 -14.613 1.00 12.53 1 . N  ? 
ATOM   585  CA  CA  . LYS LYS LYS A A 76  76  . -9.370  22.555 -14.170 1.00 13.82 1 . C  ? 
ATOM   586  CB  CB  . LYS LYS LYS A A 76  76  . -9.979  23.790 -14.895 1.00 15.68 1 . C  ? 
ATOM   587  CG  CG  . LYS LYS LYS A A 76  76  . -10.039 23.721 -16.412 1.00 17.31 1 . C  ? 
ATOM   588  CD  CD  . LYS LYS LYS A A 76  76  . -10.658 24.983 -16.998 1.00 17.47 1 . C  ? 
ATOM   589  CE  CE  . LYS LYS LYS A A 76  76  . -10.812 24.875 -18.501 1.00 17.05 1 . C  ? 
ATOM   590  NZ  NZ  . LYS LYS LYS A A 76  76  . -11.503 26.078 -19.062 1.00 18.34 1 . N  ? 
ATOM   591  C   C   . LYS LYS LYS A A 76  76  . -10.236 21.358 -14.465 1.00 12.96 1 . C  ? 
ATOM   592  O   O   . LYS LYS LYS A A 76  76  . -9.960  20.589 -15.372 1.00 15.04 1 . O  ? 
ATOM   593  N   N   . SER SER SER A A 77  77  . -11.315 21.244 -13.724 1.00 12.47 1 . N  ? 
ATOM   594  CA  CA  . SER SER SER A A 77  77  . -12.329 20.147 -14.037 1.00 12.06 1 . C  ? 
ATOM   595  CB  CB  . SER SER SER A A 77  77  . -13.034 19.731 -12.764 1.00 13.53 1 . C  ? 
ATOM   596  OG  OG  . SER SER SER A A 77  77  . -14.170 20.573 -12.438 1.00 13.11 1 . O  ? 
ATOM   597  C   C   . SER SER SER A A 77  77  . -13.330 20.613 -15.086 1.00 14.01 1 . C  ? 
ATOM   598  O   O   . SER SER SER A A 77  77  . -13.406 21.838 -15.481 1.00 14.06 1 . O  ? 
ATOM   599  N   N   . ILE ILE ILE A A 78  78  . -14.169 19.677 -15.491 1.00 12.71 1 . N  ? 
ATOM   600  CA  CA  . ILE ILE ILE A A 78  78  . -15.266 19.995 -16.391 1.00 14.35 1 . C  ? 
ATOM   601  CB  CB  . ILE ILE ILE A A 78  78  . -15.791 18.721 -17.125 1.00 14.30 1 . C  ? 
ATOM   602  CG1 CG1 . ILE ILE ILE A A 78  78  . -16.507 17.762 -16.161 1.00 13.66 1 . C  ? 
ATOM   603  CD1 CD1 . ILE ILE ILE A A 78  78  . -17.227 16.630 -16.869 1.00 14.02 1 . C  ? 
ATOM   604  CG2 CG2 . ILE ILE ILE A A 78  78  . -14.651 18.030 -17.905 1.00 13.78 1 . C  ? 
ATOM   605  C   C   . ILE ILE ILE A A 78  78  . -16.436 20.701 -15.690 1.00 16.45 1 . C  ? 
ATOM   606  O   O   . ILE ILE ILE A A 78  78  . -17.378 21.091 -16.391 1.00 16.54 1 . O  ? 
ATOM   607  N   N   . TYR TYR TYR A A 79  79  . -16.376 20.847 -14.355 1.00 16.09 1 . N  ? 
ATOM   608  CA  CA  . TYR TYR TYR A A 79  79  . -17.426 21.475 -13.538 1.00 17.64 1 . C  ? 
ATOM   609  CB  CB  . TYR TYR TYR A A 79  79  . -17.716 20.598 -12.329 1.00 17.23 1 . C  ? 
ATOM   610  CG  CG  . TYR TYR TYR A A 79  79  . -17.903 19.172 -12.673 1.00 14.83 1 . C  ? 
ATOM   611  CD1 CD1 . TYR TYR TYR A A 79  79  . -19.004 18.740 -13.434 1.00 15.13 1 . C  ? 
ATOM   612  CE1 CE1 . TYR TYR TYR A A 79  79  . -19.175 17.398 -13.784 1.00 15.71 1 . C  ? 
ATOM   613  CZ  CZ  . TYR TYR TYR A A 79  79  . -18.270 16.480 -13.321 1.00 16.38 1 . C  ? 
ATOM   614  OH  OH  . TYR TYR TYR A A 79  79  . -18.437 15.137 -13.645 1.00 13.18 1 . O  ? 
ATOM   615  CE2 CE2 . TYR TYR TYR A A 79  79  . -17.166 16.926 -12.579 1.00 14.93 1 . C  ? 
ATOM   616  CD2 CD2 . TYR TYR TYR A A 79  79  . -16.987 18.224 -12.252 1.00 14.93 1 . C  ? 
ATOM   617  C   C   . TYR TYR TYR A A 79  79  . -17.043 22.854 -13.046 1.00 20.58 1 . C  ? 
ATOM   618  O   O   . TYR TYR TYR A A 79  79  . -17.595 23.365 -12.102 1.00 24.85 1 . O  ? 
ATOM   619  N   N   . GLY GLY GLY A A 80  80  . -15.991 23.448 -13.540 1.00 25.50 1 . N  ? 
ATOM   620  CA  CA  . GLY GLY GLY A A 80  80  . -15.472 24.569 -12.754 1.00 24.94 1 . C  ? 
ATOM   621  C   C   . GLY GLY GLY A A 80  80  . -14.061 24.327 -12.410 1.00 25.65 1 . C  ? 
ATOM   622  O   O   . GLY GLY GLY A A 80  80  . -13.526 23.204 -12.565 1.00 21.23 1 . O  ? 
ATOM   623  N   N   . GLU GLU GLU A A 81  81  . -13.400 25.368 -11.933 1.00 20.69 1 . N  ? 
ATOM   624  CA  CA  . GLU GLU GLU A A 81  81  . -11.988 25.213 -11.679 1.00 24.62 1 . C  ? 
ATOM   625  CB  CB  . GLU GLU GLU A A 81  81  . -11.346 26.484 -11.173 1.00 28.16 1 . C  ? 
ATOM   626  CG  CG  . GLU GLU GLU A A 81  81  . -9.844  26.289 -11.030 1.00 33.45 1 . C  ? 
ATOM   627  CD  CD  . GLU GLU GLU A A 81  81  . -9.063  27.584 -10.907 1.00 38.47 1 . C  ? 
ATOM   628  OE1 OE1 . GLU GLU GLU A A 81  81  . -9.668  28.677 -10.776 1.00 43.24 1 . O  ? 
ATOM   629  OE2 OE2 . GLU GLU GLU A A 81  81  . -7.818  27.502 -10.927 1.00 38.49 1 . O  ? 
ATOM   630  C   C   . GLU GLU GLU A A 81  81  . -11.730 24.039 -10.696 1.00 21.48 1 . C  ? 
ATOM   631  O   O   . GLU GLU GLU A A 81  81  . -10.791 23.216 -10.953 1.00 21.26 1 . O  ? 
ATOM   632  N   N   . LYS LYS LYS A A 82  82  . -12.569 23.933 -9.659  1.00 17.44 1 . N  ? 
ATOM   633  CA  CA  A LYS LYS LYS A A 82  82  . -12.449 22.862 -8.648  0.50 18.03 1 . C  ? 
ATOM   634  CA  CA  B LYS LYS LYS A A 82  82  . -12.456 22.834 -8.673  0.50 17.40 1 . C  ? 
ATOM   635  CB  CB  A LYS LYS LYS A A 82  82  . -11.917 23.407 -7.317  0.50 20.19 1 . C  ? 
ATOM   636  CB  CB  B LYS LYS LYS A A 82  82  . -11.817 23.298 -7.354  0.50 18.55 1 . C  ? 
ATOM   637  CG  CG  A LYS LYS LYS A A 82  82  . -10.607 24.201 -7.352  0.50 22.25 1 . C  ? 
ATOM   638  CG  CG  B LYS LYS LYS A A 82  82  . -12.615 24.338 -6.560  0.50 19.40 1 . C  ? 
ATOM   639  CD  CD  A LYS LYS LYS A A 82  82  . -10.282 24.683 -5.929  0.50 23.89 1 . C  ? 
ATOM   640  CD  CD  B LYS LYS LYS A A 82  82  . -11.983 24.725 -5.222  0.50 20.58 1 . C  ? 
ATOM   641  CE  CE  A LYS LYS LYS A A 82  82  . -9.360  25.892 -5.947  0.50 24.88 1 . C  ? 
ATOM   642  CE  CE  B LYS LYS LYS A A 82  82  . -12.814 25.795 -4.520  0.50 21.70 1 . C  ? 
ATOM   643  NZ  NZ  A LYS LYS LYS A A 82  82  . -9.392  26.507 -7.310  0.50 24.17 1 . N  ? 
ATOM   644  NZ  NZ  B LYS LYS LYS A A 82  82  . -12.203 26.122 -3.200  0.50 23.44 1 . N  ? 
ATOM   645  C   C   . LYS LYS LYS A A 82  82  . -13.794 22.182 -8.373  1.00 16.57 1 . C  ? 
ATOM   646  O   O   . LYS LYS LYS A A 82  82  . -14.856 22.792 -8.589  1.00 16.28 1 . O  ? 
ATOM   647  N   N   . PHE PHE PHE A A 83  83  . -13.743 20.944 -7.857  1.00 15.30 1 . N  ? 
ATOM   648  CA  CA  . PHE PHE PHE A A 83  83  . -14.924 20.206 -7.413  1.00 14.13 1 . C  ? 
ATOM   649  CB  CB  . PHE PHE PHE A A 83  83  . -15.677 19.394 -8.502  1.00 13.49 1 . C  ? 
ATOM   650  CG  CG  . PHE PHE PHE A A 83  83  . -15.009 18.152 -8.945  1.00 12.74 1 . C  ? 
ATOM   651  CD1 CD1 . PHE PHE PHE A A 83  83  . -13.816 18.198 -9.665  1.00 11.96 1 . C  ? 
ATOM   652  CE1 CE1 . PHE PHE PHE A A 83  83  . -13.213 17.063 -10.138 1.00 11.87 1 . C  ? 
ATOM   653  CZ  CZ  . PHE PHE PHE A A 83  83  . -13.757 15.826 -9.862  1.00 12.28 1 . C  ? 
ATOM   654  CE2 CE2 . PHE PHE PHE A A 83  83  . -14.929 15.742 -9.153  1.00 12.74 1 . C  ? 
ATOM   655  CD2 CD2 . PHE PHE PHE A A 83  83  . -15.553 16.878 -8.656  1.00 12.95 1 . C  ? 
ATOM   656  C   C   . PHE PHE PHE A A 83  83  . -14.600 19.370 -6.194  1.00 13.02 1 . C  ? 
ATOM   657  O   O   . PHE PHE PHE A A 83  83  . -13.465 19.243 -5.790  1.00 12.75 1 . O  ? 
ATOM   658  N   N   . GLU GLU GLU A A 84  84  . -15.675 18.892 -5.561  1.00 11.52 1 . N  ? 
ATOM   659  CA  CA  . GLU GLU GLU A A 84  84  . -15.624 18.274 -4.286  1.00 12.10 1 . C  ? 
ATOM   660  CB  CB  . GLU GLU GLU A A 84  84  . -17.086 18.031 -3.715  1.00 13.18 1 . C  ? 
ATOM   661  CG  CG  . GLU GLU GLU A A 84  84  . -17.971 17.098 -4.608  1.00 14.81 1 . C  ? 
ATOM   662  CD  CD  . GLU GLU GLU A A 84  84  . -18.690 17.769 -5.759  1.00 15.62 1 . C  ? 
ATOM   663  OE1 OE1 . GLU GLU GLU A A 84  84  . -18.388 18.924 -6.117  1.00 15.09 1 . O  ? 
ATOM   664  OE2 OE2 . GLU GLU GLU A A 84  84  . -19.642 17.109 -6.278  1.00 20.63 1 . O  ? 
ATOM   665  C   C   . GLU GLU GLU A A 84  84  . -14.948 16.899 -4.337  1.00 11.61 1 . C  ? 
ATOM   666  O   O   . GLU GLU GLU A A 84  84  . -14.888 16.226 -5.430  1.00 13.18 1 . O  ? 
ATOM   667  N   N   . ASP ASP ASP A A 85  85  . -14.492 16.439 -3.172  1.00 12.08 1 . N  ? 
ATOM   668  CA  CA  . ASP ASP ASP A A 85  85  . -14.187 15.038 -2.975  1.00 11.23 1 . C  ? 
ATOM   669  CB  CB  . ASP ASP ASP A A 85  85  . -13.408 14.805 -1.677  1.00 11.66 1 . C  ? 
ATOM   670  CG  CG  . ASP ASP ASP A A 85  85  . -12.056 15.471 -1.643  1.00 12.46 1 . C  ? 
ATOM   671  OD1 OD1 . ASP ASP ASP A A 85  85  . -11.271 15.330 -2.589  1.00 11.43 1 . O  ? 
ATOM   672  OD2 OD2 . ASP ASP ASP A A 85  85  . -11.749 16.242 -0.643  1.00 13.40 1 . O  ? 
ATOM   673  C   C   . ASP ASP ASP A A 85  85  . -15.496 14.253 -2.946  1.00 13.22 1 . C  ? 
ATOM   674  O   O   . ASP ASP ASP A A 85  85  . -16.298 14.394 -2.008  1.00 13.23 1 . O  ? 
ATOM   675  N   N   . GLU GLU GLU A A 86  86  . -15.725 13.462 -3.994  1.00 12.34 1 . N  ? 
ATOM   676  CA  CA  . GLU GLU GLU A A 86  86  . -17.045 12.841 -4.203  1.00 12.98 1 . C  ? 
ATOM   677  CB  CB  . GLU GLU GLU A A 86  86  . -17.123 12.212 -5.615  1.00 12.80 1 . C  ? 
ATOM   678  CG  CG  . GLU GLU GLU A A 86  86  . -18.506 11.724 -5.971  1.00 13.50 1 . C  ? 
ATOM   679  CD  CD  . GLU GLU GLU A A 86  86  . -18.603 11.140 -7.373  1.00 13.37 1 . C  ? 
ATOM   680  OE1 OE1 . GLU GLU GLU A A 86  86  . -17.544 11.042 -7.997  1.00 14.65 1 . O  ? 
ATOM   681  OE2 OE2 . GLU GLU GLU A A 86  86  . -19.763 10.820 -7.840  1.00 14.22 1 . O  ? 
ATOM   682  C   C   . GLU GLU GLU A A 86  86  . -17.405 11.847 -3.096  1.00 12.50 1 . C  ? 
ATOM   683  O   O   . GLU GLU GLU A A 86  86  . -18.545 11.843 -2.601  1.00 13.58 1 . O  ? 
ATOM   684  N   N   . ASN ASN ASN A A 87  87  . -16.469 10.976 -2.765  1.00 11.18 1 . N  ? 
ATOM   685  CA  CA  . ASN ASN ASN A A 87  87  . -16.468 10.025 -1.692  1.00 12.35 1 . C  ? 
ATOM   686  CB  CB  . ASN ASN ASN A A 87  87  . -17.550 8.906  -1.842  1.00 12.88 1 . C  ? 
ATOM   687  CG  CG  . ASN ASN ASN A A 87  87  . -17.305 7.990  -3.022  1.00 13.62 1 . C  ? 
ATOM   688  OD1 OD1 . ASN ASN ASN A A 87  87  . -16.281 7.305  -3.094  1.00 14.95 1 . O  ? 
ATOM   689  ND2 ND2 . ASN ASN ASN A A 87  87  . -18.280 7.913  -3.908  1.00 14.82 1 . N  ? 
ATOM   690  C   C   . ASN ASN ASN A A 87  87  . -15.087 9.420  -1.537  1.00 13.11 1 . C  ? 
ATOM   691  O   O   . ASN ASN ASN A A 87  87  . -14.240 9.677  -2.399  1.00 14.57 1 . O  ? 
ATOM   692  N   N   . PHE PHE PHE A A 88  88  . -14.845 8.680  -0.445  1.00 15.44 1 . N  ? 
ATOM   693  CA  CA  . PHE PHE PHE A A 88  88  . -13.574 8.007  -0.187  1.00 13.93 1 . C  ? 
ATOM   694  CB  CB  . PHE PHE PHE A A 88  88  . -12.876 8.599  1.026   1.00 15.66 1 . C  ? 
ATOM   695  CG  CG  . PHE PHE PHE A A 88  88  . -12.526 10.057 0.874   1.00 14.75 1 . C  ? 
ATOM   696  CD1 CD1 . PHE PHE PHE A A 88  88  . -11.512 10.438 0.006   1.00 15.12 1 . C  ? 
ATOM   697  CE1 CE1 . PHE PHE PHE A A 88  88  . -11.183 11.773 -0.108  1.00 13.35 1 . C  ? 
ATOM   698  CZ  CZ  . PHE PHE PHE A A 88  88  . -11.842 12.708 0.629   1.00 14.34 1 . C  ? 
ATOM   699  CE2 CE2 . PHE PHE PHE A A 88  88  . -12.855 12.354 1.492   1.00 15.54 1 . C  ? 
ATOM   700  CD2 CD2 . PHE PHE PHE A A 88  88  . -13.171 11.017 1.629   1.00 14.65 1 . C  ? 
ATOM   701  C   C   . PHE PHE PHE A A 88  88  . -13.821 6.506  -0.020  1.00 15.27 1 . C  ? 
ATOM   702  O   O   . PHE PHE PHE A A 88  88  . -13.104 5.835  0.711   1.00 17.68 1 . O  ? 
ATOM   703  N   N   . ILE ILE ILE A A 89  89  . -14.755 5.969  -0.835  1.00 15.65 1 . N  ? 
ATOM   704  CA  CA  . ILE ILE ILE A A 89  89  . -15.117 4.569  -0.755  1.00 17.43 1 . C  ? 
ATOM   705  CB  CB  . ILE ILE ILE A A 89  89  . -16.376 4.253  -1.558  1.00 20.30 1 . C  ? 
ATOM   706  CG1 CG1 . ILE ILE ILE A A 89  89  . -17.590 4.894  -0.868  1.00 23.79 1 . C  ? 
ATOM   707  CD1 CD1 . ILE ILE ILE A A 89  89  . -18.836 4.912  -1.709  1.00 26.19 1 . C  ? 
ATOM   708  CG2 CG2 . ILE ILE ILE A A 89  89  . -16.578 2.761  -1.591  1.00 19.79 1 . C  ? 
ATOM   709  C   C   . ILE ILE ILE A A 89  89  . -13.964 3.624  -1.100  1.00 16.31 1 . C  ? 
ATOM   710  O   O   . ILE ILE ILE A A 89  89  . -13.675 2.695  -0.342  1.00 17.63 1 . O  ? 
ATOM   711  N   N   . LEU LEU LEU A A 90  90  . -13.270 3.919  -2.182  1.00 14.04 1 . N  ? 
ATOM   712  CA  CA  . LEU LEU LEU A A 90  90  . -12.264 3.117  -2.760  1.00 15.39 1 . C  ? 
ATOM   713  CB  CB  . LEU LEU LEU A A 90  90  . -12.296 3.187  -4.283  1.00 17.12 1 . C  ? 
ATOM   714  CG  CG  . LEU LEU LEU A A 90  90  . -13.585 2.619  -4.954  1.00 17.15 1 . C  ? 
ATOM   715  CD1 CD1 . LEU LEU LEU A A 90  90  . -13.428 2.760  -6.427  1.00 18.36 1 . C  ? 
ATOM   716  CD2 CD2 . LEU LEU LEU A A 90  90  . -13.864 1.182  -4.542  1.00 19.74 1 . C  ? 
ATOM   717  C   C   . LEU LEU LEU A A 90  90  . -10.909 3.516  -2.171  1.00 14.66 1 . C  ? 
ATOM   718  O   O   . LEU LEU LEU A A 90  90  . -10.671 4.711  -1.812  1.00 15.18 1 . O  ? 
ATOM   719  N   N   . LYS LYS LYS A A 91  91  . -10.088 2.499  -1.967  1.00 14.65 1 . N  ? 
ATOM   720  CA  CA  . LYS LYS LYS A A 91  91  . -8.781  2.639  -1.296  1.00 14.15 1 . C  ? 
ATOM   721  CB  CB  . LYS LYS LYS A A 91  91  . -8.708  1.602  -0.122  1.00 14.69 1 . C  ? 
ATOM   722  CG  CG  . LYS LYS LYS A A 91  91  . -9.961  1.624  0.758   1.00 17.45 1 . C  ? 
ATOM   723  CD  CD  . LYS LYS LYS A A 91  91  . -10.316 2.961  1.354   1.00 20.55 1 . C  ? 
ATOM   724  CE  CE  . LYS LYS LYS A A 91  91  . -11.528 2.837  2.258   1.00 24.72 1 . C  ? 
ATOM   725  NZ  NZ  . LYS LYS LYS A A 91  91  . -11.928 4.200  2.737   1.00 27.05 1 . N  ? 
ATOM   726  C   C   . LYS LYS LYS A A 91  91  . -7.579  2.441  -2.261  1.00 12.21 1 . C  ? 
ATOM   727  O   O   . LYS LYS LYS A A 91  91  . -7.744  1.931  -3.397  1.00 14.21 1 . O  ? 
ATOM   728  N   N   . HIS HIS HIS A A 92  92  . -6.398  2.913  -1.823  1.00 11.29 1 . N  ? 
ATOM   729  CA  CA  . HIS HIS HIS A A 92  92  . -5.202  2.852  -2.603  1.00 12.08 1 . C  ? 
ATOM   730  CB  CB  . HIS HIS HIS A A 92  92  . -4.283  4.051  -2.258  1.00 11.74 1 . C  ? 
ATOM   731  CG  CG  . HIS HIS HIS A A 92  92  . -4.854  5.415  -2.524  1.00 11.60 1 . C  ? 
ATOM   732  ND1 ND1 . HIS HIS HIS A A 92  92  . -5.729  6.035  -1.667  1.00 11.12 1 . N  ? 
ATOM   733  CE1 CE1 . HIS HIS HIS A A 92  92  . -6.062  7.234  -2.138  1.00 11.40 1 . C  ? 
ATOM   734  NE2 NE2 . HIS HIS HIS A A 92  92  . -5.379  7.434  -3.241  1.00 11.49 1 . N  ? 
ATOM   735  CD2 CD2 . HIS HIS HIS A A 92  92  . -4.597  6.328  -3.502  1.00 10.85 1 . C  ? 
ATOM   736  C   C   . HIS HIS HIS A A 92  92  . -4.541  1.509  -2.269  1.00 13.30 1 . C  ? 
ATOM   737  O   O   . HIS HIS HIS A A 92  92  . -3.747  1.409  -1.327  1.00 15.90 1 . O  ? 
ATOM   738  N   N   . THR THR THR A A 93  93  . -4.943  0.454  -2.991  1.00 15.05 1 . N  ? 
ATOM   739  CA  CA  . THR THR THR A A 93  93  . -4.598  -0.899 -2.673  1.00 16.52 1 . C  ? 
ATOM   740  CB  CB  . THR THR THR A A 93  93  . -5.794  -1.813 -3.057  1.00 18.71 1 . C  ? 
ATOM   741  OG1 OG1 . THR THR THR A A 93  93  . -6.109  -1.646 -4.445  1.00 19.48 1 . O  ? 
ATOM   742  CG2 CG2 . THR THR THR A A 93  93  . -6.984  -1.460 -2.209  1.00 18.86 1 . C  ? 
ATOM   743  C   C   . THR THR THR A A 93  93  . -3.309  -1.446 -3.266  1.00 18.09 1 . C  ? 
ATOM   744  O   O   . THR THR THR A A 93  93  . -2.859  -2.537 -2.866  1.00 19.73 1 . O  ? 
ATOM   745  N   N   . GLY GLY GLY A A 94  94  . -2.713  -0.757 -4.214  1.00 14.62 1 . N  ? 
ATOM   746  CA  CA  . GLY GLY GLY A A 94  94  . -1.505  -1.280 -4.853  1.00 15.61 1 . C  ? 
ATOM   747  C   C   . GLY GLY GLY A A 94  94  . -1.276  -0.592 -6.186  1.00 15.43 1 . C  ? 
ATOM   748  O   O   . GLY GLY GLY A A 94  94  . -1.962  0.423  -6.577  1.00 13.76 1 . O  ? 
ATOM   749  N   N   . PRO PRO PRO A A 95  95  . -0.234  -1.023 -6.890  1.00 15.72 1 . N  ? 
ATOM   750  CA  CA  . PRO PRO PRO A A 95  95  . 0.088   -0.484 -8.181  1.00 15.71 1 . C  ? 
ATOM   751  CB  CB  . PRO PRO PRO A A 95  95  . 1.203   -1.410 -8.669  1.00 16.99 1 . C  ? 
ATOM   752  CG  CG  . PRO PRO PRO A A 95  95  . 1.773   -1.991 -7.392  1.00 17.37 1 . C  ? 
ATOM   753  CD  CD  . PRO PRO PRO A A 95  95  . 0.568   -2.210 -6.563  1.00 16.37 1 . C  ? 
ATOM   754  C   C   . PRO PRO PRO A A 95  95  . -1.060  -0.475 -9.163  1.00 14.44 1 . C  ? 
ATOM   755  O   O   . PRO PRO PRO A A 95  95  . -1.897  -1.428 -9.215  1.00 14.84 1 . O  ? 
ATOM   756  N   N   . GLY GLY GLY A A 96  96  . -1.180  0.597  -9.958  1.00 14.77 1 . N  ? 
ATOM   757  CA  CA  . GLY GLY GLY A A 96  96  . -2.232  0.642  -10.963 1.00 14.22 1 . C  ? 
ATOM   758  C   C   . GLY GLY GLY A A 96  96  . -3.416  1.523  -10.644 1.00 15.54 1 . C  ? 
ATOM   759  O   O   . GLY GLY GLY A A 96  96  . -4.185  1.850  -11.523 1.00 14.17 1 . O  ? 
ATOM   760  N   N   . ILE ILE ILE A A 97  97  . -3.519  1.887  -9.357  1.00 14.13 1 . N  ? 
ATOM   761  CA  CA  . ILE ILE ILE A A 97  97  . -4.641  2.668  -8.871  1.00 13.84 1 . C  ? 
ATOM   762  CB  CB  . ILE ILE ILE A A 97  97  . -4.732  2.663  -7.312  1.00 13.95 1 . C  ? 
ATOM   763  CG1 CG1 . ILE ILE ILE A A 97  97  . -5.207  1.304  -6.785  1.00 15.89 1 . C  ? 
ATOM   764  CD1 CD1 . ILE ILE ILE A A 97  97  . -6.606  0.961  -7.179  1.00 17.15 1 . C  ? 
ATOM   765  CG2 CG2 . ILE ILE ILE A A 97  97  . -5.621  3.776  -6.744  1.00 14.31 1 . C  ? 
ATOM   766  C   C   . ILE ILE ILE A A 97  97  . -4.509  4.071  -9.468  1.00 13.57 1 . C  ? 
ATOM   767  O   O   . ILE ILE ILE A A 97  97  . -3.429  4.720  -9.395  1.00 12.28 1 . O  ? 
ATOM   768  N   N   . LEU LEU LEU A A 98  98  . -5.670  4.562  -9.910  1.00 12.20 1 . N  ? 
ATOM   769  CA  CA  . LEU LEU LEU A A 98  98  . -5.820  5.891  -10.420 1.00 11.06 1 . C  ? 
ATOM   770  CB  CB  . LEU LEU LEU A A 98  98  . -6.537  5.799  -11.791 1.00 12.34 1 . C  ? 
ATOM   771  CG  CG  . LEU LEU LEU A A 98  98  . -6.703  7.064  -12.608 1.00 12.56 1 . C  ? 
ATOM   772  CD1 CD1 . LEU LEU LEU A A 98  98  . -5.391  7.666  -13.031 1.00 11.89 1 . C  ? 
ATOM   773  CD2 CD2 . LEU LEU LEU A A 98  98  . -7.510  6.698  -13.824 1.00 12.27 1 . C  ? 
ATOM   774  C   C   . LEU LEU LEU A A 98  98  . -6.627  6.748  -9.425  1.00 11.42 1 . C  ? 
ATOM   775  O   O   . LEU LEU LEU A A 98  98  . -7.745  6.408  -9.039  1.00 11.92 1 . O  ? 
ATOM   776  N   N   . SER SER SER A A 99  99  . -6.035  7.880  -9.034  1.00 10.87 1 . N  ? 
ATOM   777  CA  CA  . SER SER SER A A 99  99  . -6.552  8.716  -7.956  1.00 10.09 1 . C  ? 
ATOM   778  CB  CB  . SER SER SER A A 99  99  . -5.936  8.242  -6.630  1.00 10.92 1 . C  ? 
ATOM   779  OG  OG  . SER SER SER A A 99  99  . -6.383  8.986  -5.481  1.00 10.65 1 . O  ? 
ATOM   780  C   C   . SER SER SER A A 99  99  . -6.325  10.210 -8.227  1.00 10.68 1 . C  ? 
ATOM   781  O   O   . SER SER SER A A 99  99  . -5.478  10.578 -9.044  1.00 9.44  1 . O  ? 
ATOM   782  N   N   . MET MET MET A A 100 100 . -7.122  11.069 -7.570  1.00 9.56  1 . N  ? 
ATOM   783  CA  CA  . MET MET MET A A 100 100 . -7.080  12.514 -7.821  1.00 9.65  1 . C  ? 
ATOM   784  CB  CB  . MET MET MET A A 100 100 . -8.449  13.174 -7.565  1.00 9.42  1 . C  ? 
ATOM   785  CG  CG  . MET MET MET A A 100 100 . -9.557  12.833 -8.544  1.00 10.55 1 . C  ? 
ATOM   786  SD  SD  . MET MET MET A A 100 100 . -9.146  13.166 -10.285 1.00 11.69 1 . S  ? 
ATOM   787  CE  CE  . MET MET MET A A 100 100 . -9.253  14.998 -10.258 1.00 11.92 1 . C  ? 
ATOM   788  C   C   . MET MET MET A A 100 100 . -6.029  13.164 -6.939  1.00 9.24  1 . C  ? 
ATOM   789  O   O   . MET MET MET A A 100 100 . -5.987  13.020 -5.696  1.00 10.56 1 . O  ? 
ATOM   790  N   N   . ALA ALA ALA A A 101 101 . -5.221  14.005 -7.553  1.00 9.86  1 . N  ? 
ATOM   791  CA  CA  . ALA ALA ALA A A 101 101 . -4.322  14.826 -6.796  1.00 9.73  1 . C  ? 
ATOM   792  CB  CB  . ALA ALA ALA A A 101 101 . -3.268  15.357 -7.734  1.00 11.16 1 . C  ? 
ATOM   793  C   C   . ALA ALA ALA A A 101 101 . -5.152  15.978 -6.215  1.00 10.64 1 . C  ? 
ATOM   794  O   O   . ALA ALA ALA A A 101 101 . -6.221  16.343 -6.785  1.00 10.60 1 . O  ? 
ATOM   795  N   N   . ASN ASN ASN A A 102 102 . -4.642  16.635 -5.185  1.00 9.92  1 . N  ? 
ATOM   796  CA  CA  . ASN ASN ASN A A 102 102 . -5.390  17.848 -4.693  1.00 10.72 1 . C  ? 
ATOM   797  CB  CB  . ASN ASN ASN A A 102 102 . -6.693  17.414 -3.946  1.00 12.09 1 . C  ? 
ATOM   798  CG  CG  . ASN ASN ASN A A 102 102 . -6.389  16.640 -2.714  1.00 10.94 1 . C  ? 
ATOM   799  OD1 OD1 . ASN ASN ASN A A 102 102 . -5.636  17.082 -1.885  1.00 12.08 1 . O  ? 
ATOM   800  ND2 ND2 . ASN ASN ASN A A 102 102 . -6.998  15.504 -2.561  1.00 11.64 1 . N  ? 
ATOM   801  C   C   . ASN ASN ASN A A 102 102 . -4.533  18.726 -3.821  1.00 11.85 1 . C  ? 
ATOM   802  O   O   . ASN ASN ASN A A 102 102 . -3.369  18.420 -3.570  1.00 12.05 1 . O  ? 
ATOM   803  N   N   . ALA ALA ALA A A 103 103 . -5.119  19.819 -3.346  1.00 13.66 1 . N  ? 
ATOM   804  CA  CA  . ALA ALA ALA A A 103 103 . -4.428  20.792 -2.532  1.00 14.40 1 . C  ? 
ATOM   805  CB  CB  . ALA ALA ALA A A 103 103 . -4.255  22.048 -3.360  1.00 17.54 1 . C  ? 
ATOM   806  C   C   . ALA ALA ALA A A 103 103 . -5.173  21.132 -1.275  1.00 16.79 1 . C  ? 
ATOM   807  O   O   . ALA ALA ALA A A 103 103 . -5.104  22.292 -0.811  1.00 17.97 1 . O  ? 
ATOM   808  N   N   . GLY GLY GLY A A 104 104 . -5.983  20.211 -0.767  1.00 13.54 1 . N  ? 
ATOM   809  CA  CA  . GLY GLY GLY A A 104 104 . -6.829  20.489 0.349   1.00 14.80 1 . C  ? 
ATOM   810  C   C   . GLY GLY GLY A A 104 104 . -8.156  19.799 0.152   1.00 12.95 1 . C  ? 
ATOM   811  O   O   . GLY GLY GLY A A 104 104 . -8.419  19.210 -0.935  1.00 11.86 1 . O  ? 
ATOM   812  N   N   . PRO PRO PRO A A 105 105 . -9.007  19.820 1.176   1.00 13.57 1 . N  ? 
ATOM   813  CA  CA  . PRO PRO PRO A A 105 105 . -10.340 19.208 0.994   1.00 13.67 1 . C  ? 
ATOM   814  CB  CB  . PRO PRO PRO A A 105 105 . -11.060 19.465 2.348   1.00 14.88 1 . C  ? 
ATOM   815  CG  CG  . PRO PRO PRO A A 105 105 . -10.212 20.450 3.069   1.00 15.79 1 . C  ? 
ATOM   816  CD  CD  . PRO PRO PRO A A 105 105 . -8.821  20.371 2.530   1.00 15.16 1 . C  ? 
ATOM   817  C   C   . PRO PRO PRO A A 105 105 . -11.092 19.860 -0.153  1.00 12.92 1 . C  ? 
ATOM   818  O   O   . PRO PRO PRO A A 105 105 . -11.064 21.115 -0.301  1.00 12.47 1 . O  ? 
ATOM   819  N   N   . ASN ASN ASN A A 106 106 . -11.752 19.052 -0.978  1.00 11.90 1 . N  ? 
ATOM   820  CA  CA  . ASN ASN ASN A A 106 106 . -12.667 19.532 -2.035  1.00 12.49 1 . C  ? 
ATOM   821  CB  CB  . ASN ASN ASN A A 106 106 . -13.907 20.172 -1.348  1.00 12.16 1 . C  ? 
ATOM   822  CG  CG  . ASN ASN ASN A A 106 106 . -14.575 19.185 -0.422  1.00 12.42 1 . C  ? 
ATOM   823  OD1 OD1 . ASN ASN ASN A A 106 106 . -14.893 18.101 -0.855  1.00 12.53 1 . O  ? 
ATOM   824  ND2 ND2 . ASN ASN ASN A A 106 106 . -14.789 19.559 0.844   1.00 12.14 1 . N  ? 
ATOM   825  C   C   . ASN ASN ASN A A 106 106 . -11.963 20.525 -2.983  1.00 12.16 1 . C  ? 
ATOM   826  O   O   . ASN ASN ASN A A 106 106 . -12.485 21.583 -3.304  1.00 13.11 1 . O  ? 
ATOM   827  N   N   . THR THR THR A A 107 107 . -10.823 20.075 -3.515  1.00 13.38 1 . N  ? 
ATOM   828  CA  CA  . THR THR THR A A 107 107 . -10.033 20.933 -4.425  1.00 13.33 1 . C  ? 
ATOM   829  CB  CB  . THR THR THR A A 107 107 . -8.805  21.580 -3.748  1.00 13.32 1 . C  ? 
ATOM   830  OG1 OG1 . THR THR THR A A 107 107 . -7.874  20.604 -3.294  1.00 13.09 1 . O  ? 
ATOM   831  CG2 CG2 . THR THR THR A A 107 107 . -9.201  22.503 -2.633  1.00 14.69 1 . C  ? 
ATOM   832  C   C   . THR THR THR A A 107 107 . -9.646  20.168 -5.662  1.00 12.10 1 . C  ? 
ATOM   833  O   O   . THR THR THR A A 107 107 . -8.658  20.497 -6.338  1.00 12.24 1 . O  ? 
ATOM   834  N   N   . ASN ASN ASN A A 108 108 . -10.438 19.170 -6.036  1.00 11.30 1 . N  ? 
ATOM   835  CA  CA  . ASN ASN ASN A A 108 108 . -10.083 18.412 -7.244  1.00 11.91 1 . C  ? 
ATOM   836  CB  CB  . ASN ASN ASN A A 108 108 . -10.966 17.189 -7.358  1.00 11.86 1 . C  ? 
ATOM   837  CG  CG  . ASN ASN ASN A A 108 108 . -10.794 16.245 -6.193  1.00 11.74 1 . C  ? 
ATOM   838  OD1 OD1 . ASN ASN ASN A A 108 108 . -9.735  15.679 -5.984  1.00 13.31 1 . O  ? 
ATOM   839  ND2 ND2 . ASN ASN ASN A A 108 108 . -11.812 16.189 -5.353  1.00 10.71 1 . N  ? 
ATOM   840  C   C   . ASN ASN ASN A A 108 108 . -10.234 19.280 -8.479  1.00 11.50 1 . C  ? 
ATOM   841  O   O   . ASN ASN ASN A A 108 108 . -11.155 20.100 -8.567  1.00 11.08 1 . O  ? 
ATOM   842  N   N   . GLY GLY GLY A A 109 109 . -9.350  19.034 -9.487  1.00 11.26 1 . N  ? 
ATOM   843  CA  CA  . GLY GLY GLY A A 109 109 . -9.471  19.682 -10.781 1.00 10.71 1 . C  ? 
ATOM   844  C   C   . GLY GLY GLY A A 109 109 . -9.342  18.669 -11.901 1.00 11.26 1 . C  ? 
ATOM   845  O   O   . GLY GLY GLY A A 109 109 . -10.222 17.882 -12.146 1.00 11.85 1 . O  ? 
ATOM   846  N   N   . SER SER SER A A 110 110 . -8.176  18.686 -12.529 1.00 11.29 1 . N  ? 
ATOM   847  CA  CA  . SER SER SER A A 110 110 . -7.780  17.688 -13.571 1.00 11.43 1 . C  ? 
ATOM   848  CB  CB  . SER SER SER A A 110 110 . -7.463  18.379 -14.894 1.00 11.11 1 . C  ? 
ATOM   849  OG  OG  . SER SER SER A A 110 110 . -6.479  19.412 -14.738 1.00 10.84 1 . O  ? 
ATOM   850  C   C   . SER SER SER A A 110 110 . -6.578  16.866 -13.187 1.00 10.38 1 . C  ? 
ATOM   851  O   O   . SER SER SER A A 110 110 . -6.381  15.747 -13.772 1.00 10.92 1 . O  ? 
ATOM   852  N   N   . GLN GLN GLN A A 111 111 . -5.785  17.323 -12.228 1.00 9.89  1 . N  ? 
ATOM   853  CA  CA  . GLN GLN GLN A A 111 111 . -4.537  16.571 -11.845 1.00 9.88  1 . C  ? 
ATOM   854  CB  CB  . GLN GLN GLN A A 111 111 . -3.621  17.396 -10.953 1.00 10.66 1 . C  ? 
ATOM   855  CG  CG  . GLN GLN GLN A A 111 111 . -2.954  18.538 -11.705 1.00 10.94 1 . C  ? 
ATOM   856  CD  CD  . GLN GLN GLN A A 111 111 . -1.868  19.198 -10.866 1.00 11.75 1 . C  ? 
ATOM   857  OE1 OE1 . GLN GLN GLN A A 111 111 . -0.955  18.491 -10.360 1.00 12.87 1 . O  ? 
ATOM   858  NE2 NE2 . GLN GLN GLN A A 111 111 . -1.978  20.544 -10.629 1.00 12.76 1 . N  ? 
ATOM   859  C   C   . GLN GLN GLN A A 111 111 . -4.861  15.203 -11.196 1.00 9.07  1 . C  ? 
ATOM   860  O   O   . GLN GLN GLN A A 111 111 . -5.797  15.116 -10.424 1.00 9.58  1 . O  ? 
ATOM   861  N   N   . PHE PHE PHE A A 112 112 . -4.119  14.179 -11.599 1.00 9.74  1 . N  ? 
ATOM   862  CA  CA  . PHE PHE PHE A A 112 112 . -4.340  12.800 -11.157 1.00 10.05 1 . C  ? 
ATOM   863  CB  CB  . PHE PHE PHE A A 112 112 . -5.132  12.050 -12.240 1.00 10.55 1 . C  ? 
ATOM   864  CG  CG  . PHE PHE PHE A A 112 112 . -4.411  11.930 -13.507 1.00 10.53 1 . C  ? 
ATOM   865  CD1 CD1 . PHE PHE PHE A A 112 112 . -3.534  10.834 -13.741 1.00 12.20 1 . C  ? 
ATOM   866  CE1 CE1 . PHE PHE PHE A A 112 112 . -2.787  10.777 -14.878 1.00 11.32 1 . C  ? 
ATOM   867  CZ  CZ  . PHE PHE PHE A A 112 112 . -2.954  11.710 -15.878 1.00 12.40 1 . C  ? 
ATOM   868  CE2 CE2 . PHE PHE PHE A A 112 112 . -3.839  12.752 -15.691 1.00 12.03 1 . C  ? 
ATOM   869  CD2 CD2 . PHE PHE PHE A A 112 112 . -4.560  12.871 -14.529 1.00 11.65 1 . C  ? 
ATOM   870  C   C   . PHE PHE PHE A A 112 112 . -3.001  12.152 -10.949 1.00 9.94  1 . C  ? 
ATOM   871  O   O   . PHE PHE PHE A A 112 112 . -1.938  12.687 -11.340 1.00 11.44 1 . O  ? 
ATOM   872  N   N   . PHE PHE PHE A A 113 113 . -3.007  10.976 -10.332 1.00 9.46  1 . N  ? 
ATOM   873  CA  CA  . PHE PHE PHE A A 113 113 . -1.798  10.158 -10.243 1.00 10.25 1 . C  ? 
ATOM   874  CB  CB  . PHE PHE PHE A A 113 113 . -0.982  10.376 -8.911  1.00 11.87 1 . C  ? 
ATOM   875  CG  CG  . PHE PHE PHE A A 113 113 . -1.748  10.090 -7.639  1.00 10.46 1 . C  ? 
ATOM   876  CD1 CD1 . PHE PHE PHE A A 113 113 . -2.665  10.993 -7.111  1.00 11.10 1 . C  ? 
ATOM   877  CE1 CE1 . PHE PHE PHE A A 113 113 . -3.319  10.736 -5.911  1.00 10.68 1 . C  ? 
ATOM   878  CZ  CZ  . PHE PHE PHE A A 113 113 . -3.072  9.536  -5.250  1.00 11.06 1 . C  ? 
ATOM   879  CE2 CE2 . PHE PHE PHE A A 113 113 . -2.105  8.690  -5.730  1.00 9.91  1 . C  ? 
ATOM   880  CD2 CD2 . PHE PHE PHE A A 113 113 . -1.480  8.928  -6.918  1.00 11.22 1 . C  ? 
ATOM   881  C   C   . PHE PHE PHE A A 113 113 . -2.125  8.706  -10.426 1.00 10.71 1 . C  ? 
ATOM   882  O   O   . PHE PHE PHE A A 113 113 . -3.221  8.218  -10.153 1.00 10.92 1 . O  ? 
ATOM   883  N   N   . ILE ILE ILE A A 114 114 . -1.104  8.009  -10.920 1.00 11.21 1 . N  ? 
ATOM   884  CA  CA  . ILE ILE ILE A A 114 114 . -1.154  6.526  -11.055 1.00 10.90 1 . C  ? 
ATOM   885  CB  CB  . ILE ILE ILE A A 114 114 . -0.777  6.050  -12.500 1.00 12.17 1 . C  ? 
ATOM   886  CG1 CG1 . ILE ILE ILE A A 114 114 . -1.583  6.779  -13.619 1.00 13.42 1 . C  ? 
ATOM   887  CD1 CD1 . ILE ILE ILE A A 114 114 . -0.989  6.725  -14.980 1.00 13.88 1 . C  ? 
ATOM   888  CG2 CG2 . ILE ILE ILE A A 114 114 . -0.896  4.507  -12.586 1.00 13.13 1 . C  ? 
ATOM   889  C   C   . ILE ILE ILE A A 114 114 . -0.132  5.956  -10.099 1.00 10.87 1 . C  ? 
ATOM   890  O   O   . ILE ILE ILE A A 114 114 . 1.050   6.293  -10.159 1.00 10.89 1 . O  ? 
ATOM   891  N   N   . CYS CYS CYS A A 115 115 . -0.604  5.139  -9.165  1.00 10.89 1 . N  ? 
ATOM   892  CA  CA  . CYS CYS CYS A A 115 115 . 0.246   4.509  -8.165  1.00 11.48 1 . C  ? 
ATOM   893  CB  CB  . CYS CYS CYS A A 115 115 . -0.635  3.850  -7.106  1.00 11.66 1 . C  ? 
ATOM   894  SG  SG  . CYS CYS CYS A A 115 115 . -1.692  5.024  -6.199  1.00 14.24 1 . S  ? 
ATOM   895  C   C   . CYS CYS CYS A A 115 115 . 1.089   3.397  -8.752  1.00 13.01 1 . C  ? 
ATOM   896  O   O   . CYS CYS CYS A A 115 115 . 0.649   2.611  -9.606  1.00 11.84 1 . O  ? 
ATOM   897  N   N   . THR THR THR A A 116 116 . 2.345   3.354  -8.303  1.00 14.32 1 . N  ? 
ATOM   898  CA  CA  . THR THR THR A A 116 116 . 3.250   2.278  -8.667  1.00 14.32 1 . C  ? 
ATOM   899  CB  CB  . THR THR THR A A 116 116 . 4.488   2.781  -9.439  1.00 15.66 1 . C  ? 
ATOM   900  OG1 OG1 . THR THR THR A A 116 116 . 5.162   3.822  -8.735  1.00 15.61 1 . O  ? 
ATOM   901  CG2 CG2 . THR THR THR A A 116 116 . 4.093   3.309  -10.772 1.00 15.85 1 . C  ? 
ATOM   902  C   C   . THR THR THR A A 116 116 . 3.621   1.394  -7.435  1.00 15.75 1 . C  ? 
ATOM   903  O   O   . THR THR THR A A 116 116 . 4.536   0.516  -7.515  1.00 17.43 1 . O  ? 
ATOM   904  N   N   . ALA ALA ALA A A 117 117 . 2.958   1.664  -6.336  1.00 14.22 1 . N  ? 
ATOM   905  CA  CA  . ALA ALA ALA A A 117 117 . 3.119   1.028  -5.025  1.00 15.28 1 . C  ? 
ATOM   906  CB  CB  . ALA ALA ALA A A 117 117 . 4.207   1.700  -4.217  1.00 16.12 1 . C  ? 
ATOM   907  C   C   . ALA ALA ALA A A 117 117 . 1.757   1.155  -4.289  1.00 15.77 1 . C  ? 
ATOM   908  O   O   . ALA ALA ALA A A 117 117 . 0.864   1.870  -4.731  1.00 14.50 1 . O  ? 
ATOM   909  N   N   . LYS LYS LYS A A 118 118 . 1.585   0.386  -3.217  1.00 14.64 1 . N  ? 
ATOM   910  CA  CA  . LYS LYS LYS A A 118 118 . 0.503   0.588  -2.322  1.00 15.87 1 . C  ? 
ATOM   911  CB  CB  . LYS LYS LYS A A 118 118 . 0.405   -0.584 -1.379  1.00 17.97 1 . C  ? 
ATOM   912  CG  CG  . LYS LYS LYS A A 118 118 . -0.805  -0.522 -0.516  1.00 19.86 1 . C  ? 
ATOM   913  CD  CD  . LYS LYS LYS A A 118 118 . -0.909  -1.768 0.341   1.00 25.21 1 . C  ? 
ATOM   914  CE  CE  . LYS LYS LYS A A 118 118 . -2.091  -1.713 1.277   1.00 31.24 1 . C  ? 
ATOM   915  NZ  NZ  . LYS LYS LYS A A 118 118 . -1.707  -2.233 2.633   1.00 36.42 1 . N  ? 
ATOM   916  C   C   . LYS LYS LYS A A 118 118 . 0.697   1.886  -1.540  1.00 15.14 1 . C  ? 
ATOM   917  O   O   . LYS LYS LYS A A 118 118 . 1.799   2.136  -0.996  1.00 16.23 1 . O  ? 
ATOM   918  N   N   . THR THR THR A A 119 119 . -0.316  2.753  -1.540  1.00 15.12 1 . N  ? 
ATOM   919  CA  CA  . THR THR THR A A 119 119 . -0.157  4.087  -0.871  1.00 13.76 1 . C  ? 
ATOM   920  CB  CB  . THR THR THR A A 119 119 . -0.056  5.255  -1.910  1.00 12.75 1 . C  ? 
ATOM   921  OG1 OG1 . THR THR THR A A 119 119 . -1.277  5.344  -2.666  1.00 12.91 1 . O  ? 
ATOM   922  CG2 CG2 . THR THR THR A A 119 119 . 1.131   5.082  -2.847  1.00 14.23 1 . C  ? 
ATOM   923  C   C   . THR THR THR A A 119 119 . -1.314  4.338  0.121   1.00 13.99 1 . C  ? 
ATOM   924  O   O   . THR THR THR A A 119 119 . -2.097  5.314  0.016   1.00 14.74 1 . O  ? 
ATOM   925  N   N   . GLU GLU GLU A A 120 120 . -1.408  3.492  1.147   1.00 15.74 1 . N  ? 
ATOM   926  CA  CA  . GLU GLU GLU A A 120 120 . -2.554  3.491  2.047   1.00 18.41 1 . C  ? 
ATOM   927  CB  CB  . GLU GLU GLU A A 120 120 . -2.544  2.221  2.913   1.00 22.51 1 . C  ? 
ATOM   928  CG  CG  . GLU GLU GLU A A 120 120 . -1.403  2.125  3.916   1.00 27.32 1 . C  ? 
ATOM   929  CD  CD  . GLU GLU GLU A A 120 120 . -0.011  1.784  3.379   1.00 29.86 1 . C  ? 
ATOM   930  OE1 OE1 . GLU GLU GLU A A 120 120 . 0.194   1.379  2.206   1.00 26.29 1 . O  ? 
ATOM   931  OE2 OE2 . GLU GLU GLU A A 120 120 . 0.939   1.945  4.190   1.00 42.57 1 . O  ? 
ATOM   932  C   C   . GLU GLU GLU A A 120 120 . -2.709  4.774  2.893   1.00 16.01 1 . C  ? 
ATOM   933  O   O   . GLU GLU GLU A A 120 120 . -3.801  5.094  3.298   1.00 15.76 1 . O  ? 
ATOM   934  N   N   . TRP TRP TRP A A 121 121 . -1.603  5.519  3.097   1.00 12.86 1 . N  ? 
ATOM   935  CA  CA  . TRP TRP TRP A A 121 121 . -1.642  6.765  3.765   1.00 13.15 1 . C  ? 
ATOM   936  CB  CB  . TRP TRP TRP A A 121 121 . -0.198  7.210  4.104   1.00 14.03 1 . C  ? 
ATOM   937  CG  CG  . TRP TRP TRP A A 121 121 . 0.632   7.476  2.908   1.00 12.89 1 . C  ? 
ATOM   938  CD1 CD1 . TRP TRP TRP A A 121 121 . 0.756   8.656  2.242   1.00 13.69 1 . C  ? 
ATOM   939  NE1 NE1 . TRP TRP TRP A A 121 121 . 1.614   8.520  1.204   1.00 12.44 1 . N  ? 
ATOM   940  CE2 CE2 . TRP TRP TRP A A 121 121 . 2.040   7.215  1.153   1.00 13.02 1 . C  ? 
ATOM   941  CD2 CD2 . TRP TRP TRP A A 121 121 . 1.463   6.550  2.244   1.00 12.89 1 . C  ? 
ATOM   942  CE3 CE3 . TRP TRP TRP A A 121 121 . 1.732   5.191  2.433   1.00 13.38 1 . C  ? 
ATOM   943  CZ3 CZ3 . TRP TRP TRP A A 121 121 . 2.608   4.543  1.572   1.00 13.01 1 . C  ? 
ATOM   944  CH2 CH2 . TRP TRP TRP A A 121 121 . 3.198   5.233  0.502   1.00 13.42 1 . C  ? 
ATOM   945  CZ2 CZ2 . TRP TRP TRP A A 121 121 . 2.910   6.577  0.267   1.00 12.03 1 . C  ? 
ATOM   946  C   C   . TRP TRP TRP A A 121 121 . -2.463  7.846  3.031   1.00 13.93 1 . C  ? 
ATOM   947  O   O   . TRP TRP TRP A A 121 121 . -2.843  8.924  3.637   1.00 15.62 1 . O  ? 
ATOM   948  N   N   . LEU LEU LEU A A 122 122 . -2.813  7.613  1.739   1.00 11.96 1 . N  ? 
ATOM   949  CA  CA  . LEU LEU LEU A A 122 122 . -3.631  8.554  1.007   1.00 11.41 1 . C  ? 
ATOM   950  CB  CB  . LEU LEU LEU A A 122 122 . -3.173  8.666  -0.494  1.00 11.94 1 . C  ? 
ATOM   951  CG  CG  . LEU LEU LEU A A 122 122 . -1.662  8.927  -0.672  1.00 12.25 1 . C  ? 
ATOM   952  CD1 CD1 . LEU LEU LEU A A 122 122 . -1.285  8.864  -2.135  1.00 12.67 1 . C  ? 
ATOM   953  CD2 CD2 . LEU LEU LEU A A 122 122 . -1.281  10.270 -0.055  1.00 11.39 1 . C  ? 
ATOM   954  C   C   . LEU LEU LEU A A 122 122 . -5.125  8.280  1.128   1.00 11.99 1 . C  ? 
ATOM   955  O   O   . LEU LEU LEU A A 122 122 . -5.960  9.102  0.697   1.00 11.40 1 . O  ? 
ATOM   956  N   N   . ASP ASP ASP A A 123 123 . -5.458  7.150  1.727   1.00 13.78 1 . N  ? 
ATOM   957  CA  CA  . ASP ASP ASP A A 123 123 . -6.859  6.759  1.893   1.00 13.21 1 . C  ? 
ATOM   958  CB  CB  . ASP ASP ASP A A 123 123 . -6.980  5.415  2.593   1.00 14.47 1 . C  ? 
ATOM   959  CG  CG  . ASP ASP ASP A A 123 123 . -6.547  4.249  1.743   1.00 15.98 1 . C  ? 
ATOM   960  OD1 OD1 . ASP ASP ASP A A 123 123 . -6.286  4.448  0.530   1.00 15.57 1 . O  ? 
ATOM   961  OD2 OD2 . ASP ASP ASP A A 123 123 . -6.442  3.084  2.323   1.00 14.85 1 . O  ? 
ATOM   962  C   C   . ASP ASP ASP A A 123 123 . -7.607  7.814  2.727   1.00 12.78 1 . C  ? 
ATOM   963  O   O   . ASP ASP ASP A A 123 123 . -7.123  8.272  3.756   1.00 12.30 1 . O  ? 
ATOM   964  N   N   . GLY GLY GLY A A 124 124 . -8.800  8.144  2.300   1.00 12.78 1 . N  ? 
ATOM   965  CA  CA  . GLY GLY GLY A A 124 124 . -9.628  9.085  2.957   1.00 12.53 1 . C  ? 
ATOM   966  C   C   . GLY GLY GLY A A 124 124 . -9.344  10.545 2.697   1.00 12.89 1 . C  ? 
ATOM   967  O   O   . GLY GLY GLY A A 124 124 . -10.091 11.387 3.197   1.00 13.52 1 . O  ? 
ATOM   968  N   N   . LYS LYS LYS A A 125 125 . -8.303  10.856 1.929   1.00 13.06 1 . N  ? 
ATOM   969  CA  CA  . LYS LYS LYS A A 125 125 . -8.093  12.280 1.547   1.00 13.16 1 . C  ? 
ATOM   970  CB  CB  . LYS LYS LYS A A 125 125 . -7.023  12.905 2.422   1.00 12.80 1 . C  ? 
ATOM   971  CG  CG  . LYS LYS LYS A A 125 125 . -5.634  12.334 2.257   1.00 12.69 1 . C  ? 
ATOM   972  CD  CD  . LYS LYS LYS A A 125 125 . -4.542  13.337 2.700   1.00 14.28 1 . C  ? 
ATOM   973  CE  CE  . LYS LYS LYS A A 125 125 . -3.114  12.777 2.521   1.00 16.80 1 . C  ? 
ATOM   974  NZ  NZ  . LYS LYS LYS A A 125 125 . -2.055  13.849 2.696   1.00 17.62 1 . N  ? 
ATOM   975  C   C   . LYS LYS LYS A A 125 125 . -7.830  12.472 0.038   1.00 13.03 1 . C  ? 
ATOM   976  O   O   . LYS LYS LYS A A 125 125 . -7.869  13.608 -0.446  1.00 12.50 1 . O  ? 
ATOM   977  N   N   . HIS HIS HIS A A 126 126 . -7.559  11.369 -0.696  1.00 11.76 1 . N  ? 
ATOM   978  CA  CA  . HIS HIS HIS A A 126 126 . -7.482  11.389 -2.168  1.00 11.31 1 . C  ? 
ATOM   979  CB  CB  . HIS HIS HIS A A 126 126 . -6.058  11.044 -2.707  1.00 11.30 1 . C  ? 
ATOM   980  CG  CG  . HIS HIS HIS A A 126 126 . -5.003  12.049 -2.349  1.00 10.42 1 . C  ? 
ATOM   981  ND1 ND1 . HIS HIS HIS A A 126 126 . -4.657  13.087 -3.191  1.00 10.53 1 . N  ? 
ATOM   982  CE1 CE1 . HIS HIS HIS A A 126 126 . -3.760  13.853 -2.600  1.00 10.70 1 . C  ? 
ATOM   983  NE2 NE2 . HIS HIS HIS A A 126 126 . -3.493  13.354 -1.409  1.00 10.95 1 . N  ? 
ATOM   984  CD2 CD2 . HIS HIS HIS A A 126 126 . -4.234  12.191 -1.256  1.00 11.28 1 . C  ? 
ATOM   985  C   C   . HIS HIS HIS A A 126 126 . -8.502  10.422 -2.725  1.00 12.26 1 . C  ? 
ATOM   986  O   O   . HIS HIS HIS A A 126 126 . -8.598  9.292  -2.223  1.00 13.62 1 . O  ? 
ATOM   987  N   N   . VAL VAL VAL A A 127 127 . -9.308  10.904 -3.692  1.00 10.95 1 . N  ? 
ATOM   988  CA  CA  . VAL VAL VAL A A 127 127 . -10.423 10.114 -4.283  1.00 9.66  1 . C  ? 
ATOM   989  CB  CB  . VAL VAL VAL A A 127 127 . -11.543 10.994 -4.850  1.00 10.34 1 . C  ? 
ATOM   990  CG1 CG1 . VAL VAL VAL A A 127 127 . -12.595 10.194 -5.521  1.00 10.38 1 . C  ? 
ATOM   991  CG2 CG2 . VAL VAL VAL A A 127 127 . -12.177 11.876 -3.792  1.00 10.23 1 . C  ? 
ATOM   992  C   C   . VAL VAL VAL A A 127 127 . -9.885  9.169  -5.351  1.00 10.96 1 . C  ? 
ATOM   993  O   O   . VAL VAL VAL A A 127 127 . -9.390  9.600  -6.369  1.00 10.99 1 . O  ? 
ATOM   994  N   N   . VAL VAL VAL A A 128 128 . -9.985  7.885  -5.063  1.00 9.74  1 . N  ? 
ATOM   995  CA  CA  . VAL VAL VAL A A 128 128 . -9.677  6.781  -5.999  1.00 11.91 1 . C  ? 
ATOM   996  CB  CB  . VAL VAL VAL A A 128 128 . -9.369  5.480  -5.241  1.00 11.25 1 . C  ? 
ATOM   997  CG1 CG1 . VAL VAL VAL A A 128 128 . -9.268  4.243  -6.209  1.00 12.44 1 . C  ? 
ATOM   998  CG2 CG2 . VAL VAL VAL A A 128 128 . -8.078  5.606  -4.452  1.00 11.91 1 . C  ? 
ATOM   999  C   C   . VAL VAL VAL A A 128 128 . -10.889 6.545  -6.922  1.00 10.72 1 . C  ? 
ATOM   1000 O   O   . VAL VAL VAL A A 128 128 . -12.091 6.449  -6.439  1.00 10.51 1 . O  ? 
ATOM   1001 N   N   . PHE PHE PHE A A 129 129 . -10.592 6.548  -8.239  1.00 11.47 1 . N  ? 
ATOM   1002 CA  CA  . PHE PHE PHE A A 129 129 . -11.688 6.505  -9.223  1.00 10.66 1 . C  ? 
ATOM   1003 CB  CB  . PHE PHE PHE A A 129 129 . -12.080 7.923  -9.683  1.00 11.77 1 . C  ? 
ATOM   1004 CG  CG  . PHE PHE PHE A A 129 129 . -11.012 8.587  -10.503 1.00 11.70 1 . C  ? 
ATOM   1005 CD1 CD1 . PHE PHE PHE A A 129 129 . -9.917  9.201  -9.890  1.00 11.38 1 . C  ? 
ATOM   1006 CE1 CE1 . PHE PHE PHE A A 129 129 . -8.903  9.738  -10.650 1.00 12.78 1 . C  ? 
ATOM   1007 CZ  CZ  . PHE PHE PHE A A 129 129 . -8.926  9.638  -12.040 1.00 11.97 1 . C  ? 
ATOM   1008 CE2 CE2 . PHE PHE PHE A A 129 129 . -10.021 9.038  -12.648 1.00 11.35 1 . C  ? 
ATOM   1009 CD2 CD2 . PHE PHE PHE A A 129 129 . -11.036 8.495  -11.886 1.00 11.81 1 . C  ? 
ATOM   1010 C   C   . PHE PHE PHE A A 129 129 . -11.445 5.574  -10.407 1.00 11.05 1 . C  ? 
ATOM   1011 O   O   . PHE PHE PHE A A 129 129 . -12.267 5.535  -11.324 1.00 12.51 1 . O  ? 
ATOM   1012 N   N   . GLY GLY GLY A A 130 130 . -10.333 4.863  -10.398 1.00 10.67 1 . N  ? 
ATOM   1013 CA  CA  . GLY GLY GLY A A 130 130 . -10.050 3.935  -11.521 1.00 10.79 1 . C  ? 
ATOM   1014 C   C   . GLY GLY GLY A A 130 130 . -8.839  3.118  -11.298 1.00 11.14 1 . C  ? 
ATOM   1015 O   O   . GLY GLY GLY A A 130 130 . -8.232  3.141  -10.215 1.00 12.43 1 . O  ? 
ATOM   1016 N   N   . LYS LYS LYS A A 131 131 . -8.563  2.257  -12.290 1.00 12.22 1 . N  ? 
ATOM   1017 CA  CA  . LYS LYS LYS A A 131 131 . -7.332  1.483  -12.273 1.00 12.66 1 . C  ? 
ATOM   1018 CB  CB  . LYS LYS LYS A A 131 131 . -7.552  0.174  -11.536 1.00 15.19 1 . C  ? 
ATOM   1019 CG  CG  . LYS LYS LYS A A 131 131 . -8.458  -0.807 -12.245 1.00 20.38 1 . C  ? 
ATOM   1020 CD  CD  . LYS LYS LYS A A 131 131 . -8.563  -2.091 -11.421 1.00 25.06 1 . C  ? 
ATOM   1021 CE  CE  . LYS LYS LYS A A 131 131 . -9.682  -2.937 -11.958 1.00 33.59 1 . C  ? 
ATOM   1022 NZ  NZ  . LYS LYS LYS A A 131 131 . -9.349  -4.373 -11.719 1.00 39.71 1 . N  ? 
ATOM   1023 C   C   . LYS LYS LYS A A 131 131 . -6.820  1.171  -13.705 1.00 13.31 1 . C  ? 
ATOM   1024 O   O   . LYS LYS LYS A A 131 131 . -7.618  1.155  -14.653 1.00 12.79 1 . O  ? 
ATOM   1025 N   N   . VAL VAL VAL A A 132 132 . -5.519  0.887  -13.842 1.00 11.51 1 . N  ? 
ATOM   1026 CA  CA  . VAL VAL VAL A A 132 132 . -4.932  0.489  -15.106 1.00 12.84 1 . C  ? 
ATOM   1027 CB  CB  . VAL VAL VAL A A 132 132 . -3.392  0.383  -15.004 1.00 12.86 1 . C  ? 
ATOM   1028 CG1 CG1 . VAL VAL VAL A A 132 132 . -2.766  -0.306 -16.257 1.00 13.58 1 . C  ? 
ATOM   1029 CG2 CG2 . VAL VAL VAL A A 132 132 . -2.826  1.776  -14.761 1.00 12.64 1 . C  ? 
ATOM   1030 C   C   . VAL VAL VAL A A 132 132 . -5.517  -0.894 -15.426 1.00 13.99 1 . C  ? 
ATOM   1031 O   O   . VAL VAL VAL A A 132 132 . -5.577  -1.760 -14.533 1.00 15.23 1 . O  ? 
ATOM   1032 N   N   . LYS LYS LYS A A 133 133 . -5.941  -1.011 -16.679 1.00 16.41 1 . N  ? 
ATOM   1033 CA  CA  . LYS LYS LYS A A 133 133 . -6.557  -2.257 -17.226 1.00 18.49 1 . C  ? 
ATOM   1034 CB  CB  . LYS LYS LYS A A 133 133 . -7.787  -1.867 -18.038 1.00 21.92 1 . C  ? 
ATOM   1035 CG  CG  . LYS LYS LYS A A 133 133 . -8.485  -2.955 -18.810 1.00 25.06 1 . C  ? 
ATOM   1036 CD  CD  . LYS LYS LYS A A 133 133 . -9.831  -2.414 -19.295 1.00 26.48 1 . C  ? 
ATOM   1037 CE  CE  . LYS LYS LYS A A 133 133 . -10.688 -3.537 -19.860 1.00 33.63 1 . C  ? 
ATOM   1038 NZ  NZ  . LYS LYS LYS A A 133 133 . -12.101 -3.285 -19.505 1.00 34.59 1 . N  ? 
ATOM   1039 C   C   . LYS LYS LYS A A 133 133 . -5.531  -3.017 -18.058 1.00 19.08 1 . C  ? 
ATOM   1040 O   O   . LYS LYS LYS A A 133 133 . -5.354  -4.217 -17.867 1.00 22.36 1 . O  ? 
ATOM   1041 N   N   . GLU GLU GLU A A 134 134 . -4.917  -2.352 -19.012 1.00 17.48 1 . N  ? 
ATOM   1042 CA  CA  . GLU GLU GLU A A 134 134 . -3.827  -2.913 -19.836 1.00 18.00 1 . C  ? 
ATOM   1043 CB  CB  . GLU GLU GLU A A 134 134 . -4.273  -3.185 -21.300 1.00 20.58 1 . C  ? 
ATOM   1044 CG  CG  . GLU GLU GLU A A 134 134 . -5.236  -4.328 -21.485 1.00 25.49 1 . C  ? 
ATOM   1045 CD  CD  . GLU GLU GLU A A 134 134 . -5.326  -4.746 -22.964 1.00 26.43 1 . C  ? 
ATOM   1046 OE1 OE1 . GLU GLU GLU A A 134 134 . -5.975  -4.002 -23.712 1.00 27.31 1 . O  ? 
ATOM   1047 OE2 OE2 . GLU GLU GLU A A 134 134 . -4.721  -5.786 -23.389 1.00 27.72 1 . O  ? 
ATOM   1048 C   C   . GLU GLU GLU A A 134 134 . -2.723  -1.886 -19.904 1.00 15.18 1 . C  ? 
ATOM   1049 O   O   . GLU GLU GLU A A 134 134 . -2.958  -0.697 -19.705 1.00 15.98 1 . O  ? 
ATOM   1050 N   N   . GLY GLY GLY A A 135 135 . -1.509  -2.359 -20.136 1.00 13.36 1 . N  ? 
ATOM   1051 CA  CA  . GLY GLY GLY A A 135 135 . -0.350  -1.478 -20.272 1.00 14.49 1 . C  ? 
ATOM   1052 C   C   . GLY GLY GLY A A 135 135 . 0.297   -1.030 -18.959 1.00 13.14 1 . C  ? 
ATOM   1053 O   O   . GLY GLY GLY A A 135 135 . 1.016   -0.009 -18.899 1.00 14.23 1 . O  ? 
ATOM   1054 N   N   . MET MET MET A A 136 136 . 0.069   -1.769 -17.872 1.00 12.86 1 . N  ? 
ATOM   1055 CA  CA  . MET MET MET A A 136 136 . 0.868   -1.521 -16.691 1.00 13.18 1 . C  ? 
ATOM   1056 CB  CB  . MET MET MET A A 136 136 . 0.507   -2.458 -15.520 1.00 13.89 1 . C  ? 
ATOM   1057 CG  CG  . MET MET MET A A 136 136 . 1.077   -2.068 -14.166 1.00 15.51 1 . C  ? 
ATOM   1058 SD  SD  . MET MET MET A A 136 136 . 0.447   -0.474 -13.559 1.00 17.39 1 . S  ? 
ATOM   1059 CE  CE  . MET MET MET A A 136 136 . 1.782   0.087  -12.490 1.00 20.26 1 . C  ? 
ATOM   1060 C   C   . MET MET MET A A 136 136 . 2.359   -1.553 -16.964 1.00 12.79 1 . C  ? 
ATOM   1061 O   O   . MET MET MET A A 136 136 . 3.151   -0.815 -16.378 1.00 13.05 1 . O  ? 
ATOM   1062 N   N   . ASN ASN ASN A A 137 137 . 2.768   -2.344 -17.927 1.00 12.70 1 . N  ? 
ATOM   1063 CA  CA  . ASN ASN ASN A A 137 137 . 4.165   -2.333 -18.344 1.00 12.47 1 . C  ? 
ATOM   1064 CB  CB  . ASN ASN ASN A A 137 137 . 4.358   -3.486 -19.385 1.00 13.31 1 . C  ? 
ATOM   1065 CG  CG  . ASN ASN ASN A A 137 137 . 3.458   -3.324 -20.616 1.00 13.35 1 . C  ? 
ATOM   1066 OD1 OD1 . ASN ASN ASN A A 137 137 . 2.222   -3.443 -20.513 1.00 13.57 1 . O  ? 
ATOM   1067 ND2 ND2 . ASN ASN ASN A A 137 137 . 4.064   -3.107 -21.816 1.00 14.85 1 . N  ? 
ATOM   1068 C   C   . ASN ASN ASN A A 137 137 . 4.642   -1.008 -18.921 1.00 12.00 1 . C  ? 
ATOM   1069 O   O   . ASN ASN ASN A A 137 137 . 5.806   -0.602 -18.751 1.00 12.53 1 . O  ? 
ATOM   1070 N   N   . ILE ILE ILE A A 138 138 . 3.721   -0.252 -19.532 1.00 11.49 1 . N  ? 
ATOM   1071 CA  CA  . ILE ILE ILE A A 138 138 . 4.048   1.009  -20.116 1.00 11.60 1 . C  ? 
ATOM   1072 CB  CB  . ILE ILE ILE A A 138 138 . 3.005   1.445  -21.146 1.00 13.14 1 . C  ? 
ATOM   1073 CG1 CG1 . ILE ILE ILE A A 138 138 . 3.017   0.441  -22.343 1.00 13.88 1 . C  ? 
ATOM   1074 CD1 CD1 . ILE ILE ILE A A 138 138 . 4.347   0.199  -23.008 1.00 14.87 1 . C  ? 
ATOM   1075 CG2 CG2 . ILE ILE ILE A A 138 138 . 3.258   2.852  -21.608 1.00 14.12 1 . C  ? 
ATOM   1076 C   C   . ILE ILE ILE A A 138 138 . 4.204   2.043  -18.943 1.00 11.48 1 . C  ? 
ATOM   1077 O   O   . ILE ILE ILE A A 138 138 . 5.131   2.878  -18.977 1.00 12.16 1 . O  ? 
ATOM   1078 N   N   . VAL VAL VAL A A 139 139 . 3.337   1.969  -17.959 1.00 11.05 1 . N  ? 
ATOM   1079 CA  CA  . VAL VAL VAL A A 139 139 . 3.562   2.740  -16.692 1.00 11.74 1 . C  ? 
ATOM   1080 CB  CB  . VAL VAL VAL A A 139 139 . 2.404   2.525  -15.691 1.00 13.29 1 . C  ? 
ATOM   1081 CG1 CG1 . VAL VAL VAL A A 139 139 . 2.652   3.306  -14.375 1.00 12.71 1 . C  ? 
ATOM   1082 CG2 CG2 . VAL VAL VAL A A 139 139 . 1.074   2.936  -16.310 1.00 12.76 1 . C  ? 
ATOM   1083 C   C   . VAL VAL VAL A A 139 139 . 4.940   2.442  -16.047 1.00 12.15 1 . C  ? 
ATOM   1084 O   O   . VAL VAL VAL A A 139 139 . 5.648   3.329  -15.682 1.00 11.56 1 . O  ? 
ATOM   1085 N   N   . GLU GLU GLU A A 140 140 . 5.335   1.175  -15.951 1.00 10.90 1 . N  ? 
ATOM   1086 CA  CA  . GLU GLU GLU A A 140 140 . 6.635   0.793  -15.439 1.00 12.74 1 . C  ? 
ATOM   1087 CB  CB  . GLU GLU GLU A A 140 140 . 6.668   -0.726 -15.348 1.00 14.03 1 . C  ? 
ATOM   1088 CG  CG  . GLU GLU GLU A A 140 140 . 5.773   -1.262 -14.291 1.00 16.34 1 . C  ? 
ATOM   1089 CD  CD  . GLU GLU GLU A A 140 140 . 5.540   -2.790 -14.369 1.00 20.17 1 . C  ? 
ATOM   1090 OE1 OE1 . GLU GLU GLU A A 140 140 . 5.925   -3.503 -15.356 1.00 20.25 1 . O  ? 
ATOM   1091 OE2 OE2 . GLU GLU GLU A A 140 140 . 4.857   -3.266 -13.428 1.00 24.13 1 . O  ? 
ATOM   1092 C   C   . GLU GLU GLU A A 140 140 . 7.796   1.353  -16.274 1.00 13.41 1 . C  ? 
ATOM   1093 O   O   . GLU GLU GLU A A 140 140 . 8.827   1.812  -15.738 1.00 13.71 1 . O  ? 
ATOM   1094 N   N   . ALA ALA ALA A A 141 141 . 7.609   1.441  -17.593 1.00 12.76 1 . N  ? 
ATOM   1095 CA  CA  . ALA ALA ALA A A 141 141 . 8.612   2.031  -18.460 1.00 12.67 1 . C  ? 
ATOM   1096 CB  CB  . ALA ALA ALA A A 141 141 . 8.320   1.661  -19.918 1.00 13.81 1 . C  ? 
ATOM   1097 C   C   . ALA ALA ALA A A 141 141 . 8.721   3.552  -18.240 1.00 13.86 1 . C  ? 
ATOM   1098 O   O   . ALA ALA ALA A A 141 141 . 9.838   4.087  -18.140 1.00 12.55 1 . O  ? 
ATOM   1099 N   N   . MET MET MET A A 142 142 . 7.581   4.253  -18.138 1.00 14.35 1 . N  ? 
ATOM   1100 CA  CA  . MET MET MET A A 142 142 . 7.547   5.648  -17.769 1.00 17.32 1 . C  ? 
ATOM   1101 CB  CB  . MET MET MET A A 142 142 . 6.046   6.138  -17.559 1.00 18.60 1 . C  ? 
ATOM   1102 CG  CG  . MET MET MET A A 142 142 . 5.352   6.278  -18.826 1.00 22.02 1 . C  ? 
ATOM   1103 SD  SD  . MET MET MET A A 142 142 . 3.574   6.442  -18.385 1.00 21.78 1 . S  ? 
ATOM   1104 CE  CE  . MET MET MET A A 142 142 . 3.550   7.922  -17.428 1.00 22.30 1 . C  ? 
ATOM   1105 C   C   . MET MET MET A A 142 142 . 8.226   5.978  -16.471 1.00 16.36 1 . C  ? 
ATOM   1106 O   O   . MET MET MET A A 142 142 . 8.918   7.026  -16.371 1.00 14.05 1 . O  ? 
ATOM   1107 N   N   . GLU GLU GLU A A 143 143 . 8.021   5.104  -15.491 1.00 14.52 1 . N  ? 
ATOM   1108 CA  CA  . GLU GLU GLU A A 143 143 . 8.436   5.326  -14.117 1.00 15.99 1 . C  ? 
ATOM   1109 CB  CB  . GLU GLU GLU A A 143 143 . 7.956   4.153  -13.264 1.00 16.82 1 . C  ? 
ATOM   1110 CG  CG  . GLU GLU GLU A A 143 143 . 8.214   4.254  -11.800 1.00 20.06 1 . C  ? 
ATOM   1111 CD  CD  . GLU GLU GLU A A 143 143 . 7.755   3.047  -11.023 1.00 22.06 1 . C  ? 
ATOM   1112 OE1 OE1 . GLU GLU GLU A A 143 143 . 7.592   1.895  -11.576 1.00 20.08 1 . O  ? 
ATOM   1113 OE2 OE2 . GLU GLU GLU A A 143 143 . 7.555   3.283  -9.824  1.00 22.44 1 . O  ? 
ATOM   1114 C   C   . GLU GLU GLU A A 143 143 . 9.946   5.447  -14.102 1.00 15.26 1 . C  ? 
ATOM   1115 O   O   . GLU GLU GLU A A 143 143 . 10.521  6.222  -13.330 1.00 15.31 1 . O  ? 
ATOM   1116 N   N   . ARG ARG ARG A A 144 144 . 10.611  4.747  -15.037 1.00 14.07 1 . N  ? 
ATOM   1117 CA  CA  A ARG ARG ARG A A 144 144 . 12.053  4.711  -15.039 0.50 15.40 1 . C  ? 
ATOM   1118 CA  CA  B ARG ARG ARG A A 144 144 . 12.072  4.761  -15.090 0.50 15.08 1 . C  ? 
ATOM   1119 CB  CB  A ARG ARG ARG A A 144 144 . 12.571  3.499  -15.879 0.50 16.53 1 . C  ? 
ATOM   1120 CB  CB  B ARG ARG ARG A A 144 144 . 12.636  3.804  -16.125 0.50 15.91 1 . C  ? 
ATOM   1121 CG  CG  A ARG ARG ARG A A 144 144 . 12.168  2.141  -15.303 0.50 18.27 1 . C  ? 
ATOM   1122 CG  CG  B ARG ARG ARG A A 144 144 . 12.255  2.402  -15.895 0.50 15.93 1 . C  ? 
ATOM   1123 CD  CD  A ARG ARG ARG A A 144 144 . 12.310  0.916  -16.222 0.50 19.92 1 . C  ? 
ATOM   1124 CD  CD  B ARG ARG ARG A A 144 144 . 13.382  1.535  -16.418 0.50 17.64 1 . C  ? 
ATOM   1125 NE  NE  A ARG ARG ARG A A 144 144 . 11.833  -0.325 -15.568 0.50 21.54 1 . N  ? 
ATOM   1126 NE  NE  B ARG ARG ARG A A 144 144 . 12.956  0.160  -16.333 0.50 18.94 1 . N  ? 
ATOM   1127 CZ  CZ  A ARG ARG ARG A A 144 144 . 11.326  -1.393 -16.204 0.50 22.10 1 . C  ? 
ATOM   1128 CZ  CZ  B ARG ARG ARG A A 144 144 . 12.199  -0.441 -17.253 0.50 19.67 1 . C  ? 
ATOM   1129 NH1 NH1 A ARG ARG ARG A A 144 144 . 10.942  -2.473 -15.516 0.50 22.27 1 . N  ? 
ATOM   1130 NH1 NH1 B ARG ARG ARG A A 144 144 . 11.816  -1.698 -17.069 0.50 19.15 1 . N  ? 
ATOM   1131 NH2 NH2 A ARG ARG ARG A A 144 144 . 11.203  -1.391 -17.519 0.50 21.20 1 . N  ? 
ATOM   1132 NH2 NH2 B ARG ARG ARG A A 144 144 . 11.842  0.201  -18.348 0.50 19.36 1 . N  ? 
ATOM   1133 C   C   . ARG ARG ARG A A 144 144 . 12.648  6.109  -15.447 1.00 15.29 1 . C  ? 
ATOM   1134 O   O   . ARG ARG ARG A A 144 144 . 13.840  6.349  -15.243 1.00 17.82 1 . O  ? 
ATOM   1135 N   N   . PHE PHE PHE A A 145 145 . 11.831  7.004  -15.975 1.00 13.74 1 . N  ? 
ATOM   1136 CA  CA  . PHE PHE PHE A A 145 145 . 12.267  8.377  -16.331 1.00 14.92 1 . C  ? 
ATOM   1137 CB  CB  . PHE PHE PHE A A 145 145 . 11.580  8.851  -17.646 1.00 15.47 1 . C  ? 
ATOM   1138 CG  CG  . PHE PHE PHE A A 145 145 . 11.963  7.958  -18.839 1.00 15.70 1 . C  ? 
ATOM   1139 CD1 CD1 . PHE PHE PHE A A 145 145 . 13.231  8.027  -19.360 1.00 19.50 1 . C  ? 
ATOM   1140 CE1 CE1 . PHE PHE PHE A A 145 145 . 13.639  7.162  -20.366 1.00 19.42 1 . C  ? 
ATOM   1141 CZ  CZ  . PHE PHE PHE A A 145 145 . 12.732  6.297  -20.901 1.00 19.67 1 . C  ? 
ATOM   1142 CE2 CE2 . PHE PHE PHE A A 145 145 . 11.474  6.201  -20.390 1.00 17.89 1 . C  ? 
ATOM   1143 CD2 CD2 . PHE PHE PHE A A 145 145 . 11.088  7.058  -19.357 1.00 17.29 1 . C  ? 
ATOM   1144 C   C   . PHE PHE PHE A A 145 145 . 12.051  9.384  -15.211 1.00 13.89 1 . C  ? 
ATOM   1145 O   O   . PHE PHE PHE A A 145 145 . 12.350  10.577 -15.385 1.00 13.29 1 . O  ? 
ATOM   1146 N   N   . GLY GLY GLY A A 146 146 . 11.548  8.926  -14.068 1.00 14.30 1 . N  ? 
ATOM   1147 CA  CA  . GLY GLY GLY A A 146 146 . 11.381  9.757  -12.880 1.00 13.63 1 . C  ? 
ATOM   1148 C   C   . GLY GLY GLY A A 146 146 . 12.690  9.796  -12.082 1.00 13.69 1 . C  ? 
ATOM   1149 O   O   . GLY GLY GLY A A 146 146 . 13.764  9.229  -12.476 1.00 13.26 1 . O  ? 
ATOM   1150 N   N   . SER SER SER A A 147 147 . 12.588  10.467 -10.931 1.00 13.20 1 . N  ? 
ATOM   1151 CA  CA  . SER SER SER A A 147 147 . 13.693  10.586 -9.983  1.00 13.87 1 . C  ? 
ATOM   1152 CB  CB  . SER SER SER A A 147 147 . 14.624  11.709 -10.468 1.00 13.77 1 . C  ? 
ATOM   1153 OG  OG  . SER SER SER A A 147 147 . 14.082  12.964 -10.271 1.00 13.78 1 . O  ? 
ATOM   1154 C   C   . SER SER SER A A 147 147 . 13.206  10.877 -8.573  1.00 13.18 1 . C  ? 
ATOM   1155 O   O   . SER SER SER A A 147 147 . 12.011  11.138 -8.356  1.00 12.09 1 . O  ? 
ATOM   1156 N   N   . ARG ARG ARG A A 148 148 . 14.143  10.862 -7.603  1.00 14.03 1 . N  ? 
ATOM   1157 CA  CA  . ARG ARG ARG A A 148 148 . 13.756  10.973 -6.203  1.00 13.30 1 . C  ? 
ATOM   1158 CB  CB  . ARG ARG ARG A A 148 148 . 14.968  10.884 -5.256  1.00 13.12 1 . C  ? 
ATOM   1159 CG  CG  . ARG ARG ARG A A 148 148 . 15.576  9.479  -5.075  1.00 13.94 1 . C  ? 
ATOM   1160 CD  CD  . ARG ARG ARG A A 148 148 . 14.713  8.562  -4.280  1.00 15.47 1 . C  ? 
ATOM   1161 NE  NE  . ARG ARG ARG A A 148 148 . 14.282  9.161  -3.027  1.00 15.78 1 . N  ? 
ATOM   1162 CZ  CZ  . ARG ARG ARG A A 148 148 . 15.042  9.305  -1.934  1.00 16.68 1 . C  ? 
ATOM   1163 NH1 NH1 . ARG ARG ARG A A 148 148 . 16.331  8.863  -1.928  1.00 16.98 1 . N  ? 
ATOM   1164 NH2 NH2 . ARG ARG ARG A A 148 148 . 14.498  9.856  -0.833  1.00 14.38 1 . N  ? 
ATOM   1165 C   C   . ARG ARG ARG A A 148 148 . 12.916  12.227 -5.895  1.00 12.45 1 . C  ? 
ATOM   1166 O   O   . ARG ARG ARG A A 148 148 . 11.955  12.133 -5.133  1.00 13.33 1 . O  ? 
ATOM   1167 N   N   . ASN ASN ASN A A 149 149 . 13.262  13.380 -6.488  1.00 13.63 1 . N  ? 
ATOM   1168 CA  CA  . ASN ASN ASN A A 149 149 . 12.489  14.621 -6.225  1.00 13.24 1 . C  ? 
ATOM   1169 CB  CB  . ASN ASN ASN A A 149 149 . 13.393  15.886 -6.253  1.00 13.80 1 . C  ? 
ATOM   1170 CG  CG  . ASN ASN ASN A A 149 149 . 13.987  16.178 -7.637  1.00 16.31 1 . C  ? 
ATOM   1171 OD1 OD1 . ASN ASN ASN A A 149 149 . 13.627  15.587 -8.644  1.00 14.82 1 . O  ? 
ATOM   1172 ND2 ND2 . ASN ASN ASN A A 149 149 . 14.952  17.134 -7.684  1.00 14.67 1 . N  ? 
ATOM   1173 C   C   . ASN ASN ASN A A 149 149 . 11.345  14.825 -7.231  1.00 13.80 1 . C  ? 
ATOM   1174 O   O   . ASN ASN ASN A A 149 149 . 10.651  15.885 -7.205  1.00 14.39 1 . O  ? 
ATOM   1175 N   N   . GLY GLY GLY A A 150 150 . 11.099  13.812 -8.078  1.00 13.83 1 . N  ? 
ATOM   1176 CA  CA  . GLY GLY GLY A A 150 150 . 10.045  13.817 -9.095  1.00 13.44 1 . C  ? 
ATOM   1177 C   C   . GLY GLY GLY A A 150 150 . 10.337  14.388 -10.435 1.00 13.62 1 . C  ? 
ATOM   1178 O   O   . GLY GLY GLY A A 150 150 . 9.521   14.207 -11.361 1.00 11.64 1 . O  ? 
ATOM   1179 N   N   . LYS LYS LYS A A 151 151 . 11.480  15.069 -10.586 1.00 14.05 1 . N  ? 
ATOM   1180 CA  CA  A LYS LYS LYS A A 151 151 . 11.843  15.659 -11.855 0.60 15.21 1 . C  ? 
ATOM   1181 CA  CA  B LYS LYS LYS A A 151 151 . 11.843  15.654 -11.851 0.40 14.94 1 . C  ? 
ATOM   1182 CB  CB  A LYS LYS LYS A A 151 151 . 13.053  16.584 -11.750 0.60 16.56 1 . C  ? 
ATOM   1183 CB  CB  B LYS LYS LYS A A 151 151 . 13.028  16.596 -11.689 0.40 15.87 1 . C  ? 
ATOM   1184 CG  CG  A LYS LYS LYS A A 151 151 . 13.464  17.220 -13.092 0.60 18.45 1 . C  ? 
ATOM   1185 CG  CG  B LYS LYS LYS A A 151 151 . 12.584  17.916 -11.094 0.40 17.45 1 . C  ? 
ATOM   1186 CD  CD  A LYS LYS LYS A A 151 151 . 14.310  18.473 -12.897 0.60 23.64 1 . C  ? 
ATOM   1187 CD  CD  B LYS LYS LYS A A 151 151 . 13.684  18.733 -10.443 0.40 19.06 1 . C  ? 
ATOM   1188 CE  CE  A LYS LYS LYS A A 151 151 . 14.803  19.038 -14.214 0.60 25.39 1 . C  ? 
ATOM   1189 CE  CE  B LYS LYS LYS A A 151 151 . 14.263  19.765 -11.391 0.40 19.31 1 . C  ? 
ATOM   1190 NZ  NZ  A LYS LYS LYS A A 151 151 . 15.923  18.232 -14.777 0.60 28.72 1 . N  ? 
ATOM   1191 NZ  NZ  B LYS LYS LYS A A 151 151 . 15.187  20.600 -10.599 0.40 19.85 1 . N  ? 
ATOM   1192 C   C   . LYS LYS LYS A A 151 151 . 12.130  14.563 -12.873 1.00 14.35 1 . C  ? 
ATOM   1193 O   O   . LYS LYS LYS A A 151 151 . 12.833  13.600 -12.573 1.00 14.15 1 . O  ? 
ATOM   1194 N   N   . THR THR THR A A 152 152 . 11.543  14.692 -14.071 1.00 14.82 1 . N  ? 
ATOM   1195 CA  CA  . THR THR THR A A 152 152 . 11.724  13.676 -15.150 1.00 14.59 1 . C  ? 
ATOM   1196 CB  CB  . THR THR THR A A 152 152 . 10.474  13.535 -16.046 1.00 14.65 1 . C  ? 
ATOM   1197 OG1 OG1 . THR THR THR A A 152 152 . 10.193  14.767 -16.688 1.00 16.80 1 . O  ? 
ATOM   1198 CG2 CG2 . THR THR THR A A 152 152 . 9.259   13.210 -15.258 1.00 16.15 1 . C  ? 
ATOM   1199 C   C   . THR THR THR A A 152 152 . 12.952  13.992 -15.993 1.00 15.44 1 . C  ? 
ATOM   1200 O   O   . THR THR THR A A 152 152 . 13.263  15.177 -16.260 1.00 16.43 1 . O  ? 
ATOM   1201 N   N   . SER SER SER A A 153 153 . 13.640  12.937 -16.402 1.00 16.51 1 . N  ? 
ATOM   1202 CA  CA  . SER SER SER A A 153 153 . 14.866  13.048 -17.200 1.00 18.42 1 . C  ? 
ATOM   1203 CB  CB  . SER SER SER A A 153 153 . 15.827  11.902 -16.921 1.00 16.82 1 . C  ? 
ATOM   1204 OG  OG  . SER SER SER A A 153 153 . 15.228  10.618 -17.153 1.00 17.67 1 . O  ? 
ATOM   1205 C   C   . SER SER SER A A 153 153 . 14.599  13.116 -18.694 1.00 19.35 1 . C  ? 
ATOM   1206 O   O   . SER SER SER A A 153 153 . 15.462  13.533 -19.467 1.00 19.85 1 . O  ? 
ATOM   1207 N   N   . LYS LYS LYS A A 154 154 . 13.403  12.691 -19.107 1.00 17.53 1 . N  ? 
ATOM   1208 CA  CA  . LYS LYS LYS A A 154 154 . 12.919  12.924 -20.438 1.00 18.05 1 . C  ? 
ATOM   1209 CB  CB  . LYS LYS LYS A A 154 154 . 12.974  11.632 -21.247 1.00 18.43 1 . C  ? 
ATOM   1210 CG  CG  . LYS LYS LYS A A 154 154 . 14.392  11.116 -21.503 1.00 22.02 1 . C  ? 
ATOM   1211 CD  CD  . LYS LYS LYS A A 154 154 . 14.394  10.046 -22.584 1.00 29.68 1 . C  ? 
ATOM   1212 CE  CE  . LYS LYS LYS A A 154 154 . 15.774  9.417  -22.791 1.00 31.60 1 . C  ? 
ATOM   1213 NZ  NZ  . LYS LYS LYS A A 154 154 . 16.822  10.416 -23.154 1.00 34.09 1 . N  ? 
ATOM   1214 C   C   . LYS LYS LYS A A 154 154 . 11.473  13.463 -20.338 1.00 15.39 1 . C  ? 
ATOM   1215 O   O   . LYS LYS LYS A A 154 154 . 10.862  13.321 -19.290 1.00 17.36 1 . O  ? 
ATOM   1216 N   N   . LYS LYS LYS A A 155 155 . 10.951  14.102 -21.385 1.00 15.56 1 . N  ? 
ATOM   1217 CA  CA  . LYS LYS LYS A A 155 155 . 9.627   14.747 -21.306 1.00 16.17 1 . C  ? 
ATOM   1218 CB  CB  . LYS LYS LYS A A 155 155 . 9.577   15.861 -22.326 1.00 18.72 1 . C  ? 
ATOM   1219 CG  CG  . LYS LYS LYS A A 155 155 . 8.329   16.653 -22.357 1.00 20.98 1 . C  ? 
ATOM   1220 CD  CD  . LYS LYS LYS A A 155 155 . 8.308   17.640 -21.223 1.00 25.29 1 . C  ? 
ATOM   1221 CE  CE  . LYS LYS LYS A A 155 155 . 6.978   18.347 -21.245 1.00 26.93 1 . C  ? 
ATOM   1222 NZ  NZ  . LYS LYS LYS A A 155 155 . 6.899   19.357 -20.171 1.00 28.56 1 . N  ? 
ATOM   1223 C   C   . LYS LYS LYS A A 155 155 . 8.567   13.683 -21.566 1.00 15.15 1 . C  ? 
ATOM   1224 O   O   . LYS LYS LYS A A 155 155 . 8.631   13.013 -22.642 1.00 13.82 1 . O  ? 
ATOM   1225 N   N   . ILE ILE ILE A A 156 156 . 7.647   13.454 -20.607 1.00 14.39 1 . N  ? 
ATOM   1226 CA  CA  . ILE ILE ILE A A 156 156 . 6.742   12.298 -20.748 1.00 15.01 1 . C  ? 
ATOM   1227 CB  CB  . ILE ILE ILE A A 156 156 . 6.663   11.491 -19.449 1.00 15.01 1 . C  ? 
ATOM   1228 CG1 CG1 . ILE ILE ILE A A 156 156 . 8.064   11.092 -18.963 1.00 14.59 1 . C  ? 
ATOM   1229 CD1 CD1 . ILE ILE ILE A A 156 156 . 8.843   10.283 -20.006 1.00 15.77 1 . C  ? 
ATOM   1230 CG2 CG2 . ILE ILE ILE A A 156 156 . 5.721   10.297 -19.578 1.00 16.41 1 . C  ? 
ATOM   1231 C   C   . ILE ILE ILE A A 156 156 . 5.381   12.911 -21.050 1.00 15.70 1 . C  ? 
ATOM   1232 O   O   . ILE ILE ILE A A 156 156 . 4.921   13.698 -20.242 1.00 17.28 1 . O  ? 
ATOM   1233 N   N   . THR THR THR A A 157 157 . 4.814   12.589 -22.205 1.00 14.55 1 . N  ? 
ATOM   1234 CA  CA  . THR THR THR A A 157 157 . 3.584   13.210 -22.714 1.00 13.81 1 . C  ? 
ATOM   1235 CB  CB  . THR THR THR A A 157 157 . 3.820   14.132 -23.977 1.00 14.94 1 . C  ? 
ATOM   1236 OG1 OG1 . THR THR THR A A 157 157 . 4.441   13.332 -25.004 1.00 15.29 1 . O  ? 
ATOM   1237 CG2 CG2 . THR THR THR A A 157 157 . 4.664   15.355 -23.554 1.00 15.69 1 . C  ? 
ATOM   1238 C   C   . THR THR THR A A 157 157 . 2.510   12.252 -23.001 1.00 13.37 1 . C  ? 
ATOM   1239 O   O   . THR THR THR A A 157 157 . 2.749   11.066 -23.329 1.00 12.30 1 . O  ? 
ATOM   1240 N   N   . ILE ILE ILE A A 158 158 . 1.284   12.776 -22.874 1.00 12.15 1 . N  ? 
ATOM   1241 CA  CA  . ILE ILE ILE A A 158 158 . 0.097   12.093 -23.423 1.00 12.95 1 . C  ? 
ATOM   1242 CB  CB  . ILE ILE ILE A A 158 158 . -1.156  12.398 -22.564 1.00 12.95 1 . C  ? 
ATOM   1243 CG1 CG1 . ILE ILE ILE A A 158 158 . -0.851  12.050 -21.085 1.00 12.96 1 . C  ? 
ATOM   1244 CD1 CD1 . ILE ILE ILE A A 158 158 . -1.914  12.461 -20.133 1.00 13.73 1 . C  ? 
ATOM   1245 CG2 CG2 . ILE ILE ILE A A 158 158 . -2.380  11.669 -23.147 1.00 13.46 1 . C  ? 
ATOM   1246 C   C   . ILE ILE ILE A A 158 158 . -0.052  12.550 -24.881 1.00 13.31 1 . C  ? 
ATOM   1247 O   O   . ILE ILE ILE A A 158 158 . -0.675  13.580 -25.166 1.00 15.07 1 . O  ? 
ATOM   1248 N   N   . ALA ALA ALA A A 159 159 . 0.536   11.794 -25.815 1.00 13.57 1 . N  ? 
ATOM   1249 CA  CA  . ALA ALA ALA A A 159 159 . 0.457   12.110 -27.237 1.00 12.50 1 . C  ? 
ATOM   1250 CB  CB  . ALA ALA ALA A A 159 159 . 1.393   11.261 -27.988 1.00 13.88 1 . C  ? 
ATOM   1251 C   C   . ALA ALA ALA A A 159 159 . -0.917  12.047 -27.825 1.00 13.59 1 . C  ? 
ATOM   1252 O   O   . ALA ALA ALA A A 159 159 . -1.252  12.869 -28.714 1.00 14.64 1 . O  ? 
ATOM   1253 N   N   . ASP ASP ASP A A 160 160 . -1.698  11.101 -27.349 1.00 12.38 1 . N  ? 
ATOM   1254 CA  CA  . ASP ASP ASP A A 160 160 . -3.101  10.957 -27.745 1.00 13.94 1 . C  ? 
ATOM   1255 CB  CB  . ASP ASP ASP A A 160 160 . -3.239  10.096 -28.981 1.00 16.84 1 . C  ? 
ATOM   1256 CG  CG  . ASP ASP ASP A A 160 160 . -4.554  10.306 -29.717 1.00 20.56 1 . C  ? 
ATOM   1257 OD1 OD1 . ASP ASP ASP A A 160 160 . -5.291  11.295 -29.423 1.00 18.89 1 . O  ? 
ATOM   1258 OD2 OD2 . ASP ASP ASP A A 160 160 . -4.855  9.408  -30.569 1.00 27.53 1 . O  ? 
ATOM   1259 C   C   . ASP ASP ASP A A 160 160 . -3.855  10.351 -26.608 1.00 13.73 1 . C  ? 
ATOM   1260 O   O   . ASP ASP ASP A A 160 160 . -3.249  9.650  -25.771 1.00 13.38 1 . O  ? 
ATOM   1261 N   N   . CYS CYS CYS A A 161 161 . -5.166  10.558 -26.573 1.00 13.34 1 . N  ? 
ATOM   1262 CA  CA  . CYS CYS CYS A A 161 161 . -6.010  9.943  -25.545 1.00 13.62 1 . C  ? 
ATOM   1263 CB  CB  . CYS CYS CYS A A 161 161 . -5.889  10.625 -24.179 1.00 13.22 1 . C  ? 
ATOM   1264 SG  SG  . CYS CYS CYS A A 161 161 . -6.041  12.441 -24.204 1.00 14.04 1 . S  ? 
ATOM   1265 C   C   . CYS CYS CYS A A 161 161 . -7.440  9.936  -26.034 1.00 13.20 1 . C  ? 
ATOM   1266 O   O   . CYS CYS CYS A A 161 161 . -7.790  10.691 -26.928 1.00 14.48 1 . O  ? 
ATOM   1267 N   N   . GLY GLY GLY A A 162 162 . -8.251  9.050  -25.491 1.00 13.90 1 . N  ? 
ATOM   1268 CA  CA  . GLY GLY GLY A A 162 162 . -9.688  9.030  -25.810 1.00 13.56 1 . C  ? 
ATOM   1269 C   C   . GLY GLY GLY A A 162 162 . -10.365 7.874  -25.122 1.00 14.60 1 . C  ? 
ATOM   1270 O   O   . GLY GLY GLY A A 162 162 . -9.854  7.308  -24.151 1.00 14.47 1 . O  ? 
ATOM   1271 N   N   . GLN GLN GLN A A 163 163 . -11.551 7.504  -25.647 1.00 16.78 1 . N  ? 
ATOM   1272 CA  CA  . GLN GLN GLN A A 163 163 . -12.353 6.501  -24.986 1.00 19.28 1 . C  ? 
ATOM   1273 CB  CB  . GLN GLN GLN A A 163 163 . -13.731 7.040  -24.719 1.00 19.16 1 . C  ? 
ATOM   1274 CG  CG  . GLN GLN GLN A A 163 163 . -14.661 6.091  -24.038 1.00 19.73 1 . C  ? 
ATOM   1275 CD  CD  . GLN GLN GLN A A 163 163 . -15.927 6.695  -23.555 1.00 19.82 1 . C  ? 
ATOM   1276 OE1 OE1 . GLN GLN GLN A A 163 163 . -16.190 7.872  -23.741 1.00 19.76 1 . O  ? 
ATOM   1277 NE2 NE2 . GLN GLN GLN A A 163 163 . -16.721 5.886  -22.833 1.00 20.31 1 . N  ? 
ATOM   1278 C   C   . GLN GLN GLN A A 163 163 . -12.381 5.278  -25.864 1.00 21.18 1 . C  ? 
ATOM   1279 O   O   . GLN GLN GLN A A 163 163 . -12.479 5.416  -27.093 1.00 20.86 1 . O  ? 
ATOM   1280 N   N   . LEU LEU LEU A A 164 164 . -12.244 4.105  -25.250 1.00 24.01 1 . N  ? 
ATOM   1281 CA  CA  . LEU LEU LEU A A 164 164 . -12.284 2.856  -26.013 1.00 26.27 1 . C  ? 
ATOM   1282 CB  CB  . LEU LEU LEU A A 164 164 . -11.346 1.807  -25.447 1.00 27.44 1 . C  ? 
ATOM   1283 CG  CG  . LEU LEU LEU A A 164 164 . -9.849  2.128  -25.470 1.00 28.31 1 . C  ? 
ATOM   1284 CD1 CD1 . LEU LEU LEU A A 164 164 . -9.099  1.102  -24.613 1.00 28.40 1 . C  ? 
ATOM   1285 CD2 CD2 . LEU LEU LEU A A 164 164 . -9.287  2.245  -26.901 1.00 29.78 1 . C  ? 
ATOM   1286 C   C   . LEU LEU LEU A A 164 164 . -13.730 2.335  -26.005 1.00 33.87 1 . C  ? 
ATOM   1287 O   O   . LEU LEU LEU A A 164 164 . -14.444 2.500  -25.013 1.00 31.07 1 . O  ? 
ATOM   1288 N   N   . GLU GLU GLU A A 165 165 . -14.076 1.632  -27.087 1.00 43.95 1 . N  ? 
ATOM   1289 CA  CA  . GLU GLU GLU A A 165 165 . -15.441 1.151  -27.417 1.00 58.56 1 . C  ? 
ATOM   1290 CB  CB  . GLU GLU GLU A A 165 165 . -16.044 0.217  -26.341 1.00 61.65 1 . C  ? 
ATOM   1291 CG  CG  . GLU GLU GLU A A 165 165 . -15.285 -1.097 -26.130 1.00 65.21 1 . C  ? 
ATOM   1292 CD  CD  . GLU GLU GLU A A 165 165 . -14.145 -1.015 -25.104 1.00 64.98 1 . C  ? 
ATOM   1293 OE1 OE1 . GLU GLU GLU A A 165 165 . -14.333 -0.443 -23.998 1.00 55.62 1 . O  ? 
ATOM   1294 OE2 OE2 . GLU GLU GLU A A 165 165 . -13.053 -1.559 -25.396 1.00 64.13 1 . O  ? 
ATOM   1295 C   C   . GLU GLU GLU A A 165 165 . -16.383 2.318  -27.783 1.00 65.43 1 . C  ? 
ATOM   1296 O   O   . GLU GLU GLU A A 165 165 . -16.896 2.358  -28.914 1.00 69.14 1 . O  ? 
ATOM   1297 OXT OXT . GLU GLU GLU A A 165 165 . -16.640 3.247  -26.997 1.00 68.42 1 . O  ? 
HETATM 1298 O   O   . HOH HOH HOH C . 1   1   . -5.853  20.240 -11.478 1.00 12.56 1 . O  ? 
HETATM 1299 O   O   . HOH HOH HOH C . 2   2   . 0.911   17.730 -15.734 1.00 13.73 1 . O  ? 
HETATM 1300 O   O   . HOH HOH HOH C . 3   3   . -11.568 7.110  -2.714  1.00 12.64 1 . O  ? 
HETATM 1301 O   O   . HOH HOH HOH C . 4   4   . -6.961  17.286 -9.185  1.00 10.20 1 . O  ? 
HETATM 1302 O   O   . HOH HOH HOH C . 5   5   . -11.633 13.120 -12.208 1.00 14.88 1 . O  ? 
HETATM 1303 O   O   . HOH HOH HOH C . 6   6   . 7.814   14.862 -18.152 1.00 15.18 1 . O  ? 
HETATM 1304 O   O   . HOH HOH HOH C . 7   7   . -14.020 13.676 -6.262  1.00 11.88 1 . O  ? 
HETATM 1305 O   O   . HOH HOH HOH C . 8   8   . 2.428   6.129  -27.851 1.00 15.59 1 . O  ? 
HETATM 1306 O   O   . HOH HOH HOH C . 9   9   . -13.131 17.734 -22.319 1.00 17.80 1 . O  ? 
HETATM 1307 O   O   . HOH HOH HOH C . 10  10  . -13.852 6.362  -4.118  1.00 14.59 1 . O  ? 
HETATM 1308 O   O   . HOH HOH HOH C . 11  11  . -9.075  13.942 -3.979  1.00 12.96 1 . O  ? 
HETATM 1309 O   O   . HOH HOH HOH C . 12  12  . 3.728   28.473 -11.985 1.00 22.30 1 . O  ? 
HETATM 1310 O   O   . HOH HOH HOH C . 13  13  . -12.399 9.448  -27.860 1.00 26.37 1 . O  ? 
HETATM 1311 O   O   . HOH HOH HOH C . 14  14  . -9.690  17.556 -2.817  1.00 10.13 1 . O  ? 
HETATM 1312 O   O   . HOH HOH HOH C . 15  15  . -7.930  15.651 -24.457 1.00 17.05 1 . O  ? 
HETATM 1313 O   O   . HOH HOH HOH C . 16  16  . 5.422   25.513 -17.000 1.00 21.43 1 . O  ? 
HETATM 1314 O   O   . HOH HOH HOH C . 17  17  . 7.126   13.472 -25.107 1.00 14.16 1 . O  ? 
HETATM 1315 O   O   . HOH HOH HOH C . 18  18  . -0.807  14.811 -18.078 1.00 14.38 1 . O  ? 
HETATM 1316 O   O   . HOH HOH HOH C . 19  19  . -11.007 -0.407 -2.203  1.00 18.08 1 . O  ? 
HETATM 1317 O   O   . HOH HOH HOH C . 20  20  . -2.063  2.429  -4.116  1.00 14.90 1 . O  ? 
HETATM 1318 O   O   . HOH HOH HOH C . 21  21  . -18.508 8.456  -17.100 1.00 16.59 1 . O  ? 
HETATM 1319 O   O   . HOH HOH HOH C . 22  22  . -17.144 16.426 -0.254  1.00 14.83 1 . O  ? 
HETATM 1320 O   O   . HOH HOH HOH C . 23  23  . -0.453  15.381 -28.815 1.00 25.03 1 . O  ? 
HETATM 1321 O   O   . HOH HOH HOH C . 24  24  . 16.753  9.423  -18.945 1.00 31.64 1 . O  ? 
HETATM 1322 O   O   . HOH HOH HOH C . 25  25  . -12.812 16.215 2.090   1.00 23.80 1 . O  ? 
HETATM 1323 O   O   . HOH HOH HOH C . 26  26  . 9.475   16.812 -14.640 1.00 17.24 1 . O  ? 
HETATM 1324 O   O   . HOH HOH HOH C . 27  27  . 2.223   7.994  -29.870 1.00 23.68 1 . O  ? 
HETATM 1325 O   O   . HOH HOH HOH C . 28  28  . -9.251  15.695 0.377   1.00 11.75 1 . O  ? 
HETATM 1326 O   O   . HOH HOH HOH C . 29  29  . -15.729 2.880  -22.728 1.00 20.74 1 . O  ? 
HETATM 1327 O   O   . HOH HOH HOH C . 30  30  . -20.740 14.888 -5.631  1.00 20.43 1 . O  ? 
HETATM 1328 O   O   . HOH HOH HOH C . 31  31  . -10.421 19.045 -27.050 1.00 28.41 1 . O  ? 
HETATM 1329 O   O   . HOH HOH HOH C . 32  32  . -8.399  18.288 -25.371 1.00 23.76 1 . O  ? 
HETATM 1330 O   O   . HOH HOH HOH C . 33  33  . 11.864  2.903  -19.533 1.00 16.02 1 . O  ? 
HETATM 1331 O   O   . HOH HOH HOH C . 34  34  . -19.847 8.548  -14.638 1.00 16.88 1 . O  ? 
HETATM 1332 O   O   . HOH HOH HOH C . 35  35  . 7.885   0.626  -26.113 1.00 21.13 1 . O  ? 
HETATM 1333 O   O   . HOH HOH HOH C . 36  36  . 8.753   16.017 -4.903  1.00 14.80 1 . O  ? 
HETATM 1334 O   O   . HOH HOH HOH C . 37  37  . -20.827 9.248  -3.334  1.00 17.02 1 . O  ? 
HETATM 1335 O   O   . HOH HOH HOH C . 38  38  . 7.622   16.048 -25.945 1.00 25.18 1 . O  ? 
HETATM 1336 O   O   . HOH HOH HOH C . 39  39  . 3.733   -1.484 -2.380  1.00 27.57 1 . O  ? 
HETATM 1337 O   O   . HOH HOH HOH C . 40  40  . 7.408   25.390 -13.474 1.00 30.31 1 . O  ? 
HETATM 1338 O   O   . HOH HOH HOH C . 41  41  . 3.898   14.041 -27.645 1.00 22.83 1 . O  ? 
HETATM 1339 O   O   . HOH HOH HOH C . 42  42  . 4.329   12.503 -29.815 1.00 36.93 1 . O  ? 
HETATM 1340 O   O   . HOH HOH HOH C . 43  43  . -21.066 14.289 -13.939 1.00 21.52 1 . O  ? 
HETATM 1341 O   O   . HOH HOH HOH C . 44  44  . -20.501 13.869 -3.117  1.00 17.96 1 . O  ? 
HETATM 1342 O   O   . HOH HOH HOH C . 45  45  . -10.972 13.874 3.274   1.00 36.76 1 . O  ? 
HETATM 1343 O   O   . HOH HOH HOH C . 46  46  . 9.655   0.835  -13.314 1.00 21.31 1 . O  ? 
HETATM 1344 O   O   . HOH HOH HOH C . 47  47  . -20.391 15.839 -18.809 1.00 30.55 1 . O  ? 
HETATM 1345 O   O   . HOH HOH HOH C . 48  48  . -14.749 22.321 1.851   1.00 15.98 1 . O  ? 
HETATM 1346 O   O   . HOH HOH HOH C . 49  49  . -21.603 9.992  -5.965  1.00 21.65 1 . O  ? 
HETATM 1347 O   O   . HOH HOH HOH C . 50  50  . -1.843  -4.162 -17.295 1.00 26.10 1 . O  ? 
HETATM 1348 O   O   . HOH HOH HOH C . 51  51  . -4.103  -2.118 -12.238 1.00 26.44 1 . O  ? 
HETATM 1349 O   O   . HOH HOH HOH C . 52  52  . -8.318  13.911 -26.708 1.00 20.70 1 . O  ? 
HETATM 1350 O   O   . HOH HOH HOH C . 53  53  . 16.870  9.634  -8.443  1.00 18.91 1 . O  ? 
HETATM 1351 O   O   . HOH HOH HOH C . 54  54  . -2.211  10.482 5.789   1.00 18.59 1 . O  ? 
HETATM 1352 O   O   . HOH HOH HOH C . 55  55  . 9.942   4.712  -26.617 1.00 30.71 1 . O  ? 
HETATM 1353 O   O   . HOH HOH HOH C . 56  56  . -20.906 5.032  -4.627  1.00 23.90 1 . O  ? 
HETATM 1354 O   O   . HOH HOH HOH C . 57  57  . -21.588 12.940 -7.345  1.00 23.95 1 . O  ? 
HETATM 1355 O   O   . HOH HOH HOH C . 58  58  . 15.706  13.676 -13.243 1.00 24.10 1 . O  ? 
HETATM 1356 O   O   . HOH HOH HOH C . 59  59  . -19.297 6.550  -21.597 1.00 31.24 1 . O  ? 
HETATM 1357 O   O   . HOH HOH HOH C . 60  60  . 17.725  7.196  -3.912  1.00 19.75 1 . O  ? 
HETATM 1358 O   O   . HOH HOH HOH C . 61  61  . 12.740  9.093  -26.722 1.00 34.46 1 . O  ? 
HETATM 1359 O   O   . HOH HOH HOH C . 62  62  . 2.611   19.743 -22.227 1.00 36.61 1 . O  ? 
HETATM 1360 O   O   . HOH HOH HOH C . 63  63  . 11.115  5.170  -24.150 1.00 23.91 1 . O  ? 
HETATM 1361 O   O   . HOH HOH HOH C . 64  64  . -4.875  -3.331 -6.151  1.00 29.59 1 . O  ? 
HETATM 1362 O   O   . HOH HOH HOH C . 65  65  . -19.980 6.860  -18.697 1.00 27.40 1 . O  ? 
HETATM 1363 O   O   . HOH HOH HOH C . 66  66  . -10.167 23.558 0.746   1.00 27.30 1 . O  ? 
HETATM 1364 O   O   . HOH HOH HOH C . 67  67  . 7.571   23.681 -16.581 1.00 39.47 1 . O  ? 
HETATM 1365 O   O   . HOH HOH HOH C . 69  69  . -2.533  -3.561 -7.258  1.00 29.21 1 . O  ? 
HETATM 1366 O   O   . HOH HOH HOH C . 70  70  . 7.611   17.651 -17.787 1.00 32.10 1 . O  ? 
HETATM 1367 O   O   . HOH HOH HOH C . 71  71  . -15.361 24.100 -1.945  1.00 42.21 1 . O  ? 
HETATM 1368 O   O   . HOH HOH HOH C . 72  72  . 17.439  11.193 -13.047 1.00 37.04 1 . O  ? 
HETATM 1369 O   O   . HOH HOH HOH C . 73  73  . 11.401  2.792  -22.446 1.00 19.91 1 . O  ? 
HETATM 1370 O   O   . HOH HOH HOH C . 74  74  . -8.103  25.649 -20.714 1.00 22.47 1 . O  ? 
HETATM 1371 O   O   . HOH HOH HOH C . 75  75  . -21.257 11.021 -20.060 1.00 30.04 1 . O  ? 
HETATM 1372 O   O   . HOH HOH HOH C . 76  76  . -20.936 1.854  -14.651 1.00 28.06 1 . O  ? 
HETATM 1373 O   O   . HOH HOH HOH C . 77  77  . 14.682  3.598  -19.298 1.00 21.69 1 . O  ? 
HETATM 1374 O   O   . HOH HOH HOH C . 78  78  . 11.422  2.470  -11.855 1.00 28.41 1 . O  ? 
HETATM 1375 O   O   . HOH HOH HOH C . 79  79  . -9.582  -2.092 -0.116  1.00 33.17 1 . O  ? 
HETATM 1376 O   O   . HOH HOH HOH C . 80  80  . 4.135   9.786  -30.286 1.00 33.61 1 . O  ? 
HETATM 1377 O   O   . HOH HOH HOH C . 81  81  . 11.590  10.257 -3.141  1.00 14.56 1 . O  ? 
HETATM 1378 O   O   . HOH HOH HOH C . 82  82  . -17.596 22.509 -9.051  1.00 23.70 1 . O  ? 
HETATM 1379 O   O   . HOH HOH HOH C . 83  83  . 8.138   -2.156 -19.420 1.00 16.68 1 . O  ? 
HETATM 1380 O   O   . HOH HOH HOH C . 84  84  . 13.713  3.864  -11.738 1.00 50.23 1 . O  ? 
HETATM 1381 O   O   . HOH HOH HOH C . 85  85  . 10.427  -1.803 -12.988 1.00 34.37 1 . O  ? 
HETATM 1382 O   O   . HOH HOH HOH C . 86  86  . -21.925 6.654  -2.784  1.00 24.10 1 . O  ? 
HETATM 1383 O   O   . HOH HOH HOH C . 87  87  . -14.523 27.959 -11.704 1.00 40.77 1 . O  ? 
HETATM 1384 O   O   . HOH HOH HOH C . 88  88  . -17.034 9.079  -26.143 1.00 31.63 1 . O  ? 
HETATM 1385 O   O   . HOH HOH HOH C . 89  89  . -13.801 25.140 -24.241 1.00 46.62 1 . O  ? 
HETATM 1386 O   O   . HOH HOH HOH C . 90  90  . 3.623   -5.342 -16.117 1.00 34.64 1 . O  ? 
HETATM 1387 O   O   . HOH HOH HOH C . 91  91  . 12.509  6.872  -6.228  1.00 25.55 1 . O  ? 
HETATM 1388 O   O   . HOH HOH HOH C . 92  92  . -18.556 -2.556 -15.023 1.00 34.37 1 . O  ? 
HETATM 1389 O   O   . HOH HOH HOH C . 93  93  . -11.697 12.007 -28.650 1.00 28.52 1 . O  ? 
HETATM 1390 O   O   . HOH HOH HOH C . 94  94  . -16.247 -3.052 -15.782 1.00 39.89 1 . O  ? 
HETATM 1391 O   O   . HOH HOH HOH C . 95  95  . -4.458  -1.750 -9.326  1.00 26.48 1 . O  ? 
HETATM 1392 O   O   . HOH HOH HOH C . 96  96  . -12.753 27.556 -14.583 1.00 37.25 1 . O  ? 
HETATM 1393 O   O   . HOH HOH HOH C . 97  97  . 14.718  3.699  -9.154  1.00 33.91 1 . O  ? 
HETATM 1394 O   O   . HOH HOH HOH C . 98  98  . 1.049   29.389 -10.045 1.00 36.90 1 . O  ? 
HETATM 1395 O   O   . HOH HOH HOH C . 99  99  . -6.154  24.202 -10.347 1.00 39.63 1 . O  ? 
HETATM 1396 O   O   . HOH HOH HOH C . 100 100 . -8.269  23.089 -10.063 1.00 36.39 1 . O  ? 
HETATM 1397 O   O   . HOH HOH HOH C . 101 101 . 6.490   21.761 -18.350 1.00 21.98 1 . O  ? 
HETATM 1398 O   O   . HOH HOH HOH C . 102 102 . -19.638 -2.292 -13.073 1.00 35.89 1 . O  ? 
HETATM 1399 O   O   . HOH HOH HOH C . 103 103 . -20.877 22.649 -13.483 1.00 36.37 1 . O  ? 
HETATM 1400 O   O   . HOH HOH HOH C . 104 104 . -8.657  17.337 -28.770 1.00 33.08 1 . O  ? 
HETATM 1401 O   O   . HOH HOH HOH C . 105 105 . -15.467 0.040  -21.497 1.00 40.35 1 . O  ? 
HETATM 1402 O   O   . HOH HOH HOH C . 106 106 . -2.183  8.835  8.124   1.00 19.29 1 . O  ? 
HETATM 1403 O   O   . HOH HOH HOH C . 107 107 . -1.505  20.666 -22.166 1.00 17.76 1 . O  ? 
HETATM 1404 O   O   . HOH HOH HOH C . 108 108 . -0.785  -5.216 -20.468 1.00 20.72 1 . O  ? 
HETATM 1405 O   O   . HOH HOH HOH C . 109 109 . -19.915 16.617 -23.479 1.00 28.52 1 . O  ? 
HETATM 1406 O   O   . HOH HOH HOH C . 110 110 . -7.625  23.149 -6.812  1.00 32.22 1 . O  ? 
HETATM 1407 O   O   . HOH HOH HOH C . 111 111 . 7.068   -0.224 -10.645 1.00 31.45 1 . O  ? 
HETATM 1408 O   O   . HOH HOH HOH C . 112 112 . 14.513  7.158  -8.142  1.00 25.55 1 . O  ? 
HETATM 1409 O   O   . HOH HOH HOH C . 113 113 . -19.620 20.674 -9.245  1.00 24.23 1 . O  ? 
HETATM 1410 O   O   . HOH HOH HOH C . 114 114 . 3.233   -2.659 -11.341 1.00 34.24 1 . O  ? 
HETATM 1411 O   O   . HOH HOH HOH C . 115 115 . -20.448 12.307 -24.341 1.00 38.10 1 . O  ? 
HETATM 1412 O   O   . HOH HOH HOH C . 116 116 . 15.446  9.385  -14.609 1.00 24.38 1 . O  ? 
HETATM 1413 O   O   . HOH HOH HOH C . 117 117 . -6.448  -2.795 -8.225  1.00 36.71 1 . O  ? 
HETATM 1414 O   O   . HOH HOH HOH C . 118 118 . -0.030  4.227  6.117   1.00 42.41 1 . O  ? 
HETATM 1415 O   O   . HOH HOH HOH C . 119 119 . 12.887  2.301  -7.247  1.00 34.94 1 . O  ? 
HETATM 1416 O   O   . HOH HOH HOH C . 120 120 . -12.637 1.571  -29.644 1.00 55.10 1 . O  ? 
HETATM 1417 O   O   . HOH HOH HOH C . 121 121 . 1.053   -4.488 -11.169 1.00 34.56 1 . O  ? 
HETATM 1418 O   O   . HOH HOH HOH C . 122 122 . -17.460 21.531 -19.187 1.00 31.87 1 . O  ? 
HETATM 1419 O   O   . HOH HOH HOH C . 123 123 . 0.597   -3.651 -3.208  1.00 54.80 1 . O  ? 
HETATM 1420 O   O   . HOH HOH HOH C . 124 124 . 11.118  1.319  -9.292  1.00 30.97 1 . O  ? 
HETATM 1421 O   O   . HOH HOH HOH C . 125 125 . -5.353  -0.700 -24.417 1.00 23.08 1 . O  ? 
HETATM 1422 O   O   . HOH HOH HOH C . 126 126 . -19.637 19.351 -17.017 1.00 32.51 1 . O  ? 
HETATM 1423 O   O   . HOH HOH HOH C . 127 127 . -10.283 5.865  4.202   1.00 30.08 1 . O  ? 
HETATM 1424 O   O   . HOH HOH HOH C . 128 128 . -8.192  2.554  4.445   1.00 38.92 1 . O  ? 
HETATM 1425 O   O   . HOH HOH HOH C . 129 129 . -2.248  6.104  7.438   1.00 33.32 1 . O  ? 
HETATM 1426 O   O   . HOH HOH HOH C . 130 130 . -1.912  32.746 -11.895 1.00 44.11 1 . O  ? 
HETATM 1427 O   O   . HOH HOH HOH C . 131 131 . -1.839  17.726 -28.869 1.00 36.71 1 . O  ? 
HETATM 1428 O   O   . HOH HOH HOH C . 132 132 . -7.412  -1.890 -22.986 1.00 39.05 1 . O  ? 
HETATM 1429 O   O   . HOH HOH HOH C . 133 133 . 4.661   -1.173 -9.868  1.00 30.99 1 . O  ? 
HETATM 1430 O   O   . HOH HOH HOH C . 134 134 . 14.830  6.549  -12.771 1.00 37.42 1 . O  ? 
HETATM 1431 O   O   . HOH HOH HOH C . 135 135 . 2.357   18.323 -26.384 1.00 31.37 1 . O  ? 
HETATM 1432 O   O   . HOH HOH HOH C . 136 136 . -7.357  12.635 -30.722 1.00 27.52 1 . O  ? 
HETATM 1433 O   O   . HOH HOH HOH C . 137 137 . -1.823  28.744 -10.547 1.00 35.22 1 . O  ? 
HETATM 1434 O   O   . HOH HOH HOH C . 138 138 . -23.011 5.350  -10.430 1.00 19.35 1 . O  ? 
HETATM 1435 O   O   . HOH HOH HOH C . 139 139 . 4.489   2.083  -0.494  1.00 37.91 1 . O  ? 
HETATM 1436 O   O   . HOH HOH HOH C . 141 141 . -19.209 0.525  -2.777  1.00 50.80 1 . O  ? 
HETATM 1437 O   O   . HOH HOH HOH C . 142 142 . -8.600  -2.130 -5.292  1.00 34.21 1 . O  ? 
HETATM 1438 O   O   . HOH HOH HOH C . 143 143 . -24.615 7.016  -11.795 1.00 27.35 1 . O  ? 
HETATM 1439 O   O   . HOH HOH HOH C . 144 144 . 1.884   16.079 -27.693 1.00 31.37 1 . O  ? 
HETATM 1440 O   O   . HOH HOH HOH C . 145 145 . -3.121  30.540 -12.272 1.00 27.68 1 . O  ? 
HETATM 1441 O   O   . HOH HOH HOH C . 146 146 . -9.338  10.177 -29.121 1.00 36.83 1 . O  ? 
HETATM 1442 O   O   . HOH HOH HOH C . 147 147 . 17.621  14.986 -17.934 1.00 54.56 1 . O  ? 
HETATM 1443 O   O   . HOH HOH HOH C . 148 148 . -0.446  7.949  -30.622 1.00 32.74 1 . O  ? 
HETATM 1444 O   O   . HOH HOH HOH C . 149 149 . -12.767 23.998 -1.844  1.00 27.38 1 . O  ? 
HETATM 1445 O   O   . HOH HOH HOH C . 150 150 . -23.028 5.575  -7.349  1.00 26.48 1 . O  ? 
HETATM 1446 O   O   . HOH HOH HOH C . 151 151 . 10.318  16.674 -26.106 1.00 38.25 1 . O  ? 
HETATM 1447 O   O   . HOH HOH HOH C . 152 152 . -6.158  24.781 -2.565  1.00 36.65 1 . O  ? 
HETATM 1448 O   O   . HOH HOH HOH C . 153 153 . -22.217 6.835  -14.205 1.00 34.95 1 . O  ? 
HETATM 1449 O   O   . HOH HOH HOH C . 154 154 . 13.562  6.678  -24.426 1.00 33.83 1 . O  ? 
HETATM 1450 O   O   . HOH HOH HOH C . 155 155 . -10.454 27.972 -14.740 1.00 31.40 1 . O  ? 
HETATM 1451 O   O   . HOH HOH HOH C . 156 156 . -20.738 9.197  -22.610 1.00 34.42 1 . O  ? 
HETATM 1452 O   O   . HOH HOH HOH C . 157 157 . -15.172 9.639  -27.699 1.00 49.61 1 . O  ? 
HETATM 1453 O   O   . HOH HOH HOH C . 158 158 . -12.324 7.606  4.823   1.00 24.71 1 . O  ? 
HETATM 1454 O   O   . HOH HOH HOH C . 159 159 . 18.444  8.007  -6.525  1.00 17.96 1 . O  ? 
HETATM 1455 O   O   . HOH HOH HOH C . 160 160 . 1.346   -5.306 -18.059 1.00 31.73 1 . O  ? 
HETATM 1456 O   O   . HOH HOH HOH C . 161 161 . -4.038  1.902  8.878   1.00 43.12 1 . O  ? 
HETATM 1457 O   O   . HOH HOH HOH C . 162 162 . -15.001 -2.562 -11.243 1.00 35.00 1 . O  ? 
HETATM 1458 O   O   . HOH HOH HOH C . 163 163 . -16.295 12.189 -27.458 1.00 38.82 1 . O  ? 
HETATM 1459 O   O   . HOH HOH HOH C . 164 164 . 9.144   4.026  -30.482 1.00 25.31 1 . O  ? 
HETATM 1460 O   O   . HOH HOH HOH C . 165 165 . 11.113  2.046  -3.388  1.00 43.60 1 . O  ? 
HETATM 1461 O   O   . HOH HOH HOH C . 166 166 . 6.755   6.618  -34.568 1.00 41.92 1 . O  ? 
HETATM 1462 O   O   . HOH HOH HOH C . 167 167 . -15.858 -0.898 -9.337  1.00 49.42 1 . O  ? 
HETATM 1463 O   O   . HOH HOH HOH C . 168 168 . -7.737  2.209  -30.897 1.00 49.18 1 . O  ? 
HETATM 1464 O   O   . HOH HOH HOH C . 169 169 . -6.870  24.048 -22.511 1.00 17.03 1 . O  ? 
HETATM 1465 O   O   . HOH HOH HOH C . 170 170 . -6.588  21.259 -23.104 1.00 17.22 1 . O  ? 
HETATM 1466 O   O   . HOH HOH HOH C . 171 171 . 6.052   16.074 -28.089 1.00 32.41 1 . O  ? 
HETATM 1467 O   O   . HOH HOH HOH C . 172 172 . 16.744  15.550 -14.686 1.00 41.49 1 . O  ? 
HETATM 1468 O   O   . HOH HOH HOH C . 173 173 . 19.383  10.685 -16.775 1.00 43.69 1 . O  ? 
HETATM 1469 O   O   . HOH HOH HOH C . 174 174 . -20.401 20.298 -19.581 1.00 39.60 1 . O  ? 
HETATM 1470 O   O   . HOH HOH HOH C . 175 175 . 15.610  11.740 -25.785 1.00 38.37 1 . O  ? 
HETATM 1471 O   O   . HOH HOH HOH C . 176 176 . -17.117 5.466  -26.858 1.00 56.12 1 . O  ? 
HETATM 1472 O   O   . HOH HOH HOH C . 177 177 . 16.729  17.533 -10.200 1.00 22.68 1 . O  ? 
HETATM 1473 O   O   . HOH HOH HOH C . 178 178 . -22.305 15.923 -12.213 1.00 40.24 1 . O  ? 
HETATM 1474 O   O   . HOH HOH HOH C . 179 179 . 12.763  5.903  -29.839 1.00 53.97 1 . O  ? 
HETATM 1475 O   O   . HOH HOH HOH C . 180 180 . -7.955  6.519  6.539   1.00 34.74 1 . O  ? 
HETATM 1476 O   O   . HOH HOH HOH C . 181 181 . 7.442   0.895  -8.046  1.00 44.22 1 . O  ? 
HETATM 1477 O   O   . HOH HOH HOH C . 182 182 . 9.841   -5.212 -16.011 1.00 24.45 1 . O  ? 
HETATM 1478 O   O   . HOH HOH HOH C . 183 183 . 6.527   13.575 -31.615 1.00 38.54 1 . O  ? 
HETATM 1479 O   O   . HOH HOH HOH C . 184 184 . 13.615  16.114 -22.643 1.00 31.93 1 . O  ? 
HETATM 1480 O   O   . HOH HOH HOH C . 185 185 . 8.366   -2.524 -11.560 1.00 39.40 1 . O  ? 
HETATM 1481 O   O   . HOH HOH HOH C . 186 186 . -12.642 -5.023 -12.724 1.00 45.14 1 . O  ? 
HETATM 1482 O   O   . HOH HOH HOH C . 187 187 . 3.765   -2.713 -4.739  1.00 35.18 1 . O  ? 
HETATM 1483 O   O   . HOH HOH HOH C . 188 188 . -2.981  14.148 -32.918 1.00 39.68 1 . O  ? 
HETATM 1484 O   O   . HOH HOH HOH C . 189 189 . -2.477  -3.968 -13.974 1.00 46.87 1 . O  ? 
HETATM 1485 O   O   . HOH HOH HOH C . 190 190 . -14.693 25.976 -8.698  1.00 27.92 1 . O  ? 
HETATM 1486 O   O   . HOH HOH HOH C . 191 191 . -7.543  -3.482 -13.935 1.00 33.27 1 . O  ? 
HETATM 1487 O   O   . HOH HOH HOH C . 192 192 . -13.640 -1.080 -18.063 1.00 35.09 1 . O  ? 
HETATM 1488 O   O   . HOH HOH HOH C . 194 194 . -2.445  14.299 9.463   1.00 29.86 1 . O  ? 
HETATM 1489 O   O   . HOH HOH HOH C . 195 195 . 6.604   19.746 -16.105 1.00 39.09 1 . O  ? 
HETATM 1490 O   O   . HOH HOH HOH C . 196 196 . -4.208  12.532 6.292   1.00 22.20 1 . O  ? 
HETATM 1491 O   O   . HOH HOH HOH C . 197 197 . -4.005  17.284 11.239  1.00 42.29 1 . O  ? 
HETATM 1492 O   O   . HOH HOH HOH C . 198 198 . -8.972  -2.050 -7.857  1.00 46.67 1 . O  ? 
HETATM 1493 O   O   . HOH HOH HOH C . 199 199 . -9.221  7.150  -0.501  1.00 11.70 1 . O  ? 
HETATM 1494 O   O   . HOH HOH HOH C . 200 200 . -3.145  17.596 -0.591  1.00 12.15 1 . O  ? 
HETATM 1495 O   O   . HOH HOH HOH C . 201 201 . -2.071  15.057 0.141   1.00 15.39 1 . O  ? 
HETATM 1496 O   O   . HOH HOH HOH C . 202 202 . 0.380   15.904 1.134   1.00 21.12 1 . O  ? 
HETATM 1497 O   O   . HOH HOH HOH C . 203 203 . 7.770   -4.069 -17.421 1.00 22.36 1 . O  ? 
HETATM 1498 O   O   . HOH HOH HOH C . 204 204 . 6.701   20.731 -11.471 1.00 28.22 1 . O  ? 
HETATM 1499 O   O   . HOH HOH HOH C . 205 205 . -14.342 25.614 -18.184 1.00 30.19 1 . O  ? 
HETATM 1500 O   O   . HOH HOH HOH C . 206 206 . -17.285 23.494 -23.241 1.00 39.62 1 . O  ? 
HETATM 1501 O   O   . HOH HOH HOH C . 207 207 . -0.761  21.367 -2.827  1.00 28.41 1 . O  ? 
HETATM 1502 O   O   . HOH HOH HOH C . 208 208 . 1.118   17.902 -0.759  1.00 20.18 1 . O  ? 
HETATM 1503 O   O   . HOH HOH HOH C . 209 209 . 1.677   21.245 -3.916  1.00 35.64 1 . O  ? 
HETATM 1504 O   O   . HOH HOH HOH C . 210 210 . 3.499   23.684 -6.418  1.00 58.83 1 . O  ? 
HETATM 1505 O   O   . HOH HOH HOH C . 211 211 . -1.167  19.560 -0.891  1.00 21.38 1 . O  ? 
HETATM 1506 O   O   . HOH HOH HOH C . 212 212 . 1.128   19.412 -19.086 1.00 26.94 1 . O  ? 
HETATM 1507 O   O   . HOH HOH HOH C . 213 213 . -5.223  0.906  1.175   1.00 20.25 1 . O  ? 
HETATM 1508 O   O   . HOH HOH HOH C . 214 214 . -4.064  19.752 -23.213 1.00 21.01 1 . O  ? 
HETATM 1509 O   O   . HOH HOH HOH C . 215 215 . -4.997  7.987  5.362   1.00 20.10 1 . O  ? 
HETATM 1510 O   O   . HOH HOH HOH C . 216 216 . -2.660  14.574 5.323   1.00 21.48 1 . O  ? 
HETATM 1511 O   O   . HOH HOH HOH C . 217 217 . 10.189  1.711  -26.844 1.00 26.01 1 . O  ? 
HETATM 1512 O   O   . HOH HOH HOH C . 218 218 . 0.548   30.131 -13.710 0.50 26.36 1 . O  ? 
HETATM 1513 O   O   . HOH HOH HOH C . 219 219 . -2.780  30.188 -15.481 0.50 16.68 1 . O  ? 
HETATM 1514 O   O   . HOH HOH HOH C . 220 220 . -9.504  0.259  -4.704  1.00 23.23 1 . O  ? 
HETATM 1515 O   O   . HOH HOH HOH C . 221 221 . 6.920   -6.056 -18.820 1.00 24.70 1 . O  ? 
HETATM 1516 O   O   . HOH HOH HOH C . 223 223 . -14.432 24.074 -15.903 1.00 24.10 1 . O  ? 
HETATM 1517 O   O   . HOH HOH HOH C . 224 224 . 4.423   22.683 -8.605  1.00 34.09 1 . O  ? 
HETATM 1518 O   O   . HOH HOH HOH C . 226 226 . -3.935  -4.086 -0.726  1.00 36.72 1 . O  ? 
HETATM 1519 O   O   . HOH HOH HOH C . 227 227 . -22.318 3.922  -13.844 1.00 30.00 1 . O  ? 
HETATM 1520 O   O   . HOH HOH HOH C . 228 228 . 8.383   17.678 -10.420 1.00 33.49 1 . O  ? 
HETATM 1521 O   O   . HOH HOH HOH C . 229 229 . 12.869  16.459 -19.499 1.00 45.28 1 . O  ? 
HETATM 1522 O   O   . HOH HOH HOH C . 230 230 . 7.855   1.025  -3.823  1.00 32.42 1 . O  ? 
HETATM 1523 O   O   . HOH HOH HOH C . 231 231 . 2.767   -5.421 -13.587 1.00 38.57 1 . O  ? 
HETATM 1524 O   O   . HOH HOH HOH C . 232 232 . 8.454   19.839 -7.352  1.00 37.64 1 . O  ? 
HETATM 1525 O   O   . HOH HOH HOH C . 233 233 . 7.380   21.172 -14.140 1.00 38.40 1 . O  ? 
HETATM 1526 O   O   . HOH HOH HOH C . 234 234 . 16.242  14.298 -9.193  1.00 28.72 1 . O  ? 
HETATM 1527 O   O   . HOH HOH HOH C . 235 235 . -21.404 4.548  -16.792 1.00 39.50 1 . O  ? 
HETATM 1528 O   O   . HOH HOH HOH C . 237 237 . -3.466  7.269  -30.879 1.00 41.10 1 . O  ? 
HETATM 1529 O   O   . HOH HOH HOH C . 241 241 . 10.568  20.239 -11.324 1.00 45.88 1 . O  ? 
HETATM 1530 O   O   . HOH HOH HOH C . 242 242 . 10.459  0.020  -22.601 1.00 18.31 1 . O  ? 
HETATM 1531 O   O   . HOH HOH HOH C . 243 243 . 10.515  -1.520 -20.393 1.00 30.66 1 . O  ? 
HETATM 1532 O   O   . HOH HOH HOH C . 244 244 . -7.005  30.009 -12.257 1.00 39.44 1 . O  ? 
HETATM 1533 O   O   . HOH HOH HOH C . 245 245 . -5.657  27.989 -9.074  1.00 45.12 1 . O  ? 
HETATM 1534 O   O   . HOH HOH HOH C . 246 246 . -4.671  25.465 -9.253  1.00 27.72 1 . O  ? 
HETATM 1535 O   O   . HOH HOH HOH C . 247 247 . -3.900  25.262 -5.935  1.00 37.46 1 . O  ? 
HETATM 1536 O   O   . HOH HOH HOH C . 248 248 . 0.986   23.272 -6.752  1.00 29.49 1 . O  ? 
HETATM 1537 O   O   . HOH HOH HOH C . 249 249 . 6.528   20.519 -3.678  1.00 37.67 1 . O  ? 
HETATM 1538 O   O   . HOH HOH HOH C . 250 250 . 2.693   18.769 -4.285  1.00 50.28 1 . O  ? 
HETATM 1539 O   O   . l44 l44 l44 B . 1   1   . 0.856   17.291 -6.006  1.00 23.00 1 . O  ? 
HETATM 1540 C11 C11 . l44 l44 l44 B . 1   1   . 0.018   18.012 -5.556  1.00 18.93 1 . C  ? 
HETATM 1541 N1  N1  . l44 l44 l44 B . 1   1   . -0.327  19.065 -6.252  1.00 24.00 1 . N  ? 
HETATM 1542 C4  C4  . l44 l44 l44 B . 1   1   . -1.238  20.066 -5.813  1.00 20.43 1 . C  ? 
HETATM 1543 C5  C5  . l44 l44 l44 B . 1   1   . -2.498  20.278 -6.638  1.00 19.23 1 . C  ? 
HETATM 1544 C6  C6  . l44 l44 l44 B . 1   1   . -3.287  19.203 -6.964  1.00 17.87 1 . C  ? 
HETATM 1545 C7  C7  . l44 l44 l44 B . 1   1   . -4.446  19.380 -7.666  1.00 17.80 1 . C  ? 
HETATM 1546 C8  C8  . l44 l44 l44 B . 1   1   . -4.869  20.622 -8.036  1.00 16.26 1 . C  ? 
HETATM 1547 N2  N2  . l44 l44 l44 B . 1   1   . -6.011  20.754 -8.707  1.00 17.89 1 . N  ? 
HETATM 1548 C9  C9  . l44 l44 l44 B . 1   1   . -4.095  21.719 -7.735  1.00 18.15 1 . C  ? 
HETATM 1549 C10 C10 . l44 l44 l44 B . 1   1   . -2.931  21.534 -7.015  1.00 19.77 1 . C  ? 
HETATM 1550 C3  C3  . l44 l44 l44 B . 1   1   . 0.178   19.345 -7.589  1.00 29.38 1 . C  ? 
HETATM 1551 C2  C2  . l44 l44 l44 B . 1   1   . 1.690   19.434 -7.600  1.00 26.63 1 . C  ? 
HETATM 1552 N5  N5  . l44 l44 l44 B . 1   1   . 2.476   18.788 -8.469  1.00 23.70 1 . N  ? 
HETATM 1553 N6  N6  . l44 l44 l44 B . 1   1   . 3.815   19.069 -8.259  1.00 27.87 1 . N  ? 
HETATM 1554 N   N   . l44 l44 l44 B . 1   1   . 3.761   19.934 -7.210  1.00 32.09 1 . N  ? 
HETATM 1555 C   C   . l44 l44 l44 B . 1   1   . 4.964   20.528 -6.596  1.00 36.89 1 . C  ? 
HETATM 1556 N7  N7  . l44 l44 l44 B . 1   1   . 2.465   20.159 -6.771  1.00 32.82 1 . N  ? 
HETATM 1557 N3  N3  . l44 l44 l44 B . 1   1   . -0.504  17.773 -4.445  1.00 14.76 1 . N  ? 
HETATM 1558 C12 C12 . l44 l44 l44 B . 1   1   . -0.190  16.590 -3.642  1.00 15.21 1 . C  ? 
HETATM 1559 C13 C13 . l44 l44 l44 B . 1   1   . -0.804  15.406 -4.362  1.00 13.68 1 . C  ? 
HETATM 1560 O1  O1  . l44 l44 l44 B . 1   1   . -1.910  15.523 -4.803  1.00 12.10 1 . O  ? 
HETATM 1561 N4  N4  . l44 l44 l44 B . 1   1   . -0.138  14.233 -4.490  1.00 15.10 1 . N  ? 
HETATM 1562 C14 C14 . l44 l44 l44 B . 1   1   . -0.801  13.037 -4.968  1.00 14.09 1 . C  ? 
HETATM 1563 C15 C15 . l44 l44 l44 B . 1   1   . 0.277   11.972 -5.020  1.00 16.51 1 . C  ? 
HETATM 1564 C16 C16 . l44 l44 l44 B . 1   1   . 1.591   12.704 -5.028  1.00 16.35 1 . C  ? 
HETATM 1565 C17 C17 . l44 l44 l44 B . 1   1   . 1.295   13.965 -4.265  1.00 17.76 1 . C  ? 
HETATM 1566 C18 C18 . l44 l44 l44 B . 1   1   . 1.605   13.738 -2.838  1.00 18.82 1 . C  ? 
HETATM 1567 C23 C23 . l44 l44 l44 B . 1   1   . 2.897   13.764 -2.399  1.00 21.23 1 . C  ? 
HETATM 1568 BR  BR  . l44 l44 l44 B . 1   1   . 4.324   14.040 -3.574  1.00 24.40 1 . BR ? 
HETATM 1569 C19 C19 . l44 l44 l44 B . 1   1   . 0.607   13.479 -1.934  1.00 19.77 1 . C  ? 
HETATM 1570 C20 C20 . l44 l44 l44 B . 1   1   . 0.921   13.304 -0.602  1.00 22.09 1 . C  ? 
HETATM 1571 C21 C21 . l44 l44 l44 B . 1   1   . 2.229   13.351 -0.177  1.00 25.39 1 . C  ? 
HETATM 1572 C22 C22 . l44 l44 l44 B . 1   1   . 3.212   13.606 -1.080  1.00 17.22 1 . C  ? 
HETATM 1573 O1  O1  . FMT FMT FMT E . 1   1   . -5.262  28.103 -14.606 1.00 32.59 1 . O  ? 
HETATM 1574 C   C   . FMT FMT FMT E . 1   1   . -6.489  28.090 -14.762 1.00 33.39 1 . C  ? 
HETATM 1575 O2  O2  . FMT FMT FMT E . 1   1   . -7.172  26.952 -15.096 1.00 31.81 1 . O  ? 
HETATM 1576 O1  O1  . FMT FMT FMT E . 2   2   . 4.187   17.885 -2.648  1.00 17.57 1 . O  ? 
HETATM 1577 C   C   . FMT FMT FMT E . 2   2   . 3.744   18.134 -1.654  1.00 21.62 1 . C  ? 
HETATM 1578 O2  O2  . FMT FMT FMT E . 2   2   . 3.772   19.432 -1.351  1.00 32.03 1 . O  ? 
HETATM 1579 O3  O3  . GOL GOL GOL D . 1   1   . -14.670 22.832 -3.886  1.00 48.43 1 . O  ? 
HETATM 1580 C3  C3  . GOL GOL GOL D . 1   1   . -15.820 22.200 -4.368  1.00 47.30 1 . C  ? 
HETATM 1581 C2  C2  . GOL GOL GOL D . 1   1   . -16.433 22.930 -5.545  1.00 46.66 1 . C  ? 
HETATM 1582 O2  O2  . GOL GOL GOL D . 1   1   . -16.040 24.290 -5.682  1.00 47.91 1 . O  ? 
HETATM 1583 C1  C1  . GOL GOL GOL D . 1   1   . -17.934 22.814 -5.415  1.00 45.72 1 . C  ? 
HETATM 1584 O1  O1  . GOL GOL GOL D . 1   1   . -18.377 21.692 -6.177  1.00 38.54 1 . O  ? 
# 
_atom_sites.entry_id                    UNNAMED 
_atom_sites.fract_transf_matrix[1][1]   0.023836 
_atom_sites.fract_transf_matrix[1][2]   0.000000 
_atom_sites.fract_transf_matrix[1][3]   0.000000 
_atom_sites.fract_transf_matrix[2][1]   -0.000000 
_atom_sites.fract_transf_matrix[2][2]   0.018745 
_atom_sites.fract_transf_matrix[2][3]   0.000000 
_atom_sites.fract_transf_matrix[3][1]   0.000000 
_atom_sites.fract_transf_matrix[3][2]   -0.000000 
_atom_sites.fract_transf_matrix[3][3]   0.011249 
_atom_sites.fract_transf_vector[1]      0.000000 
_atom_sites.fract_transf_vector[2]      0.000000 
_atom_sites.fract_transf_vector[3]      0.000000 
# 
_cell.length_a      41.952 
_cell.length_b      53.348 
_cell.length_c      88.898 
_cell.angle_alpha   90.000 
_cell.angle_beta    90.000 
_cell.angle_gamma   90.000 
_cell.entry_id      UNNAMED 
# 
_data_extraction.extraction_date   'Mon May 21 16:23:35 2018' 
# 
loop_
_database_2.database_id 
_database_2.database_code 
PDB   UNNAMED 
WWPDB UNNAMED 
# 
_database_PDB_remark.id     3 
_database_PDB_remark.text   
;
REMARK   3                                                                      
REMARK   3 REFINEMENT.                                                          
REMARK   3   PROGRAM     : REFMAC 5.8.0103                                      
REMARK   3   AUTHORS     : MURSHUDOV,SKUBAK,LEBEDEV,PANNU,                      
REMARK   3                 STEINER,NICHOLLS,WINN,LONG,VAGIN                     
REMARK   3                                                                      
REMARK   3    REFINEMENT TARGET : MAXIMUM LIKELIHOOD                            
REMARK   3                                                                      
REMARK   3  DATA USED IN REFINEMENT.                                            
REMARK   3   RESOLUTION RANGE HIGH (ANGSTROMS) :   1.70                         
REMARK   3   RESOLUTION RANGE LOW  (ANGSTROMS) :  45.74                         
REMARK   3   DATA CUTOFF            (SIGMA(F)) : NONE                           
REMARK   3   COMPLETENESS FOR RANGE        (%) :  99.06                         
REMARK   3   NUMBER OF REFLECTIONS             :   21393                        
REMARK   3                                                                      
REMARK   3  FIT TO DATA USED IN REFINEMENT.                                     
REMARK   3   CROSS-VALIDATION METHOD          : THROUGHOUT                      
REMARK   3   FREE R VALUE TEST SET SELECTION  : RANDOM                          
REMARK   3   R VALUE     (WORKING + TEST SET) : 0.17122                         
REMARK   3   R VALUE            (WORKING SET) :  0.16954                        
REMARK   3   FREE R VALUE                     :  0.20290                        
REMARK   3   FREE R VALUE TEST SET SIZE   (%) :  5.1                            
REMARK   3   FREE R VALUE TEST SET COUNT      :  1155                           
REMARK   3                                                                      
REMARK   3  FIT IN THE HIGHEST RESOLUTION BIN.                                  
REMARK   3   TOTAL NUMBER OF BINS USED           :      20                      
REMARK   3   BIN RESOLUTION RANGE HIGH           :    1.697                     
REMARK   3   BIN RESOLUTION RANGE LOW            :    1.741                     
REMARK   3   REFLECTION IN BIN     (WORKING SET) :     1558                     
REMARK   3   BIN COMPLETENESS (WORKING+TEST) (%) :    98.91                     
REMARK   3   BIN R VALUE           (WORKING SET) :    0.155                     
REMARK   3   BIN FREE R VALUE SET COUNT          :       79                     
REMARK   3   BIN FREE R VALUE                    :    0.203                     
REMARK   3                                                                      
REMARK   3  NUMBER OF NON-HYDROGEN ATOMS USED IN REFINEMENT.                    
REMARK   3   ALL ATOMS                :     1585                                
REMARK   3                                                                      
REMARK   3  B VALUES.                                                           
REMARK   3   FROM WILSON PLOT           (A**2) : NULL                           
REMARK   3   MEAN B VALUE      (OVERALL, A**2) :  17.689                        
REMARK   3   OVERALL ANISOTROPIC B VALUE.                                       
REMARK   3    B11 (A**2) :     0.01                                             
REMARK   3    B22 (A**2) :     0.03                                             
REMARK   3    B33 (A**2) :    -0.04                                             
REMARK   3    B12 (A**2) :    -0.00                                             
REMARK   3    B13 (A**2) :     0.00                                             
REMARK   3    B23 (A**2) :     0.00                                             
REMARK   3                                                                      
REMARK   3  ESTIMATED OVERALL COORDINATE ERROR.                                 
REMARK   3   ESU BASED ON R VALUE                            (A):   0.095       
REMARK   3   ESU BASED ON FREE R VALUE                       (A):   0.096       
REMARK   3   ESU BASED ON MAXIMUM LIKELIHOOD                 (A):   0.078       
REMARK   3   ESU FOR B VALUES BASED ON MAXIMUM LIKELIHOOD (A**2):   2.251       
REMARK   3                                                                      
REMARK   3 CORRELATION COEFFICIENTS.                                            
REMARK   3   CORRELATION COEFFICIENT FO-FC      :   0.956                       
REMARK   3   CORRELATION COEFFICIENT FO-FC FREE :   0.937                       
REMARK   3                                                                      
REMARK   3  RMS DEVIATIONS FROM IDEAL VALUES        COUNT    RMS    WEIGHT      
REMARK   3   BOND LENGTHS REFINED ATOMS        (A):  1376 ; 0.019 ; 0.019       
REMARK   3   BOND LENGTHS OTHERS               (A):  1301 ; 0.002 ; 0.020       
REMARK   3   BOND ANGLES REFINED ATOMS   (DEGREES):  1846 ; 2.107 ; 1.979       
REMARK   3   BOND ANGLES OTHERS          (DEGREES):  3008 ; 1.182 ; 3.000       
REMARK   3   TORSION ANGLES, PERIOD 1    (DEGREES):   174 ; 6.594 ; 5.000       
REMARK   3   TORSION ANGLES, PERIOD 2    (DEGREES):    61 ;32.182 ;23.770       
REMARK   3   TORSION ANGLES, PERIOD 3    (DEGREES):   238 ;12.213 ;15.000       
REMARK   3   TORSION ANGLES, PERIOD 4    (DEGREES):     8 ;16.342 ;15.000       
REMARK   3   CHIRAL-CENTER RESTRAINTS       (A**3):   186 ; 0.123 ; 0.200       
REMARK   3   GENERAL PLANES REFINED ATOMS      (A):  1582 ; 0.011 ; 0.020       
REMARK   3   GENERAL PLANES OTHERS             (A):   336 ; 0.002 ; 0.020       
REMARK   3                                                                      
REMARK   3  ISOTROPIC THERMAL FACTOR RESTRAINTS.     COUNT   RMS    WEIGHT      
REMARK   3   MAIN-CHAIN BOND REFINED ATOMS  (A**2):   670 ; 1.682 ; 1.482       
REMARK   3   MAIN-CHAIN BOND OTHER ATOMS    (A**2):   671 ; 1.681 ; 1.483       
REMARK   3   MAIN-CHAIN ANGLE REFINED ATOMS (A**2):   837 ; 2.695 ; 2.201       
REMARK   3   MAIN-CHAIN ANGLE OTHER ATOMS (A**2)  :   838 ; 2.709 ; 2.209       
REMARK   3   SIDE-CHAIN BOND REFINED ATOMS  (A**2):   706 ; 2.048 ; 1.736       
REMARK   3   SIDE-CHAIN BOND OTHER ATOMS  (A**2)  :   706 ; 2.031 ; 1.737       
REMARK   3   SIDE-CHAIN ANGLE OTHER ATOMS (A**2)  :  1005 ; 3.114 ; 2.517       
REMARK   3   LONG RANGE B REFINED ATOMS (A**2)    :  1514 ; 5.675 ;12.900       
REMARK   3   LONG RANGE B OTHER ATOMS (A**2)      :  1515 ; 5.674 ;12.922       
REMARK   3                                                                      
REMARK   3  NCS RESTRAINTS STATISTICS                                           
REMARK   3   NUMBER OF NCS GROUPS : NULL                                        
REMARK   3                                                                      
REMARK   3  TWIN DETAILS                                                        
REMARK   3   NUMBER OF TWIN DOMAINS  : NULL                                     
REMARK   3                                                                      
REMARK   3                                                                      
REMARK   3  TLS DETAILS                                                         
REMARK   3   NUMBER OF TLS GROUPS  : NULL                                       
REMARK   3                                                                      
REMARK   3                                                                      
REMARK   3  BULK SOLVENT MODELLING.                                             
REMARK   3   METHOD USED : BABINET MODEL WITH MASK                              
REMARK   3   PARAMETERS FOR MASK CALCULATION                                    
REMARK   3   VDW PROBE RADIUS   :   1.20                                        
REMARK   3   ION PROBE RADIUS   :   0.80                                        
REMARK   3   SHRINKAGE RADIUS   :   0.80                                        
REMARK   3                                                                      
REMARK   3  OTHER REFINEMENT REMARKS:                                           
REMARK   3  HYDROGENS HAVE BEEN ADDED IN THE RIDING POSITIONS                   
REMARK   3  U VALUES      : REFINED INDIVIDUALLY                                
REMARK   3                                                                      
;
# 
_diffrn_radiation.diffrn_id                        1 
_diffrn_radiation.wavelength_id                    ? 
_diffrn_radiation.pdbx_monochromatic_or_laue_m_l   ? 
_diffrn_radiation.monochromator                    ? 
_diffrn_radiation.pdbx_diffrn_protocol             ? 
_diffrn_radiation.pdbx_scattering_type             ? 
# 
_entity_poly.entity_id                  1 
_entity_poly.pdbx_seq_one_letter_code   
;MVNPTVFFDIAVDGEPLGRVSFELFADKVPKTAENFRALSTGEKGFGYKGSCFHRIIPGF
MCQGGDFTRHNGTGGKSIYGEKFEDENFILKHTGPGILSMANAGPNTNGSQFFICTAKTE
WLDGKHVVFGKVKEGMNIVEAMERFGSRNGKTSKKITIADCGQLE
;
_entity_poly.pdbx_strand_id             A 
_entity_poly.type                       'polypeptide(L)' 
_entity_poly.pdbx_target_identifier     ? 
# 
_entry.id   UNNAMED 
# 
_exptl.crystals_number   1 
_exptl.entry_id          UNNAMED 
_exptl.method            'X-RAY DIFFRACTION' 
# 
_refine.entry_id                                 UNNAMED 
_refine.pdbx_refine_id                           'X-RAY DIFFRACTION' 
_refine.ls_d_res_high                            1.7000 
_refine.ls_d_res_low                             45.7400 
_refine.pdbx_ls_sigma_F                          0.000 
_refine.pdbx_data_cutoff_high_absF               ? 
_refine.pdbx_data_cutoff_low_absF                ? 
_refine.ls_percent_reflns_obs                    99.0600 
_refine.ls_number_reflns_obs                     21393 
_refine.ls_number_reflns_all                     ? 
_refine.pdbx_ls_cross_valid_method               THROUGHOUT 
_refine.ls_matrix_type                           ? 
_refine.pdbx_R_Free_selection_details            RANDOM 
_refine.details                                  
' HYDROGENS HAVE BEEN ADDED IN THE RIDING POSITIONS U VALUES      : REFINED INDIVIDUALLY ' 
_refine.ls_R_factor_all                          ? 
_refine.ls_R_factor_obs                          0.1712 
_refine.ls_R_factor_R_work                       0.1695 
_refine.ls_wR_factor_R_work                      ? 
_refine.ls_R_factor_R_free                       0.2029 
_refine.ls_wR_factor_R_free                      ? 
_refine.ls_percent_reflns_R_free                 5.1000 
_refine.ls_number_reflns_R_free                  1155 
_refine.ls_number_reflns_R_work                  ? 
_refine.ls_R_factor_R_free_error                 ? 
_refine.B_iso_mean                               17.6890 
_refine.solvent_model_param_bsol                 ? 
_refine.solvent_model_param_ksol                 ? 
_refine.pdbx_isotropic_thermal_model             ? 
_refine.aniso_B[1][1]                            0.0100 
_refine.aniso_B[2][2]                            0.0300 
_refine.aniso_B[3][3]                            -0.0400 
_refine.aniso_B[1][2]                            -0.0000 
_refine.aniso_B[1][3]                            0.0000 
_refine.aniso_B[2][3]                            0.0000 
_refine.correlation_coeff_Fo_to_Fc               0.9560 
_refine.correlation_coeff_Fo_to_Fc_free          0.9370 
_refine.overall_SU_R_Cruickshank_DPI             ? 
_refine.pdbx_overall_SU_R_free_Cruickshank_DPI   ? 
_refine.pdbx_overall_SU_R_Blow_DPI               ? 
_refine.pdbx_overall_SU_R_free_Blow_DPI          ? 
_refine.overall_SU_R_free                        ? 
_refine.pdbx_overall_ESU_R                       0.0950 
_refine.pdbx_overall_ESU_R_Free                  0.0960 
_refine.overall_SU_ML                            0.0780 
_refine.overall_SU_B                             2.2510 
_refine.solvent_model_details                    'BABINET MODEL WITH MASK' 
_refine.pdbx_solvent_vdw_probe_radii             1.2000 
_refine.pdbx_solvent_ion_probe_radii             0.8000 
_refine.pdbx_solvent_shrinkage_radii             0.8000 
_refine.ls_number_parameters                     ? 
_refine.ls_number_restraints                     ? 
_refine.pdbx_starting_model                      ? 
_refine.pdbx_method_to_determine_struct          ? 
_refine.pdbx_stereochemistry_target_values       'MAXIMUM LIKELIHOOD' 
_refine.pdbx_stereochem_target_val_spec_case     ? 
_refine.overall_FOM_work_R_set                   ? 
_refine.B_iso_max                                69.140 
_refine.B_iso_min                                9.070 
_refine.pdbx_overall_phase_error                 ? 
_refine.occupancy_max                            ? 
_refine.occupancy_min                            ? 
# 
_refine_hist.cycle_id                     final 
_refine_hist.pdbx_refine_id               'X-RAY DIFFRACTION' 
_refine_hist.d_res_high                   1.70 
_refine_hist.d_res_low                    45.74 
_refine_hist.pdbx_number_atoms_ligand     46 
_refine_hist.number_atoms_solvent         241 
_refine_hist.number_atoms_total           1584 
_refine_hist.pdbx_number_residues_total   165 
_refine_hist.pdbx_B_iso_mean_ligand       25.02 
_refine_hist.pdbx_B_iso_mean_solvent      29.94 
# 
loop_
_refine_ls_restr.pdbx_refine_id 
_refine_ls_restr.type 
_refine_ls_restr.number 
_refine_ls_restr.dev_ideal 
_refine_ls_restr.dev_ideal_target 
_refine_ls_restr.weight 
_refine_ls_restr.pdbx_restraint_function 
'X-RAY DIFFRACTION' r_bond_refined_d       1376 0.019  0.019  ? ? 
'X-RAY DIFFRACTION' r_bond_other_d         1301 0.002  0.020  ? ? 
'X-RAY DIFFRACTION' r_angle_refined_deg    1846 2.107  1.979  ? ? 
'X-RAY DIFFRACTION' r_angle_other_deg      3008 1.182  3.000  ? ? 
'X-RAY DIFFRACTION' r_dihedral_angle_1_deg 174  6.594  5.000  ? ? 
'X-RAY DIFFRACTION' r_dihedral_angle_2_deg 61   32.182 23.770 ? ? 
'X-RAY DIFFRACTION' r_dihedral_angle_3_deg 238  12.213 15.000 ? ? 
'X-RAY DIFFRACTION' r_dihedral_angle_4_deg 8    16.342 15.000 ? ? 
'X-RAY DIFFRACTION' r_chiral_restr         186  0.123  0.200  ? ? 
'X-RAY DIFFRACTION' r_gen_planes_refined   1582 0.011  0.020  ? ? 
'X-RAY DIFFRACTION' r_gen_planes_other     336  0.002  0.020  ? ? 
# 
_refine_ls_shell.d_res_high                       1.6970 
_refine_ls_shell.d_res_low                        1.7410 
_refine_ls_shell.pdbx_total_number_of_bins_used   20 
_refine_ls_shell.percent_reflns_obs               98.9100 
_refine_ls_shell.number_reflns_R_work             1558 
_refine_ls_shell.R_factor_all                     ? 
_refine_ls_shell.R_factor_R_work                  0.1550 
_refine_ls_shell.R_factor_R_free                  0.2030 
_refine_ls_shell.percent_reflns_R_free            ? 
_refine_ls_shell.number_reflns_R_free             79 
_refine_ls_shell.R_factor_R_free_error            0.0000 
_refine_ls_shell.number_reflns_all                1637 
_refine_ls_shell.number_reflns_obs                ? 
_refine_ls_shell.pdbx_refine_id                   'X-RAY DIFFRACTION' 
# 
_reflns.entry_id                     UNNAMED 
_reflns.pdbx_diffrn_id               1 
_reflns.pdbx_ordinal                 1 
_reflns.observed_criterion_sigma_I   ? 
_reflns.observed_criterion_sigma_F   ? 
_reflns.d_resolution_low             ? 
_reflns.d_resolution_high            ? 
_reflns.number_obs                   ? 
_reflns.number_all                   ? 
_reflns.percent_possible_obs         ? 
_reflns.pdbx_Rmerge_I_obs            ? 
_reflns.pdbx_Rsym_value              ? 
_reflns.pdbx_netI_over_sigmaI        ? 
_reflns.B_iso_Wilson_estimate        ? 
_reflns.pdbx_redundancy              ? 
_reflns.pdbx_Rrim_I_all              ? 
_reflns.pdbx_Rpim_I_all              ? 
_reflns.pdbx_CC_half                 ? 
_reflns.pdbx_netI_over_av_sigmaI     ? 
_reflns.pdbx_number_measured_all     ? 
_reflns.pdbx_scaling_rejects         ? 
_reflns.pdbx_chi_squared             ? 
_reflns.Rmerge_F_all                 ? 
_reflns.Rmerge_F_obs                 ? 
_reflns.observed_criterion_F_max     ? 
_reflns.observed_criterion_F_min     ? 
_reflns.observed_criterion_I_max     ? 
_reflns.observed_criterion_I_min     ? 
_reflns.pdbx_d_res_high_opt          ? 
_reflns.pdbx_d_res_low_opt           ? 
_reflns.details                      ? 
# 
loop_
_software.pdbx_ordinal 
_software.name 
_software.version 
_software.date 
_software.type 
_software.contact_author 
_software.contact_author_email 
_software.classification 
_software.location 
_software.language 
1 Aimless     ?        ?              program 'Phil Evans'         ?                        
'data scaling'    http://www.mrc-lmb.cam.ac.uk/harry/pre/aimless.html ?          
2 REFMAC      5.8.0103 ?              program 'Garib N. Murshudov' garib@ysbl.york.ac.uk    
refinement        http://www.ccp4.ac.uk/dist/html/refmac5.html        Fortran_77 
3 PDB_EXTRACT 3.24     'Sep. 1, 2017' package PDB                  deposit@deposit.rcsb.org 
'data extraction' http://sw-tools.pdb.org/apps/PDB_EXTRACT/           C++        
# 
_symmetry.space_group_name_H-M   'P 21 21 21' 
_symmetry.entry_id               UNNAMED 
# 
