# Supplementary material for: A computationally designed binding mode flip leads to a novel class of potent tri-vector cyclophilin inhibitors
Source: Chem Sci. 2018 Oct 23;10(2):542–7. doi: 10.1039/c8sc03831g (PMC6335623; doi:10.1039/c8sc03831g)
Supplement: Supplementary file 1 [file SC-010-C8SC03831G-s001.zip › Crystallographic_information_files/CypA_lig15_sf.cif]

data_rxxxxsf
# 
_audit.revision_id     1_0 
_audit.creation_date   ? 
_audit.update_record   'Initial release' 
# 
_cell.entry_id      xxxx 
_cell.length_a      41.952 
_cell.length_b      53.348 
_cell.length_c      88.898 
_cell.angle_alpha   90.000 
_cell.angle_beta    90.000 
_cell.angle_gamma   90.000 
# 
_diffrn_radiation_wavelength.id           1 
_diffrn_radiation_wavelength.wavelength   0.9795 
# 
_entry.id   xxxx 
# 
_exptl_crystal.id   1 
# 
_reflns_scale.group_code   1 
# 
_symmetry.entry_id               xxxx 
_symmetry.space_group_name_H-M   'P 21 21 21' 
_symmetry.Int_Tables_number      19 
# 
#
loop_
_refln.crystal_id
_refln.wavelength_id
_refln.scale_group_code
_refln.index_h
_refln.index_k
_refln.index_l
_refln.status
_refln.pdbx_r_free_flag
_refln.F_meas_au
_refln.F_meas_sigma_au
_refln.F_calc_au
_refln.phase_calc
_refln.pdbx_FWT
_refln.pdbx_PHWT
_refln.pdbx_DELFWT
_refln.pdbx_DELPHWT
_refln.fom
1 1 1    0    0    2 x  4       ?       ? 6876.80  180.00 1164.75  180.00    0.00    0.00  0.00 
1 1 1    0    0    4 o 16  383.67   18.09 2160.16    0.00  513.22  360.00  259.17  360.00  1.00 
1 1 1    0    0    6 o 14  263.53  428.31  636.81    0.00   64.01  180.00  258.34  180.00  0.25 
1 1 1    0    0    8 o 16  234.83  725.70   26.21    0.00  291.20  180.00  655.36  180.00  0.16 
1 1 1    0    0   10 o  9  532.21  800.30  772.34    0.00  172.75  180.00  917.80  180.00  0.54 
1 1 1    0    0   12 o  9  384.83  547.39  862.97  180.00  151.65    0.00  813.75    0.00  0.66 
1 1 1    0    0   14 o  8   94.89   14.50   51.28  180.00   11.11    0.00   95.16    0.00  0.38 
1 1 1    0    0   16 o  6  582.32  868.00  801.42  180.00  148.32    0.00  881.90    0.00  0.50 
1 1 1    0    0   18 o  3  150.14  195.28    6.53  180.00    0.41  180.00    2.31  180.00  0.00 
1 1 1    0    0   20 o  1 1233.18  300.60 1257.33  180.00 1106.92  180.00  252.52    0.00  1.00 
1 1 1    0    0   22 o 18  350.06  475.13  357.72  180.00   21.98    0.00  348.20    0.00  0.43 
1 1 1    0    0   24 o  8  423.83  497.24  386.79    0.00   78.05  360.00  266.50  180.00  0.50 
1 1 1    0    0   26 o  1  173.37  230.02   72.64  180.00   12.07    0.00   92.74    0.00  0.20 
1 1 1    0    0   28 o  4  710.59 1263.67  797.47    0.00  310.43  180.00 1092.60  180.00  0.33 
1 1 1    0    0   30 o  6   83.32   23.40  160.58    0.00    9.44  180.00  137.07  180.00  0.71 
1 1 1    0    0   32 o 17  237.48  188.76  330.05    0.00  124.04    0.00  195.12  180.00  0.93 
1 1 1    0    0   34 f  0  466.27  448.74  391.69    0.00  360.42    0.00    0.00    0.00  0.00 
1 1 1    0    0   36 o  3  298.29  193.39  336.51  180.00  270.12  180.00   36.80    0.00  0.97 
1 1 1    0    0   38 o  2   42.51    9.15   53.35    0.00   22.63  180.00   74.80  180.00  0.35 
1 1 1    0    0   40 o 13   77.60   11.14   15.80  180.00   22.81  180.00    7.90  180.00  0.24 
1 1 1    0    0   42 o 14  108.41   57.76  100.70    0.00  104.73  360.00    9.03  360.00  0.92 
1 1 1    0    0   44 o  4   18.11   10.32   13.43    0.00    9.94  180.00   22.82  180.00  0.08 
1 1 1    0    0   46 o 18  108.42   29.96   42.60    0.00  147.19  360.00  106.05  360.00  0.87 
1 1 1    0    0   48 o  9  139.10   47.13  141.81  180.00  140.85  180.00    3.55  180.00  1.00 
1 1 1    0    0   50 o  9  149.32   69.51  148.28  180.00  154.39  180.00   10.67  180.00  1.00 
1 1 1    0    0   52 o 18   42.19   11.68   30.23    0.00   47.51  360.00   18.17  360.00  0.91 
1 1 1    0    1    1 x 11       ?       ? 13070.67   90.00 2501.15   90.00    0.00    0.00  0.00 
1 1 1    0    1    2 x 14       ?       ? 2039.27  270.00  324.69  270.00    0.00    0.00  0.00 
1 1 1    0    1    3 o  4  365.03   16.11   22.07  270.00  514.65   90.00  299.24   90.00  1.00 
1 1 1    0    1    4 o  3  266.90   11.63  586.11  270.00  308.05  270.00   82.31  270.00  1.00 
1 1 1    0    1    5 o  5  985.90   40.71 1770.74  270.00 1201.08  270.00  430.37  270.00  1.00 
1 1 1    0    1    6 o  1  125.71    5.01   78.81  270.00   88.10   90.00   66.07  270.00  0.96 
1 1 1    0    1    7 o 12  954.11   36.60 1383.42   90.00 1085.09   90.00  261.96   90.00  1.00 
1 1 1    0    1    8 o  1  720.08   28.74  912.93   90.00  897.51   90.00  354.87   90.00  1.00 
1 1 1    0    1    9 f  0  115.44  121.29  232.01  270.00  157.88  270.00    0.00    0.00  0.00 
1 1 1    0    1   10 f  0  103.30    4.86   82.39  270.00   42.64  270.00    0.00    0.00  0.00 
1 1 1    0    1   11 o  7  444.30   18.20  283.68   90.00  540.89   90.00  193.19   90.00  1.00 
1 1 1    0    1   12 o  8  670.56   28.25  693.05  270.00  745.98  270.00  150.85  270.00  1.00 
1 1 1    0    1   13 o 13  520.13   22.08  495.32  270.00  526.01  270.00   11.75  270.00  1.00 
1 1 1    0    1   14 o  7   56.43   13.84   71.02   90.00   20.65  270.00   75.22  270.00  0.30 
1 1 1    0    1   15 f  0  127.19    5.80  217.60  270.00  180.74  270.00    0.00    0.00  0.00 
1 1 1    0    1   16 o  1  277.84   12.33  238.00   90.00  311.33   90.00   66.97   90.00  1.00 
1 1 1    0    1   17 o  3  172.07    7.21   76.24   90.00  226.09   90.00  136.20   90.00  0.92 
1 1 1    0    1   18 o 19  328.17   14.58  409.55  270.00  264.88  270.00  126.59   90.00  1.00 
1 1 1    0    1   19 o  8 1100.51   48.61  889.10  270.00 1257.71  270.00  314.41  270.00  1.00 
1 1 1    0    1   20 o  4  124.73  163.06   63.24  270.00   32.07   90.00  182.64   90.00  0.47 
1 1 1    0    1   21 o 12   62.16   85.77   18.75  270.00   14.65  270.00   41.27  270.00  0.10 
1 1 1    0    1   22 o  8   73.44  204.11   85.99   90.00   61.60  270.00  139.45  270.00  0.11 
1 1 1    0    1   23 o 18  255.43   11.21  198.07  270.00  240.88  270.00   29.09   90.00  1.00 
1 1 1    0    1   24 o 14   60.42   21.36   64.25   90.00   41.71  270.00  153.59  270.00  0.58 
1 1 1    0    1   25 o  2  253.91  380.78  260.51   90.00   62.97  270.00  349.15  270.00  0.44 
1 1 1    0    1   26 o  9  123.17  326.16  129.15   90.00  111.39  270.00  262.35  270.00  0.16 
1 1 1    0    1   27 o 17   42.15    6.47  107.36   90.00   42.34  270.00  117.20  270.00  0.39 
1 1 1    0    1   28 o 11  302.62  222.03   27.65   90.00   29.71   90.00   16.48   90.00  0.07 
1 1 1    0    1   29 o  6  545.53   20.90  526.80   90.00  572.55   90.00   54.04   90.00  1.00 
1 1 1    0    1   30 o  6   68.24   86.99   51.52  270.00    9.46   90.00   40.59   90.00  0.16 
1 1 1    0    1   31 o 15  130.85  329.05  149.98   90.00   94.70  270.00  229.94  270.00  0.15 
1 1 1    0    1   32 o  1  174.41    7.98  239.62   90.00  135.89   90.00   77.03  270.00  1.00 
1 1 1    0    1   33 o  2  426.77   19.41  405.66   90.00  477.30   90.00  101.05   90.00  1.00 
1 1 1    0    1   34 o  5  167.03  178.99  202.11   90.00   46.78   90.00  136.46  270.00  0.69 
1 1 1    0    1   35 o  5  242.68   38.07  208.09   90.00  292.17   90.00   98.97   90.00  1.00 
1 1 1    0    1   36 o 10  330.29   47.44  129.57   90.00  539.36   90.00  418.15   90.00  1.00 
1 1 1    0    1   37 o 13  286.41  415.19  357.77  270.00   46.76   90.00  370.43   90.00  0.48 
1 1 1    0    1   38 o  9  224.10  450.24  300.67   90.00  144.37  270.00  418.95  270.00  0.29 
1 1 1    0    1   39 o  9   48.12    6.91   74.45  270.00   12.40  270.00   56.54   90.00  0.85 
1 1 1    0    1   40 o  2  246.31  126.16  235.81  270.00  270.11  270.00   50.11  270.00  0.99 
1 1 1    0    1   41 o  6   54.35   13.06   11.59  270.00   19.09  270.00    8.49  270.00  0.27 
1 1 1    0    1   42 o 19   44.63    6.50   56.84  270.00   27.22  270.00   26.80   90.00  0.91 
1 1 1    0    1   43 o  6   96.57  175.85   32.03   90.00   13.01  270.00   43.57  270.00  0.09 
1 1 1    0    1   44 o 11   19.43    9.83   17.44  270.00    8.32   90.00   25.03   90.00  0.22 
1 1 1    0    1   45 o  6   86.14  140.25  140.93   90.00   48.49  270.00  184.08  270.00  0.51 
1 1 1    0    1   46 o 19   99.82  132.53  103.15  270.00    2.87   90.00  102.50   90.00  0.48 
1 1 1    0    1   47 o  1   82.19   64.09   88.79  270.00   57.96  270.00   27.96   90.00  0.88 
1 1 1    0    1   48 o  4   65.67   34.39   90.30  270.00   42.71  270.00   44.72   90.00  0.99 
1 1 1    0    1   49 o 15   31.13    9.60   29.76  270.00   18.88  270.00    9.95   90.00  0.77 
1 1 1    0    1   50 o 14   43.76    6.90   58.58   90.00   30.62   90.00   26.16  270.00  1.00 
1 1 1    0    1   51 o  7   49.21   10.92   64.73  270.00   35.64  270.00   27.14   90.00  1.00 
1 1 1    0    1   52 o  6   13.12    7.81    8.88   90.00    1.26  270.00    9.89  270.00  0.28 
1 1 1    0    2    0 o  8   65.46  153.20 1273.02  180.00  446.74    0.00  981.73    0.00  0.67 
1 1 1    0    2    1 o  4  156.54    4.97 1720.65    0.00  190.22  360.00  105.32  360.00  0.88 
1 1 1    0    2    2 o  9   55.88    2.83  182.39  180.00    0.48    0.00    1.85    0.00  0.01 
1 1 1    0    2    3 o 18   90.32    4.14  384.28  180.00   27.24  180.00   19.42    0.00  0.41 
1 1 1    0    2    4 o 18  464.31   19.22 1180.69  180.00  567.78  180.00  206.95  180.00  1.00 
1 1 1    0    2    5 o  7  324.40   14.16  718.64  180.00  473.80  180.00  298.81  180.00  1.00 
1 1 1    0    2    6 o  2  725.37   32.15 1260.55    0.00  826.91  360.00  203.07  360.00  1.00 
1 1 1    0    2    7 o 14  794.28   35.55  698.37  180.00  842.73  180.00   96.90  180.00  1.00 
1 1 1    0    2    8 o 18  421.82  536.13  391.73  180.00   37.39  180.00  319.23    0.00  0.47 
1 1 1    0    2    9 o 17  755.76   32.05  843.10  180.00  863.37  180.00  215.22  180.00  1.00 
1 1 1    0    2   10 o  4  615.28   25.57  758.11    0.00  498.37    0.00  233.82  180.00  1.00 
1 1 1    0    2   11 o  1  822.88   34.24  723.36  360.00  850.56    0.00   55.37    0.00  1.00 
1 1 1    0    2   12 o 17  146.20    6.41  411.86  180.00   96.85  180.00   96.92  360.00  0.99 
1 1 1    0    2   13 o  5   44.73    6.87  201.26    0.00   38.16  180.00  101.56  180.00  0.28 
1 1 1    0    2   14 o 13   59.53  150.33  114.39    0.00  131.22  180.00  297.86  180.00  0.30 
1 1 1    0    2   15 o  2  292.09   12.91  386.39  180.00  238.75  180.00  106.67    0.00  1.00 
1 1 1    0    2   16 o  8  217.09    9.61  187.94  180.00  243.05  180.00   52.10  180.00  1.00 
1 1 1    0    2   17 o 17   35.06    5.54   91.49  180.00   45.50  360.00  105.94  360.00  0.21 
1 1 1    0    2   18 o 18   78.72  184.34   89.23  180.00   68.92    0.00  164.73    0.00  0.17 
1 1 1    0    2   19 o  2  362.54   16.02  336.72  360.00  335.71    0.00   53.65  180.00  1.00 
1 1 1    0    2   20 o 12  409.29  528.28  334.87    0.00   27.19    0.00  301.38  180.00  0.43 
1 1 1    0    2   21 o 10   55.70   25.88   98.94    0.00   48.64  180.00  153.99  180.00  0.51 
1 1 1    0    2   22 o  8  859.14   38.14  713.85  180.00  934.58  180.00  150.89  180.00  1.00 
1 1 1    0    2   23 o 18  239.13   11.31  114.82  180.00  359.98  180.00  245.52  180.00  0.99 
1 1 1    0    2   24 o 10  201.84  334.49  242.16    0.00  101.46  180.00  374.34  180.00  0.42 
1 1 1    0    2   25 o 12  308.49   14.19  198.24  180.00  416.97  180.00  216.95  180.00  1.00 
1 1 1    0    2   26 o 13   49.73   11.31   89.23  180.00   42.67    0.00  134.66    0.00  0.50 
1 1 1    0    2   27 o 12   57.86   38.84  143.83  180.00   52.17  360.00  183.13  360.00  0.68 
1 1 1    0    2   28 o 19  199.89    9.76  168.08  180.00  218.34  180.00   36.94  180.00  1.00 
1 1 1    0    2   29 o  9   64.57   82.72  108.47  180.00   41.16    0.00  141.24    0.00  0.46 
1 1 1    0    2   30 o 18   64.19   10.15   92.56  180.00    9.57  180.00   77.49    0.00  0.75 
1 1 1    0    2   31 o  7   47.11   12.04   38.32  180.00    5.41  360.00   40.20  360.00  0.31 
1 1 1    0    2   32 o 18  473.14   21.57  407.07  180.00  561.86  180.00  177.45  180.00  1.00 
1 1 1    0    2   33 o 15  381.45   15.98  343.78  180.00  439.94  180.00  116.97  180.00  1.00 
1 1 1    0    2   34 o 13  346.41  799.29  429.09  180.00  249.00  360.00  642.83  360.00  0.21 
1 1 1    0    2   35 o 13   98.14   23.99   89.57  180.00  108.19  180.00   35.31  180.00  0.92 
1 1 1    0    2   36 o 19   69.63   62.69   98.12  180.00    5.97  180.00   80.00  360.00  0.66 
1 1 1    0    2   37 o 14  165.10  178.63  160.12  180.00   50.18  180.00   94.89  360.00  0.59 
1 1 1    0    2   38 o 16  319.28  502.25  433.71    0.00  101.78  180.00  493.86  180.00  0.45 
1 1 1    0    2   39 o  6   80.24   41.74   51.99  360.00   66.05  360.00   18.15  360.00  0.71 
1 1 1    0    2   40 o 11   90.63   15.10  122.68  360.00   65.97  360.00   49.26  180.00  1.00 
1 1 1    0    2   41 o 12  103.80   97.82  123.30  180.00   46.60  180.00   69.75    0.00  0.78 
1 1 1    0    2   42 o  7   16.12    8.69   15.05    0.00    9.70  180.00   24.01  180.00  0.14 
1 1 1    0    2   43 o 11  133.85  134.76  141.12  360.00   59.55  360.00   75.18  180.00  0.73 
1 1 1    0    2   44 f  0   52.51    8.35    8.99    0.00    8.61  360.00    0.00    0.00  0.00 
1 1 1    0    2   45 o 16   42.31    6.21   32.14  180.00   32.74  180.00    1.81  180.00  0.75 
1 1 1    0    2   46 o  6  189.99  186.08  160.14  180.00  101.80  180.00   52.94    0.00  0.68 
1 1 1    0    2   47 o 15  129.53  117.92  128.23    0.00   80.61    0.00   43.49  180.00  0.79 
1 1 1    0    2   48 o 10   27.23    7.60   16.77  180.00    6.51  180.00    9.73    0.00  0.42 
1 1 1    0    2   49 o  2   67.98   10.21   52.52    0.00   84.97    0.00   34.08    0.00  1.00 
1 1 1    0    2   50 o 14   28.76    6.92   37.34    0.00   16.27  360.00   19.92  180.00  0.91 
1 1 1    0    2   51 o 16   51.43   12.53   48.37  180.00   55.84  180.00    8.92  180.00  1.00 
1 1 1    0    2   52 o  9   30.81    8.86   43.77  180.00   18.97  180.00   23.50    0.00  1.00 
1 1 1    0    3    1 o  1  644.02   26.59 1932.54   90.00  722.07   90.00  156.09   90.00  1.00 
1 1 1    0    3    2 o  2  825.38   34.51 2399.87  270.00  873.86  270.00   96.95  270.00  1.00 
1 1 1    0    3    3 o  4  360.46   15.48  565.50   90.00  525.07   90.00  329.21   90.00  1.00 
1 1 1    0    3    4 o  9  558.23   23.70  757.33   90.00  674.27   90.00  232.08   90.00  1.00 
1 1 1    0    3    5 o 15   98.58    4.68  265.90  270.00   48.09  270.00   14.48   90.00  0.56 
1 1 1    0    3    6 o 16 1484.05   65.80 1794.10  270.00 1665.21  270.00  362.33  270.00  1.00 
1 1 1    0    3    7 o  6  319.34  372.12  396.63   90.00   43.34   90.00  363.39  270.00  0.70 
1 1 1    0    3    8 o  9  263.80  789.48  622.97  270.00  267.85   90.00  610.55   90.00  0.14 
1 1 1    0    3    9 o  5  260.00   12.29  272.33   90.00  270.23   90.00   20.47   90.00  1.00 
1 1 1    0    3   10 o 18   69.50    3.30  247.38   90.00   21.00  270.00  135.86  270.00  0.68 
1 1 1    0    3   11 o 11  629.75   28.06  529.52   90.00  681.75   90.00  104.00   90.00  1.00 
1 1 1    0    3   12 o  6  213.59    9.58  262.99   90.00  187.09   90.00   52.97  270.00  1.00 
1 1 1    0    3   13 o 16   89.98   81.61  262.42   90.00  117.35  270.00  399.01  270.00  0.91 
1 1 1    0    3   14 o 16  545.98   22.89  722.81  270.00  461.37  270.00  169.23   90.00  1.00 
1 1 1    0    3   15 o 10  143.92    6.64  245.21  270.00  144.67  270.00   13.37  270.00  0.96 
1 1 1    0    3   16 o 14   69.11  106.09  213.96   90.00   72.00  270.00  198.37  270.00  0.39 
1 1 1    0    3   17 o  1  334.35   14.32  368.28  270.00  365.66  270.00   62.61  270.00  1.00 
1 1 1    0    3   18 o  6  171.85    7.79  271.04  270.00  107.78  270.00  127.95   90.00  1.00 
1 1 1    0    3   19 o 10  136.38    6.46  105.37   90.00  139.60   90.00   33.82   90.00  0.90 
1 1 1    0    3   20 o 15  183.89    8.25   40.10  270.00   95.94  270.00   78.96  270.00  0.31 
1 1 1    0    3   21 o  7  182.29    8.10  134.00  270.00  207.87  270.00   53.57  270.00  0.99 
1 1 1    0    3   22 o  4  197.46    9.77  203.82  270.00  164.43  270.00   65.99   90.00  1.00 
1 1 1    0    3   23 o  9  127.91  206.36  159.68  270.00   89.74   90.00  300.78   90.00  0.47 
1 1 1    0    3   24 o  3  172.44   81.13   65.38   90.00  175.91   90.00   65.97   90.00  0.83 
1 1 1    0    3   25 o 12  201.72   10.02  159.10  270.00  225.82  270.00   48.46  270.00  1.00 
1 1 1    0    3   26 o 10  229.74  737.59  373.02  270.00  289.17   90.00  646.09   90.00  0.15 
1 1 1    0    3   27 o 16  176.21    8.49  157.94   90.00  203.60   90.00   55.46   90.00  1.00 
1 1 1    0    3   28 o 16  142.52    6.98   92.80  270.00  186.18  270.00  113.49  270.00  0.91 
1 1 1    0    3   29 o 16  131.66  381.38   95.32   90.00   80.95  270.00  185.83  270.00  0.09 
1 1 1    0    3   30 o  8  124.56   97.10  162.01  270.00   58.66  270.00   98.16   90.00  0.86 
1 1 1    0    3   31 o 18   47.98    9.14   97.85  270.00   26.46   90.00  123.43   90.00  0.73 
1 1 1    0    3   32 o  2  155.03    7.49  154.75  270.00  166.61  270.00   23.21  270.00  1.00 
1 1 1    0    3   33 o 15  551.66   25.15  514.21  270.00  630.57  270.00  157.82  270.00  1.00 
1 1 1    0    3   34 o 12   78.86   26.82   60.63  270.00   58.45  270.00    2.16  270.00  0.73 
1 1 1    0    3   35 o 18  290.24   14.62  338.32  270.00  278.34  270.00   23.80   90.00  1.00 
1 1 1    0    3   36 o 18  120.77  285.92  227.73   90.00  137.81  270.00  344.27  270.00  0.28 
1 1 1    0    3   37 o 14   51.25   12.29   21.08   90.00   11.02   90.00   11.93  270.00  0.33 
1 1 1    0    3   38 o 14  100.30  174.18   90.15   90.00   33.91  270.00  117.22  270.00  0.25 
1 1 1    0    3   39 o  3  132.16  369.77   52.17   90.00   36.11  270.00   84.30  270.00  0.05 
1 1 1    0    3   40 o 17  142.72   92.64  141.80  270.00  136.58  270.00    4.10  270.00  0.94 
1 1 1    0    3   41 o  7   78.77   74.96   85.13   90.00   28.92   90.00   51.41  270.00  0.69 
1 1 1    0    3   42 o 19   19.74    8.95   23.13  270.00   11.52   90.00   33.52   90.00  0.27 
1 1 1    0    3   43 o  6   74.22   54.23   91.95   90.00   46.21   90.00   41.63  270.00  0.90 
1 1 1    0    3   44 o 16   51.15    7.35   51.08   90.00   47.52   90.00    1.48  270.00  0.94 
1 1 1    0    3   45 o  8   34.69    6.98   43.31  270.00   13.39  270.00   28.32   90.00  0.79 
1 1 1    0    3   46 o 11   62.17   17.51   52.90  270.00   69.48  270.00   18.33  270.00  0.97 
1 1 1    0    3   47 o  2   83.56   62.78  116.70  270.00   46.64  270.00   66.31   90.00  0.95 
1 1 1    0    3   48 o 13   39.89    5.85   71.06   90.00   10.48   90.00   58.34  270.00  0.99 
1 1 1    0    3   49 o  9   22.82    9.15    8.98   90.00    1.84   90.00    6.86  270.00  0.23 
1 1 1    0    3   50 o 19   26.91    7.29   22.02   90.00   16.43   90.00    4.91  270.00  0.70 
1 1 1    0    3   51 o 15   12.96    7.34    8.68  270.00    2.92   90.00   11.34   90.00  0.21 
1 1 1    0    3   52 o  4   12.41    7.69   24.85  270.00    7.15   90.00   31.27   90.00  0.68 
1 1 1    0    4    0 o  3  552.10  871.24 1681.41    0.00  134.42  180.00  667.49  180.00  0.36 
1 1 1    0    4    1 o 17   42.92  112.02  478.57  180.00   13.44  360.00   29.55  360.00  0.03 
1 1 1    0    4    2 o  7 1052.94   43.28 1954.09  180.00  939.42  180.00  227.05    0.00  1.00 
1 1 1    0    4    3 f  0  138.84    6.15   68.00    0.00  124.38  180.00    0.00    0.00  0.00 
1 1 1    0    4    4 f  0   40.62   73.88  187.89  180.00   40.20  360.00    0.00    0.00  0.00 
1 1 1    0    4    5 o  2  612.13   25.65  594.19  360.00  623.98  360.00   23.70  360.00  1.00 
1 1 1    0    4    6 o  8   71.77   65.26  463.43    0.00   59.85  180.00  214.66  180.00  0.66 
1 1 1    0    4    7 f  0  127.39    6.05  351.24  180.00   62.46  180.00    0.00    0.00  0.00 
1 1 1    0    4    8 o  4  329.88   14.56  619.87  180.00  410.51  180.00  161.25  180.00  1.00 
1 1 1    0    4    9 f  0  266.34   11.42  101.15  360.00   96.64    0.00    0.00    0.00  0.00 
1 1 1    0    4   10 o  5   87.39    4.15  281.01    0.00   24.35  180.00   28.66    0.00  0.44 
1 1 1    0    4   11 o 19  159.08    7.24   13.22  180.00  191.72  180.00   83.69  180.00  0.94 
1 1 1    0    4   12 o 12  619.40  573.71  947.12  180.00  319.94  180.00  466.68    0.00  0.89 
1 1 1    0    4   13 f  0  358.90   15.51  344.62    0.00  356.13    0.00    0.00    0.00  0.00 
1 1 1    0    4   14 o 10  248.37   10.89  463.43  180.00  137.92  180.00  220.89    0.00  1.00 
1 1 1    0    4   15 o  9  169.50    7.74  251.96  180.00  178.07  180.00   20.00  180.00  0.99 
1 1 1    0    4   16 o 17  335.84   14.45  330.05    0.00  317.80    0.00   36.09  180.00  1.00 
1 1 1    0    4   17 o 15  522.47   22.84  419.48  360.00  621.70  360.00  198.46  360.00  1.00 
1 1 1    0    4   18 o 18  249.87   11.84  377.41    0.00  230.23  360.00   39.28  180.00  1.00 
1 1 1    0    4   19 o  7  149.37  166.35  218.99    0.00    9.87  180.00  231.23  180.00  0.71 
1 1 1    0    4   20 o 12  826.20   33.00  709.75  180.00  892.72  180.00  133.04  180.00  1.00 
1 1 1    0    4   21 o 19  905.80   35.89  780.06    0.00 1041.05    0.00  270.51    0.00  1.00 
1 1 1    0    4   22 o  7  274.77   13.77  145.98    0.00  346.99  360.00  144.45  360.00  1.00 
1 1 1    0    4   23 o 16  329.04   13.13  298.52  180.00  372.99  180.00   87.91  180.00  1.00 
1 1 1    0    4   24 o  4  127.48   41.08  189.62  180.00  106.49  180.00   12.94    0.00  0.89 
1 1 1    0    4   25 o 13  600.83   22.42  502.32    0.00  718.92    0.00  236.18    0.00  1.00 
1 1 1    0    4   26 o  5   87.97  110.26  123.03    0.00   40.85  180.00  174.69  180.00  0.53 
1 1 1    0    4   27 o  6  293.69   13.53  266.06  180.00  319.69  180.00   52.00  180.00  1.00 
1 1 1    0    4   28 o  8  417.23   18.92  335.06  180.00  492.93  180.00  151.40  180.00  1.00 
1 1 1    0    4   29 o  3  397.59   18.55  325.40    0.00  477.21    0.00  159.25    0.00  1.00 
1 1 1    0    4   30 o  2  343.14  500.46  267.95  180.00   28.92    0.00  283.98    0.00  0.33 
1 1 1    0    4   31 o 18   99.45  303.13  137.19    0.00  101.44  180.00  228.79  180.00  0.13 
1 1 1    0    4   32 o  3   72.89  111.40  123.77    0.00   48.84  180.00  165.03  180.00  0.46 
1 1 1    0    4   33 o  9   81.10   56.69   82.59  180.00   33.72  180.00   43.30    0.00  0.68 
1 1 1    0    4   34 o  7  242.73   45.12  332.86    0.00  181.73  360.00  122.00  180.00  1.00 
1 1 1    0    4   35 o 18   85.96  120.72  114.32  180.00   24.39  360.00  123.22  360.00  0.43 
1 1 1    0    4   36 o 15   95.44  136.64  103.58    0.00   20.76  180.00  114.95  180.00  0.38 
1 1 1    0    4   37 o 19  388.56   19.68  336.36  180.00  472.05  180.00  166.97  180.00  1.00 
1 1 1    0    4   38 o  9  113.27  248.86  202.78    0.00  113.44  180.00  297.38  180.00  0.31 
1 1 1    0    4   39 o 10  111.22  335.85   83.37  180.00   60.58    0.00  137.68    0.00  0.07 
1 1 1    0    4   40 o  3  178.84  269.27  173.12    0.00   29.80  180.00  192.46  180.00  0.37 
1 1 1    0    4   41 o 11  114.29  189.93   99.30    0.00   30.61  180.00  124.41  180.00  0.28 
1 1 1    0    4   42 o  2  139.75  190.13  109.08  180.00    1.14    0.00  105.02    0.00  0.37 
1 1 1    0    4   43 o 19  114.42   53.29  137.03  180.00   97.42  180.00   33.61  360.00  1.00 
1 1 1    0    4   44 o  1   18.74    8.42   20.26  360.00   10.01  180.00   29.46  180.00  0.25 
1 1 1    0    4   45 o 15   21.21    8.52   74.94    0.00   37.67  180.00  109.90  180.00  0.81 
1 1 1    0    4   46 o  1   34.97    7.08   40.29    0.00   17.02  360.00   21.95  180.00  0.80 
1 1 1    0    4   47 o 14   42.41    6.13   59.24  360.00   25.67  360.00   31.67  180.00  0.98 
1 1 1    0    4   48 o 12   44.48    6.46   24.43    0.00   48.74    0.00   25.08    0.00  0.81 
1 1 1    0    4   49 o  3   55.22   18.08   60.65  180.00   51.19  180.00    7.58    0.00  1.00 
1 1 1    0    4   50 o  5   41.98    6.16   45.31    0.00   39.61    0.00    4.31  180.00  1.00 
1 1 1    0    4   51 o 16   24.78    7.41   16.76  360.00   17.78  360.00    1.52  360.00  0.69 
1 1 1    0    5    1 o  9   45.34    9.30  136.32  270.00   22.17   90.00   60.12   90.00  0.17 
1 1 1    0    5    2 o  2  397.33  560.71  992.98  270.00   80.82   90.00  624.98   90.00  0.58 
1 1 1    0    5    3 o 13  639.07  960.60  231.72  270.00  139.67   90.00  871.71   90.00  0.46 
1 1 1    0    5    4 o  6  326.88  449.12  143.37   90.00   14.68  270.00  302.43  270.00  0.42 
1 1 1    0    5    5 o 10  441.31   18.09    3.71   90.00  457.16   90.00   31.70   90.00  1.00 
1 1 1    0    5    6 o 15  359.37   15.54  685.51  270.00  233.36  270.00  252.00   90.00  1.00 
1 1 1    0    5    7 o 10   47.54   55.08  161.91   90.00   28.42  270.00   72.22  270.00  0.16 
1 1 1    0    5    8 o 17   87.94    4.24    4.49  270.00    9.69  270.00    7.13   90.00  0.15 
1 1 1    0    5    9 o 12  282.08   13.02  180.84   90.00  316.51   90.00   68.87   90.00  1.00 
1 1 1    0    5   10 o 17  192.77    8.71  128.11  270.00  252.36  270.00  124.13  270.00  0.99 
1 1 1    0    5   11 o 18  228.72  330.78   90.08  270.00   39.65   90.00  267.59   90.00  0.41 
1 1 1    0    5   12 o 18  210.73    9.21  237.22  270.00  261.45  270.00  102.37  270.00  1.00 
1 1 1    0    5   13 o  1  385.66   16.40  491.62  270.00  325.98  270.00  119.36   90.00  1.00 
1 1 1    0    5   14 o  7  233.35   11.15   47.96  270.00  329.65  270.00  194.13  270.00  1.00 
1 1 1    0    5   15 o 16  174.76    7.48  218.06  270.00  165.93  270.00   16.61   90.00  1.00 
1 1 1    0    5   16 o 11  290.51   12.47  254.37   90.00  293.21   90.00    5.39   90.00  1.00 
1 1 1    0    5   17 o 12  520.11   22.36  274.41   90.00  642.46   90.00  244.70   90.00  1.00 
1 1 1    0    5   18 o 13   87.71   29.76   56.40  270.00    4.40  270.00    5.58   90.00  0.08 
1 1 1    0    5   19 o 14  580.92   24.50  467.44  270.00  619.95  270.00   78.06  270.00  1.00 
1 1 1    0    5   20 o 10  249.34    9.62  313.07   90.00  225.60   90.00   47.49  270.00  1.00 
1 1 1    0    5   21 o 10  453.06   17.93  286.79  270.00  581.83  270.00  257.54  270.00  1.00 
1 1 1    0    5   22 o 15  989.96   41.72  755.33   90.00 1214.74   90.00  449.57   90.00  1.00 
1 1 1    0    5   23 o 18  286.34  391.52  225.41  270.00    5.05   90.00  191.51   90.00  0.32 
1 1 1    0    5   24 o 10  526.00   24.69  540.08  270.00  532.03  270.00   12.07  270.00  1.00 
1 1 1    0    5   25 o 11   74.34  116.22    9.40  270.00    0.20   90.00    0.59   90.00  0.00 
1 1 1    0    5   26 o  1   76.50   71.54   53.73   90.00    6.18  270.00   62.46  270.00  0.33 
1 1 1    0    5   27 o  6   91.59  254.24  128.98  270.00  113.36   90.00  260.92   90.00  0.19 
1 1 1    0    5   28 o 19  130.59  282.06  206.53  270.00  118.81   90.00  312.41   90.00  0.29 
1 1 1    0    5   29 o 19  167.07  265.20  148.25  270.00   41.30   90.00  184.53   90.00  0.31 
1 1 1    0    5   30 o  8  193.40  401.71  211.71   90.00  114.17  270.00  318.59  270.00  0.23 
1 1 1    0    5   31 o 16  312.24   15.73  300.41  270.00  340.75  270.00   57.02  270.00  1.00 
1 1 1    0    5   32 o 15   46.23    8.52   62.53  270.00    7.61   90.00   62.25   90.00  0.51 
1 1 1    0    5   33 o 13  158.80  461.84  211.44   90.00  151.31  270.00  347.89  270.00  0.14 
1 1 1    0    5   34 o  9  123.43   36.25  120.54  270.00  131.67  270.00   18.89  270.00  0.99 
1 1 1    0    5   35 o  3   89.39  117.40   62.33  270.00    5.32   90.00   56.36   90.00  0.26 
1 1 1    0    5   36 o  3  142.09  259.46  101.46  270.00   38.90   90.00  128.31   90.00  0.18 
1 1 1    0    5   37 o  8  169.24  308.64  112.46   90.00   44.26  270.00  148.79  270.00  0.18 
1 1 1    0    5   38 o 19  174.42  265.40  241.81  270.00   52.13   90.00  272.32   90.00  0.48 
1 1 1    0    5   39 o  8  255.60  394.16  331.64   90.00   71.72  270.00  378.75  270.00  0.46 
1 1 1    0    5   40 o  3   40.58    6.26   10.73  270.00    6.48  270.00    3.78   90.00  0.21 
1 1 1    0    5   41 o 17   77.59   75.98   41.98  270.00   21.76  270.00   18.06   90.00  0.40 
1 1 1    0    5   42 o 17   18.93    8.78   14.21   90.00    7.35  270.00   20.90  270.00  0.16 
1 1 1    0    5   43 o 13  183.03   37.35  204.59   90.00  170.20   90.00   25.65  270.00  1.00 
1 1 1    0    5   44 o  5   23.46    8.21   18.84  270.00    4.22   90.00   22.33   90.00  0.30 
1 1 1    0    5   45 o 16   69.24   38.61   60.89  270.00   66.21  270.00    7.45  270.00  0.90 
1 1 1    0    5   46 o 11   74.88   50.57   93.22   90.00   51.95   90.00   38.26  270.00  0.95 
1 1 1    0    5   47 o  4   36.50    5.61   67.61   90.00    6.17   90.00   59.29  270.00  0.98 
1 1 1    0    5   48 o  4   14.37    8.54   23.06  270.00   12.66   90.00   35.00   90.00  0.34 
1 1 1    0    5   49 o 14   40.00    5.78   33.25   90.00   43.34   90.00   11.11   90.00  0.94 
1 1 1    0    5   50 o  8   47.37    9.05   37.99   90.00   57.23   90.00   20.40   90.00  0.99 
1 1 1    0    5   51 o  6   61.63   12.30   52.89   90.00   71.94   90.00   20.63   90.00  1.00 
1 1 1    0    6    0 o  5  441.25  726.89  526.14  180.00  241.35  360.00  924.70  360.00  0.50 
1 1 1    0    6    1 o 15  365.87   15.79   62.00  180.00  348.29    0.00   35.17  180.00  1.00 
1 1 1    0    6    2 o 12  834.93   34.76  740.74  360.00  932.35  360.00  194.85  360.00  1.00 
1 1 1    0    6    3 o 13   49.96   65.59   87.04  360.00   28.99  180.00   73.80  180.00  0.16 
1 1 1    0    6    4 o 11  350.11   14.73  551.59  180.00  327.41  180.00   45.39  360.00  1.00 
1 1 1    0    6    5 o  4   53.61   97.84   88.65    0.00  101.95  180.00  244.21  180.00  0.38 
1 1 1    0    6    6 o  2   43.66   21.33  177.38  180.00   18.89    0.00   49.00    0.00  0.13 
1 1 1    0    6    7 o 11  121.37    5.11   33.35  360.00   85.77    0.00   58.04  180.00  0.95 
1 1 1    0    6    8 o  1  285.28   12.46  155.76  180.00  295.46  180.00   20.36  180.00  1.00 
1 1 1    0    6    9 o 11   72.58   56.32  137.60  180.00    9.46    0.00   56.30    0.00  0.26 
1 1 1    0    6   10 o  9   41.30    6.17   34.65  180.00   40.71  180.00  102.52  180.00  0.26 
1 1 1    0    6   11 o  3  404.38   17.94  310.14    0.00  427.19    0.00   45.61    0.00  1.00 
1 1 1    0    6   12 o  6  185.95    7.68  257.28  180.00  176.22  180.00   19.02    0.00  1.00 
1 1 1    0    6   13 o  3  331.13   14.58  383.45    0.00  383.15  360.00  104.04  360.00  1.00 
1 1 1    0    6   14 f  0  281.96   12.11  117.19    0.00  273.80    0.00    0.00    0.00  0.00 
1 1 1    0    6   15 o 19  115.90    5.44  310.75  180.00   13.79  180.00  201.41    0.00  0.99 
1 1 1    0    6   16 o 16   88.31  254.08  143.28    0.00   69.89  180.00  158.26  180.00  0.10 
1 1 1    0    6   17 o  6  163.96  313.63  344.21  360.00  163.11  180.00  467.76  180.00  0.43 
1 1 1    0    6   18 o  9  360.08   16.88  262.42  360.00  518.20  360.00  316.23  360.00  1.00 
1 1 1    0    6   19 o  4  643.52   28.17  565.06    0.00  708.29    0.00  129.54    0.00  1.00 
1 1 1    0    6   20 o  5  497.00   21.76  627.19    0.00  391.33  360.00  211.34  180.00  1.00 
1 1 1    0    6   21 o  6  615.56   28.29  421.80  180.00  782.05  180.00  332.97  180.00  1.00 
1 1 1    0    6   22 o 12  341.64   15.47  293.56  180.00  418.90  180.00  154.53  180.00  1.00 
1 1 1    0    6   23 o 18  326.63   15.85  354.24  180.00  305.17  180.00   42.91    0.00  1.00 
1 1 1    0    6   24 o  2  229.13    9.67  156.12    0.00  302.08  360.00  146.10  360.00  1.00 
1 1 1    0    6   25 o  7 1385.22   62.75 1228.07    0.00 1561.44    0.00  352.45    0.00  1.00 
1 1 1    0    6   26 o  4  472.07   21.11  379.13  180.00  609.06  180.00  273.97  180.00  1.00 
1 1 1    0    6   27 o 14  104.50  318.85   83.49  180.00   81.47    0.00  183.47    0.00  0.10 
1 1 1    0    6   28 o  1  221.98   11.21  176.46    0.00  287.68  360.00  131.41  360.00  1.00 
1 1 1    0    6   29 o 16  228.49  145.11  189.69  180.00  237.47  180.00   54.78  180.00  0.92 
1 1 1    0    6   30 o 17  143.80  390.27   82.30  180.00   58.73    0.00  138.39    0.00  0.07 
1 1 1    0    6   31 o  8  215.69  550.32  320.55    0.00  210.68  180.00  510.90  180.00  0.21 
1 1 1    0    6   32 o 13  263.99   12.43  246.90  180.00  300.71  180.00   73.46  180.00  1.00 
1 1 1    0    6   33 o  9   18.02    9.53   18.65  180.00   13.10  360.00   28.62  360.00  0.07 
1 1 1    0    6   34 o  5   82.28  152.75  151.51    0.00   69.48  180.00  201.54  180.00  0.38 
1 1 1    0    6   35 o  6   84.24  161.65  106.58    0.00   47.97  180.00  138.16  180.00  0.25 
1 1 1    0    6   36 o 11   40.75    5.88    3.47  180.00    0.04  180.00    4.42  360.00  0.06 
1 1 1    0    6   37 o  1   68.17   16.88   90.27    0.00   45.34    0.00   38.32  180.00  0.95 
1 1 1    0    6   38 o  4   88.06   56.36   79.92  180.00   69.30  180.00    6.48    0.00  0.82 
1 1 1    0    6   39 o 15   92.65   16.26   64.89    0.00  121.74    0.00   62.12    0.00  0.98 
1 1 1    0    6   40 o 13  181.29  163.84  232.92  180.00  100.43  180.00  119.43    0.00  0.88 
1 1 1    0    6   41 o 15   42.78    6.18   70.43  180.00   14.33  180.00   52.66    0.00  0.95 
1 1 1    0    6   42 o  7   17.23    9.10    8.08  180.00    4.73    0.00   12.45    0.00  0.09 
1 1 1    0    6   43 o  7   73.75   13.52   80.04  180.00   70.57  180.00    6.16    0.00  1.00 
1 1 1    0    6   44 o  4   93.59   45.37  117.35  180.00   73.56  180.00   39.38    0.00  1.00 
1 1 1    0    6   45 o  6  119.98  161.07  107.88  180.00    0.96    0.00  105.20    0.00  0.43 
1 1 1    0    6   46 o 17   15.00    8.19   30.13  180.00   18.39    0.00   47.55    0.00  0.36 
1 1 1    0    6   47 o  3   75.06   71.51   81.54  360.00   33.97  360.00   44.98  180.00  0.75 
1 1 1    0    6   48 o  7   54.30    8.25   68.22    0.00   42.45    0.00   23.64  180.00  1.00 
1 1 1    0    6   49 o 16   52.52   16.54   70.66  180.00   36.47  180.00   32.01    0.00  1.00 
1 1 1    0    6   50 o  7   72.19   81.09  115.70  180.00    5.68  180.00  106.53    0.00  0.82 
1 1 1    0    6   51 o 11   79.90   19.86   92.15    0.00   70.39    0.00   19.02  180.00  1.00 
1 1 1    0    7    1 o 14   47.14   10.18  197.77  270.00    4.39  270.00   12.39  270.00  0.04 
1 1 1    0    7    2 o  9   47.00   12.32  158.88   90.00    7.94   90.00   22.30   90.00  0.07 
1 1 1    0    7    3 o 12   60.51  154.06  207.42   90.00   25.08   90.00   57.18   90.00  0.06 
1 1 1    0    7    4 o  1  318.34   13.67    2.75  270.00  338.17   90.00   39.67   90.00  1.00 
1 1 1    0    7    5 o 11  275.37   12.28  703.56  270.00  162.08  270.00  226.57   90.00  1.00 
1 1 1    0    7    6 o  4   46.66   13.62   99.33  270.00  104.99   90.00  270.93   90.00  0.65 
1 1 1    0    7    7 o  8  106.29   94.09  148.04   90.00    1.36   90.00  138.21  270.00  0.66 
1 1 1    0    7    8 o 13  220.95  351.85  555.71  270.00  114.73   90.00  454.81   90.00  0.51 
1 1 1    0    7    9 o 17  237.94   10.62  268.24   90.00  237.79   90.00    0.30  270.00  1.00 
1 1 1    0    7   10 o  8  214.25    9.52  331.43   90.00  167.15   90.00   94.20  270.00  1.00 
1 1 1    0    7   11 o 16  329.56   14.35  445.85  270.00  294.23  270.00   70.66   90.00  1.00 
1 1 1    0    7   12 o  1  140.42    7.04   60.78  270.00  115.20   90.00   69.82   90.00  0.57 
1 1 1    0    7   13 o  7   33.56    5.93   94.88   90.00   89.06  270.00  203.10  270.00  0.37 
1 1 1    0    7   14 o  8  245.79   10.93  187.76  270.00  283.27  270.00   74.98  270.00  1.00 
1 1 1    0    7   15 o  6   64.58   88.06   76.61   90.00   39.28  270.00  112.69  270.00  0.26 
1 1 1    0    7   16 o 18  200.57  242.97  298.01   90.00   20.80  270.00  328.15  270.00  0.71 
1 1 1    0    7   17 o 18  830.25   41.68  675.17   90.00  873.39   90.00   86.27   90.00  1.00 
1 1 1    0    7   18 o  5  870.50   40.25  908.99   90.00  876.52   90.00   12.04   90.00  1.00 
1 1 1    0    7   19 o  4  443.87   21.10  405.05  270.00  435.77  270.00   16.21   90.00  1.00 
1 1 1    0    7   20 o 10   58.58   17.62   94.38   90.00   41.03  270.00  145.41  270.00  0.54 
1 1 1    0    7   21 o  3  856.27   36.34  684.15   90.00 1000.69   90.00  288.86   90.00  1.00 
1 1 1    0    7   22 o 16  137.54  111.71  308.84  270.00   86.78   90.00  442.74   90.00  0.98 
1 1 1    0    7   23 o  7  713.44   33.20  655.35  270.00  777.80  270.00  128.72  270.00  1.00 
1 1 1    0    7   24 o  3  781.33   34.24  718.72   90.00  863.26   90.00  163.86   90.00  1.00 
1 1 1    0    7   25 o 18  579.42   25.43  447.09  270.00  728.93  270.00  299.01  270.00  1.00 
1 1 1    0    7   26 o  9  398.49   16.98  448.59   90.00  354.09   90.00   88.81  270.00  1.00 
1 1 1    0    7   27 o 13   71.62  197.31   68.47  270.00   57.89   90.00  132.74   90.00  0.12 
1 1 1    0    7   28 o 12  535.98  723.44  477.71  270.00    5.84  270.00  458.93   90.00  0.44 
1 1 1    0    7   29 o 12  245.61   11.85  254.22  270.00  260.62  270.00   30.02  270.00  1.00 
1 1 1    0    7   30 o 17  168.06  425.05  127.42   90.00   91.85  270.00  223.69  270.00  0.12 
1 1 1    0    7   31 o 15  106.82  207.74  153.34  270.00   83.03   90.00  237.20   90.00  0.33 
1 1 1    0    7   32 o 18   79.86  124.98  114.39   90.00   43.41  270.00  153.40  270.00  0.42 
1 1 1    0    7   33 o 18  231.87  239.47  241.59  270.00   96.38  270.00  120.30   90.00  0.68 
1 1 1    0    7   34 o  4   61.97   28.89   15.64   90.00   10.32   90.00    4.84  270.00  0.21 
1 1 1    0    7   35 o 18  150.27  306.45  248.24   90.00  123.17  270.00  345.72  270.00  0.33 
1 1 1    0    7   36 o  4  111.54  216.36   82.12   90.00   36.39  270.00  108.38  270.00  0.16 
1 1 1    0    7   37 o  3   10.67    7.04   63.55  270.00   52.87   90.00  110.40   90.00  0.22 
1 1 1    0    7   38 f  0   64.65   11.32   52.14   90.00   48.06   90.00    0.00    0.00  0.00 
1 1 1    0    7   39 o 12   94.21   69.78   24.91   90.00   34.65   90.00   11.53   90.00  0.31 
1 1 1    0    7   40 o  8  113.34  169.72   88.27  270.00   15.26   90.00   98.84   90.00  0.30 
1 1 1    0    7   41 o  9   82.15   81.02  157.12  270.00    0.21   90.00  149.90   90.00  0.91 
1 1 1    0    7   42 o  4   20.43   10.53    7.29  270.00    3.17   90.00   10.15   90.00  0.09 
1 1 1    0    7   43 o 18   79.04   68.98   33.52  270.00   30.16  270.00    2.03   90.00  0.39 
1 1 1    0    7   44 o  2  136.63  199.03  150.17  270.00   21.99   90.00  166.75   90.00  0.45 
1 1 1    0    7   45 o 19    8.98    6.25   10.25   90.00    8.62  270.00   18.54  270.00  0.07 
1 1 1    0    7   46 o 13   26.48    7.89   23.39   90.00    3.66   90.00   18.97  270.00  0.50 
1 1 1    0    7   47 f  0   52.63    8.21    9.79  270.00    9.48  270.00    0.00    0.00  0.00 
1 1 1    0    7   48 o  4   61.81   30.95   46.90   90.00   69.50   90.00   24.05   90.00  0.93 
1 1 1    0    7   49 o 17   45.71    7.67   49.47   90.00   43.25   90.00    4.71  270.00  1.00 
1 1 1    0    7   50 o  4   30.25    6.59   41.02   90.00   19.91   90.00   19.87  270.00  0.99 
1 1 1    0    7   51 o 13   23.56    8.13   37.63  270.00    9.89  270.00   26.62   90.00  0.98 
1 1 1    0    8    0 o  2  193.02   45.74  584.67  180.00   35.67  180.00  313.22    0.00  1.00 
1 1 1    0    8    1 o  6   27.09   11.44  108.13  180.00   29.68    0.00   64.54    0.00  0.10 
1 1 1    0    8    2 o 15  209.12  314.91  464.46  360.00   96.66  180.00  429.13  180.00  0.56 
1 1 1    0    8    3 o 14  184.72  234.42  152.29  180.00    2.95  180.00   82.19    0.00  0.24 
1 1 1    0    8    4 o 18  351.02  383.60  335.59    0.00   91.10  360.00  345.58  180.00  0.75 
1 1 1    0    8    5 f  0   28.56   10.73   92.19  180.00   41.43  180.00    0.00    0.00  0.00 
1 1 1    0    8    6 o  5   71.50  198.49  169.28  180.00   76.64  360.00  173.25  360.00  0.14 
1 1 1    0    8    7 o 12   13.64    8.02   20.67  180.00   18.97  360.00   38.70  360.00  0.03 
1 1 1    0    8    8 o 13  163.11    7.42   11.60  180.00  201.21  180.00  126.87  180.00  0.84 
1 1 1    0    8    9 o 18  442.08   19.21  482.38    0.00  395.74    0.00   92.68  180.00  1.00 
1 1 1    0    8   10 o  8  137.48    5.92  102.98  180.00  122.37  180.00   68.11  180.00  0.64 
1 1 1    0    8   11 o  2   45.41    8.12   50.78  180.00   18.30    0.00   49.69    0.00  0.14 
1 1 1    0    8   12 o  9  272.42   11.52   74.26    0.00  334.21    0.00  123.59    0.00  1.00 
1 1 1    0    8   13 f  0  321.12   14.60  113.40    0.00  172.81    0.00    0.00    0.00  0.00 
1 1 1    0    8   14 o 14  864.88   37.28  798.14  180.00  922.18  180.00  114.60  180.00  1.00 
1 1 1    0    8   15 o  7  422.47  637.07  535.28    0.00  110.85  180.00  630.99  180.00  0.48 
1 1 1    0    8   16 o 17  421.75   15.29  427.12    0.00  376.99    0.00   89.52  180.00  1.00 
1 1 1    0    8   17 o  1 1070.25   50.74  976.35  180.00 1089.88  180.00   39.27  180.00  1.00 
1 1 1    0    8   18 f  0  215.79   10.42  156.47  180.00  196.21  180.00    0.00    0.00  0.00 
1 1 1    0    8   19 o 10   54.61    9.14   87.90  180.00    7.45  360.00   26.16  360.00  0.10 
1 1 1    0    8   20 o  4  270.03   12.39  174.95  180.00  324.75  180.00  109.44  180.00  1.00 
1 1 1    0    8   21 o 16   89.84   22.67   49.57  180.00   10.47  180.00    5.58    0.00  0.15 
1 1 1    0    8   22 o 12  680.45   29.87  563.40    0.00  776.82    0.00  192.73    0.00  1.00 
1 1 1    0    8   23 o 12  352.10   13.93  359.97  180.00  367.29  180.00   30.38  180.00  1.00 
1 1 1    0    8   24 o  9   40.67    6.22   65.77    0.00   33.63  180.00   92.38  180.00  0.31 
1 1 1    0    8   25 o 17  113.72  223.15  130.20  180.00   75.63    0.00  212.02    0.00  0.27 
1 1 1    0    8   26 o 12  710.11   32.48  669.47    0.00  755.33  360.00   90.45  360.00  1.00 
1 1 1    0    8   27 f  0  178.61  210.33  168.94  360.00  162.87  360.00    0.00    0.00  0.00 
1 1 1    0    8   28 o 10   85.64  237.16  112.60    0.00   77.28  180.00  178.66  180.00  0.14 
1 1 1    0    8   29 o  3  241.01   11.64  216.28    0.00  296.35    0.00  110.67    0.00  1.00 
1 1 1    0    8   30 o  5  271.19   12.71  143.74  180.00  413.13  180.00  283.88  180.00  1.00 
1 1 1    0    8   31 o 12  147.68  228.82   94.50  180.00   21.38  360.00  109.42  360.00  0.23 
1 1 1    0    8   32 o 11   78.06   14.79  112.41    0.00   46.09  360.00   57.21  180.00  0.96 
1 1 1    0    8   33 o 15  115.29  256.79  155.51    0.00   84.00  180.00  218.45  180.00  0.22 
1 1 1    0    8   34 o  8   28.34    7.75   30.69  180.00   15.56  360.00   43.44  360.00  0.22 
1 1 1    0    8   35 o 11   85.44  121.80   83.59  180.00   17.28  360.00   94.01  360.00  0.35 
1 1 1    0    8   36 o 18  301.99   15.15  231.08  180.00  392.44  180.00  180.88  180.00  1.00 
1 1 1    0    8   37 o  9  142.22  375.54  158.73  180.00  105.41    0.00  251.77    0.00  0.14 
1 1 1    0    8   38 o  4  160.31   48.82  162.33  180.00  169.20  180.00   17.81  180.00  1.00 
1 1 1    0    8   39 o  8  135.49  315.12  121.71    0.00   73.36  180.00  188.04  180.00  0.15 
1 1 1    0    8   40 o  3   50.63    8.45   21.53    0.00   37.37  360.00   16.90  360.00  0.57 
1 1 1    0    8   41 o  4   47.36    7.08   51.86  180.00   37.21  180.00   12.30    0.00  0.92 
1 1 1    0    8   42 o  5   97.32   56.23   93.69    0.00   96.72  360.00    6.93  360.00  0.96 
1 1 1    0    8   43 o  3   73.41   57.49   57.04    0.00   48.36    0.00    6.52  180.00  0.70 
1 1 1    0    8   44 o 17   79.82   75.87   59.84  180.00   34.55  180.00   23.24  360.00  0.58 
1 1 1    0    8   45 o  5   33.77    7.41   35.05  180.00   16.81  180.00   17.10    0.00  0.75 
1 1 1    0    8   46 o  6   37.12    6.10    6.83  360.00   11.13  360.00    4.51  360.00  0.24 
1 1 1    0    8   47 o  5   23.90   10.34   26.35  180.00    2.01  180.00   23.51    0.00  0.58 
1 1 1    0    8   48 o 19   32.53    6.57   38.84    0.00   23.29    0.00   14.36  180.00  0.94 
1 1 1    0    8   49 o  6   64.27   38.07   62.67  180.00   62.96  180.00    2.19  180.00  0.96 
1 1 1    0    8   50 o 18   58.71    8.61   61.76  180.00   57.49  180.00    2.43    0.00  1.00 
1 1 1    0    9    1 f  0   53.46    8.24   71.78   90.00  126.35   90.00    0.00    0.00  0.00 
1 1 1    0    9    2 o  3   80.55  224.69  228.10   90.00   98.84  270.00  224.50  270.00  0.17 
1 1 1    0    9    3 o  5  451.73   19.80  656.84   90.00  311.30   90.00  280.86  270.00  1.00 
1 1 1    0    9    4 o  7  185.36    8.46  286.48  270.00  127.20  270.00  116.24   90.00  1.00 
1 1 1    0    9    5 o  6  152.06    7.05  215.90   90.00  173.63   90.00   61.08   90.00  0.94 
1 1 1    0    9    6 o 12  469.50   20.76  532.75   90.00  463.23   90.00   12.52  270.00  1.00 
1 1 1    0    9    7 o 17   62.55   44.45  178.42  270.00    1.98  270.00    7.92  270.00  0.03 
1 1 1    0    9    8 o  7  341.33   14.94  525.56  270.00  267.56  270.00  147.55   90.00  1.00 
1 1 1    0    9    9 o  8  225.61    9.74  190.14   90.00  223.56   90.00    4.07  270.00  1.00 
1 1 1    0    9   10 o  4  450.97   19.75  409.80   90.00  451.61   90.00    1.30   90.00  1.00 
1 1 1    0    9   11 o 17   75.39  223.58   10.89   90.00   22.51  270.00   50.31  270.00  0.04 
1 1 1    0    9   12 o 16  324.30   14.03  288.26   90.00  251.57   90.00  145.46  270.00  1.00 
1 1 1    0    9   13 o  2  828.84  867.30  857.48  270.00  355.82  270.00  500.95   90.00  0.73 
1 1 1    0    9   14 o  3  335.95   16.78  307.77   90.00  359.99   90.00   48.08   90.00  1.00 
1 1 1    0    9   15 o  8  384.45   17.96  227.77   90.00  530.54   90.00  292.18   90.00  1.00 
1 1 1    0    9   16 o 15  119.71    5.98   68.55  270.00  101.49  270.00    8.19  270.00  0.81 
1 1 1    0    9   17 o 11  364.90   15.29  317.96   90.00  342.57   90.00   44.65  270.00  1.00 
1 1 1    0    9   18 f  0   46.10    8.00   24.07  270.00    1.75  270.00    0.00    0.00  0.00 
1 1 1    0    9   19 o  8  329.34   15.91  333.30  270.00  342.54  270.00   26.41  270.00  1.00 
1 1 1    0    9   20 o  4  215.55  672.41  185.46  270.00  178.98   90.00  402.92   90.00  0.10 
1 1 1    0    9   21 o  6  484.47   21.16  404.71   90.00  584.02   90.00  199.09   90.00  1.00 
1 1 1    0    9   22 o  5   83.78  213.47  134.57  270.00   83.17   90.00  195.47   90.00  0.17 
1 1 1    0    9   23 o 19  177.21    8.52  170.31   90.00  185.43   90.00   16.69   90.00  1.00 
1 1 1    0    9   24 o 14  233.59   10.04  144.87  270.00  314.46  270.00  161.78  270.00  1.00 
1 1 1    0    9   25 o 16  210.96    7.70  199.22   90.00  237.83   90.00   53.75   90.00  1.00 
1 1 1    0    9   26 o 15   54.84    8.36   59.23   90.00    0.68  270.00   44.02  270.00  0.39 
1 1 1    0    9   27 o 13   62.39   12.87   99.83   90.00    5.79   90.00   89.05  270.00  0.81 
1 1 1    0    9   28 o  7   37.04    6.82   35.11   90.00   15.71  270.00   51.04  270.00  0.26 
1 1 1    0    9   29 o 10   56.54   14.15   60.30   90.00    9.30   90.00   51.54  270.00  0.62 
1 1 1    0    9   30 o 15  130.93  248.50  215.82  270.00   99.47   90.00  296.13   90.00  0.37 
1 1 1    0    9   31 o  4  271.33  286.44  428.03  270.00   61.90  270.00  338.09   90.00  0.85 
1 1 1    0    9   32 o  4  343.45   16.33  350.52   90.00  367.38   90.00   47.87   90.00  1.00 
1 1 1    0    9   33 o 10  111.00  270.13   61.77  270.00   41.17   90.00  101.81   90.00  0.09 
1 1 1    0    9   34 o  5  112.11  277.97  113.34  270.00   69.75   90.00  170.82   90.00  0.14 
1 1 1    0    9   35 o 11  149.19  400.56  164.52  270.00  109.44   90.00  259.51   90.00  0.14 
1 1 1    0    9   36 o  8  204.09  489.94  273.29  270.00  166.61   90.00  418.38   90.00  0.21 
1 1 1    0    9   37 o  8  313.57  219.63  326.10  270.00  295.27  270.00    8.24   90.00  0.95 
1 1 1    0    9   38 o  2   93.85  105.87   47.80   90.00   13.11   90.00   31.24  270.00  0.31 
1 1 1    0    9   39 o  2   42.84    6.50    4.23   90.00    4.84   90.00    0.87   90.00  0.10 
1 1 1    0    9   40 o 12   58.00   14.21   36.04  270.00   61.73  270.00   27.38  270.00  0.83 
1 1 1    0    9   41 o 15   98.11   33.50   86.04  270.00  113.23  270.00   30.91  270.00  1.00 
1 1 1    0    9   42 o 18   16.14    8.65   15.75  270.00    9.61   90.00   24.74   90.00  0.17 
1 1 1    0    9   43 o  7   43.26    6.54   76.10   90.00   11.80   90.00   61.56  270.00  0.98 
1 1 1    0    9   44 o 13   80.27   70.55   89.82  270.00   43.38  270.00   43.51   90.00  0.81 
1 1 1    0    9   45 o  1   55.88   13.90   59.93  270.00   52.60  270.00    5.40   90.00  0.99 
1 1 1    0    9   46 o 16   18.09    8.99   21.94   90.00    7.68  270.00   28.93  270.00  0.37 
1 1 1    0    9   47 o 13   79.13   40.65   99.47   90.00   61.35   90.00   35.03  270.00  1.00 
1 1 1    0    9   48 o  4   76.79   75.16   71.93  270.00   36.96  270.00   32.77   90.00  0.69 
1 1 1    0    9   49 o  5   36.21    6.17   37.74  270.00   35.17  270.00    1.43   90.00  0.99 
1 1 1    0    9   50 o  8   12.57    7.59    7.11  270.00    0.99   90.00    7.89   90.00  0.23 
1 1 1    0   10    0 o 14  446.57  551.52  962.24  180.00  128.71  360.00 1004.08  360.00  0.84 
1 1 1    0   10    1 o 11  216.32    9.86  329.93    0.00  164.80    0.00  103.03  180.00  1.00 
1 1 1    0   10    2 o 12   52.15    8.53  228.49  180.00   51.18    0.00  154.41    0.00  0.50 
1 1 1    0   10    3 o  9  507.13   22.31  529.21  180.00  519.42  180.00   24.58  180.00  1.00 
1 1 1    0   10    4 o 14  525.82   23.31  388.55  180.00  588.87  180.00  126.11  180.00  1.00 
1 1 1    0   10    5 o  6   56.06    8.26   77.76    0.00   43.61  180.00  146.28  180.00  0.53 
1 1 1    0   10    6 o  4   77.81  162.11   35.50  180.00   17.94  180.00   44.95  180.00  0.06 
1 1 1    0   10    7 o 17  313.91   13.31  212.38  180.00  375.51  180.00  123.20  180.00  1.00 
1 1 1    0   10    8 o  6  738.11   32.85  715.85  180.00  751.05  180.00   25.88  180.00  1.00 
1 1 1    0   10    9 o 12  240.98   10.51  196.01    0.00  305.82    0.00  129.87    0.00  1.00 
1 1 1    0   10   10 o 18  137.27    6.57   67.63    0.00    8.11  180.00    5.25  180.00  0.04 
1 1 1    0   10   11 o  3  507.76  634.20  640.09  180.00   25.90  180.00  621.02    0.00  0.66 
1 1 1    0   10   12 o 18  504.54 1516.71  575.96    0.00  514.81  180.00 1173.86  180.00  0.14 
1 1 1    0   10   13 o 15   11.60    7.69    5.24  360.00   58.23  360.00  118.09  360.00  0.07 
1 1 1    0   10   14 o 18   50.66    7.30  106.18  180.00   46.67    0.00  137.61    0.00  0.44 
1 1 1    0   10   15 o  1  256.96   12.24  236.58  180.00  243.82  180.00   26.28  360.00  1.00 
1 1 1    0   10   16 o 10  198.83    8.80  242.42    0.00  176.90  360.00   43.74  180.00  1.00 
1 1 1    0   10   17 o  7  418.95   19.18  441.45  180.00  418.31  180.00    1.28    0.00  1.00 
1 1 1    0   10   18 o  7  147.04  255.57  142.58  180.00   79.78    0.00  259.33    0.00  0.34 
1 1 1    0   10   19 o 10  111.78  244.50   99.42    0.00   52.25  180.00  134.10  180.00  0.13 
1 1 1    0   10   20 o  4   79.60  250.13   53.74  180.00   59.78  360.00  132.51  360.00  0.08 
1 1 1    0   10   21 o 10   74.75  115.00   59.65  180.00   19.54  360.00   60.73  360.00  0.14 
1 1 1    0   10   22 o 13  222.97   10.82  241.44  180.00  196.36  180.00   53.20    0.00  1.00 
1 1 1    0   10   23 o 17  179.09    8.50  127.58    0.00  196.45    0.00   34.88    0.00  1.00 
1 1 1    0   10   24 o 12  367.02   13.96  334.11    0.00  405.84    0.00   77.65    0.00  1.00 
1 1 1    0   10   25 o 17  190.79  595.61  240.56    0.00  176.84  180.00  398.17  180.00  0.12 
1 1 1    0   10   26 o 18   83.18   55.44   46.59  360.00   24.30  360.00   16.49  180.00  0.39 
1 1 1    0   10   27 o  9   98.37  182.12  205.93    0.00   98.56  180.00  285.72  180.00  0.45 
1 1 1    0   10   28 f  0   47.64    6.97   67.16  180.00   62.79  180.00    0.00    0.00  0.00 
1 1 1    0   10   29 o 16   70.69   81.92   89.85  360.00   13.72  180.00   95.04  180.00  0.48 
1 1 1    0   10   30 o 17  232.18  258.82  299.90    0.00   56.22    0.00  222.42  180.00  0.72 
1 1 1    0   10   31 o  9   56.49    8.91   24.26  360.00    8.10  360.00    5.47  180.00  0.19 
1 1 1    0   10   32 o  2  157.11  347.51  206.58    0.00  112.50  180.00  296.86  180.00  0.23 
1 1 1    0   10   33 o 13   33.88    8.00   38.82  180.00   13.50    0.00   50.51    0.00  0.35 
1 1 1    0   10   34 o  9  251.73  680.98  280.76    0.00  187.58  180.00  444.45  180.00  0.14 
1 1 1    0   10   35 o 17  330.77  521.62  378.60    0.00   85.92  180.00  433.52  180.00  0.40 
1 1 1    0   10   36 o  2  108.60   40.64  125.72    0.00   99.65    0.00   17.07  180.00  1.00 
1 1 1    0   10   37 o  3   61.48    9.52   24.71  180.00   49.06  180.00   25.29  180.00  0.59 
1 1 1    0   10   38 o 10   17.66    9.25    7.47    0.00    4.57  180.00   11.55  180.00  0.07 
1 1 1    0   10   39 o 14  132.01  222.82  133.07    0.00   43.31  180.00  169.99  180.00  0.32 
1 1 1    0   10   40 o  8   71.89   17.99   61.46    0.00   82.70  360.00   23.97  360.00  0.98 
1 1 1    0   10   41 o  9  108.04   73.60   98.13    0.00  101.44    0.00    7.32    0.00  0.91 
1 1 1    0   10   42 o 18   11.77    7.51   16.42  180.00   12.58    0.00   28.39    0.00  0.14 
1 1 1    0   10   43 f  0  118.46  219.04   94.37    0.00   91.19    0.00    0.00    0.00  0.00 
1 1 1    0   10   44 o 14   12.95    7.87    1.68    0.00    1.16  180.00    2.79  180.00  0.02 
1 1 1    0   10   45 o  2   53.29   11.35   43.93  180.00   60.82  180.00   18.29  180.00  0.97 
1 1 1    0   10   46 o 14   15.26    8.87   41.89  180.00   22.22    0.00   62.80    0.00  0.60 
1 1 1    0   10   47 o 12   77.52   76.71   41.60    0.00   28.51    0.00   11.81  180.00  0.44 
1 1 1    0   10   48 o  6   53.35   12.48   34.52  180.00   72.16  180.00   38.68  180.00  0.99 
1 1 1    0   10   49 o 10   23.24    9.88   20.59  180.00   15.12  180.00    4.86  360.00  0.76 
1 1 1    0   11    1 o 19  140.07    7.01   50.53  270.00  136.17  270.00    5.22  270.00  0.95 
1 1 1    0   11    2 o  1  316.46   14.03  242.45  270.00  389.28  270.00  145.64  270.00  1.00 
1 1 1    0   11    3 o 19  189.61    8.70  254.67  270.00  135.37  270.00  108.42   90.00  1.00 
1 1 1    0   11    4 o  7   61.35    9.17   84.02   90.00    5.20   90.00   26.83   90.00  0.13 
1 1 1    0   11    5 o 16   92.82  249.72   60.09  270.00  105.38   90.00  243.40   90.00  0.18 
1 1 1    0   11    6 o 19   41.02   10.72   51.77  270.00    1.80   90.00    4.54   90.00  0.01 
1 1 1    0   11    7 o 11  390.29  774.47  632.93  270.00  294.66   90.00  860.25   90.00  0.35 
1 1 1    0   11    8 o 12  243.67  340.13  315.73  270.00   46.67   90.00  353.96   90.00  0.53 
1 1 1    0   11    9 o 10  207.08  343.73  346.64  270.00  123.78   90.00  445.84   90.00  0.48 
1 1 1    0   11   10 f  0   52.14    7.63   65.73  270.00   63.69  270.00    0.00    0.00  0.00 
1 1 1    0   11   11 o 13  398.65   17.36  304.01   90.00  429.00   90.00   60.71   90.00  1.00 
1 1 1    0   11   12 f  0   95.00  145.21  195.84  270.00  159.67  270.00    0.00    0.00  0.00 
1 1 1    0   11   13 o  9  308.47   14.56  319.24   90.00  307.43   90.00    2.08  270.00  1.00 
1 1 1    0   11   14 o 11  237.65   11.49   72.83  270.00  356.30  270.00  241.09  270.00  0.99 
1 1 1    0   11   15 o 15  209.29    9.61  216.34   90.00  242.38   90.00   66.67   90.00  1.00 
1 1 1    0   11   16 o 12  237.18   11.80  258.21  270.00  196.49  270.00   81.39   90.00  1.00 
1 1 1    0   11   17 o 15  100.32   35.45  205.14  270.00   35.42  270.00  105.05   90.00  0.88 
1 1 1    0   11   18 o 11  714.09   32.10  679.15  270.00  744.74  270.00   61.31  270.00  1.00 
1 1 1    0   11   19 o 10  222.43    9.00  215.04   90.00  225.07   90.00    5.29   90.00  1.00 
1 1 1    0   11   20 o  1   84.42  239.93   57.14   90.00   42.72  270.00   97.36  270.00  0.07 
1 1 1    0   11   21 o  4  386.55   16.86  377.23  270.00  376.96  270.00   19.17   90.00  1.00 
1 1 1    0   11   22 o  1   68.49   73.29   78.57   90.00   21.27  270.00  100.46  270.00  0.42 
1 1 1    0   11   23 o  1  556.12   26.35  481.08   90.00  642.41   90.00  172.58   90.00  1.00 
1 1 1    0   11   24 o  2   89.84   66.42  166.84   90.00    4.28   90.00  149.90  270.00  0.88 
1 1 1    0   11   25 o 13  141.82  173.63  121.07   90.00    7.96   90.00  103.67  270.00  0.42 
1 1 1    0   11   26 o 19  415.58   19.75  457.48   90.00  407.48   90.00   16.19  270.00  1.00 
1 1 1    0   11   27 o  2   80.69   75.18   92.63   90.00    8.48   90.00   82.94  270.00  0.62 
1 1 1    0   11   28 o 17  116.58  279.50  148.14  270.00   93.43   90.00  231.96   90.00  0.19 
1 1 1    0   11   29 o 18   78.98   69.78   62.99   90.00   16.57   90.00   45.59  270.00  0.50 
1 1 1    0   11   30 f  0   58.28    9.13    7.53  270.00    8.11  270.00    0.00    0.00  0.00 
1 1 1    0   11   31 o  4   93.54  210.11  103.15   90.00   58.68  270.00  150.69  270.00  0.18 
1 1 1    0   11   32 f  0  192.86  487.36  199.58   90.00  182.09   90.00    0.00    0.00  0.00 
1 1 1    0   11   33 o 19  244.44  648.81  272.51   90.00  176.16  270.00  420.79  270.00  0.14 
1 1 1    0   11   34 o 14  159.92  290.52  127.63   90.00   49.25  270.00  165.93  270.00  0.21 
1 1 1    0   11   35 o  1  164.81  262.18  189.06   90.00   48.25  270.00  223.05  270.00  0.38 
1 1 1    0   11   36 o  9   39.51   11.62   72.59   90.00    2.42  270.00   70.54  270.00  0.83 
1 1 1    0   11   37 o  2  141.94  221.17  135.19  270.00   30.31   90.00  157.94   90.00  0.34 
1 1 1    0   11   38 o  8   71.17   39.51   47.89   90.00   65.80   90.00   20.25   90.00  0.78 
1 1 1    0   11   39 o 17   32.35    8.86   61.65   90.00    4.11  270.00   62.96  270.00  0.85 
1 1 1    0   11   40 o 12  286.73  118.01  272.95   90.00  311.90   90.00   50.39   90.00  1.00 
1 1 1    0   11   41 o  9   71.30   32.77   30.36   90.00   70.92   90.00   41.73   90.00  0.70 
1 1 1    0   11   42 o  8   89.85   81.52  103.59   90.00   46.29   90.00   53.69  270.00  0.81 
1 1 1    0   11   43 o 11   57.87   10.93   63.26  270.00   53.67  270.00    7.54   90.00  0.99 
1 1 1    0   11   44 o 10   12.59    7.70   20.32  270.00   13.92   90.00   33.58   90.00  0.23 
1 1 1    0   11   45 o 14   47.62    7.06   29.89   90.00   57.43   90.00   28.48   90.00  0.91 
1 1 1    0   11   46 o 11   32.89    7.38   29.11   90.00   26.59   90.00    1.61  270.00  0.83 
1 1 1    0   11   47 o  8   56.63   13.81   50.32  270.00   64.31  270.00   15.52  270.00  1.00 
1 1 1    0   11   48 o  6   31.47    9.56   35.83  270.00   26.30  270.00    8.45   90.00  0.97 
1 1 1    0   11   49 o  3   14.06    8.11   26.74  270.00    4.15   90.00   30.10   90.00  0.78 
1 1 1    0   12    0 o 14  875.15  214.43 1022.06  180.00  861.73  180.00   26.84    0.00  1.00 
1 1 1    0   12    1 o 11  181.51  255.08   74.12  180.00   12.41  360.00  105.00  360.00  0.22 
1 1 1    0   12    2 o  5  318.38  370.88  219.94    0.00   63.25    0.00  237.56  180.00  0.57 
1 1 1    0   12    3 o  7  344.66  206.66  341.30  360.00  345.51    0.00   20.79    0.00  0.97 
1 1 1    0   12    4 o  8  122.26   61.51   49.86  180.00   72.96  180.00   12.96    0.00  0.65 
1 1 1    0   12    5 o 13  311.16  688.78  382.62  180.00  238.84  360.00  631.45  360.00  0.25 
1 1 1    0   12    6 o  9  269.67   11.99  323.05  360.00  173.55  360.00  192.23  180.00  1.00 
1 1 1    0   12    7 o 14  484.28   21.22  552.85  360.00  477.72  360.00   13.14  180.00  1.00 
1 1 1    0   12    8 o  5  707.64   31.17  588.60    0.00  784.72    0.00  154.16    0.00  1.00 
1 1 1    0   12    9 o 18   85.75   82.86  158.91    0.00   67.63  180.00  268.20  180.00  0.78 
1 1 1    0   12   10 o  2  748.25   32.98  601.43  180.00  797.37  180.00   98.24  180.00  1.00 
1 1 1    0   12   11 o  3  225.79   10.33  144.66  180.00  289.95  180.00  128.90  180.00  1.00 
1 1 1    0   12   12 o  2  344.85   15.31  435.85  180.00  305.50  180.00   78.71    0.00  1.00 
1 1 1    0   12   13 o  8  207.65    9.66  298.12    0.00  117.80    0.00  179.70  180.00  1.00 
1 1 1    0   12   14 o 16   20.23   14.43   39.59    0.00   36.26  180.00   75.85  180.00  0.08 
1 1 1    0   12   15 o 13   32.72   15.14    1.89    0.00   26.18  180.00   60.12  180.00  0.12 
1 1 1    0   12   16 o 17   40.82   10.45   12.82  180.00    1.87  360.00    4.87  360.00  0.01 
1 1 1    0   12   17 o 16  409.02   17.50  474.91    0.00  381.91  360.00   54.23  180.00  1.00 
1 1 1    0   12   18 o  8  256.40   10.52  260.24    0.00  235.94    0.00   40.92  180.00  1.00 
1 1 1    0   12   19 o 14   82.09  124.61   13.36    0.00   12.34  180.00   42.18  180.00  0.11 
1 1 1    0   12   20 o  8  307.04   13.04  266.93  180.00  322.19  180.00   30.30  180.00  1.00 
1 1 1    0   12   21 o  1  195.72    8.26  134.99    0.00  255.94    0.00  120.65    0.00  1.00 
1 1 1    0   12   22 o 15   41.05    8.14   39.16    0.00   17.69  180.00   57.03  180.00  0.26 
1 1 1    0   12   23 o  4  341.10  399.20  426.96  180.00   63.10  180.00  338.69    0.00  0.68 
1 1 1    0   12   24 o 13   55.40    8.59   29.18  180.00    5.20  180.00   21.32    0.00  0.29 
1 1 1    0   12   25 o  1   71.68   72.13   53.51    0.00    0.01    0.00   45.98  180.00  0.32 
1 1 1    0   12   26 o 17  100.70  242.35   43.44  180.00   32.04    0.00   79.17    0.00  0.07 
1 1 1    0   12   27 o  8   57.29   10.51  102.75  360.00    0.91  360.00   95.57  180.00  0.85 
1 1 1    0   12   28 o 11  161.28  213.53  147.34    0.00    1.37  180.00  131.09  180.00  0.40 
1 1 1    0   12   29 o 18  153.71  237.27  200.63  180.00   50.23    0.00  236.91    0.00  0.44 
1 1 1    0   12   30 o 18   47.12    6.88    5.04  180.00    0.02  360.00    0.09  180.00  0.00 
1 1 1    0   12   31 o 16  307.71   14.53  309.20    0.00  341.04    0.00   66.65    0.00  1.00 
1 1 1    0   12   32 o 19  160.87    7.79  117.76  180.00  213.67  180.00  105.61  180.00  1.00 
1 1 1    0   12   33 o 14  264.42  592.91  282.91  180.00  158.82  360.00  419.06  360.00  0.19 
1 1 1    0   12   34 o  9  176.62  277.04  137.02  180.00   29.33    0.00  155.42    0.00  0.27 
1 1 1    0   12   35 o 14   49.03   11.28   37.27    0.00   27.02    0.00    6.63  180.00  0.62 
1 1 1    0   12   36 o 13   66.53   18.76   63.93    0.00   66.03    0.00    5.45    0.00  0.95 
1 1 1    0   12   37 o 15   73.37   29.89   17.91  180.00   52.49  180.00   35.46  180.00  0.47 
1 1 1    0   12   38 o 18   35.96    8.84   12.61    0.00    7.62    0.00    4.42  180.00  0.27 
1 1 1    0   12   39 o 17  333.00  131.24  285.28  180.00  392.79  180.00  119.66  180.00  1.00 
1 1 1    0   12   40 o 15  125.46  187.26  116.97  180.00   19.77    0.00  132.16    0.00  0.37 
1 1 1    0   12   41 o  9   25.93   18.04    0.06  180.00    0.01  360.00    0.07  360.00  0.00 
1 1 1    0   12   42 o 17   49.63    7.37   37.35    0.00   52.75    0.00   16.62    0.00  0.90 
1 1 1    0   12   43 o 14  116.86  149.75  160.61  180.00    3.71    0.00  159.16    0.00  0.65 
1 1 1    0   12   44 o  2   48.35    7.25   37.78  180.00   55.45  180.00   18.87  180.00  0.95 
1 1 1    0   12   45 o  8   91.61   43.53   79.42    0.00  104.47    0.00   27.52    0.00  0.99 
1 1 1    0   12   46 o 19   39.08    6.80   44.64    0.00   33.92  360.00    9.35  180.00  0.99 
1 1 1    0   12   47 o  4   18.09    8.81   26.03  180.00    0.80    0.00   26.04    0.00  0.68 
1 1 1    0   12   48 o 12   11.99    8.02    7.63    0.00    2.17  180.00    9.57  180.00  0.22 
1 1 1    0   13    1 o 12  164.57    8.29    8.06  270.00  156.72  270.00  114.95  270.00  0.60 
1 1 1    0   13    2 o 10  312.04   13.67  200.22   90.00  345.89   90.00   67.70   90.00  1.00 
1 1 1    0   13    3 o  9   97.36   77.84   22.34   90.00    8.90  270.00   66.12   90.00  0.43 
1 1 1    0   13    4 o 18  138.46  407.85  119.07  270.00  136.55   90.00  310.80   90.00  0.14 
1 1 1    0   13    5 f  0  272.46   12.37  262.85   90.00  337.57   90.00    0.00    0.00  0.00 
1 1 1    0   13    6 o  1  350.77   15.42  380.52   90.00  332.36   90.00   36.80  270.00  1.00 
1 1 1    0   13    7 o 19  439.74   19.18  443.18   90.00  433.09   90.00   13.30  270.00  1.00 
1 1 1    0   13    8 o  4  221.72   10.28  203.32   90.00  211.46   90.00   20.50  270.00  1.00 
1 1 1    0   13    9 f  0  460.72   19.44  396.74  270.00  410.18  270.00    0.00    0.00  0.00 
1 1 1    0   13   10 o 12  214.57    9.15  359.42   90.00   30.86   90.00  367.43  270.00  1.00 
1 1 1    0   13   11 o  4  464.86  650.25  694.10  270.00  112.70   90.00  823.96   90.00  0.64 
1 1 1    0   13   12 o 18   82.00   13.75   14.20   90.00   10.08   90.00   15.04  270.00  0.21 
1 1 1    0   13   13 o 19  138.11  177.12  244.97  270.00   62.46   90.00  320.79   90.00  0.71 
1 1 1    0   13   14 o  7  820.56   38.77  900.03   90.00  754.11   90.00  132.91  270.00  1.00 
1 1 1    0   13   15 o 12   98.75  100.19   62.91   90.00    3.55  270.00  109.30  270.00  0.52 
1 1 1    0   13   16 o 16  383.69   17.99  392.70  270.00  365.98  270.00   35.41   90.00  1.00 
1 1 1    0   13   17 o  7  509.28   23.99  508.88   90.00  509.70   90.00    0.83   90.00  1.00 
1 1 1    0   13   18 o 19  384.29   16.70  274.05  270.00  495.56  270.00  222.55  270.00  1.00 
1 1 1    0   13   19 o 12  399.49   17.13  295.51  270.00  495.07  270.00  191.16  270.00  1.00 
1 1 1    0   13   20 o  4  181.63    8.59  160.45   90.00  212.67   90.00   62.19   90.00  1.00 
1 1 1    0   13   21 o  5   43.91    9.40   19.79   90.00    5.63  270.00   22.82  270.00  0.13 
1 1 1    0   13   22 o 14  244.04  458.20  222.83  270.00  104.44   90.00  332.36   90.00  0.25 
1 1 1    0   13   23 f  0   97.53  175.76   77.22   90.00   72.27   90.00    0.00    0.00  0.00 
1 1 1    0   13   24 o  5  250.90   12.11  243.42   90.00  278.32   90.00   54.85   90.00  1.00 
1 1 1    0   13   25 o  1   80.76   52.81  166.62   90.00    3.87   90.00  141.85  270.00  0.93 
1 1 1    0   13   26 o  6   93.70  109.37  106.43   90.00    2.17  270.00  101.97  270.00  0.52 
1 1 1    0   13   27 o 11  178.49   95.54  203.74   90.00  165.30   90.00   21.99  270.00  0.99 
1 1 1    0   13   28 o 14  148.87  317.17  149.29  270.00   82.36   90.00  224.08   90.00  0.20 
1 1 1    0   13   29 o 16  137.74  350.90  192.61   90.00  122.80  270.00  297.21  270.00  0.19 
1 1 1    0   13   30 o  8  306.43   14.95  274.42   90.00  369.03   90.00  125.19   90.00  1.00 
1 1 1    0   13   31 o 18   94.22   91.01   69.95   90.00   27.43   90.00   36.01  270.00  0.48 
1 1 1    0   13   32 o 14   67.20   11.72   85.31   90.00   49.69   90.00   27.64  270.00  0.95 
1 1 1    0   13   33 o  3  197.46  422.40  217.05  270.00  116.58   90.00  319.03   90.00  0.22 
1 1 1    0   13   34 o 14   38.81   13.72   19.88   90.00    4.53   90.00   13.69  270.00  0.29 
1 1 1    0   13   35 f  0   83.40   43.77   97.35   90.00   91.66   90.00    0.00    0.00  0.00 
1 1 1    0   13   36 o  5   52.11    7.62   54.08  270.00   45.84  270.00    5.56   90.00  0.93 
1 1 1    0   13   37 o 18   80.20   50.31  110.25   90.00   50.58   90.00   54.57  270.00  0.97 
1 1 1    0   13   38 o  7  141.14  110.52  125.60  270.00  118.92  270.00    1.29   90.00  0.85 
1 1 1    0   13   39 o  5   54.28    8.10   43.96  270.00   58.35  270.00   16.12  270.00  0.93 
1 1 1    0   13   40 o  4   34.05    9.94   23.13  270.00   12.00  270.00   10.29   90.00  0.50 
1 1 1    0   13   41 o  4   53.97    7.85   80.38  270.00   29.92  270.00   47.83   90.00  1.00 
1 1 1    0   13   42 o  2   58.50   10.37   38.98  270.00   73.90  270.00   36.18  270.00  0.95 
1 1 1    0   13   43 o 15   31.28    8.70   29.55   90.00   15.86   90.00   12.76  270.00  0.71 
1 1 1    0   13   44 o  6   15.32    8.88   33.84  270.00   16.85   90.00   49.63   90.00  0.52 
1 1 1    0   13   45 o 15   20.05    9.23   29.68  270.00    2.58   90.00   31.34   90.00  0.65 
1 1 1    0   13   46 o  8   96.76  109.36   82.36   90.00   26.72   90.00   53.14  270.00  0.55 
1 1 1    0   13   47 o 16   33.67   10.89   40.29   90.00   27.62   90.00   11.47  270.00  0.99 
1 1 1    0   14    0 o  9  878.69  526.98  924.33  180.00  885.29  180.00   36.30  180.00  0.99 
1 1 1    0   14    1 o  1  511.71   22.69  590.53  180.00  405.45  180.00  212.51  360.00  1.00 
1 1 1    0   14    2 o  7   12.95    9.52  108.54    0.00  122.48  180.00  249.23  180.00  0.16 
1 1 1    0   14    3 x  8       ?       ?  155.04  360.00  130.10  360.00    0.00    0.00  0.00 
1 1 1    0   14    4 o  7  131.14   63.85  236.50  180.00   36.79    0.00  333.95    0.00  0.99 
1 1 1    0   14    5 o  7   69.92   18.24   20.69    0.00    0.64  360.00   17.30  360.00  0.11 
1 1 1    0   14    6 o 17  724.53   35.36  714.64  180.00  713.79  180.00   21.48    0.00  1.00 
1 1 1    0   14    7 o 12  439.55 1157.18  473.38  180.00  379.32  360.00  908.88  360.00  0.17 
1 1 1    0   14    8 o 12  501.97  553.32  505.57    0.00  154.03  360.00  409.01  180.00  0.71 
1 1 1    0   14    9 f  0   86.23   15.99   50.20  180.00   48.87  180.00    0.00    0.00  0.00 
1 1 1    0   14   10 o 10  146.04  455.90  142.51  180.00  131.02    0.00  294.00    0.00  0.11 
1 1 1    0   14   11 o 14 1127.85   49.53  923.25  180.00 1357.79  180.00  459.89  180.00  1.00 
1 1 1    0   14   12 o  9 1012.16   44.21  942.59    0.00 1064.60    0.00  104.89    0.00  1.00 
1 1 1    0   14   13 o  5  609.77   28.10  435.88  180.00  741.12  180.00  262.70  180.00  1.00 
1 1 1    0   14   14 o  6  496.58   22.79  302.52  180.00  659.50  180.00  325.83  180.00  1.00 
1 1 1    0   14   15 o  5  349.96   14.97  315.27  180.00  401.02  180.00  102.12  180.00  1.00 
1 1 1    0   14   16 o 13  106.13  271.07  157.66  180.00   99.11    0.00  236.26    0.00  0.18 
1 1 1    0   14   17 o  5  609.53   28.70  645.83  360.00  590.23  360.00   38.60  180.00  1.00 
1 1 1    0   14   18 o  1   14.07    9.33   88.21  180.00   70.82    0.00  146.44    0.00  0.17 
1 1 1    0   14   19 o  1  186.82  492.20  317.68  360.00  222.04  180.00  528.98  180.00  0.23 
1 1 1    0   14   20 o 12  183.68  142.24  194.57    0.00  140.48  360.00   22.33  180.00  0.83 
1 1 1    0   14   21 o  1  177.44    8.88  105.57  360.00  248.24  360.00  141.94  360.00  1.00 
1 1 1    0   14   22 o  5  267.09   13.13  212.70  180.00  340.06  180.00  145.94  180.00  1.00 
1 1 1    0   14   23 o  7  265.44   13.14  232.92  180.00  313.36  180.00   95.84  180.00  1.00 
1 1 1    0   14   24 o  2  103.63  161.79   36.64    0.00    9.94  180.00   43.22  180.00  0.11 
1 1 1    0   14   25 o  6  246.46  467.57  186.13  180.00   78.15  360.00  247.71  360.00  0.19 
1 1 1    0   14   26 o 13  120.70  171.18  108.46  180.00   15.88    0.00  115.32    0.00  0.35 
1 1 1    0   14   27 o  1   39.99    9.59   16.52  180.00    2.30  360.00   15.75  360.00  0.14 
1 1 1    0   14   28 o 11  261.82   12.82  277.84  180.00  267.57  180.00   11.49  180.00  1.00 
1 1 1    0   14   29 o 17  138.36    6.79  144.03  180.00  146.52  180.00   16.34  180.00  1.00 
1 1 1    0   14   30 o 16   86.18   94.05  128.64  180.00    2.48  180.00  113.44    0.00  0.69 
1 1 1    0   14   31 o 10  305.94   15.07  315.24  180.00  321.97  180.00   32.06  180.00  1.00 
1 1 1    0   14   32 o 18  291.01   70.66  106.29    0.00  483.64    0.00  385.79    0.00  1.00 
1 1 1    0   14   33 o  4   29.11   14.21   20.57  360.00    5.38  180.00   24.43  180.00  0.23 
1 1 1    0   14   34 o  9  119.89  164.42  115.28    0.00    7.16  180.00  115.77  180.00  0.42 
1 1 1    0   14   35 o  8  184.81  394.82  188.67  180.00  102.64  360.00  281.98  360.00  0.21 
1 1 1    0   14   36 o  8  110.64   83.41   78.31  180.00   92.02  180.00   17.33  180.00  0.75 
1 1 1    0   14   37 o 11  100.61   18.61   67.87  360.00  136.03  360.00   71.08  360.00  1.00 
1 1 1    0   14   38 o 19  161.04  231.76  169.45  180.00   20.04    0.00  182.77    0.00  0.44 
1 1 1    0   14   39 f  0   15.51    9.42    2.24    0.00    2.16    0.00    0.00    0.00  0.00 
1 1 1    0   14   40 o  8   46.79    8.64   18.81    0.00   36.13  360.00   17.94  360.00  0.58 
1 1 1    0   14   41 o 18   24.85   10.45   17.23  180.00    0.05    0.00   16.73    0.00  0.33 
1 1 1    0   14   42 o 18   34.63    8.90    0.16  180.00    0.20  180.00    0.05  180.00  0.01 
1 1 1    0   14   43 o 14   27.79   11.25    2.85  180.00    1.78  180.00    0.99  360.00  0.08 
1 1 1    0   14   44 o  1   58.64   10.94   58.55  180.00   60.48  180.00    3.73  180.00  1.00 
1 1 1    0   14   45 o 11   52.54    7.89   39.35  180.00   66.67  180.00   28.51  180.00  1.00 
1 1 1    0   14   46 o 14   43.21   10.41   24.88    0.00   59.45    0.00   35.32    0.00  0.97 
1 1 1    0   15    1 o 11   82.71   15.99   98.89  270.00    6.03  270.00  122.58   90.00  0.81 
1 1 1    0   15    2 o  1  200.60  223.91  240.63  270.00   33.69  270.00  186.89   90.00  0.63 
1 1 1    0   15    3 o  4  238.62  390.48  277.57  270.00   90.08   90.00  362.64   90.00  0.38 
1 1 1    0   15    4 o 13  334.04   15.20  357.97   90.00  343.01   90.00   17.95   90.00  1.00 
1 1 1    0   15    5 o  4  161.77  347.15  122.70  270.00   85.20   90.00  227.35   90.00  0.18 
1 1 1    0   15    6 o 16  332.55   15.96  320.85  270.00  365.68  270.00   66.26  270.00  1.00 
1 1 1    0   15    7 f  0  208.46    9.72  194.72  270.00  218.04  270.00    0.00    0.00  0.00 
1 1 1    0   15    8 o 17   84.29   14.97   66.36  270.00   31.35  270.00   37.99   90.00  0.60 
1 1 1    0   15    9 o 18  173.23  438.52  225.27   90.00  183.43  270.00  443.47  270.00  0.22 
1 1 1    0   15   10 o 17  399.28   17.52  427.35  270.00  372.22  270.00   54.12   90.00  1.00 
1 1 1    0   15   11 o 19   30.28   15.16   28.83   90.00    5.58  270.00   12.88  270.00  0.03 
1 1 1    0   15   12 o 12  512.36   23.70  460.65  270.00  566.95  270.00  109.17  270.00  1.00 
1 1 1    0   15   13 o  8  101.73  243.44   70.55  270.00   38.87   90.00   95.35   90.00  0.09 
1 1 1    0   15   14 o 16  423.08   19.12  331.93  270.00  504.38  270.00  162.60  270.00  1.00 
1 1 1    0   15   15 o 11   86.65   42.22  136.03  270.00   31.02  270.00   84.24   90.00  0.84 
1 1 1    0   15   16 o 16  105.47  115.07  249.86   90.00   46.62  270.00  271.27  270.00  0.84 
1 1 1    0   15   17 o 14   89.23   24.86    9.68   90.00    0.58  270.01    0.21  270.01  0.01 
1 1 1    0   15   18 o 19  328.54  336.19  445.06   90.00  123.89   90.00  289.02  270.00  0.82 
1 1 1    0   15   19 o  7  147.53  357.75  168.38   90.00  109.63  270.00  271.84  270.00  0.18 
1 1 1    0   15   20 o 15  572.32   23.36  489.34   90.00  689.87   90.00  235.10   90.00  1.00 
1 1 1    0   15   21 o  9   52.71    9.14   44.35   90.00    4.95   90.00   30.00  270.00  0.38 
1 1 1    0   15   22 o 16   82.22   42.51  136.65   90.00   30.49   90.00   90.98  270.00  0.92 
1 1 1    0   15   23 o  1  109.71  204.79  216.75  270.00  101.09   90.00  298.06   90.00  0.44 
1 1 1    0   15   24 o 19  297.18  163.93  210.08  270.00  371.67  270.00  175.76  270.00  0.95 
1 1 1    0   15   25 o 15  167.06  396.00  301.06   90.00  182.70  270.00  458.77  270.00  0.28 
1 1 1    0   15   26 o 13  117.96  228.91  129.68  270.00   59.69   90.00  176.03   90.00  0.24 
1 1 1    0   15   27 o  6  198.09    9.28  220.72  270.00  196.88  270.00    2.43   90.00  1.00 
1 1 1    0   15   28 o 17  165.85  530.76  162.95  270.00  120.20   90.00  269.07   90.00  0.09 
1 1 1    0   15   29 o  1   24.26   12.26    1.09  270.00    0.43   90.00    1.13   90.00  0.01 
1 1 1    0   15   30 f  0  367.70   15.72  345.18  270.00  320.71  270.00    0.00    0.00  0.00 
1 1 1    0   15   31 o 10   66.80    9.64  136.72  270.00    6.66  270.00  120.04   90.00  1.00 
1 1 1    0   15   32 o 16  173.38  174.82  203.97   90.00   75.45   90.00  115.11  270.00  0.77 
1 1 1    0   15   33 o 11  186.55  576.78  276.12   90.00  206.80  270.00  467.48  270.00  0.14 
1 1 1    0   15   34 o  4  308.42   14.33  294.51  270.00  336.73  270.00   56.62  270.00  1.00 
1 1 1    0   15   35 o 15  112.05  142.26   75.07  270.00    7.68  270.00   63.95   90.00  0.35 
1 1 1    0   15   36 o 13   59.38   12.98   92.01  270.00   30.38  270.00   57.72   90.00  1.00 
1 1 1    0   15   37 o  3   60.90    8.74   20.94   90.00   65.19   90.00   45.07   90.00  0.70 
1 1 1    0   15   38 o 16   87.61   31.39   69.06  270.00  106.67  270.00   40.11  270.00  0.99 
1 1 1    0   15   39 o 10  100.36   40.23   97.96  270.00  105.50  270.00   10.77  270.00  1.00 
1 1 1    0   15   40 o  6   40.74   27.27    3.82   90.00    3.01   90.00    0.69  270.00  0.08 
1 1 1    0   15   41 o 13   65.04   11.51   54.67  270.00   76.70  270.00   23.77  270.00  1.00 
1 1 1    0   15   42 o 12  109.76   20.00   67.14  270.00  154.49  270.00   89.46  270.00  1.00 
1 1 1    0   15   43 o  7  111.46  100.82  137.25  270.00   62.68  270.00   70.34   90.00  0.88 
1 1 1    0   15   44 o  8   20.29    9.84   22.37   90.00    2.28   90.00   19.41  270.00  0.59 
1 1 1    0   15   45 o 13  121.16   62.59  114.11   90.00  130.62   90.00   19.93   90.00  1.00 
1 1 1    0   15   46 o  4  115.46  107.68  126.94  270.00   69.15  270.00   54.04   90.00  0.83 
1 1 1    0   16    0 f  0   35.10   20.56  180.98    0.00  164.83  360.00    0.00    0.00  0.00 
1 1 1    0   16    1 o 14   92.79   13.56  135.87  180.00   35.94  180.00   96.27    0.00  0.91 
1 1 1    0   16    2 o  6  150.50  456.75  172.18  180.00  136.26    0.00  308.35    0.00  0.12 
1 1 1    0   16    3 o  4  133.79  236.64  259.85    0.00  112.53  180.00  346.73  180.00  0.45 
1 1 1    0   16    4 o 13   94.31   14.79  141.25    0.00   36.12  360.00  102.59  180.00  0.93 
1 1 1    0   16    5 o  3  179.53  123.40  354.83  180.00    9.06  180.00  337.83    0.00  0.99 
1 1 1    0   16    6 o 18  159.16   80.32  255.21  180.00   95.40  180.00  123.15    0.00  0.99 
1 1 1    0   16    7 o 17   99.72   34.70   92.74    0.00   64.48  360.00    7.48  180.00  0.68 
1 1 1    0   16    8 o 11   44.43   16.19  146.69    0.00   79.07  180.00  218.74  180.00  0.68 
1 1 1    0   16    9 o 19  226.10  391.12  338.96    0.00  130.64  180.00  455.43  180.00  0.43 
1 1 1    0   16   10 o 17  181.58  258.35  293.16  180.00   55.17    0.00  317.45    0.00  0.57 
1 1 1    0   16   11 o  5  209.41  381.81  207.14  180.00   87.46  360.00  287.07  360.00  0.27 
1 1 1    0   16   12 o 10  357.73   16.56  417.31    0.00  324.33    0.00   66.80  180.00  1.00 
1 1 1    0   16   13 o  5  299.16   14.50  337.49  360.00  267.53  360.00   63.27  180.00  1.00 
1 1 1    0   16   14 o  9  398.58  898.81  461.80    0.00  274.03  180.00  719.23  180.00  0.21 
1 1 1    0   16   15 o  3   60.14   14.19   10.89    0.00    5.91    0.00   14.76  180.00  0.22 
1 1 1    0   16   16 o 13  244.71  533.48  362.33  180.00  200.82    0.00  537.07    0.00  0.28 
1 1 1    0   16   17 o  8  263.55   13.03  254.80  180.00  289.10  180.00   51.09  180.00  1.00 
1 1 1    0   16   18 o 14   73.79   12.46   36.01    0.00   38.77    0.00    1.54    0.00  0.52 
1 1 1    0   16   19 o 18  555.64   26.37  503.61  180.00  651.54  180.00  191.81  180.00  1.00 
1 1 1    0   16   20 o  3  259.19   12.52  301.54  180.00  240.83  180.00   36.73    0.00  1.00 
1 1 1    0   16   21 o  2  344.56   15.99  406.85  180.00  315.66  180.00   57.79    0.00  1.00 
1 1 1    0   16   22 o 13  184.94  168.95  233.22    0.00   99.24    0.00  105.46  180.00  0.82 
1 1 1    0   16   23 o 14   19.59   11.82    2.34  180.00    6.89  360.00   15.41  360.00  0.04 
1 1 1    0   16   24 o 12   59.43    8.80   28.48    0.00   22.72    0.00    7.92  180.00  0.45 
1 1 1    0   16   25 o 14   17.06   10.61   22.44    0.00   19.14  180.00   41.92  180.00  0.11 
1 1 1    0   16   26 o 16  261.45   13.00  262.15  180.00  291.02  180.00   59.15  180.00  1.00 
1 1 1    0   16   27 o  9  382.13   18.46  329.41    0.00  464.76    0.00  165.26    0.00  1.00 
1 1 1    0   16   28 o 12  119.19  134.15  212.26    0.00    1.14  180.00  193.42  180.00  0.80 
1 1 1    0   16   29 o 10  104.96  178.01   95.37    0.00   33.19  180.00  122.61  180.00  0.27 
1 1 1    0   16   30 o 11  117.13   24.11  113.55  180.00  129.20  180.00   24.20  180.00  1.00 
1 1 1    0   16   31 o  4  130.15  147.62  139.61    0.00   29.37    0.00  101.27  180.00  0.61 
1 1 1    0   16   32 o 19  122.53  234.19   98.93    0.00   44.59  180.00  138.32  180.00  0.20 
1 1 1    0   16   33 o  6  170.54  286.65  203.94  180.00   65.81    0.00  259.95    0.00  0.38 
1 1 1    0   16   34 f  0   63.12   10.82   40.67  180.00   38.84  180.00    0.00    0.00  0.00 
1 1 1    0   16   35 o 18   92.87   26.39  129.56    0.00   61.60    0.00   62.53  180.00  1.00 
1 1 1    0   16   36 o  3   25.34   12.00    3.16    0.00    0.38  180.00    3.42  180.00  0.05 
1 1 1    0   16   37 o 11  144.42  221.50  149.74    0.00   31.11  180.00  175.50  180.00  0.39 
1 1 1    0   16   38 o 16  122.18  105.37  107.08  180.00   85.43  180.00   18.16    0.00  0.77 
1 1 1    0   16   39 o 19   38.02   11.02   22.98  180.00   24.15  180.00    1.91  180.00  0.61 
1 1 1    0   16   40 f  0   38.14   10.44   75.56    0.00   73.16  360.00    0.00    0.00  0.00 
1 1 1    0   16   41 o 15   73.89   10.81   62.85  360.00   86.87  360.00   25.99  360.00  1.00 
1 1 1    0   16   42 o 12  126.12  196.17  146.69    0.00   34.13  180.00  176.30  180.00  0.43 
1 1 1    0   16   43 o 10   41.66    8.84   26.45    0.00   52.22    0.00   26.58    0.00  0.93 
1 1 1    0   16   44 o 11  116.52   62.17   89.06  180.00  142.43  180.00   56.04  180.00  0.98 
1 1 1    0   16   45 o 11   17.47    9.88   18.65    0.00    5.46    0.00   12.64  180.00  0.67 
1 1 1    0   17    1 o  8   97.95   14.32  168.54   90.00   32.31   90.00  126.62  270.00  0.98 
1 1 1    0   17    2 o 15   52.42   18.38   29.90   90.00    8.29  270.00   41.96  270.00  0.24 
1 1 1    0   17    3 f  0   41.17   19.56   25.14  270.00   20.75  270.00    0.00    0.00  0.00 
1 1 1    0   17    4 o  2   45.34   20.59    6.82  270.00    3.73   90.00   12.60   90.00  0.06 
1 1 1    0   17    5 o  2  117.73   21.39   74.12  270.00  122.87  270.00   57.40  270.00  0.80 
1 1 1    0   17    6 o  9   23.28   15.24    3.33  270.00    1.05   90.00    2.31   90.00  0.00 
1 1 1    0   17    7 o 19  135.38   98.59   93.49  270.00   85.20  270.00    9.22   90.00  0.66 
1 1 1    0   17    8 o  2   47.97   17.40   96.82  270.00   30.94   90.00  115.67   90.00  0.56 
1 1 1    0   17    9 o 14  140.71  113.16  185.81  270.00   66.78  270.00  112.02   90.00  0.87 
1 1 1    0   17   10 o  5  102.10   21.93   75.69  270.00   96.69  270.00   14.72  270.00  0.87 
1 1 1    0   17   11 o 19  186.00   90.29  161.21   90.00  206.00   90.00   50.50   90.00  0.97 
1 1 1    0   17   12 o  8  174.51   70.55  250.01   90.00  115.21   90.00  118.37  270.00  1.00 
1 1 1    0   17   13 o  8  508.09  613.13  578.58   90.00   87.10   90.00  453.02  270.00  0.62 
1 1 1    0   17   14 o 17  105.55  140.19  137.39   90.00   20.14  270.00  142.08  270.00  0.48 
1 1 1    0   17   15 o  1   99.35   31.57   76.42  270.00   96.85  270.00   28.18  270.00  0.83 
1 1 1    0   17   16 o 19  176.41  436.39   99.05  270.00   67.29   90.00  165.99   90.00  0.09 
1 1 1    0   17   17 o 17  135.59  138.27  197.71  270.00   30.46  270.00  149.67   90.00  0.78 
1 1 1    0   17   18 f  0  145.72  357.49   94.55  270.00   84.73  270.00    0.00    0.00  0.00 
1 1 1    0   17   19 o 18   29.51   14.39   14.01  270.00   10.33   90.00   27.46   90.00  0.12 
1 1 1    0   17   20 o 12  176.01  102.49  304.47  270.00   62.46  270.00  226.46   90.00  1.00 
1 1 1    0   17   21 o  9  123.60   96.50  132.26   90.00   80.34   90.00   39.06  270.00  0.81 
1 1 1    0   17   22 o 13   41.92   15.33   72.47   90.00   16.10  270.00   84.41  270.00  0.62 
1 1 1    0   17   23 o 15  101.58   56.75  122.81   90.00   78.60   90.00   31.89  270.00  0.93 
1 1 1    0   17   24 o 16  129.09  174.77  124.28  270.00    8.03   90.00  119.81   90.00  0.40 
1 1 1    0   17   25 o 12  115.98  135.62   85.66  270.00   14.22  270.00   62.99   90.00  0.39 
1 1 1    0   17   26 o 17  110.36   98.76  139.56   90.00   50.86   90.00   75.42  270.00  0.80 
1 1 1    0   17   27 o 13   36.38   15.70   19.90   90.00    1.67  270.00   21.00  270.00  0.24 
1 1 1    0   17   28 o 18  184.81  163.24  215.70   90.00  116.41   90.00   82.77  270.00  0.85 
1 1 1    0   17   29 o  5   96.91   17.42   66.75  270.00  128.87  270.00   66.24  270.00  0.99 
1 1 1    0   17   30 o  6  107.14   79.24  150.64   90.00   62.61   90.00   79.35  270.00  0.95 
1 1 1    0   17   31 o  3  123.39  151.55  193.46   90.00    4.06  270.00  187.90  270.00  0.73 
1 1 1    0   17   32 o 14   79.97   19.78   94.99  270.00   69.25  270.00   21.29   90.00  1.00 
1 1 1    0   17   33 f  0   87.57   12.92   51.57  270.00   49.30  270.00    0.00    0.00  0.00 
1 1 1    0   17   34 o  5   74.34   10.86   84.26  270.00   67.78  270.00   13.03   90.00  1.00 
1 1 1    0   17   35 o 19  104.84   63.02   81.15   90.00  113.58   90.00   35.51   90.00  0.91 
1 1 1    0   17   36 o 12   22.94   12.54   30.63  270.00    8.97   90.00   38.53   90.00  0.45 
1 1 1    0   17   37 o 14   94.71   51.08  106.50  270.00   84.22  270.00   18.82   90.00  0.99 
1 1 1    0   17   38 o  7   57.07    8.80   52.15   90.00   62.32   90.00   11.85   90.00  0.99 
1 1 1    0   17   39 f  0   65.08    9.50    9.79  270.00    9.48  270.00    0.00    0.00  0.00 
1 1 1    0   17   40 o  1   24.40   12.84   19.56  270.00    2.86  270.00   16.09   90.00  0.45 
1 1 1    0   17   41 o 13   30.35   11.59    8.38   90.00    9.91   90.00    1.79   90.00  0.30 
1 1 1    0   17   42 f  0   40.16   26.96   28.18   90.00   27.32   90.00    0.00    0.00  0.00 
1 1 1    0   17   43 o 19   46.23   12.91   40.74   90.00   52.59   90.00   13.08   90.00  1.00 
1 1 1    0   17   44 o  7   18.03   10.26    2.86   90.00    1.82   90.00    0.95  270.00  0.13 
1 1 1    0   18    0 o 15  184.45   28.04  307.92  180.00   63.96  180.00  240.90    0.00  1.00 
1 1 1    0   18    1 o 11  246.90  237.80  319.17    0.00  105.55    0.00  205.35  180.00  0.84 
1 1 1    0   18    2 o  7  145.64   41.49  112.80  180.00  170.14  180.00   55.30  180.00  0.98 
1 1 1    0   18    3 o 15  246.23  222.29  231.13  180.00  151.44  180.00   72.88  360.00  0.76 
1 1 1    0   18    4 o  4  142.13   22.76  164.73  180.00  121.05  180.00   41.88    0.00  1.00 
1 1 1    0   18    5 o  8   53.89   28.43    8.15  180.00    0.52  360.00    7.54  360.00  0.06 
1 1 1    0   18    6 o 18   39.23   24.24   29.28  180.00    9.46  360.00   29.04  360.00  0.13 
1 1 1    0   18    7 o  7   23.83   16.50   88.41  360.00   59.16  180.00  133.21  180.00  0.31 
1 1 1    0   18    8 o 15  266.52  235.59  305.38  360.00  168.09  360.00  116.37  180.00  0.85 
1 1 1    0   18    9 o 13  260.07  557.63  317.42    0.00  169.63  180.00  462.19  180.00  0.24 
1 1 1    0   18   10 o  8  179.60  242.15  137.62  180.00    3.58    0.00  134.41    0.00  0.35 
1 1 1    0   18   11 o  9  271.15  486.77  279.28  180.00  108.73    0.00  374.58    0.00  0.29 
1 1 1    0   18   12 o  1  176.78  289.29  211.76  180.00   64.03  360.00  260.11  360.00  0.37 
1 1 1    0   18   13 o 16  165.23  187.27  196.70  180.00   30.53  180.00  147.00    0.00  0.63 
1 1 1    0   18   14 o  9  234.92  428.20  311.31  180.00  123.31    0.00  406.39    0.00  0.34 
1 1 1    0   18   15 o  3   67.95   12.21   50.43  180.00   34.85  180.00    7.24  360.00  0.57 
1 1 1    0   18   16 o  1  234.97  455.14  335.50    0.00  153.69  180.00  462.83  180.00  0.33 
1 1 1    0   18   17 o 12   90.65   13.55    9.48  180.00    9.90  180.00    6.45  180.00  0.07 
1 1 1    0   18   18 o 19   24.58   15.34   76.13  180.00   51.27  360.00  121.95  360.00  0.39 
1 1 1    0   18   19 o 14   69.68   10.57   75.10  180.00   48.16  180.00   22.19  360.00  0.85 
1 1 1    0   18   20 o  3  124.00   71.58  184.67  180.00   74.15  180.00   95.66    0.00  0.98 
1 1 1    0   18   21 o 19  167.99  343.34  151.42  180.00   73.12    0.00  208.45    0.00  0.19 
1 1 1    0   18   22 o  9  139.82  183.02  234.56  180.00   25.29    0.00  236.80    0.00  0.67 
1 1 1    0   18   23 o 14   18.32   11.88    4.06  180.00    3.64  360.00    8.23  360.00  0.03 
1 1 1    0   18   24 o  7  144.61  192.64  188.85    0.00   11.89  180.00  182.94  180.00  0.55 
1 1 1    0   18   25 o  3  113.28   44.54  154.66  360.00   83.42  360.00   59.31  180.00  1.00 
1 1 1    0   18   26 o  8   21.59   13.66   65.89  180.00   39.92    0.00   99.93    0.00  0.47 
1 1 1    0   18   27 o 19  314.98  170.55  284.11  180.00  359.16  180.00   94.36  180.00  0.99 
1 1 1    0   18   28 o 19   27.09   14.29   55.32  180.00   19.98  360.00   71.64  360.00  0.58 
1 1 1    0   18   29 o 16   20.38   12.44    4.69  360.00    2.32  180.00    6.67  180.00  0.05 
1 1 1    0   18   30 o  2   88.37   20.73  104.30  180.00   77.41  180.00   21.88  360.00  1.00 
1 1 1    0   18   31 o 11  126.26  259.86  157.91  180.00   82.79    0.00  233.55    0.00  0.27 
1 1 1    0   18   32 o 16   32.08   17.52    8.40    0.00    1.61    0.00    6.43  180.00  0.15 
1 1 1    0   18   33 o  7  100.43   48.73   93.53    0.00  107.94    0.00   18.12    0.00  0.98 
1 1 1    0   18   34 o  3   66.88    9.62   83.04    0.00   53.65    0.00   26.34  180.00  1.00 
1 1 1    0   18   35 o  6   78.14   12.66   55.11    0.00  102.27    0.00   49.02    0.00  1.00 
1 1 1    0   18   36 o 10  115.17   58.82  148.24  180.00   86.55  180.00   56.89    0.00  1.00 
1 1 1    0   18   37 o  7   31.11   12.38    0.79  180.00    0.51  180.00    0.26    0.00  0.02 
1 1 1    0   18   38 o 18  119.69   44.82  140.78  360.00  103.04  360.00   33.29  180.00  1.00 
1 1 1    0   18   39 f  0   18.52   11.21   27.59  360.00   26.73  360.00    0.00    0.00  0.00 
1 1 1    0   18   40 o 17   19.71   11.23   13.88    0.00    0.42  180.00   13.87  180.00  0.33 
1 1 1    0   18   41 o  2   99.24   47.78   86.37    0.00  113.68    0.00   29.92    0.00  0.99 
1 1 1    0   18   42 o 11   20.37   12.47   11.11  180.00    4.63  180.00    6.15    0.00  0.38 
1 1 1    0   19    1 o 14   35.07   20.17    4.35   90.00    2.92  270.00    8.46  270.00  0.04 
1 1 1    0   19    2 o 19  167.35  156.78  128.33  270.00   79.39  270.00   43.17   90.00  0.60 
1 1 1    0   19    3 o 10  247.75  372.89  415.52  270.00   93.73   90.00  470.32   90.00  0.57 
1 1 1    0   19    4 f  0   41.66   20.81   59.05   90.00   52.65   90.00    0.00    0.00  0.00 
1 1 1    0   19    5 o  3  146.78   33.88  140.61   90.00  153.35   90.00   13.67   90.00  1.00 
1 1 1    0   19    6 o  2  153.40   54.61  188.29  270.00  125.36  270.00   55.66   90.00  1.00 
1 1 1    0   19    7 o 13   53.18   21.67   45.81  270.00    0.80  270.00   51.56   90.00  0.50 
1 1 1    0   19    8 o  3  252.75  403.85  370.75   90.00  104.44  270.00  451.85  270.00  0.48 
1 1 1    0   19    9 o  6  176.06  101.99  269.72   90.00  102.27   90.00  145.59  270.00  0.99 
1 1 1    0   19   10 o  2  111.93   24.73   84.86  270.00  124.94  270.00   33.36  270.00  0.97 
1 1 1    0   19   11 o 19  154.52  130.09  249.65  270.00   57.50  270.00  173.26   90.00  0.93 
1 1 1    0   19   12 o  4   75.65   14.64  105.48   90.00   47.36   90.00   43.56  270.00  0.91 
1 1 1    0   19   13 o  3  169.10  144.96   90.03  270.00   88.48  270.00    5.35  270.00  0.51 
1 1 1    0   19   14 o  2  356.70   68.12  297.60  270.00  446.57  270.00  179.73  270.00  1.00 
1 1 1    0   19   15 o 19  164.77   32.56  170.54   90.00  169.57   90.00    9.63   90.00  1.00 
1 1 1    0   19   16 f  0  113.18   34.03  187.98   90.00  166.53   90.00    0.00    0.00  0.00 
1 1 1    0   19   17 o  1   20.91   13.30   70.42  270.00   44.90   90.00  102.47   90.00  0.30 
1 1 1    0   19   18 f  0   84.41   12.59   49.36  270.00   45.44  270.00    0.00    0.00  0.00 
1 1 1    0   19   19 o  5  115.44   35.76   73.70  270.00  146.31  270.00   75.43  270.00  0.94 
1 1 1    0   19   20 f  0  237.34  393.31  323.88  270.00  291.02  270.00    0.00    0.00  0.00 
1 1 1    0   19   21 o 11   28.06   15.63   48.54  270.00   21.40   90.00   61.37   90.00  0.33 
1 1 1    0   19   22 o 12   45.70   17.85  117.28   90.00   23.28  270.00  130.28  270.00  0.92 
1 1 1    0   19   23 o  3  109.25   30.69  127.85  270.00   99.96  270.00   18.28   90.00  1.00 
1 1 1    0   19   24 o 18   13.22    9.66   26.59   90.00   22.74  270.00   49.21  270.00  0.14 
1 1 1    0   19   25 o  3  134.90   25.21  158.84   90.00  121.09   90.00   27.62  270.00  1.00 
1 1 1    0   19   26 o  7   47.62   15.87   46.98   90.00   27.30   90.00   16.56  270.00  0.75 
1 1 1    0   19   27 o  4  126.82  104.54  169.68  270.00   73.91  270.00   86.49   90.00  0.92 
1 1 1    0   19   28 o 17  110.09   41.85   93.91  270.00  129.77  270.00   40.43  270.00  1.00 
1 1 1    0   19   29 o 12  178.01  337.40  188.43  270.00   83.41   90.00  263.16   90.00  0.27 
1 1 1    0   19   30 o  9   66.56   16.17   51.04  270.00   78.91  270.00   30.08  270.00  0.96 
1 1 1    0   19   31 o  9  119.09   70.10   94.21   90.00  132.88   90.00   42.51   90.00  0.94 
1 1 1    0   19   32 o 17   18.68   11.81   18.82  270.00    9.53   90.00   27.63   90.00  0.23 
1 1 1    0   19   33 o  2   12.90    9.16   12.66   90.00    9.19  270.00   21.41  270.00  0.12 
1 1 1    0   19   34 o  4   15.67   10.61   31.69   90.00   19.61  270.00   50.27  270.00  0.35 
1 1 1    0   19   35 o  7   66.39    9.59   64.94  270.00   69.72  270.00    6.88  270.00  1.00 
1 1 1    0   19   36 o 12   81.73   15.06   80.41  270.00   85.61  270.00    7.75  270.00  1.00 
1 1 1    0   19   37 o 15   45.61   12.03   46.17  270.00   43.57  270.00    1.15   90.00  0.97 
1 1 1    0   19   38 o 18   25.67   12.56   35.84   90.00    4.51   90.00   30.22  270.00  0.76 
1 1 1    0   19   39 o 11  120.75   82.72  131.61   90.00  106.31   90.00   21.27  270.00  0.97 
1 1 1    0   19   40 o  6   48.14   10.43   57.22   90.00   40.77   90.00   14.72  270.00  1.00 
1 1 1    0   19   41 f  0   21.10   13.50   12.99   90.00   12.60   90.00    0.00    0.00  0.00 
1 1 1    0   20    0 o 17  271.78   47.19  222.04  360.00  340.33  360.00  137.14  360.00  1.00 
1 1 1    0   20    1 f  0  382.80  369.62  392.81  180.00  364.52  180.00    0.00    0.00  0.00 
1 1 1    0   20    2 o 12   68.62   24.79   10.80    0.00    7.52  360.00    0.93  180.00  0.12 
1 1 1    0   20    3 o  8  260.57  396.99  362.73    0.00   81.89  180.00  426.25  180.00  0.50 
1 1 1    0   20    4 o  7   43.68   22.67   67.67    0.00   13.80  180.00   66.38  180.00  0.44 
1 1 1    0   20    5 o 13   36.12   20.95    8.49  180.00    3.42    0.00   11.08    0.00  0.06 
1 1 1    0   20    6 o  7  188.06   81.41  254.35  180.00  148.47  180.00   78.91    0.00  1.00 
1 1 1    0   20    7 o  3   84.60   18.92  109.39    0.00   61.60    0.00   38.00  180.00  0.95 
1 1 1    0   20    8 o 17   54.96   23.06   10.34  360.00    1.75  360.00    4.11  180.00  0.07 
1 1 1    0   20    9 o  1  159.15   22.96  143.05  180.00  188.60  180.00   58.97  180.00  1.00 
1 1 1    0   20   10 o 10   67.51   22.66   96.18  360.00   26.88  360.00   65.45  180.00  0.88 
1 1 1    0   20   11 o 10  169.81   24.95  201.59  180.00  153.96  180.00   31.70  360.00  1.00 
1 1 1    0   20   12 o  2   80.16   14.97  133.49  180.00   39.49  180.00   78.40    0.00  0.98 
1 1 1    0   20   13 o  7   98.15   14.20  104.06    0.00   95.84    0.00    1.67  180.00  0.99 
1 1 1    0   20   14 o  6   53.90   17.67   14.40  180.00    7.05  180.00    8.37    0.00  0.21 
1 1 1    0   20   15 o  7  147.38   97.78  138.66  180.00  136.73  180.00   12.35  180.00  0.89 
1 1 1    0   20   16 o  3   30.12   16.80   36.87  180.00   16.96    0.00   49.67    0.00  0.26 
1 1 1    0   20   17 o 12  103.45   17.84   51.11    0.00  132.96    0.00   89.45    0.00  0.85 
1 1 1    0   20   18 o 13  155.32  107.12  108.32    0.00  144.64    0.00   46.16    0.00  0.78 
1 1 1    0   20   19 o 11   63.65   17.08   73.33  180.00   43.46  180.00   25.08  360.00  0.88 
1 1 1    0   20   20 x 12       ?       ?   88.24  180.00   81.08  180.00    0.00    0.00  0.00 
1 1 1    0   20   21 o 14  193.83  369.85  181.59    0.00   78.90  180.00  246.71  180.00  0.23 
1 1 1    0   20   22 o  4   20.47   13.99   35.59  180.00   22.58    0.00   56.17    0.00  0.27 
1 1 1    0   20   23 o  4  145.55   28.10  142.60  180.00  158.09  180.00   25.10  180.00  1.00 
1 1 1    0   20   24 o 16  194.23  216.64  200.21    0.00   58.28  360.00  130.03  180.00  0.63 
1 1 1    0   20   25 o  7  104.03   22.25  137.06  180.00   78.27  180.00   51.52  360.00  1.00 
1 1 1    0   20   26 o 11   25.64   15.10   16.98  180.00    4.21    0.00   20.36    0.00  0.23 
1 1 1    0   20   27 o  6  108.83   30.69  139.67    0.00   84.45    0.00   48.76  180.00  1.00 
1 1 1    0   20   28 o  9  279.48  244.38  237.28    0.00  207.27    0.00   19.62  180.00  0.78 
1 1 1    0   20   29 o 11   67.76   13.48   57.60  180.00   78.14  180.00   22.91  180.00  0.98 
1 1 1    0   20   30 o 12   54.83   13.80   40.05  180.00   58.52  180.00   20.02  180.00  0.88 
1 1 1    0   20   31 o 19   74.08   11.20   63.30    0.00   86.70    0.00   25.68    0.00  1.00 
1 1 1    0   20   32 o 10   95.02   22.59   31.25  180.00  146.64  180.00  116.43  180.00  0.93 
1 1 1    0   20   33 o  1   28.71   14.60    1.16  180.00    0.26  180.00    0.86    0.00  0.02 
1 1 1    0   20   34 o  4  103.52   48.51   91.96    0.00  116.29  360.00   27.28  360.00  0.99 
1 1 1    0   20   35 o  9   22.72   12.79    5.07  360.00    0.18  180.00    5.09  180.00  0.10 
1 1 1    0   20   36 f  0  130.23   28.61  127.85    0.00  123.86    0.00    0.00    0.00  0.00 
1 1 1    0   20   37 o  6   36.89   13.27    9.40  360.00   18.57  360.00    9.45  360.00  0.38 
1 1 1    0   20   38 o 17  129.09   98.96  113.39  180.00  116.96  180.00    7.02  180.00  0.88 
1 1 1    0   20   39 o 17   62.35   14.40   69.96    0.00   56.85    0.00   11.01  180.00  1.00 
1 1 1    0   20   40 o  4   18.17   11.29    9.95    0.00    3.75  360.00    5.91  180.00  0.37 
1 1 1    0   21    1 o 12  247.80   45.48  280.88   90.00  233.89   90.00   27.83  270.00  1.00 
1 1 1    0   21    2 f  0  124.50   22.78  138.88  270.00  121.88  270.00    0.00    0.00  0.00 
1 1 1    0   21    3 o 10   47.87   26.60  109.08  270.00   23.95   90.00  121.42   90.00  0.77 
1 1 1    0   21    4 o 16  105.77   22.22  159.57   90.00   72.06   90.00   66.91  270.00  1.00 
1 1 1    0   21    5 o  9  252.47  143.83  345.03  270.00  189.89  270.00  123.56   90.00  1.00 
1 1 1    0   21    6 f  0  243.81  148.00  303.66   90.00  274.63   90.00    0.00    0.00  0.00 
1 1 1    0   21    7 f  0   39.09   21.99   54.86  270.00   49.75  270.00    0.00    0.00  0.00 
1 1 1    0   21    8 o 14   73.16   19.86   17.34  270.00   26.45  270.00    9.34  270.00  0.30 
1 1 1    0   21    9 o  4  166.67  107.03  154.15   90.00  166.54   90.00   32.36   90.00  0.90 
1 1 1    0   21   10 o  7  129.21   21.15   72.98  270.00  182.85  270.00  112.80  270.00  0.98 
1 1 1    0   21   11 o  1   30.57   18.28   21.94   90.00    7.25  270.00   21.42  270.00  0.11 
1 1 1    0   21   12 o 12  215.38  255.28  223.00  270.00   39.90  270.00  159.83   90.00  0.56 
1 1 1    0   21   13 o  4  142.28   62.66   84.76  270.00  181.73  270.00  104.21  270.00  0.91 
1 1 1    0   21   14 o 13  105.82   15.41  142.00   90.00   85.24   90.00   41.01  270.00  1.00 
1 1 1    0   21   15 o 15   33.78   18.98   17.64   90.00    5.00  270.00   20.43  270.00  0.15 
1 1 1    0   21   16 o  6   17.21   12.33    3.00  270.00    2.76   90.00    6.21   90.00  0.02 
1 1 1    0   21   17 o 18   14.95   10.97   61.35  270.00   45.75   90.00   99.91   90.00  0.28 
1 1 1    0   21   18 o  6  197.26  136.40   54.30   90.00  122.77   90.00   72.35   90.00  0.44 
1 1 1    0   21   19 o  8  229.72  187.20  212.12   90.00  187.58   90.00    8.90  270.00  0.84 
1 1 1    0   21   20 o  8   82.02   22.13  108.68  270.00   62.29  270.00   38.85   90.00  1.00 
1 1 1    0   21   21 f  0  202.05  126.04  199.31  270.00  186.48  270.00    0.00    0.00  0.00 
1 1 1    0   21   22 o 15  204.96  309.78  187.27   90.00   31.42  270.00  208.22  270.00  0.35 
1 1 1    0   21   23 f  0  130.01   48.41  104.45   90.00   99.17   90.00    0.00    0.00  0.00 
1 1 1    0   21   24 o  3  146.34  102.66   95.21  270.00  143.80  270.00   53.17  270.00  0.80 
1 1 1    0   21   25 o  9  186.86  157.19  193.20   90.00  139.24   90.00   45.11  270.00  0.87 
1 1 1    0   21   26 o  1  129.00   22.37   93.67  270.00  168.41  270.00   78.81  270.00  1.00 
1 1 1    0   21   27 o 12  149.86   68.40  127.06   90.00  176.48   90.00   54.65   90.00  1.00 
1 1 1    0   21   28 o 19   81.35   11.94   89.59   90.00   76.56   90.00    9.55  270.00  1.00 
1 1 1    0   21   29 f  0   62.45   14.43   44.44  270.00   42.82  270.00    0.00    0.00  0.00 
1 1 1    0   21   30 o 16   92.08   14.29   37.08   90.00  144.73   90.00  108.91   90.00  0.98 
1 1 1    0   21   31 o  7   25.21   14.90   54.32  270.00   14.85   90.00   67.40   90.00  0.75 
1 1 1    0   21   32 o  2   18.78   12.21   24.81   90.00   10.45  270.00   34.47  270.00  0.36 
1 1 1    0   21   33 o 16   18.28   11.77   25.91   90.00   10.41  270.00   35.50  270.00  0.40 
1 1 1    0   21   34 o  9   63.79   13.52   39.39  270.00   87.33  270.00   49.18  270.00  0.98 
1 1 1    0   21   35 o  6   96.95   27.27  104.59   90.00   92.56   90.00    8.79  270.00  1.00 
1 1 1    0   21   36 o  4   16.37   10.65    8.75   90.00    2.30  270.00   10.79  270.00  0.19 
1 1 1    0   21   37 o  9   17.12   10.84   12.78   90.00    1.10  270.00   13.49  270.00  0.33 
1 1 1    0   21   38 o 16   21.72   13.84   10.02   90.00    5.43   90.00    4.29  270.00  0.35 
1 1 1    0   22    0 f  0  568.08  118.46  498.15  180.00  450.96  180.00    0.00    0.00  0.00 
1 1 1    0   22    1 o 10  213.97  111.52  208.41    0.00  231.20    0.00   39.36    0.00  0.99 
1 1 1    0   22    2 o 13   46.04   26.16   81.08    0.00   11.47  180.00   84.74  180.00  0.67 
1 1 1    0   22    3 o 15   38.41   23.87   58.25  180.00   15.99    0.00   66.31    0.00  0.45 
1 1 1    0   22    4 o 10  284.80  210.13  275.21    0.00  269.20  360.00   30.93  360.00  0.89 
1 1 1    0   22    5 o 19  101.68   22.31  112.00  180.00  102.48  180.00    3.92  180.00  0.99 
1 1 1    0   22    6 f  0   27.09   18.52   66.73    0.00   63.52    0.00    0.00    0.00  0.00 
1 1 1    0   22    7 o  3  229.30  100.47  266.14  180.00  215.46  180.00   27.47    0.00  1.00 
1 1 1    0   22    8 o  4   50.47   24.76   44.97    0.00    9.02  360.00   31.28  180.00  0.49 
1 1 1    0   22    9 f  0   73.08   24.75  109.11  180.00   94.69  180.00    0.00    0.00  0.00 
1 1 1    0   22   10 o  6  194.47   59.86  191.15  180.00  216.37  180.00   43.84  180.00  1.00 
1 1 1    0   22   11 o  7  132.93   19.25   69.55    0.00  200.05    0.00  137.60    0.00  0.99 
1 1 1    0   22   12 o 14  179.87   32.79  185.74  180.00  192.97  180.00   26.21  180.00  1.00 
1 1 1    0   22   13 f  0  113.88   21.70  194.13    0.00  178.82    0.00    0.00    0.00  0.00 
1 1 1    0   22   14 o  6  295.72   99.10  109.73    0.00  481.65  360.00  381.75  360.00  0.98 
1 1 1    0   22   15 o 11  287.21  281.51  337.71  180.00  147.13  180.00  165.36    0.00  0.80 
1 1 1    0   22   16 o  3   20.22   14.92   42.25  180.00   26.60    0.00   65.56    0.00  0.31 
1 1 1    0   22   17 o  7  141.51   20.33  109.47  180.00  179.99  180.00   76.98  180.00  1.00 
1 1 1    0   22   18 o 13   43.68   21.33   70.11  180.00    6.59  180.00   59.65    0.00  0.83 
1 1 1    0   22   19 o  9   41.39   20.48   57.27    0.00    9.39    0.00   44.78  180.00  0.77 
1 1 1    0   22   20 o  2   25.35   16.34   79.03  180.00   36.14  360.00  111.11  360.00  0.77 
1 1 1    0   22   21 o  3   28.10   17.20    8.13  180.00    1.03  360.00    8.77  360.00  0.12 
1 1 1    0   22   22 o  9   39.95   19.77   25.12  180.00   13.69  180.00   10.25    0.00  0.47 
1 1 1    0   22   23 o 19  207.58  198.48  221.93  180.00  116.96  180.00   95.04    0.00  0.79 
1 1 1    0   22   24 o  9   38.56   22.55    7.90  180.00    4.14  180.00    3.42    0.00  0.15 
1 1 1    0   22   25 o 16  111.37   16.25  106.09  360.00  120.94  360.00   19.14  360.00  1.00 
1 1 1    0   22   26 o 18  210.12  210.33  267.68  180.00   91.30  180.00  166.13    0.00  0.83 
1 1 1    0   22   27 o  8  101.65   14.59   94.35    0.00  112.35    0.00   21.40    0.00  1.00 
1 1 1    0   22   28 o 14  159.72  156.92   85.45    0.00   67.60  360.00   14.97  180.00  0.47 
1 1 1    0   22   29 o  3   34.43   17.57   71.97  180.00    5.73    0.00   75.36    0.00  0.93 
1 1 1    0   22   30 o 13   42.56   16.83   49.66  360.00   29.47  360.00   18.59  180.00  0.91 
1 1 1    0   22   31 o 16  100.71   17.81   82.71  180.00  121.34  180.00   41.25  180.00  1.00 
1 1 1    0   22   32 o 16  135.40   48.08  103.02    0.00  170.91    0.00   71.13    0.00  1.00 
1 1 1    0   22   33 o 13   24.73   14.84   36.70  360.00    0.03  360.00   35.54  180.00  0.72 
1 1 1    0   22   34 o  7   49.06   14.44   57.06  180.00   42.47  180.00   12.83    0.00  1.00 
1 1 1    0   22   35 o 11   35.00   15.37   45.58  180.00   23.26  180.00   20.94  360.00  0.96 
1 1 1    0   22   36 o  1   26.12   16.19   17.07  180.00   12.37  180.00    4.19    0.00  0.55 
1 1 1    0   22   37 o 10   60.12   13.38   65.28    0.00   56.89    0.00    6.46  180.00  1.00 
1 1 1    0   23    1 f  0   98.88   31.13  194.06  270.00  176.08  270.00    0.00    0.00  0.00 
1 1 1    0   23    2 o 19   69.85   32.90   72.39   90.00   49.14   90.00   15.65  270.00  0.82 
1 1 1    0   23    3 o  8  205.35   42.49  244.50   90.00  185.87   90.00   38.96  270.00  1.00 
1 1 1    0   23    4 o 15   22.95   16.79   78.08  270.00   48.56   90.00  119.13   90.00  0.48 
1 1 1    0   23    5 x 13       ?       ?  117.54  270.00  106.80  270.00    0.00    0.00  0.00 
1 1 1    0   23    6 o 17  175.05   25.75  193.63  270.00  170.78  270.00    8.55   90.00  1.00 
1 1 1    0   23    7 o  6   26.22   18.76   47.12   90.00   24.37  270.00   67.60  270.00  0.36 
1 1 1    0   23    8 o 12  428.98  444.73  351.08  270.00  191.20  270.00  133.53   90.00  0.60 
1 1 1    0   23    9 o 14  312.74  555.09  217.77  270.00   75.55   90.00  275.11   90.00  0.20 
1 1 1    0   23   10 o 10   59.01   29.12   63.84   90.00   33.94   90.00   25.46  270.00  0.79 
1 1 1    0   23   11 o 16   67.76   30.52  107.94  270.00   30.88  270.00   69.75   90.00  0.97 
1 1 1    0   23   12 o 13   30.08   21.83   50.34   90.00   17.52  270.00   63.59  270.00  0.47 
1 1 1    0   23   13 o 11  179.42   28.28  174.29  270.00  196.11  270.00   33.39  270.00  1.00 
1 1 1    0   23   14 o  5   72.13   23.98  113.40  270.00   36.85  270.00   69.88   90.00  1.00 
1 1 1    0   23   15 o 18   45.13   22.91   62.86   90.00   14.01   90.00   45.21  270.00  0.81 
1 1 1    0   23   16 o 17  200.36  144.80  141.76  270.00  198.12  270.00   64.26  270.00  0.83 
1 1 1    0   23   17 o  9   36.68   20.72   15.62  270.00    4.82  270.00    9.99   90.00  0.27 
1 1 1    0   23   18 o  9  125.80   21.22  150.78  270.00  108.11  270.00   35.38   90.00  1.00 
1 1 1    0   23   19 o  9   42.92   21.57   48.30  270.00   19.94  270.00   26.10   90.00  0.77 
1 1 1    0   23   20 o 13  212.18  120.05  226.63   90.00  205.32   90.00   11.13  270.00  0.99 
1 1 1    0   23   21 f  0  163.54   24.67  147.27  270.00  140.93  270.00    0.00    0.00  0.00 
1 1 1    0   23   22 o 12  205.20  105.29  237.42  270.00  182.31  270.00   45.33   90.00  1.00 
1 1 1    0   23   23 o  8   93.59   15.07   76.22   90.00  113.90   90.00   40.66   90.00  1.00 
1 1 1    0   23   24 o  1   45.73   20.82   28.08   90.00   29.21   90.00    2.17   90.00  0.61 
1 1 1    0   23   25 o  9  153.28   58.48  172.51  270.00  140.10  270.00   26.35   90.00  1.00 
1 1 1    0   23   26 o  1   94.54   14.62   46.92   90.00  142.81   90.00   97.44   90.00  1.00 
1 1 1    0   23   27 f  0   20.06   13.72   18.42  270.00   17.82  270.00    0.00    0.00  0.00 
1 1 1    0   23   28 o  2  112.56   19.73  111.44   90.00  117.26   90.00    9.39   90.00  1.00 
1 1 1    0   23   29 o  1   29.23   16.76   25.53  270.00    6.24  270.00   18.48   90.00  0.53 
1 1 1    0   23   30 o  3   68.88   15.10   56.35  270.00   82.93  270.00   28.36  270.00  1.00 
1 1 1    0   23   31 o  3  185.14   66.08  159.93   90.00  215.32   90.00   60.36   90.00  1.00 
1 1 1    0   23   32 o  5  118.23   32.29  100.72  270.00  138.85  270.00   41.23  270.00  1.00 
1 1 1    0   23   33 o  7   19.74   12.88   10.09  270.00    0.54  270.00    9.25   90.00  0.26 
1 1 1    0   23   34 o 19   36.72   16.82   43.77   90.00   28.87   90.00   13.58  270.00  0.97 
1 1 1    0   23   35 f  0   26.57   17.45   54.78  270.00   53.15  270.00    0.00    0.00  0.00 
1 1 1    0   24    0 o  3   49.85   36.47  190.11    0.00   87.26  180.00  264.89  180.00  0.91 
1 1 1    0   24    1 o  3   36.14   26.78   53.43  180.00   10.09    0.00   57.91    0.00  0.52 
1 1 1    0   24    2 o 15   35.49   26.28   59.07    0.00   13.92  180.00   69.17  180.00  0.58 
1 1 1    0   24    3 o  9   35.61   26.30   24.24  180.00    3.72  360.00   27.60  360.00  0.28 
1 1 1    0   24    4 o 17   41.64   29.97   53.82    0.00    1.05  180.00   50.66  180.00  0.58 
1 1 1    0   24    5 o 11  290.46   41.95  316.01    0.00  285.47    0.00    9.99  180.00  1.00 
1 1 1    0   24    6 o  4   81.45   44.99  143.25    0.00   27.51  360.00  106.23  180.00  0.99 
1 1 1    0   24    7 o 18  323.32  113.71  278.11    0.00  386.43    0.00  126.23    0.00  1.00 
1 1 1    0   24    8 o  6  127.67   25.08  152.39    0.00  111.97    0.00   31.40  180.00  1.00 
1 1 1    0   24    9 o  1   38.58   24.23   15.39  180.00    2.54  180.00   11.76    0.00  0.22 
1 1 1    0   24   10 o 12  202.41   54.13  185.22    0.00  230.26  360.00   55.70  360.00  1.00 
1 1 1    0   24   11 o 16   37.25   22.92   11.62  360.00    2.51  360.00    8.80  180.00  0.19 
1 1 1    0   24   12 o  2   38.81   23.13   35.56    0.00    8.42    0.00   25.32  180.00  0.54 
1 1 1    0   24   13 o 14   41.33   23.76   50.71  180.00   12.93  180.00   35.27    0.00  0.74 
1 1 1    0   24   14 o  4   65.30   25.86  114.68    0.00   21.07  360.00   88.07  180.00  1.00 
1 1 1    0   24   15 o  9  182.63   76.97  186.90    0.00  187.02    0.00    8.90    0.00  1.00 
1 1 1    0   24   16 o  7  212.81  110.45  165.73  180.00  261.33  180.00  103.15  180.00  0.99 
1 1 1    0   24   17 o 19   57.45   28.06   21.68  180.00   35.74  180.00   15.01  180.00  0.49 
1 1 1    0   24   18 o  7   31.28   20.61    8.12  180.00    0.53  180.00    7.24    0.00  0.13 
1 1 1    0   24   19 o  8  121.66   17.56   95.83  180.00  151.41  180.00   59.48  180.00  1.00 
1 1 1    0   24   20 o 16  144.69   28.24  103.12    0.00  190.30  360.00   91.23  360.00  1.00 
1 1 1    0   24   21 o 14   40.45   21.69   36.72    0.00   18.81    0.00   16.54  180.00  0.67 
1 1 1    0   24   22 o 17   65.84   22.41   78.17  180.00   55.36  180.00   20.03    0.00  0.99 
1 1 1    0   24   23 o  9  119.90   18.10   40.61  360.00  199.45  360.00  160.21  360.00  1.00 
1 1 1    0   24   24 o 15  156.97   42.20  141.99    0.00  176.56    0.00   39.18    0.00  1.00 
1 1 1    0   24   25 o  1   67.18   19.89   37.86  180.00   88.42  180.00   51.79  180.00  0.93 
1 1 1    0   24   26 o 15   28.37   17.23   21.52  180.00    3.37  180.00   17.47  360.00  0.43 
1 1 1    0   24   27 o  9   86.50   14.69   91.90  180.00   84.01  180.00    4.98    0.00  1.00 
1 1 1    0   24   28 o 14  143.39   21.12  128.32    0.00  162.49  360.00   38.19  360.00  1.00 
1 1 1    0   24   29 o 17   33.01   19.00    8.54  360.00    7.82  360.00    0.46  180.00  0.24 
1 1 1    0   24   30 o 17   52.07   18.22   62.74  180.00   42.99  180.00   17.82  360.00  1.00 
1 1 1    0   24   31 o 10   21.32   13.89   10.63    0.00    1.92    0.00    8.39  180.00  0.29 
1 1 1    0   24   32 o  7   99.74   14.69   98.12  180.00  104.31  180.00    9.15  180.00  1.00 
1 1 1    0   24   33 f  0   62.69   26.91   83.20    0.00   80.73    0.00    0.00    0.00  0.00 
1 1 1    0   25    1 o  2  209.31   37.93  173.47   90.00  254.35   90.00   90.08   90.00  1.00 
1 1 1    0   25    2 o  9   50.29   30.56   67.04  270.00   21.59  270.00   42.02   90.00  0.85 
1 1 1    0   25    3 o 15  114.45   32.18  108.30   90.00  126.12   90.00   23.40   90.00  1.00 
1 1 1    0   25    4 o  3  140.39   25.95  171.09   90.00  118.38   90.00   44.03  270.00  1.00 
1 1 1    0   25    5 o 15   49.17   29.36   59.53   90.00   24.09   90.00   32.47  270.00  0.82 
1 1 1    0   25    6 o  3  233.62   66.11  222.49   90.00  255.73   90.00   44.22   90.00  1.00 
1 1 1    0   25    7 o 12  198.37   35.81  162.03   90.00  242.60   90.00   88.47   90.00  1.00 
1 1 1    0   25    8 o  6  210.30   42.17  217.74   90.00  213.34   90.00    6.06   90.00  1.00 
1 1 1    0   25    9 o 13   66.30   30.85   73.41   90.00   56.84   90.00   13.10  270.00  0.96 
1 1 1    0   25   10 o  6  162.48   23.35  166.36  270.00  166.31  270.00    7.68  270.00  1.00 
1 1 1    0   25   11 o 18   43.52   25.45   66.69   90.00   11.75   90.00   51.90  270.00  0.87 
1 1 1    0   25   12 o 14   37.00   23.62    9.65  270.00    3.33  270.00    5.90   90.00  0.17 
1 1 1    0   25   13 o 15  108.49   30.34  106.58   90.00  114.98   90.00   13.01   90.00  1.00 
1 1 1    0   25   14 f  0   64.65   30.88   97.31   90.00   93.21   90.00    0.00    0.00  0.00 
1 1 1    0   25   15 o 15  166.74   23.98  136.79  270.00  202.27  270.00   71.08  270.00  1.00 
1 1 1    0   25   16 o 17  109.24   19.30   91.94  270.00  130.16  270.00   41.85  270.00  1.00 
1 1 1    0   25   17 o 18  125.89   18.58  160.66  270.00   97.25  270.00   57.29   90.00  1.00 
1 1 1    0   25   18 o 18   56.75   25.69   67.76   90.00   43.35   90.00   21.93  270.00  0.96 
1 1 1    0   25   19 o 10   91.63   22.33   77.19   90.00  108.63   90.00   34.14   90.00  1.00 
1 1 1    0   25   20 o 12  202.36  219.50  133.06  270.00   66.87  270.00   61.75   90.00  0.48 
1 1 1    0   25   21 o  9   36.40   22.14   83.43  270.00   11.95   90.00   92.66   90.00  0.94 
1 1 1    0   25   22 o  9   34.66   20.44   22.47   90.00   10.25   90.00   11.49  270.00  0.46 
1 1 1    0   25   23 o  3   26.33   17.11   40.24  270.00    4.51   90.00   43.47   90.00  0.65 
1 1 1    0   25   24 o  7   49.66   22.04  100.46   90.00    1.81   90.00   95.46  270.00  1.00 
1 1 1    0   25   25 o 11   49.25   21.89   83.68   90.00   16.94   90.00   64.11  270.00  0.99 
1 1 1    0   25   26 o  9   53.98   24.03   67.17  270.00   41.67  270.00   23.40   90.00  0.99 
1 1 1    0   25   27 o 14   49.75   20.92   35.07   90.00   55.82   90.00   21.84   90.00  0.90 
1 1 1    0   25   28 o 12   38.86   19.86   53.72  270.00   22.87  270.00   29.21   90.00  0.96 
1 1 1    0   25   29 f  0   32.71   18.30   27.81   90.00   26.96   90.00    0.00    0.00  0.00 
1 1 1    0   25   30 o 16   35.50   19.39   57.68   90.00   13.98   90.00   41.97  270.00  0.98 
1 1 1    0   25   31 o  8   74.45   29.02   91.91  270.00   59.72  270.00   29.46   90.00  1.00 
1 1 1    0   26    0 o 19   62.93   38.23   52.27  180.00   28.10  180.00   21.85  360.00  0.62 
1 1 1    0   26    1 o  3   85.68   37.78  113.34    0.00   62.54    0.00   45.76  180.00  1.00 
1 1 1    0   26    2 o  9  174.54   26.24  156.17  180.00  199.85  180.00   50.61  180.00  1.00 
1 1 1    0   26    3 o 19   41.40   27.28   50.27  180.00   11.87  180.00   36.18    0.00  0.72 
1 1 1    0   26    4 o  1   40.11   26.98   56.70  180.00    7.26  180.00   46.96    0.00  0.77 
1 1 1    0   26    5 o 12   98.19   37.96   70.39  180.00  125.25  180.00   57.92  180.00  0.98 
1 1 1    0   26    6 o  7   40.15   26.80    6.70  180.00    3.28  180.00    3.13    0.00  0.12 
1 1 1    0   26    7 o  8  190.74   29.42  167.01  180.00  221.54  180.00   61.61  180.00  1.00 
1 1 1    0   26    8 o 18   56.42   31.54   74.48  180.00   34.11  180.00   37.26  360.00  0.93 
1 1 1    0   26    9 o  9  163.76   29.73  121.17  180.00  211.32  180.00   95.12  180.00  1.00 
1 1 1    0   26   10 o 10   47.41   27.88   68.01    0.00   19.76  360.00   45.51  180.00  0.90 
1 1 1    0   26   11 o  8   31.48   21.32   69.19    0.00   14.54  180.00   81.01  180.00  0.82 
1 1 1    0   26   12 f  0  167.43   24.10  151.01  180.00  145.24  180.00    0.00    0.00  0.00 
1 1 1    0   26   13 o  2   45.08   26.60   69.54    0.00   14.82    0.00   52.14  180.00  0.91 
1 1 1    0   26   14 o  6   27.36   19.17   31.87    0.00    4.84  180.00   35.56  180.00  0.47 
1 1 1    0   26   15 o 11   43.05   25.55   83.49  180.00    1.18  180.00   79.40    0.00  0.95 
1 1 1    0   26   16 o 13  239.93   75.09  135.12    0.00  349.16    0.00  218.57    0.00  1.00 
1 1 1    0   26   17 o 10   27.45   18.98   23.53  360.00    1.62  180.00   24.38  180.00  0.38 
1 1 1    0   26   18 o  6   30.52   20.26   50.36    0.00    3.01  180.00   51.74  180.00  0.75 
1 1 1    0   26   19 o 12   33.18   20.80   30.53  360.00    8.67  360.00   20.88  180.00  0.58 
1 1 1    0   26   20 o 14   48.58   24.23    9.33    0.00   17.20    0.00    8.17    0.00  0.27 
1 1 1    0   26   21 o 14   41.24   22.79   56.43    0.00   20.77    0.00   33.88  180.00  0.91 
1 1 1    0   26   22 o  8  105.61   18.08   86.64    0.00  127.32  360.00   43.41  360.00  1.00 
1 1 1    0   26   23 o 18   60.41   26.27   49.72  180.00   67.98  180.00   19.81  180.00  0.96 
1 1 1    0   26   24 o 15   28.10   18.13   18.57    0.00    7.23    0.00   10.77  180.00  0.45 
1 1 1    0   26   25 o  9  140.41   24.05  133.66  180.00  151.27  180.00   21.71  180.00  1.00 
1 1 1    0   26   26 o 13   25.35   16.72   27.51  180.00    7.05  180.00   19.63    0.00  0.67 
1 1 1    0   26   27 o  4  144.27   29.06  125.70    0.00  166.64    0.00   44.73    0.00  1.00 
1 1 1    0   26   28 o  4   63.53   29.30  100.37  180.00   29.66  180.00   67.71    0.00  1.00 
1 1 1    0   26   29 o 18   34.61   20.17   49.85  180.00   19.53  180.00   28.85  360.00  0.98 
1 1 1    0   27    1 o  5   52.99   32.97    2.80   90.00    3.61   90.00    0.92   90.00  0.06 
1 1 1    0   27    2 o  9  121.76   37.34  135.62   90.00  113.03   90.00   17.45  270.00  1.00 
1 1 1    0   27    3 o 13   42.49   28.30   88.44  270.00    5.40   90.00   90.50   90.00  0.94 
1 1 1    0   27    4 o 17   45.75   29.63   67.20  270.00   15.55  270.00   49.14   90.00  0.88 
1 1 1    0   27    5 o  4   31.34   22.36    2.96   90.00    0.28   90.00    2.57  270.00  0.05 
1 1 1    0   27    6 o 11   46.67   30.01   69.27  270.00   16.48  270.00   50.25   90.00  0.89 
1 1 1    0   27    7 o 15   62.57   34.49   40.19   90.00   55.85   90.00   17.10   90.00  0.76 
1 1 1    0   27    8 o 18   91.48   37.02   96.43  270.00   89.38  270.00    3.65   90.00  1.00 
1 1 1    0   27    9 o 10   57.25   32.52   11.82   90.00   20.29   90.00    8.88   90.00  0.28 
1 1 1    0   27   10 o 16  305.70   53.68   94.54  270.00  520.05  270.00  428.71  270.00  1.00 
1 1 1    0   27   11 o 19  215.49   35.96   21.44   90.00  386.73   90.00  365.99   90.00  0.95 
1 1 1    0   27   12 f  0   26.12   18.75    2.50   90.00    2.42   90.00    0.00    0.00  0.00 
1 1 1    0   27   13 o 11   27.11   19.23   41.44  270.00    6.57   90.00   46.67   90.00  0.62 
1 1 1    0   27   14 o 17   29.75   20.41   24.97   90.00    2.25   90.00   21.92  270.00  0.44 
1 1 1    0   27   15 o 11  108.84   23.98   90.70  270.00  129.88  270.00   42.10  270.00  1.00 
1 1 1    0   27   16 o  4   45.74   25.91   48.62  270.00   31.62  270.00   15.45   90.00  0.86 
1 1 1    0   27   17 o  5  201.70   71.65  175.65   90.00  233.31   90.00   63.23   90.00  1.00 
1 1 1    0   27   18 o 16   62.08   27.58   37.75   90.00   72.83   90.00   36.28   90.00  0.88 
1 1 1    0   27   19 o 17   43.14   26.35    9.51   90.00   12.87   90.00    3.66   90.00  0.26 
1 1 1    0   27   20 o 16   57.38   29.44   79.88   90.00   36.38   90.00   41.02  270.00  0.99 
1 1 1    0   27   21 o 11   33.33   20.90   33.47  270.00   16.94  270.00   15.50   90.00  0.74 
1 1 1    0   27   22 o  7   50.01   24.71   53.82  270.00   44.89  270.00    7.28   90.00  0.97 
1 1 1    0   27   23 o  8   83.86   21.91   69.86   90.00   99.99   90.00   32.26   90.00  1.00 
1 1 1    0   27   24 o  4   58.78   24.27   58.72  270.00   60.15  270.00    3.21  270.00  1.00 
1 1 1    0   27   25 o  4   35.03   22.77   10.58  270.00   15.41  270.00    5.14  270.00  0.37 
1 1 1    0   27   26 o 16   53.70   29.61   33.88   90.00   63.30   90.00   30.43   90.00  0.90 
1 1 1    0   28    0 o 16   62.68   40.56  132.91  180.00    7.47    0.00  136.06    0.00  0.97 
1 1 1    0   28    1 o  9   63.65   38.04  110.89  180.00   18.68  180.00   88.61  360.00  0.99 
1 1 1    0   28    2 o 12   30.76   22.48   39.64    0.00    0.75  180.00   39.10  180.00  0.61 
1 1 1    0   28    3 o 11   33.26   23.85   29.61  180.00    4.91  180.00   23.74    0.00  0.50 
1 1 1    0   28    4 o  5   31.97   23.00   27.15  180.00    3.52  180.00   22.75    0.00  0.47 
1 1 1    0   28    5 o  5   37.49   26.07   70.84    0.00    1.72  180.00   70.27  180.00  0.89 
1 1 1    0   28    6 o  8   49.31   31.32   67.18  180.00   24.93  180.00   40.08    0.00  0.91 
1 1 1    0   28    7 o  4   38.04   25.68    5.77  180.00    3.66  180.00    1.92  360.00  0.12 
1 1 1    0   28    8 o  3   55.15   31.83    8.35  180.00   15.32  180.00    7.24  180.00  0.21 
1 1 1    0   28    9 o 11   61.10   32.96  100.67    0.00   23.88    0.00   73.57  180.00  0.99 
1 1 1    0   28   10 o 17   39.43   26.04   48.05  180.00   16.47  180.00   30.05    0.00  0.80 
1 1 1    0   28   11 o 18   47.82   28.55   62.17    0.00   28.21    0.00   31.99  180.00  0.92 
1 1 1    0   28   12 o 12   59.83   31.03   72.65  180.00   46.56  180.00   23.79    0.00  0.98 
1 1 1    0   28   13 o 18   35.96   23.79   53.61  360.00    9.77  360.00   42.15  180.00  0.86 
1 1 1    0   28   14 o 15  171.23   39.47  167.74    0.00  179.99    0.00   17.52    0.00  1.00 
1 1 1    0   28   15 o 18   64.37   35.63   15.25  180.00   40.58  180.00   25.81  180.00  0.43 
1 1 1    0   28   16 o  9  114.73   35.45  113.22  180.00  119.75  180.00   10.05  180.00  1.00 
1 1 1    0   28   17 o 12   44.84   26.08   33.14  180.00   37.82  180.00    5.71  180.00  0.78 
1 1 1    0   28   18 o 12  121.25   21.82   99.93  180.00  145.64  180.00   48.79  180.00  1.00 
1 1 1    0   28   19 o  5   49.52   26.42   32.30  180.00   51.47  180.00   20.16  180.00  0.84 
1 1 1    0   28   20 o  1  117.84   21.08  113.10    0.00  126.02    0.00   16.36    0.00  1.00 
1 1 1    0   28   21 o 15   40.21   23.91   10.57  360.00   20.15  360.00    9.90  360.00  0.38 
1 1 1    0   28   22 o  3   44.83   27.41   38.70  180.00   42.98  180.00    5.44  180.00  0.90 
1 1 1    0   28   23 o 18   53.07   30.23   61.03    0.00   45.57    0.00   13.65  180.00  0.99 
1 1 1    0   29    1 o  1   58.82   35.91   71.22  270.00   43.01  270.00   25.96   90.00  0.95 
1 1 1    0   29    2 o  9   41.44   28.42   23.80   90.00   19.06   90.00    3.99  270.00  0.51 
1 1 1    0   29    3 o  3   47.53   31.26    2.11  270.00    2.90  270.00    0.86  270.00  0.05 
1 1 1    0   29    4 o 14   62.66   36.48   62.29  270.00   57.07  270.00    3.25   90.00  0.94 
1 1 1    0   29    5 o  9   77.82   48.65  113.91  270.00   43.80  270.00   66.53   90.00  0.99 
1 1 1    0   29    6 o 19   64.30   43.03   10.56   90.00   20.51   90.00   10.29   90.00  0.24 
1 1 1    0   29    7 o  4   61.48   41.41   26.46  270.00   42.16  270.00   16.53  270.00  0.55 
1 1 1    0   29    8 f  0   61.25   40.97   10.24  270.00    9.92  270.00    0.00    0.00  0.00 
1 1 1    0   29    9 f  0   58.54   39.49   62.28   90.00   60.34   90.00    0.00    0.00  0.00 
1 1 1    0   29   10 o  5   83.80   52.11   55.92   90.00   90.76   90.00   36.58   90.00  0.86 
1 1 1    0   29   11 o  8   92.29   34.95   96.11  270.00   91.40  270.00    1.74   90.00  1.00 
1 1 1    0   29   12 o  4   44.67   27.74   48.01   90.00   33.26   90.00   13.27  270.00  0.89 
1 1 1    0   29   13 o 16   39.36   25.51   13.27  270.00   16.55  270.00    3.69  270.00  0.37 
1 1 1    0   29   14 o  5   34.58   23.10   32.15   90.00   20.11   90.00   11.05  270.00  0.74 
1 1 1    0   29   15 o 10   34.82   22.95   12.65   90.00   13.94   90.00    1.68   90.00  0.38 
1 1 1    0   29   16 o 18   34.18   22.69   28.38  270.00   22.18  270.00    5.34   90.00  0.73 
1 1 1    0   29   17 o  5   87.53   30.64   96.35  270.00   81.60  270.00   11.85   90.00  1.00 
1 1 1    0   29   18 f  0   59.23   32.66   64.63  270.00   62.70  270.00    0.00    0.00  0.00 
1 1 1    0   29   19 o  5   39.46   25.91   23.88   90.00   33.26   90.00   10.09   90.00  0.71 
1 1 1    0   29   20 o 15   74.62   35.19   93.00   90.00   58.94   90.00   31.32  270.00  1.00 
1 1 1    0   30    0 o 11  131.91   54.01  107.25    0.00  159.08    0.00   55.13    0.00  1.00 
1 1 1    0   30    1 o 10   55.18   35.12   47.31  180.00   50.54  180.00    4.68  180.00  0.87 
1 1 1    0   30    2 o  3   62.95   37.30   27.20  180.00   58.43  180.00   32.07  180.00  0.67 
1 1 1    0   30    3 o  9   49.04   32.15    9.62  180.00   16.94  180.00    7.61  180.00  0.27 
1 1 1    0   30    4 o 16  138.09   39.59  149.73    0.00  131.03    0.00   14.11  180.00  1.00 
1 1 1    0   30    5 o 18   73.46   39.18   54.19  360.00   86.59  360.00   34.06  360.00  0.95 
1 1 1    0   30    6 o  6   41.86   28.13   16.47  180.00   21.64  180.00    5.67  180.00  0.45 
1 1 1    0   30    7 o 14   50.65   31.73   53.33    0.00   42.53    0.00    9.17  180.00  0.93 
1 1 1    0   30    8 o 18   58.79   34.12   68.41  180.00   48.80  180.00   17.54    0.00  0.98 
1 1 1    0   30    9 o 19   62.65   34.98   23.40  180.00   61.50  180.00   38.81  180.00  0.67 
1 1 1    0   30   10 o  9   50.79   31.40   24.71  180.00   44.77  180.00   20.81  180.00  0.68 
1 1 1    0   30   11 o 10   45.30   28.76   20.26    0.00   34.58    0.00   14.92    0.00  0.60 
1 1 1    0   30   12 f  0  106.89   39.14   50.13    0.00   48.63  360.00    0.00    0.00  0.00 
1 1 1    0   30   13 o  1   52.01   31.59   32.57  180.00   54.63  180.00   23.03  180.00  0.83 
1 1 1    0   30   14 o  5   48.96   30.54   42.42  360.00   48.67  360.00    7.51  360.00  0.92 
1 1 1    0   30   15 o 17   39.31   26.32   15.43  180.00   26.65  180.00   11.68  180.00  0.53 
1 1 1    0   31    1 o  3   52.07   34.84   17.53  270.00   35.35  270.00   18.34  270.00  0.50 
1 1 1    0   31    2 o 16   50.79   34.09   24.61  270.00   42.71  270.00   18.83  270.00  0.66 
1 1 1    0   31    3 o  6  209.55   41.97  165.15   90.00  258.86   90.00   98.63   90.00  1.00 
1 1 1    0   31    4 o  4   64.63   39.81   40.88  270.00   72.20  270.00   32.53  270.00  0.87 
1 1 1    0   31    5 o  1   63.76   38.96   55.59  270.00   67.31  270.00   13.37  270.00  0.95 
1 1 1    0   31    6 o  2   84.92   43.33   98.91   90.00   73.64   90.00   22.33  270.00  1.00 
1 1 1    0   31    7 o 14   53.99   34.33    4.71   90.00   13.09   90.00    8.52   90.00  0.16 
1 1 1    0   31    8 o 17   56.61   35.23   60.97  270.00   51.20  270.00    7.98   90.00  0.97 
1 1 1    1    0    1 x 10       ?       ? 5816.81  270.00  972.50  270.00    0.00    0.00  0.00 
1 1 1    1    0    2 x 15       ?       ? 2543.90  180.00  424.46  180.00    0.00    0.00  0.00 
1 1 1    1    0    3 o  9  114.47    5.43  842.09   90.00   13.33   90.00    5.45   90.00  0.09 
1 1 1    1    0    4 o  6  514.93   19.39  864.57  180.00  719.03  180.00  408.20  180.00  1.00 
1 1 1    1    0    5 o 14  200.49    8.60  109.96  270.00  195.92  270.00    8.96   90.00  1.00 
1 1 1    1    0    6 o  9  260.74   10.44  778.06    0.00  209.27  360.00  102.95  180.00  1.00 
1 1 1    1    0    7 o  5  307.88   13.08   47.47   90.00  386.35   90.00  156.94   90.00  1.00 
1 1 1    1    0    8 o 13  841.73   33.19 1186.66  180.00  923.45  180.00  163.44  180.00  1.00 
1 1 1    1    0    9 o  4  198.01  270.94  252.71   90.00   69.49  270.00  398.15  270.00  0.65 
1 1 1    1    0   10 o  5  261.06   11.14  337.56  180.00  246.67  180.00   28.79    0.00  1.00 
1 1 1    1    0   11 o  9   22.80    3.54  270.38   90.00   12.58  270.00   26.67  270.00  0.03 
1 1 1    1    0   12 o  5  189.56    8.31  105.61    0.00  259.83  180.00  152.08  180.00  0.97 
1 1 1    1    0   13 o 11  275.68   11.95   65.53   90.00  309.91   90.00   68.46   90.00  1.00 
1 1 1    1    0   14 o 14   39.48    5.68  175.60  180.00   43.28    0.00  106.22    0.00  0.25 
1 1 1    1    0   15 o 12   62.68  101.79   93.32   90.00   29.79  270.00   78.46  270.00  0.15 
1 1 1    1    0   16 o 15  487.55   21.03  392.31    0.00  560.15    0.00  145.20    0.00  1.00 
1 1 1    1    0   17 o 18   70.03  109.61   53.75   90.00   41.08  270.00  114.74  270.00  0.23 
1 1 1    1    0   18 o  1  387.71   16.48  416.77  180.00  371.20  180.00   33.02    0.00  1.00 
1 1 1    1    0   19 f  0  113.97    5.21  178.05  270.00  148.26  270.00    0.00    0.00  0.00 
1 1 1    1    0   20 o 15   44.56    6.52  226.93  180.00   94.63    0.00  241.12    0.00  0.58 
1 1 1    1    0   21 o 10  343.05   14.41  283.19   90.00  389.00   90.00   91.90   90.00  1.00 
1 1 1    1    0   22 o 18   85.05  203.06  250.66  180.00  157.51    0.00  373.83    0.00  0.35 
1 1 1    1    0   23 o 13  412.92   18.07  413.50   90.00  384.48   90.00   56.87  270.00  1.00 
1 1 1    1    0   24 o 15  696.57   31.92  669.51    0.00  709.07    0.00   25.01    0.00  1.00 
1 1 1    1    0   25 o 16  245.30  760.29  469.81  270.00  400.93   90.00  903.37   90.00  0.21 
1 1 1    1    0   26 f  0  444.88   18.82  309.16  180.00  329.84  180.00    0.00    0.00  0.00 
1 1 1    1    0   27 o  2  229.60   11.44  173.10  270.00  309.14  270.00  159.22  270.00  1.00 
1 1 1    1    0   28 o  5  485.38   21.85  562.47    0.00  436.53    0.00   97.69  180.00  1.00 
1 1 1    1    0   29 o 12  328.56   15.09  392.62  270.00  286.10  270.00   84.94   90.00  1.00 
1 1 1    1    0   30 o 14  207.28  547.59  268.93  180.00  189.31    0.00  451.63    0.00  0.18 
1 1 1    1    0   31 o 11  177.65    7.73  145.13   90.00  227.17   90.00   99.13   90.00  1.00 
1 1 1    1    0   32 o  3  254.90   12.65  228.30  180.00  293.45  180.00   77.10  180.00  1.00 
1 1 1    1    0   33 f  0   69.60   87.96   81.46   90.00   81.45   90.00    0.00    0.00  0.00 
1 1 1    1    0   34 f  0  246.90   12.08  143.54    0.00  136.52    0.00    0.00    0.00  0.00 
1 1 1    1    0   35 o 19   32.47    7.88   24.78  270.00    6.68   90.00   20.87   90.00  0.12 
1 1 1    1    0   36 o 12  319.87   47.00   94.42    0.00  560.75  360.00  481.99  360.00  1.00 
1 1 1    1    0   37 o  1  207.30    9.79  206.00   90.00  231.52   90.00   48.44   90.00  1.00 
1 1 1    1    0   38 o  3  352.19   14.76  251.30  180.00  477.11  180.00  249.83  180.00  1.00 
1 1 1    1    0   39 o 17  108.41   18.93   60.42  270.00  154.31  270.00   99.97  270.00  0.96 
1 1 1    1    0   40 o  5  155.01   23.10   59.29    0.00  251.89    0.00  194.84    0.00  1.00 
1 1 1    1    0   41 o 13  177.77  490.46  211.06  270.00  147.25   90.00  345.94   90.00  0.14 
1 1 1    1    0   42 o  9   73.43  125.33   37.00    0.00   13.33  180.00   48.50  180.00  0.15 
1 1 1    1    0   43 o  4  121.12  233.44  132.53  270.00   61.77   90.00  188.25   90.00  0.27 
1 1 1    1    0   44 o 14  112.81   22.81   94.09  180.00  135.44  180.00   45.27  180.00  1.00 
1 1 1    1    0   45 o 11  109.30  209.80  139.06   90.00   65.62  270.00  199.42  270.00  0.31 
1 1 1    1    0   46 o 16  217.26   10.67  202.69  180.00  238.72  180.00   42.93  180.00  1.00 
1 1 1    1    0   47 o 19   26.74    7.36   18.60  270.00    3.08  270.00   14.92   90.00  0.39 
1 1 1    1    0   48 o 11   13.71    7.33   12.16    0.00    7.39  180.00   19.16  180.00  0.16 
1 1 1    1    0   49 o  2   13.82    8.28   29.23  270.00   16.55   90.00   44.87   90.00  0.43 
1 1 1    1    0   50 o 13    8.93    5.83   10.32    0.00    7.65  180.00   17.65  180.00  0.13 
1 1 1    1    0   51 o 19   39.36    5.66   33.82   90.00   44.88   90.00   12.08   90.00  0.99 
1 1 1    1    0   52 o 15   95.61   15.68  120.26  180.00   74.52  180.00   42.18    0.00  1.00 
1 1 1    1    1    0 x  7       ?       ?  534.88   90.00   28.76   90.00    0.00    0.00  0.00 
1 1 1    1    1    1 x  3       ?       ? 1872.26  295.55  442.47  288.88    0.00    0.00  0.00 
1 1 1    1    1    2 o  2  137.14   52.49  830.37  254.86   68.52  242.55   11.19  242.55  0.46 
1 1 1    1    1    3 o 10 1026.62   29.37 2427.35   13.36 1315.38   10.11  585.36   10.11  1.00 
1 1 1    1    1    4 o  2  593.97  199.52 1285.79  316.77  572.99  320.75   46.43  320.75  0.93 
1 1 1    1    1    5 o 15  558.30   15.37  917.53  249.90  660.55  249.45  215.99  249.45  0.99 
1 1 1    1    1    6 o 10  478.45   13.54  617.30  190.10  512.65  178.09   80.09  178.09  0.99 
1 1 1    1    1    7 o  2   91.34    2.96   55.03  187.70   12.61  183.76  110.60    3.76  0.74 
1 1 1    1    1    8 o  4  525.01   15.07  648.31  243.88  627.57  261.69  217.58  261.69  0.99 
1 1 1    1    1    9 o  6  356.44  113.59   10.49  257.50  346.24  271.61   40.63  271.61  0.91 
1 1 1    1    1   10 o  2  224.86    6.92   71.56  263.20  205.15  161.47   16.68  341.47  0.95 
1 1 1    1    1   11 o 19  250.77    7.65  292.74  286.53  274.83  335.82   73.18  335.82  0.95 
1 1 1    1    1   12 o 18  435.33   13.12  447.93  115.47  439.77  111.67   21.00  111.67  0.99 
1 1 1    1    1   13 o  5   92.46   32.01   15.63  188.00   16.73  177.60   29.17  357.60  0.34 
1 1 1    1    1   14 o  4  359.56  109.30  350.47  184.93  368.52  175.31   78.85  175.31  0.92 
1 1 1    1    1   15 o 15  424.19   13.24  436.95  155.06  384.73  160.96   67.70  340.96  0.99 
1 1 1    1    1   16 o  1  228.92    7.11  170.30  302.01  293.05  303.08  170.79  303.08  0.91 
1 1 1    1    1   17 o 19  270.67    8.46  350.58  164.70  221.71  151.48   81.32  331.48  0.97 
1 1 1    1    1   18 o  2  369.67   11.41  302.15   53.95  443.29   62.68  165.50   62.68  0.98 
1 1 1    1    1   19 o 11  243.36    7.70  220.51  252.37  213.85  245.69   39.04   65.69  0.96 
1 1 1    1    1   20 o  2  299.17   71.09  283.18  141.74  295.48  131.66   31.68  131.66  0.93 
1 1 1    1    1   21 o 15  283.47    8.48  334.25  324.49  242.43  326.49   65.73  146.49  0.97 
1 1 1    1    1   22 o  9  483.79   15.12  343.56  122.00  554.71  126.93  154.74  126.93  0.99 
1 1 1    1    1   23 o 13  359.11   11.05  259.38  176.25  431.25  177.49  163.26  177.49  0.97 
1 1 1    1    1   24 o  3  543.22   19.00  386.60   77.35  675.54   76.94  277.78   76.94  0.99 
1 1 1    1    1   25 o 15  432.97   14.43  402.04  153.83  442.67  155.95   30.92  155.95  0.99 
1 1 1    1    1   26 o 18  644.09   18.40  593.02  320.32  696.94  320.81  113.42  320.81  0.99 
1 1 1    1    1   27 o  6  193.30    6.14  123.53   44.61  226.37   42.00   97.58   42.00  0.92 
1 1 1    1    1   28 o  8  496.05   15.55  454.55   74.42  545.08   74.00  106.62   74.00  0.99 
1 1 1    1    1   29 o  9  289.16    8.60  260.80  350.48  294.26  350.25   22.23  350.25  0.98 
1 1 1    1    1   30 o 12   83.30   26.37   66.32  333.00   35.46  331.41   33.99  151.41  0.63 
1 1 1    1    1   31 f  0  207.05   79.91  222.17  248.73  208.20  249.15    0.00    0.00  0.00 
1 1 1    1    1   32 o  9  144.70    4.68  116.21  155.11  155.47  151.96   43.58  151.96  0.92 
1 1 1    1    1   33 o 17   49.29    4.41   14.92  154.75    0.99  176.17   11.54  356.17  0.14 
1 1 1    1    1   34 o  9  181.19   44.33  135.97  177.48  201.84  174.81   74.94  174.81  0.91 
1 1 1    1    1   35 o  1   70.42    6.84   77.73  144.32   36.81  142.79   34.33  322.79  0.77 
1 1 1    1    1   36 o  3  205.71   73.36  228.91  327.18  167.22  326.48   40.52  146.48  0.91 
1 1 1    1    1   37 o 15  116.36   45.90  121.25  283.49   85.79  283.68   21.61  103.68  0.83 
1 1 1    1    1   38 o  1  349.77  152.47  380.25  226.54  277.01  226.41   69.20   46.41  0.89 
1 1 1    1    1   39 o 12  152.14   52.94  179.76  358.78  113.29  358.47   51.53  178.47  0.91 
1 1 1    1    1   40 o  5  214.46   31.86  203.65    7.50  227.94    7.38   38.36    7.38  0.97 
1 1 1    1    1   41 o  4   39.68    3.96   10.92  145.68    6.17  145.45    3.69  325.45  0.20 
1 1 1    1    1   42 o  7  159.73   73.88  164.74  304.28  119.48  304.28   37.13  124.28  0.86 
1 1 1    1    1   43 f  0   37.44    4.06   48.67  174.42   46.45  174.41    0.00    0.00  0.00 
1 1 1    1    1   44 o  7   30.12    5.86   58.34  172.40   11.04  352.40   66.96  352.40  0.74 
1 1 1    1    1   45 o  4   76.84   13.78   88.28  311.29   58.47  311.29   26.48  131.29  0.93 
1 1 1    1    1   46 o 10   44.75    4.15   31.34  252.47   34.26  252.47    3.98  252.47  0.72 
1 1 1    1    1   47 o  2  114.43   21.88  135.85  268.39   89.44  268.39   42.02   88.39  0.97 
1 1 1    1    1   48 o 10   50.15    4.28   46.28  160.31   43.75  160.31    1.05  340.31  0.88 
1 1 1    1    1   49 o  8   31.63    5.56    6.81  337.81    8.49  337.82    1.89  337.82  0.24 
1 1 1    1    1   50 o  2   57.65    5.92   60.93  352.90   50.12  352.90    8.94  172.90  0.95 
1 1 1    1    1   51 o 15   19.56    4.50   27.61  138.61    0.62  138.61   26.16  318.61  0.70 
1 1 1    1    1   52 o  8   36.45    5.00   50.90  198.86   19.61  198.86   29.77   18.86  0.95 
1 1 1    1    2    0 o  9  217.81    8.41  140.97   90.00  106.31  270.00  223.00   90.00  1.00 
1 1 1    1    2    1 o 16  206.52    6.05 1091.44  248.61  124.90  238.80  144.71   58.80  0.96 
1 1 1    1    2    2 o 16  397.38   11.29 1355.22  169.21  439.66  133.34   99.29  133.34  0.98 
1 1 1    1    2    3 o  3  177.86    5.23  482.72  323.40  103.56   31.92  126.73  211.92  0.94 
1 1 1    1    2    4 o  5  204.67    5.77  534.78  133.17   98.02   63.37  196.36  243.37  0.96 
1 1 1    1    2    5 o 12  284.79    8.11  426.44  321.38  310.37  309.40   72.19  309.40  0.96 
1 1 1    1    2    6 o 10  377.78   11.40  441.16   23.38  363.43  321.25   15.44  141.25  0.98 
1 1 1    1    2    7 o 17  201.87   63.93  456.34   42.57  187.77  300.09   39.09  300.09  0.83 
1 1 1    1    2    8 o 19  101.98   29.98  175.32  241.43   34.23   67.02   20.73  247.02  0.44 
1 1 1    1    2    9 o  9  541.61  193.56  445.85  352.20  439.28   17.42  126.85  197.42  0.93 
1 1 1    1    2   10 o 19  592.65   17.60  724.74  161.52  557.87  148.76   61.19  328.76  0.99 
1 1 1    1    2   11 o  3  541.48   16.28  509.25  207.28  589.84  224.48  107.41  224.48  0.99 
1 1 1    1    2   12 o 17  174.06    5.37  316.90  357.50  144.56   14.11   29.49  194.11  0.92 
1 1 1    1    2   13 o  8  181.06   71.01  120.56  236.12  114.40  224.04   75.05   44.04  0.84 
1 1 1    1    2   14 o 13  223.75   76.92  172.51  203.80  185.19  211.06   20.22   31.06  0.87 
1 1 1    1    2   15 o 16  313.74    9.73  382.24  233.58  303.04  232.92    5.07   52.92  0.97 
1 1 1    1    2   16 o  6  309.53    9.50  357.92  242.56  295.43  235.87   11.83   55.87  0.97 
1 1 1    1    2   17 o  4  537.51   16.37  520.90   45.31  572.08   49.00   79.63   49.00  0.99 
1 1 1    1    2   18 o  9   68.53   16.61   93.54  119.19    6.13   40.57   52.99   40.57  0.30 
1 1 1    1    2   19 o 14  564.71   17.28  498.72  204.64  587.24  207.37   54.85  207.37  0.99 
1 1 1    1    2   20 o 12  182.25   59.60  336.52  139.09   54.54  123.70  223.49  303.70  0.91 
1 1 1    1    2   21 o  3  367.55   11.14  275.67  206.07  463.54  198.25  212.22  198.25  0.97 
1 1 1    1    2   22 o  3  429.21   12.64  381.13  321.68  445.08  324.86   44.45  324.86  0.99 
1 1 1    1    2   23 f  0  398.78   11.93  308.09  165.83  334.64  170.21    0.00    0.00  0.00 
1 1 1    1    2   24 o 10  489.74  123.91  543.62  294.77  420.26  292.11   99.38  112.11  0.96 
1 1 1    1    2   25 f  0  563.02   19.04  477.78   84.01  447.10   85.32    0.00    0.00  0.00 
1 1 1    1    2   26 o  2  417.55   12.60  333.20  202.59  501.29  201.98  180.92  201.98  0.98 
1 1 1    1    2   27 o 15  290.56    9.73  240.95  111.36  316.60  108.91   67.87  108.91  0.97 
1 1 1    1    2   28 o 18  485.45   15.18  470.61   62.91  506.31   65.07   49.79   65.07  0.99 
1 1 1    1    2   29 o  5  259.86    8.82  251.93  195.91  267.27  196.00   28.35  196.00  0.97 
1 1 1    1    2   30 f  0  227.57  105.78  285.37  338.87  261.62  339.84    0.00    0.00  0.00 
1 1 1    1    2   31 o  3  188.63   52.24  201.10  236.55  162.22  234.09   23.69   54.09  0.92 
1 1 1    1    2   32 o 16  104.82   51.21  155.31  172.14   25.64  169.92  119.74  349.92  0.82 
1 1 1    1    2   33 o  3   39.89    3.56   22.41  229.28    4.03   54.28   18.18   54.28  0.13 
1 1 1    1    2   34 o 16  139.94   38.84  126.14   54.06  130.17   55.40   13.31   55.40  0.88 
1 1 1    1    2   35 o  3  154.98   29.23  140.97   49.65  160.75   50.43   34.54   50.43  0.93 
1 1 1    1    2   36 o  1  115.40   63.48  134.05  308.21   52.69  307.48   68.59  127.48  0.75 
1 1 1    1    2   37 o 15  155.76   72.27  182.37   11.21  101.29   11.62   62.70  191.62  0.85 
1 1 1    1    2   38 o 16  205.92   43.46  158.59   76.98  243.23   76.32   98.59   76.32  0.94 
1 1 1    1    2   39 o 13  170.90   40.84  139.39  319.65  189.41  319.84   60.90  319.84  0.93 
1 1 1    1    2   40 o 17  134.41   11.65  122.03  256.39  143.83  256.43   29.91  256.43  0.96 
1 1 1    1    2   41 o 15  155.28   32.23  126.63   75.11  174.47   75.15   55.24   75.15  0.95 
1 1 1    1    2   42 o  3  113.70   22.64  118.25   62.46  103.30   62.46    9.16  242.46  0.95 
1 1 1    1    2   43 o  4  102.34   18.51   94.51  357.64  102.22  357.64   11.97  357.64  0.94 
1 1 1    1    2   44 o  5  130.08   15.49  120.42  184.84  136.55  184.84   21.10  184.84  0.97 
1 1 1    1    2   45 o 19   96.61   16.39  105.75  260.99   82.19  260.99   19.60   80.99  0.95 
1 1 1    1    2   46 o 14  152.50   31.28  156.59   38.31  142.98   38.31    8.36  218.31  0.96 
1 1 1    1    2   47 o 16   66.28    7.39   49.19   33.01   71.68   33.02   24.07   33.02  0.90 
1 1 1    1    2   48 o  3   77.69   10.98   85.32   37.79   65.51   37.78   17.11  217.78  0.95 
1 1 1    1    2   49 o 16   16.98    4.98   19.16  308.35    6.45  128.35   25.02  128.35  0.36 
1 1 1    1    2   50 o  9   28.43    4.28   16.78  274.87   16.26  274.87    0.00   94.87  0.57 
1 1 1    1    2   51 o 10   43.88    3.74   43.19    8.94   39.72    8.94    2.17  188.94  0.93 
1 1 1    1    2   52 o  5   39.70    5.05   38.04   24.29   37.39   24.29    0.48   24.29  0.94 
1 1 1    1    3    0 o 16  533.32   21.95 1732.70  270.00  473.89  270.00  118.86   90.00  1.00 
1 1 1    1    3    1 o 17  684.86   19.38 1972.73  306.83  665.24  318.17   31.73  138.17  0.99 
1 1 1    1    3    2 o  3  115.13    3.36  467.66   74.90    6.65   87.66  190.54  267.66  0.89 
1 1 1    1    3    3 f  0  191.53    5.37  201.39   51.87  128.70  163.28    0.00    0.00  0.00 
1 1 1    1    3    4 o  2  155.00    4.53  600.90  218.27   59.66  188.07  168.48    8.07  0.93 
1 1 1    1    3    5 o 14  553.98   16.53  789.79  321.23  582.90  344.97   67.82  344.97  0.99 
1 1 1    1    3    6 o 18  168.05    5.04  184.99  294.28  175.63  241.04   62.26  241.04  0.86 
1 1 1    1    3    7 o  7  629.28  245.68  507.15  152.84  525.17  144.67   98.24  324.67  0.91 
1 1 1    1    3    8 o 13  307.29   38.42  465.94  195.08  359.07  176.28  132.17  176.28  0.95 
1 1 1    1    3    9 o  7  573.21   18.16  231.76  268.33  633.41  277.45  130.76  277.45  0.99 
1 1 1    1    3   10 o 17  443.49   13.39  564.42  139.52  374.24  115.29  128.43  295.29  0.99 
1 1 1    1    3   11 o 17  352.32   11.03  396.29  204.14  322.86  194.89   45.24   14.89  0.98 
1 1 1    1    3   12 o 18  353.26  116.66  497.75  328.42  302.02  323.60   47.18  143.60  0.92 
1 1 1    1    3   13 o 17  220.09   82.92  354.15  329.32  126.89  336.29  139.37  156.29  0.89 
1 1 1    1    3   14 o  2  151.98    4.98  271.32  228.01  113.25  218.90   44.25   38.90  0.89 
1 1 1    1    3   15 o  6  482.57   14.37  431.35  164.59  532.83  177.17  112.68  177.17  0.99 
1 1 1    1    3   16 o  8  263.53    8.22  376.87   99.42  199.18   95.19  112.59  275.19  0.97 
1 1 1    1    3   17 o 14  331.36   10.16  359.07  254.95  343.45  266.79   40.88  266.79  0.97 
1 1 1    1    3   18 o 17  259.63    7.85  315.66  315.54  214.45  306.40   72.84  126.40  0.97 
1 1 1    1    3   19 o 16   56.99    4.93   35.83  109.16   29.52  279.95  104.45  279.95  0.40 
1 1 1    1    3   20 o  8  114.73   21.40  191.14  281.92   25.76  275.47  142.85   95.47  0.85 
1 1 1    1    3   21 o 19  277.45    8.57  205.00  238.15  318.59  230.30  106.19  230.30  0.96 
1 1 1    1    3   22 o 16  294.69    8.53  170.66   51.85  351.69   53.40  137.70   53.40  0.96 
1 1 1    1    3   23 o  1  616.63   19.96  559.77   11.40  671.73   13.04  119.85   13.04  0.99 
1 1 1    1    3   24 o  6  458.32   62.45  420.94  185.23  444.02  190.06    9.46   10.06  0.98 
1 1 1    1    3   25 o  2  146.43   71.18   91.17  216.80   76.79  220.81   47.02   40.81  0.68 
1 1 1    1    3   26 o  2  373.43  136.42  346.15  166.29  339.94  165.68    4.33  165.68  0.90 
1 1 1    1    3   27 o 16  385.68  114.30  322.27  147.16  412.83  150.23  112.52  150.23  0.92 
1 1 1    1    3   28 o 16  189.18   91.15  239.00  267.73   88.67  271.91  146.49   91.91  0.86 
1 1 1    1    3   29 o 18  122.57   49.09   78.92  277.08   81.50  287.23    7.99  287.23  0.63 
1 1 1    1    3   30 o 10   93.64   10.18  149.44  356.15   31.61  358.26  101.30  178.26  0.88 
1 1 1    1    3   31 o 10   88.53   17.42   48.17  131.07   59.41  140.82   12.87  140.82  0.60 
1 1 1    1    3   32 o  7   95.40   18.88   83.25  250.36   75.24  246.69    1.67  246.69  0.78 
1 1 1    1    3   33 o 10  228.11  115.00  253.28  228.57  146.04  229.84   92.46   49.84  0.84 
1 1 1    1    3   34 o  5  179.58   23.92  184.28   93.64  175.87   94.12    8.53   94.12  0.96 
1 1 1    1    3   35 o 13  117.69   30.42  131.66  153.91   88.82  154.16   33.00  334.16  0.89 
1 1 1    1    3   36 o 19  112.77   40.56   90.33  222.35   94.38  220.55   10.00  220.55  0.79 
1 1 1    1    3   37 o 19   85.78   30.82   79.81   29.26   57.50   29.96   14.04  209.96  0.75 
1 1 1    1    3   38 o 10  184.49    6.29  146.80   19.30  223.37   19.72   88.91   19.72  0.97 
1 1 1    1    3   39 o 17  196.86    6.25  115.67  307.42  274.20  307.76  166.91  307.76  0.97 
1 1 1    1    3   40 o 13  186.57   32.52  167.37  177.03  203.67  177.18   48.13  177.18  0.96 
1 1 1    1    3   41 o 15  222.23   77.54  211.08   80.98  208.89   80.99    9.54   80.99  0.92 
1 1 1    1    3   42 o  8   59.65    5.79   45.18  196.58   55.65  196.58   12.66  196.58  0.83 
1 1 1    1    3   43 o  8  168.77   30.40  162.89  263.49  171.18  263.49   15.54  263.49  0.97 
1 1 1    1    3   44 o  6   85.47    9.55   83.43   39.21   80.97   39.21    0.94   39.21  0.94 
1 1 1    1    3   45 o  2   90.61   17.03   91.76  140.33   81.95  140.33    6.44  320.33  0.94 
1 1 1    1    3   46 o 18   56.26    4.76   34.56  293.21   57.74  293.21   24.32  293.21  0.81 
1 1 1    1    3   47 o 10   62.25    6.43   66.47  110.40   50.91  110.40   13.43  290.40  0.93 
1 1 1    1    3   48 o  7   63.11    6.93   74.88   94.09   46.57   94.08   25.95  274.08  0.94 
1 1 1    1    3   49 o  4   80.64    8.41   83.86  147.33   74.42  147.33    6.84  327.33  0.97 
1 1 1    1    3   50 o  4   38.45    3.73   38.23   62.75   30.73   62.75    6.33  242.75  0.88 
1 1 1    1    3   51 o  8   14.61    4.26    3.80  156.57    0.44  336.57    4.12  336.57  0.11 
1 1 1    1    3   52 o  1   25.02    4.93   20.23  351.06   20.44  351.06    0.80  351.06  0.80 
1 1 1    1    4    0 o 16  190.36    7.23  356.00   90.00  131.97   90.00  116.72  270.00  1.00 
1 1 1    1    4    1 o  8  139.79    3.86  508.93  217.84   99.63  237.72   43.30   57.72  0.87 
1 1 1    1    4    2 o 16  228.61    6.73  190.35   76.75   89.19   54.02  264.78  234.02  0.97 
1 1 1    1    4    3 o  5  379.53   10.87  734.64  326.60  407.57  320.86   70.98  320.86  0.98 
1 1 1    1    4    4 o 14  371.20   10.94  605.60   77.94  243.34   42.25  245.47  222.25  0.99 
1 1 1    1    4    5 o 18  190.74   62.24  207.50  252.90   91.95  237.62  161.12   57.62  0.90 
1 1 1    1    4    6 f  0  290.99   81.87  350.05  214.78  270.96  213.36    0.00    0.00  0.00 
1 1 1    1    4    7 f  0  448.33   14.21  366.78  339.78  389.01  311.93    0.00    0.00  0.00 
1 1 1    1    4    8 o 17  106.21    3.49  190.71    0.34   11.91  349.18  156.70  169.18  0.85 
1 1 1    1    4    9 o 16  380.22   11.42  591.76  278.21  301.52  282.51  146.17  102.51  0.99 
1 1 1    1    4   10 o  7  342.94   10.25  438.11  221.64  343.78  226.40   17.06  226.40  0.98 
1 1 1    1    4   11 o  4  265.86    8.51  119.19  126.98  315.35  163.52  125.73  163.52  0.95 
1 1 1    1    4   12 o 14  273.29   68.41  115.42   49.06  276.16   75.17   49.93   75.17  0.92 
1 1 1    1    4   13 o 17  376.66  102.42  504.90  229.91  300.80  232.76  113.63   52.76  0.95 
1 1 1    1    4   14 o 11  477.79   14.70  461.06  283.02  492.72  268.58   41.20  268.58  0.99 
1 1 1    1    4   15 o  9  177.94    5.21   37.06  283.58  186.45  241.54  136.55  241.54  0.66 
1 1 1    1    4   16 o 11   57.55   12.33  169.58   55.43   38.52  231.50  130.52  231.50  0.46 
1 1 1    1    4   17 o  2  271.98    8.51  372.60   30.10  175.43   24.43  178.93  204.43  0.97 
1 1 1    1    4   18 o 13  118.31   31.97   77.07  170.70   49.27  166.22    7.73  166.22  0.38 
1 1 1    1    4   19 o  8  285.72   71.08  307.21  177.22  238.05  182.82   61.00    2.82  0.94 
1 1 1    1    4   20 o  5  118.77   39.89  102.73  269.68   59.91  281.41   24.24  101.41  0.61 
1 1 1    1    4   21 o  8  299.60    9.77  218.73   49.66  368.51   55.04  162.57   55.04  0.96 
1 1 1    1    4   22 o  1  173.25   57.74  231.08   39.38  107.58   31.55   84.68  211.55  0.87 
1 1 1    1    4   23 o 12  759.52   24.71  670.21  213.68  796.41  214.78   81.48  214.78  0.99 
1 1 1    1    4   24 o 18  370.25  152.61  392.84  351.21  265.84  352.71  135.20  172.71  0.90 
1 1 1    1    4   25 o  4  397.43   12.21  329.64  315.13  439.62  314.72   97.27  314.72  0.98 
1 1 1    1    4   26 o 12  712.14   18.07  666.52  230.35  783.23  230.42  148.86  230.42  1.00 
1 1 1    1    4   27 o 10  116.63   39.39  100.13  240.59   73.09  239.66   23.73   59.66  0.73 
1 1 1    1    4   28 o 12  409.03   12.74  419.24   46.38  417.90   46.86   26.50   46.86  0.99 
1 1 1    1    4   29 o  2   64.54   10.23   64.00  221.67    8.17  213.72   56.79   33.72  0.57 
1 1 1    1    4   30 o 11  140.93   30.17  127.66  244.99  136.05  242.75   23.87  242.75  0.88 
1 1 1    1    4   31 o  6   69.07   10.40   28.59  183.87   19.72  190.10    4.55   10.10  0.32 
1 1 1    1    4   32 o  1  332.19  158.60  453.05  329.87  182.37  330.44  228.48  150.44  0.89 
1 1 1    1    4   33 o  5   79.67   16.30   77.77  215.52   48.12  213.39   23.66   33.39  0.75 
1 1 1    1    4   34 o  7  132.19   11.63  113.41   71.49  140.02   69.55   37.45   69.55  0.92 
1 1 1    1    4   35 o 19  100.58   23.77   93.18  162.20   84.15  166.45    1.17  346.45  0.84 
1 1 1    1    4   36 o  2  150.47   58.60  191.96  340.30   95.25  339.92   78.78  159.92  0.89 
1 1 1    1    4   37 o 11  124.91   48.27  175.64   68.22   62.95   67.75   98.17  247.75  0.90 
1 1 1    1    4   38 o 11   51.00    4.28   48.22  243.64   18.75  243.25   27.23   63.25  0.63 
1 1 1    1    4   39 o  8  104.42   36.81  109.77  334.71   79.55  334.53   22.46  154.53  0.87 
1 1 1    1    4   40 o  3  130.55   33.17  104.75  115.19  140.08  115.09   41.76  115.09  0.91 
1 1 1    1    4   41 o 16   92.23   34.62   91.94  234.21   71.84  234.19   15.17   54.19  0.86 
1 1 1    1    4   42 o  8   79.22   12.57   61.55   44.12   83.39   44.12   24.76   44.12  0.90 
1 1 1    1    4   43 o 10  103.76   11.78   81.28   20.42  118.56   20.42   40.82   20.42  0.95 
1 1 1    1    4   44 o  9   82.53   12.11   59.67  141.89   92.72  141.89   35.42  141.89  0.91 
1 1 1    1    4   45 o 12   84.29   14.46   72.43  154.94   86.17  154.94   16.34  154.94  0.93 
1 1 1    1    4   46 o  7   38.34    4.31   41.16   69.61   18.88   69.61   20.94  249.61  0.77 
1 1 1    1    4   47 o 15   35.26    3.95   44.20    5.92   13.50    5.92   29.29  185.92  0.80 
1 1 1    1    4   48 o 17   82.59    9.78   76.59  215.97   83.65  215.97    9.47  215.97  0.96 
1 1 1    1    4   49 o 15   67.50    7.73   78.89  195.55   52.93  195.55   23.51   15.55  0.96 
1 1 1    1    4   50 o 16   46.20    3.89   28.63   45.71   52.94   45.71   25.18   45.71  0.87 
1 1 1    1    4   51 o 16   23.25    4.71   26.93   85.88   10.10   85.89   16.02  265.89  0.78 
1 1 1    1    5    0 o 11  454.70   21.45  995.37  270.00  403.27  270.00  102.85   90.00  1.00 
1 1 1    1    5    1 o  9  128.42    4.43  246.15  313.73  103.15  205.57   28.71  205.57  0.69 
1 1 1    1    5    2 o  9   38.14    3.39  162.46  186.93   20.81  145.99   50.41  145.99  0.12 
1 1 1    1    5    3 o 19  201.39   60.97   20.43   46.51  150.31  107.07   58.28  287.07  0.89 
1 1 1    1    5    4 o 18  135.39   25.01  161.94  170.62   62.55  115.06  111.62  295.06  0.87 
1 1 1    1    5    5 o 12  320.27   10.36  340.69  108.96  274.24  111.77   77.78  291.77  0.98 
1 1 1    1    5    6 o 10  480.25   14.58  463.94  284.62  403.33  296.50  144.53  116.50  0.99 
1 1 1    1    5    7 o 15  170.92    5.13  263.85  284.48  133.27  274.55   46.87   94.55  0.92 
1 1 1    1    5    8 o 18  492.79   15.28  345.89   78.89  469.23   63.35   37.00  243.35  0.99 
1 1 1    1    5    9 o  3  279.46    8.38  351.60  296.58  306.97  307.30   76.91  307.30  0.96 
1 1 1    1    5   10 o 14  117.27    3.93   70.30    4.88   80.53   24.55    0.48  204.55  0.69 
1 1 1    1    5   11 o  9  196.53   56.62   30.30    2.25  183.51  299.04   33.40  299.04  0.85 
1 1 1    1    5   12 o 13  564.70  151.26  672.66  299.32  439.28  306.36  207.02  126.36  0.96 
1 1 1    1    5   13 o 15  235.71    7.30  271.24  320.43  173.38  319.35  106.73  139.35  0.96 
1 1 1    1    5   14 o 15  207.14    6.54  168.81    7.94  227.55  350.56   74.46  350.56  0.92 
1 1 1    1    5   15 o  7  222.30    6.79  146.82  246.99  213.98  239.98    7.99  239.98  0.94 
1 1 1    1    5   16 o  5  491.52   15.11  479.29  110.67  518.55  103.62   65.40  103.62  0.99 
1 1 1    1    5   17 f  0  219.82    6.69   88.22  162.61   88.05  127.81    0.00    0.00  0.00 
1 1 1    1    5   18 o  2  173.01   66.48  252.02  300.50   85.73  297.63  126.64  117.63  0.86 
1 1 1    1    5   19 o  3  125.97   23.97   86.83  242.07   68.85  257.17   25.72  257.17  0.44 
1 1 1    1    5   20 o  4   74.26   27.59  135.33  166.09   16.62  342.46  111.54  342.46  0.53 
1 1 1    1    5   21 o  2  216.53    6.61  157.20  146.48  226.67  160.88   49.12  160.88  0.93 
1 1 1    1    5   22 o  5  495.70   15.32  402.34  323.65  527.49  327.71   74.98  327.71  0.99 
1 1 1    1    5   23 o 18  579.63  202.61  679.83   11.58  426.70   12.02  234.26  192.02  0.94 
1 1 1    1    5   24 o 15  144.12   12.38  122.72  354.87  117.48  338.62   16.61  158.62  0.87 
1 1 1    1    5   25 o 19  280.23   66.04  237.03  140.94  288.72  139.19   54.26  139.19  0.93 
1 1 1    1    5   26 o  8   59.45    6.52    5.58   61.27    0.65  164.66    9.94  164.66  0.07 
1 1 1    1    5   27 o 19  336.96  114.58  346.09  287.75  272.51  289.24   79.99  109.24  0.93 
1 1 1    1    5   28 o 18  262.07    9.00  226.42  354.16  276.03  355.59   41.68  355.59  0.97 
1 1 1    1    5   29 o 10  269.97   95.73  309.10  148.59  198.94  150.24  100.38  330.24  0.92 
1 1 1    1    5   30 o 13   96.85   22.59  130.58  238.26   36.79  236.00   95.89   56.00  0.87 
1 1 1    1    5   31 o 12  232.53    8.09  188.22    7.87  278.72    5.88  106.53    5.88  0.97 
1 1 1    1    5   32 o 18  131.84   56.40  169.09   42.37   67.40   43.42   91.83  223.42  0.86 
1 1 1    1    5   33 o 17  221.22  113.09  330.14  111.96   87.47  112.30  214.47  292.30  0.88 
1 1 1    1    5   34 o  6  123.85   18.79  139.03  265.62  100.48  265.90   28.05   85.90  0.92 
1 1 1    1    5   35 o  7  258.22  101.97  323.19  143.29  182.67  143.82  106.75  323.82  0.91 
1 1 1    1    5   36 o 12   81.47   14.98   61.80  141.10   65.95  142.44    7.64  142.44  0.76 
1 1 1    1    5   37 o  3  164.16   53.31  200.70  333.77  120.40  334.27   62.72  154.27  0.92 
1 1 1    1    5   38 o 13  133.61   39.14  175.06  142.15   88.12  141.81   72.48  321.81  0.93 
1 1 1    1    5   39 o 17  133.93   19.27  111.04   80.84  149.63   80.72   46.61   80.72  0.94 
1 1 1    1    5   40 o 14  126.69   28.73   76.68   13.84  154.59   13.79   82.08   13.79  0.90 
1 1 1    1    5   41 o 18  111.63   29.55  111.12  157.22  101.41  157.22    4.10  337.22  0.93 
1 1 1    1    5   42 o  4  152.07   62.18  184.18  173.45  100.88  173.45   74.77  353.45  0.91 
1 1 1    1    5   43 o 19   59.74    5.35   60.22  157.02   48.32  157.02    9.34  337.02  0.89 
1 1 1    1    5   44 o  5   97.91   21.42   90.70  314.52   95.30  314.52    8.11  314.52  0.93 
1 1 1    1    5   45 o  4   54.67    4.72   55.04  172.01   43.14  172.01    9.98  352.01  0.88 
1 1 1    1    5   46 o  7   83.33   13.35  112.15  142.29   51.10  142.29   57.41  322.29  0.96 
1 1 1    1    5   47 o  9   48.94    4.17   40.61  322.83   44.25  322.83    4.94  322.83  0.85 
1 1 1    1    5   48 o  2   76.39    7.28   82.17  310.70   67.14  310.70   12.45  130.70  0.96 
1 1 1    1    5   49 o 11   68.74    9.13   76.08  152.78   57.84  152.78   15.89  332.78  0.96 
1 1 1    1    5   50 o 10   33.24    3.80   31.58  320.71   25.73  320.71    4.89  140.71  0.85 
1 1 1    1    5   51 o 15   38.65    4.61   25.50    3.18   43.40    3.18   18.66    3.18  0.88 
1 1 1    1    6    0 o  9  629.14   25.94  909.87  270.00  678.37  270.00   98.46  270.00  1.00 
1 1 1    1    6    1 o 17  534.77   15.96  492.44   26.42  457.27    3.13  146.51  183.13  0.99 
1 1 1    1    6    2 o 13  349.51   10.35  477.78  115.49  319.22  105.57   46.89  285.57  0.98 
1 1 1    1    6    3 o  3  280.54    8.52  174.32  256.73  283.93  216.00   26.27  216.00  0.97 
1 1 1    1    6    4 o  9  143.42    4.51   77.48  175.48  104.58  239.70   41.53   59.70  0.87 
1 1 1    1    6    5 o 13  580.71   17.91  616.08  355.52  592.25  356.87   32.38  356.87  0.99 
1 1 1    1    6    6 o 18  145.51    4.53  174.09  300.02  131.79  282.09   23.17  282.09  0.83 
1 1 1    1    6    7 o  9   60.99   30.72  127.55    7.03   29.05  235.12  101.40  235.12  0.35 
1 1 1    1    6    8 o  9   44.59    4.98   73.53  127.59   28.33  282.32   75.36  282.32  0.21 
1 1 1    1    6    9 o 16  155.72   58.49  228.39   10.11   77.82   10.70  105.35  190.70  0.84 
1 1 1    1    6   10 o  9  298.02   47.69  223.47   31.12  266.00   60.40   40.22  240.40  0.96 
1 1 1    1    6   11 o 13  230.89    7.12  188.56   38.32  209.61   52.84   20.63  232.84  0.95 
1 1 1    1    6   12 o  5  334.93   10.42  220.51   46.54  357.22   48.90   61.66   48.90  0.97 
1 1 1    1    6   13 o 10  401.43   12.55  377.52   32.56  371.04   40.28   48.68  220.28  0.98 
1 1 1    1    6   14 o  2  150.98    4.78  181.74   11.77  135.76  355.47   13.82  355.47  0.85 
1 1 1    1    6   15 o  9  443.49   13.94  412.83  229.33  474.18  226.64   74.17  226.64  0.99 
1 1 1    1    6   16 o 18  340.89   10.31  401.54  341.16  309.53  346.89   48.65  166.89  0.98 
1 1 1    1    6   17 o 18  249.28   32.53  386.30  116.25  151.71  115.53  176.69  295.53  0.96 
1 1 1    1    6   18 o  3  548.99  191.19  519.08  154.87  490.38  161.01   34.95  341.01  0.93 
1 1 1    1    6   19 o 18  309.13    9.66  307.76  272.41  321.61  265.96   43.15  265.96  0.97 
1 1 1    1    6   20 o 13  211.77    6.60  244.24  301.66  128.37  292.78  148.57  112.78  0.96 
1 1 1    1    6   21 o 13  368.86   12.12  320.98   97.83  354.10   99.08   15.75  279.08  0.98 
1 1 1    1    6   22 o 14  219.22   78.71  239.35  154.02  145.56  144.77   99.35  324.77  0.89 
1 1 1    1    6   23 o 11  114.40   50.91  111.78  351.78   34.12    2.04   93.82  182.04  0.71 
1 1 1    1    6   24 f  0  530.24   15.64  446.99   45.83  417.56   43.17    0.00    0.00  0.00 
1 1 1    1    6   25 f  0   91.12   46.48   99.02  317.74  117.35  314.21    0.00    0.00  0.00 
1 1 1    1    6   26 o  8  281.20    8.84  229.97  273.66  324.16  274.16  102.59  274.16  0.97 
1 1 1    1    6   27 o 12  350.64   11.16  316.14  130.86  375.50  129.11   60.51  129.11  0.98 
1 1 1    1    6   28 o  9  271.82   88.15  360.55  335.20  170.90  336.23  169.35  156.23  0.94 
1 1 1    1    6   29 o 17  277.62   46.38  283.53  320.67  276.65  320.81   16.71  320.81  0.97 
1 1 1    1    6   30 o 12  181.71   85.67  145.14  113.91  144.39  113.82   11.79  113.82  0.76 
1 1 1    1    6   31 o  1  156.74   86.48  179.17  138.08   78.75  139.83   88.09  319.83  0.78 
1 1 1    1    6   32 o  9   97.28   41.08  155.79  239.03   23.88  239.18  116.52   59.18  0.84 
1 1 1    1    6   33 o  8  108.26   15.03  138.59  118.80   74.51  117.51   48.22  297.51  0.91 
1 1 1    1    6   34 o  4  101.31   39.10  124.70  277.57   56.20  279.06   56.03   99.06  0.83 
1 1 1    1    6   35 o  8   31.00    4.32   30.00  290.99   13.64  102.31   42.20  102.31  0.24 
1 1 1    1    6   36 f  0  135.54   49.62  168.54  259.43  152.15  259.08    0.00    0.00  0.00 
1 1 1    1    6   37 o 17   71.71   15.21   57.23  219.59   53.02  220.30    0.42  220.30  0.74 
1 1 1    1    6   38 o  7  255.50   44.52  186.56   66.14  319.60   66.32  147.40   66.32  0.96 
1 1 1    1    6   39 o 12  151.39   13.00  160.56  196.54  144.88  196.56    4.56   16.56  0.97 
1 1 1    1    6   40 o 16  162.85   52.04  153.03  209.14  155.09  209.15   10.58  209.15  0.92 
1 1 1    1    6   41 o 15   54.91    6.53   71.81  279.43   28.91  279.43   39.40   99.43  0.89 
1 1 1    1    6   42 o  4   94.05   24.12   87.68  199.06   87.99  199.06    4.25  199.06  0.91 
1 1 1    1    6   43 o 19   92.39   15.78  106.62  300.70   73.16  300.70   29.07  120.70  0.95 
1 1 1    1    6   44 o  2   67.37    9.02   51.97  248.96   69.06  248.96   19.04  248.96  0.88 
1 1 1    1    6   45 o 10   83.67   17.42   26.55  119.28   99.44  119.28   73.78  119.28  0.75 
1 1 1    1    6   46 o  2  110.13   31.35  125.51   72.59   85.81   72.59   35.66  252.59  0.94 
1 1 1    1    6   47 o  8   66.29    9.18   40.64  299.52   78.14  299.51   38.79  299.51  0.89 
1 1 1    1    6   48 o 14   37.55    5.54   47.96  241.90   18.70  241.90   27.76   61.90  0.87 
1 1 1    1    6   49 o 17   64.46    8.72   62.44   34.47   61.69   34.47    1.16   34.47  0.95 
1 1 1    1    6   50 o 18   65.08    7.19   70.87  213.07   57.07  213.07   11.65   33.07  0.97 
1 1 1    1    6   51 o 10   27.30    5.14    6.79  242.23   16.41  242.24    9.82  242.24  0.42 
1 1 1    1    7    0 o 16  803.00   34.20  738.48   90.00  807.48   90.00    8.96   90.00  1.00 
1 1 1    1    7    1 o  2  461.57   14.12  271.53  337.30  583.34  347.90  259.30  347.90  0.98 
1 1 1    1    7    2 o  3  121.12    3.97  165.28  129.33   19.69   99.92  176.24  279.92  0.89 
1 1 1    1    7    3 o 18  421.79   12.97  352.74  177.32  451.48  192.09   72.78  192.09  0.98 
1 1 1    1    7    4 o 19   66.31   28.82  374.48  165.76   71.77  325.56  233.37  325.56  0.68 
1 1 1    1    7    5 o  8  331.61   10.01  331.71   34.87  263.60   28.07  123.05  208.07  0.98 
1 1 1    1    7    6 o 16  264.39  147.66  377.75   98.12   96.72   93.25  249.38  273.25  0.84 
1 1 1    1    7    7 o 15  174.34   67.39  366.39  272.28   69.88  270.73  165.78   90.73  0.88 
1 1 1    1    7    8 o 11   71.96   14.88   82.41   35.39   22.28  238.79  132.27  238.79  0.61 
1 1 1    1    7    9 o 15  214.75    7.11  265.07   98.96  169.99  120.22   68.31  300.22  0.95 
1 1 1    1    7   10 f  0  351.72   10.85  456.58  140.48  469.24  140.48    0.00    0.00  0.00 
1 1 1    1    7   11 o 19  324.68    9.96  259.77  214.00  288.56  208.20   57.70   28.20  0.98 
1 1 1    1    7   12 o  3  234.77    7.82  208.21   57.63  222.48   55.47    2.02  235.47  0.95 
1 1 1    1    7   13 o 14  290.47    9.23  265.32   68.44  299.73   78.81   37.81   78.81  0.97 
1 1 1    1    7   14 o 13  306.71    9.23  309.53  265.00  256.45  261.42   85.84   81.42  0.98 
1 1 1    1    7   15 o  8  152.45    4.94  169.54  141.79  129.59  130.11    6.66  310.11  0.87 
1 1 1    1    7   16 o  3  245.91  113.82  292.29  133.87  125.18  130.54  177.42  310.54  0.87 
1 1 1    1    7   17 o  5  377.02  124.14  327.88  253.91  351.20  243.93   10.88  243.93  0.92 
1 1 1    1    7   18 o  7  815.39   24.91  752.23  321.68  876.89  319.34  130.40  319.34  1.00 
1 1 1    1    7   19 o  4  210.52    7.31  142.73  289.69  248.14  296.85  114.23  296.85  0.91 
1 1 1    1    7   20 o 13  609.20   18.31  589.95  167.96  635.06  167.31   60.87  167.31  0.99 
1 1 1    1    7   21 o 12  412.02  121.74  271.03  329.24  442.92  320.45  126.88  320.45  0.92 
1 1 1    1    7   22 o 12  216.55   53.05  250.74   25.11  143.12   20.31  117.51  200.31  0.93 
1 1 1    1    7   23 o 15   80.72   19.42   68.50   93.64   12.98   95.36   61.73  275.36  0.54 
1 1 1    1    7   24 o 11  253.24    8.26  202.80  104.74  283.47  100.48   80.73  100.48  0.96 
1 1 1    1    7   25 o 14  357.93   10.46  324.17   74.11  380.88   74.31   57.61   74.31  0.98 
1 1 1    1    7   26 o  6  426.61   12.45  340.23  251.75  499.70  251.48  156.44  251.48  0.99 
1 1 1    1    7   27 o  9  333.64   10.01  288.23  102.04  386.14  100.18  116.75  100.18  0.98 
1 1 1    1    7   28 o 12  213.34   34.41  156.72   92.44  258.89   93.03  120.45   93.03  0.93 
1 1 1    1    7   29 o 14  224.85   56.65  172.51  211.29  251.22  210.06   89.31  210.06  0.92 
1 1 1    1    7   30 o  5  157.79   72.96  177.79   31.02  103.23   30.75   54.64  210.75  0.83 
1 1 1    1    7   31 f  0  139.86   62.21  135.70  131.96  126.40  133.93    0.00    0.00  0.00 
1 1 1    1    7   32 o 14  285.97  115.14  321.43  219.19  223.01  219.07   70.68   39.07  0.90 
1 1 1    1    7   33 o  5  144.98   24.25  156.49  113.58  130.94  113.10    9.32  293.10  0.94 
1 1 1    1    7   34 o  8   53.14    4.85   70.47  301.35    6.52  301.99   58.88  121.99  0.68 
1 1 1    1    7   35 o  4  101.58   29.19  133.61   30.22   63.31   31.09   52.95  211.09  0.88 
1 1 1    1    7   36 o  2   68.57    9.20   29.65  121.91   41.65  118.95   14.04  118.95  0.51 
1 1 1    1    7   37 o 19  154.36   52.50  179.92   97.60  117.68   97.34   47.23  277.34  0.92 
1 1 1    1    7   38 o 18  147.01   15.06  141.17  288.14  151.19  287.98   19.15  287.98  0.96 
1 1 1    1    7   39 o 17  167.77   60.58  196.47  235.33  124.75  235.45   59.60   55.45  0.92 
1 1 1    1    7   40 o  4   40.23    4.21   19.11  234.00   14.07  234.12    3.94   54.12  0.40 
1 1 1    1    7   41 o  7   21.39    5.14   36.09  270.63   15.97   90.64   50.36   90.64  0.43 
1 1 1    1    7   42 o  3   81.07    8.06   93.34  333.08   63.95  333.08   25.35  153.08  0.95 
1 1 1    1    7   43 o 14   39.27    4.39   39.12  353.12   18.97  353.12   18.60  173.12  0.72 
1 1 1    1    7   44 o  5   65.79    7.28   83.97  108.25   41.84  108.25   39.13  288.25  0.93 
1 1 1    1    7   45 o  5  100.93   24.85   95.52  188.20   95.89  188.20    3.48  188.20  0.93 
1 1 1    1    7   46 o 10   54.50    4.98   59.21  340.04   41.75  340.03   15.56  160.03  0.91 
1 1 1    1    7   47 o  3   69.12    6.47   63.85  129.86   68.36  129.86    6.52  129.86  0.94 
1 1 1    1    7   48 o  5   43.90    4.00   54.50   91.90   27.40   91.90   25.41  271.90  0.91 
1 1 1    1    7   49 o  6   66.58    9.09   70.85  287.60   58.93  287.60    9.76  107.60  0.96 
1 1 1    1    7   50 o  5   38.07    3.72   37.38   72.61   33.25   72.61    3.01  252.61  0.91 
1 1 1    1    7   51 o  5   24.14    4.65   29.16   66.71   13.77   66.71   14.53  246.71  0.87 
1 1 1    1    8    0 o 17  230.10  691.78  517.17   90.00  286.30  270.00  650.90  270.00  0.17 
1 1 1    1    8    1 o  8  290.53  159.98  459.29  138.53  125.34  145.33  236.57  325.33  0.84 
1 1 1    1    8    2 o 17   55.15    4.67  142.36  273.35   50.63  189.67  158.32  189.67  0.52 
1 1 1    1    8    3 o 16  351.64   85.53  499.09  283.69  186.97  278.54  304.07   98.54  0.96 
1 1 1    1    8    4 o  8  233.69   54.56  149.94  149.99  228.33  164.31   31.19  164.31  0.91 
1 1 1    1    8    5 o  5  153.74   41.20  193.65   79.26   99.80   76.47   63.82  256.47  0.86 
1 1 1    1    8    6 o  3  327.42  111.84  409.43  343.44  220.23  343.09  167.79  163.09  0.93 
1 1 1    1    8    7 o  1   55.98    6.79  134.89   77.47   24.52  330.30   86.01  330.30  0.33 
1 1 1    1    8    8 o  6  252.84    7.87  155.78  143.02  272.35  126.00   63.22  126.00  0.95 
1 1 1    1    8    9 o  2  449.68   13.93  584.40  274.13  391.27  259.90  106.58   79.90  0.99 
1 1 1    1    8   10 f  0  481.57   14.93  582.01  344.87  506.05  336.46    0.00    0.00  0.00 
1 1 1    1    8   11 o 12  212.08    6.56  264.17  158.03  213.17  160.28   30.05  160.28  0.93 
1 1 1    1    8   12 o  1  320.67    9.89  474.63  187.61  229.21  191.11  170.34   11.11  0.98 
1 1 1    1    8   13 o 17  534.78   17.51  597.63  348.40  464.60  349.30  131.63  169.30  0.99 
1 1 1    1    8   14 o  3  376.36   11.85  416.97   19.05  362.69   18.25   13.87  198.25  0.98 
1 1 1    1    8   15 o 18  337.15   84.06  323.79  149.07  311.98  153.04   12.35  333.04  0.94 
1 1 1    1    8   16 o  1  254.04    8.52  193.37  265.00  227.33  241.12   34.05   61.12  0.96 
1 1 1    1    8   17 o 17  447.02   13.66  433.98  296.08  473.31  296.84   65.10  296.84  0.99 
1 1 1    1    8   18 o 12  240.33    7.83  217.93  354.75  216.27  344.81   27.30  164.81  0.96 
1 1 1    1    8   19 o 18  254.22    7.83  233.62   53.27  231.58   50.01   25.62  230.01  0.96 
1 1 1    1    8   20 o 15  540.73   98.72  410.56  122.14  626.84  121.92  207.62  121.92  0.97 
1 1 1    1    8   21 f  0  441.52  112.03  408.13  227.13  412.20  223.17    0.00    0.00  0.00 
1 1 1    1    8   22 o 12  465.74   14.74  455.27    0.11  453.08  357.20   15.67  177.20  0.99 
1 1 1    1    8   23 o  9  496.17   15.88  391.19  178.46  586.69  174.72  191.84  174.72  0.99 
1 1 1    1    8   24 o 12  563.09   16.52  518.20  131.77  586.48  129.09   54.28  129.09  0.99 
1 1 1    1    8   25 o 19  412.57   13.61  457.43  320.39  354.82  322.18  107.70  142.18  0.99 
1 1 1    1    8   26 o 11  274.02    8.63  223.06  228.78  295.24  228.11   55.87  228.11  0.98 
1 1 1    1    8   27 o  6  129.13   29.73   76.26  265.55  126.08  267.17   58.28  267.17  0.75 
1 1 1    1    8   28 o 18  210.40   59.68  182.55  291.63  217.40  292.96   52.88  292.96  0.91 
1 1 1    1    8   29 f  0  297.27    9.61  281.64  220.86  265.79  221.81    0.00    0.00  0.00 
1 1 1    1    8   30 o 10  282.53    8.96  272.19  246.34  306.53  246.28   57.40  246.28  0.98 
1 1 1    1    8   31 o  5  292.95    9.24  260.14   29.88  336.80   29.57   96.95   29.57  0.98 
1 1 1    1    8   32 o  9  202.83   33.87  182.87  216.10  220.73  217.57   55.29  217.57  0.95 
1 1 1    1    8   33 o  5  123.66   48.58  126.84  304.58   90.58  304.28   25.34  124.28  0.83 
1 1 1    1    8   34 o 18  119.92   47.94  136.94  184.72   80.17  185.99   43.24    5.99  0.85 
1 1 1    1    8   35 o  2  116.24   41.37  110.49  337.41   97.78  337.67    1.54  337.68  0.83 
1 1 1    1    8   36 o  1  112.71   34.12  120.57  187.17   89.58  186.27   21.28    6.27  0.89 
1 1 1    1    8   37 o  6  110.95   35.56   55.74  335.32  112.32  335.02   60.49  335.02  0.74 
1 1 1    1    8   38 o  4  165.53   15.53  145.09  230.39  186.11  230.46   51.03  230.46  0.97 
1 1 1    1    8   39 o  3   82.05   14.35   93.74  185.69   62.61  185.62   25.82    5.62  0.92 
1 1 1    1    8   40 o 13  179.56   78.87  240.57  330.90   98.18  330.90  130.64  150.90  0.91 
1 1 1    1    8   41 o 18   96.03   20.63   98.69   23.24   85.18   23.24    9.06  203.24  0.93 
1 1 1    1    8   42 o  8  107.41   14.08  102.62  151.82  107.25  151.82    8.89  151.82  0.96 
1 1 1    1    8   43 o  6   49.63    4.26   39.26  284.02   41.04  284.02    3.26  284.02  0.79 
1 1 1    1    8   44 o 10  101.35   34.51  100.46  289.49   85.95  289.49   11.09  109.49  0.90 
1 1 1    1    8   45 o 18  108.81   29.88  127.30  132.48   82.32  132.48   40.87  312.48  0.94 
1 1 1    1    8   46 o 12   19.59    4.95   17.52  123.68    4.75  303.68   21.71  303.68  0.31 
1 1 1    1    8   47 o  8  114.27    9.60  101.79   39.08  124.81   39.08   26.21   39.08  0.98 
1 1 1    1    8   48 o  7   58.33    6.03   50.33  273.66   60.02  273.66   11.24  273.66  0.93 
1 1 1    1    8   49 o 10   76.03   13.40   78.67  193.57   69.90  193.57    6.38   13.57  0.96 
1 1 1    1    8   50 o  3   44.71    4.72   41.07   65.85   44.22   65.85    4.38   65.85  0.94 
1 1 1    1    9    0 o 18   81.55  239.84   29.04   90.00   40.73  270.00   91.48  270.00  0.06 
1 1 1    1    9    1 o 14  201.58    6.41  414.68  162.18  122.10  153.15  139.70  333.15  0.95 
1 1 1    1    9    2 o  8   57.38    4.84   45.83  123.72    1.87  333.95    7.58  333.95  0.03 
1 1 1    1    9    3 o 12  358.16   11.02  219.07  209.10  405.74  242.57  112.40  242.57  0.98 
1 1 1    1    9    4 o  3  543.71   17.10  558.09  105.26  505.38   88.41   67.62  268.41  0.99 
1 1 1    1    9    5 o 18  106.01   38.40  143.02   74.65    1.56  263.37  172.42  263.37  0.80 
1 1 1    1    9    6 o  1  314.89    9.76  281.50  136.52  321.89  157.43   31.35  157.43  0.97 
1 1 1    1    9    7 o  5  704.02   22.48  796.74   35.95  638.90   32.25  123.18  212.25  0.99 
1 1 1    1    9    8 o  7  298.54    9.16  245.89  295.85  330.00  311.53   83.39  311.53  0.97 
1 1 1    1    9    9 o  5  356.42   10.82  288.10  130.80  339.49  134.15   19.83  314.15  0.98 
1 1 1    1    9   10 o  3  346.24   10.61  371.58   58.73  312.11   52.30   54.51  232.30  0.98 
1 1 1    1    9   11 o  8  350.84    9.89  350.54  161.90  351.39  162.91   16.13  162.91  0.98 
1 1 1    1    9   12 o  1   51.25    4.48   88.20  310.80   72.85  130.04  203.09  130.04  0.56 
1 1 1    1    9   13 o  8  260.72  105.08  406.02   42.36  112.74   37.80  249.70  217.80  0.91 
1 1 1    1    9   14 o 18  498.89  169.67  523.67  117.13  353.65  116.38  230.98  296.38  0.94 
1 1 1    1    9   15 o 10   78.59   24.10  133.64  334.71   17.68  194.05  136.44  194.05  0.64 
1 1 1    1    9   16 o 15  416.27   12.75  385.25  305.49  421.66  307.71   23.58  307.71  0.98 
1 1 1    1    9   17 f  0  556.10   16.82  499.28  223.82  527.09  228.10    0.00    0.00  0.00 
1 1 1    1    9   18 o  3  508.67   16.06  450.08   30.83  582.77   28.47  160.48   28.47  0.99 
1 1 1    1    9   19 o  1  452.37   59.52  412.13   19.57  449.24   18.46   13.06   18.46  0.98 
1 1 1    1    9   20 o  2  161.47   79.14  195.22  267.93   45.71  264.75  177.37   84.75  0.83 
1 1 1    1    9   21 o 14  748.01   23.80  643.72  185.44  826.68  185.07  164.63  185.07  1.00 
1 1 1    1    9   22 o  1  484.36   14.68  435.53  294.12  526.71  296.60   94.44  296.60  0.99 
1 1 1    1    9   23 o 13  311.87    7.13  275.05   38.07  347.76   35.60   86.26   35.60  0.98 
1 1 1    1    9   24 o  6  196.30    6.17  191.53  349.66  195.68  348.11   18.80  348.11  0.95 
1 1 1    1    9   25 o  2  466.64   13.00  405.92  179.41  525.19  179.79  125.39  179.79  0.99 
1 1 1    1    9   26 o 11  457.90  120.56  414.42   23.90  479.85   22.57   89.61   22.57  0.95 
1 1 1    1    9   27 o  6  334.50   95.68  313.27  334.20  341.13  333.98   55.69  333.98  0.94 
1 1 1    1    9   28 o 13  253.23    8.68  282.54  329.94  239.57  328.82   17.69  148.82  0.98 
1 1 1    1    9   29 f  0  162.58   81.88  188.54  104.27  172.93  103.63    0.00    0.00  0.00 
1 1 1    1    9   30 o 10   47.97    4.06   23.16  256.62    0.76  263.22   21.03   83.22  0.24 
1 1 1    1    9   31 o 19  335.50   54.75  357.68  281.38  329.30  281.28    3.19  281.28  0.98 
1 1 1    1    9   32 o  9  286.04   63.17  331.03   94.02  253.03   94.23   45.92  274.23  0.96 
1 1 1    1    9   33 o  2   43.75    3.97   47.13   20.09    2.38  199.25   44.48  199.25  0.45 
1 1 1    1    9   34 o 17  107.49   37.17  107.11  137.71   84.65  138.39    9.59  318.39  0.83 
1 1 1    1    9   35 o  4  106.40   28.68  125.85  244.56   77.20  243.93   36.97   63.93  0.90 
1 1 1    1    9   36 o  3  290.19  121.98  298.25   10.78  243.04   10.68   31.27  190.68  0.89 
1 1 1    1    9   37 o 15   92.05    8.63  106.36  293.12   72.72  293.03   25.87  113.03  0.93 
1 1 1    1    9   38 o  8   53.76    4.68   79.54  178.61   18.34  178.84   56.43  358.84  0.87 
1 1 1    1    9   39 f  0  130.08   35.87  150.76    1.21  143.04    1.19    0.00    0.00  0.00 
1 1 1    1    9   40 o  6  125.25   35.83  108.31  322.71  126.71  322.71   23.46  322.71  0.92 
1 1 1    1    9   41 o 15   63.45    5.71   80.21  122.73   40.12  122.72   36.63  302.72  0.92 
1 1 1    1    9   42 o 15   61.15    5.72   41.07  155.78   63.06  155.78   23.60  155.78  0.84 
1 1 1    1    9   43 o  8   55.18    4.68   40.41   62.59   52.56   62.59   13.60   62.59  0.83 
1 1 1    1    9   44 o 16   11.21    3.88    8.94  140.37    6.86  320.37   15.51  320.37  0.08 
1 1 1    1    9   45 o  8   29.78    4.77   20.61  339.26    8.69  339.25   11.25  159.25  0.48 
1 1 1    1    9   46 o 17  147.46   21.18  171.05  157.43  123.84  157.43   41.81  337.43  0.98 
1 1 1    1    9   47 o 11   60.66    6.06   55.57    8.15   59.65    8.15    5.80    8.15  0.94 
1 1 1    1    9   48 o  7   24.24    4.86   23.44  274.79    8.58  274.80   14.14   94.80  0.65 
1 1 1    1    9   49 o 19   42.60    3.91   40.07  132.56   39.94  132.56    1.07  132.56  0.92 
1 1 1    1    9   50 o  9   70.60    7.30   73.78  274.03   66.74  274.03    4.86   94.03  0.98 
1 1 1    1   10    0 o 17   73.47   48.74   39.66   90.00    8.40   90.00   66.38   90.00  0.34 
1 1 1    1   10    1 o 12   52.37    5.27   94.61   31.42   24.54  184.98   77.63  184.98  0.27 
1 1 1    1   10    2 o  9  425.19   14.21  500.39  288.21  389.30  292.93   60.42  112.93  0.99 
1 1 1    1   10    3 o  1  285.47    8.82  267.75  207.17  258.62  220.11   36.67   40.11  0.97 
1 1 1    1   10    4 o  2  203.66    6.50  239.98   74.52  116.14   63.55  156.55  243.55  0.95 
1 1 1    1   10    5 o  7  625.58   19.71  623.60  186.53  609.56  185.10   23.70    5.10  0.99 
1 1 1    1   10    6 o 15  519.26   15.81  517.84  136.49  511.64  133.66    5.26  313.66  0.99 
1 1 1    1   10    7 o 16  619.66   19.34  599.48  314.63  625.64  314.84   20.67  314.84  0.99 
1 1 1    1   10    8 o  2  732.31   22.76  617.14  115.81  741.36  115.61   25.67  115.61  0.99 
1 1 1    1   10    9 o  6  604.27   18.68  580.07  127.32  554.09  133.45   92.24  313.45  0.99 
1 1 1    1   10   10 o 16  867.68  234.59  850.47  252.43  744.86  255.02  179.51   75.02  0.96 
1 1 1    1   10   11 o  5  285.95   95.56  291.86  330.80  183.26  332.28  163.23  152.28  0.93 
1 1 1    1   10   12 o 15  342.75   11.76  129.40  155.83  456.12  155.61  251.83  155.61  0.96 
1 1 1    1   10   13 o 19  337.55   10.63  302.07  212.22  335.10  204.81   10.72  204.81  0.98 
1 1 1    1   10   14 o 15  146.07    5.04  161.64  117.32  109.36  132.80   37.15  312.80  0.88 
1 1 1    1   10   15 o 12  174.79    5.77  154.64  149.30  142.32  149.30   35.97  329.30  0.92 
1 1 1    1   10   16 o 14  404.03   12.47  371.78  358.63  430.14  354.60   66.23  354.60  0.98 
1 1 1    1   10   17 o 18  368.05   11.12  341.53  178.06  372.62  182.72   23.68  182.72  0.98 
1 1 1    1   10   18 o 13  176.19   49.14  140.37  304.54  156.24  291.06   16.75  291.06  0.84 
1 1 1    1   10   19 o  7  418.50  146.18  368.52   15.76  373.96   18.98   20.59  198.98  0.92 
1 1 1    1   10   20 o 13  113.39   31.39   80.80  262.64   65.61  265.38   32.51   85.38  0.72 
1 1 1    1   10   21 o 11  200.35    6.03  144.13   49.44  232.63   43.85   94.34   43.85  0.93 
1 1 1    1   10   22 o  4   91.51   26.47  130.79  258.93   14.28  262.04  115.75   82.04  0.79 
1 1 1    1   10   23 f  0   88.25   25.31  174.06   37.95  170.57   36.08    0.00    0.00  0.00 
1 1 1    1   10   24 o 11  211.78    6.33  205.24  219.28  208.06  219.86    8.63  219.86  0.96 
1 1 1    1   10   25 o 14  333.19  110.30  329.35   52.59  296.81   51.77   24.09  231.77  0.93 
1 1 1    1   10   26 o 18  124.29   52.92  131.77  306.21   75.42  302.84   48.02  122.84  0.80 
1 1 1    1   10   27 o  7  131.91   28.39  148.13  124.76  103.69  123.74   31.53  303.74  0.91 
1 1 1    1   10   28 o  9  189.40   66.51  247.06  268.51  116.78  267.60  115.04   87.60  0.92 
1 1 1    1   10   29 o  5  321.59   10.60  275.51   51.07  381.68   49.98  129.24   49.98  0.99 
1 1 1    1   10   30 o  5  126.99   21.09  100.13  340.17  133.69  340.08   42.75  340.08  0.88 
1 1 1    1   10   31 o  6  234.57   73.04  236.98  229.65  217.66  230.26    1.15  230.26  0.93 
1 1 1    1   10   32 o  3  176.62   64.45  179.96  323.42  150.45  323.15   13.45  143.15  0.89 
1 1 1    1   10   33 o 11  118.29   35.44   93.26  194.93  112.67  192.72   27.19  192.72  0.84 
1 1 1    1   10   34 o  6  192.56   73.49  171.93  196.43  180.76  196.73   24.20  196.73  0.88 
1 1 1    1   10   35 o  9  189.27   70.14  183.82  137.22  170.24  137.05    1.51  137.05  0.90 
1 1 1    1   10   36 o 11  109.93   13.63   67.93  345.86  133.08  345.81   69.12  345.81  0.90 
1 1 1    1   10   37 o  6  130.47   30.07   91.67   63.80  151.21   63.97   64.95   63.97  0.91 
1 1 1    1   10   38 o  3  180.34   55.14  181.70   23.06  165.46   23.07    6.29  203.07  0.93 
1 1 1    1   10   39 o 16   45.46    4.33   43.39   51.61   27.62   51.61   13.69  231.61  0.76 
1 1 1    1   10   40 o  1  143.58   25.63  115.72  176.10  163.85  176.10   53.26  176.10  0.96 
1 1 1    1   10   41 f  0   79.26   10.77   77.42   46.36   74.26   46.36    0.00    0.00  0.00 
1 1 1    1   10   42 o  1   70.43    7.95   70.04  240.61   62.43  240.61    5.01   60.61  0.92 
1 1 1    1   10   43 o 11   65.46    6.38   39.74  175.34   73.95  175.34   35.54  175.34  0.86 
1 1 1    1   10   44 o  4   36.20    4.55   32.36  290.42   19.18  290.42   12.14  110.42  0.70 
1 1 1    1   10   45 o  4   64.48    7.01   77.77  261.70   46.48  261.70   28.82   81.70  0.94 
1 1 1    1   10   46 o 12   72.98    6.28   74.16  128.04   67.82  128.04    4.02  308.04  0.96 
1 1 1    1   10   47 o 16  100.05   21.67  113.79  211.36   82.42  211.36   27.87   31.36  0.96 
1 1 1    1   10   48 o 14   44.19    3.94   38.22   70.92   43.60   70.92    6.53   70.92  0.91 
1 1 1    1   10   49 o 16  134.62   14.97  144.09  353.70  126.52  353.70   13.27  173.70  0.99 
1 1 1    1   11    0 o  5  555.04   24.57  494.81   90.00  657.96   90.00  205.84   90.00  1.00 
1 1 1    1   11    1 o 13  498.99   15.49  517.00  277.75  443.14  285.68  102.27  105.68  0.99 
1 1 1    1   11    2 o  8  103.80   49.39  160.40   27.41    2.08  204.65  153.90  204.65  0.72 
1 1 1    1   11    3 o  3  508.13   15.76  651.51  107.72  443.49  101.34  120.14  281.34  0.99 
1 1 1    1   11    4 o 11  148.53    5.22  162.71   49.75  100.69   59.37   63.85  239.37  0.89 
1 1 1    1   11    5 o 11  501.66   15.58  431.39  242.03  533.56  239.14   75.06  239.14  0.99 
1 1 1    1   11    6 o 14  200.16    6.85   54.36  310.19  228.94  300.69   97.28  300.69  0.90 
1 1 1    1   11    7 o 11  451.68  211.96  620.31  208.22  161.60  205.63  501.11   25.63  0.91 
1 1 1    1   11    8 o 19   97.66   10.80  137.57  232.14   17.10  184.19  117.97    4.19  0.78 
1 1 1    1   11    9 o  3  137.05   53.52  115.17   15.92   77.81    0.02    3.74  180.02  0.58 
1 1 1    1   11   10 o  2  185.59   59.29   27.27   69.50  150.90  337.30   85.26  337.30  0.58 
1 1 1    1   11   11 o  7  607.78   18.62  561.52  323.71  612.72  324.66   18.73  324.66  0.99 
1 1 1    1   11   12 o 16   87.14   16.63   74.42  261.94    1.25  282.04  120.65  102.04  0.71 
1 1 1    1   11   13 o 12  163.16   43.22   56.33  129.25  145.90  170.80   58.43  170.80  0.72 
1 1 1    1   11   14 o 10   87.95   18.45   10.80  105.32   16.15  134.64   24.45  314.64  0.32 
1 1 1    1   11   15 o 17   71.58    6.01   56.36  204.81    0.50  207.59   15.43   27.59  0.11 
1 1 1    1   11   16 o  6  796.26  290.81  902.93  283.45  551.28  283.71  392.05  103.71  0.94 
1 1 1    1   11   17 o 12  170.83   85.35  225.94   88.30   57.01   85.42  168.91  265.42  0.83 
1 1 1    1   11   18 o  1  182.44    6.28  268.22  126.87  101.70  123.59  143.34  303.59  0.95 
1 1 1    1   11   19 o  3   87.38   24.20   49.48   40.99   25.48   38.40   31.16  218.40  0.47 
1 1 1    1   11   20 o  7  258.58    7.71  205.82  338.00  287.30  336.48   76.09  336.48  0.96 
1 1 1    1   11   21 o 18   94.50   53.90  137.30  341.86   12.78  160.42  163.16  160.42  0.73 
1 1 1    1   11   22 o 10  344.93   11.41  356.48  124.92  337.01  124.49    5.77  304.49  0.99 
1 1 1    1   11   23 o 13  110.41   49.53  122.59    3.85   51.66    0.08   56.96  180.08  0.73 
1 1 1    1   11   24 o  4  133.40   67.21   48.03  274.39   54.49  276.96   11.60  276.96  0.36 
1 1 1    1   11   25 o  4  205.26   30.95  245.70  356.87  175.81  356.76   42.73  176.76  0.96 
1 1 1    1   11   26 o 13  195.31    6.44  192.69  119.99  198.80  119.51   20.80  119.51  0.96 
1 1 1    1   11   27 o 15  439.28   13.05  433.37   31.10  471.62   31.05   70.78   31.05  0.99 
1 1 1    1   11   28 o  4   76.71   11.70   64.56   13.09   47.57   12.08   10.40  192.08  0.69 
1 1 1    1   11   29 o 10  135.53   26.59  176.37   17.61   90.27   16.02   73.08  196.02  0.94 
1 1 1    1   11   30 o 18  121.86   48.41  150.05  113.31   73.40  113.72   62.40  293.72  0.86 
1 1 1    1   11   31 o 13   67.27    6.87   45.08   42.18   38.63   43.24    2.99  223.24  0.60 
1 1 1    1   11   32 o 10  119.53   31.15  113.50  353.20  107.86  352.54    4.43  352.54  0.88 
1 1 1    1   11   33 o 11  257.60  126.57  248.38  325.79  201.59  325.67   25.22  145.67  0.83 
1 1 1    1   11   34 o 10  166.69   61.66  179.11  193.90  135.20  194.49   29.63   14.49  0.90 
1 1 1    1   11   35 o  6  128.43   28.24  122.61  252.84  125.14  252.45   11.92  252.45  0.93 
1 1 1    1   11   36 o 19   43.88    6.26   48.88  219.03   12.82  219.29   33.58   39.29  0.67 
1 1 1    1   11   37 o 11  101.70   28.84   91.33   65.63   95.96   65.74    9.69   65.74  0.90 
1 1 1    1   11   38 o 12   76.51    9.59  111.71   90.10   38.51   90.10   67.76  270.10  0.95 
1 1 1    1   11   39 o 19   96.55   17.61   54.10  177.44  120.00  177.44   68.35  177.44  0.89 
1 1 1    1   11   40 o 15  151.99   21.30  130.32  162.40  169.79  162.40   44.91  162.40  0.97 
1 1 1    1   11   41 o 16   74.60    9.29   59.48  327.93   78.31  327.92   21.10  327.92  0.91 
1 1 1    1   11   42 f  0   52.08    4.64   21.98  330.64   21.22  330.64    0.00    0.00  0.00 
1 1 1    1   11   43 o  1   42.42    4.73   49.78  336.93   22.96  336.93   25.21  156.93  0.84 
1 1 1    1   11   44 o 11   47.88    4.21   22.99  167.81   45.51  167.81   23.26  167.81  0.71 
1 1 1    1   11   45 o 10   37.55    5.52   32.57   38.46   26.58   38.46    4.97  218.46  0.77 
1 1 1    1   11   46 o 15   24.76    5.33   27.22  324.44    5.38  324.44   20.99  144.44  0.64 
1 1 1    1   11   47 o 16   45.40    4.08   43.62  179.47   41.05  179.47    1.24  359.47  0.92 
1 1 1    1   11   48 o 16   44.52    4.53   58.93  323.46   27.71  323.46   29.45  143.46  0.95 
1 1 1    1   11   49 o 14   52.63    4.43   51.39  185.47   52.13  185.47    2.25  185.47  0.97 
1 1 1    1   12    0 o  1  209.65  270.24  196.20  270.00   11.22   90.00  245.93   90.00  0.53 
1 1 1    1   12    1 o  2  724.93  157.05  647.70  125.40  671.33  125.43   66.57  305.43  0.97 
1 1 1    1   12    2 o 18  257.11   95.55  313.88  101.47  180.78   84.72   99.47  264.72  0.90 
1 1 1    1   12    3 f  0  444.18   87.19  353.40  225.26  430.95  234.54    0.00    0.00  0.00 
1 1 1    1   12    4 o 19  384.13  150.20  395.36  299.64  293.80  301.74  108.62  121.74  0.91 
1 1 1    1   12    5 o 19  109.58   26.02  160.52  195.13   28.98  189.87  117.66    9.87  0.80 
1 1 1    1   12    6 o  4  129.18   55.42   59.40  292.61   52.22  353.58    6.49  173.58  0.43 
1 1 1    1   12    7 o 12  231.63    7.22  212.03  165.09  173.52  159.46   97.60  339.46  0.96 
1 1 1    1   12    8 o  1  510.66   15.69  530.39  309.47  417.93  311.85  176.78  131.85  0.99 
1 1 1    1   12    9 o  9  625.99   19.28  547.91  302.79  656.25  302.15   69.52  302.15  0.99 
1 1 1    1   12   10 o 10  448.68   13.75  379.45   78.51  515.78   82.72  148.12   82.72  0.98 
1 1 1    1   12   11 o  1  531.22   16.19  467.85  126.35  582.97  126.68  114.55  126.68  0.99 
1 1 1    1   12   12 o 12  236.87    7.65  310.28  300.86  163.93  291.14  128.60  111.14  0.96 
1 1 1    1   12   13 o  3  568.68   17.78  445.09    2.83  696.46  359.48  267.79  359.48  0.99 
1 1 1    1   12   14 x  0       ?       ?  102.47   54.16   96.54   47.27    0.00    0.00  0.00 
1 1 1    1   12   15 o  7  132.63   26.25  176.51  264.45   89.52  273.39   41.79   93.39  0.83 
1 1 1    1   12   16 o  9  333.02  118.16  291.20  310.47  305.87  311.50   11.53  311.50  0.90 
1 1 1    1   12   17 o 17  500.47   15.12  497.30   17.99  482.93   18.02   26.55  198.02  0.99 
1 1 1    1   12   18 o 14  662.12   20.11  590.64  176.47  714.61  176.16  112.11  176.16  0.99 
1 1 1    1   12   19 f  0  307.81   10.01  247.85  281.34  235.97  280.06    0.00    0.00  0.00 
1 1 1    1   12   20 o 11  415.85   13.99  397.17   10.63  448.32   11.61   74.67   11.61  0.99 
1 1 1    1   12   21 o  8  108.44   56.69  170.97  133.75   12.44  128.59  144.71  308.59  0.78 
1 1 1    1   12   22 o 11   90.21   27.41  127.31  152.44   28.94  156.70   85.41  336.70  0.79 
1 1 1    1   12   23 o 15  130.91   22.79  175.67    6.32   78.39    5.69   84.51  185.69  0.92 
1 1 1    1   12   24 o 14  491.94   16.44  452.78  111.88  560.36  111.56  143.39  111.56  0.99 
1 1 1    1   12   25 o 12  210.34   73.31  206.39  195.77  188.97  195.86    0.95  195.86  0.90 
1 1 1    1   12   26 o 14  248.76    8.20  211.38  129.57  288.44  129.83   91.21  129.83  0.98 
1 1 1    1   12   27 o 12  266.68   79.18  256.65   68.14  258.06   67.95   19.34   67.95  0.93 
1 1 1    1   12   28 o  3  197.74   69.82  257.69  156.45  125.14  157.26  115.22  337.26  0.92 
1 1 1    1   12   29 o 14  180.59   71.28  264.57  182.11   93.87  183.32  142.27    3.32  0.91 
1 1 1    1   12   30 o 11  268.99   88.87  235.64   77.87  276.27   78.27   62.36   78.27  0.91 
1 1 1    1   12   31 o 11   63.59    5.86   24.16  276.32   24.46  277.37    3.63  277.37  0.36 
1 1 1    1   12   32 o  2  194.99   64.98  169.18  325.67  195.54  325.99   40.66  325.99  0.90 
1 1 1    1   12   33 o 19  140.52   40.82  117.53  250.30  143.06  250.74   35.33  250.74  0.89 
1 1 1    1   12   34 o  3  128.70   29.36  143.60   46.36  108.79   46.32   23.45  226.32  0.94 
1 1 1    1   12   35 o  1  112.94    9.64  104.38  234.15  116.29  234.00   18.97  234.00  0.95 
1 1 1    1   12   36 o  6  119.77   28.52  131.47   21.52  101.21   21.39   22.79  201.39  0.94 
1 1 1    1   12   37 o 19   61.47    5.28   41.00  263.68   60.81  263.68   21.83  263.68  0.81 
1 1 1    1   12   38 o  3  117.07   36.54  134.64  163.78   88.93  163.78   39.53  343.78  0.93 
1 1 1    1   12   39 o  1   66.37    6.06   43.94  208.84   71.50  208.84   29.43  208.84  0.86 
1 1 1    1   12   40 o 12  112.79   29.41  137.96   14.57   81.15   14.57   51.44  194.57  0.95 
1 1 1    1   12   41 o 16  111.29   24.31   90.92  215.71  120.47  215.71   32.78  215.71  0.94 
1 1 1    1   12   42 o  3   46.64    4.90   60.99  241.20   23.12  241.20   35.89   61.20  0.88 
1 1 1    1   12   43 f  0   68.70    7.09   47.56   22.01   46.03   22.01    0.00    0.00  0.00 
1 1 1    1   12   44 o 13  102.66   11.88   96.31   74.30  105.65   74.30   12.38   74.30  0.97 
1 1 1    1   12   45 o  6   51.45    4.60   49.00  144.08   46.61  144.08    0.86  324.08  0.91 
1 1 1    1   12   46 o 18   48.14    4.31   63.00  177.12   29.71  177.12   31.36  357.12  0.94 
1 1 1    1   12   47 o 12   70.12    8.12   71.81  308.16   66.19  308.16    3.45  128.16  0.97 
1 1 1    1   12   48 o  2   40.00    6.66   40.87  302.53   34.86  302.53    4.79  122.53  0.93 
1 1 1    1   13    0 o 19  132.85  350.30  136.20  270.00  139.56   90.00  328.99   90.00  0.19 
1 1 1    1   13    1 o 11  421.85   13.41  394.02  121.12  391.99  117.89   48.12  297.89  0.99 
1 1 1    1   13    2 o  6  579.11   17.78  445.12  299.83  669.87  293.67  192.48  293.67  0.99 
1 1 1    1   13    3 o  6  329.00   10.40  217.37  341.17  351.48  341.19   62.49  341.19  0.97 
1 1 1    1   13    4 o 19  160.40   47.66  192.61   30.25   71.09   40.73  142.78  220.73  0.89 
1 1 1    1   13    5 o  8   45.12    8.78  127.59  172.71   94.86  342.56  238.89  342.56  0.54 
1 1 1    1   13    6 o  2  291.72    9.21  223.99  313.81  322.31  310.32   82.32  310.32  0.96 
1 1 1    1   13    7 f  0  173.22    5.65  146.70   93.06  188.52   98.28    0.00    0.00  0.00 
1 1 1    1   13    8 o  8  425.36   13.07  439.42  290.10  425.91  286.19   13.48  286.19  0.99 
1 1 1    1   13    9 o 16  345.42   10.43  465.24   94.06  256.00   93.35  166.91  273.35  0.98 
1 1 1    1   13   10 o  6  296.95    8.49  123.38  359.05  402.10    1.03  242.30    1.03  0.95 
1 1 1    1   13   11 o  6  215.26   45.70  250.40  285.02  128.47  287.20  148.03  107.20  0.94 
1 1 1    1   13   12 o  6  137.31   12.71  146.86  174.84  109.65  189.50   11.69    9.50  0.84 
1 1 1    1   13   13 o  8  423.32  101.90  479.47   42.29  335.38   41.34  144.39  221.34  0.96 
1 1 1    1   13   14 o 12  103.15   17.62  116.68  174.60   41.83  172.90   78.82  352.90  0.79 
1 1 1    1   13   15 o 16  295.58  103.77  336.28   12.19  222.51   11.79   97.59  191.79  0.92 
1 1 1    1   13   16 o  5   91.50   16.22   54.11  260.03   39.90  258.68   15.43   78.68  0.52 
1 1 1    1   13   17 o 16   95.62   27.34   87.67  244.49   44.41  243.74   32.75   63.74  0.64 
1 1 1    1   13   18 o 17  417.27   12.58  345.59  352.63  468.41  352.60  112.50  352.60  0.99 
1 1 1    1   13   19 f  0  285.33    8.88  289.30  192.44  270.01  193.01    0.00    0.00  0.00 
1 1 1    1   13   20 o 10  323.60   10.37  325.84  107.91  326.52  109.27   15.99  109.27  0.98 
1 1 1    1   13   21 o 12   39.38    6.79   76.42   61.15   31.83  237.95   95.57  237.95  0.41 
1 1 1    1   13   22 o 16  259.33   99.12  279.79  332.03  205.88  331.60   57.15  151.60  0.90 
1 1 1    1   13   23 o 19  292.06    9.05  307.28  193.74  286.37  193.51    2.75   13.51  0.99 
1 1 1    1   13   24 o 10  312.39   10.49  338.23  123.73  302.93  124.14   11.17  304.14  0.99 
1 1 1    1   13   25 o  4  381.72   12.97  344.17  252.51  436.20  251.96  116.42  251.96  0.99 
1 1 1    1   13   26 o  5  401.17   13.35  373.03  248.02  456.07  248.36  116.56  248.36  0.99 
1 1 1    1   13   27 o 13  128.41   18.15  104.03  335.38  135.71  333.60   40.64  333.60  0.90 
1 1 1    1   13   28 o 12  218.05   60.08  223.38  181.45  207.24  181.27    6.86  181.27  0.93 
1 1 1    1   13   29 o  1  243.71    8.01  208.63  222.03  290.19  222.55  102.99  222.55  0.98 
1 1 1    1   13   30 o 19   79.37   10.32   51.25  270.15   65.93  270.57   18.64  270.57  0.71 
1 1 1    1   13   31 o  6  291.87   58.66  290.89   63.03  302.69   62.58   40.96   62.58  0.97 
1 1 1    1   13   32 o  6  185.35   51.13  180.27  339.32  180.20  339.56   14.73  339.56  0.93 
1 1 1    1   13   33 o  9  125.22   29.75  140.52   65.08  103.43   65.09   26.79  245.09  0.93 
1 1 1    1   13   34 o 16  238.00   20.80  182.71  261.93  296.02  261.96  124.88  261.96  0.98 
1 1 1    1   13   35 o 11   56.17    5.18   31.20  214.26   44.21  214.20   14.84  214.20  0.65 
1 1 1    1   13   36 o 17  116.98   25.64   98.07   50.50  124.90   50.50   31.68   50.50  0.93 
1 1 1    1   13   37 o 16  223.21   71.57  215.85  129.38  211.02  129.38    5.13  129.38  0.93 
1 1 1    1   13   38 o 14   66.61    6.30   82.00   90.31   44.90   90.31   33.59  270.31  0.93 
1 1 1    1   13   39 o 15  139.56   30.10  142.30  254.68  130.66  254.68    6.04   74.68  0.96 
1 1 1    1   13   40 o  2   57.93    4.97   46.43  306.03   55.00  306.03   10.24  306.03  0.86 
1 1 1    1   13   41 o 10  162.03   48.40  184.89   79.46  128.29   79.46   50.56  259.46  0.95 
1 1 1    1   13   42 o  2   46.58    4.66   31.25  153.97   41.52  153.97   11.28  153.97  0.77 
1 1 1    1   13   43 o  6   59.79    5.06   23.81  191.57   72.18  191.57   49.13  191.57  0.80 
1 1 1    1   13   44 o  7   29.18    5.99   33.72  202.96   10.01  202.96   22.65   22.96  0.73 
1 1 1    1   13   45 o 15   61.83    5.64   75.91  184.23   45.15  184.23   28.43    4.23  0.96 
1 1 1    1   13   46 o  6   40.71    4.94   36.21   94.17   37.88   94.17    2.76   94.17  0.90 
1 1 1    1   13   47 o 17   26.96    7.42   24.23  299.67   18.59  299.68    4.92  119.68  0.78 
1 1 1    1   14    0 o 19  546.80   26.93  461.64  270.00  639.18  270.00  184.77  270.00  1.00 
1 1 1    1   14    1 o  9  507.49   16.36  588.60   13.74  395.26   13.68  215.98  193.68  0.99 
1 1 1    1   14    2 o 10  166.99   88.82  316.59  111.77   20.30  103.63  238.02  283.63  0.83 
1 1 1    1   14    3 o  1  718.52   22.38  560.66  158.34  848.45  157.25  269.21  157.25  0.99 
1 1 1    1   14    4 o  9  642.26   21.40  574.58   76.71  676.08   77.33   76.61   77.33  0.99 
1 1 1    1   14    5 o 17  464.99   13.53  309.71   45.92  583.31   54.92  252.12   54.92  0.98 
1 1 1    1   14    6 o 12  791.15  275.63  783.74  279.04  678.81  281.00  119.74  101.00  0.93 
1 1 1    1   14    7 o 16  381.98  101.10  409.36   16.32  321.18   14.54   83.65  194.54  0.95 
1 1 1    1   14    8 o  2  257.72   34.69  311.63  139.49  175.42  135.12  146.12  315.12  0.96 
1 1 1    1   14    9 o 13  296.76  129.35  215.89   25.96  264.61   20.57   46.48   20.57  0.81 
1 1 1    1   14   10 o 15  489.27   15.53  445.89  248.27  519.97  248.39   71.78  248.39  0.99 
1 1 1    1   14   11 o  9  682.51   20.34  659.33   52.80  713.46   51.88   69.15   51.88  0.99 
1 1 1    1   14   12 o 11  523.21   15.66  581.17   60.05  471.42   59.77   95.88  239.77  0.99 
1 1 1    1   14   13 o  5  448.61   14.22  477.72  236.78  422.47  235.64   43.33   55.64  0.99 
1 1 1    1   14   14 o  4  548.66   17.36  440.13  138.33  645.65  137.86  203.24  137.86  0.99 
1 1 1    1   14   15 o  2  467.04   14.89  391.32  351.71  537.26  353.80  150.38  353.80  0.99 
1 1 1    1   14   16 o 13   90.14   11.91   98.44   10.74   41.96   16.88   50.99  196.88  0.75 
1 1 1    1   14   17 o  2  308.48   10.06  237.71   51.53  368.09   50.56  133.55   50.56  0.98 
1 1 1    1   14   18 o 17  234.28    8.14  250.71  247.32  211.00  246.15   33.77   66.15  0.97 
1 1 1    1   14   19 o 15  139.03   23.57   87.68   84.44  148.52   84.25   62.29   84.25  0.84 
1 1 1    1   14   20 o  2  229.40   41.48  178.92  287.95  258.61  285.98   83.87  285.98  0.94 
1 1 1    1   14   21 o 19  257.07   92.46  236.21   82.02  242.11   81.26   23.51   81.26  0.90 
1 1 1    1   14   22 f  0  134.41   63.69  115.68  235.74  113.38  235.90    0.00    0.00  0.00 
1 1 1    1   14   23 o 14  292.21    9.95  249.90  131.38  343.55  130.98  112.94  130.98  0.98 
1 1 1    1   14   24 o 18  393.75   13.38  343.31  350.74  461.46  351.05  142.78  351.05  0.99 
1 1 1    1   14   25 o 14  284.61   72.65  280.32  311.98  283.02  312.17   26.17  312.17  0.95 
1 1 1    1   14   26 o  1  108.35   13.84   37.79   65.15  109.33   68.20   72.03   68.20  0.68 
1 1 1    1   14   27 o  2  296.69   93.77  257.26  312.16  311.62  312.99   77.47  312.99  0.92 
1 1 1    1   14   28 o  4  182.17   96.53  161.15    3.26  128.97    2.91   15.82  182.91  0.75 
1 1 1    1   14   29 o 12   95.34   17.78   98.43  230.65   79.07  231.03    8.22   51.03  0.87 
1 1 1    1   14   30 o 14  351.29   11.69  332.81  143.34  393.08  143.18   88.98  143.18  0.99 
1 1 1    1   14   31 o 11   35.04    6.89   26.04   69.26    3.62  246.60   26.85  246.60  0.28 
1 1 1    1   14   32 f  0  135.41   25.88  111.53  118.20  103.50  117.89    0.00    0.00  0.00 
1 1 1    1   14   33 o  2  369.33   31.50  325.52   13.99  426.91   14.05  121.87   14.05  0.99 
1 1 1    1   14   34 f  0  139.08   34.53  138.83  198.03  130.96  198.06    0.00    0.00  0.00 
1 1 1    1   14   35 o 16   91.26   12.61   79.78  124.73   94.02  124.73   18.17  124.73  0.93 
1 1 1    1   14   36 f  0   94.53   12.93   80.54  146.49   76.83  146.49    0.00    0.00  0.00 
1 1 1    1   14   37 f  0  212.68   27.29  182.15  220.25  174.36  220.25    0.00    0.00  0.00 
1 1 1    1   14   38 o  9   83.23    8.11   89.95  260.11   71.31  260.11   15.09   80.11  0.95 
1 1 1    1   14   39 o  6  145.47   33.48  125.87  176.28  154.74  176.28   33.42  176.28  0.95 
1 1 1    1   14   40 o 11   78.03   17.31   61.24  144.52   80.63  144.52   21.40  144.52  0.90 
1 1 1    1   14   41 o  1   26.37    6.05   12.13   95.17    1.99   95.17    9.75  275.17  0.26 
1 1 1    1   14   42 o  7  101.27   17.74  104.17  198.75   93.72  198.75    7.14   18.75  0.96 
1 1 1    1   14   43 o 16   46.28    5.89   41.07  286.12   40.85  286.12    1.07  286.12  0.87 
1 1 1    1   14   44 o 10   54.01    4.79   48.61  250.46   53.02  250.46    5.91  250.46  0.93 
1 1 1    1   14   45 o 10   45.76    4.93   48.55  221.95   38.04  221.95    9.04   41.95  0.93 
1 1 1    1   14   46 o  8   42.66    8.07   52.81  307.90   28.79  307.90   22.44  127.90  0.94 
1 1 1    1   15    0 o 11  444.45 1041.21  554.36   90.00  378.43  270.00  964.89  270.00  0.23 
1 1 1    1   15    1 o  2  287.41  119.45  236.49  236.83  241.67  238.17    9.36   58.17  0.86 
1 1 1    1   15    2 o 12  185.49   73.05  184.71   93.05  132.37   98.94   43.61  278.94  0.83 
1 1 1    1   15    3 o  6  439.39  225.10  405.09  117.11  286.73  118.55  172.76  298.55  0.85 
1 1 1    1   15    4 o 12  127.30   12.66  170.44  248.96   42.91  228.33  142.56   48.33  0.90 
1 1 1    1   15    5 o 18  185.53   58.96  194.75  236.39  148.61  241.18   24.65   61.18  0.87 
1 1 1    1   15    6 o 13  133.05   32.93  189.01  188.36   60.75  190.66  110.66   10.66  0.87 
1 1 1    1   15    7 o  1  322.90   10.90  433.60   51.24  227.19   52.86  180.75  232.86  0.98 
1 1 1    1   15    8 o 17  654.73   21.77  556.85  101.29  741.95   99.36  182.65   99.36  0.99 
1 1 1    1   15    9 o 12  286.90   92.55  329.11  280.42  186.89  286.77  162.81  106.77  0.94 
1 1 1    1   15   10 f  0  415.77   13.48  345.28  152.51  365.03  154.47    0.00    0.00  0.00 
1 1 1    1   15   11 o  9   61.78    7.27   87.17  125.22   13.86  315.49   96.12  315.49  0.55 
1 1 1    1   15   12 f  0   98.63   22.22   79.44  240.22   68.77  247.03    0.00    0.00  0.00 
1 1 1    1   15   13 o 17  136.04   70.00  168.19  166.48   43.11  169.10  130.44  349.10  0.80 
1 1 1    1   15   14 o  2  188.26   62.68  204.78   87.15  142.57   86.32   51.83  266.32  0.89 
1 1 1    1   15   15 o  9   62.17    5.96   57.21  272.79    4.06  285.64   50.66  105.64  0.47 
1 1 1    1   15   16 o  6  136.82   55.74  114.75   83.17   97.24   80.92   17.54  260.92  0.77 
1 1 1    1   15   17 o  3  141.88   27.53  117.24   72.07  142.58   71.77   37.86   71.77  0.87 
1 1 1    1   15   18 o 10  199.01   31.42  197.75  149.13  194.03  150.19    9.88  150.19  0.95 
1 1 1    1   15   19 o  5  107.68   16.66  132.91  298.17   71.52  299.82   48.09  119.82  0.89 
1 1 1    1   15   20 o 13  225.41    7.68  242.82   96.23  217.49   96.30    4.88  276.30  0.98 
1 1 1    1   15   21 o 11  139.03   69.56  117.63   20.41   89.59   18.63   24.66  198.63  0.73 
1 1 1    1   15   22 o 16  338.70   11.58  342.02  184.60  353.35  185.14   36.63  185.14  0.99 
1 1 1    1   15   23 o 11   70.60    6.00   49.92   50.38   37.92   48.81    2.43  228.81  0.55 
1 1 1    1   15   24 o 12  112.91   10.32  123.35  353.24   98.28  353.87    8.46  173.87  0.91 
1 1 1    1   15   25 o  5  112.02   20.52  136.60   97.85   77.99   99.14   48.79  279.14  0.91 
1 1 1    1   15   26 o 12  109.22   42.92  109.22   46.11   77.95   45.28   19.67  225.28  0.80 
1 1 1    1   15   27 o  3  113.92   36.71   98.37   50.59   99.34   52.05    8.56   52.05  0.83 
1 1 1    1   15   28 o 15   92.80   12.20   94.62  148.28   78.83  146.85    5.93  326.85  0.88 
1 1 1    1   15   29 o  7  239.37    7.76  205.47  238.61  280.60  238.89   90.42  238.89  0.98 
1 1 1    1   15   30 o 19  206.26   40.19  193.02  302.87  219.04  302.84   42.45  302.84  0.96 
1 1 1    1   15   31 o 17  196.32   30.13  204.38  170.49  192.78  170.57    4.03  170.57  0.97 
1 1 1    1   15   32 o  8  230.90   54.24  198.18  107.75  254.00  107.79   68.00  107.79  0.95 
1 1 1    1   15   33 o 12  212.95  110.57  238.73  326.20  136.30  326.18   89.16  146.18  0.85 
1 1 1    1   15   34 o 16  202.92   90.99  235.80  130.06  138.59  130.06   85.72  310.06  0.89 
1 1 1    1   15   35 o 11   73.09    6.29   60.25  163.48   74.55  163.48   17.04  163.48  0.90 
1 1 1    1   15   36 o  2  246.52   52.49  220.71  265.10  265.06  265.10   53.71  265.10  0.97 
1 1 1    1   15   37 o  9  150.30   31.33  137.85  251.04  155.44  251.04   23.00  251.04  0.96 
1 1 1    1   15   38 o 18  126.91   24.66  112.59  302.38  133.55  302.38   25.01  302.38  0.95 
1 1 1    1   15   39 x  2       ?       ?   28.69  229.71   27.75  229.71    0.00    0.00  0.00 
1 1 1    1   15   40 o 16   98.34   12.89   96.40  276.72   95.69  276.72    2.40  276.72  0.96 
1 1 1    1   15   41 o 14   81.18    7.39   77.62  306.89   80.04  306.89    4.88  306.89  0.96 
1 1 1    1   15   42 o 10   57.96    6.35   44.17  122.54   62.11  122.54   19.32  122.54  0.90 
1 1 1    1   15   43 o 11   37.06    5.80   29.64  259.40   30.47  259.40    1.74  259.40  0.80 
1 1 1    1   15   44 o 16   37.99    5.65   34.38   67.02   32.74   67.02    0.60  247.02  0.87 
1 1 1    1   15   45 o  2   85.52    7.88   80.17   16.89   89.80   16.89   12.02   16.89  0.98 
1 1 1    1   15   46 x  1       ?       ?  135.02  324.40  131.04  324.40    0.00    0.00  0.00 
1 1 1    1   16    0 o  5   97.39   15.19   62.17  270.00   60.13  270.00    0.72   90.00  0.62 
1 1 1    1   16    1 o 15  158.95   66.32  239.58  164.61   42.22  167.78  195.66  347.78  0.88 
1 1 1    1   16    2 o 13  207.68   60.54  221.82  135.77  162.92  135.67   52.32  315.67  0.91 
1 1 1    1   16    3 o 15  167.63   89.98  119.77  167.95   90.72  159.28   52.61  339.28  0.70 
1 1 1    1   16    4 o  2  108.76   10.70   63.63  126.59   72.88  130.02   21.74  130.02  0.57 
1 1 1    1   16    5 o 12  123.99   10.89  159.33  323.75   58.06  321.37  106.54  141.37  0.90 
1 1 1    1   16    6 o  3   85.99    8.94  114.91  162.58   22.06  155.07   86.34  335.07  0.76 
1 1 1    1   16    7 o 12   49.36    9.45   31.97   90.97   15.39  294.73   56.69  294.73  0.26 
1 1 1    1   16    8 o 16  145.80   13.27  108.09   22.95  134.37   20.02    9.06   20.02  0.89 
1 1 1    1   16    9 o  5  172.64   71.59  183.94  215.83  107.96  222.20   78.68   42.20  0.85 
1 1 1    1   16   10 o  5  201.66   77.32  233.52  326.23  131.82  326.78   95.95  146.78  0.89 
1 1 1    1   16   11 o 18  158.66   43.33  172.21  161.94  117.98  168.02   48.82  348.02  0.90 
1 1 1    1   16   12 o  1   75.07    6.62   47.93  359.70   26.95    8.52   24.66  188.52  0.52 
1 1 1    1   16   13 o 11   93.91    9.28  116.93   18.40   53.58   24.86   46.03  204.86  0.82 
1 1 1    1   16   14 o 16  104.95   10.22   67.54   25.02   91.07   28.04   20.35   28.04  0.77 
1 1 1    1   16   15 o 13  237.10   43.12  299.71  233.59  177.97  234.31  101.87   54.31  0.97 
1 1 1    1   16   16 o  1   65.96    7.37   61.11  171.47   19.46  170.08   46.05  350.08  0.64 
1 1 1    1   16   17 o 16  178.81   63.18  205.22  103.96  128.36  103.91   66.11  283.91  0.90 
1 1 1    1   16   18 o  3  105.64   18.28  113.78  249.80   79.93  246.83   23.42   66.83  0.87 
1 1 1    1   16   19 o  4  127.09   54.54  146.93  241.13   75.81  243.88   59.03   63.88  0.83 
1 1 1    1   16   20 o  1  117.45   31.65   92.80   58.05  109.24   56.97   28.28   56.97  0.81 
1 1 1    1   16   21 o 10   69.87    5.95   89.54  228.34   27.81  228.44   53.87   48.44  0.78 
1 1 1    1   16   22 o 12   82.20    7.65   53.50   42.75   64.04   41.35   16.67   41.35  0.68 
1 1 1    1   16   23 o  6  184.16   72.51  198.24   80.78  143.58   80.61   38.94  260.61  0.89 
1 1 1    1   16   24 o 15   96.26   13.91   34.10  301.63   77.63  297.56   49.85  297.56  0.55 
1 1 1    1   16   25 o  2   46.06    6.65   43.16  355.70    1.25  355.06   42.68  175.06  0.49 
1 1 1    1   16   26 o 10  108.68   19.06   51.66  159.50  120.15  157.37   74.38  157.37  0.76 
1 1 1    1   16   27 o 15  133.22   34.72  100.05  315.59  143.70  315.23   53.37  315.23  0.88 
1 1 1    1   16   28 o  6  151.00   53.14  137.56  354.60  140.30  354.51   14.53  354.51  0.88 
1 1 1    1   16   29 o  6  159.94   85.25  163.21  308.12  104.00  307.97   47.14  127.97  0.80 
1 1 1    1   16   30 o 18  144.10   26.66  104.10  114.95  171.80  114.93   74.75  114.93  0.93 
1 1 1    1   16   31 o 18  180.69   20.39  145.49  100.34  214.74  100.18   78.33  100.18  0.97 
1 1 1    1   16   32 o 18   65.56    5.79   50.79  198.60   63.55  198.54   15.53  198.54  0.85 
1 1 1    1   16   33 o  6  148.69   84.68  143.46  230.96   92.92  230.96   43.67   50.96  0.77 
1 1 1    1   16   34 o 15  120.37   12.77  114.34  145.37  123.29  145.37   14.08  145.37  0.97 
1 1 1    1   16   35 o  4  137.18   44.45  129.19  287.20  128.00  287.20    4.20  287.20  0.92 
1 1 1    1   16   36 o  4   75.52    6.54   65.26   10.20   76.61   10.20   13.87   10.20  0.92 
1 1 1    1   16   37 o 10  190.27   50.24  220.39  328.67  152.83  328.67   59.74  148.67  0.96 
1 1 1    1   16   38 o 16  141.15   35.03  139.41  299.95  133.57  299.95    1.29  119.95  0.95 
1 1 1    1   16   39 o  8   94.10    9.76   75.33   46.22  106.49   46.22   33.59   46.22  0.95 
1 1 1    1   16   40 o 19   96.42   10.02   91.47   74.24   97.75   74.24    9.18   74.24  0.97 
1 1 1    1   16   41 f  0  107.91    9.07   74.51  242.80   72.17  242.80    0.00    0.00  0.00 
1 1 1    1   16   42 x 10       ?       ?   23.32   55.35   22.60   55.35    0.00    0.00  0.00 
1 1 1    1   16   43 o  6   30.23    6.06   38.57  183.02   13.91  183.01   23.49    3.01  0.85 
1 1 1    1   16   44 o 19   34.23    7.67   35.41  200.45   25.75  200.45    8.60   20.45  0.88 
1 1 1    1   16   45 o  2  120.58   16.01  118.96  124.57  122.23  124.57    6.78  124.57  0.99 
1 1 1    1   17    0 o 14  171.27  309.92  174.10  270.00   70.25   90.00  229.01   90.00  0.26 
1 1 1    1   17    1 o 10  227.50  107.02  410.86  119.73   17.58  122.05  380.67  302.05  0.91 
1 1 1    1   17    2 o 19  133.83   35.63  107.53  109.89  111.99  108.32    6.39  108.32  0.81 
1 1 1    1   17    3 o 13  406.05   13.53  458.47  225.58  347.90  224.21  108.52   44.21  0.99 
1 1 1    1   17    4 o 10  167.95   30.94  191.28  334.35  134.42  332.48   41.82  152.48  0.92 
1 1 1    1   17    5 o  2  217.92   39.07  195.88  153.43  216.54  150.25   22.72  150.25  0.94 
1 1 1    1   17    6 f  0  160.22   19.00  172.36  117.12  169.45  114.23    0.00    0.00  0.00 
1 1 1    1   17    7 o  9   40.21   10.15   53.01  344.09   28.35  161.83   82.43  161.83  0.32 
1 1 1    1   17    8 o 17  135.24   17.87  140.51  150.49  121.58  145.60    2.86  145.60  0.89 
1 1 1    1   17    9 o 18   54.48    9.51  124.60   64.73   36.31  238.46  149.26  238.46  0.70 
1 1 1    1   17   10 o 17  130.02   13.84  135.74  237.17   96.20  237.99   45.22   57.99  0.91 
1 1 1    1   17   11 o  9  258.15   49.82  330.85   89.75  178.95   90.50  141.95  270.50  0.97 
1 1 1    1   17   12 o 12   90.94    9.15   65.11  223.28   68.08  219.30    4.83  219.30  0.72 
1 1 1    1   17   13 o  7   48.39   10.11   93.48  356.77   25.61  173.13  111.91  173.13  0.63 
1 1 1    1   17   14 o  9  266.22  118.30  312.95  330.23  179.40  329.95  113.72  149.95  0.89 
1 1 1    1   17   15 o 18  147.59   46.02  159.82   91.04  113.42   91.65   36.65  271.65  0.89 
1 1 1    1   17   16 o 17  175.87   66.98  256.61  181.25   84.52  181.27  152.78    1.27  0.91 
1 1 1    1   17   17 o  6   40.37    8.49    8.54  173.98    1.92    0.22    8.62    0.22  0.06 
1 1 1    1   17   18 o  3  138.90   27.80  130.97  268.50  133.48  268.84   15.17  268.84  0.91 
1 1 1    1   17   19 o 14   26.49    8.03   33.02  250.81   19.08   69.90   47.30   69.90  0.17 
1 1 1    1   17   20 o  4  114.46    9.83  186.74   78.92   45.34   80.98  125.64  260.98  0.94 
1 1 1    1   17   21 o 11   37.69    8.33   35.54  220.91   11.40   35.39   46.75   35.39  0.32 
1 1 1    1   17   22 o  5  128.29   56.60  132.84  188.38   88.08  189.11   33.31    9.11  0.82 
1 1 1    1   17   23 o  4   88.60    8.23   67.09   65.72   82.84   64.11   24.30   64.11  0.80 
1 1 1    1   17   24 o 17  167.98   66.28  212.29  148.16  110.01  148.30   82.61  328.30  0.90 
1 1 1    1   17   25 o 13  154.00   51.67  161.77   61.49  130.20   61.56   17.40  241.56  0.90 
1 1 1    1   17   26 o  4   92.71    8.70   94.45  356.77   81.97  356.25    2.84  176.25  0.90 
1 1 1    1   17   27 o 13   96.43    9.91   47.07  247.52  113.13  246.41   71.22  246.41  0.80 
1 1 1    1   17   28 o  7  196.38   26.85  191.95   37.93  203.30   37.90   24.47   37.90  0.97 
1 1 1    1   17   29 o 18  229.66   42.60  220.92  143.25  238.86  143.26   32.37  143.26  0.97 
1 1 1    1   17   30 o  5  139.23   34.66  155.27  167.44  117.28  167.37   29.22  347.37  0.95 
1 1 1    1   17   31 o 19  153.24   48.00  166.80  242.05  127.85  242.05   30.69   62.05  0.93 
1 1 1    1   17   32 o  6  106.96   22.16  104.72  314.79  101.37  314.79    1.53  314.79  0.94 
1 1 1    1   17   33 o 18  217.70   49.18  227.41  272.34  203.30  272.34   14.17   92.34  0.97 
1 1 1    1   17   34 o 17   94.67    8.35   70.50  135.35  110.26  135.35   42.63  135.35  0.94 
1 1 1    1   17   35 o 16   98.48   10.20   68.59  348.91  119.14  348.91   53.15  348.91  0.94 
1 1 1    1   17   36 f  0  239.07   83.60  243.18   36.25  234.74   36.25    0.00    0.00  0.00 
1 1 1    1   17   37 o 17   86.98    7.48   94.57   63.86   75.34   63.86   16.16  243.86  0.96 
1 1 1    1   17   38 o  8   44.73    6.91   63.98  106.68   17.75  106.68   44.18  286.68  0.89 
1 1 1    1   17   39 o 15   84.84    7.90   75.89  249.61   88.95  249.61   15.46  249.61  0.96 
1 1 1    1   17   40 o  5  104.49    9.03  100.41  341.73  106.74  341.73    9.47  341.73  0.98 
1 1 1    1   17   41 o 10   86.85    9.40   87.52  114.06   83.85  114.06    0.98  294.06  0.97 
1 1 1    1   17   42 o  4   22.14    6.29   20.75  243.88    5.69  243.88   14.43   63.88  0.58 
1 1 1    1   17   43 o 13   59.24    6.90   64.01  275.62   52.27  275.62    9.82   95.62  0.97 
1 1 1    1   17   44 o 16   97.80   11.00  104.27  255.86   91.81  255.86    9.38   75.86  0.99 
1 1 1    1   18    0 o 10   41.44   22.69  114.50  270.00   53.43   90.00  156.29   90.00  0.60 
1 1 1    1   18    1 o  4  144.46   12.21  167.61  113.99  117.51  115.98   33.30  295.98  0.93 
1 1 1    1   18    2 o  6  127.73   11.15  140.33  261.12  100.81  256.88   30.09   76.88  0.91 
1 1 1    1   18    3 o  6  151.84   14.78  154.65  134.53  121.65  133.61   41.24  313.61  0.94 
1 1 1    1   18    4 o  7  195.77   23.42  190.23  277.67  182.91  281.76    8.02  101.76  0.95 
1 1 1    1   18    5 o  1  127.15   13.33   91.35  174.57  132.83  172.09   49.53  172.09  0.85 
1 1 1    1   18    6 o 17   64.97   16.27  125.32  270.34   14.70   90.93  129.82   90.93  0.77 
1 1 1    1   18    7 o 18   50.27   14.25   73.82  329.97   14.32  144.75   79.78  144.75  0.51 
1 1 1    1   18    8 o 10  204.90   40.17  188.63   67.49  207.59   65.07   29.10   65.07  0.94 
1 1 1    1   18    9 o  7  122.98   11.61  110.79  231.22  116.14  230.62   12.93  230.62  0.89 
1 1 1    1   18   10 o  7  241.38  103.16  270.05  194.80  174.01  195.37   79.58   15.37  0.89 
1 1 1    1   18   11 o 13   76.49    8.59   84.44  352.77   35.59  350.23   47.93  170.23  0.78 
1 1 1    1   18   12 o  4  202.73   60.22  184.69  104.74  193.70  105.05   17.31  105.05  0.91 
1 1 1    1   18   13 o  7  271.33  106.08  344.30   59.91  188.27   60.71  120.14  240.71  0.92 
1 1 1    1   18   14 o 14  173.03   43.64  234.22  197.34  113.78  197.69   98.54   17.69  0.94 
1 1 1    1   18   15 o 17  126.22   14.80  150.05   26.69   97.72   26.91   39.01  206.91  0.93 
1 1 1    1   18   16 o  4  135.49   22.74  144.65   85.39  114.71   87.69   21.70  267.69  0.93 
1 1 1    1   18   17 o  8  177.48   20.24  210.62  262.87  147.16  262.37   47.95   82.37  0.96 
1 1 1    1   18   18 o  7   97.05    9.21  100.73  264.23   77.11  263.17   16.36   83.17  0.88 
1 1 1    1   18   19 o 14  133.78   18.54   92.83   23.76  155.37   21.59   71.49   21.59  0.89 
1 1 1    1   18   20 o  1  101.70    9.80   69.73   22.39  107.96   20.49   49.58   20.49  0.82 
1 1 1    1   18   21 o  5  175.33   63.36  179.79  171.99  153.44  170.97    4.95  350.97  0.89 
1 1 1    1   18   22 o  6  152.89   36.48  158.91    8.01  139.83    8.38    4.71  188.38  0.93 
1 1 1    1   18   23 o 14   99.68    9.24   64.64  154.53  109.94  153.41   50.82  153.41  0.85 
1 1 1    1   18   24 o  6  185.58   76.34  228.02  128.91  126.00  129.34   82.24  309.34  0.90 
1 1 1    1   18   25 o  1   55.76    9.44   70.12  328.61   20.90  329.05   45.21  149.05  0.78 
1 1 1    1   18   26 o 11  131.38   15.40  122.88  241.47  136.09  241.19   22.19  241.19  0.95 
1 1 1    1   18   27 o 15  101.61    8.80   85.01  105.06  108.70  105.15   29.02  105.15  0.93 
1 1 1    1   18   28 o 16  155.59   36.85  127.25  239.00  171.69  238.93   52.00  238.93  0.94 
1 1 1    1   18   29 o 12   89.29    7.68   53.96  326.18  109.46  326.15   58.23  326.15  0.90 
1 1 1    1   18   30 o 11  123.55   28.14  163.15  329.82   81.61  329.82   73.73  149.82  0.96 
1 1 1    1   18   31 o 11   52.67    8.66   45.21  182.86   40.89  182.86    2.28    2.86  0.80 
1 1 1    1   18   32 o  1  167.39   19.09  146.88  317.78  186.47  317.78   45.80  317.78  0.98 
1 1 1    1   18   33 o 17   83.87    8.07   52.39  354.67  102.07  354.67   51.75  354.67  0.91 
1 1 1    1   18   34 o  9  180.60   42.23  180.99   41.50  172.65   41.50    1.72  221.49  0.96 
1 1 1    1   18   35 o 12  231.09   61.32  194.24  185.26  250.54  185.26   62.84  185.26  0.95 
1 1 1    1   18   36 o  6  115.59   13.23  123.53  130.66  105.40  130.66   14.13  310.66  0.97 
1 1 1    1   18   37 o  2   81.72    7.26   77.89   57.43   80.50   57.43    5.10   57.43  0.95 
1 1 1    1   18   38 o  2   94.25    8.33   85.67  335.99   99.27  335.98   16.30  335.98  0.97 
1 1 1    1   18   39 o 12   79.53    7.07   85.37  224.92   71.04  224.92   11.68   44.92  0.97 
1 1 1    1   18   40 o 12   67.77    5.87   61.34   87.51   70.00   87.51   10.55   87.51  0.96 
1 1 1    1   18   41 o  1   89.34    8.29   88.92   40.17   88.63   40.17    2.40   40.17  0.98 
1 1 1    1   18   42 o 19   53.73    8.79   46.75  222.32   55.92  222.32   10.57  222.32  0.94 
1 1 1    1   19    0 o  4   29.41   18.76   36.10  270.00   22.42   90.00   56.03   90.00  0.19 
1 1 1    1   19    1 o 15  193.12   37.11  223.64  249.86  154.72  248.58   58.70   68.58  0.95 
1 1 1    1   19    2 o  6  215.20   40.03  260.52  255.65  174.74  255.12   63.87   75.12  0.96 
1 1 1    1   19    3 o 17   66.30   12.43   88.80  126.70   11.87  132.31   73.50  312.31  0.73 
1 1 1    1   19    4 o  5   82.95   10.84  114.74  156.29   40.50  156.17   56.01  336.17  0.83 
1 1 1    1   19    5 o 12  146.53   13.08  232.41    0.54   63.05    2.28  155.21  182.28  0.96 
1 1 1    1   19    6 o  7  168.93   18.38  179.35  299.87  158.25  297.54    4.63  117.54  0.95 
1 1 1    1   19    7 o 14  163.67   27.90  195.53  145.49  132.71  145.78   44.03  325.78  0.95 
1 1 1    1   19    8 o 16  168.39   33.06  213.73  117.17  125.17  114.57   68.63  294.57  0.95 
1 1 1    1   19    9 o  6  131.67   15.73  116.50  277.26  127.49  276.48   14.71  276.48  0.91 
1 1 1    1   19   10 o 14  141.58   18.50  183.68  271.50   95.66  270.63   76.72   90.63  0.95 
1 1 1    1   19   11 o 12  146.93   23.63  141.62  175.95  143.91  175.61   16.04  175.61  0.92 
1 1 1    1   19   12 o 13  223.03   51.16  252.01  113.47  195.85  114.23   33.24  294.23  0.95 
1 1 1    1   19   13 o  4  318.02   41.25  260.75  290.83  378.16  290.64  135.99  290.64  0.98 
1 1 1    1   19   14 o 16  319.72   30.80  371.12  169.57  292.90  170.13   44.85  350.13  0.99 
1 1 1    1   19   15 o  8  181.90   20.88  191.48  175.15  177.11  174.62    4.51  174.62  0.96 
1 1 1    1   19   16 o  6  152.09   21.30  173.82  330.11  132.13  331.41   24.56  151.41  0.95 
1 1 1    1   19   17 o  7   64.94    8.33   52.37  172.92   33.67  168.72   11.07  348.72  0.60 
1 1 1    1   19   18 o 14  141.86   28.56  113.73  120.16  152.04  120.55   45.99  120.55  0.91 
1 1 1    1   19   19 o 16   81.99    7.58   67.67   58.32   70.66   61.79   11.88   61.79  0.79 
1 1 1    1   19   20 o 11   97.31    8.21  105.57  286.08   81.75  285.55   12.39  105.55  0.90 
1 1 1    1   19   21 o 15  205.42   46.26  237.11  121.74  177.97  122.20   37.65  302.20  0.96 
1 1 1    1   19   22 o 10  140.02   15.55  101.26  155.59  168.53  155.18   75.18  155.18  0.94 
1 1 1    1   19   23 o  3  121.19   16.56   42.20  146.79  157.61  146.28  119.17  146.28  0.81 
1 1 1    1   19   24 o  5  179.97   24.47  182.18  232.77  179.46  232.58    9.57  232.58  0.97 
1 1 1    1   19   25 o  5   82.97    9.73   78.87  209.93   75.74  210.11    2.21  210.11  0.90 
1 1 1    1   19   26 o 13  170.28   33.14  139.88   56.44  192.74   56.34   60.80   56.34  0.95 
1 1 1    1   19   27 o  4  162.18   50.95  151.75  358.84  155.80  358.85   12.09  358.85  0.92 
1 1 1    1   19   28 o 10  146.35   29.45  158.53   84.24  130.87   84.24   19.98  264.24  0.96 
1 1 1    1   19   29 o  4   54.11    8.16   76.13   15.83   23.86   15.83   48.77  195.83  0.89 
1 1 1    1   19   30 o  7  118.32   10.70  117.15  242.78  117.12  242.78    5.03  242.78  0.97 
1 1 1    1   19   31 o 15  206.33   59.59  182.10   92.76  212.92   92.76   38.20   92.76  0.94 
1 1 1    1   19   32 o  7  123.99   15.32  132.65   48.21  113.30   48.21   14.34  228.21  0.97 
1 1 1    1   19   33 o  4   42.63    9.05   60.66  262.37   13.33  262.37   45.20   82.37  0.84 
1 1 1    1   19   34 o  7  142.32   20.97  131.20  234.81  149.47  234.81   22.55  234.81  0.97 
1 1 1    1   19   35 o 16   41.35    7.99   41.67  127.58   25.22  127.58   15.11  307.58  0.79 
1 1 1    1   19   36 o  6   23.99    6.88   32.47  337.14    3.61  157.14   35.05  157.14  0.58 
1 1 1    1   19   37 o 13   76.68    7.37   60.55  115.26   86.39  115.26   27.75  115.26  0.95 
1 1 1    1   19   38 o 10   82.59    7.21   84.82   29.45   77.88   29.45    4.31  209.45  0.97 
1 1 1    1   19   39 o 12   82.68    7.17   72.32  126.80   90.14  126.80   20.02  126.80  0.97 
1 1 1    1   19   40 o 12   39.07    7.32   27.14   14.67   39.38   14.67   13.06   14.67  0.84 
1 1 1    1   19   41 o 12   87.14    9.17   81.41  199.06   91.92  199.06   12.93  199.06  0.98 
1 1 1    1   20    0 o  1  412.33  398.09  444.31  270.00  230.37  270.00  182.75   90.00  0.78 
1 1 1    1   20    1 o 15  134.96   11.45  147.91   48.33  115.55   49.07   21.40  229.07  0.94 
1 1 1    1   20    2 o 18  149.44   12.66  162.26  129.68  131.65  128.18   19.78  308.18  0.95 
1 1 1    1   20    3 f  0   85.02   12.81   87.56  329.21   81.75  332.93    0.00    0.00  0.00 
1 1 1    1   20    4 o  5  145.23   12.61  152.64  314.78  133.50  315.53    6.51  135.53  0.94 
1 1 1    1   20    5 o 14   89.27   11.93   98.92  305.55   60.82  302.83   28.82  122.83  0.84 
1 1 1    1   20    6 o  2   85.44   12.04  126.03  140.75   33.38  141.09   83.35  321.09  0.88 
1 1 1    1   20    7 o  6  119.23   11.40   71.46  110.60  135.44  110.14   69.60  110.14  0.84 
1 1 1    1   20    8 o  4  104.22   11.11   97.19  243.37   92.89  246.40    3.71  246.40  0.87 
1 1 1    1   20    9 o  8  160.57   14.03  147.85  273.15  169.14  273.35   33.97  273.35  0.95 
1 1 1    1   20   10 o 13  150.34   13.76  155.85   12.53  140.13   11.58    5.08  191.58  0.95 
1 1 1    1   20   11 o  1   33.23   10.35   20.13  305.41    8.84  139.44   27.78  139.44  0.15 
1 1 1    1   20   12 o 18   64.57   10.96   30.53  321.98   20.56  331.04    0.99  151.04  0.33 
1 1 1    1   20   13 o 16  190.24   40.64  190.21  303.54  186.01  302.97   12.30  302.97  0.95 
1 1 1    1   20   14 o 16  184.36   42.50  228.77  342.39  143.61  343.07   63.64  163.07  0.95 
1 1 1    1   20   15 o  9   36.32   10.16   20.86  117.40    6.32  311.14   27.27  311.14  0.20 
1 1 1    1   20   16 o 19   66.57    9.50   50.10  252.27   40.06  249.22    6.39   69.22  0.65 
1 1 1    1   20   17 o 13  158.56   25.88  154.84  347.46  160.38  345.76   20.37  345.76  0.95 
1 1 1    1   20   18 o 15   69.83    9.25   90.53  220.66   34.91  219.70   48.57   39.70  0.85 
1 1 1    1   20   19 o 19   74.45    9.35   44.65   70.54   63.21   70.73   22.13   70.73  0.70 
1 1 1    1   20   20 o  8  108.98    9.20  119.78  196.72   94.37  196.44   15.91   16.44  0.94 
1 1 1    1   20   21 o  7  177.85   62.69   92.62  181.54  201.11  181.49  116.34  181.49  0.80 
1 1 1    1   20   22 o 18   39.84   11.16   47.16  153.20    1.30  153.74   42.48  333.74  0.57 
1 1 1    1   20   23 o  5  144.58   12.30  133.98   23.03  153.72   23.24   27.84   23.24  0.97 
1 1 1    1   20   24 o 15  113.01    9.61  125.57  203.68   99.05  203.72   19.11   23.72  0.96 
1 1 1    1   20   25 o 12   52.16    9.87   57.07   29.38   31.06   29.44   23.09  209.44  0.82 
1 1 1    1   20   26 o  4   33.56    9.41   53.49  137.40    3.83  317.40   54.73  317.40  0.70 
1 1 1    1   20   27 o 12  149.11   31.11  133.89  148.92  156.85  148.92   29.12  148.92  0.95 
1 1 1    1   20   28 o  8   48.21   11.70   44.18  199.67   30.53  199.67   11.73   19.67  0.75 
1 1 1    1   20   29 o 13   36.74    9.41   37.12  176.58   11.46  176.59   24.14  356.59  0.64 
1 1 1    1   20   30 o  3  124.98   14.00  127.07  196.70  120.67  196.70    1.51   16.70  0.97 
1 1 1    1   20   31 o 16   71.00    8.22   58.49   89.27   72.52   89.27   16.13   89.27  0.91 
1 1 1    1   20   32 o  8  125.83   17.39  100.18  305.01  145.24  305.01   48.39  305.01  0.96 
1 1 1    1   20   33 o 10   28.89    8.18   57.12  151.59   10.74  331.59   66.02  331.59  0.77 
1 1 1    1   20   34 o  2   74.86    6.55   70.67  289.47   73.08  289.47    4.67  289.47  0.95 
1 1 1    1   20   35 o 15   38.28    9.13   43.39  259.82   20.13  259.82   21.89   79.82  0.81 
1 1 1    1   20   36 o 13  136.82   12.45  118.82  145.15  153.73  145.15   38.62  145.15  0.98 
1 1 1    1   20   37 o  5   75.63    6.65   52.60  182.23   92.64  182.23   41.66  182.23  0.95 
1 1 1    1   20   38 o 12   51.70    6.92   26.86  150.18   63.80  150.18   37.76  150.18  0.87 
1 1 1    1   20   39 o  3  102.70    8.71  104.67   90.21  100.95   90.21    0.58  270.21  0.99 
1 1 1    1   20   40 o  6  163.85   24.48  162.13  243.73  165.52  243.73    8.20  243.73  0.99 
1 1 1    1   21    0 o 10  208.38   46.12  265.82  270.00  179.11  270.00   58.54   90.00  1.00 
1 1 1    1   21    1 o 13  129.56   13.28  147.54    1.09  109.03    2.07   24.59  182.07  0.94 
1 1 1    1   21    2 o  4  182.20   15.31  175.36  115.70  191.85  116.04   33.33  116.04  0.96 
1 1 1    1   21    3 o  3   97.23   14.80  169.87  269.80   22.95  269.90  134.29   89.90  0.93 
1 1 1    1   21    4 o  1  100.23   14.04  132.42  352.59   60.40  352.76   61.30  172.76  0.91 
1 1 1    1   21    5 o 12  116.64   12.29  119.23   75.45  105.00   77.10    3.35  257.10  0.91 
1 1 1    1   21    6 o  2   68.35   14.46   81.32  297.04   28.55  293.98   46.92  113.98  0.76 
1 1 1    1   21    7 o  9   76.65   13.40  103.35  354.78   34.84  354.50   59.65  174.50  0.84 
1 1 1    1   21    8 o 11   91.24   11.09   65.40  295.87   85.49  296.57   28.24  296.57  0.78 
1 1 1    1   21    9 o 12  156.31   16.62  127.36  158.52  176.74  162.41   59.08  162.41  0.94 
1 1 1    1   21   10 o  8  180.18   25.89  165.86   40.98  196.12   40.27   48.86   40.27  0.95 
1 1 1    1   21   11 o 17  190.39   33.29  182.90   54.06  194.91   54.73   26.27   54.73  0.95 
1 1 1    1   21   12 o 10  218.59   50.28  206.54   92.45  229.19   93.10   44.72   93.10  0.95 
1 1 1    1   21   13 o  5  146.81   13.79  213.28  125.02   92.05  125.22   99.92  305.22  0.97 
1 1 1    1   21   14 o 13   55.92   11.56   18.15  230.51   11.66  221.66    2.91   41.66  0.23 
1 1 1    1   21   15 o 19   88.12    9.79   63.74   52.88   87.61   52.29   29.67   52.29  0.83 
1 1 1    1   21   16 o  6  202.98   31.25  259.72  105.11  158.30  104.93   79.19  284.93  0.97 
1 1 1    1   21   17 o  8   27.52    9.35   27.90   38.86   12.36  219.82   38.04  219.82  0.24 
1 1 1    1   21   18 f  0  164.27   53.12   77.52  255.43   70.70  254.61    0.00    0.00  0.00 
1 1 1    1   21   19 x 10       ?       ?   41.62  206.88   39.45  206.90    0.00    0.00  0.00 
1 1 1    1   21   20 o 15   81.80   12.99   57.16   42.99   84.30   43.00   30.52   43.00  0.84 
1 1 1    1   21   21 o 18  135.70   11.89  149.85  246.90  122.76  246.92   17.83   66.92  0.97 
1 1 1    1   21   22 o  4  178.56   34.89  125.59  183.05  220.29  183.02  101.57  183.02  0.95 
1 1 1    1   21   23 o  3  123.46   10.92  101.43  136.70  141.08  136.70   44.74  136.70  0.96 
1 1 1    1   21   24 o  4  183.38   33.45  146.69  172.32  213.44  172.32   73.77  172.32  0.96 
1 1 1    1   21   25 o 19  176.26   30.31  197.25  289.44  155.39  289.44   32.87  109.44  0.97 
1 1 1    1   21   26 o  7   90.05   13.15   77.16  100.84   93.92  100.84   20.09  100.84  0.93 
1 1 1    1   21   27 o  1  110.60    9.43   87.50  286.80  127.87  286.80   43.96  286.80  0.96 
1 1 1    1   21   28 o  6   95.43    8.42   61.46  107.13  118.95  107.13   59.86  107.13  0.93 
1 1 1    1   21   29 o  9  121.01   10.55  114.14  356.52  125.12  356.52   15.10  356.52  0.97 
1 1 1    1   21   30 o  1  135.44   19.08   81.08  235.44  179.78  235.44  101.43  235.44  0.95 
1 1 1    1   21   31 o 17  106.59    9.27  131.70  325.38   80.53  325.38   46.90  145.38  0.98 
1 1 1    1   21   32 o 11   61.07    8.10   81.19  179.20   35.86  179.20   42.73  359.20  0.94 
1 1 1    1   21   33 o 18  143.23   24.74  173.86   19.98  111.63   19.98   56.72  199.98  0.98 
1 1 1    1   21   34 o  7  123.35   10.91  118.07  251.56  127.64  251.56   13.27  251.56  0.98 
1 1 1    1   21   35 o 16   72.89    7.27   61.79  264.48   78.85  264.48   18.98  264.48  0.95 
1 1 1    1   21   36 o 14  100.69    8.94   97.25  343.63  103.01  343.63    8.73  343.63  0.98 
1 1 1    1   21   37 f  0   41.61    7.90   21.27  239.37   20.62  239.37    0.00    0.00  0.00 
1 1 1    1   21   38 o 11   35.84    9.93   30.64  220.16   31.20  220.16    1.47  220.16  0.85 
1 1 1    1   22    0 o 11  175.90   38.63  178.57   90.00  188.69   90.00   25.60   90.00  1.00 
1 1 1    1   22    1 o 12  145.20   12.93  169.93   36.51  122.94   36.29   31.98  216.29  0.96 
1 1 1    1   22    2 o  8  172.53   14.72  160.46  359.94  187.72    0.36   44.20    0.36  0.96 
1 1 1    1   22    3 o  7   64.42   16.23   85.67  197.36   20.54  199.48   58.45   19.48  0.77 
1 1 1    1   22    4 f  0   62.03   15.75   64.03   76.90   57.55   78.35    0.00    0.00  0.00 
1 1 1    1   22    5 o 19  107.10   13.75  159.94   10.40   56.10    9.85   88.60  189.85  0.94 
1 1 1    1   22    6 o 12  142.40   12.86  158.33  145.72  129.38  145.78   12.92  325.78  0.95 
1 1 1    1   22    7 o 17  238.95   31.01  241.07   65.23  250.23   64.56   34.72   64.56  0.97 
1 1 1    1   22    8 o 15   47.75   13.61   31.20  352.24    5.75  344.84   23.26  164.84  0.36 
1 1 1    1   22    9 f  0   97.28   13.09   91.57  177.93   82.54  178.97    0.00    0.00  0.00 
1 1 1    1   22   10 o  6  174.34   15.19  204.60  187.57  153.22  187.19   32.84    7.19  0.97 
1 1 1    1   22   11 o 11  101.50   12.82   92.50  221.15  100.19  221.33   18.30  221.33  0.90 
1 1 1    1   22   12 o  9  109.97   13.27  139.43  128.79   80.06  128.60   47.11  308.60  0.94 
1 1 1    1   22   13 o  3   78.93   15.15  145.76  140.70   11.15  140.56  123.46  320.56  0.92 
1 1 1    1   22   14 o 19  284.89   90.07  215.17  252.05  321.26  251.65  122.29  251.65  0.91 
1 1 1    1   22   15 o 12  215.79   29.27  153.37  251.46  274.08  250.98  131.21  250.98  0.97 
1 1 1    1   22   16 o  2   40.22   12.24   62.37  102.11    4.21  282.11   62.04  282.11  0.67 
1 1 1    1   22   17 o  3   62.05   15.03   51.41  165.96   44.43  166.73    4.13  346.73  0.75 
1 1 1    1   22   18 o 16   49.63   12.80   36.91  325.06   24.99  325.23    9.65  145.23  0.60 
1 1 1    1   22   19 o  6  128.11   11.32   89.29   68.35  159.60   68.21   75.31   68.21  0.95 
1 1 1    1   22   20 o 12  101.30    9.57   68.49  233.48  123.40  233.47   58.42  233.47  0.93 
1 1 1    1   22   21 o  4  109.04    9.34   97.16  167.30  116.30  167.29   23.86  167.29  0.96 
1 1 1    1   22   22 o  3  184.06   27.94  134.28  280.00  228.01  280.00   99.98  280.00  0.97 
1 1 1    1   22   23 o 18  118.32   10.85  127.32  324.81  108.02  324.81   13.63  144.81  0.97 
1 1 1    1   22   24 o 10   42.56   12.65   40.80   33.73   19.46   33.72   19.61  213.72  0.69 
1 1 1    1   22   25 o 10  117.26   10.15  109.35  257.22  122.03  257.22   17.09  257.22  0.97 
1 1 1    1   22   26 o 18  108.84    9.54   87.89   31.57  124.13   31.57   39.59   31.57  0.96 
1 1 1    1   22   27 o 18  237.70   37.19  216.66  150.97  256.75  150.97   47.85  150.97  0.98 
1 1 1    1   22   28 o 13  128.86   11.59   49.68  198.72  193.69  198.72  145.68  198.72  0.94 
1 1 1    1   22   29 o  1   28.12    8.89   30.54  224.68    0.63  224.68   28.92   44.68  0.54 
1 1 1    1   22   30 o 12  161.14   38.78  175.66   62.60  140.11   62.60   29.91  242.60  0.96 
1 1 1    1   22   31 o  6   52.92    9.26   64.50  255.67   33.97  255.67   28.47   75.67  0.91 
1 1 1    1   22   32 o  7   79.35    8.42   70.90   83.90   82.66   83.90   13.99   83.90  0.95 
1 1 1    1   22   33 o  7  120.30   10.72  105.61  306.43  133.46  306.43   31.13  306.43  0.98 
1 1 1    1   22   34 o 14  121.66   13.30  121.52   52.29  121.29   52.29    3.51   52.29  0.98 
1 1 1    1   22   35 f  0   85.96    7.36   96.10   64.84   93.18   64.84    0.00    0.00  0.00 
1 1 1    1   22   36 o  7  103.27   10.24   99.28  129.81  106.92  129.81   10.61  129.81  0.98 
1 1 1    1   22   37 o 12   47.94   10.13   58.39   88.93   34.49   88.93   22.17  268.93  0.95 
1 1 1    1   23    0 o  1   30.46   21.37   51.54  270.00   22.02   90.00   68.48   90.00  0.40 
1 1 1    1   23    1 o 19   61.89   17.84   84.25  242.95   19.93  243.23   57.84   63.23  0.79 
1 1 1    1   23    2 o 17  153.03   15.40  154.27  127.58  153.70  128.12   13.45  128.12  0.96 
1 1 1    1   23    3 o 10  166.20   15.34  182.33   95.15  155.12   94.61   12.15  274.61  0.97 
1 1 1    1   23    4 o 11  103.74   18.51  131.55   20.48   71.39   20.44   49.73  200.44  0.93 
1 1 1    1   23    5 o 18   34.93   12.33   44.67    4.69   10.58  181.46   49.58  181.46  0.41 
1 1 1    1   23    6 x  5       ?       ?  165.31  196.78  151.33  196.93    0.00    0.00  0.00 
1 1 1    1   23    7 o  9  129.63   16.24  129.59  235.13  126.46  235.51    7.30  235.51  0.95 
1 1 1    1   23    8 o 17  238.53   77.12  173.02  113.19  269.19  113.55  109.33  113.55  0.90 
1 1 1    1   23    9 o  8  240.71   75.80  119.17  189.70  301.25  190.51  190.14  190.51  0.86 
1 1 1    1   23   10 o 14  122.78   19.89  138.22  257.21  104.97  257.72   22.81   77.72  0.95 
1 1 1    1   23   11 o 16   43.40   15.33  131.16  322.25   46.53  142.10  167.25  142.10  0.85 
1 1 1    1   23   12 o 12  160.64   20.34  182.81   41.89  142.00   41.85   28.28  221.85  0.97 
1 1 1    1   23   13 o 15   62.00   18.36   52.71  170.34   41.49  169.90    7.41  349.90  0.73 
1 1 1    1   23   14 o 11  102.49   14.16   98.47  211.22   99.20  210.81    6.58  210.81  0.94 
1 1 1    1   23   15 o 17   56.45   13.63   29.01  242.38   37.35  242.30    9.99  242.30  0.57 
1 1 1    1   23   16 o 18   52.34   13.30   52.18  274.27   31.21  274.41   18.11   94.41  0.77 
1 1 1    1   23   17 f  0   53.60   12.89   42.76   35.48   40.63   35.47    0.00    0.00  0.00 
1 1 1    1   23   18 o 12   74.50   12.01   42.55  164.79   83.69  164.79   43.18  164.79  0.83 
1 1 1    1   23   19 o  1   92.12   10.80   82.40  198.47   94.43  198.47   15.87  198.47  0.94 
1 1 1    1   23   20 f  0  168.61   14.35  144.51  191.96  138.05  191.96    0.00    0.00  0.00 
1 1 1    1   23   21 o  6   50.15   14.27   86.70  340.14    5.60  340.14   77.38  160.14  0.88 
1 1 1    1   23   22 o  6   76.91   15.34   66.63  205.77   74.69  205.77   10.79  205.77  0.90 
1 1 1    1   23   23 o  8  102.88   11.26   75.97  113.16  121.62  113.16   48.62  113.16  0.95 
1 1 1    1   23   24 o 12  149.90   13.22  153.90   56.58  146.02   56.58    2.18  236.57  0.98 
1 1 1    1   23   25 o 11   69.34   13.02   80.96  299.35   49.96  299.35   28.18  119.35  0.92 
1 1 1    1   23   26 o  5  177.87   30.50  149.65  248.83  200.23  248.83   55.49  248.83  0.97 
1 1 1    1   23   27 o 11   43.67   11.27   75.08  324.52    4.53  324.52   68.12  144.52  0.88 
1 1 1    1   23   28 o  9   81.98    9.22   71.15  210.83   86.13  210.83   17.25  210.83  0.95 
1 1 1    1   23   29 o  5   36.10   10.07   33.50  197.25   18.58  197.25   13.86   17.25  0.71 
1 1 1    1   23   30 o 19   99.18    9.15   98.98  282.51   97.14  282.51    1.27  282.51  0.97 
1 1 1    1   23   31 o  9   57.27   10.33   45.62  100.32   58.80  100.32   14.60  100.32  0.90 
1 1 1    1   23   32 o 19   77.98    8.26   86.85   35.96   67.03   35.96   17.15  215.96  0.97 
1 1 1    1   23   33 o  9  146.25   19.25  131.33  122.91  160.06  122.91   32.72  122.91  0.98 
1 1 1    1   23   34 f  0   90.38   10.08   81.64  218.37   79.19  218.37    0.00    0.00  0.00 
1 1 1    1   23   35 o  8   92.25   12.70   95.01  236.98   88.66  236.98    3.53   56.98  0.98 
1 1 1    1   24    0 o 11   31.18   22.68    8.35   90.00    2.21  270.00    9.61  270.00  0.08 
1 1 1    1   24    1 o  1   53.37   18.14  100.54  243.34    3.69   63.75   96.66   63.75  0.84 
1 1 1    1   24    2 o 17   77.28   22.48  121.58  194.69   25.58  194.58   88.31   14.58  0.90 
1 1 1    1   24    3 f  0   67.28   21.46   85.21  195.13   79.34  195.34    0.00    0.00  0.00 
1 1 1    1   24    4 o 10  153.66   29.19  156.40  117.24  147.96  117.32    2.22  117.32  0.96 
1 1 1    1   24    5 o  8   86.64   25.62  148.08   28.61   22.37   28.19  115.48  208.19  0.92 
1 1 1    1   24    6 o 12   81.18   23.95   77.40  134.63   65.36  134.81    6.90  314.81  0.85 
1 1 1    1   24    7 o  2  147.15   17.85  115.51  260.37  173.50  260.55   65.30  260.55  0.96 
1 1 1    1   24    8 o 18  299.09   27.74  250.34  286.87  355.50  286.85  120.29  286.85  0.99 
1 1 1    1   24    9 o  7   79.22   19.37   66.15  168.60   73.05  168.45   11.03  168.45  0.85 
1 1 1    1   24   10 o 14   57.25   15.80   77.81  166.82   24.01  166.93   49.16  346.93  0.85 
1 1 1    1   24   11 o 14   76.49   15.99   78.85  149.62   62.67  149.67   11.87  329.67  0.90 
1 1 1    1   24   12 o 12   56.77   15.10   42.32   50.07   42.84   50.13    2.73   50.13  0.73 
1 1 1    1   24   13 o  6  112.12   13.61  120.62  148.12  101.12  148.12   13.56  328.12  0.96 
1 1 1    1   24   14 o 12  131.64   11.98   94.06  241.68  163.52  241.68   73.97  241.68  0.96 
1 1 1    1   24   15 o 13  187.60   20.27  147.37  304.06  226.43  304.05   85.94  304.05  0.98 
1 1 1    1   24   16 o  1  103.64   12.68   96.54  341.71  105.24  341.71   13.08  341.71  0.95 
1 1 1    1   24   17 o  1   71.38   15.44   65.59  234.87   63.81  234.87    1.10  234.87  0.89 
1 1 1    1   24   18 o  7   65.55   15.94   65.32  283.66   52.11  283.66   10.44  103.66  0.87 
1 1 1    1   24   19 o 10   54.14   16.23   42.36  341.41   40.08  341.41    0.56  161.41  0.75 
1 1 1    1   24   20 o 18   95.34   13.37   70.85  211.78  109.77  211.78   41.68  211.78  0.93 
1 1 1    1   24   21 f  0  132.26   12.22  144.28  256.73  138.91  256.73    0.00    0.00  0.00 
1 1 1    1   24   22 o 17   82.40   13.99   73.54  201.98   81.78  201.98   10.84  201.98  0.93 
1 1 1    1   24   23 o  9  164.55   20.06   81.17  149.82  237.49  149.82  159.04  149.82  0.96 
1 1 1    1   24   24 o 17  117.51   10.88  115.85  332.27  116.63  332.27    4.54  332.27  0.97 
1 1 1    1   24   25 o 12   63.07   12.13   59.47  329.77   55.96  329.77    1.60  149.77  0.90 
1 1 1    1   24   26 o 16  114.93    9.84  122.60   79.48  106.11   79.48   12.57  259.48  0.98 
1 1 1    1   24   27 o 11   61.55   11.24   66.58   99.55   49.23   99.55   15.24  279.55  0.92 
1 1 1    1   24   28 f  0   95.74   10.34   78.09   46.57   75.64   46.57    0.00    0.00  0.00 
1 1 1    1   24   29 o  9   67.34   11.35   67.08  311.43   61.83  311.44    3.17  131.44  0.94 
1 1 1    1   24   30 o 18   89.58    8.94   80.05  237.09   96.35  237.09   18.76  237.09  0.97 
1 1 1    1   24   31 o  2   33.83    9.72    8.91   68.75   16.36   68.74    7.73   68.74  0.37 
1 1 1    1   24   32 o 12   66.25   11.45   87.92  119.05   42.98  119.05   42.30  299.05  0.97 
1 1 1    1   24   33 o 10   53.90   13.71   38.07  347.59   60.42  347.59   23.48  347.59  0.90 
1 1 1    1   25    0 o  7  133.95   28.83  124.26  270.00  150.07  270.00   32.25  270.00  1.00 
1 1 1    1   25    1 o  6   74.21   20.16   53.78   91.13   70.31   91.09   19.34   91.09  0.82 
1 1 1    1   25    2 o 18  116.99   19.70   99.33  290.22  126.75  290.23   32.60  290.23  0.94 
1 1 1    1   25    3 o 13  108.63   20.05  121.71  274.91   91.11  274.93   24.38   94.93  0.95 
1 1 1    1   25    4 o  8  149.81   16.63  118.86   26.69  177.23   26.69   64.38   26.69  0.97 
1 1 1    1   25    5 o  2  205.22   17.26  209.35  188.68  206.09  188.68    7.13  188.68  0.99 
1 1 1    1   25    6 o  1  225.84   19.40  228.69  132.78  228.95  132.78   11.50  132.78  0.99 
1 1 1    1   25    7 o  7   86.88   17.40   75.27  293.98   86.55  293.98   14.94  293.98  0.91 
1 1 1    1   25    8 o  5  230.83   23.04  229.78  343.29  236.98  343.29   18.20  343.29  0.99 
1 1 1    1   25    9 o 15  283.00   32.55  229.14  358.18  339.32  358.18  120.96  358.18  0.99 
1 1 1    1   25   10 o  6  236.86   21.98  227.43  178.62  251.15  178.61   34.24  178.61  0.99 
1 1 1    1   25   11 o  8   90.61   16.61   88.83  255.48   84.17  255.48    0.64   75.48  0.93 
1 1 1    1   25   12 o  7  182.90   16.09  183.77  259.01  184.57  259.01    8.93  259.01  0.98 
1 1 1    1   25   13 o 17   59.76   16.49   23.18  148.43   44.63  148.43   22.46  148.43  0.56 
1 1 1    1   25   14 o 12  107.59   18.30   98.75   22.92  109.41   22.92   14.80   22.92  0.95 
1 1 1    1   25   15 o  5  111.02   15.05  103.97   41.35  113.01   41.35   13.27   41.35  0.96 
1 1 1    1   25   16 o  5   91.80   14.51  113.36   28.20   66.44   28.20   42.47  208.20  0.96 
1 1 1    1   25   17 o  6   54.46   15.48   57.26  148.13   35.71  148.13   19.39  328.13  0.83 
1 1 1    1   25   18 o 19   76.40   15.85  101.71  257.04   45.41  257.04   52.60   77.04  0.94 
1 1 1    1   25   19 o  3  141.11   13.26  137.63  350.74  143.29  350.74   10.45  350.74  0.98 
1 1 1    1   25   20 o  1  193.93   16.77   66.32   31.19  309.64   31.19  245.51   31.19  0.96 
1 1 1    1   25   21 o 18  138.31   12.22  156.48  265.65  120.38  265.65   31.03   85.65  0.98 
1 1 1    1   25   22 o  2  123.29   10.88  126.74  304.42  118.47  304.42    4.19  124.42  0.98 
1 1 1    1   25   23 o  2  143.41   12.33  103.15   75.16  180.31   75.16   80.46   75.16  0.98 
1 1 1    1   25   24 o  2   95.96   10.69   88.11  111.43   99.66  111.43   14.34  111.43  0.96 
1 1 1    1   25   25 o 18   74.73   13.06   54.95   95.66   84.48   95.66   31.27   95.66  0.92 
1 1 1    1   25   26 o 16  114.59   12.59   89.64  221.38  135.94  221.38   49.10  221.38  0.97 
1 1 1    1   25   27 o 19   59.59   12.74   57.39  195.58   53.99  195.58    1.62   15.58  0.92 
1 1 1    1   25   28 o 11   63.86   11.58   51.35  130.48   68.79  130.48   19.00  130.48  0.93 
1 1 1    1   25   29 o 11   41.27   11.14   34.33    5.81   36.45    5.81    3.17    5.81  0.84 
1 1 1    1   25   30 o  5   50.49   13.08   37.20  312.40   53.40  312.40   17.32  312.40  0.89 
1 1 1    1   25   31 o 12   40.11   12.45   13.11  222.33   36.43  222.33   23.70  222.33  0.61 
1 1 1    1   26    0 o  6   50.87   31.84   79.80  270.00   17.29  270.00   58.97   90.00  0.92 
1 1 1    1   26    1 o 15  125.08   21.82  130.46  336.15  115.73  336.15    8.96  156.15  0.96 
1 1 1    1   26    2 o  1   84.26   22.03   89.35  106.50   68.34  106.50   17.07  286.50  0.91 
1 1 1    1   26    3 o  8   59.45   18.65   29.14    8.03   44.81    8.04   16.95    8.04  0.61 
1 1 1    1   26    4 o 11   75.58   20.51   66.49  258.55   68.31  258.54    4.71  258.54  0.87 
1 1 1    1   26    5 o 13  124.48   20.34  106.78  136.10  135.58  136.10   33.42  136.10  0.95 
1 1 1    1   26    6 o  2  149.29   19.95  128.21  290.15  166.76  290.15   44.03  290.15  0.97 
1 1 1    1   26    7 o  4  161.36   19.96  160.05  175.83  162.20  175.83    8.91  175.83  0.98 
1 1 1    1   26    8 o  8   63.70   18.27   65.71   35.30   46.67   35.30   16.31  215.30  0.86 
1 1 1    1   26    9 o  3   56.32   16.97   52.72   12.86   40.15   12.86   10.42  192.86  0.81 
1 1 1    1   26   10 o 15  212.48   18.29  190.83   33.43  236.21   33.43   53.01   33.43  0.99 
1 1 1    1   26   11 o  4  218.46   18.98  221.12  287.23  219.58  287.23    7.08  287.23  0.99 
1 1 1    1   26   12 o  8  102.09   17.32   94.76  104.38  102.26  104.38   11.10  104.38  0.95 
1 1 1    1   26   13 o  6   90.01   17.86   82.44   71.36   88.03   71.36    8.64   71.36  0.93 
1 1 1    1   26   14 o 12   96.48   19.34  139.32  239.99   50.98  239.99   83.35   59.99  0.96 
1 1 1    1   26   15 o 16   87.79   18.94   85.84  113.80   80.43  113.80    2.45  293.80  0.93 
1 1 1    1   26   16 o  3  217.68   29.60   81.26   27.73  337.47   27.73  258.91   27.73  0.96 
1 1 1    1   26   17 o  2   47.14   14.98   77.91  114.55    7.29  114.55   68.08  294.55  0.88 
1 1 1    1   26   18 f  0   39.02   12.67   60.80  202.79   58.84  202.79    0.00    0.00  0.00 
1 1 1    1   26   19 o 11   54.81   14.29   51.99   20.11   43.31   20.11    7.01  200.11  0.85 
1 1 1    1   26   20 o 15  158.72   13.75  145.99   11.94  171.22   11.94   29.89   11.94  0.98 
1 1 1    1   26   21 o  5   64.29   14.15   84.94   94.89   37.99   94.89   44.25  274.89  0.94 
1 1 1    1   26   22 o  1   51.26   14.10   31.30  231.47   47.89  231.47   17.58  231.47  0.76 
1 1 1    1   26   23 o  9  105.13   14.50   85.39  134.13  120.11  134.13   37.39  134.13  0.96 
1 1 1    1   26   24 o  7  121.25   12.19  112.10  211.13  129.18  211.13   20.55  211.13  0.98 
1 1 1    1   26   25 o  7   51.30   12.97   61.29  316.65   34.61  316.65   24.80  136.65  0.92 
1 1 1    1   26   26 o  9   39.00   11.59   20.26   88.35   32.84   88.35   13.19   88.35  0.67 
1 1 1    1   26   27 o 18   97.14   11.01   96.56  227.02   96.75  227.02    3.11  227.02  0.98 
1 1 1    1   26   28 o  2   46.76   14.26   39.34   62.80   44.05   62.80    5.88   62.80  0.88 
1 1 1    1   26   29 o  1   72.72   14.25   88.71   58.57   55.14   58.57   30.94  238.57  0.97 
1 1 1    1   27    0 o  5   44.27   29.43   52.53   90.00   17.99   90.00   32.55  270.00  0.77 
1 1 1    1   27    1 o  1   65.72   20.22   86.98  252.63   34.28  252.63   49.41   72.63  0.90 
1 1 1    1   27    2 o 19  142.80   21.08  121.38   13.82  159.25   13.82   42.45   13.82  0.97 
1 1 1    1   27    3 o 13   51.81   17.26   18.45  125.42   27.46  125.41    9.71  125.41  0.44 
1 1 1    1   27    4 o  2   48.78   16.49   52.15  123.21   26.10  123.22   24.12  303.22  0.78 
1 1 1    1   27    5 o 18   53.59   17.55   63.67  280.32   28.60  280.32   32.72  100.32  0.84 
1 1 1    1   27    6 o  2  127.27   21.48  128.37  216.03  121.79  216.03    1.91   36.03  0.96 
1 1 1    1   27    7 o 11   50.45   16.71   61.46   40.89   24.38   40.89   34.87  220.89  0.83 
1 1 1    1   27    8 o  4   67.98   19.67   63.25  271.93   56.87  271.93    4.16   91.93  0.87 
1 1 1    1   27    9 o  8  263.68   24.98  209.86   86.09  318.56   86.09  115.93   86.09  0.99 
1 1 1    1   27   10 o  6  302.24   25.37  100.63   55.64  494.20   55.64  396.96   55.64  0.98 
1 1 1    1   27   11 o 12  154.87   20.27   71.03  134.63  225.90  134.63  157.20  134.63  0.95 
1 1 1    1   27   12 o 19   46.30   15.85   61.84  257.48   17.10  257.48   42.72   77.48  0.83 
1 1 1    1   27   13 o  7   67.43   18.29   99.96  199.63   28.48  199.63   68.25   19.63  0.93 
1 1 1    1   27   14 o  6   50.94   16.44   51.28   35.45   33.72   35.45   15.91  215.45  0.82 
1 1 1    1   27   15 o  1   47.61   14.56   75.71  323.85   11.27  323.85   62.02  143.85  0.89 
1 1 1    1   27   16 o  3  186.27   16.36  171.68  208.86  201.73  208.86   35.53  208.86  0.99 
1 1 1    1   27   17 o 11  146.96   13.41  137.01   89.96  156.34   89.96   23.67   89.96  0.98 
1 1 1    1   27   18 o 18   80.00   17.19   68.09  227.05   82.48  227.05   16.54  227.05  0.93 
1 1 1    1   27   19 o 15   46.32   14.42   29.10  288.97   38.16  288.97    9.97  288.97  0.72 
1 1 1    1   27   20 o  7   68.93   16.28   64.39  195.34   64.70  195.34    2.31  195.34  0.92 
1 1 1    1   27   21 o 10  110.62   14.73  106.89   42.82  112.14   42.82    8.56   42.82  0.98 
1 1 1    1   27   22 o  9  116.75   12.22   95.54  211.73  135.84  211.73   43.23  211.73  0.98 
1 1 1    1   27   23 o  8   55.48   13.92   61.41  283.88   43.16  283.88   16.39  103.88  0.93 
1 1 1    1   27   24 o 11   50.96   13.50   40.61  235.54   50.97  235.54   11.59  235.54  0.89 
1 1 1    1   27   25 o 14   77.58   16.22   82.52  311.41   69.14  311.40   10.91  131.40  0.96 
1 1 1    1   27   26 o  6   48.93   14.94   22.14  100.90   55.26  100.90   33.78  100.90  0.78 
1 1 1    1   28    0 o  1   30.29   22.15    4.30  270.00    0.47  270.00    3.69   90.00  0.08 
1 1 1    1   28    1 o 19   49.41   17.14   57.50   53.54   25.50   53.54   30.13  233.54  0.82 
1 1 1    1   28    2 o 10   49.88   17.27   79.53  244.02   10.57  244.02   66.37   64.02  0.88 
1 1 1    1   28    3 o  6   46.31   16.15   65.37  111.07   14.78  111.07   48.47  291.07  0.84 
1 1 1    1   28    4 o  7   50.60   17.15   42.61  154.44   35.43  154.44    5.80  334.44  0.76 
1 1 1    1   28    5 o  5   55.75   18.24   69.42  238.56   29.97  238.56   37.20   58.56  0.87 
1 1 1    1   28    6 o 16   70.80   20.70   64.72  356.35   62.22  356.35    0.42  176.35  0.88 
1 1 1    1   28    7 o 16   67.84   21.45   63.24  252.49   56.78  252.50    4.43   72.50  0.87 
1 1 1    1   28    8 o  7  147.73   24.27  160.12  166.74  133.20  166.74   21.79  346.74  0.98 
1 1 1    1   28    9 o  8   63.23   20.11   27.87  343.68   58.27  343.68   31.29  343.68  0.67 
1 1 1    1   28   10 o 13  130.34   23.09  134.78  156.65  122.20  156.65    8.28  336.65  0.97 
1 1 1    1   28   11 o  8  155.71   21.99  137.12  291.49  171.33  291.49   38.57  291.49  0.98 
1 1 1    1   28   12 o  1   91.75   18.91   77.10  268.70   97.53  268.70   22.88  268.70  0.94 
1 1 1    1   28   13 o 16   90.89   22.19   90.82   66.89   82.87   66.89    5.09  246.89  0.94 
1 1 1    1   28   14 o 10   98.80   22.23   79.42  307.93  108.41  307.93   31.49  307.93  0.94 
1 1 1    1   28   15 o  9  100.00   22.20   97.63  321.70   95.79  321.70    1.20  321.70  0.95 
1 1 1    1   28   16 o 14   74.88   19.02   72.71  197.47   68.48  197.47    1.97   17.47  0.93 
1 1 1    1   28   17 o 17   67.73   18.31   54.03  257.05   69.28  257.05   16.92  257.05  0.90 
1 1 1    1   28   18 o  9   47.37   14.43   28.33  181.19   44.71  181.19   17.25  181.19  0.76 
1 1 1    1   28   19 o 12  132.46   13.38  133.90  352.21  131.47  352.21    1.66  352.21  0.99 
1 1 1    1   28   20 o  8   76.00   15.85   60.28  129.44   84.53  129.44   26.08  129.44  0.94 
1 1 1    1   28   21 o 11   85.87   15.71   89.47  259.61   79.39  259.61    7.39   79.61  0.97 
1 1 1    1   28   22 o 16   62.03   16.61   67.03  111.29   51.52  111.29   13.51  291.29  0.94 
1 1 1    1   28   23 o 18   51.83   15.84   45.28   52.31   49.75   52.31    5.81   52.31  0.90 
1 1 1    1   29    0 o 14   71.55   42.55   94.04   90.00   49.73   90.00   41.34  270.00  0.98 
1 1 1    1   29    1 o 17   79.08   24.38   37.83  311.65   88.68  311.65   52.05  311.65  0.79 
1 1 1    1   29    2 o 16   75.66   23.52   57.30  144.34   76.30  144.34   20.81  144.34  0.87 
1 1 1    1   29    3 o 16  159.88   27.46  162.57  282.36  154.63  282.36    2.81  102.36  0.98 
1 1 1    1   29    4 f  0   82.69   26.68   40.58  281.78   39.30  281.78    0.00    0.00  0.00 
1 1 1    1   29    5 o  7   93.03   28.31   63.22  176.80  103.27  176.80   42.04  176.80  0.88 
1 1 1    1   29    6 o 13   92.27   28.27   43.13  296.04  109.79  296.04   68.02  296.04  0.82 
1 1 1    1   29    7 o  4   99.40   29.81   37.87  200.16  121.33  200.16   84.65  200.16  0.79 
1 1 1    1   29    8 o  3   84.81   27.09   33.05  346.55   95.82  346.55   63.80  346.55  0.75 
1 1 1    1   29    9 o  2   82.79   23.72   80.85  242.25   74.63  242.25    3.70   62.25  0.92 
1 1 1    1   29   10 o 11  181.32   23.87  172.90   33.39  189.45   33.39   21.93   33.39  0.98 
1 1 1    1   29   11 o 17   93.49   23.52   80.88  253.35   96.63  253.35   18.25  253.35  0.94 
1 1 1    1   29   12 o  1   94.58   19.62  116.83   54.28   69.46   54.28   43.77  234.28  0.97 
1 1 1    1   29   13 o 11   59.92   17.40   26.02    3.24   65.69    3.24   40.47    3.24  0.76 
1 1 1    1   29   14 o  9   82.19   18.86   68.53  131.10   87.82  131.09   21.38  131.09  0.94 
1 1 1    1   29   15 o 17   55.21   16.22   30.73   11.49   60.20   11.49   30.40   11.49  0.81 
1 1 1    1   29   16 o 18   47.45   14.94   16.29  317.67   42.75  317.67   26.96  317.67  0.62 
1 1 1    1   29   17 o  2  104.74   17.72   85.54  328.07  119.93  328.07   36.96  328.07  0.97 
1 1 1    1   29   18 o  5   49.67   15.73   31.18   82.91   52.62   82.91   22.38   82.91  0.83 
1 1 1    1   29   19 o  6   50.62   16.11   45.72  246.73   46.59  246.73    2.23  246.73  0.90 
1 1 1    1   29   20 o 10   72.42   17.79   76.58   91.83   64.22   91.83   10.11  271.83  0.96 
1 1 1    1   30    0 o  5   57.57   37.92   56.47  270.00   49.83  270.00    4.90   90.00  0.91 
1 1 1    1   30    1 o  3   93.49   26.34   74.43  241.44  100.16  241.44   28.02  241.44  0.92 
1 1 1    1   30    2 o 12  161.98   27.13  168.40    5.78  154.21    5.78    9.02  185.78  0.98 
1 1 1    1   30    3 o 12   73.67   23.39   42.85  138.67   82.84  138.67   41.31  138.67  0.84 
1 1 1    1   30    4 o 13   95.03   26.26   89.52  320.65   91.39  320.65    4.61  320.65  0.94 
1 1 1    1   30    5 o  8  127.12   24.38  112.79  317.92  136.58  317.92   27.24  317.92  0.97 
1 1 1    1   30    6 o 19   72.24   21.09   53.18  270.12   77.70  270.12   26.14  270.12  0.89 
1 1 1    1   30    7 o  5   58.23   18.55   40.42  127.16   59.60  127.16   20.41  127.16  0.85 
1 1 1    1   30    8 o  3   67.05   19.90   58.03  219.24   65.31  219.24    9.05  219.24  0.91 
1 1 1    1   30    9 o  9   92.01   21.83   67.72  143.54  106.79  143.54   41.13  143.54  0.94 
1 1 1    1   30   10 o 19   86.36   21.58   80.18  329.74   85.58  329.74    7.82  329.74  0.95 
1 1 1    1   30   11 o  7  118.22   20.79  111.00  134.15  122.58  134.15   14.92  134.15  0.97 
1 1 1    1   30   12 o  8   75.81   20.35   54.52  344.55   86.37  344.55   33.48  344.55  0.92 
1 1 1    1   30   13 o 19   79.90   21.07   67.70  143.69   84.11  143.69   18.43  143.69  0.94 
1 1 1    1   30   14 o 13   63.30   18.86   56.38  257.62   61.82  257.62    7.12  257.62  0.92 
1 1 1    1   30   15 o 11   59.23   18.12   53.00  268.83   57.29  268.84    5.85  268.84  0.92 
1 1 1    1   31    0 o 19   64.24   42.10   49.64   90.00   66.57   90.00   18.41   90.00  0.89 
1 1 1    1   31    1 o 10   91.24   27.97   78.57  353.16   92.96  353.16   16.73  353.16  0.93 
1 1 1    1   31    2 o  4   76.77   24.14   22.29  210.44   89.16  210.43   67.54  210.43  0.72 
1 1 1    1   31    3 o  8  185.67   29.41  192.95   72.49  178.50   72.49    8.70  252.49  0.98 
1 1 1    1   31    4 o  8   86.28   25.20   78.86   21.81   85.02   21.81    8.51   21.81  0.94 
1 1 1    1   31    5 o  4   76.01   23.24   41.55  294.35   92.57  294.35   52.26  294.35  0.87 
1 1 1    1   31    6 o 15   71.91   21.96   13.72  110.74   71.72  110.74   58.41  110.74  0.59 
1 1 1    1   31    7 o 10   72.31   21.77   59.85  307.32   75.23  307.32   17.15  307.32  0.92 
1 1 1    1   31    8 o 12  107.81   24.97   81.04  317.48  126.97  317.48   48.33  317.48  0.95 
1 1 1    2    0    0 x  8       ?       ? 1457.49  180.00  238.20  180.00    0.00    0.00  0.00 
1 1 1    2    0    1 x 15       ?       ?  771.72   90.00  173.94   90.00    0.00    0.00  0.00 
1 1 1    2    0    2 o 17  162.73  131.50 1297.61    0.00   28.03  360.00  246.54  180.00  0.93 
1 1 1    2    0    3 o 14  510.37   21.87 1220.67  270.00  376.21  270.00  268.32   90.00  1.00 
1 1 1    2    0    4 o 18  254.75    9.88  948.06  180.00  246.86  180.00   15.77    0.00  1.00 
1 1 1    2    0    5 o  5  313.45   12.14  633.53  270.00  423.32  270.00  219.74  270.00  1.00 
1 1 1    2    0    6 o  6  320.68   13.38  325.28  180.00  243.51  180.00  154.35    0.00  1.00 
1 1 1    2    0    7 o  1  162.42    6.79  359.79   90.00  169.61   90.00   18.59   90.00  0.99 
1 1 1    2    0    8 o  7  115.42    5.17  159.25  180.00   16.27  360.00    6.84  360.00  0.11 
1 1 1    2    0    9 o 14  193.08  259.30  645.38  270.00   71.74   90.00  410.20   90.00  0.69 
1 1 1    2    0   10 o 11   45.01   90.48   18.21  180.00   52.32    0.00  119.75    0.00  0.17 
1 1 1    2    0   11 f  0  215.12    9.50  110.39  270.00   66.83   90.00    0.00    0.00  0.00 
1 1 1    2    0   12 o 12  485.93   20.81  168.51  180.00  606.46  180.00  241.07  180.00  1.00 
1 1 1    2    0   13 o  1   27.22    4.44  357.60   90.00  144.07  270.00  311.93  270.00  0.44 
1 1 1    2    0   14 o  1   41.35    8.51  206.12  180.00  101.13    0.00  247.71    0.00  0.55 
1 1 1    2    0   15 o 19  472.73   20.45  315.51   90.00  566.62   90.00  187.78   90.00  1.00 
1 1 1    2    0   16 o  4   78.04  241.34   35.74  360.00   12.90  180.00   28.61  180.00  0.02 
1 1 1    2    0   17 o  6   46.70   67.57  161.87   90.00   74.49  270.00  179.87  270.00  0.33 
1 1 1    2    0   18 o 11  389.91   16.63  267.38  180.00  493.53  180.00  207.23  180.00  1.00 
1 1 1    2    0   19 o  1  238.22   10.24  291.07   90.00  167.20   90.00  142.05  270.00  1.00 
1 1 1    2    0   20 o 10  151.37  178.87  223.65    0.00   49.03  180.00  331.65  180.00  0.77 
1 1 1    2    0   21 o  6 1042.59   45.26  859.82   90.00 1173.88   90.00  262.59   90.00  1.00 
1 1 1    2    0   22 o  5  293.43   65.93   75.33  180.00  326.56  180.00  292.00  180.00  0.62 
1 1 1    2    0   23 o  1  113.95    5.75    7.17  270.00   71.17  270.00   18.86  270.00  0.54 
1 1 1    2    0   24 o 17  179.44    8.24  170.64  180.00  187.81  180.00   17.97  180.00  1.00 
1 1 1    2    0   25 o 13  116.31   71.18  111.54  270.00   58.91  270.00   48.24   90.00  0.71 
1 1 1    2    0   26 o 10  701.26   33.09  627.55    0.00  777.40  360.00  152.29  360.00  1.00 
1 1 1    2    0   27 o  7  121.78  373.81  154.98  270.00  120.67   90.00  271.57   90.00  0.12 
1 1 1    2    0   28 o 15  315.65   14.39  341.80  180.00  279.52  180.00   72.25    0.00  1.00 
1 1 1    2    0   29 o 15   97.70  233.35  116.13  270.00   66.40   90.00  162.95   90.00  0.15 
1 1 1    2    0   30 o 18  236.90  479.31  216.73  180.00  114.59  360.00  330.68  360.00  0.21 
1 1 1    2    0   31 f  0  100.00   14.85  163.09  270.00  148.34  270.00    0.00    0.00  0.00 
1 1 1    2    0   32 o  4  202.81    8.48  134.13    0.00  282.85    0.00  160.11    0.00  1.00 
1 1 1    2    0   33 o 16   69.69  147.37   91.49   90.00   47.12  270.00  121.62  270.00  0.20 
1 1 1    2    0   34 o 12  179.36  182.58  193.52  180.00   69.89  180.00  112.20    0.00  0.70 
1 1 1    2    0   35 o 13  216.00   42.17   62.21  270.00  364.49  270.00  309.81  270.00  0.97 
1 1 1    2    0   36 o 18  121.81  374.50  183.65  180.00  132.08    0.00  298.22    0.00  0.14 
1 1 1    2    0   37 o  9  411.58   18.28  438.13  270.00  430.43  270.00   37.70  270.00  1.00 
1 1 1    2    0   38 o 10   29.54    7.57    5.20    0.00    1.90  180.00    6.46  180.00  0.05 
1 1 1    2    0   39 o 10  204.54    9.56  168.43   90.00  252.77   90.00   96.46   90.00  1.00 
1 1 1    2    0   40 o 10   34.41    8.28   26.87  180.00    0.04  180.00   24.96    0.00  0.36 
1 1 1    2    0   41 o 17   51.52   10.89   34.32  270.00   39.44  270.00    7.17  270.00  0.70 
1 1 1    2    0   42 o 12   13.40    7.71    3.43  180.00    2.53    0.00    5.79    0.00  0.03 
1 1 1    2    0   43 o 15   22.99    8.37   30.38  270.00    9.99   90.00   39.01   90.00  0.41 
1 1 1    2    0   44 o  9  145.37  109.73  163.48  180.00  115.18  180.00   41.58    0.00  0.94 
1 1 1    2    0   45 o 11   91.46  108.68  158.40   90.00    8.48  270.00  160.98  270.00  0.79 
1 1 1    2    0   46 o 19   67.31   42.83   51.88    0.00   57.91    0.00    7.77    0.00  0.80 
1 1 1    2    0   47 o 16   14.20    7.66    9.53   90.00    5.97  270.00   15.19  270.00  0.11 
1 1 1    2    0   48 o  5   58.53   27.18   48.55    0.00   61.79  360.00   14.78  360.00  0.93 
1 1 1    2    0   49 o  3   11.96    7.24   12.88   90.00    8.19  270.00   20.67  270.00  0.18 
1 1 1    2    0   50 o  3   38.72    5.56   66.13  180.00   13.26  180.00   50.85    0.00  1.00 
1 1 1    2    0   51 o  8   94.43   83.98  100.66  270.00   61.30  270.00   36.32   90.00  0.84 
1 1 1    2    0   52 o  9   51.31    7.70   42.52  180.00   61.36  180.00   20.10  180.00  1.00 
1 1 1    2    1    0 o  1  267.48   86.06 1796.34  180.00  129.95  180.00  275.06    0.00  1.00 
1 1 1    2    1    1 o  2  266.57   38.00  667.20  331.31  345.50  307.03  204.90  307.03  0.91 
1 1 1    2    1    2 o  4  357.49   36.77  966.81    9.86  356.20   25.50   15.85   25.50  0.97 
1 1 1    2    1    3 f  0  222.73    6.63  304.57  290.31  166.01  238.47    0.00    0.00  0.00 
1 1 1    2    1    4 o 16  518.50   15.12  533.35  256.86  642.27  296.38  260.93  296.38  0.99 
1 1 1    2    1    5 o 11  239.20    7.02  228.41  246.78  215.05  255.64   27.67   75.64  0.96 
1 1 1    2    1    6 o  2  299.23    8.40  200.95   29.25  318.77   88.73   58.28   88.73  0.97 
1 1 1    2    1    7 o 14  223.56    6.70  285.70  331.59  284.56   52.31  165.60   52.31  0.90 
1 1 1    2    1    8 o 18  335.64   10.79  315.89   69.99  362.21   72.03   70.39   72.03  0.97 
1 1 1    2    1    9 o  6  318.70   52.29  151.01  174.81  301.70  196.43    9.05   16.43  0.96 
1 1 1    2    1   10 o 10   51.88   16.74   39.81  114.65   54.89  171.83  157.34  171.83  0.46 
1 1 1    2    1   11 o 15  406.73   12.18  562.49  324.45  349.17  314.04  103.99  134.04  0.99 
1 1 1    2    1   12 o 14  198.17    6.09  262.79  324.79  175.32  330.25   19.62  150.25  0.93 
1 1 1    2    1   13 o 13  295.62   92.27  242.96  254.28  277.94  265.73   19.21  265.73  0.91 
1 1 1    2    1   14 o 11  244.77   83.14  286.48  212.73  182.76  220.48   75.69   40.48  0.90 
1 1 1    2    1   15 o 15  412.42   12.87  421.97   63.99  441.13   51.78   71.15   51.78  0.98 
1 1 1    2    1   16 o  9  254.22    7.98  293.33  286.88  149.79  299.71  194.28  119.71  0.97 
1 1 1    2    1   17 o 19  343.68   10.63  517.01  247.35  276.70  250.42  121.30   70.42  0.98 
1 1 1    2    1   18 o  8  458.63   14.20  295.38  117.31  485.26  125.41   65.44  125.41  0.99 
1 1 1    2    1   19 o 12  413.49   12.85  460.34   61.93  401.37   61.34   11.92  241.34  0.99 
1 1 1    2    1   20 o  5  278.51   68.05  352.13  189.27  206.51  191.62  113.34   11.62  0.94 
1 1 1    2    1   21 o  6  397.37   11.64  286.00  321.58  514.19  315.39  253.12  315.39  0.98 
1 1 1    2    1   22 o 15  561.53   17.17  532.02  174.71  568.38  178.60   23.25  178.60  0.99 
1 1 1    2    1   23 o  9  778.29   22.51  702.61  165.34  825.92  163.12  102.75  163.12  1.00 
1 1 1    2    1   24 o 18  376.67   12.38  376.22   53.81  378.65   53.25   17.66   53.25  0.98 
1 1 1    2    1   25 o 16  542.83  174.89  590.52   10.16  407.15   10.50  213.29  190.50  0.95 
1 1 1    2    1   26 o  7  388.52   11.02  304.28  268.01  473.88  271.66  185.42  271.66  0.98 
1 1 1    2    1   27 o  9  224.78    7.38  143.65  345.16  265.87  344.23  106.78  344.23  0.95 
1 1 1    2    1   28 f  0  243.41   20.62   71.37  303.00   60.99  291.65    0.00    0.00  0.00 
1 1 1    2    1   29 o 13  445.65   13.85  356.43  299.81  530.59  297.51  179.24  297.51  0.99 
1 1 1    2    1   30 o  3   76.22    9.84   74.13   94.43   33.41   93.55   35.11  273.55  0.67 
1 1 1    2    1   31 o  5  138.57   67.25  169.76  128.87   70.22  130.00   86.24  310.00  0.82 
1 1 1    2    1   32 o  8  180.90   56.99  139.78  278.27  184.31  280.18   52.50  280.18  0.87 
1 1 1    2    1   33 o  3  153.71   34.67  119.39  251.71  167.50  255.08   61.87  255.08  0.89 
1 1 1    2    1   34 o 11   87.02   21.21   75.94   16.22   62.79   12.19    3.84  192.19  0.74 
1 1 1    2    1   35 o  5  159.97   39.05  126.04   23.20  172.56   21.80   56.70   21.80  0.90 
1 1 1    2    1   36 o  3  124.82   35.52  189.45  345.44   58.89  345.00  113.39  165.00  0.93 
1 1 1    2    1   37 o 18  273.07   68.80  221.96  297.18  311.02  298.14  108.40  298.14  0.94 
1 1 1    2    1   38 o 15   69.08    8.98   85.50   34.32   37.77   34.13   40.93  214.13  0.84 
1 1 1    2    1   39 o 16  175.00   79.22  178.75  142.69  134.15  142.72   31.79  322.72  0.86 
1 1 1    2    1   40 o  2   81.64    8.30   67.92  272.17   80.19  271.83   16.70  271.83  0.88 
1 1 1    2    1   41 o 17   84.21   16.11   86.08  335.87   72.11  335.75    9.17  155.75  0.91 
1 1 1    2    1   42 o  5   54.58    4.92   49.67   14.41   43.30   14.42    3.95  194.42  0.83 
1 1 1    2    1   43 o 17  123.92   30.54  132.77  231.55  107.61  231.55   19.21   51.55  0.95 
1 1 1    2    1   44 o  6  109.35   13.40   93.78  215.61  118.94  215.61   29.01  215.61  0.96 
1 1 1    2    1   45 o 16   49.39    4.19   49.52   58.88   35.67   58.88   12.00  238.88  0.84 
1 1 1    2    1   46 o 16   72.55   10.99   62.48   96.96   72.02   96.96   11.62   96.96  0.91 
1 1 1    2    1   47 o  6   74.89   10.27   69.66   64.65   72.47   64.65    5.06   64.65  0.93 
1 1 1    2    1   48 o  2   71.18    9.45   95.54  122.40   43.76  122.40   48.75  302.40  0.96 
1 1 1    2    1   49 o  7   37.57    4.32   36.45  138.46   27.06  138.46    8.26  318.46  0.83 
1 1 1    2    1   50 o 13   59.58    6.20   63.39  306.54   51.94  306.54    9.51  126.54  0.95 
1 1 1    2    1   51 o 19   74.39    9.47   75.45  267.88   71.17  267.88    2.01   87.88  0.97 
1 1 1    2    1   52 o  8  102.57    9.58  104.87   42.07  100.95   42.07    0.82  222.07  0.99 
1 1 1    2    2    0 o 11  909.57   44.08 1151.67    0.00 1101.56  360.00  383.99  360.00  1.00 
1 1 1    2    2    1 o  2  427.44   13.47 1012.02  171.98  433.82  176.37   25.15  176.37  0.99 
1 1 1    2    2    2 o  1  192.47    5.65  229.98  249.93  218.06  233.77   92.69  233.77  0.89 
1 1 1    2    2    3 o 15  117.14    3.72  229.82  305.03   54.06  279.18   20.63  279.18  0.37 
1 1 1    2    2    4 o 10  237.03    7.09  469.88   73.69  248.15   22.00   47.32   22.00  0.95 
1 1 1    2    2    5 o 15  395.77   11.60  550.55  265.29  505.30  312.91  237.93  312.91  0.98 
1 1 1    2    2    6 o  8  236.95    7.06  352.48  117.76  238.68  155.51   27.27  155.51  0.95 
1 1 1    2    2    7 o  3  667.29  176.87  633.17  179.77  694.89  184.13  119.67  184.13  0.95 
1 1 1    2    2    8 o  4  180.50   26.71  195.80  195.75  134.97  209.54   61.33   29.54  0.92 
1 1 1    2    2    9 o 12  287.44    8.95  539.05  340.41  250.50  352.69   57.63  172.69  0.97 
1 1 1    2    2   10 o  4  563.28   17.74  557.04   28.34  615.20   22.19  114.22   22.19  0.99 
1 1 1    2    2   11 o 11  335.86   10.13  189.16   60.54  320.91   88.49   14.95  268.49  0.98 
1 1 1    2    2   12 o  8  260.65    7.81  393.88   76.65  224.57   66.21   54.18  246.21  0.97 
1 1 1    2    2   13 o 15  306.84  119.23  469.31   83.83  135.00   82.63  297.68  262.63  0.93 
1 1 1    2    2   14 o 19  214.34   75.98  154.70  306.40  189.02  292.68   19.44  292.68  0.84 
1 1 1    2    2   15 o  4  288.84    8.88  359.16   68.63  244.79   58.34   72.26  238.34  0.97 
1 1 1    2    2   16 o 14  512.67   15.72  432.84  128.62  501.94  125.04   11.43  305.04  0.99 
1 1 1    2    2   17 o 14  200.11    6.39  234.53   45.37  150.93   57.83   76.02  237.83  0.94 
1 1 1    2    2   18 o 16  217.63    6.88  180.25  273.72  204.47  278.69    1.66   98.69  0.94 
1 1 1    2    2   19 o 11  314.50  107.58  284.39  175.97  273.48  181.01   23.55    1.01  0.91 
1 1 1    2    2   20 o  8  267.42   89.55  129.06  234.49  278.84  244.09  105.14  244.09  0.85 
1 1 1    2    2   21 o 16  301.16    9.36  217.80  316.32  321.18  314.70   59.37  314.70  0.97 
1 1 1    2    2   22 o 17  485.75   14.08  418.59  268.84  518.04  271.63   76.15  271.63  0.99 
1 1 1    2    2   23 o 19  694.48   18.49  592.79  179.58  796.76  178.07  213.58  178.07  0.99 
1 1 1    2    2   24 o  5  326.87  101.74  399.47  197.43  223.75  194.30  166.41   14.30  0.94 
1 1 1    2    2   25 o 16  520.71   16.79  463.83  322.48  568.88  320.93  106.42  320.93  0.99 
1 1 1    2    2   26 f  0  516.42   15.00  531.43   64.15  524.66   63.68    0.00    0.00  0.00 
1 1 1    2    2   27 o 13  203.66   70.18  168.57  103.37  187.86  106.00   27.52  106.00  0.85 
1 1 1    2    2   28 f  0  357.16   11.59  333.55    9.71  322.04    9.18    0.00    0.00  0.00 
1 1 1    2    2   29 o  4  238.04    7.24  246.31  285.60  226.98  286.09    8.84  106.09  0.97 
1 1 1    2    2   30 o  1  103.36   27.42  106.45  173.07   67.22  173.76   32.96  353.76  0.81 
1 1 1    2    2   31 o 16  208.03   84.06  283.81  218.67  114.69  219.33  148.68   39.33  0.91 
1 1 1    2    2   32 f  0  110.86   25.48  146.21  120.46  133.59  121.84    0.00    0.00  0.00 
1 1 1    2    2   33 o 13  403.52  146.84  381.56   58.75  383.49   58.03   30.68   58.03  0.91 
1 1 1    2    2   34 f  0  153.00   47.93  129.64  220.08  116.29  217.20    0.00    0.00  0.00 
1 1 1    2    2   35 o  1  127.90   22.52  111.05  211.01  130.92  210.20   31.92  210.20  0.90 
1 1 1    2    2   36 o 16  146.25   74.60  184.31   63.77   78.67   64.55   84.59  244.55  0.83 
1 1 1    2    2   37 o  6   83.94   26.21   97.95   70.54   50.45   70.79   37.27  250.79  0.82 
1 1 1    2    2   38 o  1  132.98   40.46  162.76  216.15   95.99  216.28   52.26   36.28  0.92 
1 1 1    2    2   39 o 19  147.31   39.85  136.34    3.65  145.19    3.57   19.38    3.57  0.92 
1 1 1    2    2   40 o 14   29.44    6.04   21.74  117.10    5.15  297.35   26.23  297.35  0.27 
1 1 1    2    2   41 o 15   74.05    9.36  106.83  140.55   37.23  140.50   63.67  320.50  0.93 
1 1 1    2    2   42 o 12   57.67    5.17   62.40    1.27   41.73    1.26   17.66  181.26  0.88 
1 1 1    2    2   43 o 17   68.55    6.08   47.30   63.85   73.73   63.85   28.54   63.85  0.87 
1 1 1    2    2   44 o 10   57.51    4.84   59.87  307.91   44.46  307.91   12.98  127.91  0.89 
1 1 1    2    2   45 o 14   44.60    4.07   43.49  170.26   29.23  170.26   12.66  350.26  0.80 
1 1 1    2    2   46 o 17  117.55   21.86  145.95  173.90   86.16  173.90   54.98  353.90  0.97 
1 1 1    2    2   47 o 17   66.43    7.42   80.42  222.09   47.26  222.09   30.57   42.09  0.94 
1 1 1    2    2   48 o  3   43.83    3.81   47.42  152.48   30.71  152.49   15.20  332.49  0.87 
1 1 1    2    2   49 o 16   56.82    5.24   62.88  300.05   45.86  300.05   15.06  120.05  0.94 
1 1 1    2    2   50 o 13   44.40    3.77   38.66  330.72   42.41  330.72    4.93  330.72  0.90 
1 1 1    2    2   51 o  2   69.35    8.15   75.93   83.99   61.06   83.99   12.58  263.99  0.97 
1 1 1    2    2   52 o 13   80.25    8.20   90.47  299.08   70.25  299.08   17.54  119.08  0.98 
1 1 1    2    3    0 o  1  376.89   15.24 1478.12  180.00  354.42  180.00   44.94    0.00  1.00 
1 1 1    2    3    1 o  3  132.78    3.55  651.81  340.50   99.09    4.44   22.62  184.44  0.83 
1 1 1    2    3    2 o 17  114.97    3.22  275.74  295.72   69.19  260.42   38.99   80.42  0.77 
1 1 1    2    3    3 o 13  204.52    5.84  307.31  201.20  247.94  170.46  131.75  170.46  0.89 
1 1 1    2    3    4 o  6  451.11   13.11  531.74  310.09  523.62  334.40  158.91  334.40  0.98 
1 1 1    2    3    5 o 11  243.33    7.08  442.66  290.82  243.74  265.75   23.66  265.75  0.95 
1 1 1    2    3    6 o  7  381.49   11.80  505.74  285.10  490.21  294.78  237.47  294.78  0.97 
1 1 1    2    3    7 o 11  167.94   82.34  146.71  291.86   82.00  331.21   94.80  151.21  0.77 
1 1 1    2    3    8 o 13  539.79   44.82  656.24   43.06  546.89   42.53   27.50   42.53  0.99 
1 1 1    2    3    9 o  3  752.54   23.17  670.83  136.99  851.56  138.85  206.44  138.85  0.99 
1 1 1    2    3   10 f  0  431.77   13.48  553.79  136.72  488.03  142.95    0.00    0.00  0.00 
1 1 1    2    3   11 o 18   94.32   18.62  110.96  324.70   18.48  345.41    9.79  165.41  0.25 
1 1 1    2    3   12 o 12  299.69   94.73  403.55  187.12  255.69  190.45   38.75   10.45  0.92 
1 1 1    2    3   13 o  2  144.78   23.00  168.29  166.69  110.40  192.00   24.45   12.00  0.85 
1 1 1    2    3   14 o  5  504.09   58.34  693.76  177.65  371.71  176.21  251.40  356.21  0.99 
1 1 1    2    3   15 o 17   43.84    4.56   80.54  130.79   46.05  296.35  119.46  296.35  0.31 
1 1 1    2    3   16 o 19  178.95    5.63  192.49  189.57  163.35  169.83    0.54  169.83  0.91 
1 1 1    2    3   17 f  0   64.90   15.13   85.21  148.67   57.69  179.48    0.00    0.00  0.00 
1 1 1    2    3   18 f  0  177.03    5.62  229.86   70.81  224.76   80.47    0.00    0.00  0.00 
1 1 1    2    3   19 o  4  501.08  178.10  462.04  309.08  447.92  309.46   25.34  129.46  0.92 
1 1 1    2    3   20 o 16  186.39    6.49  273.99  213.00  127.87  208.46   94.04   28.46  0.94 
1 1 1    2    3   21 o 16  961.88   29.77  883.07   11.62 1004.88   10.65   92.34   10.65  1.00 
1 1 1    2    3   22 o  2  523.50   15.12  404.61  274.75  635.20  270.65  236.33  270.65  0.99 
1 1 1    2    3   23 o  9  284.42   87.46  201.02  253.98  297.15  255.42   90.63  255.42  0.89 
1 1 1    2    3   24 o  6  259.85   44.65  243.99  307.92  227.44  304.95   39.50  124.95  0.95 
1 1 1    2    3   25 o 11  182.30   42.02  118.73   48.85  179.99   51.51   43.37   51.51  0.87 
1 1 1    2    3   26 o  7  261.12   57.25  240.55   47.07  242.32   47.99    7.83  227.99  0.94 
1 1 1    2    3   27 o  7  192.50   53.82  122.52   80.42  206.23   83.16   89.79   83.16  0.84 
1 1 1    2    3   28 o  5  181.82   40.26  149.80  268.29  179.60  267.21   30.32  267.21  0.90 
1 1 1    2    3   29 o 12  152.33   32.72  100.36  176.18  163.92  174.86   71.83  174.86  0.84 
1 1 1    2    3   30 o 10   91.75   12.91   74.85   13.17   62.30   13.59   18.92  193.59  0.78 
1 1 1    2    3   31 o  9  151.79   63.87  110.58  290.51  124.20  289.73   12.39  289.73  0.78 
1 1 1    2    3   32 o  5   78.03   16.85   47.01  244.56   43.93  244.99    4.94   64.99  0.59 
1 1 1    2    3   33 o  9  125.95   51.45  167.53  163.00   64.77  164.24   88.23  344.24  0.86 
1 1 1    2    3   34 o  9  195.75   37.12  217.12  213.53  176.56  212.60   20.80   32.60  0.96 
1 1 1    2    3   35 o  3  292.18  100.43  306.13  325.18  259.50  325.57   20.82  145.57  0.92 
1 1 1    2    3   36 o  1   68.41   11.22   86.32   25.31   31.83   24.66   45.03  204.66  0.79 
1 1 1    2    3   37 o 12  122.32   35.79  127.20  102.18  105.31  103.69    6.60  283.69  0.89 
1 1 1    2    3   38 o 12  105.88   38.55  113.67  105.94   77.90  107.04   25.09  287.04  0.85 
1 1 1    2    3   39 o 13  270.92    9.15  255.12  284.34  300.16  284.51   64.02  284.51  0.99 
1 1 1    2    3   40 f  0  111.14   14.94  115.93  128.32  108.47  128.58    0.00    0.00  0.00 
1 1 1    2    3   41 o  5  108.72   23.55   80.82  100.29  121.64  100.22   45.22  100.22  0.91 
1 1 1    2    3   42 o  7   65.62    7.20   82.38  248.70   42.10  248.70   36.35   68.70  0.92 
1 1 1    2    3   43 o 19  121.22   17.55  114.20   99.39  123.71   99.39   14.53   99.39  0.96 
1 1 1    2    3   44 o  9  136.64   16.90  122.43  207.55  147.44  207.55   29.91  207.55  0.97 
1 1 1    2    3   45 o  5  175.67   37.56  160.30  341.04  183.34  341.04   28.85  341.04  0.96 
1 1 1    2    3   46 o  1  114.73   26.01  137.53  338.85   86.63  338.85   46.41  158.85  0.96 
1 1 1    2    3   47 o  7   56.76    5.30   70.34  198.99   37.05  198.99   31.04   18.99  0.93 
1 1 1    2    3   48 o  9   22.91    5.19   36.36   14.71    5.62  194.72   40.83  194.72  0.65 
1 1 1    2    3   49 o 12   32.51    4.78   29.37   68.86   20.39   68.86    8.07  248.86  0.75 
1 1 1    2    3   50 o 19  101.30   15.63   96.06   54.40  103.64   54.40   10.52   54.40  0.97 
1 1 1    2    3   51 o  3   50.97    5.15   71.04   63.60   29.49   63.60   39.42  243.60  0.97 
1 1 1    2    4    0 o  4  403.05   16.92  223.81    0.00  458.98    0.00  111.86    0.00  1.00 
1 1 1    2    4    1 o  4  290.52    7.72  346.59  199.62  285.95  194.61    8.89  194.61  0.97 
1 1 1    2    4    2 o 17  262.99    7.69  389.26    3.82  295.50  330.62   89.44  330.62  0.95 
1 1 1    2    4    3 o  2  238.01    6.41  263.49  303.64  244.42  306.96   37.07  306.96  0.95 
1 1 1    2    4    4 o  1  109.40   39.99  281.46   73.26   41.11  100.23   27.73  280.23  0.50 
1 1 1    2    4    5 o 12  371.93  116.78   82.12  148.73  282.66   73.48  132.46  253.48  0.94 
1 1 1    2    4    6 o  4  332.71   11.14  629.40   67.20  299.70   65.03   51.68  245.03  0.98 
1 1 1    2    4    7 o  3  253.76    8.43  342.53  102.60  231.12  161.64   25.68  341.64  0.96 
1 1 1    2    4    8 o  4  315.20    9.34  290.64  173.82  291.15  170.91   32.63  350.91  0.98 
1 1 1    2    4    9 o  4  160.49    4.99   41.39   28.02  155.30  143.03   33.39  143.03  0.86 
1 1 1    2    4   10 o 16  368.25   10.99  232.81  256.70  393.32  238.97   65.50  238.97  0.98 
1 1 1    2    4   11 o  6  515.82  145.90  729.65  248.03  415.64  225.91  153.25   45.91  0.95 
1 1 1    2    4   12 o  9  247.20  104.34  298.67   51.22  156.93   23.19  118.71  203.19  0.87 
1 1 1    2    4   13 o  2  461.79  133.27  414.00  265.87  450.56  268.81   33.67  268.81  0.94 
1 1 1    2    4   14 o  3  104.47    3.58   95.19  183.68   54.54  175.18   17.49  355.18  0.61 
1 1 1    2    4   15 f  0  224.11    6.69  263.34  323.77  266.62  306.02    0.00    0.00  0.00 
1 1 1    2    4   16 o  7  130.90    4.38   74.51  198.78   89.40  177.65   41.31  357.65  0.84 
1 1 1    2    4   17 o 19  761.20  231.12  721.75  172.32  636.37  166.54  176.02  346.54  0.95 
1 1 1    2    4   18 o  6  139.23   23.18  123.57   33.14  117.06   20.60   32.22   20.60  0.73 
1 1 1    2    4   19 o 10  269.55   78.37  303.50   34.32  215.30   32.19   67.86  212.19  0.92 
1 1 1    2    4   20 f  0  683.19  132.69  631.97   50.48  719.47   46.44    0.00    0.00  0.00 
1 1 1    2    4   21 o 12  387.11   12.00  254.05  241.44  476.67  246.81  197.37  246.81  0.98 
1 1 1    2    4   22 o 11  437.22   13.60  329.40  100.27  492.43  104.56  124.33  104.56  0.98 
1 1 1    2    4   23 o 15  583.87  236.32  721.49   30.73  356.78   31.69  366.81  211.69  0.93 
1 1 1    2    4   24 o 12  242.23   93.63  268.69  155.45  180.74  153.52   65.03  333.52  0.88 
1 1 1    2    4   25 o  5  255.11   86.22  167.51  327.72  263.15  321.87   89.04  321.87  0.86 
1 1 1    2    4   26 f  0  113.28   53.22   96.93  185.11   83.33  193.00    0.00    0.00  0.00 
1 1 1    2    4   27 o  2  206.66    6.89  219.12  148.13  177.18  145.31   42.50  325.31  0.96 
1 1 1    2    4   28 o 11  235.97    8.16  209.12   73.34  254.24   73.51   52.93   73.51  0.97 
1 1 1    2    4   29 o  7  170.93   42.45  120.91  310.23  180.60  310.05   61.51  310.05  0.88 
1 1 1    2    4   30 o  1  240.91  106.34  219.25  278.21  200.67  277.23    6.62   97.23  0.85 
1 1 1    2    4   31 o 13   79.90   16.07   50.70  101.06   45.70  102.35    1.53  282.35  0.58 
1 1 1    2    4   32 o 14  183.95  103.18  247.38   87.33   74.21   86.80  156.98  266.80  0.83 
1 1 1    2    4   33 o  8  201.10   82.79  179.05  278.19  178.99  279.11   16.88  279.11  0.85 
1 1 1    2    4   34 o  4   62.34    5.85   33.74  308.81   24.02  312.69    9.76  132.69  0.46 
1 1 1    2    4   35 f  0   92.53   28.34  124.42   43.91  113.05   45.38    0.00    0.00  0.00 
1 1 1    2    4   36 o 10  184.13   98.10  225.18  104.00  101.76  104.37  102.49  284.37  0.83 
1 1 1    2    4   37 o 12  143.59   59.36  165.08  275.14   99.20  275.82   52.71   95.82  0.87 
1 1 1    2    4   38 o 13  126.03   41.37  146.52   39.49   94.30   39.38   39.13  219.38  0.90 
1 1 1    2    4   39 o 14  156.92   44.62  165.17  155.24  139.41  155.34   13.51  335.34  0.93 
1 1 1    2    4   40 o 15   73.21    7.19   51.67  288.15   73.76  288.42   24.96  288.42  0.84 
1 1 1    2    4   41 o 17  164.09   61.46  137.53  217.90  160.05  217.92   29.67  217.92  0.89 
1 1 1    2    4   42 o 10   83.33   14.34   84.01  139.33   74.27  139.33    5.80  319.33  0.93 
1 1 1    2    4   43 o  7  146.91   25.53  132.15  333.51  156.43  333.51   29.96  333.51  0.96 
1 1 1    2    4   44 o 16   89.72   16.99   70.69  140.93   96.80  140.93   28.88  140.93  0.92 
1 1 1    2    4   45 o  5  147.31   24.76   67.81   87.31  209.53   87.31  144.11   87.31  0.93 
1 1 1    2    4   46 o  3  140.15   39.31  132.89  117.07  134.65  117.07    6.08  117.07  0.94 
1 1 1    2    4   47 o 17  114.52   26.73  115.69    7.23  105.90    7.23    6.09  187.23  0.95 
1 1 1    2    4   48 o  1  110.02   15.00   95.24  251.97  120.60  251.97   28.36  251.97  0.97 
1 1 1    2    4   49 o 10  107.22   19.44  124.18  136.65   87.94  136.65   32.40  316.65  0.97 
1 1 1    2    4   50 o 10   63.02    6.90   61.00  165.95   61.33  165.95    2.19  165.95  0.96 
1 1 1    2    4   51 o 17   26.64    4.83   24.89   60.78   18.61   60.78    5.54  240.78  0.80 
1 1 1    2    5    0 o 15  488.33   24.10  873.09  180.00  513.37  180.00   50.08  180.00  1.00 
1 1 1    2    5    1 o 14  299.13   10.24  457.71  322.81  286.42    2.03    8.35  182.03  0.97 
1 1 1    2    5    2 o 14  554.84   18.45  854.31  283.74  552.55  306.63    4.95  306.63  0.99 
1 1 1    2    5    3 o 18  372.86   97.43  264.68  130.84  437.71  127.20  190.48  127.20  0.92 
1 1 1    2    5    4 o  8  162.82   56.27  353.39  124.34   10.12  130.58  275.81  310.58  0.91 
1 1 1    2    5    5 o  6  207.89   63.00  287.63  238.07  162.30  234.55   45.92   54.55  0.89 
1 1 1    2    5    6 o 17  308.48    9.61  316.76  260.21  301.00  254.12    1.82  254.12  0.97 
1 1 1    2    5    7 o 10  464.07   14.20  580.77  144.09  377.43  156.66  163.87  336.66  0.99 
1 1 1    2    5    8 o 18  205.04    6.37  273.56   76.49  212.75   83.15   46.11   83.15  0.93 
1 1 1    2    5    9 o  2  228.72    7.00  206.80  260.02  232.54  291.62   33.04  291.62  0.94 
1 1 1    2    5   10 o 14  264.97    8.70  258.09  341.15  254.49  327.65    1.25  147.66  0.96 
1 1 1    2    5   11 o  2  195.94   60.17  221.43  184.79  166.56  182.66    4.48    2.66  0.86 
1 1 1    2    5   12 o 16  538.04   17.34  387.49  338.01  501.55  334.28   63.79  154.28  0.99 
1 1 1    2    5   13 o  7  132.17    4.33  208.16    1.22  109.09  344.36   14.17  344.36  0.77 
1 1 1    2    5   14 o  4  405.80   12.16  377.05  335.98  422.51  334.68   46.91  334.68  0.98 
1 1 1    2    5   15 o 11  505.92   16.14  524.00  141.51  547.18  145.62   93.92  145.62  0.99 
1 1 1    2    5   16 o  1  450.18   13.61  544.81  226.87  362.16  226.48  166.41   46.48  0.99 
1 1 1    2    5   17 o 18  477.09   14.59  464.04  281.91  440.63  286.04   62.74  106.04  0.99 
1 1 1    2    5   18 o  9  416.23  181.79  493.62  260.31  289.88  261.53  163.45   81.53  0.89 
1 1 1    2    5   19 o  5  562.45   18.43  587.71   74.56  580.79   78.99   46.51   78.99  0.99 
1 1 1    2    5   20 o  9   72.10   17.99  131.48  297.34   34.22  104.47  163.58  104.47  0.66 
1 1 1    2    5   21 o 17  471.93   14.03  401.38  164.42  505.57  162.69   79.30  162.69  0.99 
1 1 1    2    5   22 o 19  548.22   15.89  463.48  144.90  635.07  142.51  185.21  142.51  0.99 
1 1 1    2    5   23 o  3  169.39   54.26   83.23  252.08   97.76  241.31   58.15  241.31  0.41 
1 1 1    2    5   24 o 10   71.27   13.75   89.28  153.20   18.69  321.98  131.61  321.98  0.66 
1 1 1    2    5   25 o  8  364.19   64.69  314.12  265.60  377.46  264.14   52.12  264.14  0.96 
1 1 1    2    5   26 o  7  265.83    9.09  260.45   16.78  267.22   10.39   18.05   10.39  0.97 
1 1 1    2    5   27 o  9  149.56   30.74  118.44  155.06  140.02  149.37   19.61  149.37  0.87 
1 1 1    2    5   28 o 16  134.00   24.83  133.92  264.11  112.86  268.64   10.49   88.64  0.88 
1 1 1    2    5   29 o  3  179.95   87.44  192.21  287.67  114.32  287.58   66.51  107.58  0.82 
1 1 1    2    5   30 o 19  194.57   37.84  161.64  104.29  211.35  101.83   60.08  101.83  0.93 
1 1 1    2    5   31 o  7  289.62    9.44  330.41  104.02  267.00  104.05   37.32  284.05  0.99 
1 1 1    2    5   32 o  6   97.58   30.75   67.89  346.48   72.07  341.54    9.85  341.54  0.69 
1 1 1    2    5   33 o  1  165.72   31.80  132.87  214.64  177.02  215.46   47.20  215.46  0.93 
1 1 1    2    5   34 o 15  116.03   22.32   90.72  337.40  116.82  337.47   33.26  337.47  0.86 
1 1 1    2    5   35 o  5   45.50    3.83   64.36   97.58    4.59  277.35   62.18  277.35  0.58 
1 1 1    2    5   36 f  0  227.26   83.82  238.01   45.39  214.46   45.45    0.00    0.00  0.00 
1 1 1    2    5   37 o  4  149.42   50.32  180.48  176.24  109.04  176.26   55.10  356.26  0.91 
1 1 1    2    5   38 o 12   93.35   18.19  100.58  281.57   75.28  281.23   17.56  101.23  0.90 
1 1 1    2    5   39 o  9  152.63   21.33  113.86   84.67  184.59   84.57   79.23   84.57  0.95 
1 1 1    2    5   40 o  3  151.27   47.46  111.14  269.02  165.56  268.94   61.15  268.94  0.89 
1 1 1    2    5   41 o 13  114.01   35.07  108.59  298.04  104.43  298.04    1.22  298.04  0.91 
1 1 1    2    5   42 o  8   62.57    6.81   38.67  240.34   64.23  240.34   27.33  240.34  0.81 
1 1 1    2    5   43 o 10   64.74    5.54   49.47  185.02   65.55  185.02   18.15  185.02  0.87 
1 1 1    2    5   44 o  7   48.06    4.17   26.92   60.54   38.68   60.54   12.78   60.54  0.67 
1 1 1    2    5   45 o 16  105.32   28.37  115.07  238.55   86.29  238.55   24.83   58.55  0.94 
1 1 1    2    5   46 o  5  103.97   22.69  114.59   94.98   87.12   94.98   23.77  274.98  0.95 
1 1 1    2    5   47 o  2  128.85   27.13  125.42  324.38  126.02  324.38    4.59  324.38  0.96 
1 1 1    2    5   48 o 16   59.39    5.27   48.49  311.30   62.10  311.30   15.13  311.30  0.92 
1 1 1    2    5   49 o 16   33.05    4.25   25.75  171.63   24.55  171.63    0.41  351.63  0.75 
1 1 1    2    5   50 o  6   90.41   18.76  106.84  167.06   71.26  167.06   32.35  347.06  0.97 
1 1 1    2    5   51 o 14   59.72    5.25   63.08  300.28   54.79  300.28    6.41  120.28  0.97 
1 1 1    2    6    0 o  8  597.00   29.22  623.31    0.00  497.12    0.00  199.75  180.00  1.00 
1 1 1    2    6    1 o 12  195.09   59.76  352.78  210.37   66.06  207.30  228.13   27.30  0.92 
1 1 1    2    6    2 o  7  514.77   16.09  549.11  146.02  483.97  147.68   52.02  327.68  0.99 
1 1 1    2    6    3 o 17  375.00   11.21  272.88   38.66  380.65   37.24   25.47   37.24  0.98 
1 1 1    2    6    4 o  3  507.32   15.02  590.43  335.17  457.01  314.58   91.30  134.58  0.99 
1 1 1    2    6    5 o  9  154.69    4.90  181.81  330.40  129.67  316.01   13.23  136.01  0.88 
1 1 1    2    6    6 o  8  494.47   14.89  557.38  174.82  483.67  196.04   11.27   16.04  0.99 
1 1 1    2    6    7 o  5  286.03    8.71  299.39  227.33  289.94  240.75   26.93  240.75  0.97 
1 1 1    2    6    8 o  3   57.32   18.77  109.70  295.54   15.44  329.09   55.52  329.09  0.21 
1 1 1    2    6    9 o  8  307.62  117.15  375.23   98.76  196.29  106.37  169.18  286.37  0.91 
1 1 1    2    6   10 o 15  163.01   33.78  163.88  351.44   71.25  291.92  155.69  111.92  0.91 
1 1 1    2    6   11 o  2  147.84   51.76   79.37   16.63   98.55   75.50   29.00  255.50  0.76 
1 1 1    2    6   12 o 18  122.48    4.11   70.38   24.40   58.52   41.40   92.22  221.40  0.85 
1 1 1    2    6   13 o 10  498.56   15.59  543.03   13.73  499.48   20.80   12.39   20.80  0.99 
1 1 1    2    6   14 o  9  412.46  136.73  339.50  251.07  399.61  257.38   43.84  257.38  0.92 
1 1 1    2    6   15 o  2  240.01    7.80  245.71   12.49  212.95   27.93   33.61  207.93  0.96 
1 1 1    2    6   16 o  5   93.50   19.69    8.72   67.88   24.70  284.97   21.71  104.97  0.38 
1 1 1    2    6   17 o  7  597.42  186.90  625.97  321.30  503.43  321.01  122.46  141.01  0.95 
1 1 1    2    6   18 o  2  466.91  162.52  454.58   45.17  345.03   45.22  182.20  225.22  0.93 
1 1 1    2    6   19 o  5  298.39    9.09  248.98   62.49  304.60   75.69   30.89   75.69  0.97 
1 1 1    2    6   20 o 14  310.33    8.96  245.13  218.97  343.91  215.12   86.83  215.12  0.97 
1 1 1    2    6   21 o  1  210.89    6.65  160.43  306.65  186.21  296.88   25.26  116.88  0.94 
1 1 1    2    6   22 f  0   73.48    6.71  142.79  261.90  153.36  259.27    0.00    0.00  0.00 
1 1 1    2    6   23 o  8  280.29    9.49  274.60  287.42  271.18  282.60    1.49  102.61  0.97 
1 1 1    2    6   24 o 13  268.42    8.66  249.89   50.62  276.90   49.61   34.47   49.61  0.97 
1 1 1    2    6   25 o 19   60.46    9.00   41.87   98.55    3.01  251.46   37.29  251.46  0.26 
1 1 1    2    6   26 o  4  176.15    5.95  151.83  314.67  171.38  316.05   13.54  316.05  0.93 
1 1 1    2    6   27 f  0  334.81   11.12  336.77   74.96  320.79   76.10    0.00    0.00  0.00 
1 1 1    2    6   28 o  1  190.88   49.86  182.33  253.31  177.01  253.06    4.83  253.06  0.91 
1 1 1    2    6   29 o  6   86.16   11.90   75.20  210.81   57.30  208.96    9.85   28.96  0.72 
1 1 1    2    6   30 o 19  116.52   31.31  122.63  164.25   85.70  164.79   30.08  344.79  0.86 
1 1 1    2    6   31 o  8  240.68   76.09  286.54  182.13  184.45  181.78   81.11    1.78  0.93 
1 1 1    2    6   32 o 16   93.66   33.77  114.09  171.27   48.44  172.43   54.05  352.43  0.81 
1 1 1    2    6   33 o  1  100.89   25.67  160.88   39.64   34.69   39.13  113.49  219.13  0.91 
1 1 1    2    6   34 o  5   89.92   24.42   94.40  294.60   60.25  294.13   27.76  114.13  0.82 
1 1 1    2    6   35 o 16  122.03   42.98  167.28  101.66   67.81  101.02   83.14  281.02  0.90 
1 1 1    2    6   36 o 10  288.03   48.37  301.32  185.99  290.51  186.04   19.63  186.04  0.97 
1 1 1    2    6   37 o 11  181.87   76.45  218.30  112.19  126.27  112.85   72.28  292.85  0.89 
1 1 1    2    6   38 f  0  130.48   47.55  142.76  243.77  131.44  243.97    0.00    0.00  0.00 
1 1 1    2    6   39 o 15  166.98   23.55  186.49  328.48  150.53  328.25   23.58  148.25  0.97 
1 1 1    2    6   40 o  6  118.67   33.71  141.39   91.60   88.30   91.62   45.19  271.62  0.93 
1 1 1    2    6   41 o  4   42.96    4.09   31.84  238.37   24.69  238.38    5.61   58.38  0.64 
1 1 1    2    6   42 o  9   44.16    4.75   53.18  357.90   20.97  357.90   29.86  177.90  0.81 
1 1 1    2    6   43 o  6   93.81   15.69   75.74  350.50  101.71  350.50   29.04  350.50  0.93 
1 1 1    2    6   44 o 12   94.33   23.48   78.68    6.13   96.32    6.13   20.54    6.13  0.91 
1 1 1    2    6   45 o 11   94.26   17.18   84.33  174.64   95.57  174.65   14.03  174.65  0.94 
1 1 1    2    6   46 o 19  180.18   40.46  179.77   48.21  173.66   48.21    0.32  228.21  0.96 
1 1 1    2    6   47 o 15   31.14    4.53   28.53   98.62   13.54   98.62   14.09  278.62  0.66 
1 1 1    2    6   48 o  5   41.29    4.27   50.36  162.07   25.02  162.07   23.77  342.07  0.89 
1 1 1    2    6   49 o  1   42.50    4.04   54.41  273.64   25.84  273.64   26.90   93.64  0.92 
1 1 1    2    6   50 o 13   42.35    3.63   32.40  343.99   45.00  343.99   13.58  343.99  0.90 
1 1 1    2    6   51 o 15   24.71    4.67   33.89  245.85   10.69  245.85   22.20   65.85  0.88 
1 1 1    2    7    0 o  7  168.86    7.57  276.46  180.00  167.76  180.00    0.15    0.00  0.99 
1 1 1    2    7    1 o 19  235.34    7.20  196.39  243.75  228.79  191.46    9.95  191.46  0.95 
1 1 1    2    7    2 o  1  204.06    6.37  220.78  227.23  234.09  242.16   98.17  242.16  0.91 
1 1 1    2    7    3 o 11  197.58    6.18  259.71  303.27  194.43  320.69   23.66  320.69  0.92 
1 1 1    2    7    4 o  4  252.94    7.76  161.83  104.11  218.66   81.42   49.87  261.42  0.96 
1 1 1    2    7    5 o 16  195.31    6.48  341.33  314.62   84.43  326.46  204.35  146.46  0.96 
1 1 1    2    7    6 o 17   49.67    4.48  113.91  141.10   45.12   46.19  129.24   46.19  0.39 
1 1 1    2    7    7 o  4  234.23   95.40   47.59  239.55  164.27  290.79   76.72  110.79  0.87 
1 1 1    2    7    8 o 17  156.41   44.34  195.45  357.54   97.19  343.46   75.01  163.46  0.86 
1 1 1    2    7    9 o  1  231.86    7.60  316.89  171.68  194.40  172.48   54.66  352.48  0.96 
1 1 1    2    7   10 o  5  287.53    8.88  402.12  213.56  215.00  201.54  130.54   21.54  0.97 
1 1 1    2    7   11 o 14  426.50   13.17  297.54   56.56  534.48   62.91  232.87   62.91  0.98 
1 1 1    2    7   12 o  9  456.16   14.30  559.27   39.46  389.68   25.34  122.99  205.34  0.99 
1 1 1    2    7   13 o 15  410.21   12.23  360.35   19.91  472.41   24.27  139.65   24.27  0.98 
1 1 1    2    7   14 o  8  395.67   12.07  478.70  102.24  338.40  106.58  103.06  286.58  0.99 
1 1 1    2    7   15 o 19  378.30   11.34  344.30  216.70  322.11  226.35  100.42   46.35  0.98 
1 1 1    2    7   16 o 15  314.97  127.00  297.28    0.31  270.48    9.34    6.55  189.34  0.87 
1 1 1    2    7   17 o  9  758.01  133.90  753.25  118.56  732.82  117.79   19.76  297.79  0.98 
1 1 1    2    7   18 o  1  441.84   13.54  397.83  124.09  449.67  124.49   27.78  124.49  0.99 
1 1 1    2    7   19 o 15  222.86    7.59  163.59  196.81  213.82  187.10    6.55  187.10  0.94 
1 1 1    2    7   20 o  8  451.97   14.21  333.10  264.90  550.87  265.66  213.02  265.66  0.98 
1 1 1    2    7   21 o  3  219.53   36.20  199.87   47.34  230.84   48.29   59.83   48.29  0.92 
1 1 1    2    7   22 o  3  186.19   96.26  223.09   42.40   85.02   32.49  128.66  212.49  0.80 
1 1 1    2    7   23 o  9  272.68   75.04  315.28   65.01  203.06   65.46  106.55  245.46  0.94 
1 1 1    2    7   24 o  1  120.38   33.22  218.19   39.79    1.64   39.44  212.83  219.44  0.90 
1 1 1    2    7   25 o  5  252.08    8.22  227.69  162.33  265.65  159.75   43.82  159.75  0.97 
1 1 1    2    7   26 o 17  215.77    6.71  159.78  214.66  262.59  216.07  117.07  216.07  0.95 
1 1 1    2    7   27 o 10  376.62   11.54  358.10  304.29  412.24  305.72   80.62  305.72  0.99 
1 1 1    2    7   28 o 10   88.65   10.95   95.63  150.23   55.49  156.45   27.35  336.45  0.78 
1 1 1    2    7   29 o  8  191.59   60.67  192.74    2.85  171.90    0.75    2.34  180.75  0.90 
1 1 1    2    7   30 o  9  240.32    7.77  190.54  252.42  294.77  251.29  122.81  251.29  0.97 
1 1 1    2    7   31 o 15   82.50   19.90   35.60  351.22   41.25  344.60   11.52  344.60  0.43 
1 1 1    2    7   32 o 14   35.53    4.59   89.77  291.22   40.98  108.72  122.45  108.72  0.57 
1 1 1    2    7   33 o 11  161.85   35.02  115.40  193.25  185.16  195.91   77.62  195.91  0.90 
1 1 1    2    7   34 o 16  115.68   41.06  136.43  136.04   79.00  136.45   41.85  316.45  0.86 
1 1 1    2    7   35 o 11  162.22   43.41  181.75  294.94  139.63  295.10   22.37  115.10  0.93 
1 1 1    2    7   36 o  5  124.94   41.58  122.01  182.12  107.98  183.04    2.27    3.04  0.87 
1 1 1    2    7   37 o  2  312.16  107.98  336.53  296.65  271.86  296.68   36.92  116.68  0.93 
1 1 1    2    7   38 o  7   46.88    5.60   49.04  230.21   16.90  229.80   28.81   49.80  0.67 
1 1 1    2    7   39 o  2   85.85   16.09   63.67  204.42   89.59  204.82   29.55  204.82  0.87 
1 1 1    2    7   40 o 13  107.36   30.45  110.18   80.23   93.00   80.23   11.59  260.23  0.92 
1 1 1    2    7   41 o  1   62.64    6.60   51.62  123.87   58.71  123.87    9.49  123.87  0.86 
1 1 1    2    7   42 o 17   40.69    5.59   14.68  321.33   15.55  321.34    1.50  321.34  0.36 
1 1 1    2    7   43 o 12  105.58   19.27   79.77  116.10  120.51  116.10   43.86  116.10  0.93 
1 1 1    2    7   44 o  4   16.04    4.94   33.29   13.40   20.32  193.40   52.44  193.40  0.37 
1 1 1    2    7   45 o  3  107.22   21.58  108.07  149.22   99.63  149.22    4.93  329.22  0.95 
1 1 1    2    7   46 o  5   25.79    4.78   29.31   17.71    0.88   17.71   27.49  197.71  0.57 
1 1 1    2    7   47 o 17   87.92   11.86   91.53  152.73   80.63  152.73    8.03  332.73  0.96 
1 1 1    2    7   48 o 10   38.09    4.18   36.75  245.74   29.00  245.74    6.61   65.74  0.85 
1 1 1    2    7   49 o  5   63.44    8.16   62.57  339.68   60.35  339.68    0.32  159.68  0.95 
1 1 1    2    7   50 o 15   38.15    4.19   42.54   17.02   29.40   17.02   11.86  197.02  0.93 
1 1 1    2    8    0 o  2  109.93  264.92  128.64  180.00   54.06    0.00  131.43    0.00  0.11 
1 1 1    2    8    1 o  4  275.23  164.91  521.74  205.65   56.13  216.72  350.44   36.72  0.84 
1 1 1    2    8    2 o 14  406.96   14.34  459.25    6.06  348.69  351.98  105.28  171.98  0.99 
1 1 1    2    8    3 o  8  312.39  143.85  289.23   99.96  234.87  102.28   58.44  282.28  0.85 
1 1 1    2    8    4 o  8  125.43   58.89  166.44  116.63   25.87  115.32  140.05  295.32  0.76 
1 1 1    2    8    5 o  1   97.00   40.68  122.65  222.69   19.09  219.17   43.07   39.17  0.42 
1 1 1    2    8    6 o 18  261.67  143.78  410.75  359.19   69.36    2.30  311.06  182.30  0.86 
1 1 1    2    8    7 o  8  369.78  125.29  450.39  224.38  274.34  215.15  139.16   35.15  0.93 
1 1 1    2    8    8 o 12  263.73    8.15  243.92   89.95  245.03  103.83   18.29  283.83  0.96 
1 1 1    2    8    9 o  2  189.19    5.87  263.77    2.17  157.43  345.92   37.33  165.92  0.93 
1 1 1    2    8   10 o 11  374.41   11.14  367.76  187.34  354.87  189.74   25.83    9.74  0.98 
1 1 1    2    8   11 o  8  320.54    9.85  266.72  137.57  305.02  130.01   15.30  310.01  0.98 
1 1 1    2    8   12 o 14  731.18   22.80  743.58  141.37  729.88  139.28    4.85  139.28  0.99 
1 1 1    2    8   13 o  7   61.31    7.00   75.85  201.99   21.97    7.18   93.94    7.18  0.41 
1 1 1    2    8   14 o 15  206.58    6.91  240.53  274.29  114.10  277.99  167.02   97.99  0.96 
1 1 1    2    8   15 o  5  178.88   79.26  143.14   86.68  105.56   98.38   76.22  278.38  0.80 
1 1 1    2    8   16 f  0  592.75   19.24  584.76  261.18  608.74  263.49    0.00    0.00  0.00 
1 1 1    2    8   17 o 10  333.85   10.09  289.47  173.46  338.97  164.09   26.40  164.09  0.98 
1 1 1    2    8   18 o 11  428.88  120.62  436.24  201.18  378.00  201.45   55.60   21.45  0.95 
1 1 1    2    8   19 o  1  266.40   87.29  256.38  270.15  209.26  272.76   66.48   92.76  0.91 
1 1 1    2    8   20 o  9  320.67   79.81  284.61  286.43  298.07  289.29    7.65  109.29  0.94 
1 1 1    2    8   21 o 17  605.18  206.69  661.99   46.97  477.94   46.58  180.35  226.58  0.94 
1 1 1    2    8   22 o 16  800.95  275.49  801.36  160.35  680.39  161.60  140.09  341.60  0.94 
1 1 1    2    8   23 o 14  518.03   16.44  467.43  177.79  596.96  176.89  167.62  176.89  0.99 
1 1 1    2    8   24 o  5  356.13   10.98  300.49   17.67  417.14   16.39  135.41   16.39  0.98 
1 1 1    2    8   25 f  0  322.81    9.92  280.54   19.38  282.97   18.01    0.00    0.00  0.00 
1 1 1    2    8   26 o 10   46.09    3.95   79.94  241.51   29.92   60.87  105.55   60.87  0.50 
1 1 1    2    8   27 o 19   88.74   11.12   86.85   61.61   54.62   63.36   27.72  243.36  0.77 
1 1 1    2    8   28 o 17  272.97   52.61  245.22   54.49  295.64   53.77   68.88   53.77  0.96 
1 1 1    2    8   29 o 13   46.45    3.90   15.44  224.14    1.44   18.62   17.21   18.62  0.15 
1 1 1    2    8   30 o  1  336.73   10.77  341.73  139.21  350.91  138.75   35.79  138.75  0.99 
1 1 1    2    8   31 o  1  107.99   42.42  107.17  285.17   69.52  287.66   33.59  107.66  0.80 
1 1 1    2    8   32 o  2  106.21   16.36   58.97  319.21  109.89  317.16   53.00  317.16  0.79 
1 1 1    2    8   33 o 12  168.48   58.76  200.93   97.65  127.11   97.76   51.40  277.76  0.91 
1 1 1    2    8   34 o 16  109.13   45.02   98.57  305.85   78.86  305.09   13.08  125.09  0.78 
1 1 1    2    8   35 o  9  145.19   68.75  140.06  215.76  106.88  215.14   19.68   35.14  0.80 
1 1 1    2    8   36 o 14  198.76   93.00  245.64   21.35  123.62   20.91  102.39  200.91  0.88 
1 1 1    2    8   37 o 17   64.37    5.75   15.67  341.56   30.36  340.76   15.92  340.76  0.35 
1 1 1    2    8   38 o  3  127.87   16.15   85.65  334.51  158.63  334.34   78.37  334.34  0.93 
1 1 1    2    8   39 f  0   40.74    4.62   39.12  149.56   36.99  149.41    0.00    0.00  0.00 
1 1 1    2    8   40 o 19  112.41   30.17   70.31  118.74  131.12  118.74   64.20  118.74  0.88 
1 1 1    2    8   41 o 12   73.83    7.41   80.18  304.84   60.55  304.84   16.06  124.84  0.93 
1 1 1    2    8   42 o 13   36.06    5.81   37.43   66.32   11.96   66.32   23.94  246.32  0.66 
1 1 1    2    8   43 f  0   83.21   13.63   98.71   80.58   95.04   80.58    0.00    0.00  0.00 
1 1 1    2    8   44 o 15  157.21   62.54  158.45  258.78  129.97  258.78   23.16   78.78  0.90 
1 1 1    2    8   45 o  6   48.48    4.10   55.86  170.95   31.75  170.95   22.31  350.95  0.89 
1 1 1    2    8   46 o  6   72.16   11.19   64.73  109.63   71.77  109.63    9.09  109.63  0.93 
1 1 1    2    8   47 o 12   17.78    5.13   21.03   46.20    6.40  226.19   26.77  226.19  0.39 
1 1 1    2    8   48 o  2   45.95    3.91   31.51  285.17   49.33  285.17   18.79  285.17  0.87 
1 1 1    2    8   49 o  2   25.00    4.65   23.24  290.24   13.03  290.23    9.51  110.23  0.71 
1 1 1    2    8   50 o 19   26.31    5.40   26.26  172.88   18.19  172.88    7.28  352.88  0.83 
1 1 1    2    9    0 o 13  221.51   10.73  186.77  180.00  311.74  180.00  183.21  180.00  0.99 
1 1 1    2    9    1 o  8   75.25   15.97  195.51  349.57   15.36  196.26  123.59  196.26  0.62 
1 1 1    2    9    2 o 19  324.37   10.41  384.73  284.41  323.67  290.45   14.95  290.45  0.97 
1 1 1    2    9    3 o 16  310.17    9.47  295.18   99.38  254.99   96.71   96.06  276.71  0.98 
1 1 1    2    9    4 o  2  304.72    9.53  331.20  181.49  273.78  174.51   46.16  354.51  0.97 
1 1 1    2    9    5 o  9  318.77    9.87  379.43  345.63  280.03  338.86   62.82  158.86  0.98 
1 1 1    2    9    6 o 15  379.95   11.64  319.12  336.17  393.73  325.39   41.95  325.39  0.98 
1 1 1    2    9    7 o  3  370.58   11.38  480.95  108.30  321.30  108.16   86.16  288.16  0.98 
1 1 1    2    9    8 o 18  490.24   15.31  429.24  301.40  497.22  300.93   24.85  300.93  0.99 
1 1 1    2    9    9 o 11  816.05   25.55  826.86  224.43  772.31  223.71   80.99   43.71  1.00 
1 1 1    2    9   10 o  1  298.39    9.00  226.01  259.43  298.81  264.56   18.84  264.56  0.97 
1 1 1    2    9   11 o 10  406.62   12.41  355.08  261.53  384.18  267.19   32.70   87.19  0.99 
1 1 1    2    9   12 o  6  289.70  100.86  361.47  116.88  186.96  116.34  160.15  296.34  0.92 
1 1 1    2    9   13 o  4  471.25  195.05  667.45  242.58  196.64  240.65  483.61   60.65  0.93 
1 1 1    2    9   14 o 16  385.50  133.10  476.52   17.96  237.35   21.69  248.11  201.69  0.94 
1 1 1    2    9   15 o  7  171.69    5.82  205.45  298.38  129.98  302.48   55.65  122.48  0.92 
1 1 1    2    9   16 o  8  546.14   16.66  576.36  227.55  461.48  224.73  160.98   44.73  0.99 
1 1 1    2    9   17 o 18  389.86   11.33  391.56   14.52  368.57   12.84   29.86  192.84  0.98 
1 1 1    2    9   18 o 13   99.49   43.04   47.62  250.44    2.99  256.02    3.44   76.02  0.05 
1 1 1    2    9   19 o  6  221.15   98.81  204.79  219.63  145.35  222.80   80.12   42.80  0.84 
1 1 1    2    9   20 o  7  442.79   14.92  426.54  229.37  453.70  227.27   32.96  227.27  0.99 
1 1 1    2    9   21 o 17  433.39   14.21  398.88  293.19  459.64  292.05   63.60  292.05  0.99 
1 1 1    2    9   22 o 10  394.55   11.99  425.56  145.67  354.33  145.37   70.89  325.37  0.99 
1 1 1    2    9   23 o 10  325.04    9.66  287.40  229.73  348.29  229.81   59.46  229.81  0.98 
1 1 1    2    9   24 o 12  303.06    8.98  229.46  294.37  350.31  297.45  108.79  297.45  0.98 
1 1 1    2    9   25 o 14  454.45   13.17  457.76   91.33  467.26   89.79   33.06   89.79  0.99 
1 1 1    2    9   26 o 15  297.11   52.75  291.82  122.82  286.82  123.25    0.99  303.25  0.97 
1 1 1    2    9   27 o  6  245.46   21.32  212.10  228.96  275.57  227.04   75.03  227.04  0.97 
1 1 1    2    9   28 o  6  172.79   83.19  178.25  232.10  116.62  233.85   48.67   53.85  0.82 
1 1 1    2    9   29 o 11  188.42   92.87  222.31  236.62  110.53  237.04   98.20   57.04  0.85 
1 1 1    2    9   30 o  9   84.24   16.88  113.48   69.53   36.68   69.42   70.44  249.42  0.85 
1 1 1    2    9   31 o 13  259.68   55.23  236.15  216.43  276.10  216.69   56.38  216.69  0.95 
1 1 1    2    9   32 o  7   40.15    4.34   22.41  159.46    3.38  345.93   23.28  345.93  0.21 
1 1 1    2    9   33 o  4   67.37    8.67   58.42   18.72   39.97   21.19   11.13  201.19  0.68 
1 1 1    2    9   34 o  7  122.20   53.00  147.83  253.84   75.22  254.33   56.90   74.33  0.85 
1 1 1    2    9   35 o 13  160.10   71.12  176.51   49.31  113.42   48.76   49.86  228.76  0.86 
1 1 1    2    9   36 o  7  137.85   62.42  114.70  240.73  113.67  241.47    8.22  241.47  0.79 
1 1 1    2    9   37 o  6   50.33    5.34   35.59  214.42   26.04  215.08    6.99   35.08  0.59 
1 1 1    2    9   38 o  4  119.17   27.53   85.43   25.23  135.84   25.08   55.64   25.08  0.91 
1 1 1    2    9   39 f  0   65.31    6.02   51.90  289.51   49.32  289.51    0.00    0.00  0.00 
1 1 1    2    9   40 o 19  118.29   27.49  104.04  154.75  121.78  154.75   22.54  154.75  0.93 
1 1 1    2    9   41 o 15  127.56   28.01  131.16  137.44  117.43  137.44    8.16  317.44  0.95 
1 1 1    2    9   42 o  9   80.16   10.70   89.86  100.50   64.67  100.50   21.71  280.50  0.94 
1 1 1    2    9   43 o 17   82.75   14.50   94.70  348.47   64.69  348.47   26.67  168.47  0.94 
1 1 1    2    9   44 o  3   60.14    5.37   66.40  123.72   46.11  123.72   18.13  303.72  0.92 
1 1 1    2    9   45 o  7   74.77   11.40   62.25  263.81   78.29  263.81   18.03  263.81  0.93 
1 1 1    2    9   46 o  7   73.84    9.24   89.68  276.81   54.73  276.81   32.12   96.81  0.96 
1 1 1    2    9   47 o  7   44.39    4.09   46.26   57.74   35.04   57.74    9.79  237.74  0.90 
1 1 1    2    9   48 o 17   28.63    4.54   22.80  248.20   18.41  248.20    3.70   68.20  0.71 
1 1 1    2    9   49 o  2   36.90    4.43   35.40  182.79   32.30  182.79    2.03    2.79  0.90 
1 1 1    2    9   50 o  5  124.99   24.23  117.81   22.19  129.22   22.19   14.89   22.19  0.97 
1 1 1    2   10    0 o 15  295.95   12.76  281.88  180.00  276.99  180.00   37.92    0.00  1.00 
1 1 1    2   10    1 o  3  201.08    6.48  201.02    6.87  205.86  338.49   40.66  338.49  0.92 
1 1 1    2   10    2 o 16  143.72    4.91  153.30  188.91  103.19  187.58   45.40    7.58  0.88 
1 1 1    2   10    3 o 14  226.80    7.21  304.51  222.63  140.29  221.43  156.06   41.43  0.96 
1 1 1    2   10    4 o 18  315.02    9.68  256.14  159.55  364.06  146.20  118.69  146.20  0.97 
1 1 1    2   10    5 o  3  339.69   10.47  309.90   70.01  293.42   73.24   79.02  253.24  0.98 
1 1 1    2   10    6 f  0  507.64   15.76  696.31   78.65  653.25   79.70    0.00    0.00  0.00 
1 1 1    2   10    7 o  7   70.14    9.68  130.99  266.08   16.47   79.38  109.55   79.38  0.55 
1 1 1    2   10    8 o 15  866.67   27.18  932.25  261.45  815.56  260.65   96.04   80.65  1.00 
1 1 1    2   10    9 o  4  709.80   22.14  627.87    9.91  743.23    8.91   74.92    8.91  0.99 
1 1 1    2   10   10 o  3  548.37  165.05  605.79  346.38  421.88  344.46  199.96  164.46  0.95 
1 1 1    2   10   11 o 13  363.12  160.29  431.89  217.26  214.29  209.70  223.42   29.70  0.90 
1 1 1    2   10   12 o  1  139.69   54.33   41.84  345.02   83.82  352.99   10.15  172.99  0.64 
1 1 1    2   10   13 o 19  446.01   14.54  336.65  141.21  534.72  138.83  192.46  138.83  0.98 
1 1 1    2   10   14 o 12  703.12   21.59  683.70  293.34  706.27  293.95   14.06  293.95  0.99 
1 1 1    2   10   15 o  7  183.63    5.86   80.14  201.98  189.03  171.42   47.87  171.42  0.90 
1 1 1    2   10   16 o 10  421.87   13.30  335.76  338.35  514.30  330.12  201.23  330.12  0.98 
1 1 1    2   10   17 o 12  681.27  189.44  636.09  323.03  675.57  324.20   56.10  324.20  0.95 
1 1 1    2   10   18 o  9  371.02  169.00  412.19  170.27  255.94  168.52  139.79  348.52  0.88 
1 1 1    2   10   19 o 18  214.96   73.63  225.51    9.31  163.30    1.29   55.63  181.29  0.89 
1 1 1    2   10   20 o 14  310.82    9.80  254.31  317.94  324.02  315.54   41.37  315.54  0.98 
1 1 1    2   10   21 o  6  383.61   11.71  412.90  290.58  340.22  294.27   77.23  114.27  0.99 
1 1 1    2   10   22 o 14   85.89   32.24   99.75   47.06   16.93   51.62   80.35  231.62  0.66 
1 1 1    2   10   23 o  5  186.66    5.69  137.69  113.15  221.20  112.00   97.05  112.00  0.93 
1 1 1    2   10   24 o  7  192.31    5.65  205.22  157.37  171.41  160.31   25.95  340.31  0.96 
1 1 1    2   10   25 o  1  100.45   16.66   39.63  306.74   71.40  326.16   30.46  326.16  0.56 
1 1 1    2   10   26 o  3   92.77   34.16  105.84  223.28   43.08  220.70   56.64   40.70  0.77 
1 1 1    2   10   27 o  8  212.00   56.92  192.82  278.34  212.77  277.92   34.28  277.92  0.92 
1 1 1    2   10   28 o  4   84.11   23.10   73.15  306.14   50.18  311.79   21.16  131.79  0.72 
1 1 1    2   10   29 o 11  143.88   65.86  202.23  147.48   67.58  149.33  113.66  329.33  0.86 
1 1 1    2   10   30 o  7  248.29   42.77  190.26  305.52  294.89  304.00  115.10  304.00  0.96 
1 1 1    2   10   31 o 19  178.24   63.71  139.09  292.34  177.98  293.16   51.14  293.16  0.86 
1 1 1    2   10   32 o 17  104.10   24.03   46.46  317.17   98.86  319.38   55.32  319.38  0.68 
1 1 1    2   10   33 o 11  136.45   53.23  141.32  173.61  106.41  174.35   21.70  354.35  0.86 
1 1 1    2   10   34 o  3   91.70   16.29   56.86   98.52   92.43   99.06   41.90   99.06  0.78 
1 1 1    2   10   35 o 10  130.78   31.48  171.86   34.08   87.70   33.96   71.13  213.96  0.94 
1 1 1    2   10   36 o  7  174.23   22.13  145.09   28.98  201.46   28.69   66.92   28.69  0.96 
1 1 1    2   10   37 o  7  129.20   27.65  107.31   93.03  139.54   93.07   38.74   93.07  0.93 
1 1 1    2   10   38 o  2   91.81   14.56   90.90  333.70   85.13  333.67    0.97  153.67  0.93 
1 1 1    2   10   39 o  6  210.64   51.04  190.51  243.94  220.88  243.94   39.37  243.94  0.96 
1 1 1    2   10   40 o 19  171.05   26.17  157.69  183.77  181.92  183.77   31.13  183.77  0.97 
1 1 1    2   10   41 o 15  106.11   20.92  106.72  174.09   98.61  174.09    3.82  354.09  0.95 
1 1 1    2   10   42 o 12   82.87   14.54  104.38   33.49   56.47   33.49   44.09  213.49  0.95 
1 1 1    2   10   43 o 19   63.51   14.85   56.49  213.17   56.02  213.17    1.39  213.17  0.87 
1 1 1    2   10   44 o 11   86.73   15.57   85.01   43.29   81.43   43.29    0.85  223.29  0.94 
1 1 1    2   10   45 o  1   45.84    4.02   52.68  221.22   30.62  221.22   20.39   41.22  0.89 
1 1 1    2   10   46 o 13   23.29    5.38   33.08   48.61    1.42  228.61   33.47  228.61  0.66 
1 1 1    2   10   47 o  9   46.61    3.98   46.80    8.65   40.12    8.65    5.25  188.65  0.92 
1 1 1    2   10   48 o  1   27.74    4.66   30.56  110.29   15.58  110.28   14.06  290.28  0.81 
1 1 1    2   10   49 o 18   83.77    8.31   82.49   80.44   84.43   80.44    4.39   80.44  0.98 
1 1 1    2   11    0 o  6  625.33   27.44  510.37    0.00  706.08    0.00  161.49    0.00  1.00 
1 1 1    2   11    1 o  4  730.34   22.82  808.33  238.50  630.78  239.87  192.53   59.87  1.00 
1 1 1    2   11    2 o  9  355.78   11.15  322.14  185.09  377.72  179.70   59.80  179.70  0.98 
1 1 1    2   11    3 o  7  275.04    8.77  248.71  258.97  300.33  249.89   72.85  249.89  0.96 
1 1 1    2   11    4 o 14   89.36   23.87  150.95  348.28   17.09  167.30  171.49  167.30  0.77 
1 1 1    2   11    5 o 10  179.20   56.96  236.24  328.12   73.26  302.48  177.62  122.48  0.90 
1 1 1    2   11    6 o  1  442.43  250.92  493.63  244.63  211.02  238.28  320.71   58.28  0.84 
1 1 1    2   11    7 o  1   98.29   25.14   26.92  242.75   28.53  163.41   17.66  343.41  0.38 
1 1 1    2   11    8 o 11  381.81   88.41  366.47   39.84  369.30   36.58   11.38   36.58  0.95 
1 1 1    2   11    9 o 11  454.59  143.00  494.94    1.57  346.05  357.87  166.07  177.87  0.94 
1 1 1    2   11   10 o 18  313.20   10.22  278.71  307.46  290.90  307.39   28.77  127.39  0.97 
1 1 1    2   11   11 o  9   75.89    8.22   30.74  246.48    4.35  319.66   42.31  139.66  0.34 
1 1 1    2   11   12 o 16  297.68    9.23  197.26  181.13  342.55  184.37  111.72  184.37  0.96 
1 1 1    2   11   13 o 12  151.43    4.97  189.98  325.35   96.59  324.49   80.22  144.49  0.90 
1 1 1    2   11   14 o 13   91.25   14.32   55.14  220.78   23.32  236.09   67.53   56.09  0.63 
1 1 1    2   11   15 o 19  552.67   17.75  376.97   11.79  701.08   12.10  310.16   12.10  0.99 
1 1 1    2   11   16 o  6  400.52   12.15  412.20  285.86  404.03  282.60   19.59  282.60  0.98 
1 1 1    2   11   17 o 16  222.48   46.91  136.25  322.27  250.46  316.04  104.49  316.04  0.89 
1 1 1    2   11   18 o  9  650.88  157.17  562.98  103.49  667.51  102.08   83.79  102.08  0.96 
1 1 1    2   11   19 o  6  210.12    6.73  102.28  345.35  252.10  336.66  114.23  336.66  0.93 
1 1 1    2   11   20 o 18  187.84    6.14  199.99  352.96  160.71  356.26   34.44  176.26  0.95 
1 1 1    2   11   21 o 15  554.22   16.04  482.37  216.33  634.29  215.32  168.18  215.32  0.99 
1 1 1    2   11   22 o  5  203.65    6.29  202.46  169.55  198.74  167.37    7.63  167.37  0.96 
1 1 1    2   11   23 o  9  340.40  113.30  343.83    8.73  297.56    8.15   36.44  188.15  0.93 
1 1 1    2   11   24 o 12   93.86   15.65   62.87    6.06   68.29    8.83    6.37    8.83  0.69 
1 1 1    2   11   25 o 11  326.03   63.32  292.17  168.54  347.52  167.39   66.40  167.39  0.96 
1 1 1    2   11   26 o 13   58.99    5.76   32.25  176.42   11.46  177.22   20.39  357.22  0.37 
1 1 1    2   11   27 o 17  276.15    8.95  268.18  268.57  295.40  268.66   47.94  268.66  0.98 
1 1 1    2   11   28 o  1  187.48   41.74  217.06  256.93  162.23  257.08   29.73   77.08  0.94 
1 1 1    2   11   29 o 11  126.52   51.72   73.01  313.53  100.45  312.52   34.61  312.52  0.66 
1 1 1    2   11   30 o 13  190.67   92.32  229.62   11.74  116.66   11.08   93.57  191.08  0.86 
1 1 1    2   11   31 f  0   48.78    4.39   48.39  335.40   44.21  337.69    0.00    0.00  0.00 
1 1 1    2   11   32 o 11   38.02    5.02   48.07  223.93    9.03   43.01   49.26   43.01  0.41 
1 1 1    2   11   33 o 14  136.88   40.13  135.80  277.03  123.91  277.71    0.97  277.71  0.90 
1 1 1    2   11   34 o  1  142.86   33.54  172.38  252.80  111.72  253.09   46.13   73.09  0.94 
1 1 1    2   11   35 o 14  306.24   50.69  311.12  107.41  311.35  107.35   23.40  107.35  0.98 
1 1 1    2   11   36 o 15  202.52   40.76  201.97  157.63  201.56  157.66   12.52  157.66  0.96 
1 1 1    2   11   37 o  7   80.21    9.16   84.63   61.52   68.04   61.49   12.13  241.49  0.92 
1 1 1    2   11   38 o 13  163.86   48.15  156.35  281.49  157.50  281.49    8.68  281.49  0.93 
1 1 1    2   11   39 o  9  111.78   25.06  126.83  246.08   90.97  246.08   30.20   66.08  0.95 
1 1 1    2   11   40 o 19   75.26    7.75   73.89  310.68   68.72  310.68    2.13  130.68  0.93 
1 1 1    2   11   41 o 12   27.06    5.70   26.18  193.17    1.05   13.17   26.24   13.17  0.45 
1 1 1    2   11   42 o 14  102.27   23.98   70.27  350.44  118.19  350.44   50.31  350.44  0.91 
1 1 1    2   11   43 o 13  127.05   29.81  131.79  129.97  114.94  129.97   12.59  309.97  0.95 
1 1 1    2   11   44 o 14   30.46    4.95   26.47  264.89   11.03  264.89   14.60   84.89  0.60 
1 1 1    2   11   45 o 13   73.10    6.44   76.44  128.05   65.83  128.05    8.20  308.05  0.96 
1 1 1    2   11   46 o 19   64.97    7.06   79.47  273.38   47.67  273.38   29.34   93.38  0.96 
1 1 1    2   11   47 o  5   23.09    5.04   31.42  253.74    4.04  253.74   26.42   73.74  0.75 
1 1 1    2   11   48 o 14   47.23    4.60   33.71    9.43   54.64    9.44   21.93    9.44  0.92 
1 1 1    2   12    0 o 12  482.78 1026.31  547.07    0.00  306.10  180.00  843.11  180.00  0.24 
1 1 1    2   12    1 o  7  599.90  343.25  749.14  183.74  253.11  185.73  518.62    5.73  0.85 
1 1 1    2   12    2 o  2  863.32  356.49 1146.47  341.64  467.85  341.31  670.42  161.31  0.93 
1 1 1    2   12    3 o 12  249.69   78.17  228.49   39.01  201.43   45.56   50.44  225.56  0.91 
1 1 1    2   12    4 o  7  130.54   31.42  131.49   76.93   80.28   47.82   47.71  227.82  0.80 
1 1 1    2   12    5 o 19  369.87  124.08  335.48  305.00  355.46  305.62   38.68  305.62  0.91 
1 1 1    2   12    6 o  7  398.47  143.86  516.41   64.97  204.21   65.25  339.91  245.25  0.94 
1 1 1    2   12    7 o 12  535.36  194.20  483.88   63.54  454.38   63.59   78.39  243.59  0.92 
1 1 1    2   12    8 o 14  366.81   11.15  365.55  333.00  315.59  331.28   89.97  151.28  0.98 
1 1 1    2   12    9 o 16  189.31    5.92  173.08   13.32  171.34    9.31    7.11  189.31  0.92 
1 1 1    2   12   10 f  0  232.18    7.26  195.86   87.62  172.74   84.59    0.00    0.00  0.00 
1 1 1    2   12   11 o 13  381.43   11.62  407.68  253.49  363.75  255.98   22.22   75.98  0.98 
1 1 1    2   12   12 x  4       ?       ?   96.48  260.76   78.05  240.08    0.00    0.00  0.00 
1 1 1    2   12   13 o  6  397.04  201.92  414.55  209.28  277.59  205.25  105.63   25.25  0.83 
1 1 1    2   12   14 f  0  219.43   55.07  236.60    4.81  258.24    4.83    0.00    0.00  0.00 
1 1 1    2   12   15 o  3  509.41  120.35  527.59  345.41  471.96  347.14   37.00  167.14  0.96 
1 1 1    2   12   16 o  8  147.47   82.37  167.40  138.75   45.95  136.57  127.73  316.57  0.74 
1 1 1    2   12   17 o  9   87.63   20.45   78.74  245.09   25.58  225.92   63.52   45.92  0.65 
1 1 1    2   12   18 o 13  256.12    8.01  242.31   11.36  249.96    4.72    3.62    4.72  0.97 
1 1 1    2   12   19 o  5  115.00   57.47   66.59   83.95   41.77   87.02   15.06  267.02  0.43 
1 1 1    2   12   20 o 19  323.27   10.77  246.21  199.07  407.51  199.23  184.14  199.23  0.98 
1 1 1    2   12   21 o  7  187.76    6.42  112.92  303.31  235.77  302.54  125.94  302.54  0.92 
1 1 1    2   12   22 o 12   89.99   18.79   66.10  282.45   52.19  283.17    3.81  283.17  0.56 
1 1 1    2   12   23 o 15   65.97    5.72   50.65  209.08   19.33  211.33   23.69   31.33  0.47 
1 1 1    2   12   24 o  4  177.52   47.63  197.75  163.43  138.73  167.15   52.00  347.15  0.93 
1 1 1    2   12   25 o 17  182.02   45.05  166.14  352.39  179.60  353.70   24.48  353.70  0.92 
1 1 1    2   12   26 o  3  189.05   54.10  192.33  337.19  173.31  336.55    0.48  156.55  0.92 
1 1 1    2   12   27 o 16  164.21   30.77  120.24  332.51  188.46  332.51   77.48  332.51  0.91 
1 1 1    2   12   28 o  6  276.59   86.84  275.78  317.40  261.78  316.43    9.81  316.43  0.93 
1 1 1    2   12   29 o  5  110.30   37.26   85.47  175.69   93.63  177.58   16.20  177.58  0.78 
1 1 1    2   12   30 o  3  229.17   49.42  182.05   55.35  264.15   55.31   95.87   55.31  0.94 
1 1 1    2   12   31 o  3  134.70   37.66  171.11   60.16   93.60   60.84   61.39  240.84  0.92 
1 1 1    2   12   32 o  8  163.87   54.40  182.90  355.78  133.73  354.97   31.92  174.97  0.91 
1 1 1    2   12   33 o 17  149.54   35.86  188.62  227.41  110.51  227.17   62.34   47.17  0.95 
1 1 1    2   12   34 o 19   75.76    6.58   74.41  170.46   63.02  170.02    6.01  350.02  0.87 
1 1 1    2   12   35 o 12  214.67   37.35  166.98  348.53  257.37  348.60  101.29  348.60  0.96 
1 1 1    2   12   36 o 12   94.14   13.09   55.44  209.28  114.43  209.24   61.93  209.24  0.89 
1 1 1    2   12   37 o 10  160.97   50.26  173.17  267.68  136.55  267.68   28.20   87.68  0.94 
1 1 1    2   12   38 o 10  118.57   31.16  110.06  264.17  115.27  264.17   10.18  264.17  0.93 
1 1 1    2   12   39 o  3  182.32   27.17  169.15   58.31  193.62   58.31   31.54   58.31  0.98 
1 1 1    2   12   40 o  7  147.13   33.86  145.71  337.97  140.95  337.97    0.83  337.97  0.96 
1 1 1    2   12   41 o 11   50.25    4.90   57.66  122.63   32.27  122.63   23.38  302.63  0.87 
1 1 1    2   12   42 o 19  107.77   21.45   88.40  158.02  117.49  158.02   31.97  158.02  0.94 
1 1 1    2   12   43 o 18   87.78   14.09   80.85  131.02   88.02  131.02    9.75  131.02  0.95 
1 1 1    2   12   44 o 18   52.79    5.14   76.77  256.92   24.80  256.92   49.55   76.92  0.94 
1 1 1    2   12   45 o 17   76.66    9.59   83.32  314.50   66.78  314.50   13.96  134.50  0.96 
1 1 1    2   12   46 o 19   28.86    5.00   29.58   68.48   15.93   68.48   12.74  248.48  0.77 
1 1 1    2   12   47 o 11  108.95   18.07  126.52   68.02   90.64   68.02   32.07  248.02  0.98 
1 1 1    2   12   48 o  2   19.90    5.39   17.34  226.54    9.69  226.54    7.13   46.54  0.67 
1 1 1    2   13    0 o 18  289.03   13.16  220.95  360.00  323.81  360.00   69.55  360.00  1.00 
1 1 1    2   13    1 o 12  841.82   27.48  858.36   71.37  851.42   71.55   26.05   71.55  1.00 
1 1 1    2   13    2 o 12  487.00   14.30  400.46  314.75  575.51  310.83  190.35  310.83  0.99 
1 1 1    2   13    3 o 13  449.91   14.25  346.36   61.00  511.74   59.78  137.38   59.78  0.98 
1 1 1    2   13    4 o  6  114.93   23.19  160.42  137.52   10.57  132.08  177.10  312.08  0.86 
1 1 1    2   13    5 o 13  565.36   17.38  561.66  138.44  538.34  138.43   45.09  318.44  0.99 
1 1 1    2   13    6 o  6  392.18   11.65  350.39  181.69  425.63  182.05   81.67  182.05  0.98 
1 1 1    2   13    7 o 17  303.01    9.37  225.81   55.06  341.31   63.17   97.40   63.17  0.97 
1 1 1    2   13    8 o  2  232.47    7.67  169.28   81.89  288.89   91.97  150.24   91.97  0.92 
1 1 1    2   13    9 o 15  495.78   14.15  400.16   28.94  544.68   33.74  109.58   33.74  0.99 
1 1 1    2   13   10 o  9  611.35   20.94  590.96  312.37  636.27  312.40   58.97  312.40  0.99 
1 1 1    2   13   11 o  1   78.78    7.64  165.79  210.55   37.54   47.42  198.59   47.42  0.78 
1 1 1    2   13   12 o 19   91.11   11.25  104.18  352.78   24.62  354.85   78.99  174.85  0.70 
1 1 1    2   13   13 o  7  274.17   79.54  322.89  287.69  203.02  289.39  106.59  109.39  0.93 
1 1 1    2   13   14 o 14  274.49   88.15  204.17  319.70  257.82  317.04   19.72  317.04  0.90 
1 1 1    2   13   15 o  2  146.24   77.51  176.30  110.60   45.86  109.33  137.47  289.33  0.78 
1 1 1    2   13   16 o 19  524.38   17.00  450.67  132.11  550.51  132.22   60.63  132.22  0.99 
1 1 1    2   13   17 o 18  103.12   45.21   71.29   98.29   38.68  105.71   19.86  285.71  0.47 
1 1 1    2   13   18 o  3  364.39   10.99  363.19  266.84  359.28  268.05    0.44   88.05  0.99 
1 1 1    2   13   19 o 18  207.13    6.79  203.88  272.43  211.93  273.79   27.37  273.79  0.96 
1 1 1    2   13   20 o 13  432.12   13.53  392.50   72.03  475.99   70.99   95.99   70.99  0.99 
1 1 1    2   13   21 o 11  421.41  119.85  399.00  255.67  410.13  258.29   22.82  258.29  0.95 
1 1 1    2   13   22 o 17   92.53   17.26  127.10  154.80   44.14  157.29   70.16  337.29  0.86 
1 1 1    2   13   23 o 12  209.07   57.28  198.38  280.42  204.51  277.27   23.54  277.27  0.92 
1 1 1    2   13   24 o  2  121.75   70.22  118.67   12.25   53.73   13.47   56.90  193.47  0.68 
1 1 1    2   13   25 o  2  260.81    8.99  241.40  351.96  290.00  354.20   68.69  354.20  0.98 
1 1 1    2   13   26 o  6  312.62   61.73  333.52  119.89  298.01  119.34    9.77  299.34  0.97 
1 1 1    2   13   27 o 16  162.37   44.64  144.40  111.24  162.39  112.66   32.43  112.66  0.90 
1 1 1    2   13   28 o 15  239.65  112.15  245.11  303.18  184.11  303.79   39.98  123.79  0.85 
1 1 1    2   13   29 f  0  164.56   51.89  139.48   40.79  125.82   40.38    0.00    0.00  0.00 
1 1 1    2   13   30 o 13   70.23    6.32   49.75  160.97   49.80  160.51    5.81  160.51  0.67 
1 1 1    2   13   31 o  4   76.05    7.94   76.24  102.92   56.92  102.65   13.58  282.65  0.84 
1 1 1    2   13   32 o  7   83.52   10.06   71.02  319.92   76.79  320.55   10.51  320.55  0.86 
1 1 1    2   13   33 x  1       ?       ?   98.16  134.89   91.12  135.33    0.00    0.00  0.00 
1 1 1    2   13   34 o  1  284.23   45.80  261.27  339.96  311.05  339.92   66.59  339.92  0.98 
1 1 1    2   13   35 o 18   85.20    9.15   79.02  132.75   82.41  132.58    7.93  132.58  0.92 
1 1 1    2   13   36 f  0   95.32   14.82   95.46  114.45   90.80  114.45    0.00    0.00  0.00 
1 1 1    2   13   37 o  5  183.71   67.40  182.91    8.92  161.11    8.92   13.47  188.92  0.91 
1 1 1    2   13   38 o  6   89.12    8.82   71.26  349.08   98.25  349.08   29.99  349.08  0.93 
1 1 1    2   13   39 o  8  125.00   26.89  127.31   45.42  116.03   45.42    6.34  225.42  0.95 
1 1 1    2   13   40 o  6  189.39   57.39  222.68  184.89  145.23  184.89   69.57    4.89  0.95 
1 1 1    2   13   41 o 10  108.21   22.18   90.96  191.53  115.76  191.53   27.75  191.53  0.94 
1 1 1    2   13   42 o  8  118.00   28.57   94.13  283.09  129.71  283.09   38.60  283.09  0.94 
1 1 1    2   13   43 o  9   90.59   12.65   98.46   39.00   79.29   39.00   16.06  219.00  0.96 
1 1 1    2   13   44 o 11   73.51    7.08   69.57  232.80   73.04  232.80    5.63  232.80  0.96 
1 1 1    2   13   45 o  1   82.40   11.62   83.68  214.36   78.07  214.36    3.04   34.36  0.97 
1 1 1    2   13   46 o 19   45.52    4.25   40.79  125.83   44.59  125.83    5.03  125.83  0.92 
1 1 1    2   13   47 o  7   37.73    6.43   39.85  152.89   30.98  152.89    7.69  332.89  0.92 
1 1 1    2   14    0 o  6   22.36   15.14  136.56  360.00   77.02  180.00  162.46  180.00  0.19 
1 1 1    2   14    1 o  5  467.17   15.31  372.59   94.39  513.07   93.05  104.44   93.05  0.99 
1 1 1    2   14    2 o  3  642.53   19.98  546.63  206.76  727.31  205.55  179.26  205.55  0.99 
1 1 1    2   14    3 o  1  363.92   10.68  290.05  155.53  445.13  152.75  181.70  152.75  0.97 
1 1 1    2   14    4 o 16  425.57   68.35  506.99  134.88  342.33  134.47  146.72  314.47  0.98 
1 1 1    2   14    5 o  8  547.56   18.71  430.94  331.49  655.23  336.39  227.46  336.39  0.99 
1 1 1    2   14    6 o  5  453.98   13.75  338.31  324.95  601.33  313.66  311.87  313.66  0.98 
1 1 1    2   14    7 o  9  363.80   12.26  373.39  248.32  350.62  246.11   13.06   66.11  0.98 
1 1 1    2   14    8 o  8  474.98   39.32  556.15  172.25  402.01  172.68  134.52  352.68  0.99 
1 1 1    2   14    9 o 15  559.30  163.96  585.25   58.17  485.56   54.73   91.77  234.73  0.95 
1 1 1    2   14   10 o 13  277.91   88.87  273.81   48.45  231.27   47.61   47.40  227.61  0.92 
1 1 1    2   14   11 o 14  165.23   41.94  162.18    3.89  115.83    8.68   63.59  188.68  0.89 
1 1 1    2   14   12 o  4  352.28   10.95  397.50  301.81  308.05  299.82   77.64  119.82  0.98 
1 1 1    2   14   13 o  2  376.54   11.43  358.64  249.42  383.13  246.80   24.40  246.80  0.99 
1 1 1    2   14   14 o  1  207.49   63.37  243.45   68.04  133.85   70.16  114.88  250.16  0.92 
1 1 1    2   14   15 o 11  166.13   47.91  190.58  271.38  133.29  271.06   26.56   91.06  0.88 
1 1 1    2   14   16 o  4  317.60   10.28  276.70  235.00  352.25  236.23   82.15  236.23  0.98 
1 1 1    2   14   17 o  8  396.25   12.90  382.69  295.53  413.74  295.33   43.97  295.33  0.99 
1 1 1    2   14   18 o 13  212.97    7.45  216.18   66.77  211.68   64.82   12.77   64.82  0.96 
1 1 1    2   14   19 o 16  190.91   68.18  172.71   21.28  173.89   20.83   17.39   20.83  0.87 
1 1 1    2   14   20 f  0  214.92  112.89  194.67  322.28  185.26  324.29    0.00    0.00  0.00 
1 1 1    2   14   21 o 14  263.21   79.10  264.40  158.90  245.56  158.78    1.59  158.78  0.93 
1 1 1    2   14   22 o  9  142.21   41.91  172.82   12.31   95.50   13.62   66.98  193.62  0.91 
1 1 1    2   14   23 o  8   71.95    6.99   58.24  121.04   38.71  122.00   15.82  302.00  0.65 
1 1 1    2   14   24 o  3  217.69   77.14  230.58   39.94  185.22   40.45   24.21  220.45  0.91 
1 1 1    2   14   25 o 16  166.47   36.69  189.65  245.43  141.92  246.81   28.61   66.81  0.94 
1 1 1    2   14   26 o 12   56.39    5.91   41.09  115.20   15.54  124.52   20.44  304.52  0.46 
1 1 1    2   14   27 o  4  106.07   37.53   38.08  310.02   70.17  305.74   35.05  305.74  0.50 
1 1 1    2   14   28 o 13  112.25   35.30  117.84   72.80   88.50   73.21   16.42  253.21  0.86 
1 1 1    2   14   29 o  5  203.51   16.20  169.92  275.05  241.93  275.08   89.29  275.08  0.97 
1 1 1    2   14   30 o  2  110.41   18.38   63.28   78.47  128.15   79.10   69.52   79.10  0.85 
1 1 1    2   14   31 o 16  200.71   99.90  267.40   54.22  105.67   54.09  140.51  234.09  0.88 
1 1 1    2   14   32 o 12   75.85    7.29   87.07  124.70   55.27  124.38   24.92  304.38  0.89 
1 1 1    2   14   33 o 14  213.87   26.74  100.58  114.13  314.51  114.13  220.05  114.13  0.96 
1 1 1    2   14   34 o  3  114.89   20.77  118.77  266.23  105.68  266.20    6.55   86.20  0.95 
1 1 1    2   14   35 o 12  164.44   42.84  161.01  109.49  158.27  109.49    5.09  109.49  0.95 
1 1 1    2   14   36 o 16  135.00   39.05  150.97   96.91  109.75   96.91   34.36  276.91  0.94 
1 1 1    2   14   37 o  1   47.43    7.59   22.87    1.68   31.73    1.68    9.82    1.68  0.57 
1 1 1    2   14   38 o  6  108.84   14.77   93.84  164.11  117.48  164.11   27.29  164.11  0.95 
1 1 1    2   14   39 o  5  159.02   44.90  170.57  259.21  136.99  259.21   27.51   79.21  0.95 
1 1 1    2   14   40 o 18   41.69   13.75   22.10  204.63   19.80  204.63    1.58   24.63  0.49 
1 1 1    2   14   41 o 14  116.42   25.22   99.27   27.60  124.31   27.60   28.23   27.60  0.95 
1 1 1    2   14   42 o 13   47.60    4.75   48.18   77.99   37.45   77.99    9.21  257.99  0.88 
1 1 1    2   14   43 o 14  170.77   17.41  163.41  334.12  178.80  334.12   20.49  334.12  0.99 
1 1 1    2   14   44 o  3   38.59    5.28   39.23  253.11   29.10  253.11    8.93   73.11  0.87 
1 1 1    2   14   45 o  8   31.47    5.37   33.19  207.84   20.95  207.84   11.24   27.84  0.84 
1 1 1    2   14   46 o  2   40.92    6.79   34.84  315.59   40.77  315.59    6.97  315.59  0.91 
1 1 1    2   15    0 o 13  220.62  623.97  300.56  180.00  247.22    0.00  573.30    0.00  0.18 
1 1 1    2   15    1 o 10  634.54  223.50  609.19   41.47  553.78   38.16   70.94  218.16  0.93 
1 1 1    2   15    2 o  6  111.95   10.06   33.79  203.90   68.76  161.52   17.12  161.52  0.54 
1 1 1    2   15    3 o  5  212.07   85.28  276.16  220.02  102.49  221.58  174.35   41.58  0.89 
1 1 1    2   15    4 o 19  212.98  103.18  199.69  284.11  148.50  278.33   31.77   98.33  0.77 
1 1 1    2   15    5 o 11  165.38   27.62  151.65  306.88  136.73  305.58   24.12  125.58  0.90 
1 1 1    2   15    6 f  0  402.71  140.47  421.90   58.38  446.53   60.27    0.00    0.00  0.00 
1 1 1    2   15    7 o 16  148.26   48.38  109.79   72.01  118.03   66.42    9.20   66.42  0.77 
1 1 1    2   15    8 o  9  192.37   55.06  237.45  228.70  106.60  229.39  141.92   49.39  0.92 
1 1 1    2   15    9 o  9  450.89  145.87  537.87  337.68  333.00  337.89  185.73  157.89  0.94 
1 1 1    2   15   10 o  2  317.16   58.90  241.46  120.65  367.57  119.09  132.55  119.09  0.95 
1 1 1    2   15   11 o  4  232.77    8.00  163.81   50.93  259.83   47.78   74.72   47.78  0.96 
1 1 1    2   15   12 o 12  338.49   11.28  294.57  357.16  389.67  356.02  115.82  356.02  0.98 
1 1 1    2   15   13 o 10  117.75   37.90  163.10  171.58   41.04  170.66  120.96  350.66  0.86 
1 1 1    2   15   14 o  7   89.36    9.93   86.95   24.25   42.17   23.47   54.24  203.47  0.78 
1 1 1    2   15   15 o  1  359.12   11.39  295.40  322.37  415.57  321.71  123.88  321.71  0.98 
1 1 1    2   15   16 o 13  171.54   67.15  213.33  326.58  110.68  324.14   79.97  144.14  0.88 
1 1 1    2   15   17 o  7  108.47   11.37  170.84  127.71   37.96  128.65  122.59  308.65  0.92 
1 1 1    2   15   18 o  9  340.56  146.15  395.81   45.89  239.24   47.02  135.08  227.02  0.90 
1 1 1    2   15   19 o 18   82.53    7.11   52.15  180.40   55.94  178.09    0.80  178.09  0.67 
1 1 1    2   15   20 o 17  223.62    7.79  214.14  140.62  238.05  142.61   41.11  142.61  0.97 
1 1 1    2   15   21 o 11  329.59   10.43  318.10  262.41  352.24  262.94   53.19  262.94  0.99 
1 1 1    2   15   22 o 18   96.66   15.01  127.42  300.97   54.47  301.61   62.67  121.61  0.89 
1 1 1    2   15   23 o 14  207.03   79.91  191.19  106.34  182.65  104.89    1.53  104.89  0.88 
1 1 1    2   15   24 o  2   79.62    8.17   55.72   95.92   59.81   91.67    5.34   91.67  0.72 
1 1 1    2   15   25 o  7  125.34   23.03  135.39   13.93  110.00   15.26    9.52  195.26  0.92 
1 1 1    2   15   26 o 14  161.44   61.61  167.48   62.92  133.56   62.89   15.13  242.89  0.87 
1 1 1    2   15   27 o 18   80.74    8.36   80.93  161.15   60.12  161.40   15.27  341.40  0.84 
1 1 1    2   15   28 o  6  237.76   64.59  236.94  357.75  233.03  357.69   18.00  357.69  0.94 
1 1 1    2   15   29 o  5  196.58   43.52  116.90  132.10  253.68  131.58  146.53  131.58  0.92 
1 1 1    2   15   30 o 18  129.59   20.14   95.29  139.57  151.75  139.45   64.33  139.45  0.92 
1 1 1    2   15   31 o  6  100.74   10.25   88.34  174.43  103.09  174.61   20.24  174.61  0.92 
1 1 1    2   15   32 o 11  109.51   15.90   96.97  100.23  114.10  100.24   23.23  100.24  0.94 
1 1 1    2   15   33 o 13  155.16   57.37  164.04  205.06  127.06  205.05   28.21   25.05  0.91 
1 1 1    2   15   34 o 12  217.08   64.29  226.70  212.04  195.05  212.04   20.75   32.04  0.95 
1 1 1    2   15   35 o 16  168.05   61.77  172.94   82.84  142.09   82.84   23.07  262.84  0.91 
1 1 1    2   15   36 o 19   80.05    7.13   73.76  318.73   78.53  318.73    7.86  318.73  0.93 
1 1 1    2   15   37 o 11  142.74   28.02  152.19  244.80  129.10  244.80   17.21   64.80  0.96 
1 1 1    2   15   38 o  8   97.88   11.87   83.36  325.48  105.52  325.48   25.12  325.48  0.95 
1 1 1    2   15   39 x  4       ?       ?   82.13   17.55   79.46   17.55    0.00    0.00  0.00 
1 1 1    2   15   40 o 13   79.70    7.74   56.27  162.16   93.74  162.15   39.28  162.15  0.93 
1 1 1    2   15   41 o 15   79.61    8.08   86.39  138.86   69.14  138.86   14.51  318.86  0.96 
1 1 1    2   15   42 o  5  156.37   14.72  150.50   60.89  162.71   60.89   16.91   60.89  0.99 
1 1 1    2   15   43 o  7   80.12    8.50   67.05  175.67   88.96  175.67   23.97  175.67  0.96 
1 1 1    2   15   44 o  5   28.07    5.78   35.52   92.53   12.06   92.53   22.38  272.53  0.83 
1 1 1    2   15   45 o  7   79.91    7.64   74.70   20.64   83.80   20.64   11.33   20.64  0.98 
1 1 1    2   16    0 o  2  518.37 1480.17  640.10  180.00  491.62  360.00 1140.66  360.00  0.15 
1 1 1    2   16    1 o  5  152.13   34.30   92.43  120.64  146.43  109.74   45.45  109.74  0.81 
1 1 1    2   16    2 o 11  494.65   16.44  500.88  157.53  483.31  157.26   14.37  337.26  0.99 
1 1 1    2   16    3 o  3  139.28   52.80   83.42   79.54   99.23   67.29   11.94   67.29  0.67 
1 1 1    2   16    4 o  9  250.38  144.00  275.01  335.57  127.54  336.38  139.20  156.38  0.79 
1 1 1    2   16    5 o  7  103.04    8.65   93.77   83.41   62.29   92.98   37.22  272.98  0.79 
1 1 1    2   16    6 o  4  123.84   15.74  208.06   86.83   41.05   89.01  143.27  269.01  0.91 
1 1 1    2   16    7 f  0   62.33    8.79   43.29  358.84   51.20   11.11    0.00    0.00  0.00 
1 1 1    2   16    8 o 12  494.83  156.46  554.37   81.93  399.84   82.55  136.25  262.55  0.95 
1 1 1    2   16    9 o 19  290.47   59.59  288.16  279.50  278.31  280.44    1.33  280.44  0.96 
1 1 1    2   16   10 o 19  106.94   14.12  132.64  151.00   53.73  149.55   77.59  329.55  0.87 
1 1 1    2   16   11 o  7  129.57   20.41  161.39  151.49   82.69  152.42   68.85  332.42  0.90 
1 1 1    2   16   12 o  1  103.26   15.26  124.93   95.12   57.54   93.75   61.36  273.75  0.85 
1 1 1    2   16   13 f  0   98.50   11.92  153.24  183.98  152.57  182.30    0.00    0.00  0.00 
1 1 1    2   16   14 o 15  160.79   28.08  192.21  345.04  119.04  346.43   63.60  166.43  0.94 
1 1 1    2   16   15 o 16  157.17   36.29  167.00  313.60  139.17  314.00    8.30  134.00  0.91 
1 1 1    2   16   16 o 12  190.82   41.67  221.10  135.36  156.92  136.43   46.69  316.43  0.94 
1 1 1    2   16   17 o  1  134.81   28.89  132.89   67.61  119.25   68.76    3.33  248.76  0.90 
1 1 1    2   16   18 o  3  122.87   30.93  104.14  188.75  116.19  194.12   27.97  194.12  0.83 
1 1 1    2   16   19 o 19  121.72   40.23  206.11  137.66   32.26  137.96  157.64  317.96  0.91 
1 1 1    2   16   20 o 19  241.63    8.13  244.70  334.09  246.85  334.07   20.30  334.07  0.98 
1 1 1    2   16   21 o  6  157.87   43.91  121.49   85.85  166.30   86.72   55.98   86.72  0.88 
1 1 1    2   16   22 o 15   40.86    9.24   62.60  285.58   14.67  101.74   66.51  101.74  0.45 
1 1 1    2   16   23 o  3   92.69    8.52  117.53   98.69   56.12  100.33   54.14  280.33  0.90 
1 1 1    2   16   24 o  7  117.19   16.18  109.65   15.50  111.24   15.35    9.62   15.35  0.91 
1 1 1    2   16   25 o 14  163.58   58.43  171.20  181.06  139.65  180.74   11.50    0.74  0.89 
1 1 1    2   16   26 o 10  162.89   50.18  231.16  119.46   95.88  120.19  113.67  300.19  0.94 
1 1 1    2   16   27 o  8   89.03    9.61   75.96  179.13   84.24  179.49   15.30  179.49  0.86 
1 1 1    2   16   28 x  8       ?       ?   39.75  347.97   35.69  346.38    0.00    0.00  0.00 
1 1 1    2   16   29 o  4   21.73    7.13   57.81  167.93   35.34  347.72   88.92  347.72  0.42 
1 1 1    2   16   30 o 17  145.60   15.83  123.76  235.24  163.65  235.22   47.72  235.22  0.96 
1 1 1    2   16   31 o 15   58.27    7.70   43.51  129.33   47.14  129.13    6.43  129.13  0.75 
1 1 1    2   16   32 o  7  171.09   38.34  115.17  300.81  211.49  300.83  102.17  300.83  0.94 
1 1 1    2   16   33 o  6  102.08   20.82   69.58  289.68  119.14  289.68   52.85  289.68  0.91 
1 1 1    2   16   34 o  1  154.46   39.55  146.20  217.27  152.38  217.27   12.64  217.27  0.95 
1 1 1    2   16   35 o 17   53.18    5.90   54.90  128.54   38.75  128.54   13.89  308.54  0.86 
1 1 1    2   16   36 o  7  120.00   22.40  100.72   21.71  130.85   21.71   33.96   21.71  0.95 
1 1 1    2   16   37 o  2  113.09   15.74  120.45   14.13  102.30   14.13   13.94  194.13  0.97 
1 1 1    2   16   38 o  8   69.68    5.94   61.06  100.50   69.32  100.50   10.24  100.50  0.92 
1 1 1    2   16   39 o  9   23.98    6.52   16.10  207.74    0.50   27.74   16.08   27.74  0.31 
1 1 1    2   16   40 o  1   50.80    5.51   57.14  187.74   36.98  187.74   18.35    7.74  0.91 
1 1 1    2   16   41 o  3   43.20    6.69   47.51  158.21   30.14  158.21   15.89  338.21  0.88 
1 1 1    2   16   42 o  6  132.04   22.14  122.47  236.63  138.38  236.63   19.67  236.63  0.97 
1 1 1    2   16   43 o 17   91.03   10.83   92.09  127.71   88.45  127.71    0.85  307.71  0.98 
1 1 1    2   16   44 o  4   33.67    7.86   23.99  263.45   31.41  263.45    8.13  263.45  0.81 
1 1 1    2   17    0 o  4  110.12   25.94  109.35  180.00   99.37  180.00    1.11  360.00  0.91 
1 1 1    2   17    1 o  9  285.28  151.22  384.33  284.07  116.21  281.93  263.07  101.93  0.87 
1 1 1    2   17    2 o 10  114.43   14.79  106.26  161.09   81.66  162.40   31.10  342.40  0.85 
1 1 1    2   17    3 o  5  100.00    8.53  128.36  237.91   54.55  242.41   57.51   62.41  0.83 
1 1 1    2   17    4 o 15  209.46   58.65  237.34  116.61  139.77  115.87  111.91  295.87  0.93 
1 1 1    2   17    5 o 15  164.13   20.30  210.28  115.05  120.78  114.85   66.94  294.85  0.94 
1 1 1    2   17    6 o  9  163.56   20.14  149.90   27.55  156.83   28.16   11.90   28.16  0.92 
1 1 1    2   17    7 o 19  212.76   65.77  239.37  171.93  159.70  173.04   73.08  353.04  0.92 
1 1 1    2   17    8 o  4  118.19   15.58   90.32   66.42  106.21   68.06   15.48   68.06  0.83 
1 1 1    2   17    9 o  1  112.61    9.98  140.18  185.40   70.43  185.54   60.21    5.54  0.89 
1 1 1    2   17   10 o  1  359.59   78.15  328.71  342.14  374.08  343.60   57.57  343.60  0.96 
1 1 1    2   17   11 o  8   99.38    9.60  129.77  291.97   59.80  293.23   52.80  113.23  0.87 
1 1 1    2   17   12 o 19   62.42    8.09   72.61  267.94    7.93  264.34   67.44   84.34  0.67 
1 1 1    2   17   13 o 14  114.97   12.11  157.20  207.49   73.25  206.61   63.68   26.61  0.91 
1 1 1    2   17   14 o  8   55.33    8.81   69.70  280.31    0.24  105.81   66.13  105.81  0.59 
1 1 1    2   17   15 o 18   60.58    7.34   94.38   86.56    1.47   85.85   85.87  265.85  0.73 
1 1 1    2   17   16 o 11  147.33   59.10  187.18   74.10   88.57   77.70   80.91  257.70  0.88 
1 1 1    2   17   17 o  8  222.52   85.46  317.09  274.86  118.81  273.73  173.56   93.73  0.92 
1 1 1    2   17   18 o 12   95.71    8.92   76.52  353.37   87.02  353.55   20.35  353.55  0.80 
1 1 1    2   17   19 o 17  133.34   14.56  149.99   69.97  114.87   70.40   19.54  250.40  0.93 
1 1 1    2   17   20 f  0  348.93   70.99  333.23  134.50  305.69  135.00    0.00    0.00  0.00 
1 1 1    2   17   21 o 16   78.69    7.31  115.68  323.11   30.26  323.70   77.32  143.70  0.88 
1 1 1    2   17   22 o 18  179.22   58.64  201.68  179.43  143.77  179.02   41.12  359.02  0.92 
1 1 1    2   17   23 o 16  114.92   15.56   70.39   43.42  130.62   45.20   63.71   45.20  0.86 
1 1 1    2   17   24 o 18   48.61    8.01   76.02  232.59    0.59   54.40   68.04   54.40  0.69 
1 1 1    2   17   25 o 11  102.83   12.52   86.04   62.28  105.36   63.39   28.08   63.39  0.89 
1 1 1    2   17   26 o 18  116.06   15.22  153.45  334.99   80.40  334.65   59.48  154.65  0.95 
1 1 1    2   17   27 o 13  185.29   59.84  136.08  195.70  203.38  195.50   77.12  195.50  0.89 
1 1 1    2   17   28 o  5   68.82    8.07   44.47  343.10   62.22  343.10   20.40  343.10  0.76 
1 1 1    2   17   29 o 12   54.71    7.18   44.36  271.09   37.79  270.93    3.50   90.93  0.72 
1 1 1    2   17   30 o  9   99.97   10.02   84.61    3.54  107.53    3.56   27.54    3.56  0.94 
1 1 1    2   17   31 o 16   41.81    7.40   47.87    6.31   16.82    6.31   28.71  186.31  0.75 
1 1 1    2   17   32 o 17   91.88   13.40   77.73  141.73   96.82  141.73   22.67  141.73  0.93 
1 1 1    2   17   33 o  7  101.38    9.63  104.79  296.19   94.38  296.19    5.89  116.19  0.96 
1 1 1    2   17   34 o 10  120.31   16.07  110.44  235.41  125.63  235.41   19.63  235.41  0.96 
1 1 1    2   17   35 o  9  104.45   12.88   94.78  127.55  108.54  127.55   17.28  127.55  0.96 
1 1 1    2   17   36 o  3   75.94    6.41   60.00  166.31   82.08  166.31   24.13  166.31  0.92 
1 1 1    2   17   37 o 13  113.54   15.65   95.68  163.52  125.51  163.52   32.92  163.52  0.96 
1 1 1    2   17   38 o 13   67.02    5.78   55.98  351.79   69.40  351.79   15.21  351.79  0.92 
1 1 1    2   17   39 o  7   22.78    6.62    7.90  183.04    0.31  183.04    7.33    3.04  0.17 
1 1 1    2   17   40 o  9   33.50    6.90   19.51  158.25   20.47  158.24    1.56  158.24  0.59 
1 1 1    2   17   41 o 17   65.67    5.83   71.46  304.65   56.83  304.65   12.43  124.65  0.96 
1 1 1    2   17   42 o  4  103.66   13.57  113.07  201.89   93.60  201.89   16.05   21.89  0.98 
1 1 1    2   17   43 o  2  104.56   10.66  102.11  359.58  106.94  359.58    7.88  359.58  0.99 
1 1 1    2   18    0 o 17  204.28  149.47  256.13    0.00  147.11    0.00   89.70  180.00  0.94 
1 1 1    2   18    1 o 17  112.73   11.72  164.39  131.89   43.95  130.97  118.92  310.97  0.92 
1 1 1    2   18    2 o 19  193.69   22.57  264.00  202.81  130.91  200.16  111.91   20.16  0.96 
1 1 1    2   18    3 o 12  284.91   73.38  374.05  240.67  192.10  241.82  162.25   61.82  0.96 
1 1 1    2   18    4 o 17   71.21   14.54   64.20    4.69   22.93  351.64   43.98  171.64  0.63 
1 1 1    2   18    5 o 18  355.05   45.93  319.22  168.05  387.53  167.57   80.59  167.57  0.98 
1 1 1    2   18    6 o 10   82.68   11.32   62.08  232.63   50.24  236.02   14.55   56.02  0.70 
1 1 1    2   18    7 o 16   37.00   10.75   33.19  342.83   12.55  164.78   38.45  164.78  0.18 
1 1 1    2   18    8 o  6   48.61   11.94   34.18  131.59    3.96  324.14   35.61  324.14  0.28 
1 1 1    2   18    9 o 13  171.64   23.79  174.93  119.62  158.63  120.85    7.59  300.85  0.95 
1 1 1    2   18   10 o  9  130.23   12.75  118.38  341.83  126.23  342.42   16.33  342.42  0.91 
1 1 1    2   18   11 o  1   44.82    9.96   66.21   31.04   17.61  217.87   79.67  217.87  0.50 
1 1 1    2   18   12 o  1   85.43    7.87   64.21  336.89   64.38  342.17   10.05  342.17  0.69 
1 1 1    2   18   13 o  9   40.78    9.14   27.43  187.75    8.19   10.29   35.43   10.29  0.23 
1 1 1    2   18   14 o 15   59.74    8.39   71.10   84.54   14.25   79.66   44.61  259.66  0.61 
1 1 1    2   18   15 o 18  225.31   70.70  226.50  214.86  201.69  214.49   12.55   34.49  0.92 
1 1 1    2   18   16 o 19  184.37   27.11  204.60   43.46  166.10   42.36   21.30  222.36  0.96 
1 1 1    2   18   17 o  8  122.99   14.18   86.64   68.99  137.06   68.38   58.19   68.38  0.88 
1 1 1    2   18   18 f  0  116.15   10.68  190.94   72.50  173.76   70.64    0.00    0.00  0.00 
1 1 1    2   18   19 o  7  195.17   31.12  216.81  182.28  176.03  183.55   23.84    3.55  0.96 
1 1 1    2   18   20 o  8  120.86   12.80  118.14  212.91  115.01  214.05    7.24  214.05  0.92 
1 1 1    2   18   21 o  3  196.44   55.88  218.00  249.03  169.39  248.56   28.82   68.56  0.94 
1 1 1    2   18   22 o  4  142.20   38.15  153.18   99.27  120.84   99.38   19.91  279.38  0.92 
1 1 1    2   18   23 o  6  109.52   11.92  120.15  154.50   94.25  154.01   14.87  334.01  0.93 
1 1 1    2   18   24 o 12   51.33    9.09   45.51   70.55   18.26   69.17   24.57  249.17  0.60 
1 1 1    2   18   25 o 16  245.48  132.07  318.63  357.08  127.43  356.92  166.17  176.92  0.86 
1 1 1    2   18   26 o 14   72.96    8.73   98.54  139.58   39.77  139.98   52.28  319.98  0.90 
1 1 1    2   18   27 o 12  167.04   27.73  168.71  131.12  165.16  131.06    7.86  131.06  0.97 
1 1 1    2   18   28 o 10   34.19    8.69   31.37   26.18    1.78   25.75   27.79  205.75  0.46 
1 1 1    2   18   29 o  2  170.27   55.11  167.61  142.82  156.39  142.82    2.84  322.82  0.93 
1 1 1    2   18   30 o 17  152.07   41.06  142.61  306.61  149.77  306.61   13.90  306.61  0.94 
1 1 1    2   18   31 o 11   59.55    8.36   61.48  339.23   45.90  339.23   12.84  159.23  0.88 
1 1 1    2   18   32 o 13   32.44    8.75   17.31   45.95    4.89   45.96   11.70  225.96  0.33 
1 1 1    2   18   33 o 19   67.42    7.44   68.31  236.84   57.72  236.84    7.93   56.84  0.91 
1 1 1    2   18   34 o  4   75.48    8.31   78.76  309.25   65.45  309.25   10.48  129.25  0.94 
1 1 1    2   18   35 o 19  100.07   11.38  115.25  286.86   82.00  286.86   29.45  106.86  0.97 
1 1 1    2   18   36 o  8   58.57    6.14   70.77  253.82   39.68  253.82   28.80   73.82  0.92 
1 1 1    2   18   37 o 10   80.18    6.88   77.56   34.08   77.94   34.08    2.85   34.08  0.95 
1 1 1    2   18   38 o  8   86.07    7.42   94.05  265.37   75.63  265.37   15.46   85.37  0.97 
1 1 1    2   18   39 f  0   91.58    8.79   89.82  143.58   87.03  143.58    0.00    0.00  0.00 
1 1 1    2   18   40 o 14   75.01    6.45   85.03  103.85   63.28  103.85   19.14  283.85  0.97 
1 1 1    2   18   41 o 16   94.70   10.25   94.79  320.02   93.60  320.02    1.67  320.02  0.98 
1 1 1    2   18   42 o  5   36.62    8.82   28.89  109.92   34.97  109.92    6.93  109.92  0.86 
1 1 1    2   19    0 o 16   36.15   21.07   29.73    0.00   10.72  180.00   32.24  180.00  0.15 
1 1 1    2   19    1 o 12  232.86   48.24  343.15  327.25  133.98  327.57  182.72  147.57  0.97 
1 1 1    2   19    2 o  5   87.62   12.35   87.51  241.82   57.36  243.23   26.07   63.23  0.80 
1 1 1    2   19    3 o 17   75.01   12.12   43.55  185.41   35.68  195.27    1.10   15.27  0.48 
1 1 1    2   19    4 o  7  215.16   69.05  230.02  321.98  178.24  320.08   39.79  140.08  0.92 
1 1 1    2   19    5 o  4   64.19   12.82   84.64    1.10    8.11    0.65   77.64  180.65  0.73 
1 1 1    2   19    6 o  8  224.20   34.82  250.93  317.63  204.54  318.82   23.70  138.82  0.97 
1 1 1    2   19    7 o 19   82.16   10.48   65.98  163.98   56.31  164.52    5.96  344.52  0.72 
1 1 1    2   19    8 f  0  118.43   10.31   58.65  322.09   56.87  317.37    0.00    0.00  0.00 
1 1 1    2   19    9 o 17  135.59   15.84   94.48  134.72  152.87  135.46   64.00  135.46  0.89 
1 1 1    2   19   10 o 12   41.90   10.61   22.60   33.57    3.88  219.11   20.23  219.11  0.15 
1 1 1    2   19   11 o  6   80.20    8.94   76.73  202.31   53.98  204.03   14.95   24.03  0.77 
1 1 1    2   19   12 o 15  179.80   20.11  179.68  290.09  180.52  290.25   16.94  290.25  0.96 
1 1 1    2   19   13 o 19   74.48    9.84   58.91   89.27   46.93   84.92    9.85  264.92  0.70 
1 1 1    2   19   14 o  8  194.10   17.86  202.65  320.37  191.01  318.84    6.47  318.84  0.97 
1 1 1    2   19   15 f  0  234.23   41.47  228.53  171.27  209.26  169.76    0.00    0.00  0.00 
1 1 1    2   19   16 o  2   60.89   10.28   77.24  304.43   18.59  304.62   50.19  124.62  0.72 
1 1 1    2   19   17 o  4  255.80   50.44  256.36  146.39  260.51  146.63   28.53  146.63  0.96 
1 1 1    2   19   18 o 15  164.62   31.83  212.17    4.48  128.23    4.31   57.60  184.31  0.95 
1 1 1    2   19   19 o 14   63.33    8.41  106.00   88.70   10.81   87.85   84.89  267.85  0.84 
1 1 1    2   19   20 o 13   51.62    9.31    6.74  313.16    3.37  296.22    2.19  116.22  0.09 
1 1 1    2   19   21 o  4  275.12   77.75  335.56  271.44  219.82  271.72   85.39   91.72  0.95 
1 1 1    2   19   22 o 17   24.80    8.23   60.86  101.86   35.27  281.48   92.58  281.48  0.44 
1 1 1    2   19   23 o 17  195.00   41.38  118.64  108.42  252.11  108.06  142.36  108.06  0.93 
1 1 1    2   19   24 o  1  289.41   49.89  219.31  109.33  356.58  109.56  152.42  109.56  0.97 
1 1 1    2   19   25 o  2  100.25    8.46  130.56  172.25   69.13  172.19   53.00  352.19  0.95 
1 1 1    2   19   26 o  6  185.25   53.87  216.17   86.59  147.49   86.60   56.26  266.60  0.95 
1 1 1    2   19   27 o 11  124.03   15.25  124.98  262.31  120.66  262.32    2.09  262.32  0.96 
1 1 1    2   19   28 o 13  108.23   11.85  107.36  255.21  105.32  255.21    3.09  255.21  0.96 
1 1 1    2   19   29 o 15   84.25    7.13   60.77  346.39   96.47  346.39   38.45  346.39  0.92 
1 1 1    2   19   30 o  2  151.02   16.20  150.89  225.53  150.85  225.53    6.39  225.53  0.98 
1 1 1    2   19   31 o  6   72.16    6.97   93.51   53.47   46.26   53.47   43.52  233.47  0.94 
1 1 1    2   19   32 o  4  112.37   11.97  113.34   37.60  108.27   37.60    0.86  217.60  0.97 
1 1 1    2   19   33 o 16  109.16   12.59   97.03  304.78  116.16  304.78   22.48  304.78  0.96 
1 1 1    2   19   34 o  2   24.15    7.67   32.82  106.11    7.02  286.11   38.77  286.11  0.51 
1 1 1    2   19   35 o 14  137.64   23.17  149.83   53.39  122.85   53.38   22.17  233.38  0.97 
1 1 1    2   19   36 o 11   66.94    6.21   79.41  333.33   50.23  333.33   26.66  153.33  0.95 
1 1 1    2   19   37 o  9   24.53    7.09   14.91   36.83    3.21   36.83   11.23  216.83  0.36 
1 1 1    2   19   38 o  3   88.50    7.77   78.36  207.81   95.57  207.81   19.63  207.81  0.97 
1 1 1    2   19   39 o  8   27.19    7.02   23.97  218.97   13.38  218.97    9.86   38.97  0.67 
1 1 1    2   19   40 o 11   31.95    7.28   42.61  135.20   15.21  135.20   26.12  315.20  0.88 
1 1 1    2   19   41 o 19   39.84    9.41   44.20  191.69   30.50  191.69   12.39   11.69  0.92 
1 1 1    2   20    0 o 16   25.32   17.38   29.32    0.00   19.54  180.00   46.58  180.00  0.15 
1 1 1    2   20    1 o  2   49.44   13.70   46.60   79.12    1.85  252.24   43.97  252.24  0.41 
1 1 1    2   20    2 o 15  102.72   11.14  120.13   42.12   69.70   41.29   45.10  221.29  0.90 
1 1 1    2   20    3 o 16   48.94   13.69   42.75  255.18    1.45   76.80   38.86   76.80  0.37 
1 1 1    2   20    4 o 15  159.80   16.53  191.55  124.67  135.26  124.54   34.68  304.54  0.95 
1 1 1    2   20    5 o 17  134.02   12.39  122.10   19.01  132.49   20.25   17.34   20.25  0.92 
1 1 1    2   20    6 o  8   47.34   13.16   23.36  262.09    1.44   80.26   30.98   80.26  0.30 
1 1 1    2   20    7 o 14  286.34   46.27  320.60   92.25  261.95   92.15   34.46  272.15  0.97 
1 1 1    2   20    8 o 10  114.17   11.12   90.49  311.94  115.31  312.50   28.99  312.50  0.88 
1 1 1    2   20    9 f  0   94.65   11.60   54.82   28.09   47.55   31.60    0.00    0.00  0.00 
1 1 1    2   20   10 o  7  176.48   16.80  210.91  283.20  153.85  282.32   33.08  102.32  0.97 
1 1 1    2   20   11 o 11  207.03   23.32  205.21   23.64  213.91   24.19   27.14   24.19  0.97 
1 1 1    2   20   12 o 10   44.35   13.95   77.08   58.93   15.81  235.07   83.41  235.07  0.58 
1 1 1    2   20   13 o 17  149.59   14.58  128.75   40.30  167.21   41.82   53.82   41.82  0.94 
1 1 1    2   20   14 o 15  229.34   50.29  178.66  243.01  269.59  244.26  108.03  244.26  0.94 
1 1 1    2   20   15 o 16  174.41   28.42  179.06   76.20  170.09   76.40    7.27   76.40  0.95 
1 1 1    2   20   16 o  1  207.58   52.70  227.19  239.37  189.72  239.44   13.23   59.44  0.95 
1 1 1    2   20   17 o  3  187.48   38.59  160.19  114.74  209.64  115.30   66.38  115.30  0.94 
1 1 1    2   20   18 o  3  185.04   36.09  227.76  190.90  148.40  191.34   59.59   11.34  0.96 
1 1 1    2   20   19 o  2  140.75   14.57  188.41   82.04   98.45   82.95   75.18  262.95  0.97 
1 1 1    2   20   20 o 12  113.89    9.81   62.06   25.47  144.25   26.06   86.92   26.06  0.89 
1 1 1    2   20   21 o 17  255.83   46.10  263.29  183.78  253.15  184.09    8.43  184.09  0.97 
1 1 1    2   20   22 o 13  125.31   10.89  106.67   45.00  138.48   44.85   38.99   44.85  0.95 
1 1 1    2   20   23 o  4  221.72   54.29  167.89  199.86  260.40  199.90  103.30  199.90  0.94 
1 1 1    2   20   24 o  3  154.46   19.27  170.62  216.06  140.19  216.03   20.56   36.03  0.97 
1 1 1    2   20   25 o  5  236.01   88.13  254.35  164.50  193.54  164.50   47.93  344.50  0.92 
1 1 1    2   20   26 o 16  135.10   18.64  119.45  323.09  146.62  323.09   32.88  323.09  0.96 
1 1 1    2   20   27 o  8   62.72    8.55   40.53  218.83   63.22  218.83   24.53  218.83  0.81 
1 1 1    2   20   28 o  7  130.01   12.11  122.46   42.52  135.47   42.52   18.27   42.52  0.97 
1 1 1    2   20   29 o 14   27.82    8.37   30.62   24.71    2.77  204.71   32.15  204.71  0.48 
1 1 1    2   20   30 o 14   38.20    9.23   51.00  358.87    9.70  358.87   39.37  178.87  0.77 
1 1 1    2   20   31 o 17   19.29    6.65    4.57  290.13    1.97  110.14    6.38  110.14  0.06 
1 1 1    2   20   32 o 17   67.35    7.68   70.04   43.63   56.79   43.64   10.96  223.64  0.92 
1 1 1    2   20   33 o 18   99.89    9.32   89.57  207.08  105.65  207.08   18.97  207.08  0.96 
1 1 1    2   20   34 o 11  104.06   12.14   97.90   95.77  106.47   95.77   11.69   95.77  0.97 
1 1 1    2   20   35 o  5   24.03    7.57   10.49  357.48    1.35  357.48    8.81  177.48  0.24 
1 1 1    2   20   36 o 13   45.25    8.38   55.47  136.53   27.85  136.53   25.89  316.53  0.90 
1 1 1    2   20   37 o  2   90.30    7.85   89.96   42.57   88.91   42.57    1.72   42.57  0.98 
1 1 1    2   20   38 o  1   51.84    6.88   43.92  244.22   53.42  244.22   10.84  244.22  0.93 
1 1 1    2   20   39 o 15   70.36    9.31   71.75  313.03   66.82  313.03    2.78  133.03  0.97 
1 1 1    2   20   40 o  3   86.36    7.39   84.40  240.03   88.31  240.03    6.41  240.03  0.99 
1 1 1    2   21    0 o 13   33.25   21.66   25.72  180.00   10.57    0.00   32.02    0.00  0.16 
1 1 1    2   21    1 o 18   88.69   15.43   73.02  151.19   73.48  149.38    7.83  149.38  0.78 
1 1 1    2   21    2 o 19  178.98   15.10  206.11  296.61  155.26  297.06   36.03  117.06  0.97 
1 1 1    2   21    3 o 10  188.70   16.19  142.34  224.48  231.28  226.46  102.43  226.46  0.95 
1 1 1    2   21    4 o  1  217.39   20.47  220.24   57.83  222.43   57.90   21.79   57.90  0.97 
1 1 1    2   21    5 o  3   59.67   14.60   46.63  161.02   18.98  158.79   21.45  338.79  0.50 
1 1 1    2   21    6 o 10  173.21   14.93  168.15  233.74  178.77  234.07   24.96  234.07  0.96 
1 1 1    2   21    7 o  7   83.77   12.91   74.64  224.95   66.40  225.31    0.25  225.31  0.79 
1 1 1    2   21    8 o 12  159.56   15.40  163.96  154.86  157.37  156.41    9.83  156.41  0.96 
1 1 1    2   21    9 o  9  274.72   46.09  337.25   44.17  233.30   44.41   69.81  224.41  0.98 
1 1 1    2   21   10 o 15  244.71   38.72  212.56   97.00  276.78   96.93   81.01   96.93  0.97 
1 1 1    2   21   11 o 11  197.04   23.09  195.74  132.11  205.59  131.85   30.08  131.85  0.97 
1 1 1    2   21   12 o 13   64.00   13.71    6.45  216.86   12.27  204.96    1.99  204.96  0.18 
1 1 1    2   21   13 o  7  216.87   37.34  197.40  310.82  237.22  311.09   57.66  311.09  0.96 
1 1 1    2   21   14 o  4   93.15    9.43  100.52  165.08   76.32  164.51   14.92  344.51  0.90 
1 1 1    2   21   15 o  3   63.78   11.69   93.61   15.54   20.21   15.51   66.88  195.51  0.84 
1 1 1    2   21   16 o  3   45.57   12.24   84.27  218.14   10.12   37.65   88.16   37.65  0.75 
1 1 1    2   21   17 o 12  149.49   19.84  174.06  314.44  127.60  314.68   33.06  134.68  0.96 
1 1 1    2   21   18 o 14  173.58   22.98  133.11  208.81  208.54  208.80   84.25  208.80  0.96 
1 1 1    2   21   19 o 15  146.21   14.77  176.79  247.04  119.62  246.96   44.88   66.96  0.97 
1 1 1    2   21   20 o 19  103.49    9.14   58.82  141.85  130.37  141.90   75.49  141.90  0.89 
1 1 1    2   21   21 f  0   46.54   11.73   27.77  169.55   25.65  169.50    0.00    0.00  0.00 
1 1 1    2   21   22 o 11  251.29   67.65  292.39  245.54  205.97  245.55   70.61   65.55  0.96 
1 1 1    2   21   23 o 15  120.60   10.71  107.61  229.90  130.13  229.90   27.82  229.90  0.96 
1 1 1    2   21   24 o  1   94.82    8.55  108.11  290.99   78.52  290.99   24.49  110.99  0.96 
1 1 1    2   21   25 o  7   98.10   10.03   82.55    7.72  106.60    7.72   27.77    7.72  0.95 
1 1 1    2   21   26 f  0   51.75   13.05   64.97  182.96   62.20  182.96    0.00    0.00  0.00 
1 1 1    2   21   27 o 10   59.84   10.88   71.59  203.15   38.66  203.15   30.04   23.15  0.90 
1 1 1    2   21   28 o 18   27.28    8.63   43.94   18.26    8.65  198.26   50.91  198.26  0.62 
1 1 1    2   21   29 o 10   68.17    8.93   72.17  108.18   56.09  108.18   13.51  288.18  0.92 
1 1 1    2   21   30 o 12  106.49    9.51   94.86  228.17  113.52  228.17   21.80  228.17  0.96 
1 1 1    2   21   31 o  5   27.99    8.45   39.30  151.45    2.23  331.45   40.25  331.45  0.64 
1 1 1    2   21   32 o  8   48.87    8.60   35.69   17.09   43.91   17.08    9.35   17.08  0.80 
1 1 1    2   21   33 o  6   48.30    9.01   25.34  182.10   45.94  182.10   21.40  182.10  0.73 
1 1 1    2   21   34 o  7   92.83    8.02   92.45  324.91   90.82  324.91    1.26  324.91  0.97 
1 1 1    2   21   35 o 12  127.42   15.01  139.52  156.66  115.37  156.66   19.84  336.66  0.98 
1 1 1    2   21   36 o 12   74.83    8.46   73.42  146.98   73.26  146.98    2.08  146.98  0.97 
1 1 1    2   21   37 o  5   31.00    8.52   38.61  355.52   15.45  355.52   22.00  175.52  0.85 
1 1 1    2   21   38 o 19   92.68   10.25  109.05  134.65   76.84  134.65   28.96  314.65  0.99 
1 1 1    2   22    0 o 14  165.59   28.68  153.55  180.00  200.09  180.00   69.04  180.00  1.00 
1 1 1    2   22    1 o 17  208.03   21.61  192.45   43.11  230.83   43.41   58.41   43.41  0.97 
1 1 1    2   22    2 f  0   79.43   16.52  100.39  329.86   88.66  329.24    0.00    0.00  0.00 
1 1 1    2   22    3 o 11   80.46   16.51  126.20    3.63   29.75    2.46   82.67  182.46  0.88 
1 1 1    2   22    4 o 16   53.44   14.88   55.31  260.87   11.10  266.37   39.85   86.37  0.58 
1 1 1    2   22    5 o 18  118.83   12.84  132.26  113.03  101.21  111.99   19.69  291.99  0.93 
1 1 1    2   22    6 o  3   52.58   15.95   35.79  193.42   11.06  197.67   21.86   17.67  0.42 
1 1 1    2   22    7 o 16  155.19   13.56  143.79  283.15  166.62  283.03   36.87  283.03  0.95 
1 1 1    2   22    8 o 15   58.42   16.14   59.87  147.56   22.25  147.11   30.41  327.11  0.64 
1 1 1    2   22    9 f  0  131.24   15.43  172.00  200.71  155.06  200.44    0.00    0.00  0.00 
1 1 1    2   22   10 o 18  114.77   15.52  158.78  190.46   73.06  190.76   71.28   10.76  0.95 
1 1 1    2   22   11 o  4  106.15   13.10  131.33  191.73   78.29  192.45   42.09   12.45  0.94 
1 1 1    2   22   12 x 16       ?       ?  115.17  193.60  104.54  194.22    0.00    0.00  0.00 
1 1 1    2   22   13 o  1  206.04   31.41  174.67   36.52  238.68   36.93   79.94   36.93  0.96 
1 1 1    2   22   14 o 15  199.80   78.76  141.27   46.28  205.39   45.49   74.14   45.49  0.84 
1 1 1    2   22   15 x  8       ?       ?  110.30  278.60  102.89  278.64    0.00    0.00  0.00 
1 1 1    2   22   16 o 11   37.16   11.84   66.65  182.54   12.02    2.26   74.30    2.26  0.68 
1 1 1    2   22   17 o 19  123.80   10.54  133.38   59.81  113.51   59.92   11.37  239.92  0.96 
1 1 1    2   22   18 o  6   64.89   13.07   58.81  145.53   51.96  145.14    3.23  325.14  0.83 
1 1 1    2   22   19 o  2  130.23   11.01  111.44  258.43  145.73  258.36   40.43  258.36  0.96 
1 1 1    2   22   20 o 18  111.66    9.53   80.38  312.25  135.36  312.25   58.98  312.25  0.95 
1 1 1    2   22   21 o 16  140.91   15.47  129.91  304.41  150.00  304.41   26.31  304.41  0.97 
1 1 1    2   22   22 o 11  113.47    9.56   98.14  309.52  124.34  309.52   30.71  309.52  0.96 
1 1 1    2   22   23 o  1   49.58   12.36   85.42  348.14    6.12  348.14   75.55  168.14  0.89 
1 1 1    2   22   24 o 19   77.68   11.81   46.52   67.85   90.53   67.85   45.96   67.85  0.87 
1 1 1    2   22   25 o 14   34.98   10.30   18.42  100.15    8.18  100.15    9.51  280.15  0.37 
1 1 1    2   22   26 o  6  144.81   15.08  106.82  280.75  178.16  280.75   75.35  280.75  0.97 
1 1 1    2   22   27 o 12   27.14    8.98   28.85   66.06    2.32  246.06   30.16  246.06  0.47 
1 1 1    2   22   28 o  4  131.69   13.07  102.94  320.51  155.92  320.51   56.37  320.51  0.97 
1 1 1    2   22   29 o  9   60.41    9.75   42.46  177.22   62.23  177.23   21.14  177.23  0.86 
1 1 1    2   22   30 o 16  130.52   13.76  118.51  353.32  140.14  353.32   25.42  353.32  0.98 
1 1 1    2   22   31 o 11   67.82    8.24   77.40  356.76   53.43  356.75   21.52  176.75  0.95 
1 1 1    2   22   32 o  6   41.51    9.83   44.12  277.94   27.04  277.94   15.69   97.94  0.84 
1 1 1    2   22   33 o  4  109.26    9.33  111.98   96.51  105.85   96.51    2.66  276.51  0.98 
1 1 1    2   22   34 o  2   66.40    8.49   56.44  250.40   70.91  250.40   16.20  250.40  0.95 
1 1 1    2   22   35 o  6   65.60    7.67   57.32  231.35   69.81  231.35   14.23  231.35  0.96 
1 1 1    2   22   36 o  9   73.30   11.97   85.37  213.14   59.55  213.14   23.27   33.14  0.97 
1 1 1    2   22   37 o 12   80.51    8.97   82.60  267.78   77.99  267.78    2.16   87.78  0.98 
1 1 1    2   23    0 o 19  250.54   82.97  280.75  180.00  245.94  180.00    9.18    0.00  1.00 
1 1 1    2   23    1 o  5   39.77   13.81   74.54  192.25   16.89   13.54   84.76   13.54  0.64 
1 1 1    2   23    2 o 17   53.89   17.50  170.09   81.96   58.35  262.03  212.70  262.03  0.89 
1 1 1    2   23    3 x  7       ?       ?   61.98   38.19   57.93   37.25    0.00    0.00  0.00 
1 1 1    2   23    4 x  9       ?       ?   78.66  112.00   72.01  112.18    0.00    0.00  0.00 
1 1 1    2   23    5 x 19       ?       ?  111.40  289.29  101.46  289.49    0.00    0.00  0.00 
1 1 1    2   23    6 o  8   83.16   20.63   58.28  161.51   74.79  162.74   21.93  162.74  0.77 
1 1 1    2   23    7 o 17  305.12   35.14  140.61  245.77  461.11  245.71  331.81  245.71  0.97 
1 1 1    2   23    8 o  6  356.53  110.68  294.62  329.16  390.10  329.21  119.00  329.21  0.93 
1 1 1    2   23    9 o 17  113.28   18.99   64.67  102.82  137.43  101.67   75.77  101.67  0.88 
1 1 1    2   23   10 x  5       ?       ?   23.15  236.24   21.42  235.62    0.00    0.00  0.00 
1 1 1    2   23   11 o  2  162.76   18.97  186.50  327.69  143.15  327.74   30.60  147.74  0.97 
1 1 1    2   23   12 o 19  100.83   18.40   92.95  245.96   98.26  245.98   11.91  245.98  0.92 
1 1 1    2   23   13 o 12  154.16   13.21  154.27  219.61  155.82  219.58   11.61  219.58  0.97 
1 1 1    2   23   14 o  9  104.99   13.76   97.59   42.53  105.05   42.76   12.83   42.76  0.94 
1 1 1    2   23   15 o 17  104.15   13.90  137.36    2.27   70.08    2.26   59.70  182.26  0.96 
1 1 1    2   23   16 o 19  222.89   43.64  179.65  122.21  259.20  122.26   88.87  122.26  0.96 
1 1 1    2   23   17 o  3  130.88   11.00  117.24  235.38  142.23  235.38   30.75  235.38  0.97 
1 1 1    2   23   18 o 17   77.28   12.05   85.58  158.48   61.65  158.48   19.86  338.48  0.93 
1 1 1    2   23   19 o 14  208.66   33.23  210.59  269.15  207.16  269.15    6.22  269.15  0.98 
1 1 1    2   23   20 o  1  127.52   13.25  125.74   12.97  127.34   12.97    7.14   12.98  0.97 
1 1 1    2   23   21 o 11  104.63   15.06   89.35   23.83  112.60   23.83   27.03   23.83  0.95 
1 1 1    2   23   22 o  2  102.81   11.33  103.62  113.81   97.92  113.81    1.51  293.81  0.96 
1 1 1    2   23   23 o  9   49.34   11.98   70.12  152.24   18.33  152.24   49.09  332.24  0.87 
1 1 1    2   23   24 o 11   52.91   12.21   66.40  132.31   28.52  132.31   35.45  312.31  0.87 
1 1 1    2   23   25 f  0   64.31   12.00   58.39  344.50   56.39  344.50    0.00    0.00  0.00 
1 1 1    2   23   26 o  8   90.79   10.04   96.61  121.60   80.54  121.60   12.92  301.60  0.96 
1 1 1    2   23   27 o 14   75.65   10.11   88.85   13.85   57.54   13.85   28.44  193.85  0.95 
1 1 1    2   23   28 o  1   31.21    9.55   36.26  180.94    6.72  180.94   28.38    0.94  0.67 
1 1 1    2   23   29 o 17  179.99   34.85  202.76   70.79  155.01   70.79   41.33  250.79  0.98 
1 1 1    2   23   30 o  3   43.33   10.71   30.66  171.86   36.10  171.86    6.39  171.86  0.76 
1 1 1    2   23   31 o 13   94.62    8.86   89.97   79.44   96.93   79.44    9.74   79.44  0.97 
1 1 1    2   23   32 o  3  142.16   14.54  136.91  167.64  147.63  167.64   14.92  167.64  0.99 
1 1 1    2   23   33 o  7   32.40    9.10   15.45    4.42   21.96    4.42    6.97    4.42  0.57 
1 1 1    2   23   34 o 13   43.77   11.08   39.54  324.14   39.82  324.14    1.47  324.14  0.89 
1 1 1    2   23   35 o  1   62.51   10.80   54.25  347.80   66.97  347.80   14.32  347.80  0.96 
1 1 1    2   24    0 o 13   39.23   28.53    5.33  180.00    0.09  180.00    3.60  360.00  0.05 
1 1 1    2   24    1 o  5  131.40   30.10  226.29  287.33   42.41  287.19  168.31  107.19  0.96 
1 1 1    2   24    2 o  1   68.84   22.94   90.46  232.76   32.13  232.74   52.26   52.74  0.85 
1 1 1    2   24    3 o  9  157.02   25.49  182.08  160.30  134.17  160.29   35.35  340.29  0.97 
1 1 1    2   24    4 o 10  135.69   17.69  174.25   72.46   99.79   72.30   63.27  252.30  0.97 
1 1 1    2   24    5 o  5   54.85   16.97   23.53  299.98   23.48  300.04    1.37  300.04  0.42 
1 1 1    2   24    6 o 18  208.29   18.35  206.98  336.13  215.51  336.11   21.46  336.11  0.98 
1 1 1    2   24    7 o 15  145.74   16.73  100.31   42.55  183.28   42.80   88.76   42.80  0.95 
1 1 1    2   24    8 o  7   63.10   18.78   56.38  224.93   44.56  224.85    8.24   44.85  0.77 
1 1 1    2   24    9 o 11  127.66   19.00  135.52  101.30  117.43  101.24   10.31  281.24  0.96 
1 1 1    2   24   10 o 10   88.86   19.16   79.06  107.51   85.45  107.50   10.65  107.50  0.90 
1 1 1    2   24   11 o 19  130.57   13.59  137.32   23.77  123.18   23.80    6.93  203.80  0.97 
1 1 1    2   24   12 o 12   63.27   15.58   73.37   35.91   41.13   35.91   28.58  215.91  0.88 
1 1 1    2   24   13 o 18   85.67   14.94   76.46  337.75   84.45  337.75   11.72  337.75  0.92 
1 1 1    2   24   14 o  8  135.62   12.08  115.11   60.64  153.32   60.64   43.67   60.64  0.97 
1 1 1    2   24   15 o  3  229.59   39.23  219.75  155.13  238.58  155.13   28.95  155.13  0.98 
1 1 1    2   24   16 o  6  122.18   13.84  102.08  296.51  137.30  296.51   39.78  296.51  0.96 
1 1 1    2   24   17 o 19  218.46   20.21  193.97  252.26  245.29  252.26   59.71  252.26  0.99 
1 1 1    2   24   18 o  7  116.90   13.84  126.79    5.97  104.93    5.97   16.57  185.97  0.97 
1 1 1    2   24   19 o  3   52.83   13.89   54.62  187.51   34.56  187.51   17.87    7.51  0.82 
1 1 1    2   24   20 o 19   78.12   12.77  106.18  329.27   45.88  329.27   56.22  149.27  0.95 
1 1 1    2   24   21 o 17  132.64   11.28  132.18  192.01  131.85  192.01    4.52  192.01  0.98 
1 1 1    2   24   22 o 15   79.13   12.83   81.39   11.88   69.31   11.88    9.25  191.88  0.93 
1 1 1    2   24   23 o 19  133.98   11.38   74.35  265.44  185.67  265.44  113.76  265.44  0.96 
1 1 1    2   24   24 o  1   36.43   11.19   42.60  250.13   11.50  250.13   29.73   70.13  0.72 
1 1 1    2   24   25 o  4  177.86   22.79  148.86  200.25  204.31  200.25   60.23  200.25  0.98 
1 1 1    2   24   26 o 10   43.55   11.43   36.87  150.78   31.14  150.78    4.55  330.78  0.77 
1 1 1    2   24   27 o  9   51.56   12.01   59.04  206.08   34.99  206.08   22.19   26.08  0.89 
1 1 1    2   24   28 o 18   80.67   11.06   85.45   83.15   72.12   83.15   10.66  263.15  0.96 
1 1 1    2   24   29 o 10   46.82   11.49   30.34  266.41   45.17  266.41   15.77  266.41  0.80 
1 1 1    2   24   30 o 19  104.11    9.77  102.44  176.67  104.80  176.67    5.49  176.67  0.98 
1 1 1    2   24   31 o 10  101.70    8.91  104.91  248.47   98.27  248.47    3.46   68.47  0.98 
1 1 1    2   24   32 o  2   43.97   11.57   49.63  167.73   32.20  167.72   15.94  347.72  0.91 
1 1 1    2   24   33 o 11   53.94   11.99   49.66  301.96   53.04  301.96    4.86  301.96  0.94 
1 1 1    2   25    0 o  5  207.88   30.08  199.13  360.00  226.71  360.00   37.68  360.00  1.00 
1 1 1    2   25    1 o 10  105.87   22.00   80.57  217.40  117.89  217.41   41.39  217.41  0.92 
1 1 1    2   25    2 o 16  124.09   20.86  122.25    8.10  121.38    8.11    5.27    8.11  0.96 
1 1 1    2   25    3 f  0  106.50   21.01  175.68  145.81  166.94  145.81    0.00    0.00  0.00 
1 1 1    2   25    4 o 11   71.75   19.57   93.26  249.59   41.14  249.58   47.51   69.58  0.90 
1 1 1    2   25    5 o 16   74.56   19.43   57.06  280.83   71.55  280.83   17.29  280.83  0.84 
1 1 1    2   25    6 o 17   54.77   17.00   81.87   44.50   17.01   44.50   60.89  224.50  0.87 
1 1 1    2   25    7 o  1  204.82   17.25  185.61  113.34  226.93  113.34   50.21  113.34  0.99 
1 1 1    2   25    8 o  1  102.60   17.61  116.69  175.09   84.29  175.10   26.89  355.10  0.95 
1 1 1    2   25    9 o  2  231.32   21.28  206.81  299.19  259.37  299.19   62.17  299.19  0.99 
1 1 1    2   25   10 o  4   83.45   17.42   61.22  121.20   89.54  121.21   31.12  121.21  0.89 
1 1 1    2   25   11 o 11   70.39   17.06   83.52  145.36   47.61  145.36   32.18  325.36  0.90 
1 1 1    2   25   12 o 12   44.52   14.05   29.84   68.50   22.29   68.50    6.25  248.50  0.57 
1 1 1    2   25   13 o 14  144.65   15.09  152.43  180.90  136.93  180.91    9.01    0.91  0.98 
1 1 1    2   25   14 o  1  114.55   15.58   83.19  169.43  137.37  169.43   57.63  169.43  0.95 
1 1 1    2   25   15 o  4  145.73   14.52  124.24   23.53  164.67   23.53   45.40   23.53  0.97 
1 1 1    2   25   16 o  5  123.76   14.09  143.14  305.99  103.60  305.99   34.00  125.99  0.97 
1 1 1    2   25   17 f  0   85.12   14.47   87.34   21.31   84.09   21.31    0.00    0.00  0.00 
1 1 1    2   25   18 o  5   37.93   12.22   27.52  290.65   14.37  290.65   12.17  110.65  0.54 
1 1 1    2   25   19 f  0   78.96   14.35   27.05  126.74   26.12  126.74    0.00    0.00  0.00 
1 1 1    2   25   20 o  4  142.91   12.15   90.15  333.78  189.91  333.78  102.70  333.78  0.97 
1 1 1    2   25   21 o  5  113.87   11.81  117.50   48.95  107.76   48.95    5.94  228.95  0.97 
1 1 1    2   25   22 o  9   58.84   13.30   61.42  279.08   45.53  279.08   13.93   99.08  0.89 
1 1 1    2   25   23 o 16   50.07   12.52   67.57  102.88   24.13  102.89   41.29  282.89  0.89 
1 1 1    2   25   24 o 13   41.73   12.27    6.18   89.71   10.83   89.70    4.84   89.70  0.20 
1 1 1    2   25   25 o  6  121.60   11.35  100.57  339.33  140.11  339.33   42.70  339.33  0.98 
1 1 1    2   25   26 o 16   87.18   10.90   80.24  310.28   90.11  310.28   12.36  310.28  0.96 
1 1 1    2   25   27 o 13   75.30   12.18   61.68  212.19   82.47  212.19   22.69  212.19  0.94 
1 1 1    2   25   28 o 14   58.12   11.69   50.19  167.78   58.34  167.78    9.68  167.78  0.92 
1 1 1    2   25   29 o  4   68.44   10.96   68.73   83.47   64.55   83.47    2.10  263.47  0.96 
1 1 1    2   25   30 o 18   50.36   12.80   49.94  329.60   44.29  329.60    4.15  149.60  0.92 
1 1 1    2   25   31 o  3   49.28   12.71   65.83  241.69   29.51  241.69   34.37   61.69  0.95 
1 1 1    2   26    0 o 13   47.86   30.59   48.03    0.00   24.13    0.00   21.80  180.00  0.73 
1 1 1    2   26    1 o 12  102.90   22.30   76.64  129.96  115.23  129.96   41.94  129.96  0.92 
1 1 1    2   26    2 o 13  123.14   21.70  101.56  257.08  136.67  257.08   39.53  257.08  0.95 
1 1 1    2   26    3 o 18  208.58   18.48  138.41   78.39  276.76   78.39  144.35   78.39  0.98 
1 1 1    2   26    4 o 10  192.99   19.97  192.84  238.05  195.41  238.05   10.87  238.05  0.98 
1 1 1    2   26    5 o  5   79.67   21.00   78.71    9.81   67.92    9.81    7.43  189.81  0.90 
1 1 1    2   26    6 o 18   65.58   19.27   46.09  348.16   59.02  348.16   14.87  348.16  0.79 
1 1 1    2   26    7 o 12   91.52   20.22   91.01  131.42   82.72  131.42    4.50  311.42  0.93 
1 1 1    2   26    8 o  6   69.70   18.69   48.13    6.28   67.92    6.28   21.76    6.28  0.82 
1 1 1    2   26    9 o 12   80.33   19.12   69.72  150.21   77.22  150.22   10.30  150.22  0.90 
1 1 1    2   26   10 o 12   75.56   18.73   88.43   14.15   53.61   14.15   31.34  194.15  0.92 
1 1 1    2   26   11 f  0   51.85   15.83   40.64  355.74   39.08  355.74    0.00    0.00  0.00 
1 1 1    2   26   12 o  5   93.54   17.67   84.77  267.22   93.28  267.22   11.68  267.22  0.93 
1 1 1    2   26   13 o 14   51.98   15.71   50.34  221.57   34.49  221.57   14.01   41.57  0.80 
1 1 1    2   26   14 o  8   57.91   16.58   56.95  211.43   42.66  211.43   12.29   31.43  0.84 
1 1 1    2   26   15 o  7  126.20   13.31   68.08  128.35  174.28  128.35  108.51  128.35  0.95 
1 1 1    2   26   16 o  4  132.80   12.70   86.54   96.47  172.61   96.47   88.91   96.47  0.97 
1 1 1    2   26   17 o  2  127.68   14.30  128.37  304.74  124.80  304.74    0.59  304.74  0.98 
1 1 1    2   26   18 o  9   54.73   14.73   60.23   44.64   36.96   44.64   21.33  224.64  0.87 
1 1 1    2   26   19 o 15   85.46   15.05   98.37  116.51   67.71  116.51   27.50  296.51  0.95 
1 1 1    2   26   20 o 18   44.16   12.98   39.85  257.77   29.99  257.77    8.59   77.77  0.78 
1 1 1    2   26   21 o 16   71.29   15.16   42.10  304.17   83.71  304.17   42.94  304.17  0.87 
1 1 1    2   26   22 o 14   99.02   13.93   81.36  128.62  111.31  128.62   32.50  128.62  0.96 
1 1 1    2   26   23 o  8   49.85   13.11   32.79  224.26   47.90  224.26   16.13  224.26  0.80 
1 1 1    2   26   24 o 19  121.57   12.10   97.01  101.50  143.84  101.50   49.83  101.50  0.98 
1 1 1    2   26   25 o 11   42.34   12.57   32.40  290.29   36.27  290.29    4.86  290.29  0.80 
1 1 1    2   26   26 o 16   76.01   12.40   57.90    7.08   88.16    7.08   32.01    7.08  0.95 
1 1 1    2   26   27 o 18   57.25   12.78   69.33  174.10   41.26  174.10   25.98  354.10  0.95 
1 1 1    2   26   28 o  5   48.33   13.64   44.16  127.12   44.62  127.12    1.78  127.12  0.90 
1 1 1    2   26   29 o 12   36.40   11.53   46.42  276.15   21.27  276.15   23.77   96.15  0.91 
1 1 1    2   27    0 o 10   38.43   26.61    8.22  180.00    3.67  180.00    4.24    0.00  0.15 
1 1 1    2   27    1 o 12   59.18   19.05   59.70  123.85   41.24  123.85   16.23  303.85  0.83 
1 1 1    2   27    2 o 15   60.38   19.31   47.25  122.54   49.30  122.54    3.80  122.54  0.79 
1 1 1    2   27    3 o  8  167.82   19.34  150.09  332.08  183.98  332.08   39.43  332.08  0.98 
1 1 1    2   27    4 o 11  105.61   22.53  112.80  196.51   91.68  196.51   16.99   16.51  0.95 
1 1 1    2   27    5 o 18   50.32   16.93   61.17  278.31   24.04  278.31   34.91   98.31  0.82 
1 1 1    2   27    6 o  1   98.08   22.87  108.82  140.49   79.87  140.49   25.06  320.49  0.94 
1 1 1    2   27    7 o  4   85.66   21.56   88.64   14.07   72.48   14.07   13.04  194.07  0.92 
1 1 1    2   27    8 o 19  156.47   19.39  127.35  226.72  181.78  226.72   58.83  226.72  0.97 
1 1 1    2   27    9 o  7  318.34   27.88  153.25  118.10  479.15  118.10  331.09  118.10  0.99 
1 1 1    2   27   10 o 11  261.72   25.66   97.14  167.77  415.88  167.77  321.95  167.77  0.97 
1 1 1    2   27   11 o 19   69.15   18.73   68.27   15.07   56.98   15.07    9.07  195.07  0.89 
1 1 1    2   27   12 o 13   82.48   19.52  109.72  324.69   49.53  324.68   56.64  144.68  0.94 
1 1 1    2   27   13 o  5  110.37   18.07  107.73  285.10  107.88  285.10    3.63  285.10  0.96 
1 1 1    2   27   14 o 12   49.67   15.26   39.39  283.17   37.66  283.18    0.47  103.18  0.76 
1 1 1    2   27   15 o  5   47.74   14.53   11.13  239.15   21.42  239.16   10.64  239.16  0.34 
1 1 1    2   27   16 o  3   54.59   15.20   52.02  107.74   43.30  107.74    7.07  287.74  0.86 
1 1 1    2   27   17 o  6   64.59   17.24   55.50   63.48   60.40   63.48    6.66   63.48  0.88 
1 1 1    2   27   18 o 19   56.47   16.26   65.55  325.14   37.87  325.14   25.62  145.14  0.90 
1 1 1    2   27   19 o 19   48.82   14.18   39.99   79.51   41.43   79.51    2.69   79.51  0.82 
1 1 1    2   27   20 o 16   52.80   15.08   43.85  165.46   47.71  165.46    5.22  165.46  0.85 
1 1 1    2   27   21 o 11   54.83   15.18   17.58  290.12   52.20  290.12   35.15  290.12  0.63 
1 1 1    2   27   22 o 11   72.32   14.43   73.78  338.34   65.79  338.34    5.73  158.34  0.95 
1 1 1    2   27   23 o  2   71.79   13.77   63.15  184.57   74.65  184.57   13.42  184.57  0.95 
1 1 1    2   27   24 o  8   39.05   12.07   25.56   65.90   35.48   65.90   10.69   65.90  0.77 
1 1 1    2   27   25 o 15  100.30   16.07  108.34  181.37   91.14  181.37   13.96    1.37  0.98 
1 1 1    2   27   26 o 14   52.12   14.76   42.72  278.67   53.24  278.68   11.79  278.68  0.91 
1 1 1    2   28    0 f  0   37.84   26.61   53.64  180.00   51.90  180.00    0.00    0.00  0.00 
1 1 1    2   28    1 o 18   60.12   19.60   78.94  340.06   30.57  340.06   45.81  160.06  0.89 
1 1 1    2   28    2 o  7   51.51   17.52   44.92  156.96   36.16  156.96    7.30  336.96  0.77 
1 1 1    2   28    3 o  6   50.03   17.00   50.63  112.32   31.23  112.32   17.76  292.32  0.80 
1 1 1    2   28    4 o  2   55.91   18.28   50.21   37.88   42.49   37.88    6.09  217.88  0.81 
1 1 1    2   28    5 o  8   95.94   22.51  134.07  281.00   53.83  281.00   75.92  101.00  0.96 
1 1 1    2   28    6 o  3   97.62   21.99   99.19   31.53   88.30   31.53    7.70  211.53  0.94 
1 1 1    2   28    7 o  1   59.84   18.20   35.92  254.62   55.82  254.62   21.06  254.62  0.76 
1 1 1    2   28    8 o  5   69.29   19.20   89.60  201.08   41.23  201.08   45.49   21.08  0.92 
1 1 1    2   28    9 o  2   87.28   20.24   93.17  290.93   73.94  290.93   16.26  110.93  0.94 
1 1 1    2   28   10 o  6   72.29   19.13   78.21  113.83   57.09  113.83   18.63  293.83  0.92 
1 1 1    2   28   11 o 18   82.95   19.30   84.25   27.02   73.65   27.02    7.92  207.02  0.94 
1 1 1    2   28   12 o  9   81.82   21.79   61.10  299.71   87.90  299.71   28.73  299.71  0.90 
1 1 1    2   28   13 o 15  121.82   22.80  121.18   54.23  118.04   54.23    0.68   54.23  0.97 
1 1 1    2   28   14 o 16   78.66   21.11   74.81    6.11   72.56    6.11    0.10    6.11  0.92 
1 1 1    2   28   15 o  4  127.55   15.61  127.96  193.62  126.00  193.62    2.02  193.62  0.98 
1 1 1    2   28   16 o 18   55.54   16.92   21.77  232.58   52.68  232.58   31.59  232.58  0.66 
1 1 1    2   28   17 o  8   51.68   16.06   20.01    3.06   46.73    3.06   27.34    3.06  0.64 
1 1 1    2   28   18 o 10   93.95   16.23   90.49  113.22   93.56  113.22    5.85  113.22  0.96 
1 1 1    2   28   19 o  8   54.23   15.09   35.68  315.67   57.70  315.67   23.10  315.67  0.85 
1 1 1    2   28   20 o  2   58.61   15.29   19.96   82.07   68.22   82.07   48.86   82.07  0.75 
1 1 1    2   28   21 o  4   63.97   16.73   56.20  135.71   63.89  135.71    9.38  135.71  0.93 
1 1 1    2   28   22 o 17   53.35   15.64   52.37  287.92   46.98  287.92    3.83  107.92  0.92 
1 1 1    2   28   23 o  8   50.78   15.09   37.98   19.95   53.67   19.95   16.81   19.95  0.89 
1 1 1    2   29    0 o  8   55.12   36.09   22.09  180.00   33.07  180.00   11.68  180.00  0.49 
1 1 1    2   29    1 f  0   75.89   23.65   49.17  264.20   47.62  264.20    0.00    0.00  0.00 
1 1 1    2   29    2 o  7   98.37   26.35   91.51   75.94   94.90   75.94    6.28   75.94  0.93 
1 1 1    2   29    3 o  5   80.50   24.09   52.85  182.02   88.30  182.02   37.11  182.02  0.87 
1 1 1    2   29    4 o 11   83.13   24.58   56.99  214.54   90.97  214.54   35.77  214.54  0.88 
1 1 1    2   29    5 o 18   70.33   22.41   36.55  209.88   75.11  209.88   39.70  209.88  0.79 
1 1 1    2   29    6 o 18   99.61   25.85  103.74  350.85   87.69  350.85   12.80  170.85  0.94 
1 1 1    2   29    7 o 15   71.39   20.27   65.01   96.51   66.21   96.51    3.23   96.51  0.90 
1 1 1    2   29    8 o 13   57.29   18.01   29.25  186.10   56.33  186.10   28.00  186.10  0.74 
1 1 1    2   29    9 o  7   77.55   24.72   43.26  246.82   86.82  246.82   44.91  246.82  0.83 
1 1 1    2   29   10 o 11   91.05   23.36   82.31   61.07   90.59   61.07   10.84   61.07  0.94 
1 1 1    2   29   11 o  4   63.65   19.97   39.45   13.06   67.29   13.06   29.06   13.06  0.83 
1 1 1    2   29   12 o  6  102.78   23.47   95.18  159.28  103.57  159.28   11.32  159.28  0.95 
1 1 1    2   29   13 o 11   66.45   18.31   57.24  334.27   65.24  334.27    9.75  334.27  0.91 
1 1 1    2   29   14 o 18   94.13   19.01   77.25  249.28  104.51  249.29   29.61  249.29  0.95 
1 1 1    2   29   15 o  5   86.45   18.40   99.42   29.67   70.13   29.67   26.27  209.67  0.96 
1 1 1    2   29   16 o 18   65.58   17.34   59.64  306.37   63.59  306.37    5.75  306.37  0.93 
1 1 1    2   29   17 o  2   57.91   17.06   47.02  114.19   58.44  114.19   12.83  114.19  0.90 
1 1 1    2   29   18 f  0   71.46   18.66   64.11  110.83   62.20  110.83    0.00    0.00  0.00 
1 1 1    2   29   19 o 13   89.79   20.65   90.30  183.17   85.12  183.17    2.51    3.17  0.96 
1 1 1    2   30    0 o 17   53.12   34.30    9.33  180.00   18.73  180.00    9.68  180.00  0.26 
1 1 1    2   30    1 o 18  125.05   25.60  128.99  178.21  117.23  178.21    7.81  358.21  0.97 
1 1 1    2   30    2 o  3   72.88   21.96   59.66  285.96   73.47  285.96   15.63  285.96  0.90 
1 1 1    2   30    3 o  5   78.70   22.66   45.56  296.95   93.21  296.95   49.04  296.95  0.87 
1 1 1    2   30    4 o  1   67.39   20.86   50.83    6.76   69.51    6.76   20.23    6.76  0.88 
1 1 1    2   30    5 o 14   82.57   22.72   83.82   15.83   73.60   15.83    7.66  195.83  0.94 
1 1 1    2   30    6 o  6   80.64   22.07   85.96  259.76   68.41  259.76   14.93   79.76  0.94 
1 1 1    2   30    7 o 11   62.74   19.36   27.66   12.13   70.51   12.13   43.69   12.13  0.78 
1 1 1    2   30    8 o 18   61.41   19.05   49.01  129.71   61.24  129.71   13.72  129.71  0.89 
1 1 1    2   30    9 o 18   65.78   19.63   42.49  120.54   73.74  120.54   32.53  120.54  0.87 
1 1 1    2   30   10 o 12   69.06   19.85   29.00   49.56   84.70   49.56   56.58   49.56  0.82 
1 1 1    2   30   11 o  4   67.51   19.51   49.36  285.59   73.92  285.59   26.04  285.59  0.90 
1 1 1    2   30   12 o 11   56.93   17.70   86.07   86.17   24.03   86.17   59.46  266.17  0.94 
1 1 1    2   30   13 o 19   69.96   19.56   57.23    8.31   73.79    8.31   18.26    8.31  0.92 
1 1 1    2   30   14 o  7   76.62   19.91   48.29   41.12   93.93   41.12   47.07   41.12  0.92 
1 1 1    2   30   15 f  0   54.26   17.00   15.39  113.82   14.93  113.82    0.00    0.00  0.00 
1 1 1    2   31    0 o 15   64.37   39.60   73.06  360.00   55.60  360.00   15.29  180.00  0.98 
1 1 1    2   31    1 o  9   76.95   23.56   37.00  221.14   95.45  221.14   59.55  221.14  0.85 
1 1 1    2   31    2 o 17   86.75   24.79   64.85  239.83   97.43  239.83   34.51  239.83  0.92 
1 1 1    2   31    3 f  0   70.76   22.25   23.86    4.61   23.15    4.61    0.00    0.00  0.00 
1 1 1    2   31    4 o 13  117.48   26.37   97.80   52.78  130.77   52.78   35.87   52.78  0.96 
1 1 1    2   31    5 o 19   75.04   22.51   40.69   68.03   92.32   68.03   52.84   68.03  0.88 
1 1 1    2   31    6 o  3   69.43   21.15   35.77  137.27   85.22  137.27   50.51  137.27  0.86 
1 1 1    2   31    7 o  5   62.60   19.97   49.67  276.38   65.09  276.38   16.88  276.38  0.90 
1 1 1    3    0    1 o 13  566.19   86.87  960.25  270.00  764.93  270.00  397.49  270.00  1.00 
1 1 1    3    0    2 o 11  244.69   79.52  268.21  180.00  228.38  180.00   32.29  360.00  1.00 
1 1 1    3    0    3 o 17   99.15  208.06  433.50   90.00  103.56  270.00  265.40  270.00  0.29 
1 1 1    3    0    4 o  1  204.20    7.81  474.79  180.00  196.15  180.00   15.99    0.00  1.00 
1 1 1    3    0    5 o  6  145.95    6.21  320.31  270.00   87.99  270.00  114.56   90.00  1.00 
1 1 1    3    0    6 o  4  516.44   19.21  350.51    0.00  578.44    0.00  124.01    0.00  1.00 
1 1 1    3    0    7 o 11  130.01    5.86  148.53   90.00    9.96  270.00    5.92  270.00  0.05 
1 1 1    3    0    8 o  8   51.70   65.76   25.03  180.00   15.27    0.00   39.88    0.00  0.09 
1 1 1    3    0    9 o  3  169.00    7.83   23.64  270.00  218.72  270.00  124.59  270.00  0.93 
1 1 1    3    0   10 o 13  241.83   11.51  218.37  180.00  327.32  180.00  171.42  180.00  1.00 
1 1 1    3    0   11 o  9   38.33   18.56  313.39  270.00   38.30   90.00   92.07   90.00  0.20 
1 1 1    3    0   12 o 15   39.73   24.85   17.57  180.00   26.81  180.00   65.26  180.00  0.15 
1 1 1    3    0   13 o  5  132.35  370.61   11.45   90.00  100.38   90.00  231.94   90.00  0.12 
1 1 1    3    0   14 o  6  280.64  875.59  404.81  180.00  326.01  360.00  734.25  360.00  0.15 
1 1 1    3    0   15 o 13  163.47    7.35   67.04  270.00  195.80  270.00   76.79  270.00  0.96 
1 1 1    3    0   16 o 16  367.93   16.20  383.66  180.00  381.66  180.00   27.46  180.00  1.00 
1 1 1    3    0   17 o 11  323.73   14.23  269.41   90.00  387.36   90.00  127.28   90.00  1.00 
1 1 1    3    0   18 o  4  159.15    6.25    7.45    0.00   84.52    0.00   63.23    0.00  0.33 
1 1 1    3    0   19 o  9 1016.64   47.60 1047.77  270.00  988.38  270.00   56.52   90.00  1.00 
1 1 1    3    0   20 o  6  701.53   32.05  602.18  180.00  770.95  180.00  138.84  180.00  1.00 
1 1 1    3    0   21 o  9  321.37  988.02  356.56   90.00  281.42  270.00  636.99  270.00  0.12 
1 1 1    3    0   22 o  3  475.53   19.44  308.14    0.00  638.90    0.00  326.74    0.00  1.00 
1 1 1    3    0   23 o  2 1021.03   42.52  901.95  270.00 1079.60  270.00  117.14  270.00  1.00 
1 1 1    3    0   24 o  8  143.79  165.07  171.01  180.00    2.52  180.00  148.46    0.00  0.53 
1 1 1    3    0   25 f  0   80.17   89.96   56.56   90.00  110.00   90.00    0.00    0.00  0.00 
1 1 1    3    0   26 o  4  258.90   10.17  278.89    0.00  257.38    0.00    3.03  180.00  1.00 
1 1 1    3    0   27 o 16   64.68  145.68   91.24   90.00   56.18  270.00  135.40  270.00  0.18 
1 1 1    3    0   28 o 19   70.97  124.23   83.75  180.00   27.61  360.00   78.13  360.00  0.16 
1 1 1    3    0   29 o  6  288.08   13.65  202.17  270.00  370.18  270.00  164.21  270.00  1.00 
1 1 1    3    0   30 o 13  199.68   38.15   62.19  180.00  317.61  180.00  255.77  180.00  0.95 
1 1 1    3    0   31 o 18   86.45   73.40  102.70   90.00   17.93   90.00   87.41  270.00  0.71 
1 1 1    3    0   32 o  6  107.56  295.45  147.36  180.00   98.87    0.00  230.70    0.00  0.15 
1 1 1    3    0   33 o 16  118.20   17.95   58.39  270.00  153.64  270.00  101.67  270.00  0.87 
1 1 1    3    0   34 o 11  129.25  403.18   96.44  360.00   70.12  180.00  157.79  180.00  0.07 
1 1 1    3    0   35 o  1  101.64  147.25  124.04   90.00   24.73  270.00  130.71  270.00  0.40 
1 1 1    3    0   36 o 10  123.37  132.09  100.96  180.00   30.41  180.00   67.37    0.00  0.52 
1 1 1    3    0   37 o  4  276.20  475.87  253.53  270.00   80.03   90.00  307.60   90.00  0.27 
1 1 1    3    0   38 o 10   16.74    8.52   28.75  360.00   21.67  180.00   48.51  180.00  0.15 
1 1 1    3    0   39 o 13  189.33    8.47  155.60   90.00  236.33   90.00   94.01   90.00  1.00 
1 1 1    3    0   40 o 17   22.09    9.49   17.49  180.00    8.52    0.00   23.87    0.00  0.15 
1 1 1    3    0   41 o 11  105.83  116.93   86.71   90.00   26.13   90.00   55.84  270.00  0.51 
1 1 1    3    0   42 f  0   88.73   71.74  143.88  180.00  137.00  180.00    0.00    0.00  0.00 
1 1 1    3    0   43 o 16  127.53   38.66  154.58  270.00  107.28  270.00   40.50   90.00  1.00 
1 1 1    3    0   44 o  5   21.46    9.08   14.34  180.00    5.04    0.00   18.80    0.00  0.20 
1 1 1    3    0   45 o  6  193.39    9.71  163.70  270.00  229.02  270.00   71.27  270.00  1.00 
1 1 1    3    0   46 o  5   57.06   18.61   11.14    0.00   32.48    0.00   21.70    0.00  0.38 
1 1 1    3    0   47 f  0   75.01   69.49   98.46  270.00   95.30  270.00    0.00    0.00  0.00 
1 1 1    3    0   48 o 16   57.04   21.17   57.70  360.00   56.28  360.00    0.41  360.00  0.98 
1 1 1    3    0   49 o  4   69.73   21.05   73.69   90.00   67.99   90.00    3.42  270.00  1.00 
1 1 1    3    0   50 o 10   30.47    6.09   36.21  360.00   22.09  360.00   13.01  180.00  0.94 
1 1 1    3    0   51 o  9   72.93   46.25   84.46   90.00   61.18   90.00   20.75  270.00  0.98 
1 1 1    3    0   52 f  0   90.98   61.01   98.66  180.00   95.75  180.00    0.00    0.00  0.00 
1 1 1    3    1    0 o  8  419.32  110.68 1507.42  270.00  365.96  270.00  106.72   90.00  1.00 
1 1 1    3    1    1 o  2  410.15   93.00 1244.75  254.69  342.77  238.65  103.95   58.65  0.96 
1 1 1    3    1    2 o  6  275.44  107.24  470.92    9.94  238.19  347.35    0.63  347.35  0.86 
1 1 1    3    1    3 o  3  687.82   21.37  793.28  354.78  887.77  337.21  411.07  337.21  0.99 
1 1 1    3    1    4 o  4  256.85    7.41  328.92  121.36  250.13  112.71    7.18  112.71  0.96 
1 1 1    3    1    5 o  1  519.53   15.43  628.99   51.98  591.40   79.54  155.47   79.54  0.99 
1 1 1    3    1    6 o 17   93.75   28.55  176.32  219.61   23.42  261.21   52.01   81.21  0.53 
1 1 1    3    1    7 o  7  310.34    9.58  352.30  342.22  250.17  350.64  106.31  170.64  0.98 
1 1 1    3    1    8 o  1  678.21   22.68  755.74  345.40  699.57  323.62   51.03  323.62  0.99 
1 1 1    3    1    9 o 16   72.25   28.79  324.98  270.75   53.96  146.00  207.55  146.00  0.69 
1 1 1    3    1   10 o 12  296.69    9.52  408.10  204.15  234.13  193.31  110.58   13.31  0.98 
1 1 1    3    1   11 o  8   54.21   17.37  122.42   76.49   56.17  316.77  166.51  316.77  0.50 
1 1 1    3    1   12 o  7  303.45    9.24  405.55  310.39  239.66  320.51  113.38  140.51  0.98 
1 1 1    3    1   13 o  7  512.29  163.74  641.51  330.21  411.68  328.17  142.21  148.17  0.94 
1 1 1    3    1   14 o 11  158.66   87.77  290.19   58.52    2.32   75.18  258.55  255.18  0.83 
1 1 1    3    1   15 o 16  408.98   12.70  452.14  195.89  366.87  192.93   72.67   12.93  0.99 
1 1 1    3    1   16 o  2  401.39   12.22  382.75  143.52  455.72  136.44  123.97  136.44  0.98 
1 1 1    3    1   17 o  6  204.95    6.18  272.84  325.74   79.30  324.08  235.34  144.08  0.96 
1 1 1    3    1   18 o 15  417.30   12.76  390.92   28.43  417.13   28.58   12.21   28.58  0.98 
1 1 1    3    1   19 o 11  493.98  170.73  508.25  285.66  402.00  285.54  115.63  105.54  0.93 
1 1 1    3    1   20 o 10  302.31   94.40  274.72   65.13  247.56   70.15   63.12  250.15  0.92 
1 1 1    3    1   21 o  1  279.61    8.62  233.36   51.21  304.83   55.55   72.25   55.55  0.96 
1 1 1    3    1   22 o  7  400.60   11.75  419.95   37.73  394.54   37.10    0.75   37.10  0.98 
1 1 1    3    1   23 o  1  205.70   68.05  141.60  224.68  189.49  231.91   38.61  231.91  0.83 
1 1 1    3    1   24 o 14  139.71   44.18  183.83    8.68   66.38   15.20  104.29  195.20  0.85 
1 1 1    3    1   25 o  7  153.39   52.29  126.60    2.31  107.56    5.58   36.94  185.58  0.82 
1 1 1    3    1   26 o 16  440.11   12.66  397.14  267.65  471.98  270.50   74.10  270.50  0.99 
1 1 1    3    1   27 o  9  185.45    5.53  235.99  344.63  136.82  346.33   80.05  166.33  0.95 
1 1 1    3    1   28 o  3  108.77   49.02   92.35  208.94   50.46  205.96   40.62   25.96  0.65 
1 1 1    3    1   29 o 11  180.32    5.65  154.81   61.98  192.48   61.04   45.24   61.04  0.94 
1 1 1    3    1   30 o  8  217.73  100.01  220.81  267.95  160.26  265.29   47.62   85.29  0.85 
1 1 1    3    1   31 o  1   47.52    4.23   53.40  299.20    8.23  115.55   58.54  115.55  0.44 
1 1 1    3    1   32 o 11   82.93   30.05   72.25   42.84   40.24   38.83   32.39  218.83  0.68 
1 1 1    3    1   33 o 18  148.71   63.38  189.28  123.59   86.33  125.23   85.94  305.23  0.87 
1 1 1    3    1   34 o  5  248.97   52.20  258.83  175.45  236.83  176.44    4.24  356.44  0.96 
1 1 1    3    1   35 o 17  175.84   49.37  169.51  314.04  167.23  313.79   11.92  313.79  0.92 
1 1 1    3    1   36 o  6  310.41   95.60  334.00   10.13  280.93    9.88   21.78  189.88  0.94 
1 1 1    3    1   37 o  7  160.07   35.63  163.91  166.60  152.28  166.43    4.40  166.43  0.94 
1 1 1    3    1   38 f  0   96.88   24.34  168.39  109.08  152.02  108.66    0.00    0.00  0.00 
1 1 1    3    1   39 o 13  224.47   41.68  202.82    2.55  245.71    2.53   58.57    2.53  0.96 
1 1 1    3    1   40 o  7  129.59   24.52  126.32  177.90  126.22  177.99    7.46  177.99  0.95 
1 1 1    3    1   41 f  0   86.64   16.24  108.74  227.26  102.78  227.25    0.00    0.00  0.00 
1 1 1    3    1   42 o 14  107.58   16.46  101.92   73.73  107.31   73.73   10.25   73.73  0.95 
1 1 1    3    1   43 o 18   77.26    7.12   71.50  287.25   74.53  287.25    6.18  287.25  0.92 
1 1 1    3    1   44 o  9  110.06   12.01  122.31   27.07   95.61   27.07   21.80  207.07  0.97 
1 1 1    3    1   45 o  8   85.03   12.75   71.86  175.86   88.80  175.86   19.54  175.86  0.93 
1 1 1    3    1   46 o  7  116.38   42.13  148.36   12.02   72.02   12.02   71.50  192.02  0.93 
1 1 1    3    1   47 o 16   73.01   10.51   71.57  148.62   67.33  148.62    1.95  328.62  0.94 
1 1 1    3    1   48 o  1   35.89    4.43   52.91  279.95   10.69  279.95   40.55   99.95  0.86 
1 1 1    3    1   49 o  3   35.69    4.42   48.40  118.19   15.60  118.19   31.30  298.19  0.88 
1 1 1    3    1   50 o  5   75.50   10.43   85.50  163.86   63.23  163.86   19.66  343.86  0.97 
1 1 1    3    1   51 o  1   47.51    3.99   60.64  190.66   32.23  190.66   26.59   10.66  0.96 
1 1 1    3    2    0 o  7  571.55   27.55  684.15  270.00  584.43  270.00   25.76  270.00  1.00 
1 1 1    3    2    1 o  8  253.95    8.70  485.18   17.78  261.97   14.37   38.61   14.37  0.96 
1 1 1    3    2    2 o  3  200.72    6.29  142.87   43.06  248.72   73.61  149.96   73.61  0.87 
1 1 1    3    2    3 f  0  113.05    3.52  216.26  220.49   53.67  333.80    0.00    0.00  0.00 
1 1 1    3    2    4 o  9  381.04   11.43  642.40   80.05  472.99   58.85  202.56   58.85  0.98 
1 1 1    3    2    5 o 15   35.72    6.47  212.88  101.27   81.18    9.16  188.34    9.16  0.36 
1 1 1    3    2    6 o  3  412.75   12.07  418.30  145.28  400.49  132.76   12.32  312.76  0.99 
1 1 1    3    2    7 o 14  548.95   16.87  476.26   84.69  614.12   69.91  141.28   69.91  0.99 
1 1 1    3    2    8 o 18  499.30  138.63  576.70   78.35  411.91   70.16  129.19  250.16  0.95 
1 1 1    3    2    9 o 16  550.21  155.88  684.03  353.18  418.86  350.01  215.69  170.01  0.96 
1 1 1    3    2   10 o 14  242.37   83.90  226.55  298.63  240.60  264.85   79.42  264.85  0.83 
1 1 1    3    2   11 o 15  124.20    4.21  132.60  102.34   83.87  102.80   32.87  282.80  0.81 
1 1 1    3    2   12 o  1  120.14    3.83  153.83   76.26   76.31  106.66   38.87  286.66  0.80 
1 1 1    3    2   13 o 17  297.70   92.53  357.60  349.05  224.77  351.60  103.23  171.60  0.93 
1 1 1    3    2   14 o  2  223.13    7.71  165.49   38.38  234.37    1.57   50.19    1.57  0.94 
1 1 1    3    2   15 o  4  392.51   12.26  347.59  227.54  417.81  230.07   64.99  230.07  0.98 
1 1 1    3    2   16 o  5  343.61   10.27  390.69  174.12  325.15  173.03   22.44  353.03  0.98 
1 1 1    3    2   17 o 14  610.98   18.64  579.43  163.31  602.56  167.27    8.25  347.27  0.99 
1 1 1    3    2   18 o 16  628.55   19.14  657.86   11.14  613.01   12.53   22.79  192.53  0.99 
1 1 1    3    2   19 o 19  436.59  147.73  449.84  326.07  358.91  330.64   94.04  150.64  0.93 
1 1 1    3    2   20 o 15  205.05    6.97  209.41  155.78  191.73  153.72    0.07  153.73  0.93 
1 1 1    3    2   21 o 12  826.16   26.61  687.24  172.01  900.98  173.98  157.18  173.98  1.00 
1 1 1    3    2   22 f  0  112.50    3.71   30.64  101.20    5.59  250.85    0.00    0.00  0.00 
1 1 1    3    2   23 o  4  179.29    5.05  152.97  352.35  161.64  347.77    4.43  167.77  0.91 
1 1 1    3    2   24 o 10  224.75   99.34  234.23   83.79  126.66   86.89  136.66  266.89  0.87 
1 1 1    3    2   25 o  5  164.55   62.84  146.66  136.76  113.79  133.50   42.49  313.50  0.82 
1 1 1    3    2   26 o 10  167.93   52.17  191.14    4.22  116.22    4.40   64.03  184.40  0.88 
1 1 1    3    2   27 o 18  354.20   81.19  239.65  316.97  416.07  318.16  165.58  318.16  0.94 
1 1 1    3    2   28 o  6  168.23   52.24  185.84   69.61  110.70   69.13   82.36  249.13  0.90 
1 1 1    3    2   29 o 11   34.43    3.58   85.71  296.65   49.40  108.58  127.58  108.58  0.42 
1 1 1    3    2   30 o  3  272.46   96.30  321.01  174.13  207.12  173.07   88.86  353.07  0.92 
1 1 1    3    2   31 o  4  137.45   37.24  134.16  316.54  115.53  318.00   12.19  138.00  0.88 
1 1 1    3    2   32 o 16  231.90   54.31  225.06  158.50  236.38  159.97   35.70  159.97  0.94 
1 1 1    3    2   33 o 14  150.25   42.07  151.93  334.90  133.45  334.04    3.43  154.04  0.90 
1 1 1    3    2   34 o  1  159.07   62.14  126.84  342.19  144.13  341.61   25.98  341.61  0.82 
1 1 1    3    2   35 o 18  133.43   21.81   98.37  134.59  149.57  134.49   60.12  134.49  0.90 
1 1 1    3    2   36 o  4  146.93   32.46  132.44  122.99  146.94  122.55   23.67  122.55  0.92 
1 1 1    3    2   37 o  6   61.62    6.88   94.97  172.56   19.07  173.04   62.78  353.04  0.82 
1 1 1    3    2   38 o 13   58.11    5.38   43.52   42.09   33.11   42.54    5.14  222.54  0.61 
1 1 1    3    2   39 o 16  264.38   51.02  103.55  189.93  391.29  190.02  295.13  190.02  0.92 
1 1 1    3    2   40 o  3   62.75    5.48   36.98  277.57   54.47  277.70   19.88  277.70  0.71 
1 1 1    3    2   41 o  5  190.34   30.53  183.98  214.65  196.18  214.66   21.94  214.66  0.97 
1 1 1    3    2   42 o  2   77.67   10.87   87.48   92.41   61.24   92.41   22.09  272.41  0.93 
1 1 1    3    2   43 o  3   86.41    8.94   82.34   39.84   83.73   39.84    4.97   39.84  0.94 
1 1 1    3    2   44 o  4   94.82   10.96  129.06  323.71   59.21  323.70   64.74  143.70  0.97 
1 1 1    3    2   45 o  2   72.26    8.22   54.15  168.89   78.11  168.89   25.90  168.89  0.90 
1 1 1    3    2   46 o 12   70.42    6.85   59.51  186.38   71.69  186.38   14.12  186.38  0.92 
1 1 1    3    2   47 o 15   71.80    9.13   95.39   83.58   44.66   83.58   47.68  263.58  0.95 
1 1 1    3    2   48 o 10  106.04   11.82  118.92  249.76   91.84  249.76   23.34   69.76  0.98 
1 1 1    3    2   49 o  3  101.95   11.02   95.62  309.96  105.99  309.96   13.33  309.96  0.97 
1 1 1    3    2   50 o 15   55.06    5.09   57.15  184.83   48.97  184.83    6.45    4.83  0.95 
1 1 1    3    2   51 o  9   36.31    4.20   40.69  156.60   27.21  156.60   12.26  336.60  0.92 
1 1 1    3    3    0 o 10  157.01    6.49  157.28  270.00   86.00   90.00  141.61  270.00  1.00 
1 1 1    3    3    1 o  2  161.78    4.48  249.59  131.60  128.40   89.70   35.24  269.70  0.90
[truncated: 1,809,071 more chars]
