# Supplementary material for: A computationally designed binding mode flip leads to a novel class of potent tri-vector cyclophilin inhibitors
Source: Chem Sci. 2018 Oct 23;10(2):542–7. doi: 10.1039/c8sc03831g (PMC6335623; doi:10.1039/c8sc03831g)
Supplement: Supplementary file 1 [file SC-010-C8SC03831G-s001.zip › Crystallographic_information_files/CypA_lig2_coord.cif]

data_UNNAMED
# 
loop_
_atom_site.group_PDB 
_atom_site.id 
_atom_site.auth_atom_id 
_atom_site.label_atom_id 
_atom_site.label_alt_id 
_atom_site.auth_comp_id 
_atom_site.label_comp_id 
_atom_site.pdbx_auth_comp_id 
_atom_site.auth_asym_id 
_atom_site.label_asym_id 
_atom_site.auth_seq_id 
_atom_site.label_seq_id 
_atom_site.pdbx_PDB_ins_code 
_atom_site.Cartn_x 
_atom_site.Cartn_y 
_atom_site.Cartn_z 
_atom_site.occupancy 
_atom_site.B_iso_or_equiv 
_atom_site.pdbx_PDB_model_num 
_atom_site.label_entity_id 
_atom_site.type_symbol 
_atom_site.pdbx_formal_charge 
ATOM   1    N   N   . MET MET MET A A 1   1   . -23.363 -1.375 -18.128 1.00 67.35  1 . N ? 
ATOM   2    CA  CA  . MET MET MET A A 1   1   . -23.229 -2.504 -17.159 1.00 68.45  1 . C ? 
ATOM   3    CB  CB  . MET MET MET A A 1   1   . -24.095 -3.700 -17.578 1.00 77.07  1 . C ? 
ATOM   4    CG  CG  . MET MET MET A A 1   1   . -24.215 -4.788 -16.514 1.00 87.57  1 . C ? 
ATOM   5    SD  SD  . MET MET MET A A 1   1   . -25.665 -5.851 -16.738 1.00 98.07  1 . S ? 
ATOM   6    CE  CE  . MET MET MET A A 1   1   . -25.576 -6.880 -15.271 1.00 103.25 1 . C ? 
ATOM   7    C   C   . MET MET MET A A 1   1   . -21.771 -2.936 -17.015 1.00 64.87  1 . C ? 
ATOM   8    O   O   . MET MET MET A A 1   1   . -21.307 -3.149 -15.902 1.00 61.37  1 . O ? 
ATOM   9    N   N   . VAL VAL VAL A A 2   2   . -21.068 -3.087 -18.135 1.00 54.69  1 . N ? 
ATOM   10   CA  CA  . VAL VAL VAL A A 2   2   . -19.616 -3.367 -18.111 1.00 52.30  1 . C ? 
ATOM   11   CB  CB  . VAL VAL VAL A A 2   2   . -19.129 -4.084 -19.408 1.00 58.26  1 . C ? 
ATOM   12   CG1 CG1 . VAL VAL VAL A A 2   2   . -19.153 -3.160 -20.624 1.00 59.22  1 . C ? 
ATOM   13   CG2 CG2 . VAL VAL VAL A A 2   2   . -17.731 -4.674 -19.216 1.00 54.39  1 . C ? 
ATOM   14   C   C   . VAL VAL VAL A A 2   2   . -18.810 -2.081 -17.832 1.00 40.36  1 . C ? 
ATOM   15   O   O   . VAL VAL VAL A A 2   2   . -19.027 -1.044 -18.463 1.00 41.02  1 . O ? 
ATOM   16   N   N   . ASN ASN ASN A A 3   3   . -17.916 -2.135 -16.850 1.00 37.67  1 . N ? 
ATOM   17   CA  CA  . ASN ASN ASN A A 3   3   . -17.007 -1.009 -16.602 1.00 31.03  1 . C ? 
ATOM   18   CB  CB  . ASN ASN ASN A A 3   3   . -16.015 -1.357 -15.469 1.00 28.61  1 . C ? 
ATOM   19   CG  CG  . ASN ASN ASN A A 3   3   . -16.619 -1.201 -14.064 1.00 27.83  1 . C ? 
ATOM   20   OD1 OD1 . ASN ASN ASN A A 3   3   . -17.617 -0.500 -13.844 1.00 31.48  1 . O ? 
ATOM   21   ND2 ND2 . ASN ASN ASN A A 3   3   . -15.990 -1.844 -13.096 1.00 29.85  1 . N ? 
ATOM   22   C   C   . ASN ASN ASN A A 3   3   . -16.231 -0.631 -17.894 1.00 30.68  1 . C ? 
ATOM   23   O   O   . ASN ASN ASN A A 3   3   . -15.705 -1.537 -18.567 1.00 31.53  1 . O ? 
ATOM   24   N   N   . PRO PRO PRO A A 4   4   . -16.153 0.688  -18.231 1.00 27.92  1 . N ? 
ATOM   25   CA  CA  . PRO PRO PRO A A 4   4   . -15.431 1.119  -19.422 1.00 27.48  1 . C ? 
ATOM   26   CB  CB  . PRO PRO PRO A A 4   4   . -15.831 2.576  -19.583 1.00 30.58  1 . C ? 
ATOM   27   CG  CG  . PRO PRO PRO A A 4   4   . -16.317 3.047  -18.251 1.00 32.86  1 . C ? 
ATOM   28   CD  CD  . PRO PRO PRO A A 4   4   . -16.588 1.838  -17.401 1.00 27.79  1 . C ? 
ATOM   29   C   C   . PRO PRO PRO A A 4   4   . -13.899 0.994  -19.291 1.00 25.41  1 . C ? 
ATOM   30   O   O   . PRO PRO PRO A A 4   4   . -13.357 0.939  -18.164 1.00 27.12  1 . O ? 
ATOM   31   N   N   . THR THR THR A A 5   5   . -13.265 0.882  -20.461 1.00 24.54  1 . N ? 
ATOM   32   CA  CA  . THR THR THR A A 5   5   . -11.797 0.791  -20.575 1.00 24.35  1 . C ? 
ATOM   33   CB  CB  . THR THR THR A A 5   5   . -11.392 -0.556 -21.289 1.00 28.32  1 . C ? 
ATOM   34   OG1 OG1 . THR THR THR A A 5   5   . -11.881 -1.694 -20.554 1.00 33.88  1 . O ? 
ATOM   35   CG2 CG2 . THR THR THR A A 5   5   . -9.876  -0.694 -21.407 1.00 31.13  1 . C ? 
ATOM   36   C   C   . THR THR THR A A 5   5   . -11.294 1.964  -21.410 1.00 24.70  1 . C ? 
ATOM   37   O   O   . THR THR THR A A 5   5   . -11.854 2.234  -22.476 1.00 26.54  1 . O ? 
ATOM   38   N   N   . VAL VAL VAL A A 6   6   . -10.222 2.649  -20.946 1.00 22.87  1 . N ? 
ATOM   39   CA  CA  . VAL VAL VAL A A 6   6   . -9.626  3.726  -21.745 1.00 24.85  1 . C ? 
ATOM   40   CB  CB  . VAL VAL VAL A A 6   6   . -9.829  5.120  -21.140 1.00 26.37  1 . C ? 
ATOM   41   CG1 CG1 . VAL VAL VAL A A 6   6   . -11.286 5.545  -21.132 1.00 29.74  1 . C ? 
ATOM   42   CG2 CG2 . VAL VAL VAL A A 6   6   . -9.241  5.219  -19.787 1.00 29.67  1 . C ? 
ATOM   43   C   C   . VAL VAL VAL A A 6   6   . -8.115  3.423  -21.929 1.00 22.56  1 . C ? 
ATOM   44   O   O   . VAL VAL VAL A A 6   6   . -7.560  2.622  -21.169 1.00 22.84  1 . O ? 
ATOM   45   N   N   . PHE PHE PHE A A 7   7   . -7.501  4.026  -22.942 1.00 22.23  1 . N ? 
ATOM   46   CA  CA  . PHE PHE PHE A A 7   7   . -6.024  3.832  -23.209 1.00 22.71  1 . C ? 
ATOM   47   CB  CB  . PHE PHE PHE A A 7   7   . -5.818  3.007  -24.539 1.00 24.90  1 . C ? 
ATOM   48   CG  CG  . PHE PHE PHE A A 7   7   . -6.074  3.816  -25.797 1.00 26.00  1 . C ? 
ATOM   49   CD1 CD1 . PHE PHE PHE A A 7   7   . -5.058  4.559  -26.407 1.00 27.36  1 . C ? 
ATOM   50   CE1 CE1 . PHE PHE PHE A A 7   7   . -5.317  5.321  -27.531 1.00 29.92  1 . C ? 
ATOM   51   CZ  CZ  . PHE PHE PHE A A 7   7   . -6.590  5.352  -28.071 1.00 29.85  1 . C ? 
ATOM   52   CE2 CE2 . PHE PHE PHE A A 7   7   . -7.600  4.623  -27.480 1.00 30.10  1 . C ? 
ATOM   53   CD2 CD2 . PHE PHE PHE A A 7   7   . -7.358  3.864  -26.363 1.00 29.65  1 . C ? 
ATOM   54   C   C   . PHE PHE PHE A A 7   7   . -5.341  5.167  -23.292 1.00 21.76  1 . C ? 
ATOM   55   O   O   . PHE PHE PHE A A 7   7   . -5.912  6.150  -23.727 1.00 21.41  1 . O ? 
ATOM   56   N   N   . PHE PHE PHE A A 8   8   . -4.034  5.121  -22.998 1.00 22.76  1 . N ? 
ATOM   57   CA  CA  . PHE PHE PHE A A 8   8   . -3.082  6.183  -23.250 1.00 21.90  1 . C ? 
ATOM   58   CB  CB  . PHE PHE PHE A A 8   8   . -2.382  6.707  -21.950 1.00 22.99  1 . C ? 
ATOM   59   CG  CG  . PHE PHE PHE A A 8   8   . -3.226  7.503  -20.975 1.00 21.40  1 . C ? 
ATOM   60   CD1 CD1 . PHE PHE PHE A A 8   8   . -4.542  7.935  -21.234 1.00 23.38  1 . C ? 
ATOM   61   CE1 CE1 . PHE PHE PHE A A 8   8   . -5.217  8.683  -20.275 1.00 22.20  1 . C ? 
ATOM   62   CZ  CZ  . PHE PHE PHE A A 8   8   . -4.662  9.009  -19.071 1.00 20.73  1 . C ? 
ATOM   63   CE2 CE2 . PHE PHE PHE A A 8   8   . -3.343  8.576  -18.782 1.00 21.60  1 . C ? 
ATOM   64   CD2 CD2 . PHE PHE PHE A A 8   8   . -2.660  7.819  -19.719 1.00 21.33  1 . C ? 
ATOM   65   C   C   . PHE PHE PHE A A 8   8   . -1.945  5.586  -24.101 1.00 21.23  1 . C ? 
ATOM   66   O   O   . PHE PHE PHE A A 8   8   . -1.392  4.538  -23.734 1.00 23.90  1 . O ? 
ATOM   67   N   N   . ASP ASP ASP A A 9   9   . -1.584  6.255  -25.195 1.00 21.79  1 . N ? 
ATOM   68   CA  CA  . ASP ASP ASP A A 9   9   . -0.337  5.962  -25.936 1.00 23.43  1 . C ? 
ATOM   69   CB  CB  . ASP ASP ASP A A 9   9   . -0.577  6.094  -27.448 1.00 24.48  1 . C ? 
ATOM   70   CG  CG  . ASP ASP ASP A A 9   9   . -1.380  4.917  -28.007 1.00 30.37  1 . C ? 
ATOM   71   OD1 OD1 . ASP ASP ASP A A 9   9   . -1.357  3.799  -27.414 1.00 29.75  1 . O ? 
ATOM   72   OD2 OD2 . ASP ASP ASP A A 9   9   . -2.039  5.083  -29.049 1.00 37.01  1 . O ? 
ATOM   73   C   C   . ASP ASP ASP A A 9   9   . 0.713   6.949  -25.462 1.00 21.43  1 . C ? 
ATOM   74   O   O   . ASP ASP ASP A A 9   9   . 0.566   8.164  -25.646 1.00 23.33  1 . O ? 
ATOM   75   N   N   . ILE ILE ILE A A 10  10  . 1.800   6.419  -24.885 1.00 22.12  1 . N ? 
ATOM   76   CA  CA  . ILE ILE ILE A A 10  10  . 2.839   7.216  -24.231 1.00 22.78  1 . C ? 
ATOM   77   CB  CB  . ILE ILE ILE A A 10  10  . 3.304   6.543  -22.905 1.00 22.44  1 . C ? 
ATOM   78   CG1 CG1 . ILE ILE ILE A A 10  10  . 2.076   6.286  -21.976 1.00 22.82  1 . C ? 
ATOM   79   CD1 CD1 . ILE ILE ILE A A 10  10  . 1.437   7.516  -21.390 1.00 23.38  1 . C ? 
ATOM   80   CG2 CG2 . ILE ILE ILE A A 10  10  . 4.423   7.303  -22.177 1.00 23.04  1 . C ? 
ATOM   81   C   C   . ILE ILE ILE A A 10  10  . 4.025   7.409  -25.150 1.00 22.49  1 . C ? 
ATOM   82   O   O   . ILE ILE ILE A A 10  10  . 4.428   6.475  -25.859 1.00 25.48  1 . O ? 
ATOM   83   N   N   . ALA ALA ALA A A 11  11  . 4.561   8.626  -25.114 1.00 23.41  1 . N ? 
ATOM   84   CA  CA  . ALA ALA ALA A A 11  11  . 5.815   8.944  -25.812 1.00 24.04  1 . C ? 
ATOM   85   CB  CB  . ALA ALA ALA A A 11  11  . 5.530   9.883  -26.983 1.00 27.10  1 . C ? 
ATOM   86   C   C   . ALA ALA ALA A A 11  11  . 6.856   9.539  -24.862 1.00 23.07  1 . C ? 
ATOM   87   O   O   . ALA ALA ALA A A 11  11  . 6.519   10.190 -23.861 1.00 24.69  1 . O ? 
ATOM   88   N   N   . VAL VAL VAL A A 12  12  . 8.144   9.387  -25.246 1.00 23.96  1 . N ? 
ATOM   89   CA  CA  . VAL VAL VAL A A 12  12  . 9.303   9.892  -24.485 1.00 26.23  1 . C ? 
ATOM   90   CB  CB  . VAL VAL VAL A A 12  12  . 10.144  8.719  -23.982 1.00 26.72  1 . C ? 
ATOM   91   CG1 CG1 . VAL VAL VAL A A 12  12  . 11.412  9.199  -23.261 1.00 28.49  1 . C ? 
ATOM   92   CG2 CG2 . VAL VAL VAL A A 12  12  . 9.308   7.808  -23.088 1.00 27.96  1 . C ? 
ATOM   93   C   C   . VAL VAL VAL A A 12  12  . 10.133  10.763 -25.419 1.00 26.86  1 . C ? 
ATOM   94   O   O   . VAL VAL VAL A A 12  12  . 10.663  10.245 -26.428 1.00 28.17  1 . O ? 
ATOM   95   N   N   . ASP ASP ASP A A 13  13  . 10.195  12.076 -25.135 1.00 25.44  1 . N ? 
ATOM   96   CA  CA  . ASP ASP ASP A A 13  13  . 10.778  13.069 -26.058 1.00 30.02  1 . C ? 
ATOM   97   CB  CB  . ASP ASP ASP A A 13  13  . 12.351  13.071 -26.013 1.00 33.35  1 . C ? 
ATOM   98   CG  CG  . ASP ASP ASP A A 13  13  . 12.929  13.799 -24.809 1.00 37.31  1 . C ? 
ATOM   99   OD1 OD1 . ASP ASP ASP A A 13  13  . 12.205  14.508 -24.072 1.00 33.65  1 . O ? 
ATOM   100  OD2 OD2 . ASP ASP ASP A A 13  13  . 14.169  13.686 -24.629 1.00 53.81  1 . O ? 
ATOM   101  C   C   . ASP ASP ASP A A 13  13  . 10.265  12.853 -27.507 1.00 33.03  1 . C ? 
ATOM   102  O   O   . ASP ASP ASP A A 13  13  . 11.032  12.900 -28.489 1.00 35.37  1 . O ? 
ATOM   103  N   N   . GLY GLY GLY A A 14  14  . 8.952   12.623 -27.628 1.00 30.71  1 . N ? 
ATOM   104  CA  CA  . GLY GLY GLY A A 14  14  . 8.291   12.478 -28.919 1.00 32.48  1 . C ? 
ATOM   105  C   C   . GLY GLY GLY A A 14  14  . 8.367   11.104 -29.556 1.00 32.03  1 . C ? 
ATOM   106  O   O   . GLY GLY GLY A A 14  14  . 7.712   10.877 -30.566 1.00 39.19  1 . O ? 
ATOM   107  N   N   . GLU GLU GLU A A 15  15  . 9.153   10.189 -28.979 1.00 30.54  1 . N ? 
ATOM   108  CA  CA  . GLU GLU GLU A A 15  15  . 9.364   8.846  -29.539 1.00 32.28  1 . C ? 
ATOM   109  CB  CB  . GLU GLU GLU A A 15  15  . 10.832  8.390  -29.338 1.00 36.95  1 . C ? 
ATOM   110  CG  CG  . GLU GLU GLU A A 15  15  . 11.866  9.272  -30.036 1.00 48.26  1 . C ? 
ATOM   111  CD  CD  . GLU GLU GLU A A 15  15  . 11.826  9.204  -31.571 1.00 64.00  1 . C ? 
ATOM   112  OE1 OE1 . GLU GLU GLU A A 15  15  . 11.059  8.387  -32.152 1.00 66.22  1 . O ? 
ATOM   113  OE2 OE2 . GLU GLU GLU A A 15  15  . 12.584  9.982  -32.209 1.00 75.78  1 . O ? 
ATOM   114  C   C   . GLU GLU GLU A A 15  15  . 8.385   7.854  -28.860 1.00 29.60  1 . C ? 
ATOM   115  O   O   . GLU GLU GLU A A 15  15  . 8.298   7.795  -27.623 1.00 28.57  1 . O ? 
ATOM   116  N   N   . PRO PRO PRO A A 16  16  . 7.649   7.067  -29.650 1.00 28.01  1 . N ? 
ATOM   117  CA  CA  . PRO PRO PRO A A 16  16  . 6.655   6.165  -29.049 1.00 28.09  1 . C ? 
ATOM   118  CB  CB  . PRO PRO PRO A A 16  16  . 6.009   5.494  -30.286 1.00 32.06  1 . C ? 
ATOM   119  CG  CG  . PRO PRO PRO A A 16  16  . 6.288   6.410  -31.430 1.00 38.17  1 . C ? 
ATOM   120  CD  CD  . PRO PRO PRO A A 16  16  . 7.615   7.037  -31.131 1.00 34.98  1 . C ? 
ATOM   121  C   C   . PRO PRO PRO A A 16  16  . 7.266   5.111  -28.088 1.00 28.65  1 . C ? 
ATOM   122  O   O   . PRO PRO PRO A A 16  16  . 8.314   4.543  -28.391 1.00 28.67  1 . O ? 
ATOM   123  N   N   . LEU LEU LEU A A 17  17  . 6.643   4.896  -26.929 1.00 24.03  1 . N ? 
ATOM   124  CA  CA  . LEU LEU LEU A A 17  17  . 7.054   3.936  -25.887 1.00 23.83  1 . C ? 
ATOM   125  CB  CB  . LEU LEU LEU A A 17  17  . 7.110   4.611  -24.494 1.00 25.53  1 . C ? 
ATOM   126  CG  CG  . LEU LEU LEU A A 17  17  . 7.517   3.735  -23.283 1.00 24.71  1 . C ? 
ATOM   127  CD1 CD1 . LEU LEU LEU A A 17  17  . 8.969   3.254  -23.426 1.00 27.15  1 . C ? 
ATOM   128  CD2 CD2 . LEU LEU LEU A A 17  17  . 7.370   4.459  -21.955 1.00 23.98  1 . C ? 
ATOM   129  C   C   . LEU LEU LEU A A 17  17  . 6.121   2.725  -25.856 1.00 24.41  1 . C ? 
ATOM   130  O   O   . LEU LEU LEU A A 17  17  . 6.561   1.566  -26.007 1.00 28.34  1 . O ? 
ATOM   131  N   N   . GLY GLY GLY A A 18  18  . 4.820   2.963  -25.625 1.00 23.76  1 . N ? 
ATOM   132  CA  CA  . GLY GLY GLY A A 18  18  . 3.886   1.873  -25.602 1.00 22.18  1 . C ? 
ATOM   133  C   C   . GLY GLY GLY A A 18  18  . 2.531   2.374  -25.131 1.00 21.66  1 . C ? 
ATOM   134  O   O   . GLY GLY GLY A A 18  18  . 2.358   3.582  -24.914 1.00 24.03  1 . O ? 
ATOM   135  N   N   . ARG ARG ARG A A 19  19  . 1.608   1.443  -24.930 1.00 21.98  1 . N ? 
ATOM   136  CA  CA  . ARG ARG ARG A A 19  19  . 0.214   1.773  -24.509 1.00 20.18  1 . C ? 
ATOM   137  CB  CB  . ARG ARG ARG A A 19  19  . -0.783  1.138  -25.491 1.00 22.85  1 . C ? 
ATOM   138  CG  CG  . ARG ARG ARG A A 19  19  . -2.264  1.267  -25.097 1.00 24.18  1 . C ? 
ATOM   139  CD  CD  . ARG ARG ARG A A 19  19  . -3.151  0.768  -26.255 1.00 24.99  1 . C ? 
ATOM   140  NE  NE  . ARG ARG ARG A A 19  19  . -3.205  1.718  -27.365 1.00 27.05  1 . N ? 
ATOM   141  CZ  CZ  . ARG ARG ARG A A 19  19  . -4.065  1.653  -28.393 1.00 25.61  1 . C ? 
ATOM   142  NH1 NH1 . ARG ARG ARG A A 19  19  . -4.063  2.608  -29.347 1.00 29.38  1 . N ? 
ATOM   143  NH2 NH2 . ARG ARG ARG A A 19  19  . -4.975  0.695  -28.427 1.00 30.08  1 . N ? 
ATOM   144  C   C   . ARG ARG ARG A A 19  19  . -0.065  1.278  -23.088 1.00 23.02  1 . C ? 
ATOM   145  O   O   . ARG ARG ARG A A 19  19  . 0.314   0.137  -22.746 1.00 22.71  1 . O ? 
ATOM   146  N   N   . VAL VAL VAL A A 20  20  . -0.776  2.101  -22.284 1.00 24.00  1 . N ? 
ATOM   147  CA  CA  . VAL VAL VAL A A 20  20  . -1.284  1.706  -20.980 1.00 21.74  1 . C ? 
ATOM   148  CB  CB  . VAL VAL VAL A A 20  20  . -0.820  2.667  -19.842 1.00 21.83  1 . C ? 
ATOM   149  CG1 CG1 . VAL VAL VAL A A 20  20  . -1.312  2.167  -18.478 1.00 23.07  1 . C ? 
ATOM   150  CG2 CG2 . VAL VAL VAL A A 20  20  . 0.721   2.833  -19.818 1.00 23.73  1 . C ? 
ATOM   151  C   C   . VAL VAL VAL A A 20  20  . -2.836  1.754  -21.096 1.00 20.54  1 . C ? 
ATOM   152  O   O   . VAL VAL VAL A A 20  20  . -3.365  2.711  -21.636 1.00 24.97  1 . O ? 
ATOM   153  N   N   . SER SER SER A A 21  21  . -3.523  0.742  -20.609 1.00 22.47  1 . N ? 
ATOM   154  CA  CA  . SER SER SER A A 21  21  . -5.003  0.764  -20.592 1.00 23.58  1 . C ? 
ATOM   155  CB  CB  . SER SER SER A A 21  21  . -5.555  -0.274 -21.566 1.00 32.01  1 . C ? 
ATOM   156  OG  OG  . SER SER SER A A 21  21  . -5.464  -1.537 -21.004 1.00 31.49  1 . O ? 
ATOM   157  C   C   . SER SER SER A A 21  21  . -5.497  0.586  -19.140 1.00 24.33  1 . C ? 
ATOM   158  O   O   . SER SER SER A A 21  21  . -4.809  0.007  -18.267 1.00 26.09  1 . O ? 
ATOM   159  N   N   . PHE PHE PHE A A 22  22  . -6.676  1.133  -18.864 1.00 22.31  1 . N ? 
ATOM   160  CA  CA  . PHE PHE PHE A A 22  22  . -7.222  1.221  -17.497 1.00 22.93  1 . C ? 
ATOM   161  CB  CB  . PHE PHE PHE A A 22  22  . -7.271  2.694  -16.988 1.00 22.44  1 . C ? 
ATOM   162  CG  CG  . PHE PHE PHE A A 22  22  . -5.951  3.438  -17.104 1.00 20.02  1 . C ? 
ATOM   163  CD1 CD1 . PHE PHE PHE A A 22  22  . -5.005  3.378  -16.082 1.00 22.89  1 . C ? 
ATOM   164  CE1 CE1 . PHE PHE PHE A A 22  22  . -3.800  4.079  -16.186 1.00 22.61  1 . C ? 
ATOM   165  CZ  CZ  . PHE PHE PHE A A 22  22  . -3.567  4.891  -17.289 1.00 22.64  1 . C ? 
ATOM   166  CE2 CE2 . PHE PHE PHE A A 22  22  . -4.497  4.949  -18.313 1.00 23.30  1 . C ? 
ATOM   167  CD2 CD2 . PHE PHE PHE A A 22  22  . -5.705  4.250  -18.202 1.00 21.76  1 . C ? 
ATOM   168  C   C   . PHE PHE PHE A A 22  22  . -8.671  0.727  -17.466 1.00 21.80  1 . C ? 
ATOM   169  O   O   . PHE PHE PHE A A 22  22  . -9.449  1.096  -18.362 1.00 23.70  1 . O ? 
ATOM   170  N   N   . GLU GLU GLU A A 23  23  . -9.014  -0.068 -16.444 1.00 21.38  1 . N ? 
ATOM   171  CA  CA  . GLU GLU GLU A A 23  23  . -10.443 -0.285 -16.057 1.00 22.70  1 . C ? 
ATOM   172  CB  CB  . GLU GLU GLU A A 23  23  . -10.626 -1.600 -15.281 1.00 26.32  1 . C ? 
ATOM   173  CG  CG  . GLU GLU GLU A A 23  23  . -12.100 -1.929 -14.919 1.00 27.60  1 . C ? 
ATOM   174  CD  CD  . GLU GLU GLU A A 23  23  . -12.297 -3.206 -14.087 1.00 31.03  1 . C ? 
ATOM   175  OE1 OE1 . GLU GLU GLU A A 23  23  . -11.322 -3.980 -13.879 1.00 34.87  1 . O ? 
ATOM   176  OE2 OE2 . GLU GLU GLU A A 23  23  . -13.452 -3.464 -13.634 1.00 36.50  1 . O ? 
ATOM   177  C   C   . GLU GLU GLU A A 23  23  . -10.887 0.871  -15.154 1.00 21.54  1 . C ? 
ATOM   178  O   O   . GLU GLU GLU A A 23  23  . -10.201 1.221  -14.191 1.00 23.22  1 . O ? 
ATOM   179  N   N   . LEU LEU LEU A A 24  24  . -12.048 1.461  -15.458 1.00 21.84  1 . N ? 
ATOM   180  CA  CA  . LEU LEU LEU A A 24  24  . -12.630 2.496  -14.617 1.00 21.43  1 . C ? 
ATOM   181  CB  CB  . LEU LEU LEU A A 24  24  . -13.041 3.749  -15.435 1.00 22.03  1 . C ? 
ATOM   182  CG  CG  . LEU LEU LEU A A 24  24  . -12.046 4.301  -16.442 1.00 21.23  1 . C ? 
ATOM   183  CD1 CD1 . LEU LEU LEU A A 24  24  . -12.570 5.492  -17.227 1.00 25.00  1 . C ? 
ATOM   184  CD2 CD2 . LEU LEU LEU A A 24  24  . -10.735 4.608  -15.713 1.00 22.42  1 . C ? 
ATOM   185  C   C   . LEU LEU LEU A A 24  24  . -13.816 1.943  -13.849 1.00 22.61  1 . C ? 
ATOM   186  O   O   . LEU LEU LEU A A 24  24  . -14.730 1.360  -14.457 1.00 24.17  1 . O ? 
ATOM   187  N   N   . PHE PHE PHE A A 25  25  . -13.806 2.151  -12.524 1.00 22.34  1 . N ? 
ATOM   188  CA  CA  . PHE PHE PHE A A 25  25  . -14.797 1.510  -11.627 1.00 23.67  1 . C ? 
ATOM   189  CB  CB  . PHE PHE PHE A A 25  25  . -14.234 1.283  -10.214 1.00 24.41  1 . C ? 
ATOM   190  CG  CG  . PHE PHE PHE A A 25  25  . -12.954 0.465  -10.198 1.00 26.47  1 . C ? 
ATOM   191  CD1 CD1 . PHE PHE PHE A A 25  25  . -12.841 -0.712 -10.936 1.00 30.26  1 . C ? 
ATOM   192  CE1 CE1 . PHE PHE PHE A A 25  25  . -11.651 -1.453 -10.907 1.00 35.76  1 . C ? 
ATOM   193  CZ  CZ  . PHE PHE PHE A A 25  25  . -10.596 -1.023 -10.127 1.00 29.92  1 . C ? 
ATOM   194  CE2 CE2 . PHE PHE PHE A A 25  25  . -10.689 0.139  -9.401  1.00 30.39  1 . C ? 
ATOM   195  CD2 CD2 . PHE PHE PHE A A 25  25  . -11.848 0.889  -9.447  1.00 27.90  1 . C ? 
ATOM   196  C   C   . PHE PHE PHE A A 25  25  . -16.123 2.274  -11.569 1.00 25.20  1 . C ? 
ATOM   197  O   O   . PHE PHE PHE A A 25  25  . -16.505 2.830  -10.526 1.00 25.17  1 . O ? 
ATOM   198  N   N   . ALA ALA ALA A A 26  26  . -16.794 2.352  -12.712 1.00 25.16  1 . N ? 
ATOM   199  CA  CA  . ALA ALA ALA A A 26  26  . -18.072 3.100  -12.818 1.00 26.05  1 . C ? 
ATOM   200  CB  CB  . ALA ALA ALA A A 26  26  . -18.541 3.140  -14.250 1.00 29.86  1 . C ? 
ATOM   201  C   C   . ALA ALA ALA A A 26  26  . -19.158 2.518  -11.932 1.00 26.39  1 . C ? 
ATOM   202  O   O   . ALA ALA ALA A A 26  26  . -20.056 3.263  -11.485 1.00 28.42  1 . O ? 
ATOM   203  N   N   . ASP ASP ASP A A 27  27  . -19.049 1.227  -11.640 1.00 24.54  1 . N ? 
ATOM   204  CA  CA  . ASP ASP ASP A A 27  27  . -19.996 0.541  -10.695 1.00 29.82  1 . C ? 
ATOM   205  CB  CB  . ASP ASP ASP A A 27  27  . -19.833 -1.003 -10.735 1.00 34.13  1 . C ? 
ATOM   206  CG  CG  . ASP ASP ASP A A 27  27  . -18.376 -1.500 -10.430 1.00 35.64  1 . C ? 
ATOM   207  OD1 OD1 . ASP ASP ASP A A 27  27  . -17.393 -0.737 -10.449 1.00 33.68  1 . O ? 
ATOM   208  OD2 OD2 . ASP ASP ASP A A 27  27  . -18.212 -2.712 -10.180 1.00 48.36  1 . O ? 
ATOM   209  C   C   . ASP ASP ASP A A 27  27  . -19.940 1.104  -9.235  1.00 30.24  1 . C ? 
ATOM   210  O   O   . ASP ASP ASP A A 27  27  . -20.930 1.121  -8.517  1.00 39.38  1 . O ? 
ATOM   211  N   N   . LYS LYS LYS A A 28  28  . -18.752 1.564  -8.823  1.00 25.72  1 . N ? 
ATOM   212  CA  CA  . LYS LYS LYS A A 28  28  . -18.508 2.132  -7.469  1.00 25.76  1 . C ? 
ATOM   213  CB  CB  . LYS LYS LYS A A 28  28  . -17.259 1.455  -6.859  1.00 32.97  1 . C ? 
ATOM   214  CG  CG  . LYS LYS LYS A A 28  28  . -17.347 -0.069 -6.967  1.00 41.51  1 . C ? 
ATOM   215  CD  CD  . LYS LYS LYS A A 28  28  . -16.870 -0.804 -5.745  1.00 46.90  1 . C ? 
ATOM   216  CE  CE  . LYS LYS LYS A A 28  28  . -17.284 -2.270 -5.780  1.00 52.94  1 . C ? 
ATOM   217  NZ  NZ  . LYS LYS LYS A A 28  28  . -16.594 -3.014 -6.867  1.00 61.32  1 . N ? 
ATOM   218  C   C   . LYS LYS LYS A A 28  28  . -18.400 3.665  -7.352  1.00 23.68  1 . C ? 
ATOM   219  O   O   . LYS LYS LYS A A 28  28  . -18.835 4.224  -6.344  1.00 23.21  1 . O ? 
ATOM   220  N   N   . VAL VAL VAL A A 29  29  . -17.824 4.345  -8.362  1.00 20.40  1 . N ? 
ATOM   221  CA  CA  . VAL VAL VAL A A 29  29  . -17.596 5.820  -8.359  1.00 20.10  1 . C ? 
ATOM   222  CB  CB  . VAL VAL VAL A A 29  29  . -16.110 6.208  -7.971  1.00 22.55  1 . C ? 
ATOM   223  CG1 CG1 . VAL VAL VAL A A 29  29  . -15.827 5.984  -6.514  1.00 26.05  1 . C ? 
ATOM   224  CG2 CG2 . VAL VAL VAL A A 29  29  . -15.118 5.469  -8.786  1.00 26.34  1 . C ? 
ATOM   225  C   C   . VAL VAL VAL A A 29  29  . -17.962 6.333  -9.737  1.00 20.03  1 . C ? 
ATOM   226  O   O   . VAL VAL VAL A A 29  29  . -17.129 6.734  -10.545 1.00 19.30  1 . O ? 
ATOM   227  N   N   . PRO PRO PRO A A 30  30  . -19.283 6.311  -10.067 1.00 22.21  1 . N ? 
ATOM   228  CA  CA  . PRO PRO PRO A A 30  30  . -19.677 6.681  -11.412 1.00 22.34  1 . C ? 
ATOM   229  CB  CB  . PRO PRO PRO A A 30  30  . -21.210 6.416  -11.419 1.00 23.00  1 . C ? 
ATOM   230  CG  CG  . PRO PRO PRO A A 30  30  . -21.597 6.366  -9.983  1.00 24.75  1 . C ? 
ATOM   231  CD  CD  . PRO PRO PRO A A 30  30  . -20.417 5.799  -9.260  1.00 23.34  1 . C ? 
ATOM   232  C   C   . PRO PRO PRO A A 30  30  . -19.341 8.096  -11.851 1.00 20.82  1 . C ? 
ATOM   233  O   O   . PRO PRO PRO A A 30  30  . -18.939 8.301  -13.023 1.00 23.19  1 . O ? 
ATOM   234  N   N   . LYS LYS LYS A A 31  31  . -19.473 9.075  -10.930 1.00 20.65  1 . N ? 
ATOM   235  CA  CA  . LYS LYS LYS A A 31  31  . -19.230 10.464 -11.289 1.00 20.81  1 . C ? 
ATOM   236  CB  CB  . LYS LYS LYS A A 31  31  . -19.700 11.415 -10.186 1.00 22.23  1 . C ? 
ATOM   237  CG  CG  . LYS LYS LYS A A 31  31  . -19.685 12.874 -10.600 1.00 21.99  1 . C ? 
ATOM   238  CD  CD  . LYS LYS LYS A A 31  31  . -20.350 13.791 -9.578  1.00 25.95  1 . C ? 
ATOM   239  CE  CE  . LYS LYS LYS A A 31  31  . -20.233 15.287 -9.916  1.00 26.86  1 . C ? 
ATOM   240  NZ  NZ  . LYS LYS LYS A A 31  31  . -21.119 16.152 -9.074  1.00 31.23  1 . N ? 
ATOM   241  C   C   . LYS LYS LYS A A 31  31  . -17.736 10.670 -11.625 1.00 20.30  1 . C ? 
ATOM   242  O   O   . LYS LYS LYS A A 31  31  . -17.384 11.360 -12.597 1.00 20.51  1 . O ? 
ATOM   243  N   N   . THR THR THR A A 32  32  . -16.883 10.105 -10.803 1.00 19.58  1 . N ? 
ATOM   244  CA  CA  . THR THR THR A A 32  32  . -15.390 10.277 -10.972 1.00 19.17  1 . C ? 
ATOM   245  CB  CB  . THR THR THR A A 32  32  . -14.732 9.786  -9.672  1.00 18.72  1 . C ? 
ATOM   246  OG1 OG1 . THR THR THR A A 32  32  . -15.294 10.428 -8.530  1.00 19.49  1 . O ? 
ATOM   247  CG2 CG2 . THR THR THR A A 32  32  . -13.196 10.093 -9.669  1.00 18.56  1 . C ? 
ATOM   248  C   C   . THR THR THR A A 32  32  . -14.891 9.478  -12.186 1.00 19.21  1 . C ? 
ATOM   249  O   O   . THR THR THR A A 32  32  . -14.060 9.985  -12.981 1.00 19.36  1 . O ? 
ATOM   250  N   N   . ALA ALA ALA A A 33  33  . -15.410 8.268  -12.384 1.00 19.38  1 . N ? 
ATOM   251  CA  CA  . ALA ALA ALA A A 33  33  . -15.077 7.470  -13.591 1.00 18.79  1 . C ? 
ATOM   252  CB  CB  . ALA ALA ALA A A 33  33  . -15.718 6.092  -13.536 1.00 20.34  1 . C ? 
ATOM   253  C   C   . ALA ALA ALA A A 33  33  . -15.484 8.219  -14.875 1.00 19.74  1 . C ? 
ATOM   254  O   O   . ALA ALA ALA A A 33  33  . -14.711 8.261  -15.853 1.00 20.50  1 . O ? 
ATOM   255  N   N   . GLU GLU GLU A A 34  34  . -16.724 8.754  -14.889 1.00 20.75  1 . N ? 
ATOM   256  CA  CA  . GLU GLU GLU A A 34  34  . -17.190 9.497  -16.066 1.00 21.81  1 . C ? 
ATOM   257  CB  CB  . GLU GLU GLU A A 34  34  . -18.670 9.876  -15.920 1.00 23.43  1 . C ? 
ATOM   258  CG  CG  . GLU GLU GLU A A 34  34  . -19.226 10.771 -17.054 1.00 24.54  1 . C ? 
ATOM   259  CD  CD  . GLU GLU GLU A A 34  34  . -19.254 10.099 -18.405 1.00 22.94  1 . C ? 
ATOM   260  OE1 OE1 . GLU GLU GLU A A 34  34  . -19.113 8.855  -18.502 1.00 25.75  1 . O ? 
ATOM   261  OE2 OE2 . GLU GLU GLU A A 34  34  . -19.480 10.829 -19.397 1.00 29.37  1 . O ? 
ATOM   262  C   C   . GLU GLU GLU A A 34  34  . -16.300 10.704 -16.457 1.00 19.98  1 . C ? 
ATOM   263  O   O   . GLU GLU GLU A A 34  34  . -16.083 10.965 -17.640 1.00 20.92  1 . O ? 
ATOM   264  N   N   . ASN ASN ASN A A 35  35  . -15.843 11.470 -15.464 1.00 19.24  1 . N ? 
ATOM   265  CA  CA  . ASN ASN ASN A A 35  35  . -14.933 12.573 -15.719 1.00 19.30  1 . C ? 
ATOM   266  CB  CB  . ASN ASN ASN A A 35  35  . -14.526 13.250 -14.371 1.00 20.30  1 . C ? 
ATOM   267  CG  CG  . ASN ASN ASN A A 35  35  . -13.634 14.482 -14.538 1.00 17.76  1 . C ? 
ATOM   268  OD1 OD1 . ASN ASN ASN A A 35  35  . -13.941 15.473 -15.209 1.00 19.90  1 . O ? 
ATOM   269  ND2 ND2 . ASN ASN ASN A A 35  35  . -12.455 14.438 -13.836 1.00 18.89  1 . N ? 
ATOM   270  C   C   . ASN ASN ASN A A 35  35  . -13.668 12.095 -16.467 1.00 20.06  1 . C ? 
ATOM   271  O   O   . ASN ASN ASN A A 35  35  . -13.293 12.661 -17.487 1.00 19.83  1 . O ? 
ATOM   272  N   N   . PHE PHE PHE A A 36  36  . -13.040 11.064 -15.928 1.00 19.58  1 . N ? 
ATOM   273  CA  CA  . PHE PHE PHE A A 36  36  . -11.761 10.563 -16.539 1.00 19.56  1 . C ? 
ATOM   274  CB  CB  . PHE PHE PHE A A 36  36  . -11.090 9.586  -15.602 1.00 20.02  1 . C ? 
ATOM   275  CG  CG  . PHE PHE PHE A A 36  36  . -9.722  9.116  -16.061 1.00 19.02  1 . C ? 
ATOM   276  CD1 CD1 . PHE PHE PHE A A 36  36  . -9.576  8.009  -16.888 1.00 19.63  1 . C ? 
ATOM   277  CE1 CE1 . PHE PHE PHE A A 36  36  . -8.307  7.538  -17.224 1.00 21.94  1 . C ? 
ATOM   278  CZ  CZ  . PHE PHE PHE A A 36  36  . -7.184  8.175  -16.740 1.00 22.00  1 . C ? 
ATOM   279  CE2 CE2 . PHE PHE PHE A A 36  36  . -7.296  9.295  -15.942 1.00 19.64  1 . C ? 
ATOM   280  CD2 CD2 . PHE PHE PHE A A 36  36  . -8.568  9.749  -15.568 1.00 19.08  1 . C ? 
ATOM   281  C   C   . PHE PHE PHE A A 36  36  . -12.007 9.967  -17.950 1.00 19.96  1 . C ? 
ATOM   282  O   O   . PHE PHE PHE A A 36  36  . -11.257 10.237 -18.892 1.00 19.83  1 . O ? 
ATOM   283  N   N   . ARG ARG ARG A A 37  37  . -13.148 9.286  -18.136 1.00 20.64  1 . N ? 
ATOM   284  CA  CA  . ARG ARG ARG A A 37  37  . -13.496 8.698  -19.441 1.00 19.82  1 . C ? 
ATOM   285  CB  CB  . ARG ARG ARG A A 37  37  . -14.816 7.933  -19.366 1.00 22.63  1 . C ? 
ATOM   286  CG  CG  . ARG ARG ARG A A 37  37  . -15.143 7.140  -20.647 1.00 22.15  1 . C ? 
ATOM   287  CD  CD  . ARG ARG ARG A A 37  37  . -16.626 6.685  -20.688 1.00 23.32  1 . C ? 
ATOM   288  NE  NE  . ARG ARG ARG A A 37  37  . -17.512 7.843  -20.778 1.00 23.59  1 . N ? 
ATOM   289  CZ  CZ  . ARG ARG ARG A A 37  37  . -17.637 8.617  -21.865 1.00 25.28  1 . C ? 
ATOM   290  NH1 NH1 . ARG ARG ARG A A 37  37  . -17.086 8.281  -23.033 1.00 29.01  1 . N ? 
ATOM   291  NH2 NH2 . ARG ARG ARG A A 37  37  . -18.349 9.720  -21.823 1.00 27.37  1 . N ? 
ATOM   292  C   C   . ARG ARG ARG A A 37  37  . -13.644 9.815  -20.507 1.00 21.11  1 . C ? 
ATOM   293  O   O   . ARG ARG ARG A A 37  37  . -13.079 9.722  -21.612 1.00 22.32  1 . O ? 
ATOM   294  N   N   . ALA ALA ALA A A 38  38  . -14.448 10.846 -20.175 1.00 21.91  1 . N ? 
ATOM   295  CA  CA  . ALA ALA ALA A A 38  38  . -14.717 11.958 -21.101 1.00 22.46  1 . C ? 
ATOM   296  CB  CB  . ALA ALA ALA A A 38  38  . -15.886 12.820 -20.635 1.00 22.93  1 . C ? 
ATOM   297  C   C   . ALA ALA ALA A A 38  38  . -13.448 12.793 -21.407 1.00 21.87  1 . C ? 
ATOM   298  O   O   . ALA ALA ALA A A 38  38  . -13.280 13.249 -22.535 1.00 23.07  1 . O ? 
ATOM   299  N   N   . LEU LEU LEU A A 39  39  . -12.587 13.008 -20.401 1.00 19.84  1 . N ? 
ATOM   300  CA  CA  . LEU LEU LEU A A 39  39  . -11.313 13.699 -20.652 1.00 20.16  1 . C ? 
ATOM   301  CB  CB  . LEU LEU LEU A A 39  39  . -10.648 14.101 -19.339 1.00 20.13  1 . C ? 
ATOM   302  CG  CG  . LEU LEU LEU A A 39  39  . -11.395 15.128 -18.461 1.00 19.51  1 . C ? 
ATOM   303  CD1 CD1 . LEU LEU LEU A A 39  39  . -10.783 15.218 -17.066 1.00 20.29  1 . C ? 
ATOM   304  CD2 CD2 . LEU LEU LEU A A 39  39  . -11.509 16.510 -19.107 1.00 21.71  1 . C ? 
ATOM   305  C   C   . LEU LEU LEU A A 39  39  . -10.374 12.891 -21.545 1.00 21.21  1 . C ? 
ATOM   306  O   O   . LEU LEU LEU A A 39  39  . -9.585  13.501 -22.294 1.00 21.83  1 . O ? 
ATOM   307  N   N   . SER SER SER A A 40  40  . -10.476 11.565 -21.489 1.00 20.15  1 . N ? 
ATOM   308  CA  CA  . SER SER SER A A 40  40  . -9.711  10.627 -22.342 1.00 21.02  1 . C ? 
ATOM   309  CB  CB  . SER SER SER A A 40  40  . -9.659  9.223  -21.722 1.00 21.21  1 . C ? 
ATOM   310  OG  OG  . SER SER SER A A 40  40  . -8.977  9.254  -20.451 1.00 21.98  1 . O ? 
ATOM   311  C   C   . SER SER SER A A 40  40  . -10.190 10.627 -23.796 1.00 23.81  1 . C ? 
ATOM   312  O   O   . SER SER SER A A 40  40  . -9.371  10.543 -24.708 1.00 23.59  1 . O ? 
ATOM   313  N   N   . THR THR THR A A 41  41  . -11.518 10.720 -24.024 1.00 25.45  1 . N ? 
ATOM   314  CA  CA  . THR THR THR A A 41  41  . -12.033 10.791 -25.395 1.00 24.32  1 . C ? 
ATOM   315  CB  CB  . THR THR THR A A 41  41  . -13.511 10.321 -25.520 1.00 23.91  1 . C ? 
ATOM   316  OG1 OG1 . THR THR THR A A 41  41  . -14.349 11.259 -24.858 1.00 26.12  1 . O ? 
ATOM   317  CG2 CG2 . THR THR THR A A 41  41  . -13.648 8.896  -24.980 1.00 26.02  1 . C ? 
ATOM   318  C   C   . THR THR THR A A 41  41  . -11.937 12.176 -26.008 1.00 24.87  1 . C ? 
ATOM   319  O   O   . THR THR THR A A 41  41  . -11.857 12.315 -27.236 1.00 30.33  1 . O ? 
ATOM   320  N   N   . GLY GLY GLY A A 42  42  . -11.942 13.200 -25.148 1.00 24.69  1 . N ? 
ATOM   321  CA  CA  . GLY GLY GLY A A 42  42  . -11.974 14.595 -25.554 1.00 26.55  1 . C ? 
ATOM   322  C   C   . GLY GLY GLY A A 42  42  . -13.332 15.093 -26.023 1.00 27.22  1 . C ? 
ATOM   323  O   O   . GLY GLY GLY A A 42  42  . -13.412 16.187 -26.572 1.00 30.51  1 . O ? 
ATOM   324  N   N   . GLU GLU GLU A A 43  43  . -14.397 14.336 -25.750 1.00 29.21  1 . N ? 
ATOM   325  CA  CA  . GLU GLU GLU A A 43  43  . -15.731 14.600 -26.340 1.00 30.91  1 . C ? 
ATOM   326  CB  CB  . GLU GLU GLU A A 43  43  . -16.645 13.390 -26.116 1.00 32.49  1 . C ? 
ATOM   327  CG  CG  . GLU GLU GLU A A 43  43  . -17.052 13.159 -24.654 1.00 29.50  1 . C ? 
ATOM   328  CD  CD  . GLU GLU GLU A A 43  43  . -17.648 11.791 -24.456 1.00 30.44  1 . C ? 
ATOM   329  OE1 OE1 . GLU GLU GLU A A 43  43  . -16.970 10.792 -24.703 1.00 31.34  1 . O ? 
ATOM   330  OE2 OE2 . GLU GLU GLU A A 43  43  . -18.855 11.691 -24.101 1.00 33.59  1 . O ? 
ATOM   331  C   C   . GLU GLU GLU A A 43  43  . -16.409 15.913 -25.909 1.00 31.54  1 . C ? 
ATOM   332  O   O   . GLU GLU GLU A A 43  43  . -17.336 16.390 -26.606 1.00 33.56  1 . O ? 
ATOM   333  N   N   . LYS LYS LYS A A 44  44  . -15.952 16.504 -24.796 1.00 24.90  1 . N ? 
ATOM   334  CA  CA  . LYS LYS LYS A A 44  44  . -16.415 17.840 -24.361 1.00 29.64  1 . C ? 
ATOM   335  CB  CB  . LYS LYS LYS A A 44  44  . -16.411 18.004 -22.828 1.00 31.48  1 . C ? 
ATOM   336  CG  CG  . LYS LYS LYS A A 44  44  . -17.034 16.894 -22.007 1.00 31.20  1 . C ? 
ATOM   337  CD  CD  . LYS LYS LYS A A 44  44  . -18.520 16.733 -22.257 1.00 30.19  1 . C ? 
ATOM   338  CE  CE  . LYS LYS LYS A A 44  44  . -19.063 15.617 -21.380 1.00 34.25  1 . C ? 
ATOM   339  NZ  NZ  . LYS LYS LYS A A 44  44  . -20.537 15.467 -21.549 1.00 37.33  1 . N ? 
ATOM   340  C   C   . LYS LYS LYS A A 44  44  . -15.655 19.034 -24.991 1.00 30.67  1 . C ? 
ATOM   341  O   O   . LYS LYS LYS A A 44  44  . -16.007 20.168 -24.752 1.00 33.93  1 . O ? 
ATOM   342  N   N   . GLY GLY GLY A A 45  45  . -14.615 18.771 -25.789 1.00 31.95  1 . N ? 
ATOM   343  CA  CA  . GLY GLY GLY A A 45  45  . -13.808 19.839 -26.415 1.00 31.77  1 . C ? 
ATOM   344  C   C   . GLY GLY GLY A A 45  45  . -12.489 20.144 -25.709 1.00 29.89  1 . C ? 
ATOM   345  O   O   . GLY GLY GLY A A 45  45  . -11.755 21.060 -26.140 1.00 31.90  1 . O ? 
ATOM   346  N   N   . PHE PHE PHE A A 46  46  . -12.178 19.384 -24.655 1.00 26.19  1 . N ? 
ATOM   347  CA  CA  . PHE PHE PHE A A 46  46  . -10.915 19.520 -23.887 1.00 23.73  1 . C ? 
ATOM   348  CB  CB  . PHE PHE PHE A A 46  46  . -11.003 20.687 -22.890 1.00 26.35  1 . C ? 
ATOM   349  CG  CG  . PHE PHE PHE A A 46  46  . -12.184 20.601 -21.927 1.00 26.49  1 . C ? 
ATOM   350  CD1 CD1 . PHE PHE PHE A A 46  46  . -12.087 19.894 -20.729 1.00 27.35  1 . C ? 
ATOM   351  CE1 CE1 . PHE PHE PHE A A 46  46  . -13.177 19.802 -19.854 1.00 30.85  1 . C ? 
ATOM   352  CZ  CZ  . PHE PHE PHE A A 46  46  . -14.380 20.394 -20.195 1.00 28.48  1 . C ? 
ATOM   353  CE2 CE2 . PHE PHE PHE A A 46  46  . -14.480 21.116 -21.384 1.00 27.33  1 . C ? 
ATOM   354  CD2 CD2 . PHE PHE PHE A A 46  46  . -13.405 21.202 -22.258 1.00 27.94  1 . C ? 
ATOM   355  C   C   . PHE PHE PHE A A 46  46  . -10.568 18.180 -23.211 1.00 23.74  1 . C ? 
ATOM   356  O   O   . PHE PHE PHE A A 46  46  . -11.408 17.313 -23.065 1.00 24.16  1 . O ? 
ATOM   357  N   N   . GLY GLY GLY A A 47  47  . -9.310  18.005 -22.789 1.00 21.58  1 . N ? 
ATOM   358  CA  CA  . GLY GLY GLY A A 47  47  . -8.918  16.760 -22.186 1.00 20.84  1 . C ? 
ATOM   359  C   C   . GLY GLY GLY A A 47  47  . -7.409  16.459 -22.265 1.00 19.61  1 . C ? 
ATOM   360  O   O   . GLY GLY GLY A A 47  47  . -6.588  17.395 -22.502 1.00 22.02  1 . O ? 
ATOM   361  N   N   . TYR TYR TYR A A 48  48  . -7.095  15.172 -22.061 1.00 20.68  1 . N ? 
ATOM   362  CA  CA  . TYR TYR TYR A A 48  48  . -5.722  14.736 -21.778 1.00 18.98  1 . C ? 
ATOM   363  CB  CB  . TYR TYR TYR A A 48  48  . -5.750  13.360 -21.078 1.00 20.80  1 . C ? 
ATOM   364  CG  CG  . TYR TYR TYR A A 48  48  . -6.416  13.309 -19.703 1.00 18.99  1 . C ? 
ATOM   365  CD1 CD1 . TYR TYR TYR A A 48  48  . -6.140  14.278 -18.719 1.00 19.78  1 . C ? 
ATOM   366  CE1 CE1 . TYR TYR TYR A A 48  48  . -6.702  14.230 -17.442 1.00 21.91  1 . C ? 
ATOM   367  CZ  CZ  . TYR TYR TYR A A 48  48  . -7.561  13.167 -17.118 1.00 18.94  1 . C ? 
ATOM   368  OH  OH  . TYR TYR TYR A A 48  48  . -8.156  13.082 -15.878 1.00 19.48  1 . O ? 
ATOM   369  CE2 CE2 . TYR TYR TYR A A 48  48  . -7.854  12.217 -18.080 1.00 19.54  1 . C ? 
ATOM   370  CD2 CD2 . TYR TYR TYR A A 48  48  . -7.283  12.278 -19.360 1.00 19.95  1 . C ? 
ATOM   371  C   C   . TYR TYR TYR A A 48  48  . -4.796  14.648 -23.002 1.00 21.74  1 . C ? 
ATOM   372  O   O   . TYR TYR TYR A A 48  48  . -3.559  14.656 -22.815 1.00 22.15  1 . O ? 
ATOM   373  N   N   . LYS LYS LYS A A 49  49  . -5.317  14.524 -24.239 1.00 21.82  1 . N ? 
ATOM   374  CA  CA  . LYS LYS LYS A A 49  49  . -4.429  14.336 -25.426 1.00 23.08  1 . C ? 
ATOM   375  CB  CB  . LYS LYS LYS A A 49  49  . -5.237  14.193 -26.738 1.00 25.23  1 . C ? 
ATOM   376  CG  CG  . LYS LYS LYS A A 49  49  . -4.389  13.845 -27.969 1.00 26.28  1 . C ? 
ATOM   377  CD  CD  . LYS LYS LYS A A 49  49  . -5.227  13.604 -29.239 1.00 33.74  1 . C ? 
ATOM   378  CE  CE  . LYS LYS LYS A A 49  49  . -4.353  13.261 -30.446 1.00 39.06  1 . C ? 
ATOM   379  NZ  NZ  . LYS LYS LYS A A 49  49  . -5.211  12.858 -31.598 1.00 46.13  1 . N ? 
ATOM   380  C   C   . LYS LYS LYS A A 49  49  . -3.435  15.482 -25.538 1.00 22.75  1 . C ? 
ATOM   381  O   O   . LYS LYS LYS A A 49  49  . -3.799  16.649 -25.533 1.00 25.57  1 . O ? 
ATOM   382  N   N   . GLY GLY GLY A A 50  50  . -2.134  15.128 -25.582 1.00 23.19  1 . N ? 
ATOM   383  CA  CA  . GLY GLY GLY A A 50  50  . -1.071  16.109 -25.748 1.00 24.63  1 . C ? 
ATOM   384  C   C   . GLY GLY GLY A A 50  50  . -0.453  16.593 -24.432 1.00 26.98  1 . C ? 
ATOM   385  O   O   . GLY GLY GLY A A 50  50  . 0.551   17.271 -24.458 1.00 30.52  1 . O ? 
ATOM   386  N   N   . SER SER SER A A 51  51  . -1.037  16.227 -23.280 1.00 24.03  1 . N ? 
ATOM   387  CA  CA  . SER SER SER A A 51  51  . -0.568  16.667 -21.948 1.00 23.89  1 . C ? 
ATOM   388  CB  CB  . SER SER SER A A 51  51  . -1.751  16.716 -20.958 1.00 23.98  1 . C ? 
ATOM   389  OG  OG  . SER SER SER A A 51  51  . -2.223  15.416 -20.609 1.00 22.86  1 . O ? 
ATOM   390  C   C   . SER SER SER A A 51  51  . 0.596   15.756 -21.460 1.00 21.15  1 . C ? 
ATOM   391  O   O   . SER SER SER A A 51  51  . 0.829   14.670 -22.030 1.00 21.87  1 . O ? 
ATOM   392  N   N   . CYS CYS CYS A A 52  52  . 1.304   16.202 -20.419 1.00 23.39  1 . N ? 
ATOM   393  CA  CA  A CYS CYS CYS A A 52  52  . 2.442   15.395 -19.874 0.50 22.25  1 . C ? 
ATOM   394  CA  CA  B CYS CYS CYS A A 52  52  . 2.461   15.461 -19.889 0.50 25.44  1 . C ? 
ATOM   395  CB  CB  A CYS CYS CYS A A 52  52  . 3.777   16.136 -19.942 0.50 22.03  1 . C ? 
ATOM   396  CB  CB  B CYS CYS CYS A A 52  52  . 3.739   16.310 -20.100 0.50 32.96  1 . C ? 
ATOM   397  SG  SG  A CYS CYS CYS A A 52  52  . 3.739   17.578 -18.923 0.50 34.00  1 . S ? 
ATOM   398  SG  SG  B CYS CYS CYS A A 52  52  . 4.839   16.612 -18.711 0.50 51.05  1 . S ? 
ATOM   399  C   C   . CYS CYS CYS A A 52  52  . 2.288   14.958 -18.445 1.00 21.90  1 . C ? 
ATOM   400  O   O   . CYS CYS CYS A A 52  52  . 1.400   15.408 -17.733 1.00 27.14  1 . O ? 
ATOM   401  N   N   . PHE PHE PHE A A 53  53  . 3.164   14.036 -18.038 1.00 22.68  1 . N ? 
ATOM   402  CA  CA  . PHE PHE PHE A A 53  53  . 3.295   13.577 -16.662 1.00 22.89  1 . C ? 
ATOM   403  CB  CB  . PHE PHE PHE A A 53  53  . 3.691   12.091 -16.596 1.00 25.26  1 . C ? 
ATOM   404  CG  CG  . PHE PHE PHE A A 53  53  . 2.534   11.130 -16.788 1.00 23.87  1 . C ? 
ATOM   405  CD1 CD1 . PHE PHE PHE A A 53  53  . 2.096   10.768 -18.053 1.00 27.17  1 . C ? 
ATOM   406  CE1 CE1 . PHE PHE PHE A A 53  53  . 1.023   9.892  -18.211 1.00 24.68  1 . C ? 
ATOM   407  CZ  CZ  . PHE PHE PHE A A 53  53  . 0.390   9.355  -17.094 1.00 24.07  1 . C ? 
ATOM   408  CE2 CE2 . PHE PHE PHE A A 53  53  . 0.820   9.698  -15.808 1.00 21.73  1 . C ? 
ATOM   409  CD2 CD2 . PHE PHE PHE A A 53  53  . 1.901   10.567 -15.664 1.00 21.96  1 . C ? 
ATOM   410  C   C   . PHE PHE PHE A A 53  53  . 4.375   14.439 -16.057 1.00 23.58  1 . C ? 
ATOM   411  O   O   . PHE PHE PHE A A 53  53  . 5.575   14.268 -16.388 1.00 28.17  1 . O ? 
ATOM   412  N   N   . HIS HIS HIS A A 54  54  . 3.973   15.369 -15.192 1.00 21.58  1 . N ? 
ATOM   413  CA  CA  . HIS HIS HIS A A 54  54  . 4.880   16.424 -14.691 1.00 25.97  1 . C ? 
ATOM   414  CB  CB  . HIS HIS HIS A A 54  54  . 4.123   17.739 -14.413 1.00 28.59  1 . C ? 
ATOM   415  CG  CG  . HIS HIS HIS A A 54  54  . 3.073   17.599 -13.359 1.00 26.51  1 . C ? 
ATOM   416  ND1 ND1 . HIS HIS HIS A A 54  54  . 1.773   17.193 -13.647 1.00 27.24  1 . N ? 
ATOM   417  CE1 CE1 . HIS HIS HIS A A 54  54  . 1.094   17.127 -12.516 1.00 26.36  1 . C ? 
ATOM   418  NE2 NE2 . HIS HIS HIS A A 54  54  . 1.886   17.483 -11.520 1.00 29.08  1 . N ? 
ATOM   419  CD2 CD2 . HIS HIS HIS A A 54  54  . 3.128   17.788 -12.022 1.00 28.47  1 . C ? 
ATOM   420  C   C   . HIS HIS HIS A A 54  54  . 5.654   16.032 -13.438 1.00 26.07  1 . C ? 
ATOM   421  O   O   . HIS HIS HIS A A 54  54  . 6.658   16.697 -13.114 1.00 26.99  1 . O ? 
ATOM   422  N   N   . ARG ARG ARG A A 55  55  . 5.188   15.000 -12.741 1.00 20.84  1 . N ? 
ATOM   423  CA  CA  . ARG ARG ARG A A 55  55  . 5.835   14.539 -11.520 1.00 22.39  1 . C ? 
ATOM   424  CB  CB  . ARG ARG ARG A A 55  55  . 5.130   15.117 -10.290 1.00 23.86  1 . C ? 
ATOM   425  CG  CG  . ARG ARG ARG A A 55  55  . 5.752   14.703 -8.966  1.00 24.27  1 . C ? 
ATOM   426  CD  CD  . ARG ARG ARG A A 55  55  . 5.274   15.592 -7.830  1.00 25.46  1 . C ? 
ATOM   427  NE  NE  . ARG ARG ARG A A 55  55  . 3.959   15.191 -7.338  1.00 26.52  1 . N ? 
ATOM   428  CZ  CZ  . ARG ARG ARG A A 55  55  . 3.700   14.871 -6.074  1.00 24.16  1 . C ? 
ATOM   429  NH1 NH1 . ARG ARG ARG A A 55  55  . 4.668   14.905 -5.168  1.00 26.29  1 . N ? 
ATOM   430  NH2 NH2 . ARG ARG ARG A A 55  55  . 2.474   14.518 -5.715  1.00 27.78  1 . N ? 
ATOM   431  C   C   . ARG ARG ARG A A 55  55  . 5.859   13.016 -11.441 1.00 20.23  1 . C ? 
ATOM   432  O   O   . ARG ARG ARG A A 55  55  . 4.817   12.368 -11.348 1.00 21.65  1 . O ? 
ATOM   433  N   N   . ILE ILE ILE A A 56  56  . 7.063   12.457 -11.479 1.00 18.54  1 . N ? 
ATOM   434  CA  CA  . ILE ILE ILE A A 56  56  . 7.259   11.035 -11.411 1.00 18.65  1 . C ? 
ATOM   435  CB  CB  . ILE ILE ILE A A 56  56  . 7.702   10.449 -12.807 1.00 19.51  1 . C ? 
ATOM   436  CG1 CG1 . ILE ILE ILE A A 56  56  . 6.596   10.693 -13.869 1.00 19.59  1 . C ? 
ATOM   437  CD1 CD1 . ILE ILE ILE A A 56  56  . 6.935   10.165 -15.255 1.00 23.96  1 . C ? 
ATOM   438  CG2 CG2 . ILE ILE ILE A A 56  56  . 7.963   8.973  -12.685 1.00 19.37  1 . C ? 
ATOM   439  C   C   . ILE ILE ILE A A 56  56  . 8.313   10.732 -10.348 1.00 17.58  1 . C ? 
ATOM   440  O   O   . ILE ILE ILE A A 56  56  . 9.488   11.148 -10.509 1.00 20.34  1 . O ? 
ATOM   441  N   N   . ILE ILE ILE A A 57  57  . 7.918   9.986  -9.318  1.00 18.07  1 . N ? 
ATOM   442  CA  CA  . ILE ILE ILE A A 57  57  . 8.777   9.621  -8.172  1.00 19.19  1 . C ? 
ATOM   443  CB  CB  . ILE ILE ILE A A 57  57  . 8.276   10.236 -6.826  1.00 21.40  1 . C ? 
ATOM   444  CG1 CG1 . ILE ILE ILE A A 57  57  . 8.210   11.753 -6.930  1.00 20.58  1 . C ? 
ATOM   445  CD1 CD1 . ILE ILE ILE A A 57  57  . 7.461   12.502 -5.817  1.00 21.27  1 . C ? 
ATOM   446  CG2 CG2 . ILE ILE ILE A A 57  57  . 9.203   9.840  -5.679  1.00 20.29  1 . C ? 
ATOM   447  C   C   . ILE ILE ILE A A 57  57  . 8.869   8.086  -8.083  1.00 19.99  1 . C ? 
ATOM   448  O   O   . ILE ILE ILE A A 57  57  . 7.890   7.384  -7.710  1.00 20.28  1 . O ? 
ATOM   449  N   N   . PRO PRO PRO A A 58  58  . 10.049  7.509  -8.451  1.00 20.00  1 . N ? 
ATOM   450  CA  CA  . PRO PRO PRO A A 58  58  . 10.200  6.068  -8.390  1.00 20.71  1 . C ? 
ATOM   451  CB  CB  . PRO PRO PRO A A 58  58  . 11.677  5.842  -8.828  1.00 20.58  1 . C ? 
ATOM   452  CG  CG  . PRO PRO PRO A A 58  58  . 11.946  7.023  -9.680  1.00 21.86  1 . C ? 
ATOM   453  CD  CD  . PRO PRO PRO A A 58  58  . 11.254  8.165  -9.011  1.00 21.69  1 . C ? 
ATOM   454  C   C   . PRO PRO PRO A A 58  58  . 9.951   5.526  -6.977  1.00 21.68  1 . C ? 
ATOM   455  O   O   . PRO PRO PRO A A 58  58  . 10.320  6.173  -5.976  1.00 22.36  1 . O ? 
ATOM   456  N   N   . GLY GLY GLY A A 59  59  . 9.224   4.427  -6.911  1.00 21.20  1 . N ? 
ATOM   457  CA  CA  . GLY GLY GLY A A 59  59  . 8.823   3.824  -5.648  1.00 23.00  1 . C ? 
ATOM   458  C   C   . GLY GLY GLY A A 59  59  . 7.653   4.553  -4.972  1.00 22.55  1 . C ? 
ATOM   459  O   O   . GLY GLY GLY A A 59  59  . 7.389   4.302  -3.787  1.00 22.75  1 . O ? 
ATOM   460  N   N   . PHE PHE PHE A A 60  60  . 6.991   5.440  -5.711  1.00 21.72  1 . N ? 
ATOM   461  CA  CA  . PHE PHE PHE A A 60  60  . 5.808   6.159  -5.187  1.00 19.67  1 . C ? 
ATOM   462  CB  CB  . PHE PHE PHE A A 60  60  . 6.220   7.515  -4.611  1.00 20.79  1 . C ? 
ATOM   463  CG  CG  . PHE PHE PHE A A 60  60  . 5.107   8.372  -4.025  1.00 19.56  1 . C ? 
ATOM   464  CD1 CD1 . PHE PHE PHE A A 60  60  . 3.843   7.834  -3.632  1.00 21.36  1 . C ? 
ATOM   465  CE1 CE1 . PHE PHE PHE A A 60  60  . 2.872   8.683  -3.099  1.00 21.76  1 . C ? 
ATOM   466  CZ  CZ  . PHE PHE PHE A A 60  60  . 3.111   10.053 -2.957  1.00 22.90  1 . C ? 
ATOM   467  CE2 CE2 . PHE PHE PHE A A 60  60  . 4.350   10.595 -3.328  1.00 20.88  1 . C ? 
ATOM   468  CD2 CD2 . PHE PHE PHE A A 60  60  . 5.334   9.726  -3.847  1.00 19.46  1 . C ? 
ATOM   469  C   C   . PHE PHE PHE A A 60  60  . 4.695   6.201  -6.246  1.00 18.39  1 . C ? 
ATOM   470  O   O   . PHE PHE PHE A A 60  60  . 3.712   5.418  -6.110  1.00 20.40  1 . O ? 
ATOM   471  N   N   . MET MET MET A A 61  61  . 4.772   7.109  -7.225  1.00 18.68  1 . N ? 
ATOM   472  CA  CA  . MET MET MET A A 61  61  . 3.697   7.262  -8.205  1.00 17.85  1 . C ? 
ATOM   473  CB  CB  . MET MET MET A A 61  61  . 2.394   7.822  -7.536  1.00 19.01  1 . C ? 
ATOM   474  CG  CG  . MET MET MET A A 61  61  . 2.567   9.174  -6.861  1.00 19.73  1 . C ? 
ATOM   475  SD  SD  . MET MET MET A A 61  61  . 2.483   10.622 -8.000  1.00 21.38  1 . S ? 
ATOM   476  CE  CE  . MET MET MET A A 61  61  . 4.020   11.502 -7.648  1.00 24.16  1 . C ? 
ATOM   477  C   C   . MET MET MET A A 61  61  . 4.119   8.114  -9.426  1.00 18.88  1 . C ? 
ATOM   478  O   O   . MET MET MET A A 61  61  . 5.188   8.809  -9.383  1.00 20.11  1 . O ? 
ATOM   479  N   N   . CYS CYS CYS A A 62  62  . 3.268   8.091  -10.483 1.00 17.41  1 . N ? 
ATOM   480  CA  CA  . CYS CYS CYS A A 62  62  . 3.391   8.948  -11.685 1.00 16.95  1 . C ? 
ATOM   481  CB  CB  . CYS CYS CYS A A 62  62  . 3.386   8.044  -12.962 1.00 19.06  1 . C ? 
ATOM   482  SG  SG  . CYS CYS CYS A A 62  62  . 4.754   6.833  -13.078 1.00 22.95  1 . S ? 
ATOM   483  C   C   . CYS CYS CYS A A 62  62  . 2.165   9.842  -11.713 1.00 18.15  1 . C ? 
ATOM   484  O   O   . CYS CYS CYS A A 62  62  . 1.026   9.297  -11.757 1.00 18.63  1 . O ? 
ATOM   485  N   N   . GLN GLN GLN A A 63  63  . 2.341   11.166 -11.759 1.00 17.93  1 . N ? 
ATOM   486  CA  CA  . GLN GLN GLN A A 63  63  . 1.201   12.136 -11.716 1.00 17.39  1 . C ? 
ATOM   487  CB  CB  . GLN GLN GLN A A 63  63  . 1.335   13.095 -10.509 1.00 18.57  1 . C ? 
ATOM   488  CG  CG  . GLN GLN GLN A A 63  63  . 0.130   14.001 -10.284 1.00 19.10  1 . C ? 
ATOM   489  CD  CD  . GLN GLN GLN A A 63  63  . 0.189   14.759 -8.956  1.00 21.58  1 . C ? 
ATOM   490  OE1 OE1 . GLN GLN GLN A A 63  63  . 0.840   14.325 -7.972  1.00 25.53  1 . O ? 
ATOM   491  NE2 NE2 . GLN GLN GLN A A 63  63  . -0.507  15.913 -8.904  1.00 21.70  1 . N ? 
ATOM   492  C   C   . GLN GLN GLN A A 63  63  . 1.139   12.944 -13.013 1.00 16.35  1 . C ? 
ATOM   493  O   O   . GLN GLN GLN A A 63  63  . 2.197   13.435 -13.527 1.00 19.93  1 . O ? 
ATOM   494  N   N   . GLY GLY GLY A A 64  64  . -0.099  13.098 -13.532 1.00 15.92  1 . N ? 
ATOM   495  CA  CA  . GLY GLY GLY A A 64  64  . -0.340  13.957 -14.674 1.00 18.16  1 . C ? 
ATOM   496  C   C   . GLY GLY GLY A A 64  64  . -1.761  14.506 -14.740 1.00 17.20  1 . C ? 
ATOM   497  O   O   . GLY GLY GLY A A 64  64  . -2.362  14.651 -13.685 1.00 19.02  1 . O ? 
ATOM   498  N   N   . GLY GLY GLY A A 65  65  . -2.186  14.933 -15.932 1.00 17.31  1 . N ? 
ATOM   499  CA  CA  . GLY GLY GLY A A 65  65  . -3.576  15.443 -16.134 1.00 18.30  1 . C ? 
ATOM   500  C   C   . GLY GLY GLY A A 65  65  . -3.726  16.963 -16.069 1.00 17.91  1 . C ? 
ATOM   501  O   O   . GLY GLY GLY A A 65  65  . -4.850  17.498 -16.166 1.00 19.21  1 . O ? 
ATOM   502  N   N   . ASP ASP ASP A A 66  66  . -2.615  17.709 -15.887 1.00 17.24  1 . N ? 
ATOM   503  CA  CA  . ASP ASP ASP A A 66  66  . -2.678  19.151 -15.894 1.00 17.79  1 . C ? 
ATOM   504  CB  CB  . ASP ASP ASP A A 66  66  . -1.594  19.816 -15.030 1.00 18.86  1 . C ? 
ATOM   505  CG  CG  . ASP ASP ASP A A 66  66  . -1.719  21.354 -14.998 1.00 19.33  1 . C ? 
ATOM   506  OD1 OD1 . ASP ASP ASP A A 66  66  . -2.591  21.940 -15.732 1.00 19.84  1 . O ? 
ATOM   507  OD2 OD2 . ASP ASP ASP A A 66  66  . -0.892  21.996 -14.265 1.00 21.34  1 . O ? 
ATOM   508  C   C   . ASP ASP ASP A A 66  66  . -2.560  19.709 -17.330 1.00 18.69  1 . C ? 
ATOM   509  O   O   . ASP ASP ASP A A 66  66  . -1.458  20.035 -17.805 1.00 20.76  1 . O ? 
ATOM   510  N   N   . PHE PHE PHE A A 67  67  . -3.685  19.764 -18.034 1.00 18.73  1 . N ? 
ATOM   511  CA  CA  . PHE PHE PHE A A 67  67  . -3.689  20.203 -19.458 1.00 19.84  1 . C ? 
ATOM   512  CB  CB  . PHE PHE PHE A A 67  67  . -4.724  19.389 -20.312 1.00 20.32  1 . C ? 
ATOM   513  CG  CG  . PHE PHE PHE A A 67  67  . -6.169  19.498 -19.839 1.00 20.94  1 . C ? 
ATOM   514  CD1 CD1 . PHE PHE PHE A A 67  67  . -6.986  20.551 -20.212 1.00 24.81  1 . C ? 
ATOM   515  CE1 CE1 . PHE PHE PHE A A 67  67  . -8.312  20.615 -19.746 1.00 25.77  1 . C ? 
ATOM   516  CZ  CZ  . PHE PHE PHE A A 67  67  . -8.783  19.611 -18.928 1.00 25.57  1 . C ? 
ATOM   517  CE2 CE2 . PHE PHE PHE A A 67  67  . -7.982  18.577 -18.552 1.00 25.99  1 . C ? 
ATOM   518  CD2 CD2 . PHE PHE PHE A A 67  67  . -6.685  18.514 -19.025 1.00 23.03  1 . C ? 
ATOM   519  C   C   . PHE PHE PHE A A 67  67  . -3.809  21.722 -19.663 1.00 20.63  1 . C ? 
ATOM   520  O   O   . PHE PHE PHE A A 67  67  . -3.792  22.191 -20.810 1.00 24.65  1 . O ? 
ATOM   521  N   N   . THR THR THR A A 68  68  . -4.043  22.492 -18.568 1.00 19.63  1 . N ? 
ATOM   522  CA  CA  . THR THR THR A A 68  68  . -4.141  23.944 -18.693 1.00 20.67  1 . C ? 
ATOM   523  CB  CB  . THR THR THR A A 68  68  . -5.306  24.562 -17.918 1.00 23.76  1 . C ? 
ATOM   524  OG1 OG1 . THR THR THR A A 68  68  . -5.138  24.328 -16.513 1.00 25.41  1 . O ? 
ATOM   525  CG2 CG2 . THR THR THR A A 68  68  . -6.648  23.975 -18.385 1.00 25.07  1 . C ? 
ATOM   526  C   C   . THR THR THR A A 68  68  . -2.829  24.686 -18.341 1.00 21.11  1 . C ? 
ATOM   527  O   O   . THR THR THR A A 68  68  . -2.578  25.717 -18.987 1.00 21.72  1 . O ? 
ATOM   528  N   N   . ARG ARG ARG A A 69  69  . -2.063  24.226 -17.335 1.00 26.37  1 . N ? 
ATOM   529  CA  CA  A ARG ARG ARG A A 69  69  . -0.799  24.888 -16.937 0.80 24.86  1 . C ? 
ATOM   530  CA  CA  B ARG ARG ARG A A 69  69  . -0.799  24.887 -16.923 0.20 25.55  1 . C ? 
ATOM   531  CB  CB  A ARG ARG ARG A A 69  69  . -0.943  25.490 -15.529 0.80 24.51  1 . C ? 
ATOM   532  CB  CB  B ARG ARG ARG A A 69  69  . -0.918  25.432 -15.489 0.20 27.60  1 . C ? 
ATOM   533  CG  CG  A ARG ARG ARG A A 69  69  . -1.966  26.610 -15.507 0.80 24.40  1 . C ? 
ATOM   534  CG  CG  B ARG ARG ARG A A 69  69  . -2.168  26.260 -15.267 0.20 30.40  1 . C ? 
ATOM   535  CD  CD  A ARG ARG ARG A A 69  69  . -2.161  27.278 -14.150 0.80 25.75  1 . C ? 
ATOM   536  CD  CD  B ARG ARG ARG A A 69  69  . -1.998  27.368 -14.234 0.20 34.64  1 . C ? 
ATOM   537  NE  NE  A ARG ARG ARG A A 69  69  . -0.962  27.983 -13.705 0.80 24.66  1 . N ? 
ATOM   538  NE  NE  B ARG ARG ARG A A 69  69  . -3.060  28.355 -14.382 0.20 38.79  1 . N ? 
ATOM   539  CZ  CZ  A ARG ARG ARG A A 69  69  . -0.427  29.040 -14.328 0.80 28.05  1 . C ? 
ATOM   540  CZ  CZ  B ARG ARG ARG A A 69  69  . -2.946  29.488 -15.074 0.20 36.33  1 . C ? 
ATOM   541  NH1 NH1 A ARG ARG ARG A A 69  69  . -0.949  29.511 -15.441 0.80 29.13  1 . N ? 
ATOM   542  NH1 NH1 B ARG ARG ARG A A 69  69  . -1.807  29.814 -15.675 0.20 39.42  1 . N ? 
ATOM   543  NH2 NH2 A ARG ARG ARG A A 69  69  . 0.660   29.637 -13.865 0.80 28.05  1 . N ? 
ATOM   544  NH2 NH2 B ARG ARG ARG A A 69  69  . -3.983  30.304 -15.160 0.20 31.94  1 . N ? 
ATOM   545  C   C   . ARG ARG ARG A A 69  69  . 0.464   24.040 -17.044 1.00 25.34  1 . C ? 
ATOM   546  O   O   . ARG ARG ARG A A 69  69  . 1.615   24.582 -16.882 1.00 26.41  1 . O ? 
ATOM   547  N   N   . HIS HIS HIS A A 70  70  . 0.296   22.742 -17.343 1.00 22.84  1 . N ? 
ATOM   548  CA  CA  . HIS HIS HIS A A 70  70  . 1.430   21.819 -17.656 1.00 26.06  1 . C ? 
ATOM   549  CB  CB  . HIS HIS HIS A A 70  70  . 2.118   22.250 -18.966 1.00 26.95  1 . C ? 
ATOM   550  CG  CG  . HIS HIS HIS A A 70  70  . 1.197   22.995 -19.864 1.00 22.53  1 . C ? 
ATOM   551  ND1 ND1 . HIS HIS HIS A A 70  70  . 0.112   22.386 -20.489 1.00 22.14  1 . N ? 
ATOM   552  CE1 CE1 . HIS HIS HIS A A 70  70  . -0.554  23.291 -21.176 1.00 23.97  1 . C ? 
ATOM   553  NE2 NE2 . HIS HIS HIS A A 70  70  . 0.042   24.465 -21.009 1.00 26.76  1 . N ? 
ATOM   554  CD2 CD2 . HIS HIS HIS A A 70  70  . 1.161   24.298 -20.218 1.00 26.21  1 . C ? 
ATOM   555  C   C   . HIS HIS HIS A A 70  70  . 2.482   21.606 -16.565 1.00 29.54  1 . C ? 
ATOM   556  O   O   . HIS HIS HIS A A 70  70  . 3.599   21.115 -16.864 1.00 34.69  1 . O ? 
ATOM   557  N   N   . ASN ASN ASN A A 71  71  . 2.143   21.946 -15.329 1.00 25.87  1 . N ? 
ATOM   558  CA  CA  . ASN ASN ASN A A 71  71  . 3.143   21.904 -14.260 1.00 27.93  1 . C ? 
ATOM   559  CB  CB  . ASN ASN ASN A A 71  71  . 3.817   23.284 -14.144 1.00 28.83  1 . C ? 
ATOM   560  CG  CG  . ASN ASN ASN A A 71  71  . 2.870   24.398 -13.633 1.00 27.95  1 . C ? 
ATOM   561  OD1 OD1 . ASN ASN ASN A A 71  71  . 1.631   24.197 -13.373 1.00 25.63  1 . O ? 
ATOM   562  ND2 ND2 . ASN ASN ASN A A 71  71  . 3.437   25.552 -13.449 1.00 29.99  1 . N ? 
ATOM   563  C   C   . ASN ASN ASN A A 71  71  . 2.664   21.421 -12.913 1.00 26.38  1 . C ? 
ATOM   564  O   O   . ASN ASN ASN A A 71  71  . 3.408   21.465 -11.937 1.00 31.65  1 . O ? 
ATOM   565  N   N   . GLY GLY GLY A A 72  72  . 1.390   21.008 -12.839 1.00 23.11  1 . N ? 
ATOM   566  CA  CA  . GLY GLY GLY A A 72  72  . 0.843   20.566 -11.582 1.00 24.50  1 . C ? 
ATOM   567  C   C   . GLY GLY GLY A A 72  72  . 0.063   21.596 -10.783 1.00 22.05  1 . C ? 
ATOM   568  O   O   . GLY GLY GLY A A 72  72  . -0.394  21.275 -9.686  1.00 28.34  1 . O ? 
ATOM   569  N   N   . THR THR THR A A 73  73  . -0.178  22.784 -11.361 1.00 23.53  1 . N ? 
ATOM   570  CA  CA  . THR THR THR A A 73  73  . -0.987  23.817 -10.698 1.00 23.81  1 . C ? 
ATOM   571  CB  CB  . THR THR THR A A 73  73  . -0.290  25.182 -10.692 1.00 25.46  1 . C ? 
ATOM   572  OG1 OG1 . THR THR THR A A 73  73  . -0.151  25.665 -12.041 1.00 26.56  1 . O ? 
ATOM   573  CG2 CG2 . THR THR THR A A 73  73  . 1.135   25.034 -10.048 1.00 25.83  1 . C ? 
ATOM   574  C   C   . THR THR THR A A 73  73  . -2.395  23.986 -11.296 1.00 22.31  1 . C ? 
ATOM   575  O   O   . THR THR THR A A 73  73  . -3.177  24.734 -10.706 1.00 29.38  1 . O ? 
ATOM   576  N   N   . GLY GLY GLY A A 74  74  . -2.695  23.333 -12.422 1.00 20.83  1 . N ? 
ATOM   577  CA  CA  . GLY GLY GLY A A 74  74  . -3.982  23.536 -13.144 1.00 21.31  1 . C ? 
ATOM   578  C   C   . GLY GLY GLY A A 74  74  . -4.823  22.283 -13.388 1.00 20.08  1 . C ? 
ATOM   579  O   O   . GLY GLY GLY A A 74  74  . -4.813  21.329 -12.580 1.00 20.58  1 . O ? 
ATOM   580  N   N   . GLY GLY GLY A A 75  75  . -5.594  22.337 -14.484 1.00 21.95  1 . N ? 
ATOM   581  CA  CA  . GLY GLY GLY A A 75  75  . -6.596  21.361 -14.818 1.00 22.84  1 . C ? 
ATOM   582  C   C   . GLY GLY GLY A A 75  75  . -8.023  21.795 -14.449 1.00 22.55  1 . C ? 
ATOM   583  O   O   . GLY GLY GLY A A 75  75  . -8.248  22.712 -13.687 1.00 25.13  1 . O ? 
ATOM   584  N   N   . LYS LYS LYS A A 76  76  . -8.970  21.104 -15.045 1.00 22.32  1 . N ? 
ATOM   585  CA  CA  . LYS LYS LYS A A 76  76  . -10.414 21.345 -14.813 1.00 21.80  1 . C ? 
ATOM   586  CB  CB  . LYS LYS LYS A A 76  76  . -10.962 22.539 -15.625 1.00 26.99  1 . C ? 
ATOM   587  CG  CG  . LYS LYS LYS A A 76  76  . -11.013 22.367 -17.135 1.00 26.50  1 . C ? 
ATOM   588  CD  CD  . LYS LYS LYS A A 76  76  . -11.521 23.607 -17.852 1.00 29.04  1 . C ? 
ATOM   589  CE  CE  . LYS LYS LYS A A 76  76  . -11.588 23.341 -19.359 1.00 31.51  1 . C ? 
ATOM   590  NZ  NZ  . LYS LYS LYS A A 76  76  . -12.177 24.433 -20.166 1.00 35.00  1 . N ? 
ATOM   591  C   C   . LYS LYS LYS A A 76  76  . -11.206 20.081 -15.125 1.00 21.89  1 . C ? 
ATOM   592  O   O   . LYS LYS LYS A A 76  76  . -10.811 19.259 -15.951 1.00 20.09  1 . O ? 
ATOM   593  N   N   . SER SER SER A A 77  77  . -12.367 19.964 -14.476 1.00 22.61  1 . N ? 
ATOM   594  CA  CA  . SER SER SER A A 77  77  . -13.227 18.798 -14.659 1.00 20.81  1 . C ? 
ATOM   595  CB  CB  . SER SER SER A A 77  77  . -13.844 18.379 -13.308 1.00 21.60  1 . C ? 
ATOM   596  OG  OG  . SER SER SER A A 77  77  . -15.110 19.013 -13.051 1.00 22.08  1 . O ? 
ATOM   597  C   C   . SER SER SER A A 77  77  . -14.322 19.071 -15.716 1.00 21.24  1 . C ? 
ATOM   598  O   O   . SER SER SER A A 77  77  . -14.491 20.188 -16.183 1.00 24.13  1 . O ? 
ATOM   599  N   N   . ILE ILE ILE A A 78  78  . -15.013 18.017 -16.141 1.00 20.66  1 . N ? 
ATOM   600  CA  CA  . ILE ILE ILE A A 78  78  . -16.183 18.160 -17.030 1.00 21.84  1 . C ? 
ATOM   601  CB  CB  . ILE ILE ILE A A 78  78  . -16.589 16.792 -17.717 1.00 21.91  1 . C ? 
ATOM   602  CG1 CG1 . ILE ILE ILE A A 78  78  . -17.188 15.769 -16.706 1.00 21.79  1 . C ? 
ATOM   603  CD1 CD1 . ILE ILE ILE A A 78  78  . -17.866 14.550 -17.344 1.00 22.97  1 . C ? 
ATOM   604  CG2 CG2 . ILE ILE ILE A A 78  78  . -15.421 16.168 -18.511 1.00 21.93  1 . C ? 
ATOM   605  C   C   . ILE ILE ILE A A 78  78  . -17.425 18.772 -16.331 1.00 23.91  1 . C ? 
ATOM   606  O   O   . ILE ILE ILE A A 78  78  . -18.423 19.067 -17.000 1.00 28.01  1 . O ? 
ATOM   607  N   N   . TYR TYR TYR A A 79  79  . -17.351 18.943 -15.016 1.00 23.76  1 . N ? 
ATOM   608  CA  CA  . TYR TYR TYR A A 79  79  . -18.443 19.493 -14.165 1.00 24.26  1 . C ? 
ATOM   609  CB  CB  . TYR TYR TYR A A 79  79  . -18.613 18.630 -12.891 1.00 24.39  1 . C ? 
ATOM   610  CG  CG  . TYR TYR TYR A A 79  79  . -18.729 17.136 -13.166 1.00 23.09  1 . C ? 
ATOM   611  CD1 CD1 . TYR TYR TYR A A 79  79  . -19.819 16.591 -13.903 1.00 22.70  1 . C ? 
ATOM   612  CE1 CE1 . TYR TYR TYR A A 79  79  . -19.892 15.238 -14.169 1.00 23.83  1 . C ? 
ATOM   613  CZ  CZ  . TYR TYR TYR A A 79  79  . -18.908 14.380 -13.689 1.00 22.43  1 . C ? 
ATOM   614  OH  OH  . TYR TYR TYR A A 79  79  . -19.000 13.048 -13.974 1.00 21.52  1 . O ? 
ATOM   615  CE2 CE2 . TYR TYR TYR A A 79  79  . -17.837 14.898 -12.972 1.00 22.17  1 . C ? 
ATOM   616  CD2 CD2 . TYR TYR TYR A A 79  79  . -17.772 16.240 -12.688 1.00 21.17  1 . C ? 
ATOM   617  C   C   . TYR TYR TYR A A 79  79  . -18.242 20.954 -13.735 1.00 30.61  1 . C ? 
ATOM   618  O   O   . TYR TYR TYR A A 79  79  . -19.088 21.509 -13.022 1.00 36.61  1 . O ? 
ATOM   619  N   N   . GLY GLY GLY A A 80  80  . -17.125 21.566 -14.139 1.00 28.22  1 . N ? 
ATOM   620  CA  CA  . GLY GLY GLY A A 80  80  . -16.675 22.830 -13.584 1.00 29.99  1 . C ? 
ATOM   621  C   C   . GLY GLY GLY A A 80  80  . -15.208 22.774 -13.181 1.00 25.00  1 . C ? 
ATOM   622  O   O   . GLY GLY GLY A A 80  80  . -14.538 21.741 -13.376 1.00 25.45  1 . O ? 
ATOM   623  N   N   . GLU GLU GLU A A 81  81  . -14.695 23.847 -12.588 1.00 26.02  1 . N ? 
ATOM   624  CA  CA  . GLU GLU GLU A A 81  81  . -13.243 23.854 -12.212 1.00 27.17  1 . C ? 
ATOM   625  CB  CB  . GLU GLU GLU A A 81  81  . -12.778 25.185 -11.635 1.00 32.40  1 . C ? 
ATOM   626  CG  CG  . GLU GLU GLU A A 81  81  . -11.233 25.213 -11.523 1.00 43.04  1 . C ? 
ATOM   627  CD  CD  . GLU GLU GLU A A 81  81  . -10.653 26.487 -10.915 1.00 53.51  1 . C ? 
ATOM   628  OE1 OE1 . GLU GLU GLU A A 81  81  . -11.412 27.283 -10.306 1.00 69.56  1 . O ? 
ATOM   629  OE2 OE2 . GLU GLU GLU A A 81  81  . -9.412  26.678 -11.040 1.00 56.32  1 . O ? 
ATOM   630  C   C   . GLU GLU GLU A A 81  81  . -12.882 22.756 -11.224 1.00 26.66  1 . C ? 
ATOM   631  O   O   . GLU GLU GLU A A 81  81  . -11.850 22.082 -11.384 1.00 27.11  1 . O ? 
ATOM   632  N   N   . LYS LYS LYS A A 82  82  . -13.765 22.513 -10.246 1.00 23.11  1 . N ? 
ATOM   633  CA  CA  A LYS LYS LYS A A 82  82  . -13.577 21.487 -9.216  0.70 23.73  1 . C ? 
ATOM   634  CA  CA  B LYS LYS LYS A A 82  82  . -13.579 21.409 -9.316  0.30 21.16  1 . C ? 
ATOM   635  CB  CB  A LYS LYS LYS A A 82  82  . -13.110 22.125 -7.891  0.70 29.10  1 . C ? 
ATOM   636  CB  CB  B LYS LYS LYS A A 82  82  . -12.880 21.891 -8.052  0.30 21.02  1 . C ? 
ATOM   637  CG  CG  A LYS LYS LYS A A 82  82  . -11.801 22.916 -7.935  0.70 33.69  1 . C ? 
ATOM   638  CG  CG  B LYS LYS LYS A A 82  82  . -13.595 23.040 -7.352  0.30 23.75  1 . C ? 
ATOM   639  CD  CD  A LYS LYS LYS A A 82  82  . -11.527 23.639 -6.619  0.70 36.32  1 . C ? 
ATOM   640  CD  CD  B LYS LYS LYS A A 82  82  . -12.863 23.562 -6.135  0.30 23.15  1 . C ? 
ATOM   641  CE  CE  A LYS LYS LYS A A 82  82  . -11.023 25.068 -6.812  0.70 41.35  1 . C ? 
ATOM   642  CE  CE  B LYS LYS LYS A A 82  82  . -13.615 24.698 -5.462  0.30 29.39  1 . C ? 
ATOM   643  NZ  NZ  A LYS LYS LYS A A 82  82  . -10.428 25.653 -5.560  0.70 42.65  1 . N ? 
ATOM   644  NZ  NZ  B LYS LYS LYS A A 82  82  . -12.934 25.087 -4.192  0.30 30.27  1 . N ? 
ATOM   645  C   C   . LYS LYS LYS A A 82  82  . -14.895 20.707 -8.964  1.00 21.84  1 . C ? 
ATOM   646  O   O   . LYS LYS LYS A A 82  82  . -15.997 21.233 -9.262  1.00 24.22  1 . O ? 
ATOM   647  N   N   . PHE PHE PHE A A 83  83  . -14.776 19.504 -8.396  1.00 20.14  1 . N ? 
ATOM   648  CA  CA  . PHE PHE PHE A A 83  83  . -15.908 18.738 -7.891  1.00 19.70  1 . C ? 
ATOM   649  CB  CB  . PHE PHE PHE A A 83  83  . -16.589 17.853 -8.980  1.00 20.75  1 . C ? 
ATOM   650  CG  CG  . PHE PHE PHE A A 83  83  . -15.806 16.620 -9.442  1.00 19.20  1 . C ? 
ATOM   651  CD1 CD1 . PHE PHE PHE A A 83  83  . -14.684 16.793 -10.289 1.00 19.05  1 . C ? 
ATOM   652  CE1 CE1 . PHE PHE PHE A A 83  83  . -13.987 15.679 -10.735 1.00 19.84  1 . C ? 
ATOM   653  CZ  CZ  . PHE PHE PHE A A 83  83  . -14.282 14.378 -10.313 1.00 19.93  1 . C ? 
ATOM   654  CE2 CE2 . PHE PHE PHE A A 83  83  . -15.387 14.163 -9.473  1.00 21.07  1 . C ? 
ATOM   655  CD2 CD2 . PHE PHE PHE A A 83  83  . -16.094 15.288 -8.996  1.00 20.77  1 . C ? 
ATOM   656  C   C   . PHE PHE PHE A A 83  83  . -15.585 17.950 -6.614  1.00 17.69  1 . C ? 
ATOM   657  O   O   . PHE PHE PHE A A 83  83  . -14.391 17.753 -6.198  1.00 18.19  1 . O ? 
ATOM   658  N   N   . GLU GLU GLU A A 84  84  . -16.642 17.579 -5.917  1.00 18.32  1 . N ? 
ATOM   659  CA  CA  . GLU GLU GLU A A 84  84  . -16.535 16.864 -4.618  1.00 18.60  1 . C ? 
ATOM   660  CB  CB  . GLU GLU GLU A A 84  84  . -17.980 16.756 -4.016  1.00 21.08  1 . C ? 
ATOM   661  CG  CG  . GLU GLU GLU A A 84  84  . -18.928 15.759 -4.720  1.00 20.89  1 . C ? 
ATOM   662  CD  CD  . GLU GLU GLU A A 84  84  . -19.721 16.348 -5.900  1.00 23.89  1 . C ? 
ATOM   663  OE1 OE1 . GLU GLU GLU A A 84  84  . -19.451 17.478 -6.371  1.00 23.16  1 . O ? 
ATOM   664  OE2 OE2 . GLU GLU GLU A A 84  84  . -20.656 15.640 -6.365  1.00 27.53  1 . O ? 
ATOM   665  C   C   . GLU GLU GLU A A 84  84  . -15.901 15.493 -4.615  1.00 18.76  1 . C ? 
ATOM   666  O   O   . GLU GLU GLU A A 84  84  . -15.857 14.807 -5.647  1.00 19.05  1 . O ? 
ATOM   667  N   N   . ASP ASP ASP A A 85  85  . -15.377 15.106 -3.431  1.00 18.49  1 . N ? 
ATOM   668  CA  CA  . ASP ASP ASP A A 85  85  . -14.963 13.720 -3.184  1.00 20.51  1 . C ? 
ATOM   669  CB  CB  . ASP ASP ASP A A 85  85  . -14.199 13.566 -1.885  1.00 19.42  1 . C ? 
ATOM   670  CG  CG  . ASP ASP ASP A A 85  85  . -12.870 14.375 -1.847  1.00 19.73  1 . C ? 
ATOM   671  OD1 OD1 . ASP ASP ASP A A 85  85  . -12.114 14.315 -2.864  1.00 20.12  1 . O ? 
ATOM   672  OD2 OD2 . ASP ASP ASP A A 85  85  . -12.637 15.083 -0.781  1.00 18.35  1 . O ? 
ATOM   673  C   C   . ASP ASP ASP A A 85  85  . -16.210 12.802 -3.193  1.00 19.42  1 . C ? 
ATOM   674  O   O   . ASP ASP ASP A A 85  85  . -17.117 12.973 -2.350  1.00 20.68  1 . O ? 
ATOM   675  N   N   . GLU GLU GLU A A 86  86  . -16.290 11.904 -4.162  1.00 17.58  1 . N ? 
ATOM   676  CA  CA  . GLU GLU GLU A A 86  86  . -17.547 11.129 -4.366  1.00 18.62  1 . C ? 
ATOM   677  CB  CB  . GLU GLU GLU A A 86  86  . -17.507 10.406 -5.729  1.00 18.16  1 . C ? 
ATOM   678  CG  CG  . GLU GLU GLU A A 86  86  . -18.798 9.661  -6.103  1.00 20.97  1 . C ? 
ATOM   679  CD  CD  . GLU GLU GLU A A 86  86  . -18.794 9.163  -7.539  1.00 22.71  1 . C ? 
ATOM   680  OE1 OE1 . GLU GLU GLU A A 86  86  . -17.705 9.216  -8.207  1.00 21.12  1 . O ? 
ATOM   681  OE2 OE2 . GLU GLU GLU A A 86  86  . -19.879 8.790  -8.055  1.00 24.28  1 . O ? 
ATOM   682  C   C   . GLU GLU GLU A A 86  86  . -17.781 10.128 -3.215  1.00 18.98  1 . C ? 
ATOM   683  O   O   . GLU GLU GLU A A 86  86  . -18.895 10.067 -2.628  1.00 19.59  1 . O ? 
ATOM   684  N   N   . ASN ASN ASN A A 87  87  . -16.764 9.322  -2.910  1.00 19.30  1 . N ? 
ATOM   685  CA  CA  . ASN ASN ASN A A 87  87  . -16.733 8.394  -1.818  1.00 17.75  1 . C ? 
ATOM   686  CB  CB  . ASN ASN ASN A A 87  87  . -17.745 7.244  -1.934  1.00 20.61  1 . C ? 
ATOM   687  CG  CG  . ASN ASN ASN A A 87  87  . -17.452 6.298  -3.111  1.00 21.87  1 . C ? 
ATOM   688  OD1 OD1 . ASN ASN ASN A A 87  87  . -16.341 5.704  -3.200  1.00 21.54  1 . O ? 
ATOM   689  ND2 ND2 . ASN ASN ASN A A 87  87  . -18.415 6.145  -4.005  1.00 22.53  1 . N ? 
ATOM   690  C   C   . ASN ASN ASN A A 87  87  . -15.269 7.899  -1.641  1.00 18.76  1 . C ? 
ATOM   691  O   O   . ASN ASN ASN A A 87  87  . -14.433 8.202  -2.500  1.00 19.73  1 . O ? 
ATOM   692  N   N   . PHE PHE PHE A A 88  88  . -15.015 7.119  -0.587  1.00 18.93  1 . N ? 
ATOM   693  CA  CA  . PHE PHE PHE A A 88  88  . -13.678 6.509  -0.359  1.00 20.79  1 . C ? 
ATOM   694  CB  CB  . PHE PHE PHE A A 88  88  . -12.952 7.213  0.830   1.00 21.65  1 . C ? 
ATOM   695  CG  CG  . PHE PHE PHE A A 88  88  . -12.717 8.694  0.629   1.00 19.05  1 . C ? 
ATOM   696  CD1 CD1 . PHE PHE PHE A A 88  88  . -11.685 9.138  -0.228  1.00 17.53  1 . C ? 
ATOM   697  CE1 CE1 . PHE PHE PHE A A 88  88  . -11.500 10.480 -0.450  1.00 18.58  1 . C ? 
ATOM   698  CZ  CZ  . PHE PHE PHE A A 88  88  . -12.272 11.448 0.209   1.00 20.55  1 . C ? 
ATOM   699  CE2 CE2 . PHE PHE PHE A A 88  88  . -13.320 11.028 1.060   1.00 19.18  1 . C ? 
ATOM   700  CD2 CD2 . PHE PHE PHE A A 88  88  . -13.504 9.676  1.287   1.00 18.44  1 . C ? 
ATOM   701  C   C   . PHE PHE PHE A A 88  88  . -13.821 4.976  -0.171  1.00 21.68  1 . C ? 
ATOM   702  O   O   . PHE PHE PHE A A 88  88  . -13.092 4.348  0.624   1.00 23.46  1 . O ? 
ATOM   703  N   N   . ILE ILE ILE A A 89  89  . -14.741 4.354  -0.943  1.00 21.24  1 . N ? 
ATOM   704  CA  CA  . ILE ILE ILE A A 89  89  . -14.947 2.911  -0.857  1.00 24.09  1 . C ? 
ATOM   705  CB  CB  . ILE ILE ILE A A 89  89  . -16.108 2.477  -1.781  1.00 24.59  1 . C ? 
ATOM   706  CG1 CG1 . ILE ILE ILE A A 89  89  . -17.440 3.029  -1.231  1.00 26.35  1 . C ? 
ATOM   707  CD1 CD1 . ILE ILE ILE A A 89  89  . -18.577 2.867  -2.219  1.00 29.26  1 . C ? 
ATOM   708  CG2 CG2 . ILE ILE ILE A A 89  89  . -16.182 0.962  -1.869  1.00 26.73  1 . C ? 
ATOM   709  C   C   . ILE ILE ILE A A 89  89  . -13.645 2.096  -1.171  1.00 22.43  1 . C ? 
ATOM   710  O   O   . ILE ILE ILE A A 89  89  . -13.297 1.145  -0.429  1.00 24.73  1 . O ? 
ATOM   711  N   N   . LEU LEU LEU A A 90  90  . -12.929 2.526  -2.212  1.00 21.74  1 . N ? 
ATOM   712  CA  CA  . LEU LEU LEU A A 90  90  . -11.751 1.807  -2.694  1.00 24.01  1 . C ? 
ATOM   713  CB  CB  . LEU LEU LEU A A 90  90  . -11.702 1.867  -4.209  1.00 23.20  1 . C ? 
ATOM   714  CG  CG  . LEU LEU LEU A A 90  90  . -12.920 1.196  -4.891  1.00 28.27  1 . C ? 
ATOM   715  CD1 CD1 . LEU LEU LEU A A 90  90  . -12.892 1.501  -6.349  1.00 32.28  1 . C ? 
ATOM   716  CD2 CD2 . LEU LEU LEU A A 90  90  . -12.971 -0.315 -4.648  1.00 31.43  1 . C ? 
ATOM   717  C   C   . LEU LEU LEU A A 90  90  . -10.468 2.357  -2.104  1.00 24.03  1 . C ? 
ATOM   718  O   O   . LEU LEU LEU A A 90  90  . -10.366 3.556  -1.847  1.00 22.93  1 . O ? 
ATOM   719  N   N   . LYS LYS LYS A A 91  91  . -9.518  1.453  -1.857  1.00 24.49  1 . N ? 
ATOM   720  CA  CA  . LYS LYS LYS A A 91  91  . -8.272  1.806  -1.148  1.00 22.89  1 . C ? 
ATOM   721  CB  CB  . LYS LYS LYS A A 91  91  . -8.091  0.914  0.094   1.00 25.94  1 . C ? 
ATOM   722  CG  CG  . LYS LYS LYS A A 91  91  . -9.280  0.832  1.048   1.00 29.88  1 . C ? 
ATOM   723  CD  CD  . LYS LYS LYS A A 91  91  . -9.799  2.137  1.580   1.00 32.49  1 . C ? 
ATOM   724  CE  CE  . LYS LYS LYS A A 91  91  . -11.040 1.879  2.447   1.00 36.44  1 . C ? 
ATOM   725  NZ  NZ  . LYS LYS LYS A A 91  91  . -11.725 3.154  2.763   1.00 40.86  1 . N ? 
ATOM   726  C   C   . LYS LYS LYS A A 91  91  . -7.052  1.702  -2.072  1.00 20.80  1 . C ? 
ATOM   727  O   O   . LYS LYS LYS A A 91  91  . -7.095  1.084  -3.126  1.00 22.14  1 . O ? 
ATOM   728  N   N   . HIS HIS HIS A A 92  92  . -5.954  2.292  -1.596  1.00 19.97  1 . N ? 
ATOM   729  CA  CA  . HIS HIS HIS A A 92  92  . -4.669  2.321  -2.328  1.00 21.32  1 . C ? 
ATOM   730  CB  CB  . HIS HIS HIS A A 92  92  . -3.872  3.608  -1.994  1.00 22.18  1 . C ? 
ATOM   731  CG  CG  . HIS HIS HIS A A 92  92  . -4.539  4.910  -2.378  1.00 18.11  1 . C ? 
ATOM   732  ND1 ND1 . HIS HIS HIS A A 92  92  . -5.522  5.487  -1.593  1.00 19.39  1 . N ? 
ATOM   733  CE1 CE1 . HIS HIS HIS A A 92  92  . -5.925  6.617  -2.154  1.00 18.77  1 . C ? 
ATOM   734  NE2 NE2 . HIS HIS HIS A A 92  92  . -5.281  6.774  -3.303  1.00 19.68  1 . N ? 
ATOM   735  CD2 CD2 . HIS HIS HIS A A 92  92  . -4.412  5.715  -3.466  1.00 19.64  1 . C ? 
ATOM   736  C   C   . HIS HIS HIS A A 92  92  . -3.886  1.051  -1.969  1.00 23.41  1 . C ? 
ATOM   737  O   O   . HIS HIS HIS A A 92  92  . -3.064  1.060  -1.052  1.00 28.60  1 . O ? 
ATOM   738  N   N   . THR THR THR A A 93  93  . -4.158  -0.050 -2.705  1.00 25.24  1 . N ? 
ATOM   739  CA  CA  . THR THR THR A A 93  93  . -3.721  -1.398 -2.313  1.00 28.72  1 . C ? 
ATOM   740  CB  CB  . THR THR THR A A 93  93  . -4.768  -2.454 -2.728  1.00 27.45  1 . C ? 
ATOM   741  OG1 OG1 . THR THR THR A A 93  93  . -5.063  -2.316 -4.119  1.00 29.89  1 . O ? 
ATOM   742  CG2 CG2 . THR THR THR A A 93  93  . -6.063  -2.254 -1.943  1.00 30.34  1 . C ? 
ATOM   743  C   C   . THR THR THR A A 93  93  . -2.347  -1.812 -2.830  1.00 27.27  1 . C ? 
ATOM   744  O   O   . THR THR THR A A 93  93  . -1.771  -2.744 -2.285  1.00 32.20  1 . O ? 
ATOM   745  N   N   . GLY GLY GLY A A 94  94  . -1.837  -1.128 -3.852  1.00 23.93  1 . N ? 
ATOM   746  CA  CA  . GLY GLY GLY A A 94  94  . -0.542  -1.482 -4.463  1.00 26.47  1 . C ? 
ATOM   747  C   C   . GLY GLY GLY A A 94  94  . -0.326  -0.870 -5.826  1.00 25.97  1 . C ? 
ATOM   748  O   O   . GLY GLY GLY A A 94  94  . -1.113  -0.039 -6.255  1.00 23.05  1 . O ? 
ATOM   749  N   N   . PRO PRO PRO A A 95  95  . 0.747   -1.289 -6.546  1.00 25.52  1 . N ? 
ATOM   750  CA  CA  . PRO PRO PRO A A 95  95  . 1.018   -0.789 -7.891  1.00 24.92  1 . C ? 
ATOM   751  CB  CB  . PRO PRO PRO A A 95  95  . 2.182   -1.675 -8.378  1.00 26.78  1 . C ? 
ATOM   752  CG  CG  . PRO PRO PRO A A 95  95  . 2.846   -2.154 -7.113  1.00 31.36  1 . C ? 
ATOM   753  CD  CD  . PRO PRO PRO A A 95  95  . 1.742   -2.287 -6.093  1.00 28.53  1 . C ? 
ATOM   754  C   C   . PRO PRO PRO A A 95  95  . -0.178  -0.895 -8.854  1.00 24.18  1 . C ? 
ATOM   755  O   O   . PRO PRO PRO A A 95  95  . -0.927  -1.908 -8.825  1.00 28.15  1 . O ? 
ATOM   756  N   N   . GLY GLY GLY A A 96  96  . -0.339  0.127  -9.702  1.00 22.70  1 . N ? 
ATOM   757  CA  CA  . GLY GLY GLY A A 96  96  . -1.389  0.123  -10.737 1.00 22.92  1 . C ? 
ATOM   758  C   C   . GLY GLY GLY A A 96  96  . -2.723  0.786  -10.360 1.00 22.18  1 . C ? 
ATOM   759  O   O   . GLY GLY GLY A A 96  96  . -3.512  1.082  -11.260 1.00 21.73  1 . O ? 
ATOM   760  N   N   . ILE ILE ILE A A 97  97  . -2.918  1.141  -9.094  1.00 21.04  1 . N ? 
ATOM   761  CA  CA  . ILE ILE ILE A A 97  97  . -4.133  1.901  -8.660  1.00 20.50  1 . C ? 
ATOM   762  CB  CB  . ILE ILE ILE A A 97  97  . -4.177  1.994  -7.117  1.00 22.53  1 . C ? 
ATOM   763  CG1 CG1 . ILE ILE ILE A A 97  97  . -4.481  0.592  -6.496  1.00 25.54  1 . C ? 
ATOM   764  CD1 CD1 . ILE ILE ILE A A 97  97  . -5.912  0.071  -6.745  1.00 28.49  1 . C ? 
ATOM   765  CG2 CG2 . ILE ILE ILE A A 97  97  . -5.190  3.051  -6.622  1.00 23.91  1 . C ? 
ATOM   766  C   C   . ILE ILE ILE A A 97  97  . -4.117  3.318  -9.296  1.00 20.20  1 . C ? 
ATOM   767  O   O   . ILE ILE ILE A A 97  97  . -3.072  4.027  -9.317  1.00 19.49  1 . O ? 
ATOM   768  N   N   . LEU LEU LEU A A 98  98  . -5.294  3.731  -9.780  1.00 18.39  1 . N ? 
ATOM   769  CA  CA  . LEU LEU LEU A A 98  98  . -5.549  5.009  -10.416 1.00 18.45  1 . C ? 
ATOM   770  CB  CB  . LEU LEU LEU A A 98  98  . -6.229  4.798  -11.768 1.00 20.06  1 . C ? 
ATOM   771  CG  CG  . LEU LEU LEU A A 98  98  . -6.544  6.002  -12.623 1.00 21.42  1 . C ? 
ATOM   772  CD1 CD1 . LEU LEU LEU A A 98  98  . -5.281  6.764  -13.074 1.00 21.85  1 . C ? 
ATOM   773  CD2 CD2 . LEU LEU LEU A A 98  98  . -7.370  5.602  -13.859 1.00 21.32  1 . C ? 
ATOM   774  C   C   . LEU LEU LEU A A 98  98  . -6.468  5.823  -9.486  1.00 18.90  1 . C ? 
ATOM   775  O   O   . LEU LEU LEU A A 98  98  . -7.568  5.377  -9.061  1.00 19.53  1 . O ? 
ATOM   776  N   N   . SER SER SER A A 99  99  . -5.988  6.989  -9.095  1.00 15.91  1 . N ? 
ATOM   777  CA  CA  . SER SER SER A A 99  99  . -6.578  7.853  -8.038  1.00 17.93  1 . C ? 
ATOM   778  CB  CB  . SER SER SER A A 99  99  . -5.904  7.513  -6.669  1.00 17.63  1 . C ? 
ATOM   779  OG  OG  . SER SER SER A A 99  99  . -6.486  8.233  -5.574  1.00 19.11  1 . O ? 
ATOM   780  C   C   . SER SER SER A A 99  99  . -6.486  9.334  -8.374  1.00 18.23  1 . C ? 
ATOM   781  O   O   . SER SER SER A A 99  99  . -5.637  9.783  -9.158  1.00 18.35  1 . O ? 
ATOM   782  N   N   . MET MET MET A A 100 100 . -7.409  10.150 -7.815  1.00 16.05  1 . N ? 
ATOM   783  CA  CA  . MET MET MET A A 100 100 . -7.439  11.591 -8.069  1.00 15.93  1 . C ? 
ATOM   784  CB  CB  . MET MET MET A A 100 100 . -8.869  12.151 -7.852  1.00 17.31  1 . C ? 
ATOM   785  CG  CG  . MET MET MET A A 100 100 . -9.907  11.623 -8.861  1.00 18.94  1 . C ? 
ATOM   786  SD  SD  . MET MET MET A A 100 100 . -9.477  12.039 -10.605 1.00 19.95  1 . S ? 
ATOM   787  CE  CE  . MET MET MET A A 100 100 . -9.700  13.791 -10.652 1.00 21.49  1 . C ? 
ATOM   788  C   C   . MET MET MET A A 100 100 . -6.461  12.396 -7.185  1.00 15.78  1 . C ? 
ATOM   789  O   O   . MET MET MET A A 100 100 . -6.447  12.228 -5.965  1.00 17.46  1 . O ? 
ATOM   790  N   N   . ALA ALA ALA A A 101 101 . -5.668  13.279 -7.839  1.00 16.21  1 . N ? 
ATOM   791  CA  CA  . ALA ALA ALA A A 101 101 . -4.863  14.285 -7.103  1.00 17.52  1 . C ? 
ATOM   792  CB  CB  . ALA ALA ALA A A 101 101 . -3.788  14.876 -7.998  1.00 18.47  1 . C ? 
ATOM   793  C   C   . ALA ALA ALA A A 101 101 . -5.822  15.353 -6.562  1.00 15.96  1 . C ? 
ATOM   794  O   O   . ALA ALA ALA A A 101 101 . -6.950  15.494 -7.106  1.00 18.57  1 . O ? 
ATOM   795  N   N   . ASN ASN ASN A A 102 102 . -5.457  16.079 -5.509  1.00 17.39  1 . N ? 
ATOM   796  CA  CA  . ASN ASN ASN A A 102 102 . -6.291  17.145 -4.980  1.00 18.77  1 . C ? 
ATOM   797  CB  CB  . ASN ASN ASN A A 102 102 . -7.560  16.606 -4.255  1.00 17.84  1 . C ? 
ATOM   798  CG  CG  . ASN ASN ASN A A 102 102 . -7.227  15.879 -2.968  1.00 18.04  1 . C ? 
ATOM   799  OD1 OD1 . ASN ASN ASN A A 102 102 . -6.437  16.413 -2.140  1.00 19.44  1 . O ? 
ATOM   800  ND2 ND2 . ASN ASN ASN A A 102 102 . -7.761  14.690 -2.773  1.00 17.88  1 . N ? 
ATOM   801  C   C   . ASN ASN ASN A A 102 102 . -5.513  18.115 -4.139  1.00 19.12  1 . C ? 
ATOM   802  O   O   . ASN ASN ASN A A 102 102 . -4.276  17.887 -3.877  1.00 19.20  1 . O ? 
ATOM   803  N   N   . ALA ALA ALA A A 103 103 . -6.153  19.226 -3.801  1.00 18.99  1 . N ? 
ATOM   804  CA  CA  . ALA ALA ALA A A 103 103 . -5.543  20.344 -3.032  1.00 20.82  1 . C ? 
ATOM   805  CB  CB  . ALA ALA ALA A A 103 103 . -5.516  21.630 -3.869  1.00 22.19  1 . C ? 
ATOM   806  C   C   . ALA ALA ALA A A 103 103 . -6.296  20.594 -1.723  1.00 21.98  1 . C ? 
ATOM   807  O   O   . ALA ALA ALA A A 103 103 . -6.245  21.717 -1.212  1.00 30.47  1 . O ? 
ATOM   808  N   N   . GLY GLY GLY A A 104 104 . -6.900  19.542 -1.129  1.00 19.67  1 . N ? 
ATOM   809  CA  CA  . GLY GLY GLY A A 104 104 . -7.756  19.689 0.053   1.00 20.08  1 . C ? 
ATOM   810  C   C   . GLY GLY GLY A A 104 104 . -9.111  19.031 -0.187  1.00 18.54  1 . C ? 
ATOM   811  O   O   . GLY GLY GLY A A 104 104 . -9.329  18.436 -1.239  1.00 18.99  1 . O ? 
ATOM   812  N   N   . PRO PRO PRO A A 105 105 . -9.971  19.036 0.839   1.00 19.02  1 . N ? 
ATOM   813  CA  CA  . PRO PRO PRO A A 105 105 . -11.286 18.384 0.645   1.00 19.34  1 . C ? 
ATOM   814  CB  CB  . PRO PRO PRO A A 105 105 . -12.024 18.627 1.977   1.00 22.78  1 . C ? 
ATOM   815  CG  CG  . PRO PRO PRO A A 105 105 . -11.297 19.697 2.668   1.00 25.61  1 . C ? 
ATOM   816  CD  CD  . PRO PRO PRO A A 105 105 . -9.861  19.719 2.151   1.00 21.16  1 . C ? 
ATOM   817  C   C   . PRO PRO PRO A A 105 105 . -12.074 18.935 -0.535  1.00 18.76  1 . C ? 
ATOM   818  O   O   . PRO PRO PRO A A 105 105 . -12.139 20.134 -0.725  1.00 19.41  1 . O ? 
ATOM   819  N   N   . ASN ASN ASN A A 106 106 . -12.701 18.044 -1.314  1.00 17.47  1 . N ? 
ATOM   820  CA  CA  . ASN ASN ASN A A 106 106 . -13.626 18.474 -2.364  1.00 18.43  1 . C ? 
ATOM   821  CB  CB  . ASN ASN ASN A A 106 106 . -14.904 19.044 -1.709  1.00 20.24  1 . C ? 
ATOM   822  CG  CG  . ASN ASN ASN A A 106 106 . -15.500 18.056 -0.732  1.00 18.82  1 . C ? 
ATOM   823  OD1 OD1 . ASN ASN ASN A A 106 106 . -15.802 16.941 -1.126  1.00 19.12  1 . O ? 
ATOM   824  ND2 ND2 . ASN ASN ASN A A 106 106 . -15.612 18.433 0.554   1.00 18.41  1 . N ? 
ATOM   825  C   C   . ASN ASN ASN A A 106 106 . -13.029 19.417 -3.404  1.00 18.90  1 . C ? 
ATOM   826  O   O   . ASN ASN ASN A A 106 106 . -13.636 20.412 -3.793  1.00 20.02  1 . O ? 
ATOM   827  N   N   . THR THR THR A A 107 107 . -11.836 19.028 -3.911  1.00 17.52  1 . N ? 
ATOM   828  CA  CA  . THR THR THR A A 107 107 . -11.106 19.841 -4.885  1.00 19.11  1 . C ? 
ATOM   829  CB  CB  . THR THR THR A A 107 107 . -9.915  20.575 -4.224  1.00 19.85  1 . C ? 
ATOM   830  OG1 OG1 . THR THR THR A A 107 107 . -8.975  19.633 -3.693  1.00 20.31  1 . O ? 
ATOM   831  CG2 CG2 . THR THR THR A A 107 107 . -10.361 21.674 -3.214  1.00 20.74  1 . C ? 
ATOM   832  C   C   . THR THR THR A A 107 107 . -10.608 19.045 -6.103  1.00 18.60  1 . C ? 
ATOM   833  O   O   . THR THR THR A A 107 107 . -9.532  19.363 -6.705  1.00 20.43  1 . O ? 
ATOM   834  N   N   . ASN ASN ASN A A 108 108 . -11.328 17.994 -6.480  1.00 18.02  1 . N ? 
ATOM   835  CA  CA  . ASN ASN ASN A A 108 108 . -10.979 17.222 -7.687  1.00 17.16  1 . C ? 
ATOM   836  CB  CB  . ASN ASN ASN A A 108 108 . -11.836 15.938 -7.777  1.00 18.54  1 . C ? 
ATOM   837  CG  CG  . ASN ASN ASN A A 108 108 . -11.662 15.071 -6.569  1.00 17.73  1 . C ? 
ATOM   838  OD1 OD1 . ASN ASN ASN A A 108 108 . -10.601 14.487 -6.345  1.00 20.03  1 . O ? 
ATOM   839  ND2 ND2 . ASN ASN ASN A A 108 108 . -12.672 15.081 -5.683  1.00 18.53  1 . N ? 
ATOM   840  C   C   . ASN ASN ASN A A 108 108 . -11.124 18.056 -8.969  1.00 19.42  1 . C ? 
ATOM   841  O   O   . ASN ASN ASN A A 108 108 . -12.149 18.722 -9.141  1.00 20.12  1 . O ? 
ATOM   842  N   N   . GLY GLY GLY A A 109 109 . -10.170 17.935 -9.929  1.00 19.61  1 . N ? 
ATOM   843  CA  CA  . GLY GLY GLY A A 109 109 . -10.273 18.593 -11.216 1.00 18.87  1 . C ? 
ATOM   844  C   C   . GLY GLY GLY A A 109 109 . -10.056 17.565 -12.323 1.00 18.56  1 . C ? 
ATOM   845  O   O   . GLY GLY GLY A A 109 109 . -10.915 16.730 -12.627 1.00 20.25  1 . O ? 
ATOM   846  N   N   . SER SER SER A A 110 110 . -8.862  17.606 -12.935 1.00 17.79  1 . N ? 
ATOM   847  CA  CA  . SER SER SER A A 110 110 . -8.451  16.609 -13.941 1.00 17.59  1 . C ? 
ATOM   848  CB  CB  . SER SER SER A A 110 110 . -8.237  17.307 -15.291 1.00 17.93  1 . C ? 
ATOM   849  OG  OG  . SER SER SER A A 110 110 . -7.291  18.351 -15.206 1.00 19.56  1 . O ? 
ATOM   850  C   C   . SER SER SER A A 110 110 . -7.142  15.860 -13.563 1.00 15.78  1 . C ? 
ATOM   851  O   O   . SER SER SER A A 110 110 . -6.884  14.773 -14.106 1.00 18.03  1 . O ? 
ATOM   852  N   N   . GLN GLN GLN A A 111 111 . -6.365  16.387 -12.603 1.00 17.85  1 . N ? 
ATOM   853  CA  CA  . GLN GLN GLN A A 111 111 . -5.108  15.706 -12.270 1.00 18.38  1 . C ? 
ATOM   854  CB  CB  . GLN GLN GLN A A 111 111 . -4.181  16.599 -11.446 1.00 17.44  1 . C ? 
ATOM   855  CG  CG  . GLN GLN GLN A A 111 111 . -3.533  17.753 -12.172 1.00 18.28  1 . C ? 
ATOM   856  CD  CD  . GLN GLN GLN A A 111 111 . -2.510  18.482 -11.292 1.00 19.02  1 . C ? 
ATOM   857  OE1 OE1 . GLN GLN GLN A A 111 111 . -1.560  17.875 -10.774 1.00 23.48  1 . O ? 
ATOM   858  NE2 NE2 . GLN GLN GLN A A 111 111 . -2.720  19.757 -11.103 1.00 20.06  1 . N ? 
ATOM   859  C   C   . GLN GLN GLN A A 111 111 . -5.346  14.382 -11.535 1.00 17.58  1 . C ? 
ATOM   860  O   O   . GLN GLN GLN A A 111 111 . -6.289  14.229 -10.705 1.00 16.92  1 . O ? 
ATOM   861  N   N   . PHE PHE PHE A A 112 112 . -4.520  13.371 -11.854 1.00 17.32  1 . N ? 
ATOM   862  CA  CA  . PHE PHE PHE A A 112 112 . -4.627  12.000 -11.389 1.00 15.19  1 . C ? 
ATOM   863  CB  CB  . PHE PHE PHE A A 112 112 . -5.362  11.140 -12.418 1.00 18.00  1 . C ? 
ATOM   864  CG  CG  . PHE PHE PHE A A 112 112 . -4.609  11.004 -13.730 1.00 17.05  1 . C ? 
ATOM   865  CD1 CD1 . PHE PHE PHE A A 112 112 . -3.616  10.014 -13.900 1.00 20.16  1 . C ? 
ATOM   866  CE1 CE1 . PHE PHE PHE A A 112 112 . -2.880  9.975  -15.077 1.00 19.66  1 . C ? 
ATOM   867  CZ  CZ  . PHE PHE PHE A A 112 112 . -3.095  10.938 -16.065 1.00 21.15  1 . C ? 
ATOM   868  CE2 CE2 . PHE PHE PHE A A 112 112 . -4.060  11.934 -15.922 1.00 21.07  1 . C ? 
ATOM   869  CD2 CD2 . PHE PHE PHE A A 112 112 . -4.817  11.966 -14.746 1.00 17.82  1 . C ? 
ATOM   870  C   C   . PHE PHE PHE A A 112 112 . -3.191  11.482 -11.153 1.00 15.53  1 . C ? 
ATOM   871  O   O   . PHE PHE PHE A A 112 112 . -2.207  12.035 -11.677 1.00 17.28  1 . O ? 
ATOM   872  N   N   . PHE PHE PHE A A 113 113 . -3.111  10.374 -10.420 1.00 15.48  1 . N ? 
ATOM   873  CA  CA  . PHE PHE PHE A A 113 113 . -1.850  9.595  -10.289 1.00 17.32  1 . C ? 
ATOM   874  CB  CB  . PHE PHE PHE A A 113 113 . -1.074  10.004 -9.016  1.00 17.29  1 . C ? 
ATOM   875  CG  CG  . PHE PHE PHE A A 113 113 . -1.800  9.703  -7.719  1.00 17.05  1 . C ? 
ATOM   876  CD1 CD1 . PHE PHE PHE A A 113 113 . -2.795  10.561 -7.246  1.00 18.33  1 . C ? 
ATOM   877  CE1 CE1 . PHE PHE PHE A A 113 113 . -3.450  10.295 -6.037  1.00 18.63  1 . C ? 
ATOM   878  CZ  CZ  . PHE PHE PHE A A 113 113 . -3.148  9.167  -5.305  1.00 19.48  1 . C ? 
ATOM   879  CE2 CE2 . PHE PHE PHE A A 113 113 . -2.137  8.321  -5.754  1.00 18.47  1 . C ? 
ATOM   880  CD2 CD2 . PHE PHE PHE A A 113 113 . -1.484  8.593  -6.960  1.00 18.20  1 . C ? 
ATOM   881  C   C   . PHE PHE PHE A A 113 113 . -2.027  8.083  -10.411 1.00 17.76  1 . C ? 
ATOM   882  O   O   . PHE PHE PHE A A 113 113 . -3.142  7.487  -10.135 1.00 17.44  1 . O ? 
ATOM   883  N   N   . ILE ILE ILE A A 114 114 . -0.985  7.434  -10.927 1.00 17.34  1 . N ? 
ATOM   884  CA  CA  . ILE ILE ILE A A 114 114 . -0.907  5.985  -11.019 1.00 17.77  1 . C ? 
ATOM   885  CB  CB  . ILE ILE ILE A A 114 114 . -0.435  5.493  -12.436 1.00 18.83  1 . C ? 
ATOM   886  CG1 CG1 . ILE ILE ILE A A 114 114 . -1.286  6.092  -13.585 1.00 20.60  1 . C ? 
ATOM   887  CD1 CD1 . ILE ILE ILE A A 114 114 . -0.642  5.948  -14.977 1.00 20.36  1 . C ? 
ATOM   888  CG2 CG2 . ILE ILE ILE A A 114 114 . -0.396  3.983  -12.505 1.00 20.67  1 . C ? 
ATOM   889  C   C   . ILE ILE ILE A A 114 114 . 0.108   5.524  -9.959  1.00 16.82  1 . C ? 
ATOM   890  O   O   . ILE ILE ILE A A 114 114 . 1.339   5.910  -10.055 1.00 19.21  1 . O ? 
ATOM   891  N   N   . CYS CYS CYS A A 115 115 . -0.319  4.689  -9.012  1.00 18.99  1 . N ? 
ATOM   892  CA  CA  . CYS CYS CYS A A 115 115 . 0.585   4.213  -7.968  1.00 20.11  1 . C ? 
ATOM   893  CB  CB  . CYS CYS CYS A A 115 115 . -0.188  3.573  -6.824  1.00 21.38  1 . C ? 
ATOM   894  SG  SG  . CYS CYS CYS A A 115 115 . -1.371  4.681  -5.993  1.00 23.34  1 . S ? 
ATOM   895  C   C   . CYS CYS CYS A A 115 115 . 1.588   3.203  -8.527  1.00 20.80  1 . C ? 
ATOM   896  O   O   . CYS CYS CYS A A 115 115 . 1.257   2.356  -9.341  1.00 22.05  1 . O ? 
ATOM   897  N   N   . THR THR THR A A 116 116 . 2.834   3.296  -8.049  1.00 20.74  1 . N ? 
ATOM   898  CA  CA  . THR THR THR A A 116 116 . 3.859   2.284  -8.341  1.00 22.34  1 . C ? 
ATOM   899  CB  CB  . THR THR THR A A 116 116 . 5.056   2.894  -9.095  1.00 23.55  1 . C ? 
ATOM   900  OG1 OG1 . THR THR THR A A 116 116 . 5.599   3.982  -8.353  1.00 25.34  1 . O ? 
ATOM   901  CG2 CG2 . THR THR THR A A 116 116 . 4.603   3.412  -10.475 1.00 23.91  1 . C ? 
ATOM   902  C   C   . THR THR THR A A 116 116 . 4.311   1.503  -7.057  1.00 22.79  1 . C ? 
ATOM   903  O   O   . THR THR THR A A 116 116 . 5.258   0.711  -7.091  1.00 28.88  1 . O ? 
ATOM   904  N   N   . ALA ALA ALA A A 117 117 . 3.602   1.748  -5.959  1.00 24.57  1 . N ? 
ATOM   905  CA  CA  . ALA ALA ALA A A 117 117 . 3.760   1.144  -4.640  1.00 24.34  1 . C ? 
ATOM   906  CB  CB  . ALA ALA ALA A A 117 117 . 4.881   1.830  -3.862  1.00 28.12  1 . C ? 
ATOM   907  C   C   . ALA ALA ALA A A 117 117 . 2.424   1.273  -3.874  1.00 23.26  1 . C ? 
ATOM   908  O   O   . ALA ALA ALA A A 117 117 . 1.525   1.947  -4.346  1.00 25.41  1 . O ? 
ATOM   909  N   N   . LYS LYS LYS A A 118 118 . 2.295   0.555  -2.766  1.00 24.83  1 . N ? 
ATOM   910  CA  CA  . LYS LYS LYS A A 118 118 . 1.178   0.723  -1.837  1.00 22.73  1 . C ? 
ATOM   911  CB  CB  . LYS LYS LYS A A 118 118 . 1.138   -0.443 -0.795  1.00 24.74  1 . C ? 
ATOM   912  CG  CG  . LYS LYS LYS A A 118 118 . -0.087  -0.503 0.128   1.00 27.28  1 . C ? 
ATOM   913  CD  CD  . LYS LYS LYS A A 118 118 . -0.001  -1.666 1.148   1.00 35.17  1 . C ? 
ATOM   914  CE  CE  . LYS LYS LYS A A 118 118 . -1.203  -1.702 2.081   1.00 45.87  1 . C ? 
ATOM   915  NZ  NZ  . LYS LYS LYS A A 118 118 . -1.060  -2.733 3.153   1.00 59.65  1 . N ? 
ATOM   916  C   C   . LYS LYS LYS A A 118 118 . 1.316   2.091  -1.160  1.00 22.97  1 . C ? 
ATOM   917  O   O   . LYS LYS LYS A A 118 118 . 2.392   2.428  -0.616  1.00 26.24  1 . O ? 
ATOM   918  N   N   . THR THR THR A A 119 119 . 0.223   2.876  -1.160  1.00 21.82  1 . N ? 
ATOM   919  CA  CA  . THR THR THR A A 119 119 . 0.222   4.279  -0.611  1.00 20.72  1 . C ? 
ATOM   920  CB  CB  . THR THR THR A A 119 119 . 0.206   5.329  -1.746  1.00 20.33  1 . C ? 
ATOM   921  OG1 OG1 . THR THR THR A A 119 119 . -1.015  5.237  -2.494  1.00 21.17  1 . O ? 
ATOM   922  CG2 CG2 . THR THR THR A A 119 119 . 1.339   5.126  -2.700  1.00 22.65  1 . C ? 
ATOM   923  C   C   . THR THR THR A A 119 119 . -0.955  4.417  0.379   1.00 20.20  1 . C ? 
ATOM   924  O   O   . THR THR THR A A 119 119 . -1.851  5.273  0.227   1.00 21.86  1 . O ? 
ATOM   925  N   N   . GLU GLU GLU A A 120 120 . -0.938  3.558  1.397   1.00 20.64  1 . N ? 
ATOM   926  CA  CA  . GLU GLU GLU A A 120 120 . -2.100  3.448  2.340   1.00 23.20  1 . C ? 
ATOM   927  CB  CB  . GLU GLU GLU A A 120 120 . -1.866  2.233  3.291   1.00 25.62  1 . C ? 
ATOM   928  CG  CG  . GLU GLU GLU A A 120 120 . -0.763  2.434  4.306   1.00 29.96  1 . C ? 
ATOM   929  CD  CD  . GLU GLU GLU A A 120 120 . 0.714   2.247  3.811   1.00 38.02  1 . C ? 
ATOM   930  OE1 OE1 . GLU GLU GLU A A 120 120 . 1.033   1.821  2.649   1.00 36.23  1 . O ? 
ATOM   931  OE2 OE2 . GLU GLU GLU A A 120 120 . 1.601   2.549  4.645   1.00 49.73  1 . O ? 
ATOM   932  C   C   . GLU GLU GLU A A 120 120 . -2.437  4.728  3.119   1.00 20.09  1 . C ? 
ATOM   933  O   O   . GLU GLU GLU A A 120 120 . -3.612  4.995  3.505   1.00 22.34  1 . O ? 
ATOM   934  N   N   . TRP TRP TRP A A 121 121 . -1.437  5.564  3.347   1.00 20.08  1 . N ? 
ATOM   935  CA  CA  . TRP TRP TRP A A 121 121 . -1.627  6.885  4.012   1.00 19.93  1 . C ? 
ATOM   936  CB  CB  . TRP TRP TRP A A 121 121 . -0.297  7.548  4.444   1.00 22.50  1 . C ? 
ATOM   937  CG  CG  . TRP TRP TRP A A 121 121 . 0.484   8.006  3.234   1.00 21.36  1 . C ? 
ATOM   938  CD1 CD1 . TRP TRP TRP A A 121 121 . 0.415   9.216  2.592   1.00 23.12  1 . C ? 
ATOM   939  NE1 NE1 . TRP TRP TRP A A 121 121 . 1.230   9.207  1.499   1.00 23.14  1 . N ? 
ATOM   940  CE2 CE2 . TRP TRP TRP A A 121 121 . 1.848   7.985  1.414   1.00 22.16  1 . C ? 
ATOM   941  CD2 CD2 . TRP TRP TRP A A 121 121 . 1.413   7.211  2.501   1.00 21.73  1 . C ? 
ATOM   942  CE3 CE3 . TRP TRP TRP A A 121 121 . 1.889   5.890  2.646   1.00 24.22  1 . C ? 
ATOM   943  CZ3 CZ3 . TRP TRP TRP A A 121 121 . 2.844   5.409  1.729   1.00 27.58  1 . C ? 
ATOM   944  CH2 CH2 . TRP TRP TRP A A 121 121 . 3.238   6.192  0.646   1.00 25.27  1 . C ? 
ATOM   945  CZ2 CZ2 . TRP TRP TRP A A 121 121 . 2.780   7.493  0.469   1.00 25.25  1 . C ? 
ATOM   946  C   C   . TRP TRP TRP A A 121 121 . -2.560  7.864  3.223   1.00 18.47  1 . C ? 
ATOM   947  O   O   . TRP TRP TRP A A 121 121 . -2.974  8.891  3.787   1.00 22.43  1 . O ? 
ATOM   948  N   N   . LEU LEU LEU A A 122 122 . -2.809  7.549  1.938   1.00 19.12  1 . N ? 
ATOM   949  CA  CA  . LEU LEU LEU A A 122 122 . -3.727  8.348  1.095   1.00 18.05  1 . C ? 
ATOM   950  CB  CB  . LEU LEU LEU A A 122 122 . -3.260  8.365  -0.367  1.00 18.63  1 . C ? 
ATOM   951  CG  CG  . LEU LEU LEU A A 122 122 . -1.799  8.864  -0.581  1.00 19.25  1 . C ? 
ATOM   952  CD1 CD1 . LEU LEU LEU A A 122 122 . -1.465  8.814  -2.059  1.00 22.69  1 . C ? 
ATOM   953  CD2 CD2 . LEU LEU LEU A A 122 122 . -1.656  10.282 -0.058  1.00 19.94  1 . C ? 
ATOM   954  C   C   . LEU LEU LEU A A 122 122 . -5.203  7.851  1.206   1.00 17.92  1 . C ? 
ATOM   955  O   O   . LEU LEU LEU A A 122 122 . -6.103  8.531  0.681   1.00 18.54  1 . O ? 
ATOM   956  N   N   . ASP ASP ASP A A 123 123 . -5.421  6.720  1.879   1.00 18.03  1 . N ? 
ATOM   957  CA  CA  . ASP ASP ASP A A 123 123 . -6.785  6.140  2.048   1.00 20.01  1 . C ? 
ATOM   958  CB  CB  . ASP ASP ASP A A 123 123 . -6.735  4.810  2.801   1.00 21.85  1 . C ? 
ATOM   959  CG  CG  . ASP ASP ASP A A 123 123 . -6.146  3.656  1.964   1.00 21.04  1 . C ? 
ATOM   960  OD1 OD1 . ASP ASP ASP A A 123 123 . -5.885  3.842  0.746   1.00 21.81  1 . O ? 
ATOM   961  OD2 OD2 . ASP ASP ASP A A 123 123 . -5.918  2.539  2.555   1.00 24.47  1 . O ? 
ATOM   962  C   C   . ASP ASP ASP A A 123 123 . -7.671  7.141  2.753   1.00 19.11  1 . C ? 
ATOM   963  O   O   . ASP ASP ASP A A 123 123 . -7.298  7.761  3.758   1.00 21.06  1 . O ? 
ATOM   964  N   N   . GLY GLY GLY A A 124 124 . -8.873  7.331  2.201   1.00 18.74  1 . N ? 
ATOM   965  CA  CA  . GLY GLY GLY A A 124 124 . -9.814  8.263  2.834   1.00 20.33  1 . C ? 
ATOM   966  C   C   . GLY GLY GLY A A 124 124 . -9.587  9.764  2.572   1.00 19.95  1 . C ? 
ATOM   967  O   O   . GLY GLY GLY A A 124 124 . -10.345 10.586 3.062   1.00 21.48  1 . O ? 
ATOM   968  N   N   . LYS LYS LYS A A 125 125 . -8.504  10.141 1.831   1.00 18.65  1 . N ? 
ATOM   969  CA  CA  . LYS LYS LYS A A 125 125 . -8.151  11.513 1.435   1.00 21.15  1 . C ? 
ATOM   970  CB  CB  . LYS LYS LYS A A 125 125 . -6.675  11.728 2.005   1.00 27.42  1 . C ? 
ATOM   971  CG  CG  . LYS LYS LYS A A 125 125 . -6.045  13.045 1.765   1.00 31.89  1 . C ? 
ATOM   972  CD  CD  . LYS LYS LYS A A 125 125 . -4.864  13.296 2.678   1.00 29.84  1 . C ? 
ATOM   973  CE  CE  . LYS LYS LYS A A 125 125 . -3.627  12.572 2.231   1.00 32.03  1 . C ? 
ATOM   974  NZ  NZ  . LYS LYS LYS A A 125 125 . -2.479  13.335 2.807   1.00 39.17  1 . N ? 
ATOM   975  C   C   . LYS LYS LYS A A 125 125 . -8.169  11.723 -0.124  1.00 17.16  1 . C ? 
ATOM   976  O   O   . LYS LYS LYS A A 125 125 . -8.443  12.826 -0.611  1.00 18.95  1 . O ? 
ATOM   977  N   N   . HIS HIS HIS A A 126 126 . -7.844  10.674 -0.899  1.00 17.67  1 . N ? 
ATOM   978  CA  CA  . HIS HIS HIS A A 126 126 . -7.854  10.702 -2.385  1.00 17.51  1 . C ? 
ATOM   979  CB  CB  . HIS HIS HIS A A 126 126 . -6.416  10.431 -2.948  1.00 17.51  1 . C ? 
ATOM   980  CG  CG  . HIS HIS HIS A A 126 126 . -5.450  11.531 -2.614  1.00 16.82  1 . C ? 
ATOM   981  ND1 ND1 . HIS HIS HIS A A 126 126 . -5.224  12.616 -3.443  1.00 17.05  1 . N ? 
ATOM   982  CE1 CE1 . HIS HIS HIS A A 126 126 . -4.383  13.453 -2.839  1.00 17.75  1 . C ? 
ATOM   983  NE2 NE2 . HIS HIS HIS A A 126 126 . -4.090  12.967 -1.651  1.00 18.31  1 . N ? 
ATOM   984  CD2 CD2 . HIS HIS HIS A A 126 126 . -4.731  11.766 -1.491  1.00 18.99  1 . C ? 
ATOM   985  C   C   . HIS HIS HIS A A 126 126 . -8.813  9.616  -2.875  1.00 17.92  1 . C ? 
ATOM   986  O   O   . HIS HIS HIS A A 126 126 . -8.802  8.497  -2.354  1.00 18.11  1 . O ? 
ATOM   987  N   N   . VAL VAL VAL A A 127 127 . -9.636  9.970  -3.862  1.00 17.16  1 . N ? 
ATOM   988  CA  CA  . VAL VAL VAL A A 127 127 . -10.662 9.062  -4.395  1.00 18.12  1 . C ? 
ATOM   989  CB  CB  . VAL VAL VAL A A 127 127 . -11.842 9.843  -5.023  1.00 18.78  1 . C ? 
ATOM   990  CG1 CG1 . VAL VAL VAL A A 127 127 . -12.838 8.893  -5.710  1.00 18.28  1 . C ? 
ATOM   991  CG2 CG2 . VAL VAL VAL A A 127 127 . -12.538 10.722 -3.972  1.00 19.07  1 . C ? 
ATOM   992  C   C   . VAL VAL VAL A A 127 127 . -10.036 8.100  -5.454  1.00 16.33  1 . C ? 
ATOM   993  O   O   . VAL VAL VAL A A 127 127 . -9.602  8.526  -6.544  1.00 18.18  1 . O ? 
ATOM   994  N   N   . VAL VAL VAL A A 128 128 . -9.972  6.832  -5.097  1.00 16.46  1 . N ? 
ATOM   995  CA  CA  . VAL VAL VAL A A 128 128 . -9.567  5.689  -6.026  1.00 17.11  1 . C ? 
ATOM   996  CB  CB  . VAL VAL VAL A A 128 128 . -9.162  4.457  -5.211  1.00 19.04  1 . C ? 
ATOM   997  CG1 CG1 . VAL VAL VAL A A 128 128 . -8.920  3.246  -6.160  1.00 21.28  1 . C ? 
ATOM   998  CG2 CG2 . VAL VAL VAL A A 128 128 . -7.923  4.798  -4.355  1.00 20.53  1 . C ? 
ATOM   999  C   C   . VAL VAL VAL A A 128 128 . -10.725 5.414  -6.996  1.00 17.84  1 . C ? 
ATOM   1000 O   O   . VAL VAL VAL A A 128 128 . -11.896 5.207  -6.525  1.00 20.11  1 . O ? 
ATOM   1001 N   N   . PHE PHE PHE A A 129 129 . -10.456 5.331  -8.302  1.00 18.30  1 . N ? 
ATOM   1002 CA  CA  . PHE PHE PHE A A 129 129 . -11.527 5.137  -9.321  1.00 18.83  1 . C ? 
ATOM   1003 CB  CB  . PHE PHE PHE A A 129 129 . -12.004 6.497  -9.849  1.00 19.35  1 . C ? 
ATOM   1004 CG  CG  . PHE PHE PHE A A 129 129 . -10.952 7.212  -10.669 1.00 19.18  1 . C ? 
ATOM   1005 CD1 CD1 . PHE PHE PHE A A 129 129 . -10.013 8.061  -10.067 1.00 20.06  1 . C ? 
ATOM   1006 CE1 CE1 . PHE PHE PHE A A 129 129 . -9.025  8.699  -10.820 1.00 18.19  1 . C ? 
ATOM   1007 CZ  CZ  . PHE PHE PHE A A 129 129 . -9.024  8.555  -12.203 1.00 19.47  1 . C ? 
ATOM   1008 CE2 CE2 . PHE PHE PHE A A 129 129 . -9.976  7.747  -12.832 1.00 21.05  1 . C ? 
ATOM   1009 CD2 CD2 . PHE PHE PHE A A 129 129 . -10.938 7.082  -12.051 1.00 19.22  1 . C ? 
ATOM   1010 C   C   . PHE PHE PHE A A 129 129 . -11.187 4.178  -10.475 1.00 20.10  1 . C ? 
ATOM   1011 O   O   . PHE PHE PHE A A 129 129 . -12.024 3.984  -11.358 1.00 20.70  1 . O ? 
ATOM   1012 N   N   . GLY GLY GLY A A 130 130 . -9.960  3.612  -10.504 1.00 20.08  1 . N ? 
ATOM   1013 CA  CA  . GLY GLY GLY A A 130 130 . -9.646  2.599  -11.517 1.00 21.17  1 . C ? 
ATOM   1014 C   C   . GLY GLY GLY A A 130 130 . -8.344  1.880  -11.247 1.00 18.74  1 . C ? 
ATOM   1015 O   O   . GLY GLY GLY A A 130 130 . -7.747  2.091  -10.174 1.00 20.79  1 . O ? 
ATOM   1016 N   N   . LYS LYS LYS A A 131 131 . -7.917  1.065  -12.207 1.00 20.40  1 . N ? 
ATOM   1017 CA  CA  . LYS LYS LYS A A 131 131 . -6.612  0.366  -12.130 1.00 22.16  1 . C ? 
ATOM   1018 CB  CB  . LYS LYS LYS A A 131 131 . -6.749  -0.961 -11.362 1.00 24.09  1 . C ? 
ATOM   1019 CG  CG  . LYS LYS LYS A A 131 131 . -7.536  -2.038 -12.128 1.00 29.84  1 . C ? 
ATOM   1020 CD  CD  . LYS LYS LYS A A 131 131 . -7.614  -3.387 -11.417 1.00 40.03  1 . C ? 
ATOM   1021 CE  CE  . LYS LYS LYS A A 131 131 . -8.706  -4.229 -12.059 1.00 47.12  1 . C ? 
ATOM   1022 NZ  NZ  . LYS LYS LYS A A 131 131 . -8.631  -5.650 -11.603 1.00 63.39  1 . N ? 
ATOM   1023 C   C   . LYS LYS LYS A A 131 131 . -6.085  0.090  -13.546 1.00 22.75  1 . C ? 
ATOM   1024 O   O   . LYS LYS LYS A A 131 131 . -6.858  -0.071 -14.501 1.00 23.43  1 . O ? 
ATOM   1025 N   N   . VAL VAL VAL A A 132 132 . -4.764  -0.011 -13.663 1.00 20.70  1 . N ? 
ATOM   1026 CA  CA  . VAL VAL VAL A A 132 132 . -4.138  -0.462 -14.895 1.00 22.12  1 . C ? 
ATOM   1027 CB  CB  . VAL VAL VAL A A 132 132 . -2.579  -0.418 -14.766 1.00 21.05  1 . C ? 
ATOM   1028 CG1 CG1 . VAL VAL VAL A A 132 132 . -1.909  -1.082 -15.969 1.00 24.47  1 . C ? 
ATOM   1029 CG2 CG2 . VAL VAL VAL A A 132 132 . -2.119  1.002  -14.589 1.00 22.49  1 . C ? 
ATOM   1030 C   C   . VAL VAL VAL A A 132 132 . -4.587  -1.905 -15.207 1.00 23.34  1 . C ? 
ATOM   1031 O   O   . VAL VAL VAL A A 132 132 . -4.571  -2.794 -14.321 1.00 25.25  1 . O ? 
ATOM   1032 N   N   . LYS LYS LYS A A 133 133 . -5.044  -2.075 -16.460 1.00 25.02  1 . N ? 
ATOM   1033 CA  CA  . LYS LYS LYS A A 133 133 . -5.457  -3.352 -17.084 1.00 28.38  1 . C ? 
ATOM   1034 CB  CB  . LYS LYS LYS A A 133 133 . -6.690  -3.079 -17.997 1.00 32.45  1 . C ? 
ATOM   1035 CG  CG  . LYS LYS LYS A A 133 133 . -7.428  -4.267 -18.572 1.00 39.52  1 . C ? 
ATOM   1036 CD  CD  . LYS LYS LYS A A 133 133 . -8.731  -3.791 -19.233 1.00 45.11  1 . C ? 
ATOM   1037 CE  CE  . LYS LYS LYS A A 133 133 . -9.908  -4.734 -19.008 1.00 57.27  1 . C ? 
ATOM   1038 NZ  NZ  . LYS LYS LYS A A 133 133 . -11.215 -4.016 -19.060 1.00 68.70  1 . N ? 
ATOM   1039 C   C   . LYS LYS LYS A A 133 133 . -4.297  -3.973 -17.839 1.00 28.32  1 . C ? 
ATOM   1040 O   O   . LYS LYS LYS A A 133 133 . -3.937  -5.064 -17.535 1.00 35.96  1 . O ? 
ATOM   1041 N   N   . GLU GLU GLU A A 134 134 . -3.810  -3.305 -18.878 1.00 28.47  1 . N ? 
ATOM   1042 CA  CA  . GLU GLU GLU A A 134 134 . -2.645  -3.741 -19.655 1.00 26.11  1 . C ? 
ATOM   1043 CB  CB  . GLU GLU GLU A A 134 134 . -3.032  -4.063 -21.103 1.00 34.05  1 . C ? 
ATOM   1044 CG  CG  . GLU GLU GLU A A 134 134 . -4.127  -5.102 -21.185 1.00 42.51  1 . C ? 
ATOM   1045 CD  CD  . GLU GLU GLU A A 134 134 . -4.285  -5.629 -22.578 1.00 49.18  1 . C ? 
ATOM   1046 OE1 OE1 . GLU GLU GLU A A 134 134 . -5.001  -4.983 -23.384 1.00 49.96  1 . O ? 
ATOM   1047 OE2 OE2 . GLU GLU GLU A A 134 134 . -3.717  -6.711 -22.837 1.00 39.21  1 . O ? 
ATOM   1048 C   C   . GLU GLU GLU A A 134 134 . -1.589  -2.676 -19.669 1.00 26.47  1 . C ? 
ATOM   1049 O   O   . GLU GLU GLU A A 134 134 . -1.894  -1.491 -19.554 1.00 24.79  1 . O ? 
ATOM   1050 N   N   . GLY GLY GLY A A 135 135 . -0.328  -3.082 -19.803 1.00 25.28  1 . N ? 
ATOM   1051 CA  CA  . GLY GLY GLY A A 135 135 . 0.722   -2.103 -19.906 1.00 24.43  1 . C ? 
ATOM   1052 C   C   . GLY GLY GLY A A 135 135 . 1.377   -1.660 -18.606 1.00 24.33  1 . C ? 
ATOM   1053 O   O   . GLY GLY GLY A A 135 135 . 2.017   -0.622 -18.612 1.00 23.93  1 . O ? 
ATOM   1054 N   N   . MET MET MET A A 136 136 . 1.299   -2.430 -17.513 1.00 23.94  1 . N ? 
ATOM   1055 CA  CA  . MET MET MET A A 136 136 . 2.058   -2.044 -16.296 1.00 24.82  1 . C ? 
ATOM   1056 CB  CB  . MET MET MET A A 136 136 . 1.780   -2.977 -15.112 1.00 25.86  1 . C ? 
ATOM   1057 CG  CG  . MET MET MET A A 136 136 . 2.177   -2.403 -13.782 1.00 30.27  1 . C ? 
ATOM   1058 SD  SD  . MET MET MET A A 136 136 . 1.288   -0.910 -13.268 1.00 28.59  1 . S ? 
ATOM   1059 CE  CE  . MET MET MET A A 136 136 . 2.539   -0.250 -12.148 1.00 32.81  1 . C ? 
ATOM   1060 C   C   . MET MET MET A A 136 136 . 3.572   -2.035 -16.599 1.00 23.23  1 . C ? 
ATOM   1061 O   O   . MET MET MET A A 136 136 . 4.298   -1.265 -15.970 1.00 23.35  1 . O ? 
ATOM   1062 N   N   . ASN ASN ASN A A 137 137 . 4.023   -2.853 -17.557 1.00 23.28  1 . N ? 
ATOM   1063 CA  CA  . ASN ASN ASN A A 137 137 . 5.452   -2.787 -18.023 1.00 22.04  1 . C ? 
ATOM   1064 CB  CB  . ASN ASN ASN A A 137 137 . 5.752   -3.904 -19.043 1.00 23.31  1 . C ? 
ATOM   1065 CG  CG  . ASN ASN ASN A A 137 137 . 4.824   -3.857 -20.274 1.00 24.30  1 . C ? 
ATOM   1066 OD1 OD1 . ASN ASN ASN A A 137 137 . 3.580   -3.863 -20.144 1.00 25.64  1 . O ? 
ATOM   1067 ND2 ND2 . ASN ASN ASN A A 137 137 . 5.403   -3.884 -21.476 1.00 25.97  1 . N ? 
ATOM   1068 C   C   . ASN ASN ASN A A 137 137 . 5.807   -1.406 -18.590 1.00 21.77  1 . C ? 
ATOM   1069 O   O   . ASN ASN ASN A A 137 137 . 6.951   -0.910 -18.449 1.00 25.00  1 . O ? 
ATOM   1070 N   N   . ILE ILE ILE A A 138 138 . 4.841   -0.782 -19.255 1.00 22.01  1 . N ? 
ATOM   1071 CA  CA  . ILE ILE ILE A A 138 138 . 5.015   0.572  -19.777 1.00 21.96  1 . C ? 
ATOM   1072 CB  CB  . ILE ILE ILE A A 138 138 . 3.934   0.900  -20.873 1.00 21.12  1 . C ? 
ATOM   1073 CG1 CG1 . ILE ILE ILE A A 138 138 . 4.012   -0.097 -22.051 1.00 21.30  1 . C ? 
ATOM   1074 CD1 CD1 . ILE ILE ILE A A 138 138 . 5.355   -0.254 -22.720 1.00 23.14  1 . C ? 
ATOM   1075 CG2 CG2 . ILE ILE ILE A A 138 138 . 4.034   2.339  -21.400 1.00 20.50  1 . C ? 
ATOM   1076 C   C   . ILE ILE ILE A A 138 138 . 5.064   1.638  -18.655 1.00 20.95  1 . C ? 
ATOM   1077 O   O   . ILE ILE ILE A A 138 138 . 5.887   2.557  -18.683 1.00 22.36  1 . O ? 
ATOM   1078 N   N   . VAL VAL VAL A A 139 139 . 4.197   1.477  -17.641 1.00 21.10  1 . N ? 
ATOM   1079 CA  CA  . VAL VAL VAL A A 139 139 . 4.264   2.360  -16.472 1.00 19.86  1 . C ? 
ATOM   1080 CB  CB  . VAL VAL VAL A A 139 139 . 3.126   2.075  -15.472 1.00 21.09  1 . C ? 
ATOM   1081 CG1 CG1 . VAL VAL VAL A A 139 139 . 3.257   2.935  -14.207 1.00 22.75  1 . C ? 
ATOM   1082 CG2 CG2 . VAL VAL VAL A A 139 139 . 1.746   2.331  -16.131 1.00 23.01  1 . C ? 
ATOM   1083 C   C   . VAL VAL VAL A A 139 139 . 5.658   2.236  -15.794 1.00 21.56  1 . C ? 
ATOM   1084 O   O   . VAL VAL VAL A A 139 139 . 6.241   3.243  -15.355 1.00 23.92  1 . O ? 
ATOM   1085 N   N   . GLU GLU GLU A A 140 140 . 6.160   1.018  -15.645 1.00 22.37  1 . N ? 
ATOM   1086 CA  CA  . GLU GLU GLU A A 140 140 . 7.522   0.826  -15.021 1.00 22.46  1 . C ? 
ATOM   1087 CB  CB  . GLU GLU GLU A A 140 140 . 7.790   -0.658 -14.823 1.00 27.81  1 . C ? 
ATOM   1088 CG  CG  . GLU GLU GLU A A 140 140 . 6.877   -1.292 -13.785 1.00 28.77  1 . C ? 
ATOM   1089 CD  CD  . GLU GLU GLU A A 140 140 . 6.824   -2.805 -13.866 1.00 32.32  1 . C ? 
ATOM   1090 OE1 OE1 . GLU GLU GLU A A 140 140 . 7.530   -3.397 -14.736 1.00 40.34  1 . O ? 
ATOM   1091 OE2 OE2 . GLU GLU GLU A A 140 140 . 6.095   -3.410 -13.050 1.00 35.00  1 . O ? 
ATOM   1092 C   C   . GLU GLU GLU A A 140 140 . 8.626   1.449  -15.857 1.00 23.96  1 . C ? 
ATOM   1093 O   O   . GLU GLU GLU A A 140 140 . 9.567   2.011  -15.303 1.00 25.03  1 . O ? 
ATOM   1094 N   N   . ALA ALA ALA A A 141 141 . 8.490   1.392  -17.170 1.00 23.79  1 . N ? 
ATOM   1095 CA  CA  . ALA ALA ALA A A 141 141 . 9.434   2.099  -18.072 1.00 24.15  1 . C ? 
ATOM   1096 CB  CB  . ALA ALA ALA A A 141 141 . 9.231   1.666  -19.520 1.00 24.22  1 . C ? 
ATOM   1097 C   C   . ALA ALA ALA A A 141 141 . 9.375   3.651  -17.901 1.00 24.24  1 . C ? 
ATOM   1098 O   O   . ALA ALA ALA A A 141 141 . 10.406  4.309  -17.839 1.00 26.24  1 . O ? 
ATOM   1099 N   N   . MET MET MET A A 142 142 . 8.164   4.226  -17.774 1.00 23.09  1 . N ? 
ATOM   1100 CA  CA  . MET MET MET A A 142 142 . 7.978   5.634  -17.517 1.00 24.13  1 . C ? 
ATOM   1101 CB  CB  . MET MET MET A A 142 142 . 6.454   5.950  -17.348 1.00 24.43  1 . C ? 
ATOM   1102 CG  CG  . MET MET MET A A 142 142 . 5.676   5.862  -18.594 1.00 25.41  1 . C ? 
ATOM   1103 SD  SD  . MET MET MET A A 142 142 . 3.876   5.877  -18.358 1.00 27.99  1 . S ? 
ATOM   1104 CE  CE  . MET MET MET A A 142 142 . 3.673   7.373  -17.438 1.00 29.31  1 . C ? 
ATOM   1105 C   C   . MET MET MET A A 142 142 . 8.635   6.039  -16.191 1.00 23.83  1 . C ? 
ATOM   1106 O   O   . MET MET MET A A 142 142 . 9.241   7.087  -16.091 1.00 23.87  1 . O ? 
ATOM   1107 N   N   . GLU GLU GLU A A 143 143 . 8.459   5.197  -15.166 1.00 23.07  1 . N ? 
ATOM   1108 CA  CA  . GLU GLU GLU A A 143 143 . 8.920   5.480  -13.807 1.00 25.78  1 . C ? 
ATOM   1109 CB  CB  . GLU GLU GLU A A 143 143 . 8.460   4.324  -12.870 1.00 27.67  1 . C ? 
ATOM   1110 CG  CG  . GLU GLU GLU A A 143 143 . 8.711   4.451  -11.386 1.00 29.17  1 . C ? 
ATOM   1111 CD  CD  . GLU GLU GLU A A 143 143 . 8.368   3.176  -10.597 1.00 26.74  1 . C ? 
ATOM   1112 OE1 OE1 . GLU GLU GLU A A 143 143 . 8.245   2.040  -11.172 1.00 33.68  1 . O ? 
ATOM   1113 OE2 OE2 . GLU GLU GLU A A 143 143 . 8.239   3.301  -9.365  1.00 31.10  1 . O ? 
ATOM   1114 C   C   . GLU GLU GLU A A 143 143 . 10.447  5.690  -13.794 1.00 23.37  1 . C ? 
ATOM   1115 O   O   . GLU GLU GLU A A 143 143 . 10.932  6.542  -13.034 1.00 24.46  1 . O ? 
ATOM   1116 N   N   . ARG ARG ARG A A 144 144 . 11.179  4.989  -14.670 1.00 24.50  1 . N ? 
ATOM   1117 CA  CA  A ARG ARG ARG A A 144 144 . 12.652  5.117  -14.742 0.50 25.26  1 . C ? 
ATOM   1118 CA  CA  B ARG ARG ARG A A 144 144 . 12.649  5.115  -14.723 0.50 24.77  1 . C ? 
ATOM   1119 CB  CB  A ARG ARG ARG A A 144 144 . 13.240  4.024  -15.639 0.50 27.99  1 . C ? 
ATOM   1120 CB  CB  B ARG ARG ARG A A 144 144 . 13.248  3.980  -15.565 0.50 26.56  1 . C ? 
ATOM   1121 CG  CG  A ARG ARG ARG A A 144 144 . 13.242  2.668  -14.953 0.50 31.61  1 . C ? 
ATOM   1122 CG  CG  B ARG ARG ARG A A 144 144 . 13.092  2.626  -14.879 0.50 29.09  1 . C ? 
ATOM   1123 CD  CD  A ARG ARG ARG A A 144 144 . 13.717  1.525  -15.837 0.50 35.47  1 . C ? 
ATOM   1124 CD  CD  B ARG ARG ARG A A 144 144 . 13.805  1.462  -15.559 0.50 32.10  1 . C ? 
ATOM   1125 NE  NE  A ARG ARG ARG A A 144 144 . 13.428  0.233  -15.219 0.50 39.45  1 . N ? 
ATOM   1126 NE  NE  B ARG ARG ARG A A 144 144 . 13.263  1.106  -16.871 0.50 31.07  1 . N ? 
ATOM   1127 CZ  CZ  A ARG ARG ARG A A 144 144 . 12.576  -0.664 -15.717 0.50 43.30  1 . C ? 
ATOM   1128 CZ  CZ  B ARG ARG ARG A A 144 144 . 12.412  0.102  -17.093 0.50 32.57  1 . C ? 
ATOM   1129 NH1 NH1 A ARG ARG ARG A A 144 144 . 12.366  -1.802 -15.077 0.50 50.87  1 . N ? 
ATOM   1130 NH1 NH1 B ARG ARG ARG A A 144 144 . 12.000  -0.134 -18.329 0.50 34.79  1 . N ? 
ATOM   1131 NH2 NH2 A ARG ARG ARG A A 144 144 . 11.942  -0.432 -16.864 0.50 42.42  1 . N ? 
ATOM   1132 NH2 NH2 B ARG ARG ARG A A 144 144 . 11.964  -0.659 -16.089 0.50 31.34  1 . N ? 
ATOM   1133 C   C   . ARG ARG ARG A A 144 144 . 13.121  6.490  -15.205 1.00 24.23  1 . C ? 
ATOM   1134 O   O   . ARG ARG ARG A A 144 144 . 14.295  6.849  -15.010 1.00 30.43  1 . O ? 
ATOM   1135 N   N   . PHE PHE PHE A A 145 145 . 12.221  7.285  -15.813 1.00 23.83  1 . N ? 
ATOM   1136 CA  CA  . PHE PHE PHE A A 145 145 . 12.513  8.685  -16.167 1.00 24.83  1 . C ? 
ATOM   1137 CB  CB  . PHE PHE PHE A A 145 145 . 11.805  9.069  -17.475 1.00 25.18  1 . C ? 
ATOM   1138 CG  CG  . PHE PHE PHE A A 145 145 . 12.267  8.262  -18.659 1.00 24.60  1 . C ? 
ATOM   1139 CD1 CD1 . PHE PHE PHE A A 145 145 . 13.525  8.498  -19.208 1.00 31.81  1 . C ? 
ATOM   1140 CE1 CE1 . PHE PHE PHE A A 145 145 . 13.971  7.768  -20.297 1.00 32.84  1 . C ? 
ATOM   1141 CZ  CZ  . PHE PHE PHE A A 145 145 . 13.199  6.748  -20.827 1.00 29.10  1 . C ? 
ATOM   1142 CE2 CE2 . PHE PHE PHE A A 145 145 . 11.935  6.497  -20.289 1.00 27.45  1 . C ? 
ATOM   1143 CD2 CD2 . PHE PHE PHE A A 145 145 . 11.497  7.219  -19.194 1.00 26.14  1 . C ? 
ATOM   1144 C   C   . PHE PHE PHE A A 145 145 . 12.251  9.724  -15.050 1.00 23.15  1 . C ? 
ATOM   1145 O   O   . PHE PHE PHE A A 145 145 . 12.473  10.910 -15.240 1.00 25.24  1 . O ? 
ATOM   1146 N   N   . GLY GLY GLY A A 146 146 . 11.774  9.269  -13.900 1.00 22.68  1 . N ? 
ATOM   1147 CA  CA  . GLY GLY GLY A A 146 146 . 11.541  10.163 -12.764 1.00 22.61  1 . C ? 
ATOM   1148 C   C   . GLY GLY GLY A A 146 146 . 12.786  10.350 -11.888 1.00 22.78  1 . C ? 
ATOM   1149 O   O   . GLY GLY GLY A A 146 146 . 13.930  9.960  -12.253 1.00 25.38  1 . O ? 
ATOM   1150 N   N   . SER SER SER A A 147 147 . 12.570  11.000 -10.751 1.00 22.56  1 . N ? 
ATOM   1151 CA  CA  . SER SER SER A A 147 147 . 13.643  11.301 -9.790  1.00 21.03  1 . C ? 
ATOM   1152 CB  CB  . SER SER SER A A 147 147 . 14.385  12.583 -10.264 1.00 25.08  1 . C ? 
ATOM   1153 OG  OG  . SER SER SER A A 147 147 . 13.606  13.776 -10.153 1.00 28.82  1 . O ? 
ATOM   1154 C   C   . SER SER SER A A 147 147 . 13.083  11.488 -8.391  1.00 20.91  1 . C ? 
ATOM   1155 O   O   . SER SER SER A A 147 147 . 11.826  11.549 -8.202  1.00 20.91  1 . O ? 
ATOM   1156 N   N   . ARG ARG ARG A A 148 148 . 13.950  11.627 -7.399  1.00 21.26  1 . N ? 
ATOM   1157 CA  CA  . ARG ARG ARG A A 148 148 . 13.498  11.770 -5.973  1.00 22.09  1 . C ? 
ATOM   1158 CB  CB  . ARG ARG ARG A A 148 148 . 14.679  11.856 -4.991  1.00 21.11  1 . C ? 
ATOM   1159 CG  CG  . ARG ARG ARG A A 148 148 . 15.410  10.515 -4.777  1.00 23.09  1 . C ? 
ATOM   1160 CD  CD  . ARG ARG ARG A A 148 148 . 14.667  9.442  -3.966  1.00 22.57  1 . C ? 
ATOM   1161 NE  NE  . ARG ARG ARG A A 148 148 . 14.130  9.991  -2.731  1.00 22.37  1 . N ? 
ATOM   1162 CZ  CZ  . ARG ARG ARG A A 148 148 . 14.802  10.096 -1.582  1.00 19.82  1 . C ? 
ATOM   1163 NH1 NH1 . ARG ARG ARG A A 148 148 . 16.111  9.722  -1.459  1.00 21.78  1 . N ? 
ATOM   1164 NH2 NH2 . ARG ARG ARG A A 148 148 . 14.214  10.654 -0.521  1.00 20.55  1 . N ? 
ATOM   1165 C   C   . ARG ARG ARG A A 148 148 . 12.558  12.970 -5.773  1.00 21.26  1 . C ? 
ATOM   1166 O   O   . ARG ARG ARG A A 148 148 . 11.546  12.843 -5.059  1.00 22.15  1 . O ? 
ATOM   1167 N   N   . ASN ASN ASN A A 149 149 . 12.855  14.099 -6.424  1.00 22.00  1 . N ? 
ATOM   1168 CA  CA  . ASN ASN ASN A A 149 149 . 12.067  15.356 -6.321  1.00 24.84  1 . C ? 
ATOM   1169 CB  CB  . ASN ASN ASN A A 149 149 . 12.945  16.628 -6.380  1.00 26.60  1 . C ? 
ATOM   1170 CG  CG  . ASN ASN ASN A A 149 149 . 13.555  16.908 -7.742  1.00 27.79  1 . C ? 
ATOM   1171 OD1 OD1 . ASN ASN ASN A A 149 149 . 13.034  16.534 -8.738  1.00 28.43  1 . O ? 
ATOM   1172 ND2 ND2 . ASN ASN ASN A A 149 149 . 14.709  17.612 -7.755  1.00 32.07  1 . N ? 
ATOM   1173 C   C   . ASN ASN ASN A A 149 149 . 10.866  15.404 -7.313  1.00 23.55  1 . C ? 
ATOM   1174 O   O   . ASN ASN ASN A A 149 149 . 10.040  16.307 -7.249  1.00 26.14  1 . O ? 
ATOM   1175 N   N   . GLY GLY GLY A A 150 150 . 10.806  14.427 -8.208  1.00 22.26  1 . N ? 
ATOM   1176 CA  CA  . GLY GLY GLY A A 150 150 . 9.705   14.263 -9.190  1.00 20.69  1 . C ? 
ATOM   1177 C   C   . GLY GLY GLY A A 150 150 . 9.951   14.852 -10.584 1.00 22.12  1 . C ? 
ATOM   1178 O   O   . GLY GLY GLY A A 150 150 . 9.186   14.578 -11.506 1.00 21.53  1 . O ? 
ATOM   1179 N   N   . LYS LYS LYS A A 151 151 . 11.043  15.615 -10.789 1.00 23.23  1 . N ? 
ATOM   1180 CA  CA  A LYS LYS LYS A A 151 151 . 11.357  16.197 -12.092 0.60 23.07  1 . C ? 
ATOM   1181 CA  CA  B LYS LYS LYS A A 151 151 . 11.362  16.195 -12.094 0.40 23.99  1 . C ? 
ATOM   1182 CB  CB  A LYS LYS LYS A A 151 151 . 12.484  17.262 -11.958 0.60 26.73  1 . C ? 
ATOM   1183 CB  CB  B LYS LYS LYS A A 151 151 . 12.478  17.269 -11.962 0.40 26.53  1 . C ? 
ATOM   1184 CG  CG  A LYS LYS LYS A A 151 151 . 12.785  17.994 -13.257 0.60 30.61  1 . C ? 
ATOM   1185 CG  CG  B LYS LYS LYS A A 151 151 . 11.988  18.562 -11.320 0.40 30.29  1 . C ? 
ATOM   1186 CD  CD  A LYS LYS LYS A A 151 151 . 13.737  19.158 -13.059 0.60 34.12  1 . C ? 
ATOM   1187 CD  CD  B LYS LYS LYS A A 151 151 . 13.068  19.365 -10.606 0.40 35.75  1 . C ? 
ATOM   1188 CE  CE  A LYS LYS LYS A A 151 151 . 13.887  19.948 -14.346 0.60 40.75  1 . C ? 
ATOM   1189 CE  CE  B LYS LYS LYS A A 151 151 . 13.618  20.485 -11.469 0.40 37.27  1 . C ? 
ATOM   1190 NZ  NZ  A LYS LYS LYS A A 151 151 . 14.375  19.111 -15.475 0.60 47.14  1 . N ? 
ATOM   1191 NZ  NZ  B LYS LYS LYS A A 151 151 . 13.947  21.690 -10.653 0.40 36.80  1 . N ? 
ATOM   1192 C   C   . LYS LYS LYS A A 151 151 . 11.759  15.044 -13.032 1.00 23.89  1 . C ? 
ATOM   1193 O   O   . LYS LYS LYS A A 151 151 . 12.492  14.130 -12.649 1.00 23.51  1 . O ? 
ATOM   1194 N   N   . THR THR THR A A 152 152 . 11.233  15.042 -14.249 1.00 24.83  1 . N ? 
ATOM   1195 CA  CA  . THR THR THR A A 152 152 . 11.564  13.992 -15.214 1.00 25.12  1 . C ? 
ATOM   1196 CB  CB  . THR THR THR A A 152 152 . 10.374  13.669 -16.121 1.00 25.44  1 . C ? 
ATOM   1197 OG1 OG1 . THR THR THR A A 152 152 . 10.037  14.822 -16.919 1.00 28.09  1 . O ? 
ATOM   1198 CG2 CG2 . THR THR THR A A 152 152 . 9.176   13.286 -15.258 1.00 25.30  1 . C ? 
ATOM   1199 C   C   . THR THR THR A A 152 152 . 12.793  14.377 -16.073 1.00 26.55  1 . C ? 
ATOM   1200 O   O   . THR THR THR A A 152 152 . 13.007  15.546 -16.391 1.00 27.89  1 . O ? 
ATOM   1201 N   N   . SER SER SER A A 153 153 . 13.557  13.370 -16.486 1.00 25.51  1 . N ? 
ATOM   1202 CA  CA  . SER SER SER A A 153 153 . 14.796  13.608 -17.256 1.00 26.40  1 . C ? 
ATOM   1203 CB  CB  . SER SER SER A A 153 153 . 15.822  12.534 -16.894 1.00 32.75  1 . C ? 
ATOM   1204 OG  OG  . SER SER SER A A 153 153 . 15.344  11.217 -17.204 1.00 31.05  1 . O ? 
ATOM   1205 C   C   . SER SER SER A A 153 153 . 14.552  13.655 -18.788 1.00 28.14  1 . C ? 
ATOM   1206 O   O   . SER SER SER A A 153 153 . 15.448  14.039 -19.561 1.00 30.79  1 . O ? 
ATOM   1207 N   N   . LYS LYS LYS A A 154 154 . 13.336  13.262 -19.215 1.00 27.40  1 . N ? 
ATOM   1208 CA  CA  . LYS LYS LYS A A 154 154 . 12.855  13.417 -20.574 1.00 26.50  1 . C ? 
ATOM   1209 CB  CB  . LYS LYS LYS A A 154 154 . 13.097  12.135 -21.426 1.00 28.68  1 . C ? 
ATOM   1210 CG  CG  . LYS LYS LYS A A 154 154 . 14.569  11.856 -21.694 1.00 31.83  1 . C ? 
ATOM   1211 CD  CD  . LYS LYS LYS A A 154 154 . 14.835  10.796 -22.753 1.00 37.25  1 . C ? 
ATOM   1212 CE  CE  . LYS LYS LYS A A 154 154 . 16.339  10.529 -22.936 1.00 46.23  1 . C ? 
ATOM   1213 NZ  NZ  . LYS LYS LYS A A 154 154 . 17.020  11.719 -23.508 1.00 61.02  1 . N ? 
ATOM   1214 C   C   . LYS LYS LYS A A 154 154 . 11.364  13.681 -20.443 1.00 25.18  1 . C ? 
ATOM   1215 O   O   . LYS LYS LYS A A 154 154 . 10.750  13.397 -19.389 1.00 25.81  1 . O ? 
ATOM   1216 N   N   . LYS LYS LYS A A 155 155 . 10.804  14.261 -21.492 1.00 25.13  1 . N ? 
ATOM   1217 CA  CA  . LYS LYS LYS A A 155 155 . 9.400   14.672 -21.489 1.00 25.01  1 . C ? 
ATOM   1218 CB  CB  . LYS LYS LYS A A 155 155 . 9.178   15.715 -22.585 1.00 29.38  1 . C ? 
ATOM   1219 CG  CG  . LYS LYS LYS A A 155 155 . 7.775   16.294 -22.648 1.00 37.43  1 . C ? 
ATOM   1220 CD  CD  . LYS LYS LYS A A 155 155 . 7.537   17.227 -21.488 1.00 48.13  1 . C ? 
ATOM   1221 CE  CE  . LYS LYS LYS A A 155 155 . 6.289   18.055 -21.712 1.00 56.91  1 . C ? 
ATOM   1222 NZ  NZ  . LYS LYS LYS A A 155 155 . 5.866   18.709 -20.446 1.00 67.79  1 . N ? 
ATOM   1223 C   C   . LYS LYS LYS A A 155 155 . 8.487   13.481 -21.744 1.00 25.14  1 . C ? 
ATOM   1224 O   O   . LYS LYS LYS A A 155 155 . 8.574   12.840 -22.815 1.00 25.37  1 . O ? 
ATOM   1225 N   N   . ILE ILE ILE A A 156 156 . 7.573   13.217 -20.799 1.00 24.09  1 . N ? 
ATOM   1226 CA  CA  . ILE ILE ILE A A 156 156 . 6.722   12.019 -20.865 1.00 24.40  1 . C ? 
ATOM   1227 CB  CB  . ILE ILE ILE A A 156 156 . 6.738   11.187 -19.538 1.00 23.99  1 . C ? 
ATOM   1228 CG1 CG1 . ILE ILE ILE A A 156 156 . 8.192   10.898 -19.050 1.00 25.31  1 . C ? 
ATOM   1229 CD1 CD1 . ILE ILE ILE A A 156 156 . 9.025   10.081 -19.985 1.00 27.33  1 . C ? 
ATOM   1230 CG2 CG2 . ILE ILE ILE A A 156 156 . 5.889   9.927  -19.670 1.00 25.35  1 . C ? 
ATOM   1231 C   C   . ILE ILE ILE A A 156 156 . 5.285   12.458 -21.201 1.00 24.01  1 . C ? 
ATOM   1232 O   O   . ILE ILE ILE A A 156 156 . 4.668   13.116 -20.376 1.00 26.42  1 . O ? 
ATOM   1233 N   N   . THR THR THR A A 157 157 . 4.788   12.133 -22.406 1.00 22.42  1 . N ? 
ATOM   1234 CA  CA  . THR THR THR A A 157 157 . 3.533   12.726 -22.922 1.00 22.50  1 . C ? 
ATOM   1235 CB  CB  . THR THR THR A A 157 157 . 3.787   13.610 -24.181 1.00 30.51  1 . C ? 
ATOM   1236 OG1 OG1 . THR THR THR A A 157 157 . 4.392   12.833 -25.234 1.00 31.27  1 . O ? 
ATOM   1237 CG2 CG2 . THR THR THR A A 157 157 . 4.710   14.715 -23.826 1.00 27.83  1 . C ? 
ATOM   1238 C   C   . THR THR THR A A 157 157 . 2.522   11.685 -23.269 1.00 21.76  1 . C ? 
ATOM   1239 O   O   . THR THR THR A A 157 157 . 2.868   10.537 -23.609 1.00 22.22  1 . O ? 
ATOM   1240 N   N   . ILE ILE ILE A A 158 158 . 1.247   12.082 -23.133 1.00 22.58  1 . N ? 
ATOM   1241 CA  CA  . ILE ILE ILE A A 158 158 . 0.104   11.303 -23.668 1.00 22.09  1 . C ? 
ATOM   1242 CB  CB  . ILE ILE ILE A A 158 158 . -1.157  11.603 -22.849 1.00 21.83  1 . C ? 
ATOM   1243 CG1 CG1 . ILE ILE ILE A A 158 158 . -0.961  11.250 -21.367 1.00 23.98  1 . C ? 
ATOM   1244 CD1 CD1 . ILE ILE ILE A A 158 158 . -2.166  11.572 -20.467 1.00 24.28  1 . C ? 
ATOM   1245 CG2 CG2 . ILE ILE ILE A A 158 158 . -2.348  10.828 -23.431 1.00 24.62  1 . C ? 
ATOM   1246 C   C   . ILE ILE ILE A A 158 158 . -0.094  11.688 -25.149 1.00 23.63  1 . C ? 
ATOM   1247 O   O   . ILE ILE ILE A A 158 158 . -0.741  12.689 -25.464 1.00 26.38  1 . O ? 
ATOM   1248 N   N   . ALA ALA ALA A A 159 159 . 0.535   10.938 -26.068 1.00 23.57  1 . N ? 
ATOM   1249 CA  CA  . ALA ALA ALA A A 159 159 . 0.492   11.285 -27.508 1.00 24.14  1 . C ? 
ATOM   1250 CB  CB  . ALA ALA ALA A A 159 159 . 1.532   10.526 -28.293 1.00 26.40  1 . C ? 
ATOM   1251 C   C   . ALA ALA ALA A A 159 159 . -0.888  11.069 -28.086 1.00 25.97  1 . C ? 
ATOM   1252 O   O   . ALA ALA ALA A A 159 159 . -1.290  11.803 -28.985 1.00 28.88  1 . O ? 
ATOM   1253 N   N   . ASP ASP ASP A A 160 160 . -1.586  10.054 -27.602 1.00 25.21  1 . N ? 
ATOM   1254 CA  CA  . ASP ASP ASP A A 160 160 . -2.998  9.851  -27.995 1.00 24.49  1 . C ? 
ATOM   1255 CB  CB  . ASP ASP ASP A A 160 160 . -3.043  8.970  -29.291 1.00 24.04  1 . C ? 
ATOM   1256 CG  CG  . ASP ASP ASP A A 160 160 . -4.404  8.972  -30.007 1.00 30.18  1 . C ? 
ATOM   1257 OD1 OD1 . ASP ASP ASP A A 160 160 . -5.238  9.844  -29.715 1.00 30.20  1 . O ? 
ATOM   1258 OD2 OD2 . ASP ASP ASP A A 160 160 . -4.613  8.087  -30.894 1.00 35.58  1 . O ? 
ATOM   1259 C   C   . ASP ASP ASP A A 160 160 . -3.701  9.165  -26.836 1.00 24.12  1 . C ? 
ATOM   1260 O   O   . ASP ASP ASP A A 160 160 . -3.066  8.591  -25.947 1.00 23.41  1 . O ? 
ATOM   1261 N   N   . CYS CYS CYS A A 161 161 . -5.030  9.245  -26.821 1.00 24.41  1 . N ? 
ATOM   1262 CA  CA  . CYS CYS CYS A A 161 161 . -5.831  8.592  -25.785 1.00 24.15  1 . C ? 
ATOM   1263 CB  CB  . CYS CYS CYS A A 161 161 . -5.827  9.371  -24.431 1.00 23.15  1 . C ? 
ATOM   1264 SG  SG  . CYS CYS CYS A A 161 161 . -6.065  11.133 -24.475 1.00 23.68  1 . S ? 
ATOM   1265 C   C   . CYS CYS CYS A A 161 161 . -7.270  8.463  -26.294 1.00 24.23  1 . C ? 
ATOM   1266 O   O   . CYS CYS CYS A A 161 161 . -7.681  9.172  -27.218 1.00 24.99  1 . O ? 
ATOM   1267 N   N   . GLY GLY GLY A A 162 162 . -8.005  7.551  -25.688 1.00 23.03  1 . N ? 
ATOM   1268 CA  CA  . GLY GLY GLY A A 162 162 . -9.430  7.344  -26.068 1.00 24.66  1 . C ? 
ATOM   1269 C   C   . GLY GLY GLY A A 162 162 . -10.046 6.172  -25.305 1.00 24.80  1 . C ? 
ATOM   1270 O   O   . GLY GLY GLY A A 162 162 . -9.500  5.656  -24.316 1.00 25.35  1 . O ? 
ATOM   1271 N   N   . GLN GLN GLN A A 163 163 . -11.198 5.748  -25.797 1.00 28.40  1 . N ? 
ATOM   1272 CA  CA  . GLN GLN GLN A A 163 163 . -11.948 4.655  -25.188 1.00 28.79  1 . C ? 
ATOM   1273 CB  CB  . GLN GLN GLN A A 163 163 . -13.411 5.105  -24.982 1.00 29.25  1 . C ? 
ATOM   1274 CG  CG  . GLN GLN GLN A A 163 163 . -14.218 4.050  -24.252 1.00 27.58  1 . C ? 
ATOM   1275 CD  CD  . GLN GLN GLN A A 163 163 . -15.568 4.554  -23.753 1.00 27.30  1 . C ? 
ATOM   1276 OE1 OE1 . GLN GLN GLN A A 163 163 . -15.925 5.718  -23.932 1.00 29.68  1 . O ? 
ATOM   1277 NE2 NE2 . GLN GLN GLN A A 163 163 . -16.312 3.672  -23.117 1.00 28.37  1 . N ? 
ATOM   1278 C   C   . GLN GLN GLN A A 163 163 . -11.897 3.392  -26.076 1.00 29.40  1 . C ? 
ATOM   1279 O   O   . GLN GLN GLN A A 163 163 . -12.022 3.499  -27.286 1.00 35.17  1 . O ? 
ATOM   1280 N   N   . LEU LEU LEU A A 164 164 . -11.683 2.217  -25.457 1.00 27.67  1 . N ? 
ATOM   1281 CA  CA  . LEU LEU LEU A A 164 164 . -11.632 0.935  -26.154 1.00 31.10  1 . C ? 
ATOM   1282 CB  CB  . LEU LEU LEU A A 164 164 . -10.564 0.002  -25.545 1.00 31.90  1 . C ? 
ATOM   1283 CG  CG  . LEU LEU LEU A A 164 164 . -9.097  0.430  -25.673 1.00 34.76  1 . C ? 
ATOM   1284 CD1 CD1 . LEU LEU LEU A A 164 164 . -8.158  -0.580 -25.015 1.00 39.36  1 . C ? 
ATOM   1285 CD2 CD2 . LEU LEU LEU A A 164 164 . -8.734  0.629  -27.135 1.00 37.52  1 . C ? 
ATOM   1286 C   C   . LEU LEU LEU A A 164 164 . -12.991 0.242  -26.098 1.00 36.42  1 . C ? 
ATOM   1287 O   O   . LEU LEU LEU A A 164 164 . -13.700 0.384  -25.106 1.00 42.50  1 . O ? 
ATOM   1288 N   N   . GLU GLU GLU A A 165 165 . -13.286 -0.478 -27.195 1.00 43.84  1 . N ? 
ATOM   1289 CA  CA  . GLU GLU GLU A A 165 165 . -14.430 -1.414 -27.438 1.00 62.39  1 . C ? 
ATOM   1290 CB  CB  . GLU GLU GLU A A 165 165 . -15.607 -1.296 -26.445 1.00 69.30  1 . C ? 
ATOM   1291 CG  CG  . GLU GLU GLU A A 165 165 . -15.628 -2.380 -25.360 1.00 74.65  1 . C ? 
ATOM   1292 CD  CD  . GLU GLU GLU A A 165 165 . -14.319 -2.508 -24.591 1.00 75.42  1 . C ? 
ATOM   1293 OE1 OE1 . GLU GLU GLU A A 165 165 . -14.192 -1.869 -23.523 1.00 80.87  1 . O ? 
ATOM   1294 OE2 OE2 . GLU GLU GLU A A 165 165 . -13.407 -3.231 -25.061 1.00 80.65  1 . O ? 
ATOM   1295 C   C   . GLU GLU GLU A A 165 165 . -14.936 -1.331 -28.895 1.00 73.95  1 . C ? 
ATOM   1296 O   O   . GLU GLU GLU A A 165 165 . -14.684 -0.380 -29.652 1.00 78.99  1 . O ? 
ATOM   1297 OXT OXT . GLU GLU GLU A A 165 165 . -15.607 -2.255 -29.357 1.00 83.82  1 . O ? 
HETATM 1298 O   O   . HOH HOH HOH C . 1   1   . -6.792  19.294 -11.745 1.00 19.76  1 . O ? 
HETATM 1299 O   O   . HOH HOH HOH C . 2   2   . -9.146  6.205  -0.511  1.00 21.09  1 . O ? 
HETATM 1300 O   O   . HOH HOH HOH C . 3   3   . 0.260   17.271 -16.033 1.00 22.70  1 . O ? 
HETATM 1301 O   O   . HOH HOH HOH C . 4   4   . -11.482 5.923  -2.757  1.00 20.14  1 . O ? 
HETATM 1302 O   O   . HOH HOH HOH C . 5   5   . -7.690  16.421 -9.558  1.00 17.95  1 . O ? 
HETATM 1303 O   O   . HOH HOH HOH C . 6   6   . -11.999 11.818 -12.540 1.00 21.59  1 . O ? 
HETATM 1304 O   O   . HOH HOH HOH C . 7   7   . 7.502   14.710 -18.295 1.00 25.42  1 . O ? 
HETATM 1305 O   O   . HOH HOH HOH C . 8   8   . -14.527 12.272 -6.482  1.00 18.70  1 . O ? 
HETATM 1306 O   O   . HOH HOH HOH C . 9   9   . 3.041   5.418  -28.079 1.00 28.18  1 . O ? 
HETATM 1307 O   O   . HOH HOH HOH C . 10  10  . -13.828 15.957 -22.877 1.00 26.93  1 . O ? 
HETATM 1308 O   O   . HOH HOH HOH C . 11  11  . -13.693 4.849  -4.183  1.00 21.26  1 . O ? 
HETATM 1309 O   O   . HOH HOH HOH C . 12  12  . -9.734  13.026 -4.212  1.00 21.86  1 . O ? 
HETATM 1310 O   O   . HOH HOH HOH C . 13  13  . 2.201   27.970 -12.321 1.00 43.03  1 . O ? 
HETATM 1311 O   O   . HOH HOH HOH C . 14  14  . -12.233 7.276  -28.058 1.00 39.30  1 . O ? 
HETATM 1312 O   O   . HOH HOH HOH C . 15  15  . -10.513 16.608 -3.128  1.00 18.29  1 . O ? 
HETATM 1313 O   O   . HOH HOH HOH C . 16  16  . -4.476  0.518  1.423   1.00 32.15  1 . O ? 
HETATM 1314 O   O   . HOH HOH HOH C . 17  17  . -8.282  14.058 -24.867 1.00 24.13  1 . O ? 
HETATM 1315 O   O   . HOH HOH HOH C . 18  18  . 4.635   24.876 -17.287 1.00 33.73  1 . O ? 
HETATM 1316 O   O   . HOH HOH HOH C . 19  19  . 7.135   13.089 -25.324 1.00 26.35  1 . O ? 
HETATM 1317 O   O   . HOH HOH HOH C . 20  20  . -1.045  14.263 -18.430 1.00 25.40  1 . O ? 
HETATM 1318 O   O   . HOH HOH HOH C . 21  21  . -10.128 -1.526 -1.990  1.00 29.40  1 . O ? 
HETATM 1319 O   O   . HOH HOH HOH C . 22  22  . -1.493  2.146  -3.912  1.00 27.44  1 . O ? 
HETATM 1320 O   O   . HOH HOH HOH C . 23  23  . -18.388 6.409  -17.399 1.00 27.45  1 . O ? 
HETATM 1321 O   O   . HOH HOH HOH C . 24  24  . -16.845 6.291  1.564   1.00 27.79  1 . O ? 
HETATM 1322 O   O   . HOH HOH HOH C . 25  25  . -17.325 14.701 -0.287  1.00 21.38  1 . O ? 
HETATM 1323 O   O   . HOH HOH HOH C . 26  26  . -0.618  14.526 -29.288 1.00 42.23  1 . O ? 
HETATM 1324 O   O   . HOH HOH HOH C . 27  27  . 16.927  10.045 -19.076 1.00 48.28  1 . O ? 
HETATM 1325 O   O   . HOH HOH HOH C . 28  28  . -13.706 14.684 1.839   1.00 21.08  1 . O ? 
HETATM 1326 O   O   . HOH HOH HOH C . 29  29  . 8.906   17.047 -14.733 1.00 30.36  1 . O ? 
HETATM 1327 O   O   . HOH HOH HOH C . 30  30  . 2.531   7.206  -30.130 1.00 41.76  1 . O ? 
HETATM 1328 O   O   . HOH HOH HOH C . 31  31  . -10.015 14.907 0.256   1.00 19.57  1 . O ? 
HETATM 1329 O   O   . HOH HOH HOH C . 32  32  . -15.074 0.951  -22.847 1.00 28.59  1 . O ? 
HETATM 1330 O   O   . HOH HOH HOH C . 33  33  . -20.589 12.864 -5.993  1.00 26.37  1 . O ? 
HETATM 1331 O   O   . HOH HOH HOH C . 34  34  . -10.862 17.589 -27.311 1.00 47.96  1 . O ? 
HETATM 1332 O   O   . HOH HOH HOH C . 35  35  . -8.842  -0.705 -4.555  1.00 35.01  1 . O ? 
HETATM 1333 O   O   . HOH HOH HOH C . 36  36  . -8.730  16.528 -25.958 1.00 38.27  1 . O ? 
HETATM 1334 O   O   . HOH HOH HOH C . 37  37  . 12.708  3.272  -19.223 1.00 29.36  1 . O ? 
HETATM 1335 O   O   . HOH HOH HOH C . 38  38  . -19.679 6.344  -14.877 1.00 32.13  1 . O ? 
HETATM 1336 O   O   . HOH HOH HOH C . 39  39  . 8.841   0.151  -26.041 1.00 35.97  1 . O ? 
HETATM 1337 O   O   . HOH HOH HOH C . 40  40  . 9.186   17.415 -4.850  1.00 24.74  1 . O ? 
HETATM 1338 O   O   . HOH HOH HOH C . 41  41  . -21.183 7.217  -3.746  1.00 27.64  1 . O ? 
HETATM 1339 O   O   . HOH HOH HOH C . 42  42  . 7.216   15.781 -26.305 1.00 49.06  1 . O ? 
HETATM 1340 O   O   . HOH HOH HOH C . 43  43  . 7.482   18.236 -10.882 1.00 54.63  1 . O ? 
HETATM 1341 O   O   . HOH HOH HOH C . 44  44  . 4.379   -1.442 -1.986  1.00 42.69  1 . O ? 
HETATM 1342 O   O   . HOH HOH HOH C . 45  45  . 6.489   25.900 -13.889 1.00 39.14  1 . O ? 
HETATM 1343 O   O   . HOH HOH HOH C . 46  46  . 3.902   13.460 -27.787 1.00 41.76  1 . O ? 
HETATM 1344 O   O   . HOH HOH HOH C . 47  47  . 4.464   11.894 -30.215 1.00 46.20  1 . O ? 
HETATM 1345 O   O   . HOH HOH HOH C . 48  48  . -21.695 12.111 -14.088 1.00 32.16  1 . O ? 
HETATM 1346 O   O   . HOH HOH HOH C . 49  49  . 5.366   13.632 -1.914  1.00 25.24  1 . O ? 
HETATM 1347 O   O   . HOH HOH HOH C . 50  50  . -20.997 11.775 -3.430  1.00 32.12  1 . O ? 
HETATM 1348 O   O   . HOH HOH HOH C . 51  51  . -11.877 13.004 3.312   1.00 23.37  1 . O ? 
HETATM 1349 O   O   . HOH HOH HOH C . 52  52  . 10.512  1.160  -12.794 1.00 31.30  1 . O ? 
HETATM 1350 O   O   . HOH HOH HOH C . 53  53  . -14.961 22.899 -16.641 1.00 36.26  1 . O ? 
HETATM 1351 O   O   . HOH HOH HOH C . 54  54  . -20.861 13.176 -19.476 1.00 35.40  1 . O ? 
HETATM 1352 O   O   . HOH HOH HOH C . 55  55  . -15.143 21.167 1.462   1.00 22.95  1 . O ? 
HETATM 1353 O   O   . HOH HOH HOH C . 56  56  . -21.884 7.953  -6.412  1.00 30.82  1 . O ? 
HETATM 1354 O   O   . HOH HOH HOH C . 57  57  . -0.335  -4.939 -16.832 1.00 40.69  1 . O ? 
HETATM 1355 O   O   . HOH HOH HOH C . 58  58  . -3.272  -3.081 -11.873 1.00 41.80  1 . O ? 
HETATM 1356 O   O   . HOH HOH HOH C . 59  59  . 9.033   -5.436 -18.398 1.00 41.23  1 . O ? 
HETATM 1357 O   O   . HOH HOH HOH C . 60  60  . -8.507  12.376 -27.083 1.00 33.34  1 . O ? 
HETATM 1358 O   O   . HOH HOH HOH C . 61  61  . 16.750  10.879 -8.086  1.00 38.09  1 . O ? 
HETATM 1359 O   O   . HOH HOH HOH C . 62  62  . -1.775  11.044 5.383   1.00 43.05  1 . O ? 
HETATM 1360 O   O   . HOH HOH HOH C . 63  63  . 10.724  5.293  -26.305 1.00 48.77  1 . O ? 
HETATM 1361 O   O   . HOH HOH HOH C . 64  64  . 15.742  14.620 -7.042  1.00 38.64  1 . O ? 
HETATM 1362 O   O   . HOH HOH HOH C . 65  65  . -21.034 3.182  -5.049  1.00 36.40  1 . O ? 
HETATM 1363 O   O   . HOH HOH HOH C . 66  66  . -22.305 11.136 -7.409  1.00 54.48  1 . O ? 
HETATM 1364 O   O   . HOH HOH HOH C . 67  67  . 15.270  14.465 -13.371 1.00 39.28  1 . O ? 
HETATM 1365 O   O   . HOH HOH HOH C . 68  68  . -19.019 4.271  -21.820 1.00 43.50  1 . O ? 
HETATM 1366 O   O   . HOH HOH HOH C . 69  69  . 17.739  7.946  -3.119  1.00 41.49  1 . O ? 
HETATM 1367 O   O   . HOH HOH HOH C . 70  70  . 13.191  9.314  -26.646 1.00 43.67  1 . O ? 
HETATM 1368 O   O   . HOH HOH HOH C . 71  71  . 2.923   17.867 -23.166 1.00 37.30  1 . O ? 
HETATM 1369 O   O   . HOH HOH HOH C . 72  72  . 6.134   20.789 -12.309 1.00 38.95  1 . O ? 
HETATM 1370 O   O   . HOH HOH HOH C . 73  73  . -3.702  -3.804 -5.636  1.00 46.43  1 . O ? 
HETATM 1371 O   O   . HOH HOH HOH C . 74  74  . -19.578 4.533  -19.061 1.00 40.09  1 . O ? 
HETATM 1372 O   O   . HOH HOH HOH C . 75  75  . -11.200 22.651 0.178   1.00 33.88  1 . O ? 
HETATM 1373 O   O   . HOH HOH HOH C . 76  76  . 7.072   23.458 -16.198 1.00 42.15  1 . O ? 
HETATM 1374 O   O   . HOH HOH HOH C . 77  77  . -22.453 9.931  -12.663 1.00 49.69  1 . O ? 
HETATM 1375 O   O   . HOH HOH HOH C . 78  78  . -1.335  -3.965 -7.137  1.00 47.73  1 . O ? 
HETATM 1376 O   O   . HOH HOH HOH C . 79  79  . 8.457   17.325 -17.705 1.00 49.50  1 . O ? 
HETATM 1377 O   O   . HOH HOH HOH C . 80  80  . -14.794 23.347 -0.236  1.00 40.11  1 . O ? 
HETATM 1378 O   O   . HOH HOH HOH C . 81  81  . 6.625   20.926 -15.140 1.00 37.56  1 . O ? 
HETATM 1379 O   O   . HOH HOH HOH C . 82  82  . 17.060  12.532 -13.123 1.00 39.80  1 . O ? 
HETATM 1380 O   O   . HOH HOH HOH C . 83  83  . 12.462  3.230  -22.087 1.00 42.94  1 . O ? 
HETATM 1381 O   O   . HOH HOH HOH C . 84  84  . -3.781  29.771 -15.710 0.50 28.68  1 . O ? 
HETATM 1382 O   O   . HOH HOH HOH C . 85  85  . -0.053  12.605 2.471   1.00 37.15  1 . O ? 
HETATM 1383 O   O   . HOH HOH HOH C . 86  86  . -9.342  25.534 -20.784 1.00 51.65  1 . O ? 
HETATM 1384 O   O   . HOH HOH HOH C . 87  87  . -21.313 8.236  -20.324 1.00 49.86  1 . O ? 
HETATM 1385 O   O   . HOH HOH HOH C . 88  88  . -20.338 -0.437 -14.761 1.00 43.45  1 . O ? 
HETATM 1386 O   O   . HOH HOH HOH C . 89  89  . 15.250  4.263  -18.897 1.00 46.13  1 . O ? 
HETATM 1387 O   O   . HOH HOH HOH C . 90  90  . 11.990  2.975  -11.085 1.00 39.52  1 . O ? 
HETATM 1388 O   O   . HOH HOH HOH C . 91  91  . -9.017  -2.767 0.349   1.00 42.44  1 . O ? 
HETATM 1389 O   O   . HOH HOH HOH C . 92  92  . 4.449   9.167  -30.571 1.00 46.01  1 . O ? 
HETATM 1390 O   O   . HOH HOH HOH C . 93  93  . 11.507  11.064 -2.881  1.00 22.13  1 . O ? 
HETATM 1391 O   O   . HOH HOH HOH C . 94  94  . -18.746 20.870 -9.597  1.00 31.61  1 . O ? 
HETATM 1392 O   O   . HOH HOH HOH C . 95  95  . 9.382   -2.157 -18.256 1.00 37.43  1 . O ? 
HETATM 1393 O   O   . HOH HOH HOH C . 96  96  . -6.372  17.699 -26.043 1.00 39.30  1 . O ? 
HETATM 1394 O   O   . HOH HOH HOH C . 97  97  . 14.349  4.361  -11.261 1.00 33.98  1 . O ? 
HETATM 1395 O   O   . HOH HOH HOH C . 98  98  . 10.065  -3.205 -15.391 1.00 49.18  1 . O ? 
HETATM 1396 O   O   . HOH HOH HOH C . 99  99  . -22.147 4.669  -2.994  1.00 34.68  1 . O ? 
HETATM 1397 O   O   . HOH HOH HOH C . 100 100 . -16.227 26.265 -12.605 1.00 46.38  1 . O ? 
HETATM 1398 O   O   . HOH HOH HOH C . 101 101 . 19.280  6.105  -7.153  1.00 35.81  1 . O ? 
HETATM 1399 O   O   . HOH HOH HOH C . 102 102 . 8.688   2.706  -1.963  1.00 31.12  1 . O ? 
HETATM 1400 O   O   . HOH HOH HOH C . 103 103 . -16.754 8.634  3.071   1.00 30.64  1 . O ? 
HETATM 1401 O   O   . HOH HOH HOH C . 104 104 . -16.757 6.554  -26.498 1.00 47.30  1 . O ? 
HETATM 1402 O   O   . HOH HOH HOH C . 106 106 . 7.310   -5.779 -16.116 1.00 50.68  1 . O ? 
HETATM 1403 O   O   . HOH HOH HOH C . 107 107 . 12.701  7.297  -5.596  1.00 41.36  1 . O ? 
HETATM 1404 O   O   . HOH HOH HOH C . 108 108 . -17.624 -4.464 -15.265 1.00 48.03  1 . O ? 
HETATM 1405 O   O   . HOH HOH HOH C . 109 109 . -11.564 10.142 -29.040 1.00 42.84  1 . O ? 
HETATM 1406 O   O   . HOH HOH HOH C . 110 110 . -14.994 -5.136 -15.349 1.00 46.69  1 . O ? 
HETATM 1407 O   O   . HOH HOH HOH C . 111 111 . -3.765  -2.253 -9.391  1.00 39.35  1 . O ? 
HETATM 1408 O   O   . HOH HOH HOH C . 112 112 . -14.001 25.328 -15.781 1.00 45.87  1 . O ? 
HETATM 1409 O   O   . HOH HOH HOH C . 113 113 . -19.587 5.658  1.093   1.00 30.56  1 . O ? 
HETATM 1410 O   O   . HOH HOH HOH C . 114 114 . -3.777  17.037 -0.998  1.00 21.86  1 . O ? 
HETATM 1411 O   O   . HOH HOH HOH C . 115 115 . 15.238  5.120  -8.732  1.00 39.68  1 . O ? 
HETATM 1412 O   O   . HOH HOH HOH C . 116 116 . 0.149   28.717 -10.470 1.00 50.97  1 . O ? 
HETATM 1413 O   O   . HOH HOH HOH C . 117 117 . -21.473 4.365  -0.275  1.00 40.89  1 . O ? 
HETATM 1414 O   O   . HOH HOH HOH C . 118 118 . -5.746  25.071 -10.254 1.00 43.85  1 . O ? 
HETATM 1415 O   O   . HOH HOH HOH C . 119 119 . 5.833   20.438 -18.685 1.00 44.63  1 . O ? 
HETATM 1416 O   O   . HOH HOH HOH C . 120 120 . -19.006 -4.226 -13.057 1.00 57.11  1 . O ? 
HETATM 1417 O   O   . HOH HOH HOH C . 121 121 . -21.751 20.442 -12.173 1.00 54.60  1 . O ? 
HETATM 1418 O   O   . HOH HOH HOH C . 123 123 . -14.448 -2.309 -20.958 1.00 49.45  1 . O ? 
HETATM 1419 O   O   . HOH HOH HOH C . 124 124 . -6.285  26.132 -14.867 1.00 46.84  1 . O ? 
HETATM 1420 O   O   . HOH HOH HOH C . 125 125 . -1.448  7.378  7.939   1.00 52.65  1 . O ? 
HETATM 1421 O   O   . HOH HOH HOH C . 126 126 . -2.341  20.302 -23.125 1.00 43.39  1 . O ? 
HETATM 1422 O   O   . HOH HOH HOH C . 127 127 . 1.443   11.989 0.152   1.00 27.19  1 . O ? 
HETATM 1423 O   O   . HOH HOH HOH C . 128 128 . -18.640 20.334 -6.155  1.00 32.39  1 . O ? 
HETATM 1424 O   O   . HOH HOH HOH C . 129 129 . 0.149   -6.002 -20.142 1.00 41.44  1 . O ? 
HETATM 1425 O   O   . HOH HOH HOH C . 130 130 . -16.265 21.089 -4.863  1.00 36.45  1 . O ? 
HETATM 1426 O   O   . HOH HOH HOH C . 131 131 . -19.589 10.358 0.096   1.00 26.61  1 . O ? 
HETATM 1427 O   O   . HOH HOH HOH C . 132 132 . -16.886 23.718 -4.645  1.00 52.95  1 . O ? 
HETATM 1428 O   O   . HOH HOH HOH C . 133 133 . -5.497  9.714  4.719   1.00 37.24  1 . O ? 
HETATM 1429 O   O   . HOH HOH HOH C . 134 134 . -20.569 13.956 -24.025 1.00 39.70  1 . O ? 
HETATM 1430 O   O   . HOH HOH HOH C . 135 135 . 2.319   14.004 -2.868  1.00 32.57  1 . O ? 
HETATM 1431 O   O   . HOH HOH HOH C . 136 136 . 17.240  7.062  -5.592  1.00 39.08  1 . O ? 
HETATM 1432 O   O   . HOH HOH HOH C . 137 137 . -8.517  22.380 -7.648  1.00 44.85  1 . O ? 
HETATM 1433 O   O   . HOH HOH HOH C . 138 138 . 8.056   -0.370 -10.171 1.00 47.30  1 . O ? 
HETATM 1434 O   O   . HOH HOH HOH C . 139 139 . 14.788  7.638  -7.364  1.00 37.95  1 . O ? 
HETATM 1435 O   O   . HOH HOH HOH C . 140 140 . -23.644 10.915 -3.326  1.00 44.80  1 . O ? 
HETATM 1436 O   O   . HOH HOH HOH C . 141 141 . -20.448 18.919 -9.147  1.00 48.44  1 . O ? 
HETATM 1437 O   O   . HOH HOH HOH C . 142 142 . 4.600   -2.953 -10.712 1.00 43.15  1 . O ? 
HETATM 1438 O   O   . HOH HOH HOH C . 143 143 . 4.750   19.121 -9.014  1.00 52.89  1 . O ? 
HETATM 1439 O   O   . HOH HOH HOH C . 144 144 . -17.093 10.606 1.238   1.00 30.31  1 . O ? 
HETATM 1440 O   O   . HOH HOH HOH C . 145 145 . -20.337 9.519  -24.944 1.00 56.06  1 . O ? 
HETATM 1441 O   O   . HOH HOH HOH C . 146 146 . 15.654  10.184 -14.434 1.00 43.05  1 . O ? 
HETATM 1442 O   O   . HOH HOH HOH C . 147 147 . -5.787  -3.433 -8.107  1.00 56.96  1 . O ? 
HETATM 1443 O   O   . HOH HOH HOH C . 148 148 . 1.189   4.541  6.511   1.00 47.27  1 . O ? 
HETATM 1444 O   O   . HOH HOH HOH C . 149 149 . 15.815  15.491 -10.187 1.00 45.82  1 . O ? 
HETATM 1445 O   O   . HOH HOH HOH C . 150 150 . 12.856  3.124  -6.539  1.00 52.63  1 . O ? 
HETATM 1446 O   O   . HOH HOH HOH C . 151 151 . -21.132 12.586 0.834   1.00 25.48  1 . O ? 
HETATM 1447 O   O   . HOH HOH HOH C . 152 152 . -23.863 12.253 0.274   1.00 24.03  1 . O ? 
HETATM 1448 O   O   . HOH HOH HOH C . 153 153 . -1.903  19.124 -1.248  1.00 26.34  1 . O ? 
HETATM 1449 O   O   . HOH HOH HOH C . 154 154 . -11.441 -0.746 -29.500 1.00 52.46  1 . O ? 
HETATM 1450 O   O   . HOH HOH HOH C . 155 155 . 2.504   -4.696 -10.530 1.00 49.45  1 . O ? 
HETATM 1451 O   O   . HOH HOH HOH C . 156 156 . -18.277 19.807 -19.729 1.00 46.79  1 . O ? 
HETATM 1452 O   O   . HOH HOH HOH C . 157 157 . 0.618   -4.195 -2.509  1.00 49.09  1 . O ? 
HETATM 1453 O   O   . HOH HOH HOH C . 158 158 . -21.134 0.553  -4.146  1.00 50.57  1 . O ? 
HETATM 1454 O   O   . HOH HOH HOH C . 159 159 . 11.547  1.781  -8.581  1.00 48.70  1 . O ? 
HETATM 1455 O   O   . HOH HOH HOH C . 160 160 . 11.175  17.142 -18.905 1.00 55.10  1 . O ? 
HETATM 1456 O   O   . HOH HOH HOH C . 161 161 . -4.597  -1.804 -24.513 1.00 48.26  1 . O ? 
HETATM 1457 O   O   . HOH HOH HOH C . 162 162 . -20.775 17.624 -17.460 1.00 46.02  1 . O ? 
HETATM 1458 O   O   . HOH HOH HOH C . 163 163 . -10.125 4.945  4.239   1.00 40.21  1 . O ? 
HETATM 1459 O   O   . HOH HOH HOH C . 164 164 . -13.565 -2.566 -7.697  1.00 60.09  1 . O ? 
HETATM 1460 O   O   . HOH HOH HOH C . 165 165 . -12.821 -1.573 -0.956  1.00 50.14  1 . O ? 
HETATM 1461 O   O   . HOH HOH HOH C . 166 166 . -14.232 -3.904 -17.969 1.00 57.84  1 . O ? 
HETATM 1462 O   O   . HOH HOH HOH C . 167 167 . -2.858  -4.032 0.134   1.00 58.29  1 . O ? 
HETATM 1463 O   O   . HOH HOH HOH C . 168 168 . -7.375  2.015  4.840   1.00 46.30  1 . O ? 
HETATM 1464 O   O   . HOH HOH HOH C . 169 169 . -1.565  4.852  6.913   1.00 53.27  1 . O ? 
HETATM 1465 O   O   . HOH HOH HOH C . 171 171 . -2.005  16.841 -29.255 1.00 55.52  1 . O ? 
HETATM 1466 O   O   . HOH HOH HOH C . 172 172 . -6.678  -3.480 -22.577 1.00 61.64  1 . O ? 
HETATM 1467 O   O   . HOH HOH HOH C . 173 173 . 5.552   -0.712 -9.631  1.00 48.85  1 . O ? 
HETATM 1468 O   O   . HOH HOH HOH C . 174 174 . 15.071  7.078  -12.031 1.00 44.08  1 . O ? 
HETATM 1469 O   O   . HOH HOH HOH C . 175 175 . 2.355   17.515 -26.785 1.00 44.61  1 . O ? 
HETATM 1470 O   O   . HOH HOH HOH C . 176 176 . -19.241 8.546  4.269   1.00 39.16  1 . O ? 
HETATM 1471 O   O   . HOH HOH HOH C . 177 177 . -7.234  11.066 -31.223 1.00 51.08  1 . O ? 
HETATM 1472 O   O   . HOH HOH HOH C . 178 178 . -2.610  28.235 -10.693 1.00 60.16  1 . O ? 
HETATM 1473 O   O   . HOH HOH HOH C . 179 179 . -6.320  28.851 -15.129 1.00 63.29  1 . O ? 
HETATM 1474 O   O   . HOH HOH HOH C . 180 180 . -22.697 3.047  -10.843 1.00 46.66  1 . O ? 
HETATM 1475 O   O   . HOH HOH HOH C . 181 181 . 4.693   1.423  0.206   1.00 41.73  1 . O ? 
HETATM 1476 O   O   . HOH HOH HOH C . 182 182 . -11.480 27.622 -22.034 1.00 53.42  1 . O ? 
HETATM 1477 O   O   . HOH HOH HOH C . 183 183 . -19.151 -1.291 -2.786  1.00 57.14  1 . O ? 
HETATM 1478 O   O   . HOH HOH HOH C . 184 184 . -7.375  -3.129 -4.936  1.00 45.57  1 . O ? 
HETATM 1479 O   O   . HOH HOH HOH C . 185 185 . -0.803  23.947 -6.899  1.00 44.25  1 . O ? 
HETATM 1480 O   O   . HOH HOH HOH C . 186 186 . -24.989 6.822  -11.894 1.00 42.06  1 . O ? 
HETATM 1481 O   O   . HOH HOH HOH C . 187 187 . 1.891   14.926 -28.160 1.00 44.43  1 . O ? 
HETATM 1482 O   O   . HOH HOH HOH C . 188 188 . -4.423  29.932 -12.162 1.00 68.10  1 . O ? 
HETATM 1483 O   O   . HOH HOH HOH C . 189 189 . 17.741  14.902 -19.252 1.00 63.52  1 . O ? 
HETATM 1484 O   O   . HOH HOH HOH C . 190 190 . -13.881 23.076 -2.753  1.00 38.96  1 . O ? 
HETATM 1485 O   O   . HOH HOH HOH C . 191 191 . -23.017 3.536  -7.562  1.00 52.67  1 . O ? 
HETATM 1486 O   O   . HOH HOH HOH C . 192 192 . 9.747   16.743 -26.678 1.00 57.08  1 . O ? 
HETATM 1487 O   O   . HOH HOH HOH C . 193 193 . -7.536  24.540 -2.376  1.00 52.46  1 . O ? 
HETATM 1488 O   O   . HOH HOH HOH C . 194 194 . 18.231  13.289 -5.702  1.00 57.27  1 . O ? 
HETATM 1489 O   O   . HOH HOH HOH C . 195 195 . -22.084 5.517  -14.990 1.00 63.27  1 . O ? 
HETATM 1490 O   O   . HOH HOH HOH C . 196 196 . -5.102  21.622 1.757   1.00 50.71  1 . O ? 
HETATM 1491 O   O   . HOH HOH HOH C . 197 197 . -17.948 25.540 -2.475  1.00 48.83  1 . O ? 
HETATM 1492 O   O   . HOH HOH HOH C . 198 198 . -15.973 3.925  2.688   1.00 50.77  1 . O ? 
HETATM 1493 O   O   . HOH HOH HOH C . 199 199 . -27.989 -2.827 -17.469 1.00 58.96  1 . O ? 
HETATM 1494 O   O   . HOH HOH HOH C . 200 200 . 3.479   22.235 -9.207  1.00 45.19  1 . O ? 
HETATM 1495 O   O   . HOH HOH HOH C . 201 201 . -8.412  23.926 -6.029  1.00 47.15  1 . O ? 
HETATM 1496 O   O   . HOH HOH HOH C . 202 202 . 14.187  7.321  -24.616 1.00 46.93  1 . O ? 
HETATM 1497 O   O   . HOH HOH HOH C . 203 203 . 14.080  5.325  -3.880  1.00 64.49  1 . O ? 
HETATM 1498 O   O   . HOH HOH HOH C . 204 204 . 16.976  3.172  -14.673 1.00 55.28  1 . O ? 
HETATM 1499 O   O   . HOH HOH HOH C . 205 205 . -11.472 26.056 -14.664 1.00 50.19  1 . O ? 
HETATM 1500 O   O   . HOH HOH HOH C . 206 206 . -14.912 7.002  -28.423 1.00 53.86  1 . O ? 
HETATM 1501 O   O   . HOH HOH HOH C . 207 207 . -12.302 6.594  4.898   1.00 44.07  1 . O ? 
HETATM 1502 O   O   . HOH HOH HOH C . 208 208 . 18.720  9.838  -6.077  1.00 39.14  1 . O ? 
HETATM 1503 O   O   . HOH HOH HOH C . 209 209 . -8.943  26.102 -15.856 1.00 51.22  1 . O ? 
HETATM 1504 O   O   . HOH HOH HOH C . 210 210 . -13.797 26.979 -8.552  1.00 68.88  1 . O ? 
HETATM 1505 O   O   . HOH HOH HOH C . 211 211 . -16.834 -1.285 -22.361 1.00 61.44  1 . O ? 
HETATM 1506 O   O   . HOH HOH HOH C . 212 212 . 2.808   -6.014 -17.474 1.00 49.70  1 . O ? 
HETATM 1507 O   O   . HOH HOH HOH C . 214 214 . -25.134 5.678  -9.380  1.00 44.77  1 . O ? 
HETATM 1508 O   O   . HOH HOH HOH C . 216 216 . -6.658  1.963  -30.596 1.00 69.96  1 . O ? 
HETATM 1509 O   O   . HOH HOH HOH C . 217 217 . -8.506  23.390 -22.481 1.00 27.60  1 . O ? 
HETATM 1510 O   O   . HOH HOH HOH C . 218 218 . -4.022  17.932 -23.180 1.00 38.58  1 . O ? 
HETATM 1511 O   O   . HOH HOH HOH C . 219 219 . -5.282  19.808 -24.067 1.00 43.20  1 . O ? 
HETATM 1512 O   O   . HOH HOH HOH C . 220 220 . -7.737  20.398 -23.874 1.00 27.21  1 . O ? 
HETATM 1513 O   O   . HOH HOH HOH C . 221 221 . -16.583 24.336 -9.631  1.00 40.39  1 . O ? 
HETATM 1514 O   O   . HOH HOH HOH C . 222 222 . 6.024   15.323 -28.643 1.00 57.81  1 . O ? 
HETATM 1515 O   O   . HOH HOH HOH C . 223 223 . 13.139  17.072 -20.386 1.00 63.92  1 . O ? 
HETATM 1516 O   O   . HOH HOH HOH C . 225 225 . 15.949  11.672 -26.066 1.00 75.18  1 . O ? 
HETATM 1517 O   O   . HOH HOH HOH C . 226 226 . -16.815 2.682  -26.626 1.00 63.49  1 . O ? 
HETATM 1518 O   O   . HOH HOH HOH C . 227 227 . 16.212  18.598 -10.141 1.00 51.51  1 . O ? 
HETATM 1519 O   O   . HOH HOH HOH C . 229 229 . -20.580 8.203  1.583   1.00 32.86  1 . O ? 
HETATM 1520 O   O   . HOH HOH HOH C . 230 230 . -8.031  6.081  6.420   1.00 65.11  1 . O ? 
HETATM 1521 O   O   . HOH HOH HOH C . 231 231 . 8.352   1.074  -7.616  1.00 59.11  1 . O ? 
HETATM 1522 O   O   . HOH HOH HOH C . 232 232 . 0.900   29.249 -14.487 0.50 39.80  1 . O ? 
HETATM 1523 O   O   . HOH HOH HOH C . 233 233 . 7.142   15.574 -4.421  0.50 24.17  1 . O ? 
HETATM 1524 O   O   . HOH HOH HOH C . 234 234 . 0.865   18.572 -19.088 1.00 34.31  1 . O ? 
HETATM 1525 O   O   . HOH HOH HOH C . 235 235 . -0.169  19.930 -20.889 1.00 48.48  1 . O ? 
HETATM 1526 O   O   . HOH HOH HOH C . 237 237 . -23.432 16.521 -13.304 1.00 61.28  1 . O ? 
HETATM 1527 O   O   . HOH HOH HOH C . 238 238 . -11.010 -3.543 -7.585  1.00 69.37  1 . O ? 
HETATM 1528 O   O   . HOH HOH HOH C . 241 241 . 15.658  15.941 -22.214 1.00 62.51  1 . O ? 
HETATM 1529 O   O   . HOH HOH HOH C . 242 242 . -22.904 8.521  -1.973  1.00 36.00  1 . O ? 
HETATM 1530 O   O   . HOH HOH HOH C . 246 246 . -22.802 17.751 -15.872 1.00 55.45  1 . O ? 
HETATM 1531 O   O   . HOH HOH HOH C . 247 247 . -5.315  7.427  5.627   1.00 44.52  1 . O ? 
HETATM 1532 O   O   . HOH HOH HOH C . 248 248 . 2.189   17.759 -8.527  1.00 45.14  1 . O ? 
HETATM 1533 O   O   . HOH HOH HOH C . 249 249 . -2.758  21.761 -0.917  1.00 37.77  1 . O ? 
HETATM 1534 O   O   . HOH HOH HOH C . 250 250 . 4.290   18.828 -5.377  1.00 42.53  1 . O ? 
HETATM 1535 O   O   . HOH HOH HOH C . 251 251 . -3.037  23.792 -5.665  1.00 46.78  1 . O ? 
HETATM 1536 O   O   . HOH HOH HOH C . 252 252 . 18.229  3.898  -3.163  1.00 46.59  1 . O ? 
HETATM 1537 O   O   . HOH HOH HOH C . 253 253 . -2.662  24.030 -2.616  1.00 46.49  1 . O ? 
HETATM 1538 O   O   . HOH HOH HOH C . 254 254 . -5.076  24.529 -6.411  1.00 53.58  1 . O ? 
HETATM 1539 O   O   . HOH HOH HOH C . 255 255 . 1.392   22.018 -7.217  1.00 78.87  1 . O ? 
HETATM 1540 O2  O2  . I20 I20 I20 B . 1   1   . -0.589  17.541 -6.546  1.00 25.46  1 . O ? 
HETATM 1541 C4  C4  . I20 I20 I20 B . 1   1   . -1.152  18.181 -5.659  1.00 20.68  1 . C ? 
HETATM 1542 N   N   . I20 I20 I20 B . 1   1   . -1.266  17.691 -4.428  1.00 19.63  1 . N ? 
HETATM 1543 C3  C3  . I20 I20 I20 B . 1   1   . -0.666  16.424 -4.059  1.00 19.98  1 . C ? 
HETATM 1544 C2  C2  . I20 I20 I20 B . 1   1   . -1.377  15.262 -4.710  1.00 19.56  1 . C ? 
HETATM 1545 O1  O1  . I20 I20 I20 B . 1   1   . -2.534  15.274 -5.096  1.00 19.31  1 . O ? 
HETATM 1546 O   O   . I20 I20 I20 B . 1   1   . -0.577  14.204 -4.816  1.00 21.60  1 . O ? 
HETATM 1547 C1  C1  . I20 I20 I20 B . 1   1   . -1.133  12.891 -4.851  1.00 21.55  1 . C ? 
HETATM 1548 C   C   . I20 I20 I20 B . 1   1   . -0.020  11.870 -4.756  1.00 22.75  1 . C ? 
HETATM 1549 N1  N1  . I20 I20 I20 B . 1   1   . -1.666  19.383 -5.903  1.00 23.18  1 . N ? 
HETATM 1550 C5  C5  . I20 I20 I20 B . 1   1   . -2.108  20.264 -4.833  1.00 24.00  1 . C ? 
HETATM 1551 C6  C6  . I20 I20 I20 B . 1   1   . -0.917  20.998 -4.257  1.00 27.63  1 . C ? 
HETATM 1552 C7  C7  . I20 I20 I20 B . 1   1   . -1.819  19.898 -7.255  1.00 24.51  1 . C ? 
HETATM 1553 C8  C8  . I20 I20 I20 B . 1   1   . -3.260  19.963 -7.705  1.00 24.82  1 . C ? 
HETATM 1554 C13 C13 . I20 I20 I20 B . 1   1   . -4.058  18.826 -7.648  1.00 25.75  1 . C ? 
HETATM 1555 C12 C12 . I20 I20 I20 B . 1   1   . -5.384  18.886 -8.063  1.00 25.57  1 . C ? 
HETATM 1556 C11 C11 . I20 I20 I20 B . 1   1   . -5.911  20.082 -8.534  1.00 26.24  1 . C ? 
HETATM 1557 N2  N2  . I20 I20 I20 B . 1   1   . -7.203  20.140 -8.938  1.00 29.42  1 . N ? 
HETATM 1558 C10 C10 . I20 I20 I20 B . 1   1   . -5.113  21.219 -8.591  1.00 27.26  1 . C ? 
HETATM 1559 C9  C9  . I20 I20 I20 B . 1   1   . -3.788  21.159 -8.177  1.00 26.29  1 . C ? 
# 
loop_
_atom_site_anisotrop.id 
_atom_site_anisotrop.pdbx_auth_atom_id 
_atom_site_anisotrop.pdbx_label_atom_id 
_atom_site_anisotrop.pdbx_label_alt_id 
_atom_site_anisotrop.pdbx_auth_comp_id 
_atom_site_anisotrop.pdbx_label_comp_id 
_atom_site_anisotrop.pdbx_auth_asym_id 
_atom_site_anisotrop.pdbx_label_asym_id 
_atom_site_anisotrop.pdbx_auth_seq_id 
_atom_site_anisotrop.pdbx_label_seq_id 
_atom_site_anisotrop.pdbx_PDB_ins_code 
_atom_site_anisotrop.U[1][1] 
_atom_site_anisotrop.U[2][2] 
_atom_site_anisotrop.U[3][3] 
_atom_site_anisotrop.U[1][2] 
_atom_site_anisotrop.U[1][3] 
_atom_site_anisotrop.U[2][3] 
_atom_site_anisotrop.pdbx_PDB_model_num 
_atom_site_anisotrop.type_symbol 
1    N   N   . MET MET A A 1   1   . 0.6785 1.0748 0.8055 0.0007  -0.0533 -0.0536 1 . 
2    CA  CA  . MET MET A A 1   1   . 0.6952 1.0273 0.8782 0.0027  -0.1120 -0.0657 1 . 
3    CB  CB  . MET MET A A 1   1   . 0.8671 1.1107 0.9504 -0.1223 -0.1072 -0.0433 1 . 
4    CG  CG  . MET MET A A 1   1   . 1.0851 1.1966 1.0456 -0.0870 -0.1731 0.0649  1 . 
5    SD  SD  . MET MET A A 1   1   . 1.2711 1.5382 0.9167 -0.2102 -0.4926 -0.1505 1 . 
6    CE  CE  . MET MET A A 1   1   . 1.4011 1.4382 1.0835 0.0047  -0.3030 -0.0401 1 . 
7    C   C   . MET MET A A 1   1   . 0.6357 1.1293 0.6999 -0.0645 0.0236  -0.0893 1 . 
8    O   O   . MET MET A A 1   1   . 0.4315 1.0964 0.8036 -0.1170 -0.0053 0.0363  1 . 
9    N   N   . VAL VAL A A 2   2   . 0.4791 0.9355 0.6631 -0.1631 -0.0376 -0.1282 1 . 
10   CA  CA  . VAL VAL A A 2   2   . 0.5329 0.6923 0.7617 -0.1261 -0.0246 -0.1061 1 . 
11   CB  CB  . VAL VAL A A 2   2   . 0.7035 0.8004 0.7096 -0.0357 -0.0015 -0.0625 1 . 
12   CG1 CG1 . VAL VAL A A 2   2   . 0.7380 0.6894 0.8226 -0.0778 -0.0750 -0.0516 1 . 
13   CG2 CG2 . VAL VAL A A 2   2   . 0.6881 0.6428 0.7353 -0.0467 0.0517  -0.0862 1 . 
14   C   C   . VAL VAL A A 2   2   . 0.3370 0.6546 0.5419 -0.0907 0.0369  -0.0364 1 . 
15   O   O   . VAL VAL A A 2   2   . 0.3435 0.6440 0.5711 -0.1301 -0.0136 -0.0488 1 . 
16   N   N   . ASN ASN A A 3   3   . 0.3513 0.5403 0.5395 -0.1225 0.0454  -0.0592 1 . 
17   CA  CA  . ASN ASN A A 3   3   . 0.3791 0.4254 0.3744 -0.0544 0.0151  -0.0578 1 . 
18   CB  CB  . ASN ASN A A 3   3   . 0.3237 0.3822 0.3810 -0.0320 0.0191  -0.1124 1 . 
19   CG  CG  . ASN ASN A A 3   3   . 0.3757 0.3304 0.3509 -0.0559 0.0067  -0.0390 1 . 
20   OD1 OD1 . ASN ASN A A 3   3   . 0.3001 0.4463 0.4497 -0.0787 0.0579  -0.1128 1 . 
21   ND2 ND2 . ASN ASN A A 3   3   . 0.3549 0.3607 0.4184 -0.0818 -0.0274 -0.0210 1 . 
22   C   C   . ASN ASN A A 3   3   . 0.3048 0.4234 0.4372 -0.0457 0.0582  -0.0905 1 . 
23   O   O   . ASN ASN A A 3   3   . 0.2311 0.4568 0.5101 -0.0984 0.0342  -0.1622 1 . 
24   N   N   . PRO PRO A A 4   4   . 0.2323 0.4342 0.3940 -0.0674 -0.0152 -0.0922 1 . 
25   CA  CA  . PRO PRO A A 4   4   . 0.2318 0.4307 0.3815 -0.0729 -0.0478 -0.0548 1 . 
26   CB  CB  . PRO PRO A A 4   4   . 0.2563 0.4989 0.4066 0.0282  -0.0475 -0.0358 1 . 
27   CG  CG  . PRO PRO A A 4   4   . 0.3692 0.4801 0.3989 -0.0222 -0.0579 -0.0475 1 . 
28   CD  CD  . PRO PRO A A 4   4   . 0.2184 0.4241 0.4131 -0.0206 -0.0343 -0.0737 1 . 
29   C   C   . PRO PRO A A 4   4   . 0.2264 0.3909 0.3478 -0.0808 -0.0111 -0.0723 1 . 
30   O   O   . PRO PRO A A 4   4   . 0.2346 0.4479 0.3479 -0.0501 0.0005  -0.1263 1 . 
31   N   N   . THR THR A A 5   5   . 0.1744 0.4027 0.3553 -0.0776 -0.0310 -0.0885 1 . 
32   CA  CA  . THR THR A A 5   5   . 0.1829 0.3558 0.3862 -0.0078 -0.0187 -0.0637 1 . 
33   CB  CB  . THR THR A A 5   5   . 0.2568 0.3712 0.4480 0.0046  0.0785  -0.0668 1 . 
34   OG1 OG1 . THR THR A A 5   5   . 0.3621 0.4450 0.4799 -0.0528 0.0730  -0.0593 1 . 
35   CG2 CG2 . THR THR A A 5   5   . 0.2563 0.4294 0.4969 -0.0167 0.0645  -0.1310 1 . 
36   C   C   . THR THR A A 5   5   . 0.2532 0.3554 0.3299 -0.0225 -0.0162 -0.1135 1 . 
37   O   O   . THR THR A A 5   5   . 0.2305 0.4151 0.3625 -0.0562 -0.0112 -0.0617 1 . 
38   N   N   . VAL VAL A A 6   6   . 0.2359 0.3256 0.3073 -0.0202 -0.0188 -0.0894 1 . 
39   CA  CA  . VAL VAL A A 6   6   . 0.2496 0.3332 0.3612 0.0265  0.0063  -0.0623 1 . 
40   CB  CB  . VAL VAL A A 6   6   . 0.2539 0.3451 0.4029 -0.0273 0.0498  -0.0551 1 . 
41   CG1 CG1 . VAL VAL A A 6   6   . 0.2993 0.3639 0.4666 0.0513  0.0760  -0.0493 1 . 
42   CG2 CG2 . VAL VAL A A 6   6   . 0.2832 0.4201 0.4241 0.0907  0.0005  -0.0428 1 . 
43   C   C   . VAL VAL A A 6   6   . 0.2314 0.3323 0.2935 -0.0168 -0.0087 -0.0767 1 . 
44   O   O   . VAL VAL A A 6   6   . 0.2012 0.3414 0.3248 -0.0194 -0.0138 -0.0693 1 . 
45   N   N   . PHE PHE A A 7   7   . 0.1540 0.3588 0.3317 0.0063  -0.0264 -0.0359 1 . 
46   CA  CA  . PHE PHE A A 7   7   . 0.1629 0.3765 0.3235 -0.0190 0.0033  -0.0428 1 . 
47   CB  CB  . PHE PHE A A 7   7   . 0.2298 0.3311 0.3850 0.0035  0.0061  -0.0842 1 . 
48   CG  CG  . PHE PHE A A 7   7   . 0.2841 0.3728 0.3308 -0.0137 0.0252  -0.1169 1 . 
49   CD1 CD1 . PHE PHE A A 7   7   . 0.3202 0.3868 0.3325 -0.0367 0.0275  -0.0709 1 . 
50   CE1 CE1 . PHE PHE A A 7   7   . 0.3549 0.4338 0.3481 -0.0070 0.0293  -0.0872 1 . 
51   CZ  CZ  . PHE PHE A A 7   7   . 0.4066 0.4279 0.2994 -0.0280 0.0181  -0.0883 1 . 
52   CE2 CE2 . PHE PHE A A 7   7   . 0.3158 0.4432 0.3843 -0.0084 0.0041  -0.1045 1 . 
53   CD2 CD2 . PHE PHE A A 7   7   . 0.2959 0.4609 0.3695 0.0384  -0.0006 -0.0999 1 . 
54   C   C   . PHE PHE A A 7   7   . 0.2257 0.3130 0.2879 0.0183  -0.0394 -0.0413 1 . 
55   O   O   . PHE PHE A A 7   7   . 0.2287 0.3036 0.2813 0.0148  -0.0019 -0.0665 1 . 
56   N   N   . PHE PHE A A 8   8   . 0.2075 0.3409 0.3162 0.0082  -0.0373 -0.0501 1 . 
57   CA  CA  . PHE PHE A A 8   8   . 0.2503 0.3170 0.2647 -0.0030 0.0252  -0.0730 1 . 
58   CB  CB  . PHE PHE A A 8   8   . 0.2649 0.3346 0.2737 0.0031  0.0197  -0.0745 1 . 
59   CG  CG  . PHE PHE A A 8   8   . 0.2312 0.3215 0.2604 -0.0010 -0.0032 -0.0721 1 . 
60   CD1 CD1 . PHE PHE A A 8   8   . 0.2717 0.3479 0.2685 0.0349  -0.0117 -0.0461 1 . 
61   CE1 CE1 . PHE PHE A A 8   8   . 0.2075 0.3509 0.2851 -0.0042 0.0060  -0.0403 1 . 
62   CZ  CZ  . PHE PHE A A 8   8   . 0.2109 0.3035 0.2732 -0.0082 0.0235  -0.0525 1 . 
63   CE2 CE2 . PHE PHE A A 8   8   . 0.2395 0.3283 0.2529 0.0196  -0.0152 -0.0710 1 . 
64   CD2 CD2 . PHE PHE A A 8   8   . 0.2301 0.3052 0.2748 -0.0106 -0.0056 -0.0868 1 . 
65   C   C   . PHE PHE A A 8   8   . 0.2369 0.2923 0.2775 0.0008  0.0117  -0.0595 1 . 
66   O   O   . PHE PHE A A 8   8   . 0.2438 0.3368 0.3272 0.0147  0.0526  -0.0552 1 . 
67   N   N   . ASP ASP A A 9   9   . 0.2062 0.3505 0.2713 0.0259  0.0268  -0.0609 1 . 
68   CA  CA  . ASP ASP A A 9   9   . 0.1914 0.3787 0.3199 -0.0052 0.0422  -0.0562 1 . 
69   CB  CB  . ASP ASP A A 9   9   . 0.2206 0.3999 0.3093 -0.0068 0.0470  -0.0951 1 . 
70   CG  CG  . ASP ASP A A 9   9   . 0.4045 0.4306 0.3187 -0.0283 -0.0343 -0.0870 1 . 
71   OD1 OD1 . ASP ASP A A 9   9   . 0.3250 0.4284 0.3771 -0.0315 -0.0006 -0.0903 1 . 
72   OD2 OD2 . ASP ASP A A 9   9   . 0.5048 0.5113 0.3901 0.0134  -0.1632 -0.1281 1 . 
73   C   C   . ASP ASP A A 9   9   . 0.2188 0.2806 0.3147 0.0263  -0.0085 -0.0411 1 . 
74   O   O   . ASP ASP A A 9   9   . 0.2362 0.3132 0.3370 -0.0007 0.0173  -0.0477 1 . 
75   N   N   . ILE ILE A A 10  10  . 0.2584 0.2612 0.3206 0.0223  -0.0329 -0.0426 1 . 
76   CA  CA  . ILE ILE A A 10  10  . 0.2775 0.3106 0.2773 -0.0466 0.0255  -0.0421 1 . 
77   CB  CB  . ILE ILE A A 10  10  . 0.2022 0.3667 0.2836 -0.0314 0.0135  -0.0452 1 . 
78   CG1 CG1 . ILE ILE A A 10  10  . 0.2561 0.3397 0.2709 -0.0480 0.0328  -0.0463 1 . 
79   CD1 CD1 . ILE ILE A A 10  10  . 0.2456 0.3436 0.2992 -0.0174 -0.0122 -0.0210 1 . 
80   CG2 CG2 . ILE ILE A A 10  10  . 0.2372 0.3672 0.2709 -0.0250 -0.0319 -0.0184 1 . 
81   C   C   . ILE ILE A A 10  10  . 0.2353 0.3390 0.2799 0.0296  -0.0059 -0.0319 1 . 
82   O   O   . ILE ILE A A 10  10  . 0.2288 0.3913 0.3478 -0.0026 0.0183  -0.0877 1 . 
83   N   N   . ALA ALA A A 11  11  . 0.2256 0.3899 0.2738 -0.0276 0.0503  -0.0529 1 . 
84   CA  CA  . ALA ALA A A 11  11  . 0.2373 0.3636 0.3122 -0.0221 0.0587  -0.0277 1 . 
85   CB  CB  . ALA ALA A A 11  11  . 0.2810 0.4226 0.3259 -0.0196 0.0780  -0.0034 1 . 
86   C   C   . ALA ALA A A 11  11  . 0.2214 0.3804 0.2745 -0.0162 0.0497  -0.0110 1 . 
87   O   O   . ALA ALA A A 11  11  . 0.2329 0.3961 0.3089 -0.0049 0.0373  -0.0265 1 . 
88   N   N   . VAL VAL A A 12  12  . 0.2189 0.4116 0.2796 0.0024  0.0344  -0.0675 1 . 
89   CA  CA  . VAL VAL A A 12  12  . 0.3050 0.3963 0.2952 -0.0562 -0.0339 0.0102  1 . 
90   CB  CB  . VAL VAL A A 12  12  . 0.2919 0.4024 0.3208 -0.0428 -0.0153 -0.0312 1 . 
91   CG1 CG1 . VAL VAL A A 12  12  . 0.2531 0.4684 0.3607 -0.0264 -0.0127 -0.0277 1 . 
92   CG2 CG2 . VAL VAL A A 12  12  . 0.2826 0.4774 0.3024 -0.0253 -0.0131 -0.0056 1 . 
93   C   C   . VAL VAL A A 12  12  . 0.2771 0.4010 0.3425 -0.0319 0.0128  -0.0343 1 . 
94   O   O   . VAL VAL A A 12  12  . 0.2522 0.4828 0.3351 -0.0175 0.0374  -0.0117 1 . 
95   N   N   . ASP ASP A A 13  13  . 0.2669 0.3911 0.3083 -0.0617 0.0621  -0.0396 1 . 
96   CA  CA  . ASP ASP A A 13  13  . 0.2999 0.5073 0.3334 -0.0763 0.0900  0.0196  1 . 
97   CB  CB  . ASP ASP A A 13  13  . 0.2970 0.5492 0.4208 -0.0325 0.1132  -0.0681 1 . 
98   CG  CG  . ASP ASP A A 13  13  . 0.4195 0.6456 0.3524 -0.0052 0.1274  -0.0220 1 . 
99   OD1 OD1 . ASP ASP A A 13  13  . 0.3173 0.6090 0.3521 -0.0363 0.0780  -0.0470 1 . 
100  OD2 OD2 . ASP ASP A A 13  13  . 0.4791 0.9976 0.5675 0.0791  0.1092  0.0958  1 . 
101  C   C   . ASP ASP A A 13  13  . 0.3326 0.5745 0.3477 -0.0436 0.0781  -0.0236 1 . 
102  O   O   . ASP ASP A A 13  13  . 0.3774 0.6021 0.3641 -0.0669 0.1066  -0.0042 1 . 
103  N   N   . GLY GLY A A 14  14  . 0.3522 0.4711 0.3433 -0.0482 0.0972  -0.0174 1 . 
104  CA  CA  . GLY GLY A A 14  14  . 0.3732 0.4934 0.3674 0.0179  0.0539  0.0256  1 . 
105  C   C   . GLY GLY A A 14  14  . 0.3956 0.5126 0.3086 -0.0331 0.0489  0.0287  1 . 
106  O   O   . GLY GLY A A 14  14  . 0.5197 0.6309 0.3382 -0.0163 -0.0221 -0.0358 1 . 
107  N   N   . GLU GLU A A 15  15  . 0.3078 0.5279 0.3244 -0.0165 0.0422  -0.0016 1 . 
108  CA  CA  . GLU GLU A A 15  15  . 0.3762 0.5032 0.3471 -0.0598 0.0638  -0.0202 1 . 
109  CB  CB  . GLU GLU A A 15  15  . 0.3820 0.6028 0.4190 -0.0319 0.0788  0.0133  1 . 
110  CG  CG  . GLU GLU A A 15  15  . 0.6507 0.6530 0.5300 -0.1352 0.1808  -0.0043 1 . 
111  CD  CD  . GLU GLU A A 15  15  . 0.9295 0.9513 0.5506 -0.1052 0.1300  -0.0537 1 . 
112  OE1 OE1 . GLU GLU A A 15  15  . 0.7322 1.1623 0.6215 -0.1812 0.3711  -0.2180 1 . 
113  OE2 OE2 . GLU GLU A A 15  15  . 1.1820 0.9363 0.7609 -0.0057 0.3283  0.0553  1 . 
114  C   C   . GLU GLU A A 15  15  . 0.2995 0.5365 0.2883 -0.0766 0.0459  -0.0604 1 . 
115  O   O   . GLU GLU A A 15  15  . 0.2926 0.4871 0.3057 0.0238  0.0230  -0.0935 1 . 
116  N   N   . PRO PRO A A 16  16  . 0.3559 0.4354 0.2726 -0.0408 0.0414  -0.0454 1 . 
117  CA  CA  . PRO PRO A A 16  16  . 0.3212 0.4517 0.2942 -0.0396 0.0519  -0.0554 1 . 
118  CB  CB  . PRO PRO A A 16  16  . 0.3328 0.5311 0.3543 -0.0169 -0.0140 -0.0602 1 . 
119  CG  CG  . PRO PRO A A 16  16  . 0.5072 0.5874 0.3556 -0.0882 -0.0419 -0.0540 1 . 
120  CD  CD  . PRO PRO A A 16  16  . 0.4747 0.5623 0.2918 -0.0579 0.0048  -0.0717 1 . 
121  C   C   . PRO PRO A A 16  16  . 0.3235 0.4657 0.2991 0.0397  0.0614  -0.0812 1 . 
122  O   O   . PRO PRO A A 16  16  . 0.2782 0.4552 0.3560 0.0199  0.0668  -0.0923 1 . 
123  N   N   . LEU LEU A A 17  17  . 0.1933 0.3980 0.3214 -0.0221 0.0206  -0.0602 1 . 
124  CA  CA  . LEU LEU A A 17  17  . 0.2219 0.3632 0.3201 0.0308  0.0198  -0.0658 1 . 
125  CB  CB  . LEU LEU A A 17  17  . 0.2191 0.4309 0.3199 0.0198  -0.0045 -0.0618 1 . 
126  CG  CG  . LEU LEU A A 17  17  . 0.2155 0.3859 0.3373 0.0287  -0.0160 -0.0886 1 . 
127  CD1 CD1 . LEU LEU A A 17  17  . 0.2260 0.4403 0.3653 0.0486  -0.0140 -0.0578 1 . 
128  CD2 CD2 . LEU LEU A A 17  17  . 0.2360 0.3390 0.3360 0.0001  -0.0314 -0.0600 1 . 
129  C   C   . LEU LEU A A 17  17  . 0.2484 0.3621 0.3170 0.0303  0.0330  -0.0429 1 . 
130  O   O   . LEU LEU A A 17  17  . 0.1902 0.4331 0.4532 0.0156  -0.0029 -0.0880 1 . 
131  N   N   . GLY GLY A A 18  18  . 0.2252 0.3411 0.3362 -0.0082 0.0098  -0.0983 1 . 
132  CA  CA  . GLY GLY A A 18  18  . 0.2264 0.3073 0.3087 0.0208  0.0140  -0.0823 1 . 
133  C   C   . GLY GLY A A 18  18  . 0.2048 0.2791 0.3389 0.0276  -0.0066 -0.0785 1 . 
134  O   O   . GLY GLY A A 18  18  . 0.2054 0.3092 0.3982 0.0149  0.0098  -0.0752 1 . 
135  N   N   . ARG ARG A A 19  19  . 0.2014 0.3061 0.3277 0.0254  0.0404  -0.0801 1 . 
136  CA  CA  . ARG ARG A A 19  19  . 0.1603 0.2819 0.3242 0.0135  -0.0045 -0.0566 1 . 
137  CB  CB  . ARG ARG A A 19  19  . 0.1970 0.3582 0.3129 -0.0208 0.0082  -0.0677 1 . 
138  CG  CG  . ARG ARG A A 19  19  . 0.2099 0.3606 0.3480 0.0141  0.0130  -0.0884 1 . 
139  CD  CD  . ARG ARG A A 19  19  . 0.1973 0.3888 0.3633 0.0367  -0.0096 -0.0737 1 . 
140  NE  NE  . ARG ARG A A 19  19  . 0.2482 0.3899 0.3895 0.0232  -0.0746 -0.0468 1 . 
141  CZ  CZ  . ARG ARG A A 19  19  . 0.2635 0.3943 0.3150 0.0207  -0.0348 -0.1072 1 . 
142  NH1 NH1 . ARG ARG A A 19  19  . 0.3189 0.4049 0.3924 -0.0073 -0.0892 -0.0933 1 . 
143  NH2 NH2 . ARG ARG A A 19  19  . 0.2607 0.4721 0.4100 -0.0069 0.0016  -0.1715 1 . 
144  C   C   . ARG ARG A A 19  19  . 0.2341 0.3054 0.3348 -0.0038 0.0217  -0.0543 1 . 
145  O   O   . ARG ARG A A 19  19  . 0.2335 0.3059 0.3232 -0.0209 0.0282  -0.1006 1 . 
146  N   N   . VAL VAL A A 20  20  . 0.2202 0.3717 0.3199 0.0201  0.0128  -0.0489 1 . 
147  CA  CA  . VAL VAL A A 20  20  . 0.2074 0.3126 0.3059 -0.0239 -0.0011 -0.0507 1 . 
148  CB  CB  . VAL VAL A A 20  20  . 0.2102 0.3188 0.3002 0.0133  0.0321  -0.0679 1 . 
149  CG1 CG1 . VAL VAL A A 20  20  . 0.2482 0.3127 0.3156 0.0029  -0.0121 -0.0698 1 . 
150  CG2 CG2 . VAL VAL A A 20  20  . 0.2219 0.3434 0.3360 0.0180  0.0052  -0.0844 1 . 
151  C   C   . VAL VAL A A 20  20  . 0.2330 0.2738 0.2736 -0.0198 -0.0203 -0.0751 1 . 
152  O   O   . VAL VAL A A 20  20  . 0.2284 0.3854 0.3348 0.0273  -0.0132 -0.0210 1 . 
153  N   N   . SER SER A A 21  21  . 0.1954 0.3172 0.3409 0.0143  0.0346  -0.0515 1 . 
154  CA  CA  . SER SER A A 21  21  . 0.1838 0.3711 0.3410 -0.0341 0.0123  -0.0496 1 . 
155  CB  CB  . SER SER A A 21  21  . 0.3266 0.4428 0.4467 -0.1240 -0.0445 -0.0415 1 . 
156  OG  OG  . SER SER A A 21  21  . 0.3005 0.4351 0.4609 -0.0347 0.0074  -0.0983 1 . 
157  C   C   . SER SER A A 21  21  . 0.2508 0.3294 0.3441 -0.0194 0.0185  -0.0570 1 . 
158  O   O   . SER SER A A 21  21  . 0.2536 0.3798 0.3576 0.0363  -0.0050 -0.1186 1 . 
159  N   N   . PHE PHE A A 22  22  . 0.1975 0.3090 0.3409 -0.0076 -0.0479 -0.0673 1 . 
160  CA  CA  . PHE PHE A A 22  22  . 0.2265 0.3040 0.3407 -0.0500 -0.0240 -0.0668 1 . 
161  CB  CB  . PHE PHE A A 22  22  . 0.2163 0.3182 0.3181 -0.0373 0.0243  -0.0726 1 . 
162  CG  CG  . PHE PHE A A 22  22  . 0.1866 0.2631 0.3109 0.0008  -0.0097 -0.0511 1 . 
163  CD1 CD1 . PHE PHE A A 22  22  . 0.2729 0.3160 0.2805 0.0000  -0.0158 -0.0470 1 . 
164  CE1 CE1 . PHE PHE A A 22  22  . 0.2989 0.2710 0.2888 -0.0099 -0.0071 -0.0450 1 . 
165  CZ  CZ  . PHE PHE A A 22  22  . 0.2415 0.3296 0.2891 -0.0100 -0.0082 -0.0329 1 . 
166  CE2 CE2 . PHE PHE A A 22  22  . 0.2056 0.3835 0.2960 -0.0322 0.0068  0.0112  1 . 
167  CD2 CD2 . PHE PHE A A 22  22  . 0.2130 0.2970 0.3167 -0.0320 -0.0115 -0.0331 1 . 
168  C   C   . PHE PHE A A 22  22  . 0.2205 0.2829 0.3250 -0.0222 -0.0146 -0.0786 1 . 
169  O   O   . PHE PHE A A 22  22  . 0.2073 0.3620 0.3312 -0.0228 -0.0172 -0.0473 1 . 
170  N   N   . GLU GLU A A 23  23  . 0.1687 0.2949 0.3485 -0.0008 0.0298  -0.0792 1 . 
171  CA  CA  . GLU GLU A A 23  23  . 0.1883 0.3316 0.3426 -0.0272 0.0353  -0.1014 1 . 
172  CB  CB  . GLU GLU A A 23  23  . 0.2837 0.3543 0.3618 -0.0615 0.0372  -0.0924 1 . 
173  CG  CG  . GLU GLU A A 23  23  . 0.2596 0.3435 0.4453 -0.0556 0.0080  -0.0941 1 . 
174  CD  CD  . GLU GLU A A 23  23  . 0.3052 0.3974 0.4762 -0.0266 0.0118  -0.0270 1 . 
175  OE1 OE1 . GLU GLU A A 23  23  . 0.3389 0.3753 0.6105 -0.0250 0.0237  -0.0035 1 . 
176  OE2 OE2 . GLU GLU A A 23  23  . 0.4010 0.4208 0.5649 -0.0794 0.1158  -0.0358 1 . 
177  C   C   . GLU GLU A A 23  23  . 0.2308 0.2759 0.3117 -0.0278 0.0317  -0.0573 1 . 
178  O   O   . GLU GLU A A 23  23  . 0.1897 0.3428 0.3496 -0.0118 0.0261  -0.0946 1 . 
179  N   N   . LEU LEU A A 24  24  . 0.2270 0.2723 0.3305 -0.0383 -0.0223 -0.0581 1 . 
180  CA  CA  . LEU LEU A A 24  24  . 0.2039 0.3147 0.2955 -0.0549 0.0394  -0.0552 1 . 
181  CB  CB  . LEU LEU A A 24  24  . 0.2242 0.3179 0.2948 -0.0635 0.0121  -0.0772 1 . 
182  CG  CG  . LEU LEU A A 24  24  . 0.2134 0.3099 0.2830 -0.0723 -0.0250 -0.0483 1 . 
183  CD1 CD1 . LEU LEU A A 24  24  . 0.2553 0.3053 0.3893 -0.0180 -0.0093 -0.0563 1 . 
184  CD2 CD2 . LEU LEU A A 24  24  . 0.1690 0.3643 0.3184 -0.0486 -0.0158 -0.0606 1 . 
185  C   C   . LEU LEU A A 24  24  . 0.2133 0.3219 0.3237 -0.0912 0.0328  -0.0717 1 . 
186  O   O   . LEU LEU A A 24  24  . 0.2164 0.3384 0.3634 -0.0694 0.0012  -0.0890 1 . 
187  N   N   . PHE PHE A A 25  25  . 0.2180 0.3292 0.3013 -0.0507 0.0443  -0.0429 1 . 
188  CA  CA  . PHE PHE A A 25  25  . 0.2578 0.3325 0.3088 -0.0670 0.0874  -0.0942 1 . 
189  CB  CB  . PHE PHE A A 25  25  . 0.1995 0.3685 0.3592 -0.0472 0.0607  -0.0379 1 . 
190  CG  CG  . PHE PHE A A 25  25  . 0.3006 0.3254 0.3794 -0.0032 0.0349  -0.0221 1 . 
191  CD1 CD1 . PHE PHE A A 25  25  . 0.3845 0.3181 0.4471 0.0494  -0.0209 -0.0286 1 . 
192  CE1 CE1 . PHE PHE A A 25  25  . 0.3935 0.4634 0.5015 0.0789  -0.0299 -0.0773 1 . 
193  CZ  CZ  . PHE PHE A A 25  25  . 0.2867 0.3922 0.4579 0.0142  0.0963  -0.0150 1 . 
194  CE2 CE2 . PHE PHE A A 25  25  . 0.3125 0.3424 0.4995 -0.0225 0.0846  -0.0020 1 . 
195  CD2 CD2 . PHE PHE A A 25  25  . 0.2934 0.3344 0.4323 -0.0230 0.0387  -0.0384 1 . 
196  C   C   . PHE PHE A A 25  25  . 0.2785 0.3264 0.3522 -0.0408 0.0447  -0.0745 1 . 
197  O   O   . PHE PHE A A 25  25  . 0.2116 0.3849 0.3595 -0.0774 0.0406  -0.0836 1 . 
198  N   N   . ALA ALA A A 26  26  . 0.2148 0.3498 0.3912 -0.0344 0.0143  -0.1147 1 . 
199  CA  CA  . ALA ALA A A 26  26  . 0.2696 0.3194 0.4008 -0.0222 0.0683  -0.0296 1 . 
200  CB  CB  . ALA ALA A A 26  26  . 0.2567 0.4493 0.4285 -0.0308 0.0310  -0.0681 1 . 
201  C   C   . ALA ALA A A 26  26  . 0.2768 0.3457 0.3799 -0.0373 0.0505  -0.0141 1 . 
202  O   O   . ALA ALA A A 26  26  . 0.1938 0.4243 0.4615 -0.0589 0.0458  -0.0878 1 . 
203  N   N   . ASP ASP A A 27  27  . 0.1969 0.3514 0.3840 -0.0655 0.0018  -0.0685 1 . 
204  CA  CA  . ASP ASP A A 27  27  . 0.3149 0.3890 0.4290 -0.0971 0.0663  -0.0424 1 . 
205  CB  CB  . ASP ASP A A 27  27  . 0.3617 0.4006 0.5342 -0.1052 0.0712  -0.0729 1 . 
206  CG  CG  . ASP ASP A A 27  27  . 0.4282 0.4069 0.5189 -0.0981 -0.0017 -0.0426 1 . 
207  OD1 OD1 . ASP ASP A A 27  27  . 0.4193 0.3831 0.4772 -0.0920 0.0734  -0.0608 1 . 
208  OD2 OD2 . ASP ASP A A 27  27  . 0.5259 0.4500 0.8613 -0.0402 0.0416  -0.0109 1 . 
209  C   C   . ASP ASP A A 27  27  . 0.2761 0.4370 0.4359 -0.1260 0.0696  -0.0780 1 . 
210  O   O   . ASP ASP A A 27  27  . 0.3308 0.6586 0.5066 -0.2352 0.1384  -0.1212 1 . 
211  N   N   . LYS LYS A A 28  28  . 0.2626 0.3221 0.3922 -0.0886 0.0584  -0.0712 1 . 
212  CA  CA  . LYS LYS A A 28  28  . 0.2462 0.3800 0.3525 -0.0428 0.0450  -0.0147 1 . 
213  CB  CB  . LYS LYS A A 28  28  . 0.3858 0.4524 0.4145 0.0126  -0.0452 -0.0070 1 . 
214  CG  CG  . LYS LYS A A 28  28  . 0.5592 0.4744 0.5434 0.0904  -0.0277 -0.0392 1 . 
215  CD  CD  . LYS LYS A A 28  28  . 0.6822 0.5724 0.5274 0.0315  -0.0464 0.0073  1 . 
216  CE  CE  . LYS LYS A A 28  28  . 0.7951 0.5619 0.6542 0.0630  -0.0709 -0.0150 1 . 
217  NZ  NZ  . LYS LYS A A 28  28  . 0.9437 0.6143 0.7717 0.1052  -0.0107 -0.0455 1 . 
218  C   C   . LYS LYS A A 28  28  . 0.2143 0.3652 0.3202 -0.0084 0.0172  0.0047  1 . 
219  O   O   . LYS LYS A A 28  28  . 0.1752 0.3699 0.3364 -0.0734 0.0296  -0.0050 1 . 
220  N   N   . VAL VAL A A 29  29  . 0.1999 0.2816 0.2933 -0.0178 0.0172  -0.0363 1 . 
221  CA  CA  . VAL VAL A A 29  29  . 0.1820 0.2768 0.3049 -0.0335 0.0079  -0.0176 1 . 
222  CB  CB  . VAL VAL A A 29  29  . 0.1469 0.3768 0.3328 0.0094  0.0065  0.0064  1 . 
223  CG1 CG1 . VAL VAL A A 29  29  . 0.2399 0.3854 0.3644 -0.0080 -0.0525 -0.0894 1 . 
224  CG2 CG2 . VAL VAL A A 29  29  . 0.2379 0.3476 0.4151 0.0028  -0.0200 -0.0730 1 . 
225  C   C   . VAL VAL A A 29  29  . 0.1833 0.3062 0.2714 -0.0147 0.0268  -0.0442 1 . 
226  O   O   . VAL VAL A A 29  29  . 0.1463 0.3030 0.2840 -0.0144 0.0130  -0.0260 1 . 
227  N   N   . PRO PRO A A 30  30  . 0.1745 0.3667 0.3026 -0.0449 0.0122  -0.0309 1 . 
228  CA  CA  . PRO PRO A A 30  30  . 0.1626 0.3413 0.3448 -0.0135 -0.0065 -0.0165 1 . 
229  CB  CB  . PRO PRO A A 30  30  . 0.1787 0.3252 0.3698 -0.0456 -0.0241 0.0033  1 . 
230  CG  CG  . PRO PRO A A 30  30  . 0.1915 0.3847 0.3640 -0.0016 -0.0023 0.0084  1 . 
231  CD  CD  . PRO PRO A A 30  30  . 0.1849 0.3678 0.3340 -0.0229 0.0178  -0.0053 1 . 
232  C   C   . PRO PRO A A 30  30  . 0.1441 0.3365 0.3103 0.0014  -0.0105 -0.0380 1 . 
233  O   O   . PRO PRO A A 30  30  . 0.1897 0.3632 0.3280 -0.0203 -0.0095 -0.0223 1 . 
234  N   N   . LYS LYS A A 31  31  . 0.1480 0.3518 0.2847 -0.0208 0.0081  -0.0312 1 . 
235  CA  CA  . LYS LYS A A 31  31  . 0.1476 0.3258 0.3170 -0.0067 -0.0299 -0.0459 1 . 
236  CB  CB  . LYS LYS A A 31  31  . 0.1614 0.3679 0.3151 -0.0061 0.0201  -0.0240 1 . 
237  CG  CG  . LYS LYS A A 31  31  . 0.1743 0.3555 0.3057 0.0125  0.0157  -0.0354 1 . 
238  CD  CD  . LYS LYS A A 31  31  . 0.2502 0.3495 0.3860 0.0503  0.0577  -0.0401 1 . 
239  CE  CE  . LYS LYS A A 31  31  . 0.3045 0.3531 0.3626 0.0626  0.0096  -0.0266 1 . 
240  NZ  NZ  . LYS LYS A A 31  31  . 0.3322 0.4734 0.3809 0.0683  0.0247  -0.0633 1 . 
241  C   C   . LYS LYS A A 31  31  . 0.1685 0.3168 0.2859 0.0027  0.0001  -0.0250 1 . 
242  O   O   . LYS LYS A A 31  31  . 0.1545 0.3096 0.3151 -0.0166 0.0047  -0.0175 1 . 
243  N   N   . THR THR A A 32  32  . 0.1684 0.2943 0.2811 -0.0159 0.0211  -0.0040 1 . 
244  CA  CA  . THR THR A A 32  32  . 0.1588 0.3020 0.2675 -0.0191 0.0194  -0.0338 1 . 
245  CB  CB  . THR THR A A 32  32  . 0.1679 0.2736 0.2695 -0.0172 -0.0096 -0.0398 1 . 
246  OG1 OG1 . THR THR A A 32  32  . 0.1788 0.2779 0.2837 -0.0095 -0.0202 -0.0419 1 . 
247  CG2 CG2 . THR THR A A 32  32  . 0.1690 0.2497 0.2866 -0.0018 0.0067  -0.0082 1 . 
248  C   C   . THR THR A A 32  32  . 0.1987 0.2682 0.2629 0.0000  0.0133  -0.0116 1 . 
249  O   O   . THR THR A A 32  32  . 0.1537 0.3218 0.2600 -0.0410 -0.0045 -0.0027 1 . 
250  N   N   . ALA ALA A A 33  33  . 0.1707 0.2881 0.2772 0.0027  0.0145  -0.0183 1 . 
251  CA  CA  . ALA ALA A A 33  33  . 0.1707 0.2514 0.2918 -0.0123 0.0037  -0.0245 1 . 
252  CB  CB  . ALA ALA A A 33  33  . 0.1808 0.2582 0.3336 -0.0130 0.0059  -0.0359 1 . 
253  C   C   . ALA ALA A A 33  33  . 0.1421 0.3276 0.2803 -0.0182 0.0024  -0.0201 1 . 
254  O   O   . ALA ALA A A 33  33  . 0.1556 0.3283 0.2947 -0.0249 -0.0063 -0.0298 1 . 
255  N   N   . GLU GLU A A 34  34  . 0.1592 0.3216 0.3075 0.0164  0.0234  -0.0259 1 . 
256  CA  CA  . GLU GLU A A 34  34  . 0.1913 0.3283 0.3090 0.0027  0.0410  -0.0174 1 . 
257  CB  CB  . GLU GLU A A 34  34  . 0.1916 0.3736 0.3250 0.0221  0.0068  -0.0277 1 . 
258  CG  CG  . GLU GLU A A 34  34  . 0.1975 0.4091 0.3257 0.0002  -0.0233 -0.0139 1 . 
259  CD  CD  . GLU GLU A A 34  34  . 0.1655 0.3667 0.3393 -0.0394 -0.0146 0.0040  1 . 
260  OE1 OE1 . GLU GLU A A 34  34  . 0.2563 0.3822 0.3396 -0.0439 -0.0352 -0.0404 1 . 
261  OE2 OE2 . GLU GLU A A 34  34  . 0.3262 0.4590 0.3305 0.0198  -0.0372 0.0198  1 . 
262  C   C   . GLU GLU A A 34  34  . 0.1806 0.3260 0.2524 -0.0150 -0.0114 -0.0209 1 . 
263  O   O   . GLU GLU A A 34  34  . 0.1368 0.3751 0.2829 -0.0005 -0.0088 -0.0227 1 . 
264  N   N   . ASN ASN A A 35  35  . 0.1827 0.2906 0.2577 -0.0242 0.0035  -0.0195 1 . 
265  CA  CA  . ASN ASN A A 35  35  . 0.1846 0.2704 0.2780 -0.0087 0.0068  -0.0106 1 . 
266  CB  CB  . ASN ASN A A 35  35  . 0.1627 0.3207 0.2877 -0.0021 0.0307  -0.0308 1 . 
267  CG  CG  . ASN ASN A A 35  35  . 0.1978 0.2389 0.2379 0.0357  0.0059  -0.0108 1 . 
268  OD1 OD1 . ASN ASN A A 35  35  . 0.1744 0.2655 0.3160 0.0097  0.0001  0.0280  1 . 
269  ND2 ND2 . ASN ASN A A 35  35  . 0.1762 0.2892 0.2522 -0.0097 0.0002  0.0056  1 . 
270  C   C   . ASN ASN A A 35  35  . 0.1985 0.3188 0.2447 0.0034  -0.0007 -0.0158 1 . 
271  O   O   . ASN ASN A A 35  35  . 0.1427 0.3527 0.2578 0.0002  -0.0218 -0.0170 1 . 
272  N   N   . PHE PHE A A 36  36  . 0.1836 0.3000 0.2602 -0.0117 0.0071  -0.0161 1 . 
273  CA  CA  . PHE PHE A A 36  36  . 0.1867 0.2969 0.2594 0.0025  0.0041  -0.0176 1 . 
274  CB  CB  . PHE PHE A A 36  36  . 0.1845 0.3171 0.2588 0.0204  -0.0148 -0.0451 1 . 
275  CG  CG  . PHE PHE A A 36  36  . 0.1864 0.2566 0.2795 0.0010  0.0081  -0.0225 1 . 
276  CD1 CD1 . PHE PHE A A 36  36  . 0.1999 0.2616 0.2840 0.0111  -0.0064 -0.0160 1 . 
277  CE1 CE1 . PHE PHE A A 36  36  . 0.2427 0.3293 0.2616 0.0381  0.0083  -0.0620 1 . 
278  CZ  CZ  . PHE PHE A A 36  36  . 0.2341 0.3065 0.2951 -0.0058 0.0107  0.0106  1 . 
279  CE2 CE2 . PHE PHE A A 36  36  . 0.1907 0.2888 0.2665 -0.0175 0.0165  0.0261  1 . 
280  CD2 CD2 . PHE PHE A A 36  36  . 0.2098 0.2381 0.2769 -0.0043 0.0024  -0.0253 1 . 
281  C   C   . PHE PHE A A 36  36  . 0.2189 0.2736 0.2655 -0.0418 -0.0056 -0.0180 1 . 
282  O   O   . PHE PHE A A 36  36  . 0.1529 0.3108 0.2896 -0.0179 -0.0071 -0.0105 1 . 
283  N   N   . ARG ARG A A 37  37  . 0.1535 0.3404 0.2900 -0.0165 0.0103  -0.0443 1 . 
284  CA  CA  . ARG ARG A A 37  37  . 0.1678 0.3021 0.2831 -0.0287 0.0172  -0.0291 1 . 
285  CB  CB  . ARG ARG A A 37  37  . 0.2366 0.3206 0.3024 -0.0752 0.0218  -0.0458 1 . 
286  CG  CG  . ARG ARG A A 37  37  . 0.2077 0.3452 0.2886 -0.0570 -0.0321 -0.0528 1 . 
287  CD  CD  . ARG ARG A A 37  37  . 0.2171 0.3300 0.3389 -0.0523 -0.0230 -0.0234 1 . 
288  NE  NE  . ARG ARG A A 37  37  . 0.2164 0.3624 0.3174 -0.0115 -0.0353 -0.0510 1 . 
289  CZ  CZ  . ARG ARG A A 37  37  . 0.1888 0.4536 0.3180 -0.0177 -0.0410 -0.0359 1 . 
290  NH1 NH1 . ARG ARG A A 37  37  . 0.2537 0.5393 0.3093 -0.0094 -0.0313 -0.0345 1 . 
291  NH2 NH2 . ARG ARG A A 37  37  . 0.2192 0.4486 0.3718 -0.0095 0.0062  0.0127  1 . 
292  C   C   . ARG ARG A A 37  37  . 0.1745 0.3404 0.2872 -0.0298 -0.0341 -0.0249 1 . 
293  O   O   . ARG ARG A A 37  37  . 0.1837 0.3719 0.2923 -0.0065 -0.0192 -0.0365 1 . 
294  N   N   . ALA ALA A A 38  38  . 0.1846 0.3455 0.3023 -0.0210 0.0080  -0.0316 1 . 
295  CA  CA  . ALA ALA A A 38  38  . 0.1840 0.3772 0.2920 -0.0139 0.0009  -0.0228 1 . 
296  CB  CB  . ALA ALA A A 38  38  . 0.1730 0.3818 0.3163 0.0113  -0.0385 -0.0122 1 . 
297  C   C   . ALA ALA A A 38  38  . 0.2046 0.3572 0.2689 -0.0231 -0.0202 -0.0058 1 . 
298  O   O   . ALA ALA A A 38  38  . 0.2184 0.3620 0.2960 0.0181  -0.0304 -0.0113 1 . 
299  N   N   . LEU LEU A A 39  39  . 0.1800 0.3045 0.2691 0.0059  -0.0118 -0.0096 1 . 
300  CA  CA  . LEU LEU A A 39  39  . 0.2202 0.3075 0.2380 -0.0227 0.0044  0.0026  1 . 
301  CB  CB  . LEU LEU A A 39  39  . 0.2025 0.3060 0.2561 0.0070  -0.0004 -0.0156 1 . 
302  CG  CG  . LEU LEU A A 39  39  . 0.1884 0.2767 0.2760 -0.0118 -0.0121 -0.0308 1 . 
303  CD1 CD1 . LEU LEU A A 39  39  . 0.1889 0.2970 0.2848 0.0144  -0.0101 -0.0452 1 . 
304  CD2 CD2 . LEU LEU A A 39  39  . 0.2178 0.3023 0.3047 -0.0217 -0.0069 -0.0305 1 . 
305  C   C   . LEU LEU A A 39  39  . 0.2595 0.2969 0.2491 -0.0171 -0.0091 -0.0199 1 . 
306  O   O   . LEU LEU A A 39  39  . 0.2164 0.3409 0.2719 -0.0160 -0.0141 -0.0053 1 . 
307  N   N   . SER SER A A 40  40  . 0.1748 0.3187 0.2718 0.0062  0.0131  -0.0069 1 . 
308  CA  CA  . SER SER A A 40  40  . 0.2103 0.3133 0.2748 0.0017  0.0176  -0.0201 1 . 
309  CB  CB  . SER SER A A 40  40  . 0.1957 0.3425 0.2674 -0.0064 0.0232  -0.0158 1 . 
310  OG  OG  . SER SER A A 40  40  . 0.1898 0.3657 0.2794 -0.0114 -0.0066 -0.0243 1 . 
311  C   C   . SER SER A A 40  40  . 0.2390 0.3827 0.2827 -0.0373 0.0094  -0.0540 1 . 
312  O   O   . SER SER A A 40  40  . 0.2165 0.4007 0.2788 0.0107  -0.0021 -0.0644 1 . 
313  N   N   . THR THR A A 41  41  . 0.2330 0.4310 0.3029 -0.0160 -0.0236 -0.0522 1 . 
314  CA  CA  . THR THR A A 41  41  . 0.2029 0.4201 0.3010 -0.0142 -0.0113 -0.0603 1 . 
315  CB  CB  . THR THR A A 41  41  . 0.2236 0.3998 0.2851 -0.0193 -0.0570 -0.0524 1 . 
316  OG1 OG1 . THR THR A A 41  41  . 0.2295 0.4503 0.3125 0.0218  -0.0237 -0.0435 1 . 
317  CG2 CG2 . THR THR A A 41  41  . 0.2469 0.4077 0.3341 0.0073  -0.0488 -0.0617 1 . 
318  C   C   . THR THR A A 41  41  . 0.2125 0.4348 0.2974 -0.0183 -0.0168 -0.0442 1 . 
319  O   O   . THR THR A A 41  41  . 0.3867 0.4787 0.2871 -0.0208 -0.0094 -0.0363 1 . 
320  N   N   . GLY GLY A A 42  42  . 0.2204 0.4291 0.2883 -0.0115 -0.0563 -0.0361 1 . 
321  CA  CA  . GLY GLY A A 42  42  . 0.2512 0.4258 0.3318 0.0110  -0.0108 -0.0069 1 . 
322  C   C   . GLY GLY A A 42  42  . 0.2717 0.4066 0.3557 0.0248  -0.0248 -0.0100 1 . 
323  O   O   . GLY GLY A A 42  42  . 0.2567 0.4990 0.4034 0.0230  -0.0438 0.0427  1 . 
324  N   N   . GLU GLU A A 43  43  . 0.2441 0.4926 0.3730 0.0103  -0.0839 0.0433  1 . 
325  CA  CA  . GLU GLU A A 43  43  . 0.2627 0.4884 0.4232 0.0189  -0.0907 0.0957  1 . 
326  CB  CB  . GLU GLU A A 43  43  . 0.3108 0.5364 0.3872 -0.0143 -0.0953 0.1300  1 . 
327  CG  CG  . GLU GLU A A 43  43  . 0.2398 0.4952 0.3858 -0.0076 -0.0657 0.0602  1 . 
328  CD  CD  . GLU GLU A A 43  43  . 0.2733 0.4557 0.4275 0.0122  -0.0364 0.0787  1 . 
329  OE1 OE1 . GLU GLU A A 43  43  . 0.2307 0.5389 0.4209 0.0054  -0.0616 0.0111  1 . 
330  OE2 OE2 . GLU GLU A A 43  43  . 0.2628 0.5857 0.4275 -0.0002 -0.0228 0.0738  1 . 
331  C   C   . GLU GLU A A 43  43  . 0.3325 0.5353 0.3304 0.0250  -0.0826 0.0297  1 . 
332  O   O   . GLU GLU A A 43  43  . 0.3578 0.5206 0.3965 0.0254  -0.1028 0.0777  1 . 
333  N   N   . LYS LYS A A 44  44  . 0.1796 0.4054 0.3608 -0.0085 -0.0651 0.0659  1 . 
334  CA  CA  . LYS LYS A A 44  44  . 0.2988 0.4010 0.4261 0.0707  -0.0730 0.0798  1 . 
335  CB  CB  . LYS LYS A A 44  44  . 0.2749 0.4581 0.4630 -0.0025 -0.0621 0.0170  1 . 
336  CG  CG  . LYS LYS A A 44  44  . 0.3372 0.4325 0.4158 -0.0052 -0.1126 0.0118  1 . 
337  CD  CD  . LYS LYS A A 44  44  . 0.2966 0.4421 0.4082 0.0098  0.0065  0.0064  1 . 
338  CE  CE  . LYS LYS A A 44  44  . 0.3621 0.5028 0.4362 -0.0333 -0.0677 0.0475  1 . 
339  NZ  NZ  . LYS LYS A A 44  44  . 0.3423 0.5716 0.5042 -0.0235 -0.0193 0.0133  1 . 
340  C   C   . LYS LYS A A 44  44  . 0.3199 0.4493 0.3959 0.0307  -0.0498 0.0478  1 . 
341  O   O   . LYS LYS A A 44  44  . 0.3340 0.4616 0.4935 0.0501  -0.0357 0.0396  1 . 
342  N   N   . GLY GLY A A 45  45  . 0.2493 0.5496 0.4147 -0.0114 -0.0505 0.1118  1 . 
343  CA  CA  . GLY GLY A A 45  45  . 0.2714 0.5226 0.4128 -0.0142 -0.0671 0.1231  1 . 
344  C   C   . GLY GLY A A 45  45  . 0.3163 0.4662 0.3531 -0.0124 -0.0710 0.0813  1 . 
345  O   O   . GLY GLY A A 45  45  . 0.2755 0.5030 0.4336 -0.0058 -0.0459 0.1259  1 . 
346  N   N   . PHE PHE A A 46  46  . 0.2260 0.4058 0.3631 -0.0109 -0.0375 0.0728  1 . 
347  CA  CA  . PHE PHE A A 46  46  . 0.2039 0.3577 0.3397 0.0242  -0.0207 0.0455  1 . 
348  CB  CB  . PHE PHE A A 46  46  . 0.2427 0.3830 0.3753 0.0422  -0.0274 0.0388  1 . 
349  CG  CG  . PHE PHE A A 46  46  . 0.2620 0.3713 0.3732 0.0555  -0.0092 0.0369  1 . 
350  CD1 CD1 . PHE PHE A A 46  46  . 0.2731 0.3808 0.3851 0.0386  -0.0089 0.0353  1 . 
351  CE1 CE1 . PHE PHE A A 46  46  . 0.3624 0.4263 0.3834 0.0664  0.0081  0.0831  1 . 
352  CZ  CZ  . PHE PHE A A 46  46  . 0.2973 0.3650 0.4199 0.0389  0.0697  0.0820  1 . 
353  CE2 CE2 . PHE PHE A A 46  46  . 0.2560 0.3811 0.4012 0.0074  0.0146  0.0728  1 . 
354  CD2 CD2 . PHE PHE A A 46  46  . 0.2467 0.4450 0.3697 0.0616  0.0094  0.0728  1 . 
355  C   C   . PHE PHE A A 46  46  . 0.2287 0.3357 0.3376 -0.0020 -0.0297 0.0209  1 . 
356  O   O   . PHE PHE A A 46  46  . 0.1894 0.3758 0.3527 -0.0125 -0.0279 0.0331  1 . 
357  N   N   . GLY GLY A A 47  47  . 0.1895 0.3244 0.3057 0.0104  0.0028  0.0272  1 . 
358  CA  CA  . GLY GLY A A 47  47  . 0.1993 0.3080 0.2844 0.0256  0.0164  -0.0102 1 . 
359  C   C   . GLY GLY A A 47  47  . 0.1962 0.2930 0.2558 0.0087  0.0026  0.0211  1 . 
360  O   O   . GLY GLY A A 47  47  . 0.2307 0.3034 0.3023 -0.0073 0.0036  0.0021  1 . 
361  N   N   . TYR TYR A A 48  48  . 0.1826 0.3239 0.2790 0.0035  -0.0286 0.0268  1 . 
362  CA  CA  . TYR TYR A A 48  48  . 0.1982 0.2925 0.2302 0.0196  -0.0313 -0.0103 1 . 
363  CB  CB  . TYR TYR A A 48  48  . 0.2065 0.3269 0.2568 0.0131  -0.0208 -0.0163 1 . 
364  CG  CG  . TYR TYR A A 48  48  . 0.2115 0.2731 0.2366 -0.0165 -0.0229 0.0073  1 . 
365  CD1 CD1 . TYR TYR A A 48  48  . 0.1712 0.2939 0.2864 -0.0105 -0.0077 -0.0318 1 . 
366  CE1 CE1 . TYR TYR A A 48  48  . 0.2176 0.3209 0.2936 -0.0253 0.0088  -0.0309 1 . 
367  CZ  CZ  . TYR TYR A A 48  48  . 0.2056 0.2734 0.2406 0.0149  -0.0074 -0.0053 1 . 
368  OH  OH  . TYR TYR A A 48  48  . 0.1868 0.3043 0.2489 0.0024  0.0022  -0.0287 1 . 
369  CE2 CE2 . TYR TYR A A 48  48  . 0.1996 0.2862 0.2565 -0.0246 -0.0155 -0.0154 1 . 
370  CD2 CD2 . TYR TYR A A 48  48  . 0.2090 0.2864 0.2624 -0.0303 -0.0210 -0.0105 1 . 
371  C   C   . TYR TYR A A 48  48  . 0.2220 0.3476 0.2562 0.0211  -0.0006 -0.0181 1 . 
372  O   O   . TYR TYR A A 48  48  . 0.2127 0.3554 0.2734 0.0047  -0.0146 0.0119  1 . 
373  N   N   . LYS LYS A A 49  49  . 0.2475 0.3357 0.2458 -0.0028 0.0107  0.0204  1 . 
374  CA  CA  . LYS LYS A A 49  49  . 0.3079 0.3277 0.2411 -0.0101 0.0160  -0.0231 1 . 
375  CB  CB  . LYS LYS A A 49  49  . 0.2893 0.4220 0.2471 0.0209  0.0113  -0.0027 1 . 
376  CG  CG  . LYS LYS A A 49  49  . 0.3131 0.4236 0.2618 -0.0329 0.0295  -0.0318 1 . 
377  CD  CD  . LYS LYS A A 49  49  . 0.4424 0.5584 0.2811 -0.0189 -0.0289 -0.0523 1 . 
378  CE  CE  . LYS LYS A A 49  49  . 0.5620 0.5706 0.3515 -0.0019 -0.0100 -0.1321 1 . 
379  NZ  NZ  . LYS LYS A A 49  49  . 0.6067 0.7750 0.3710 0.0055  -0.0627 -0.0657 1 . 
380  C   C   . LYS LYS A A 49  49  . 0.2197 0.3527 0.2918 0.0024  -0.0096 -0.0049 1 . 
381  O   O   . LYS LYS A A 49  49  . 0.2932 0.3706 0.3077 -0.0154 0.0201  0.0303  1 . 
382  N   N   . GLY GLY A A 50  50  . 0.2199 0.3765 0.2845 0.0033  0.0231  0.0391  1 . 
383  CA  CA  . GLY GLY A A 50  50  . 0.2779 0.4248 0.2328 -0.0501 0.0353  0.0568  1 . 
384  C   C   . GLY GLY A A 50  50  . 0.3354 0.4138 0.2757 -0.0739 0.0298  0.0002  1 . 
385  O   O   . GLY GLY A A 50  50  . 0.3465 0.4603 0.3525 -0.1092 0.0245  0.0666  1 . 
386  N   N   . SER SER A A 51  51  . 0.2254 0.4225 0.2651 -0.0282 0.0138  0.0103  1 . 
387  CA  CA  . SER SER A A 51  51  . 0.2496 0.3582 0.2996 -0.0165 0.0209  -0.0076 1 . 
388  CB  CB  . SER SER A A 51  51  . 0.2789 0.3145 0.3178 0.0209  0.0306  -0.0453 1 . 
389  OG  OG  . SER SER A A 51  51  . 0.2157 0.3492 0.3036 -0.0057 -0.0002 -0.0115 1 . 
390  C   C   . SER SER A A 51  51  . 0.2032 0.3048 0.2954 -0.0457 0.0280  -0.0047 1 . 
391  O   O   . SER SER A A 51  51  . 0.1991 0.3115 0.3200 -0.0050 -0.0099 0.0048  1 . 
392  N   N   . CYS CYS A A 52  52  . 0.2846 0.3480 0.2560 0.0093  0.0168  -0.0286 1 . 
393  CA  CA  A CYS CYS A A 52  52  . 0.2042 0.3587 0.2824 -0.0355 0.0208  -0.0011 1 . 
394  CA  CA  B CYS CYS A A 52  52  . 0.2769 0.4013 0.2881 0.0168  0.0312  0.0148  1 . 
395  CB  CB  A CYS CYS A A 52  52  . 0.2325 0.3531 0.2514 -0.0662 0.0005  0.0835  1 . 
396  CB  CB  B CYS CYS A A 52  52  . 0.3402 0.3912 0.5206 -0.0277 0.0231  0.0465  1 . 
397  SG  SG  A CYS CYS A A 52  52  . 0.4365 0.3562 0.4991 -0.0996 -0.0325 0.0255  1 . 
398  SG  SG  B CYS CYS A A 52  52  . 0.5895 0.7995 0.5506 0.0525  -0.0711 0.0377  1 . 
399  C   C   . CYS CYS A A 52  52  . 0.2585 0.2849 0.2887 -0.0030 0.0294  0.0226  1 . 
400  O   O   . CYS CYS A A 52  52  . 0.2657 0.4972 0.2680 0.0474  0.0536  0.0551  1 . 
401  N   N   . PHE PHE A A 53  53  . 0.1991 0.3596 0.3027 0.0062  0.0496  -0.0087 1 . 
402  CA  CA  . PHE PHE A A 53  53  . 0.1962 0.3817 0.2917 -0.0356 0.0270  0.0154  1 . 
403  CB  CB  . PHE PHE A A 53  53  . 0.2051 0.4020 0.3526 -0.0410 0.0561  0.0130  1 . 
404  CG  CG  . PHE PHE A A 53  53  . 0.2054 0.3921 0.3095 -0.0139 0.0332  -0.0112 1 . 
405  CD1 CD1 . PHE PHE A A 53  53  . 0.3149 0.4293 0.2881 0.0258  0.0365  0.0145  1 . 
406  CE1 CE1 . PHE PHE A A 53  53  . 0.3687 0.3149 0.2539 0.0363  0.0207  -0.0443 1 . 
407  CZ  CZ  . PHE PHE A A 53  53  . 0.2626 0.3682 0.2834 -0.0170 0.0285  -0.0610 1 . 
408  CE2 CE2 . PHE PHE A A 53  53  . 0.2418 0.3265 0.2571 0.0011  0.0382  -0.0269 1 . 
409  CD2 CD2 . PHE PHE A A 53  53  . 0.1930 0.3755 0.2657 0.0051  0.0363  -0.0247 1 . 
410  C   C   . PHE PHE A A 53  53  . 0.2060 0.4030 0.2866 -0.0369 0.0238  0.0096  1 . 
411  O   O   . PHE PHE A A 53  53  . 0.1974 0.5254 0.3473 -0.0149 0.0617  0.0627  1 . 
412  N   N   . HIS HIS A A 54  54  . 0.1728 0.3003 0.3467 -0.0359 -0.0210 0.0465  1 . 
413  CA  CA  . HIS HIS A A 54  54  . 0.2609 0.3061 0.4197 -0.0534 -0.0354 0.0295  1 . 
414  CB  CB  . HIS HIS A A 54  54  . 0.2080 0.3624 0.5158 -0.0146 -0.0745 -0.0005 1 . 
415  CG  CG  . HIS HIS A A 54  54  . 0.2275 0.3525 0.4270 -0.0139 -0.0801 -0.0189 1 . 
416  ND1 ND1 . HIS HIS A A 54  54  . 0.2634 0.3271 0.4444 -0.0229 -0.1066 -0.0389 1 . 
417  CE1 CE1 . HIS HIS A A 54  54  . 0.2752 0.3017 0.4244 0.0460  -0.0607 -0.0239 1 . 
418  NE2 NE2 . HIS HIS A A 54  54  . 0.3131 0.3233 0.4685 0.0099  -0.0742 -0.0150 1 . 
419  CD2 CD2 . HIS HIS A A 54  54  . 0.2915 0.3599 0.4300 -0.0112 -0.0820 0.0261  1 . 
420  C   C   . HIS HIS A A 54  54  . 0.2676 0.3312 0.3916 -0.0882 -0.0426 0.0281  1 . 
421  O   O   . HIS HIS A A 54  54  . 0.1858 0.3679 0.4717 -0.0549 -0.0425 0.0115  1 . 
422  N   N   . ARG ARG A A 55  55  . 0.1596 0.3021 0.3301 -0.0173 -0.0219 0.0012  1 . 
423  CA  CA  . ARG ARG A A 55  55  . 0.2083 0.3055 0.3368 0.0122  -0.0353 0.0016  1 . 
424  CB  CB  . ARG ARG A A 55  55  . 0.2356 0.3259 0.3450 -0.0404 -0.0217 -0.0358 1 . 
425  CG  CG  . ARG ARG A A 55  55  . 0.2152 0.3590 0.3479 0.0104  0.0129  0.0201  1 . 
426  CD  CD  . ARG ARG A A 55  55  . 0.2332 0.3292 0.4046 0.0209  -0.0036 0.0009  1 . 
427  NE  NE  . ARG ARG A A 55  55  . 0.2720 0.3724 0.3630 -0.0407 0.0193  -0.0424 1 . 
428  CZ  CZ  . ARG ARG A A 55  55  . 0.2078 0.3556 0.3544 -0.0493 -0.0236 -0.0136 1 . 
429  NH1 NH1 . ARG ARG A A 55  55  . 0.2107 0.4181 0.3699 0.0341  -0.0292 -0.0002 1 . 
430  NH2 NH2 . ARG ARG A A 55  55  . 0.1791 0.5187 0.3577 -0.0537 0.0125  -0.0875 1 . 
431  C   C   . ARG ARG A A 55  55  . 0.1566 0.2952 0.3166 0.0012  0.0286  -0.0045 1 . 
432  O   O   . ARG ARG A A 55  55  . 0.1470 0.3123 0.3631 -0.0185 -0.0201 0.0009  1 . 
433  N   N   . ILE ILE A A 56  56  . 0.1465 0.2875 0.2701 0.0067  0.0199  -0.0125 1 . 
434  CA  CA  . ILE ILE A A 56  56  . 0.1554 0.3010 0.2521 -0.0026 -0.0192 0.0098  1 . 
435  CB  CB  . ILE ILE A A 56  56  . 0.1965 0.2711 0.2737 -0.0357 -0.0532 -0.0405 1 . 
436  CG1 CG1 . ILE ILE A A 56  56  . 0.1898 0.2953 0.2590 -0.0249 -0.0277 -0.0130 1 . 
437  CD1 CD1 . ILE ILE A A 56  56  . 0.2801 0.3533 0.2767 -0.0086 -0.0630 -0.0562 1 . 
438  CG2 CG2 . ILE ILE A A 56  56  . 0.1726 0.2795 0.2836 -0.0308 -0.0083 -0.0617 1 . 
439  C   C   . ILE ILE A A 56  56  . 0.1980 0.2493 0.2207 0.0092  -0.0130 -0.0017 1 . 
440  O   O   . ILE ILE A A 56  56  . 0.1750 0.3116 0.2860 -0.0134 0.0066  -0.0367 1 . 
441  N   N   . ILE ILE A A 57  57  . 0.1335 0.3083 0.2446 0.0092  -0.0124 0.0331  1 . 
442  CA  CA  . ILE ILE A A 57  57  . 0.1729 0.3082 0.2480 0.0030  -0.0209 0.0370  1 . 
443  CB  CB  . ILE ILE A A 57  57  . 0.2117 0.3428 0.2585 -0.0073 -0.0281 -0.0093 1 . 
444  CG1 CG1 . ILE ILE A A 57  57  . 0.1576 0.3394 0.2847 -0.0335 -0.0184 -0.0162 1 . 
445  CD1 CD1 . ILE ILE A A 57  57  . 0.2267 0.2988 0.2823 0.0135  -0.0114 0.0025  1 . 
446  CG2 CG2 . ILE ILE A A 57  57  . 0.1710 0.3307 0.2690 0.0053  -0.0127 -0.0091 1 . 
447  C   C   . ILE ILE A A 57  57  . 0.1901 0.2715 0.2979 -0.0149 -0.0220 -0.0061 1 . 
448  O   O   . ILE ILE A A 57  57  . 0.1698 0.3204 0.2802 -0.0110 -0.0005 0.0017  1 . 
449  N   N   . PRO PRO A A 58  58  . 0.1776 0.2784 0.3038 -0.0139 -0.0230 0.0060  1 . 
450  CA  CA  . PRO PRO A A 58  58  . 0.1828 0.3014 0.3024 0.0099  0.0227  -0.0266 1 . 
451  CB  CB  . PRO PRO A A 58  58  . 0.1596 0.2877 0.3343 0.0286  -0.0068 -0.0336 1 . 
452  CG  CG  . PRO PRO A A 58  58  . 0.2068 0.3085 0.3152 -0.0212 0.0153  -0.0295 1 . 
453  CD  CD  . PRO PRO A A 58  58  . 0.2063 0.3265 0.2911 -0.0299 0.0095  -0.0330 1 . 
454  C   C   . PRO PRO A A 58  58  . 0.1764 0.3469 0.3004 -0.0069 0.0291  -0.0286 1 . 
455  O   O   . PRO PRO A A 58  58  . 0.2251 0.3298 0.2946 0.0355  0.0017  -0.0315 1 . 
456  N   N   . GLY GLY A A 59  59  . 0.2122 0.2870 0.3061 0.0328  -0.0249 -0.0003 1 . 
457  CA  CA  . GLY GLY A A 59  59  . 0.2365 0.3176 0.3196 0.0534  -0.0139 0.0049  1 . 
458  C   C   . GLY GLY A A 59  59  . 0.2282 0.3340 0.2944 0.0081  0.0351  0.0114  1 . 
459  O   O   . GLY GLY A A 59  59  . 0.2118 0.3497 0.3026 0.0328  0.0075  0.0093  1 . 
460  N   N   . PHE PHE A A 60  60  . 0.2333 0.2995 0.2922 0.0297  0.0253  -0.0131 1 . 
461  CA  CA  . PHE PHE A A 60  60  . 0.2108 0.2887 0.2477 0.0304  0.0065  0.0043  1 . 
462  CB  CB  . PHE PHE A A 60  60  . 0.2125 0.3056 0.2718 0.0185  -0.0054 -0.0016 1 . 
463  CG  CG  . PHE PHE A A 60  60  . 0.2145 0.2670 0.2615 0.0027  -0.0073 0.0057  1 . 
464  CD1 CD1 . PHE PHE A A 60  60  . 0.2213 0.3029 0.2872 -0.0238 -0.0071 -0.0340 1 . 
465  CE1 CE1 . PHE PHE A A 60  60  . 0.2129 0.3258 0.2878 0.0029  -0.0111 -0.0345 1 . 
466  CZ  CZ  . PHE PHE A A 60  60  . 0.2333 0.3207 0.3161 0.0130  0.0020  0.0117  1 . 
467  CE2 CE2 . PHE PHE A A 60  60  . 0.2534 0.2321 0.3076 -0.0077 -0.0173 -0.0220 1 . 
468  CD2 CD2 . PHE PHE A A 60  60  . 0.1848 0.2704 0.2840 0.0000  -0.0025 0.0340  1 . 
469  C   C   . PHE PHE A A 60  60  . 0.1779 0.2426 0.2780 0.0207  0.0118  -0.0002 1 . 
470  O   O   . PHE PHE A A 60  60  . 0.1937 0.2963 0.2851 -0.0172 -0.0063 0.0130  1 . 
471  N   N   . MET MET A A 61  61  . 0.1714 0.2954 0.2426 0.0084  -0.0254 -0.0067 1 . 
472  CA  CA  . MET MET A A 61  61  . 0.1851 0.2466 0.2464 0.0270  -0.0329 -0.0122 1 . 
473  CB  CB  . MET MET A A 61  61  . 0.1952 0.2533 0.2735 0.0118  -0.0053 0.0080  1 . 
474  CG  CG  . MET MET A A 61  61  . 0.1800 0.2835 0.2861 -0.0172 0.0024  -0.0285 1 . 
475  SD  SD  . MET MET A A 61  61  . 0.1897 0.3260 0.2964 0.0033  -0.0321 -0.0101 1 . 
476  CE  CE  . MET MET A A 61  61  . 0.1973 0.4044 0.3160 -0.0331 -0.0339 0.0126  1 . 
477  C   C   . MET MET A A 61  61  . 0.2201 0.2294 0.2679 0.0008  -0.0471 0.0086  1 . 
478  O   O   . MET MET A A 61  61  . 0.1674 0.3190 0.2776 -0.0053 -0.0204 -0.0223 1 . 
479  N   N   . CYS CYS A A 62  62  . 0.1521 0.2451 0.2641 -0.0186 -0.0192 0.0121  1 . 
480  CA  CA  . CYS CYS A A 62  62  . 0.1556 0.2324 0.2560 -0.0154 0.0058  -0.0052 1 . 
481  CB  CB  . CYS CYS A A 62  62  . 0.1875 0.2926 0.2441 0.0107  0.0079  -0.0067 1 . 
482  SG  SG  . CYS CYS A A 62  62  . 0.1994 0.3418 0.3308 0.0162  0.0092  -0.0451 1 . 
483  C   C   . CYS CYS A A 62  62  . 0.1903 0.2339 0.2652 -0.0091 -0.0121 -0.0301 1 . 
484  O   O   . CYS CYS A A 62  62  . 0.1668 0.2786 0.2624 -0.0321 -0.0051 -0.0151 1 . 
485  N   N   . GLN GLN A A 63  63  . 0.1741 0.2392 0.2680 0.0154  -0.0028 -0.0284 1 . 
486  CA  CA  . GLN GLN A A 63  63  . 0.1868 0.2230 0.2508 0.0070  0.0099  -0.0017 1 . 
487  CB  CB  . GLN GLN A A 63  63  . 0.1656 0.2877 0.2522 -0.0013 0.0058  -0.0221 1 . 
488  CG  CG  . GLN GLN A A 63  63  . 0.1873 0.2893 0.2488 0.0016  0.0139  -0.0339 1 . 
489  CD  CD  . GLN GLN A A 63  63  . 0.2329 0.3224 0.2644 0.0102  0.0056  -0.0571 1 . 
490  OE1 OE1 . GLN GLN A A 63  63  . 0.3153 0.3786 0.2760 0.0486  -0.0457 -0.0546 1 . 
491  NE2 NE2 . GLN GLN A A 63  63  . 0.1808 0.3211 0.3225 -0.0163 -0.0115 -0.0580 1 . 
492  C   C   . GLN GLN A A 63  63  . 0.1512 0.2452 0.2245 -0.0125 -0.0090 -0.0049 1 . 
493  O   O   . GLN GLN A A 63  63  . 0.1695 0.3242 0.2635 -0.0171 0.0488  -0.0047 1 . 
494  N   N   . GLY GLY A A 64  64  . 0.1372 0.2360 0.2315 0.0160  -0.0050 0.0099  1 . 
495  CA  CA  . GLY GLY A A 64  64  . 0.1770 0.2413 0.2715 0.0304  0.0094  0.0221  1 . 
496  C   C   . GLY GLY A A 64  64  . 0.1667 0.2458 0.2409 0.0095  0.0105  0.0082  1 . 
497  O   O   . GLY GLY A A 64  64  . 0.1718 0.3073 0.2435 0.0014  0.0055  0.0145  1 . 
498  N   N   . GLY GLY A A 65  65  . 0.1819 0.2271 0.2485 0.0259  0.0255  -0.0014 1 . 
499  CA  CA  . GLY GLY A A 65  65  . 0.1791 0.2490 0.2671 0.0095  -0.0245 -0.0034 1 . 
500  C   C   . GLY GLY A A 65  65  . 0.1955 0.2339 0.2509 0.0032  -0.0297 0.0247  1 . 
501  O   O   . GLY GLY A A 65  65  . 0.1929 0.2694 0.2675 0.0120  -0.0229 0.0335  1 . 
502  N   N   . ASP ASP A A 66  66  . 0.1829 0.2239 0.2481 -0.0078 -0.0240 0.0184  1 . 
503  CA  CA  . ASP ASP A A 66  66  . 0.1701 0.2438 0.2619 -0.0221 -0.0121 0.0341  1 . 
504  CB  CB  . ASP ASP A A 66  66  . 0.2153 0.2538 0.2474 -0.0189 -0.0259 0.0078  1 . 
505  CG  CG  . ASP ASP A A 66  66  . 0.2517 0.2651 0.2176 0.0209  0.0008  0.0100  1 . 
506  OD1 OD1 . ASP ASP A A 66  66  . 0.2129 0.2561 0.2847 0.0195  -0.0045 0.0343  1 . 
507  OD2 OD2 . ASP ASP A A 66  66  . 0.2263 0.2991 0.2851 -0.0151 -0.0196 0.0043  1 . 
508  C   C   . ASP ASP A A 66  66  . 0.2230 0.2575 0.2294 -0.0104 -0.0262 0.0287  1 . 
509  O   O   . ASP ASP A A 66  66  . 0.2299 0.3066 0.2522 -0.0071 0.0089  0.0486  1 . 
510  N   N   . PHE PHE A A 67  67  . 0.2146 0.2448 0.2521 -0.0079 -0.0297 0.0382  1 . 
511  CA  CA  . PHE PHE A A 67  67  . 0.2024 0.3055 0.2458 0.0033  0.0012  0.0089  1 . 
512  CB  CB  . PHE PHE A A 67  67  . 0.2173 0.2998 0.2547 -0.0039 -0.0125 0.0236  1 . 
513  CG  CG  . PHE PHE A A 67  67  . 0.2492 0.2963 0.2498 0.0344  0.0295  0.0177  1 . 
514  CD1 CD1 . PHE PHE A A 67  67  . 0.2607 0.3551 0.3269 0.0395  0.0162  0.0647  1 . 
515  CE1 CE1 . PHE PHE A A 67  67  . 0.2389 0.3867 0.3535 0.0183  -0.0153 0.0477  1 . 
516  CZ  CZ  . PHE PHE A A 67  67  . 0.2573 0.3872 0.3270 0.0026  0.0246  -0.0184 1 . 
517  CE2 CE2 . PHE PHE A A 67  67  . 0.2993 0.4181 0.2702 -0.0101 0.0270  0.0458  1 . 
518  CD2 CD2 . PHE PHE A A 67  67  . 0.2700 0.3714 0.2337 -0.0095 -0.0106 0.0379  1 . 
519  C   C   . PHE PHE A A 67  67  . 0.2089 0.3193 0.2557 0.0307  0.0215  0.0496  1 . 
520  O   O   . PHE PHE A A 67  67  . 0.2961 0.3903 0.2502 -0.0041 0.0037  0.0542  1 . 
521  N   N   . THR THR A A 68  68  . 0.2448 0.2457 0.2553 0.0197  0.0237  0.0649  1 . 
522  CA  CA  . THR THR A A 68  68  . 0.2654 0.2507 0.2691 0.0241  0.0127  0.0655  1 . 
523  CB  CB  . THR THR A A 68  68  . 0.2602 0.3004 0.3421 0.0177  0.0276  0.0565  1 . 
524  OG1 OG1 . THR THR A A 68  68  . 0.2481 0.3960 0.3212 0.0534  0.0108  0.0203  1 . 
525  CG2 CG2 . THR THR A A 68  68  . 0.2772 0.3376 0.3373 0.0191  0.0066  0.0299  1 . 
526  C   C   . THR THR A A 68  68  . 0.2918 0.2035 0.3066 -0.0010 0.0184  0.0416  1 . 
527  O   O   . THR THR A A 68  68  . 0.2337 0.2685 0.3227 0.0241  0.0440  0.0918  1 . 
528  N   N   . ARG ARG A A 69  69  . 0.3891 0.3427 0.2699 -0.0471 -0.0093 0.0744  1 . 
529  CA  CA  A ARG ARG A A 69  69  . 0.3840 0.2931 0.2674 -0.0383 -0.0118 0.0539  1 . 
530  CA  CA  B ARG ARG A A 69  69  . 0.3868 0.2983 0.2857 -0.0385 -0.0139 0.0600  1 . 
531  CB  CB  A ARG ARG A A 69  69  . 0.3547 0.2796 0.2970 -0.0345 -0.0189 0.0411  1 . 
532  CB  CB  B ARG ARG A A 69  69  . 0.4239 0.3111 0.3137 -0.0429 -0.0093 0.0495  1 . 
533  CG  CG  A ARG ARG A A 69  69  . 0.3045 0.3213 0.3012 -0.0301 -0.0374 0.0153  1 . 
534  CG  CG  B ARG ARG A A 69  69  . 0.4568 0.3330 0.3652 -0.0084 -0.0241 0.0760  1 . 
535  CD  CD  A ARG ARG A A 69  69  . 0.3475 0.3320 0.2987 0.0073  -0.0415 0.0248  1 . 
536  CD  CD  B ARG ARG A A 69  69  . 0.5273 0.3854 0.4032 0.0400  -0.0096 0.0350  1 . 
537  NE  NE  A ARG ARG A A 69  69  . 0.3957 0.2916 0.2494 -0.0573 -0.0051 -0.0043 1 . 
538  NE  NE  B ARG ARG A A 69  69  . 0.5603 0.3976 0.5158 0.0610  -0.0015 0.0467  1 . 
539  CZ  CZ  A ARG ARG A A 69  69  . 0.3722 0.3252 0.3682 -0.0735 0.0345  0.0405  1 . 
540  CZ  CZ  B ARG ARG A A 69  69  . 0.5276 0.4519 0.4009 0.0528  0.0021  0.0654  1 . 
541  NH1 NH1 A ARG ARG A A 69  69  . 0.3382 0.2994 0.4691 -0.0279 -0.0294 0.0305  1 . 
542  NH1 NH1 B ARG ARG A A 69  69  . 0.5128 0.3223 0.6625 -0.0494 -0.0418 0.1301  1 . 
543  NH2 NH2 A ARG ARG A A 69  69  . 0.5048 0.2377 0.3233 -0.1796 0.0385  0.1318  1 . 
544  NH2 NH2 B ARG ARG A A 69  69  . 0.4624 0.4515 0.2996 0.0034  -0.0195 0.1062  1 . 
545  C   C   . ARG ARG A A 69  69  . 0.4119 0.3052 0.2455 -0.0490 0.0093  0.0006  1 . 
546  O   O   . ARG ARG A A 69  69  . 0.3149 0.3812 0.3072 -0.0289 0.0269  0.0073  1 . 
547  N   N   . HIS HIS A A 70  70  . 0.2684 0.2917 0.3076 -0.0551 -0.0052 0.0110  1 . 
548  CA  CA  . HIS HIS A A 70  70  . 0.3225 0.3825 0.2849 0.0235  0.0208  0.0066  1 . 
549  CB  CB  . HIS HIS A A 70  70  . 0.3477 0.3413 0.3348 -0.0053 0.0382  0.0067  1 . 
550  CG  CG  . HIS HIS A A 70  70  . 0.2487 0.3022 0.3050 -0.0456 0.0346  0.0213  1 . 
551  ND1 ND1 . HIS HIS A A 70  70  . 0.2043 0.3435 0.2933 -0.0389 0.0458  0.0553  1 . 
552  CE1 CE1 . HIS HIS A A 70  70  . 0.2833 0.3251 0.3022 0.0357  0.0539  0.0410  1 . 
553  NE2 NE2 . HIS HIS A A 70  70  . 0.3322 0.3878 0.2965 0.0076  0.0018  0.0817  1 . 
554  CD2 CD2 . HIS HIS A A 70  70  . 0.3291 0.3347 0.3318 0.0290  -0.0201 0.0170  1 . 
555  C   C   . HIS HIS A A 70  70  . 0.2773 0.5107 0.3343 0.0163  -0.0108 -0.1110 1 . 
556  O   O   . HIS HIS A A 70  70  . 0.2344 0.6345 0.4491 -0.0237 0.0583  -0.1540 1 . 
557  N   N   . ASN ASN A A 71  71  . 0.2197 0.4545 0.3087 -0.0253 0.0222  -0.0182 1 . 
558  CA  CA  . ASN ASN A A 71  71  . 0.3139 0.4109 0.3365 -0.0378 -0.0127 -0.0415 1 . 
559  CB  CB  . ASN ASN A A 71  71  . 0.3273 0.4045 0.3635 -0.0848 0.0725  0.0400  1 . 
560  CG  CG  . ASN ASN A A 71  71  . 0.2897 0.3601 0.4119 -0.0663 -0.0066 0.0312  1 . 
561  OD1 OD1 . ASN ASN A A 71  71  . 0.2834 0.4030 0.2874 -0.1009 -0.0018 0.0216  1 . 
562  ND2 ND2 . ASN ASN A A 71  71  . 0.3455 0.3768 0.4168 -0.0893 -0.0247 0.0526  1 . 
563  C   C   . ASN ASN A A 71  71  . 0.2348 0.4173 0.3499 -0.0706 -0.0237 -0.0120 1 . 
564  O   O   . ASN ASN A A 71  71  . 0.2881 0.5123 0.4019 -0.0647 -0.0965 0.0766  1 . 
565  N   N   . GLY GLY A A 72  72  . 0.1729 0.3402 0.3647 0.0010  -0.0439 -0.0225 1 . 
566  CA  CA  . GLY GLY A A 72  72  . 0.3022 0.2516 0.3768 -0.0038 -0.0524 0.0117  1 . 
567  C   C   . GLY GLY A A 72  72  . 0.2454 0.3243 0.2679 -0.0415 -0.0412 -0.0147 1 . 
568  O   O   . GLY GLY A A 72  72  . 0.3969 0.3852 0.2946 -0.1306 -0.0286 0.0451  1 . 
569  N   N   . THR THR A A 73  73  . 0.2693 0.3398 0.2848 -0.0627 0.0006  0.0275  1 . 
570  CA  CA  . THR THR A A 73  73  . 0.2679 0.3567 0.2801 0.0287  -0.0418 0.0449  1 . 
571  CB  CB  . THR THR A A 73  73  . 0.3213 0.3314 0.3146 0.0503  -0.0448 -0.0174 1 . 
572  OG1 OG1 . THR THR A A 73  73  . 0.3207 0.3236 0.3648 0.0055  -0.0784 0.0388  1 . 
573  CG2 CG2 . THR THR A A 73  73  . 0.3141 0.4015 0.2656 -0.0355 -0.0262 0.0120  1 . 
574  C   C   . THR THR A A 73  73  . 0.2438 0.3300 0.2739 0.0120  -0.0116 -0.0130 1 . 
575  O   O   . THR THR A A 73  73  . 0.3120 0.4319 0.3721 0.0459  0.0161  -0.1073 1 . 
576  N   N   . GLY GLY A A 74  74  . 0.2216 0.3038 0.2658 -0.0135 0.0094  0.0102  1 . 
577  CA  CA  . GLY GLY A A 74  74  . 0.2200 0.2885 0.3009 0.0239  0.0099  -0.0069 1 . 
578  C   C   . GLY GLY A A 74  74  . 0.2182 0.2528 0.2916 0.0509  -0.0057 0.0323  1 . 
579  O   O   . GLY GLY A A 74  74  . 0.1885 0.2948 0.2983 -0.0131 -0.0216 0.0475  1 . 
580  N   N   . GLY GLY A A 75  75  . 0.2329 0.2737 0.3274 -0.0197 -0.0456 0.0415  1 . 
581  CA  CA  . GLY GLY A A 75  75  . 0.2571 0.2904 0.3202 -0.0326 0.0077  0.0035  1 . 
582  C   C   . GLY GLY A A 75  75  . 0.2748 0.2681 0.3136 -0.0137 0.0048  -0.0022 1 . 
583  O   O   . GLY GLY A A 75  75  . 0.2878 0.3320 0.3348 -0.0146 0.0018  -0.0348 1 . 
584  N   N   . LYS LYS A A 76  76  . 0.2078 0.3550 0.2850 0.0131  0.0062  -0.0025 1 . 
585  CA  CA  . LYS LYS A A 76  76  . 0.2225 0.3020 0.3036 0.0210  0.0757  0.0264  1 . 
586  CB  CB  . LYS LYS A A 76  76  . 0.3319 0.3338 0.3595 -0.0065 0.0183  0.0456  1 . 
587  CG  CG  . LYS LYS A A 76  76  . 0.3390 0.2976 0.3701 0.0018  0.0184  0.0159  1 . 
588  CD  CD  . LYS LYS A A 76  76  . 0.3501 0.3389 0.4143 -0.0202 -0.0218 0.0514  1 . 
589  CE  CE  . LYS LYS A A 76  76  . 0.4015 0.3790 0.4167 0.0370  0.0454  0.0450  1 . 
590  NZ  NZ  . LYS LYS A A 76  76  . 0.4265 0.4659 0.4374 0.0197  0.0040  0.1041  1 . 
591  C   C   . LYS LYS A A 76  76  . 0.2218 0.2937 0.3161 0.0437  0.0487  0.0090  1 . 
592  O   O   . LYS LYS A A 76  76  . 0.1463 0.2972 0.3196 0.0091  -0.0026 -0.0018 1 . 
593  N   N   . SER SER A A 77  77  . 0.1869 0.3043 0.3679 0.0190  0.0491  -0.0004 1 . 
594  CA  CA  . SER SER A A 77  77  . 0.1857 0.2796 0.3252 0.0383  0.0128  0.0190  1 . 
595  CB  CB  . SER SER A A 77  77  . 0.2003 0.2972 0.3232 0.0312  0.0050  0.0434  1 . 
596  OG  OG  . SER SER A A 77  77  . 0.1669 0.3517 0.3200 0.0251  0.0108  0.0344  1 . 
597  C   C   . SER SER A A 77  77  . 0.2495 0.2732 0.2842 0.0347  0.0014  0.0124  1 . 
598  O   O   . SER SER A A 77  77  . 0.2526 0.3151 0.3491 0.0209  0.0163  0.0452  1 . 
599  N   N   . ILE ILE A A 78  78  . 0.1856 0.2821 0.3173 0.0492  -0.0259 0.0334  1 . 
600  CA  CA  . ILE ILE A A 78  78  . 0.2022 0.3390 0.2884 0.0297  -0.0184 0.0294  1 . 
601  CB  CB  . ILE ILE A A 78  78  . 0.1987 0.3602 0.2735 0.0446  -0.0153 -0.0055 1 . 
602  CG1 CG1 . ILE ILE A A 78  78  . 0.2007 0.3377 0.2896 0.0109  -0.0060 -0.0150 1 . 
603  CD1 CD1 . ILE ILE A A 78  78  . 0.2413 0.3266 0.3048 0.0225  -0.0213 -0.0087 1 . 
604  CG2 CG2 . ILE ILE A A 78  78  . 0.2395 0.3095 0.2840 0.0480  0.0089  -0.0204 1 . 
605  C   C   . ILE ILE A A 78  78  . 0.2235 0.3568 0.3280 0.0591  -0.0031 0.0228  1 . 
606  O   O   . ILE ILE A A 78  78  . 0.2895 0.4125 0.3620 0.0593  -0.0773 0.0400  1 . 
607  N   N   . TYR TYR A A 79  79  . 0.1637 0.3880 0.3511 0.0403  0.0100  0.0000  1 . 
608  CA  CA  . TYR TYR A A 79  79  . 0.1587 0.3781 0.3846 0.0507  0.0290  0.0160  1 . 
609  CB  CB  . TYR TYR A A 79  79  . 0.1729 0.4018 0.3518 0.0276  0.0226  -0.0101 1 . 
610  CG  CG  . TYR TYR A A 79  79  . 0.1729 0.3713 0.3330 0.0398  -0.0001 -0.0114 1 . 
611  CD1 CD1 . TYR TYR A A 79  79  . 0.1549 0.3125 0.3949 0.0224  -0.0108 -0.0008 1 . 
612  CE1 CE1 . TYR TYR A A 79  79  . 0.2054 0.3526 0.3475 0.0135  -0.0522 -0.0135 1 . 
613  CZ  CZ  . TYR TYR A A 79  79  . 0.2021 0.3079 0.3422 0.0095  -0.0003 -0.0066 1 . 
614  OH  OH  . TYR TYR A A 79  79  . 0.1514 0.3149 0.3510 -0.0124 -0.0148 0.0084  1 . 
615  CE2 CE2 . TYR TYR A A 79  79  . 0.1609 0.3213 0.3602 0.0149  0.0137  -0.0129 1 . 
616  CD2 CD2 . TYR TYR A A 79  79  . 0.1449 0.3148 0.3447 0.0152  0.0149  -0.0010 1 . 
617  C   C   . TYR TYR A A 79  79  . 0.3231 0.4080 0.4317 0.0238  0.0401  -0.0167 1 . 
618  O   O   . TYR TYR A A 79  79  . 0.3956 0.4316 0.5638 0.0776  0.1279  0.0123  1 . 
619  N   N   . GLY GLY A A 80  80  . 0.2848 0.3817 0.4056 0.0624  0.0422  0.0159  1 . 
620  CA  CA  . GLY GLY A A 80  80  . 0.3300 0.3967 0.4128 0.0672  -0.0383 0.0075  1 . 
621  C   C   . GLY GLY A A 80  80  . 0.2783 0.3217 0.3497 0.0295  0.0439  0.0046  1 . 
622  O   O   . GLY GLY A A 80  80  . 0.2722 0.3347 0.3600 0.0353  0.0339  -0.0111 1 . 
623  N   N   . GLU GLU A A 81  81  . 0.3229 0.3075 0.3581 0.0021  0.0033  0.0467  1 . 
624  CA  CA  . GLU GLU A A 81  81  . 0.3186 0.3552 0.3582 0.0025  0.0095  0.0642  1 . 
625  CB  CB  . GLU GLU A A 81  81  . 0.4803 0.3477 0.4030 -0.0459 -0.0486 0.0988  1 . 
626  CG  CG  . GLU GLU A A 81  81  . 0.5129 0.5894 0.5328 -0.1012 -0.1800 0.1226  1 . 
627  CD  CD  . GLU GLU A A 81  81  . 0.6729 0.5957 0.7646 -0.1027 -0.0066 -0.0302 1 . 
628  OE1 OE1 . GLU GLU A A 81  81  . 1.0697 0.7503 0.8227 0.0952  0.0769  -0.0982 1 . 
629  OE2 OE2 . GLU GLU A A 81  81  . 0.5655 0.5684 1.0057 0.1908  0.0489  0.0335  1 . 
630  C   C   . GLU GLU A A 81  81  . 0.3287 0.3000 0.3841 0.0257  0.0664  0.0586  1 . 
631  O   O   . GLU GLU A A 81  81  . 0.2655 0.3535 0.4108 0.0048  0.0551  0.0446  1 . 
632  N   N   . LYS LYS A A 82  82  . 0.2415 0.2845 0.3520 0.0335  0.0268  0.0387  1 . 
633  CA  CA  A LYS LYS A A 82  82  . 0.2574 0.2846 0.3594 0.0264  0.0734  0.0464  1 . 
634  CA  CA  B LYS LYS A A 82  82  . 0.2265 0.2548 0.3226 0.0404  0.0481  0.0138  1 . 
635  CB  CB  A LYS LYS A A 82  82  . 0.3211 0.3956 0.3889 0.0069  -0.0182 0.0608  1 . 
636  CB  CB  B LYS LYS A A 82  82  . 0.2311 0.2421 0.3252 0.0281  0.0016  0.0515  1 . 
637  CG  CG  A LYS LYS A A 82  82  . 0.4384 0.4353 0.4063 -0.0829 0.0281  0.0597  1 . 
638  CG  CG  B LYS LYS A A 82  82  . 0.3057 0.2603 0.3364 0.0350  -0.0019 0.0093  1 . 
639  CD  CD  A LYS LYS A A 82  82  . 0.5267 0.4428 0.4104 -0.0472 0.0195  0.0420  1 . 
640  CD  CD  B LYS LYS A A 82  82  . 0.3058 0.2532 0.3205 0.0116  0.0010  0.0424  1 . 
641  CE  CE  A LYS LYS A A 82  82  . 0.6333 0.4415 0.4962 -0.0555 -0.0523 -0.0032 1 . 
642  CE  CE  B LYS LYS A A 82  82  . 0.4003 0.3184 0.3976 0.0386  0.0366  0.0051  1 . 
643  NZ  NZ  A LYS LYS A A 82  82  . 0.7010 0.4298 0.4896 -0.0155 -0.0182 -0.0689 1 . 
644  NZ  NZ  B LYS LYS A A 82  82  . 0.4716 0.2607 0.4176 0.0447  0.0348  -0.0051 1 . 
645  C   C   . LYS LYS A A 82  82  . 0.2463 0.2814 0.3021 0.0291  0.0437  0.0530  1 . 
646  O   O   . LYS LYS A A 82  82  . 0.2262 0.3436 0.3502 0.0575  0.0374  0.0674  1 . 
647  N   N   . PHE PHE A A 83  83  . 0.1882 0.2879 0.2890 0.0062  0.0179  0.0538  1 . 
648  CA  CA  . PHE PHE A A 83  83  . 0.2096 0.2739 0.2650 0.0104  0.0457  0.0312  1 . 
649  CB  CB  . PHE PHE A A 83  83  . 0.2136 0.3024 0.2725 0.0184  0.0214  0.0086  1 . 
650  CG  CG  . PHE PHE A A 83  83  . 0.1634 0.2786 0.2875 -0.0086 0.0031  -0.0047 1 . 
651  CD1 CD1 . PHE PHE A A 83  83  . 0.1977 0.2549 0.2710 -0.0034 0.0145  0.0062  1 . 
652  CE1 CE1 . PHE PHE A A 83  83  . 0.2174 0.2691 0.2674 0.0162  0.0170  0.0084  1 . 
653  CZ  CZ  . PHE PHE A A 83  83  . 0.2221 0.2650 0.2700 0.0292  0.0032  0.0092  1 . 
654  CE2 CE2 . PHE PHE A A 83  83  . 0.2102 0.2826 0.3077 -0.0222 0.0073  -0.0147 1 . 
655  CD2 CD2 . PHE PHE A A 83  83  . 0.1980 0.2794 0.3117 0.0174  0.0131  -0.0066 1 . 
656  C   C   . PHE PHE A A 83  83  . 0.2164 0.1984 0.2570 0.0043  0.0266  0.0076  1 . 
657  O   O   . PHE PHE A A 83  83  . 0.1792 0.2531 0.2589 0.0216  0.0094  0.0056  1 . 
658  N   N   . GLU GLU A A 84  84  . 0.1897 0.2443 0.2620 0.0058  0.0397  0.0007  1 . 
659  CA  CA  . GLU GLU A A 84  84  . 0.1784 0.2618 0.2662 -0.0185 0.0359  -0.0127 1 . 
660  CB  CB  . GLU GLU A A 84  84  . 0.1738 0.3378 0.2893 -0.0115 0.0326  -0.0036 1 . 
661  CG  CG  . GLU GLU A A 84  84  . 0.1323 0.3458 0.3155 0.0119  0.0474  -0.0284 1 . 
662  CD  CD  . GLU GLU A A 84  84  . 0.2577 0.3019 0.3481 0.0349  -0.0265 -0.0479 1 . 
663  OE1 OE1 . GLU GLU A A 84  84  . 0.1650 0.3734 0.3413 0.0100  0.0325  -0.0350 1 . 
664  OE2 OE2 . GLU GLU A A 84  84  . 0.2657 0.3918 0.3886 -0.0430 -0.0526 0.0274  1 . 
665  C   C   . GLU GLU A A 84  84  . 0.1656 0.2948 0.2521 -0.0120 0.0197  -0.0090 1 . 
666  O   O   . GLU GLU A A 84  84  . 0.1751 0.2906 0.2579 0.0215  0.0033  -0.0090 1 . 
667  N   N   . ASP ASP A A 85  85  . 0.1841 0.2852 0.2330 -0.0342 0.0124  -0.0223 1 . 
668  CA  CA  . ASP ASP A A 85  85  . 0.2147 0.2736 0.2908 -0.0308 0.0443  -0.0185 1 . 
669  CB  CB  . ASP ASP A A 85  85  . 0.1692 0.2814 0.2870 -0.0018 0.0541  -0.0415 1 . 
670  CG  CG  . ASP ASP A A 85  85  . 0.1740 0.3205 0.2551 -0.0152 0.0227  -0.0148 1 . 
671  OD1 OD1 . ASP ASP A A 85  85  . 0.2022 0.3012 0.2607 -0.0141 0.0232  -0.0211 1 . 
672  OD2 OD2 . ASP ASP A A 85  85  . 0.1520 0.2580 0.2870 0.0019  0.0313  -0.0147 1 . 
673  C   C   . ASP ASP A A 85  85  . 0.2187 0.2488 0.2701 -0.0237 0.0555  -0.0246 1 . 
674  O   O   . ASP ASP A A 85  85  . 0.1846 0.3072 0.2939 -0.0169 0.0452  -0.0121 1 . 
675  N   N   . GLU GLU A A 86  86  . 0.1455 0.2533 0.2688 -0.0193 0.0224  -0.0121 1 . 
676  CA  CA  . GLU GLU A A 86  86  . 0.1460 0.2852 0.2760 -0.0224 0.0033  -0.0062 1 . 
677  CB  CB  . GLU GLU A A 86  86  . 0.1826 0.2281 0.2790 -0.0149 -0.0092 0.0036  1 . 
678  CG  CG  . GLU GLU A A 86  86  . 0.1732 0.3098 0.3136 -0.0421 0.0150  -0.0364 1 . 
679  CD  CD  . GLU GLU A A 86  86  . 0.1807 0.3671 0.3151 -0.0102 0.0269  -0.0470 1 . 
680  OE1 OE1 . GLU GLU A A 86  86  . 0.1811 0.3458 0.2754 -0.0095 0.0384  -0.0363 1 . 
681  OE2 OE2 . GLU GLU A A 86  86  . 0.2165 0.4019 0.3039 -0.0481 0.0000  -0.0528 1 . 
682  C   C   . GLU GLU A A 86  86  . 0.2010 0.2616 0.2585 -0.0040 0.0343  -0.0067 1 . 
683  O   O   . GLU GLU A A 86  86  . 0.1715 0.2861 0.2866 -0.0211 0.0394  -0.0043 1 . 
684  N   N   . ASN ASN A A 87  87  . 0.1669 0.2886 0.2776 -0.0137 0.0281  0.0004  1 . 
685  CA  CA  . ASN ASN A A 87  87  . 0.1601 0.2534 0.2607 -0.0083 0.0267  -0.0293 1 . 
686  CB  CB  . ASN ASN A A 87  87  . 0.1866 0.2725 0.3236 -0.0282 0.0304  0.0090  1 . 
687  CG  CG  . ASN ASN A A 87  87  . 0.2305 0.2837 0.3168 0.0055  -0.0176 -0.0117 1 . 
688  OD1 OD1 . ASN ASN A A 87  87  . 0.2085 0.2494 0.3605 -0.0086 0.0126  -0.0380 1 . 
689  ND2 ND2 . ASN ASN A A 87  87  . 0.1561 0.3637 0.3363 -0.0216 0.0206  -0.0143 1 . 
690  C   C   . ASN ASN A A 87  87  . 0.1765 0.2685 0.2678 0.0059  0.0139  0.0032  1 . 
691  O   O   . ASN ASN A A 87  87  . 0.1723 0.2991 0.2781 -0.0110 0.0142  0.0050  1 . 
692  N   N   . PHE PHE A A 88  88  . 0.1770 0.2502 0.2918 -0.0042 0.0243  -0.0032 1 . 
693  CA  CA  . PHE PHE A A 88  88  . 0.2093 0.2792 0.3013 0.0166  0.0012  0.0127  1 . 
694  CB  CB  . PHE PHE A A 88  88  . 0.2158 0.3196 0.2871 -0.0141 0.0651  0.0004  1 . 
695  CG  CG  . PHE PHE A A 88  88  . 0.1668 0.2993 0.2576 0.0047  0.0213  -0.0185 1 . 
696  CD1 CD1 . PHE PHE A A 88  88  . 0.1660 0.2520 0.2479 0.0226  0.0282  -0.0225 1 . 
697  CE1 CE1 . PHE PHE A A 88  88  . 0.1790 0.2649 0.2618 0.0144  0.0091  0.0251  1 . 
698  CZ  CZ  . PHE PHE A A 88  88  . 0.2135 0.2689 0.2981 0.0002  0.0194  -0.0196 1 . 
699  CE2 CE2 . PHE PHE A A 88  88  . 0.1977 0.2352 0.2956 0.0314  0.0070  0.0004  1 . 
700  CD2 CD2 . PHE PHE A A 88  88  . 0.1659 0.2491 0.2855 0.0028  0.0233  0.0121  1 . 
701  C   C   . PHE PHE A A 88  88  . 0.2308 0.2970 0.2959 -0.0072 0.0172  0.0190  1 . 
702  O   O   . PHE PHE A A 88  88  . 0.2372 0.3117 0.3423 0.0019  -0.0053 0.0450  1 . 
703  N   N   . ILE ILE A A 89  89  . 0.2071 0.2934 0.3061 0.0096  0.0140  0.0057  1 . 
704  CA  CA  . ILE ILE A A 89  89  . 0.2528 0.2897 0.3725 -0.0007 0.0396  0.0081  1 . 
705  CB  CB  . ILE ILE A A 89  89  . 0.2745 0.2726 0.3870 -0.0068 0.0368  -0.0095 1 . 
706  CG1 CG1 . ILE ILE A A 89  89  . 0.2844 0.3046 0.4120 -0.0195 0.0499  -0.0004 1 . 
707  CD1 CD1 . ILE ILE A A 89  89  . 0.3416 0.3210 0.4489 -0.0369 0.0095  0.0300  1 . 
708  CG2 CG2 . ILE ILE A A 89  89  . 0.2593 0.2942 0.4622 -0.0254 0.0448  0.0185  1 . 
709  C   C   . ILE ILE A A 89  89  . 0.2701 0.2665 0.3156 0.0000  0.0317  0.0291  1 . 
710  O   O   . ILE ILE A A 89  89  . 0.2476 0.3129 0.3791 0.0134  0.0280  0.0580  1 . 
711  N   N   . LEU LEU A A 90  90  . 0.2287 0.2744 0.3228 0.0012  0.0253  0.0448  1 . 
712  CA  CA  . LEU LEU A A 90  90  . 0.2277 0.3048 0.3797 -0.0086 0.0283  -0.0021 1 . 
713  CB  CB  . LEU LEU A A 90  90  . 0.2001 0.3021 0.3792 -0.0431 -0.0151 -0.0296 1 . 
714  CG  CG  . LEU LEU A A 90  90  . 0.2627 0.3846 0.4266 -0.0918 -0.0467 -0.0450 1 . 
715  CD1 CD1 . LEU LEU A A 90  90  . 0.3384 0.4734 0.4145 -0.0727 -0.0557 -0.0786 1 . 
716  CD2 CD2 . LEU LEU A A 90  90  . 0.3653 0.3755 0.4534 -0.0688 -0.0174 -0.0724 1 . 
717  C   C   . LEU LEU A A 90  90  . 0.2490 0.3034 0.3606 -0.0185 0.0134  0.0040  1 . 
718  O   O   . LEU LEU A A 90  90  . 0.1906 0.3403 0.3401 -0.0171 0.0323  -0.0127 1 . 
719  N   N   . LYS LYS A A 91  91  . 0.2487 0.2601 0.4216 -0.0389 -0.0290 0.0012  1 . 
720  CA  CA  . LYS LYS A A 91  91  . 0.2260 0.3008 0.3429 -0.0120 0.0156  -0.0306 1 . 
721  CB  CB  . LYS LYS A A 91  91  . 0.2325 0.3725 0.3804 -0.0436 0.0206  0.0022  1 . 
722  CG  CG  . LYS LYS A A 91  91  . 0.3069 0.4292 0.3989 -0.0084 0.0642  0.0040  1 . 
723  CD  CD  . LYS LYS A A 91  91  . 0.3756 0.4245 0.4341 -0.0521 0.0864  0.0067  1 . 
724  CE  CE  . LYS LYS A A 91  91  . 0.4103 0.5228 0.4513 0.0000  0.1424  -0.0049 1 . 
725  NZ  NZ  . LYS LYS A A 91  91  . 0.4731 0.6538 0.4254 0.1438  0.0257  0.0243  1 . 
726  C   C   . LYS LYS A A 91  91  . 0.2207 0.2773 0.2923 -0.0499 0.0013  -0.0180 1 . 
727  O   O   . LYS LYS A A 91  91  . 0.2260 0.2869 0.3281 -0.0238 0.0170  -0.0139 1 . 
728  N   N   . HIS HIS A A 92  92  . 0.2177 0.2357 0.3051 -0.0276 -0.0088 -0.0070 1 . 
729  CA  CA  . HIS HIS A A 92  92  . 0.2479 0.2508 0.3113 0.0158  0.0165  -0.0222 1 . 
730  CB  CB  . HIS HIS A A 92  92  . 0.2540 0.2719 0.3168 0.0067  0.0020  -0.0238 1 . 
731  CG  CG  . HIS HIS A A 92  92  . 0.1788 0.2541 0.2551 -0.0244 0.0083  -0.0132 1 . 
732  ND1 ND1 . HIS HIS A A 92  92  . 0.2309 0.2410 0.2647 -0.0179 0.0370  0.0123  1 . 
733  CE1 CE1 . HIS HIS A A 92  92  . 0.1531 0.2636 0.2963 -0.0102 -0.0077 0.0123  1 . 
734  NE2 NE2 . HIS HIS A A 92  92  . 0.2125 0.2496 0.2855 -0.0093 0.0135  0.0017  1 . 
735  CD2 CD2 . HIS HIS A A 92  92  . 0.1699 0.2830 0.2933 0.0082  0.0269  0.0072  1 . 
736  C   C   . HIS HIS A A 92  92  . 0.2231 0.3107 0.3555 0.0162  -0.0121 0.0221  1 . 
737  O   O   . HIS HIS A A 92  92  . 0.3206 0.3576 0.4085 0.0497  -0.0857 -0.0137 1 . 
738  N   N   . THR THR A A 93  93  . 0.2567 0.3376 0.3645 -0.0041 0.0280  0.0233  1 . 
739  CA  CA  . THR THR A A 93  93  . 0.3094 0.3477 0.4342 -0.0001 0.0429  0.0075  1 . 
740  CB  CB  . THR THR A A 93  93  . 0.3555 0.2689 0.4185 0.0064  0.0471  0.0227  1 . 
741  OG1 OG1 . THR THR A A 93  93  . 0.3765 0.3136 0.4455 0.0446  0.0165  0.0196  1 . 
742  CG2 CG2 . THR THR A A 93  93  . 0.3880 0.3417 0.4229 -0.0043 0.0491  0.0245  1 . 
743  C   C   . THR THR A A 93  93  . 0.3240 0.3649 0.3469 0.0195  0.0426  0.0363  1 . 
744  O   O   . THR THR A A 93  93  . 0.3409 0.4365 0.4461 0.0458  0.0397  0.0568  1 . 
745  N   N   . GLY GLY A A 94  94  . 0.2850 0.2424 0.3818 0.0376  0.0272  0.0329  1 . 
746  CA  CA  . GLY GLY A A 94  94  . 0.2587 0.3444 0.4024 0.0446  -0.0003 0.0082  1 . 
747  C   C   . GLY GLY A A 94  94  . 0.3015 0.2862 0.3989 0.0660  0.0258  -0.0187 1 . 
748  O   O   . GLY GLY A A 94  94  . 0.2284 0.2609 0.3863 0.0164  0.0379  0.0205  1 . 
749  N   N   . PRO PRO A A 95  95  . 0.2533 0.3376 0.3787 0.0576  0.0037  -0.0130 1 . 
750  CA  CA  . PRO PRO A A 95  95  . 0.2568 0.2949 0.3951 0.0743  -0.0052 0.0157  1 . 
751  CB  CB  . PRO PRO A A 95  95  . 0.2771 0.3406 0.3995 0.0698  0.0242  -0.0441 1 . 
752  CG  CG  . PRO PRO A A 95  95  . 0.3447 0.4311 0.4155 0.0630  0.0381  0.0032  1 . 
753  CD  CD  . PRO PRO A A 95  95  . 0.2964 0.3948 0.3927 0.0957  -0.0032 -0.0144 1 . 
754  C   C   . PRO PRO A A 95  95  . 0.2584 0.2985 0.3615 0.0276  0.0177  -0.0207 1 . 
755  O   O   . PRO PRO A A 95  95  . 0.3608 0.2610 0.4475 0.0278  0.0093  0.0121  1 . 
756  N   N   . GLY GLY A A 96  96  . 0.1990 0.3274 0.3360 0.0399  -0.0099 -0.0404 1 . 
757  CA  CA  . GLY GLY A A 96  96  . 0.2070 0.3390 0.3249 0.0458  0.0005  -0.0631 1 . 
758  C   C   . GLY GLY A A 96  96  . 0.2281 0.2912 0.3231 0.0525  0.0219  -0.0406 1 . 
759  O   O   . GLY GLY A A 96  96  . 0.2082 0.2934 0.3239 0.0088  0.0160  -0.0493 1 . 
760  N   N   . ILE ILE A A 97  97  . 0.2208 0.2518 0.3266 0.0403  0.0050  -0.0107 1 . 
761  CA  CA  . ILE ILE A A 97  97  . 0.2190 0.2573 0.3022 0.0231  0.0020  -0.0314 1 . 
762  CB  CB  . ILE ILE A A 97  97  . 0.2621 0.2955 0.2981 0.0589  0.0464  0.0056  1 . 
763  CG1 CG1 . ILE ILE A A 97  97  . 0.2624 0.3190 0.3888 -0.0150 0.0445  0.0000  1 . 
764  CD1 CD1 . ILE ILE A A 97  97  . 0.3543 0.3455 0.3824 -0.0976 0.0036  0.0501  1 . 
765  CG2 CG2 . ILE ILE A A 97  97  . 0.2616 0.3385 0.3082 0.0582  0.0417  -0.0273 1 . 
766  C   C   . ILE ILE A A 97  97  . 0.2163 0.2491 0.3017 0.0089  -0.0261 -0.0262 1 . 
767  O   O   . ILE ILE A A 97  97  . 0.1796 0.2545 0.3061 0.0093  0.0029  0.0031  1 . 
768  N   N   . LEU LEU A A 98  98  . 0.1688 0.2660 0.2637 -0.0180 0.0109  0.0042  1 . 
769  CA  CA  . LEU LEU A A 98  98  . 0.1820 0.2507 0.2680 -0.0201 0.0179  -0.0204 1 . 
770  CB  CB  . LEU LEU A A 98  98  . 0.1802 0.2964 0.2854 -0.0392 0.0206  -0.0374 1 . 
771  CG  CG  . LEU LEU A A 98  98  . 0.1964 0.3162 0.3012 -0.0233 -0.0036 -0.0169 1 . 
772  CD1 CD1 . LEU LEU A A 98  98  . 0.2387 0.3087 0.2827 -0.0420 -0.0096 0.0277  1 . 
773  CD2 CD2 . LEU LEU A A 98  98  . 0.2014 0.3240 0.2844 -0.0360 0.0059  -0.0099 1 . 
774  C   C   . LEU LEU A A 98  98  . 0.2279 0.2262 0.2638 -0.0249 0.0209  -0.0336 1 . 
775  O   O   . LEU LEU A A 98  98  . 0.1907 0.2363 0.3149 -0.0288 0.0170  -0.0227 1 . 
776  N   N   . SER SER A A 99  99  . 0.1609 0.1966 0.2467 -0.0047 0.0180  -0.0126 1 . 
777  CA  CA  . SER SER A A 99  99  . 0.1849 0.2648 0.2315 0.0009  0.0041  -0.0348 1 . 
778  CB  CB  . SER SER A A 99  99  . 0.2041 0.2117 0.2540 0.0001  -0.0105 -0.0187 1 . 
779  OG  OG  . SER SER A A 99  99  . 0.2076 0.2609 0.2574 -0.0076 0.0183  -0.0387 1 . 
780  C   C   . SER SER A A 99  99  . 0.2077 0.2508 0.2338 0.0120  0.0142  -0.0457 1 . 
781  O   O   . SER SER A A 99  99  . 0.1892 0.2420 0.2659 -0.0057 0.0110  -0.0194 1 . 
782  N   N   . MET MET A A 100 100 . 0.1403 0.2164 0.2531 -0.0049 0.0182  -0.0081 1 . 
783  CA  CA  . MET MET A A 100 100 . 0.1443 0.2144 0.2465 0.0050  0.0229  -0.0126 1 . 
784  CB  CB  . MET MET A A 100 100 . 0.1404 0.2738 0.2433 0.0152  0.0258  -0.0152 1 . 
785  CG  CG  . MET MET A A 100 100 . 0.1662 0.2478 0.3057 0.0207  -0.0042 -0.0097 1 . 
786  SD  SD  . MET MET A A 100 100 . 0.1823 0.2846 0.2910 -0.0032 -0.0189 -0.0094 1 . 
787  CE  CE  . MET MET A A 100 100 . 0.1534 0.3049 0.3581 0.0048  -0.0126 -0.0344 1 . 
788  C   C   . MET MET A A 100 100 . 0.1829 0.1967 0.2197 -0.0009 0.0209  0.0018  1 . 
789  O   O   . MET MET A A 100 100 . 0.1814 0.2459 0.2362 -0.0123 0.0221  0.0036  1 . 
790  N   N   . ALA ALA A A 101 101 . 0.1539 0.2551 0.2068 -0.0169 0.0151  0.0165  1 . 
791  CA  CA  . ALA ALA A A 101 101 . 0.2044 0.2577 0.2033 -0.0173 0.0182  0.0001  1 . 
792  CB  CB  . ALA ALA A A 101 101 . 0.1587 0.3016 0.2413 -0.0224 0.0078  0.0061  1 . 
793  C   C   . ALA ALA A A 101 101 . 0.1667 0.2232 0.2163 -0.0353 0.0098  0.0062  1 . 
794  O   O   . ALA ALA A A 101 101 . 0.1631 0.2952 0.2470 -0.0150 -0.0152 0.0021  1 . 
795  N   N   . ASN ASN A A 102 102 . 0.1774 0.2396 0.2435 -0.0266 0.0100  -0.0163 1 . 
796  CA  CA  . ASN ASN A A 102 102 . 0.1893 0.2580 0.2659 -0.0061 0.0386  0.0027  1 . 
797  CB  CB  . ASN ASN A A 102 102 . 0.1522 0.2533 0.2722 -0.0302 0.0094  -0.0213 1 . 
798  CG  CG  . ASN ASN A A 102 102 . 0.2163 0.2295 0.2394 -0.0309 0.0270  -0.0244 1 . 
799  OD1 OD1 . ASN ASN A A 102 102 . 0.1870 0.2858 0.2656 -0.0233 0.0053  -0.0197 1 . 
800  ND2 ND2 . ASN ASN A A 102 102 . 0.1756 0.2371 0.2666 -0.0121 -0.0002 -0.0188 1 . 
801  C   C   . ASN ASN A A 102 102 . 0.1986 0.2403 0.2874 -0.0002 0.0172  0.0078  1 . 
802  O   O   . ASN ASN A A 102 102 . 0.1790 0.2662 0.2840 0.0066  0.0139  -0.0036 1 . 
803  N   N   . ALA ALA A A 103 103 . 0.1950 0.2437 0.2827 -0.0221 0.0317  -0.0224 1 . 
804  CA  CA  . ALA ALA A A 103 103 . 0.2457 0.2619 0.2834 -0.0381 0.0430  -0.0202 1 . 
805  CB  CB  . ALA ALA A A 103 103 . 0.2324 0.2824 0.3281 -0.0189 0.0813  -0.0132 1 . 
806  C   C   . ALA ALA A A 103 103 . 0.2417 0.2536 0.3397 -0.0406 0.0837  -0.0572 1 . 
807  O   O   . ALA ALA A A 103 103 . 0.4217 0.3029 0.4329 -0.1096 0.1888  -0.1027 1 . 
808  N   N   . GLY GLY A A 104 104 . 0.2241 0.2602 0.2630 -0.0018 0.0232  -0.0159 1 . 
809  CA  CA  . GLY GLY A A 104 104 . 0.2155 0.2934 0.2540 -0.0159 0.0039  -0.0314 1 . 
810  C   C   . GLY GLY A A 104 104 . 0.1869 0.2691 0.2484 0.0144  0.0164  -0.0332 1 . 
811  O   O   . GLY GLY A A 104 104 . 0.2006 0.2755 0.2453 0.0190  0.0369  -0.0212 1 . 
812  N   N   . PRO PRO A A 105 105 . 0.1822 0.2615 0.2790 0.0018  0.0248  -0.0575 1 . 
813  CA  CA  . PRO PRO A A 105 105 . 0.1844 0.2810 0.2694 -0.0073 -0.0020 -0.0486 1 . 
814  CB  CB  . PRO PRO A A 105 105 . 0.2186 0.3697 0.2773 0.0270  0.0068  -0.0201 1 . 
815  CG  CG  . PRO PRO A A 105 105 . 0.3150 0.3282 0.3296 -0.0169 0.0938  -0.0492 1 . 
816  CD  CD  . PRO PRO A A 105 105 . 0.2402 0.2743 0.2894 0.0171  0.0151  -0.0584 1 . 
817  C   C   . PRO PRO A A 105 105 . 0.1760 0.2494 0.2871 -0.0039 0.0119  -0.0257 1 . 
818  O   O   . PRO PRO A A 105 105 . 0.1704 0.2817 0.2853 -0.0107 0.0228  -0.0353 1 . 
819  N   N   . ASN ASN A A 106 106 . 0.1857 0.2370 0.2411 0.0086  0.0205  -0.0091 1 . 
820  CA  CA  . ASN ASN A A 106 106 . 0.1958 0.2594 0.2447 0.0249  0.0124  -0.0084 1 . 
821  CB  CB  . ASN ASN A A 106 106 . 0.2070 0.3099 0.2521 0.0357  0.0296  -0.0087 1 . 
822  CG  CG  . ASN ASN A A 106 106 . 0.1855 0.2552 0.2744 0.0466  0.0204  -0.0198 1 . 
823  OD1 OD1 . ASN ASN A A 106 106 . 0.1546 0.2756 0.2962 0.0123  0.0321  -0.0120 1 . 
824  ND2 ND2 . ASN ASN A A 106 106 . 0.1469 0.2991 0.2535 -0.0167 0.0263  -0.0094 1 . 
825  C   C   . ASN ASN A A 106 106 . 0.2219 0.2344 0.2615 0.0198  0.0428  -0.0268 1 . 
826  O   O   . ASN ASN A A 106 106 . 0.1914 0.2800 0.2890 0.0122  0.0242  -0.0013 1 . 
827  N   N   . THR THR A A 107 107 . 0.2032 0.2418 0.2206 0.0432  0.0156  0.0053  1 . 
828  CA  CA  . THR THR A A 107 107 . 0.2283 0.2533 0.2444 0.0184  0.0047  0.0053  1 . 
829  CB  CB  . THR THR A A 107 107 . 0.2740 0.1929 0.2871 -0.0281 0.0335  0.0077  1 . 
830  OG1 OG1 . THR THR A A 107 107 . 0.2101 0.2695 0.2920 0.0110  0.0089  -0.0245 1 . 
831  CG2 CG2 . THR THR A A 107 107 . 0.2267 0.2375 0.3239 -0.0270 0.0198  -0.0140 1 . 
832  C   C   . THR THR A A 107 107 . 0.2092 0.2497 0.2475 -0.0350 0.0548  -0.0006 1 . 
833  O   O   . THR THR A A 107 107 . 0.1844 0.3227 0.2688 -0.0497 0.0656  -0.0235 1 . 
834  N   N   . ASN ASN A A 108 108 . 0.2195 0.2198 0.2453 0.0014  0.0213  0.0041  1 . 
835  CA  CA  . ASN ASN A A 108 108 . 0.2262 0.1872 0.2386 0.0106  0.0149  0.0077  1 . 
836  CB  CB  . ASN ASN A A 108 108 . 0.2155 0.2181 0.2709 0.0137  0.0003  0.0087  1 . 
837  CG  CG  . ASN ASN A A 108 108 . 0.2090 0.2211 0.2432 0.0142  0.0222  -0.0038 1 . 
838  OD1 OD1 . ASN ASN A A 108 108 . 0.2393 0.2433 0.2783 0.0572  0.0202  0.0266  1 . 
839  ND2 ND2 . ASN ASN A A 108 108 . 0.1825 0.2600 0.2616 -0.0028 0.0239  0.0258  1 . 
840  C   C   . ASN ASN A A 108 108 . 0.2157 0.2937 0.2285 0.0198  0.0145  0.0241  1 . 
841  O   O   . ASN ASN A A 108 108 . 0.2127 0.2632 0.2883 0.0299  -0.0039 0.0385  1 . 
842  N   N   . GLY GLY A A 109 109 . 0.1683 0.3229 0.2538 -0.0023 0.0127  0.0111  1 . 
843  CA  CA  . GLY GLY A A 109 109 . 0.1874 0.2517 0.2775 0.0027  0.0226  -0.0011 1 . 
844  C   C   . GLY GLY A A 109 109 . 0.1804 0.2653 0.2595 0.0086  0.0274  -0.0142 1 . 
845  O   O   . GLY GLY A A 109 109 . 0.1676 0.2984 0.3032 0.0094  0.0060  -0.0302 1 . 
846  N   N   . SER SER A A 110 110 . 0.1594 0.2658 0.2504 -0.0034 0.0216  0.0044  1 . 
847  CA  CA  . SER SER A A 110 110 . 0.1617 0.2698 0.2368 0.0171  -0.0103 0.0113  1 . 
848  CB  CB  . SER SER A A 110 110 . 0.1808 0.2519 0.2484 0.0274  0.0151  0.0010  1 . 
849  OG  OG  . SER SER A A 110 110 . 0.2127 0.2626 0.2676 -0.0112 -0.0027 0.0281  1 . 
850  C   C   . SER SER A A 110 110 . 0.1595 0.2068 0.2330 0.0109  0.0220  -0.0010 1 . 
851  O   O   . SER SER A A 110 110 . 0.1601 0.2389 0.2860 -0.0051 0.0074  -0.0263 1 . 
852  N   N   . GLN GLN A A 111 111 . 0.1872 0.2427 0.2483 0.0114  0.0199  -0.0196 1 . 
853  CA  CA  . GLN GLN A A 111 111 . 0.1916 0.2515 0.2550 0.0018  0.0099  -0.0064 1 . 
854  CB  CB  . GLN GLN A A 111 111 . 0.1731 0.2221 0.2674 0.0072  0.0091  0.0073  1 . 
855  CG  CG  . GLN GLN A A 111 111 . 0.2045 0.2441 0.2459 -0.0122 -0.0162 0.0083  1 . 
856  CD  CD  . GLN GLN A A 111 111 . 0.1977 0.2654 0.2594 -0.0275 -0.0056 0.0020  1 . 
857  OE1 OE1 . GLN GLN A A 111 111 . 0.2249 0.3188 0.3484 0.0156  -0.0768 -0.0332 1 . 
858  NE2 NE2 . GLN GLN A A 111 111 . 0.2394 0.2820 0.2405 -0.0189 -0.0004 0.0110  1 . 
859  C   C   . GLN GLN A A 111 111 . 0.2065 0.2355 0.2257 0.0123  0.0019  -0.0087 1 . 
860  O   O   . GLN GLN A A 111 111 . 0.1652 0.2388 0.2386 0.0033  0.0065  -0.0088 1 . 
861  N   N   . PHE PHE A A 112 112 . 0.1846 0.2161 0.2573 -0.0090 0.0123  -0.0235 1 . 
862  CA  CA  . PHE PHE A A 112 112 . 0.1459 0.2030 0.2280 0.0212  -0.0067 -0.0213 1 . 
863  CB  CB  . PHE PHE A A 112 112 . 0.1923 0.2574 0.2340 0.0056  -0.0213 -0.0068 1 . 
864  CG  CG  . PHE PHE A A 112 112 . 0.1801 0.2382 0.2296 0.0041  -0.0115 -0.0279 1 . 
865  CD1 CD1 . PHE PHE A A 112 112 . 0.2196 0.2670 0.2793 0.0160  0.0064  0.0009  1 . 
866  CE1 CE1 . PHE PHE A A 112 112 . 0.2047 0.2665 0.2757 -0.0102 0.0015  -0.0266 1 . 
867  CZ  CZ  . PHE PHE A A 112 112 . 0.2632 0.2937 0.2465 0.0074  0.0170  -0.0243 1 . 
868  CE2 CE2 . PHE PHE A A 112 112 . 0.2829 0.2670 0.2504 -0.0012 0.0039  -0.0039 1 . 
869  CD2 CD2 . PHE PHE A A 112 112 . 0.1622 0.2565 0.2580 0.0026  -0.0057 -0.0173 1 . 
870  C   C   . PHE PHE A A 112 112 . 0.1526 0.2181 0.2193 0.0156  0.0015  0.0053  1 . 
871  O   O   . PHE PHE A A 112 112 . 0.1587 0.2532 0.2445 -0.0220 0.0046  -0.0139 1 . 
872  N   N   . PHE PHE A A 113 113 . 0.1498 0.1700 0.2681 0.0042  0.0007  -0.0044 1 . 
873  CA  CA  . PHE PHE A A 113 113 . 0.1385 0.2601 0.2594 0.0213  -0.0104 0.0008  1 . 
874  CB  CB  . PHE PHE A A 113 113 . 0.1710 0.2326 0.2531 -0.0048 -0.0039 -0.0118 1 . 
875  CG  CG  . PHE PHE A A 113 113 . 0.1793 0.2339 0.2347 0.0008  -0.0085 -0.0218 1 . 
876  CD1 CD1 . PHE PHE A A 113 113 . 0.1785 0.2825 0.2351 0.0207  -0.0144 -0.0251 1 . 
877  CE1 CE1 . PHE PHE A A 113 113 . 0.1569 0.2863 0.2646 -0.0133 -0.0069 -0.0103 1 . 
878  CZ  CZ  . PHE PHE A A 113 113 . 0.2186 0.2727 0.2488 -0.0156 0.0442  0.0000  1 . 
879  CE2 CE2 . PHE PHE A A 113 113 . 0.2064 0.2308 0.2645 0.0047  0.0008  0.0205  1 . 
880  CD2 CD2 . PHE PHE A A 113 113 . 0.1824 0.2459 0.2631 -0.0113 0.0044  -0.0021 1 . 
881  C   C   . PHE PHE A A 113 113 . 0.1828 0.2485 0.2433 -0.0030 0.0124  -0.0084 1 . 
882  O   O   . PHE PHE A A 113 113 . 0.1785 0.1857 0.2981 -0.0112 0.0042  -0.0235 1 . 
883  N   N   . ILE ILE A A 114 114 . 0.1537 0.2401 0.2649 -0.0114 0.0076  -0.0056 1 . 
884  CA  CA  . ILE ILE A A 114 114 . 0.1646 0.2419 0.2685 0.0155  -0.0293 0.0010  1 . 
885  CB  CB  . ILE ILE A A 114 114 . 0.1779 0.2610 0.2765 -0.0026 -0.0341 -0.0190 1 . 
886  CG1 CG1 . ILE ILE A A 114 114 . 0.2108 0.3132 0.2588 0.0351  -0.0419 -0.0657 1 . 
887  CD1 CD1 . ILE ILE A A 114 114 . 0.2287 0.2832 0.2615 0.0200  -0.0413 -0.0606 1 . 
888  CG2 CG2 . ILE ILE A A 114 114 . 0.2129 0.2792 0.2933 0.0135  0.0049  -0.0603 1 . 
889  C   C   . ILE ILE A A 114 114 . 0.1769 0.2124 0.2496 0.0126  -0.0254 -0.0062 1 . 
890  O   O   . ILE ILE A A 114 114 . 0.1617 0.2726 0.2954 -0.0096 -0.0242 -0.0318 1 . 
891  N   N   . CYS CYS A A 115 115 . 0.1752 0.2586 0.2874 0.0150  -0.0030 -0.0073 1 . 
892  CA  CA  . CYS CYS A A 115 115 . 0.2462 0.2653 0.2525 0.0161  -0.0202 -0.0116 1 . 
893  CB  CB  . CYS CYS A A 115 115 . 0.2835 0.2447 0.2841 0.0349  -0.0102 0.0306  1 . 
894  SG  SG  . CYS CYS A A 115 115 . 0.2293 0.3378 0.3194 0.0465  -0.0067 -0.0153 1 . 
895  C   C   . CYS CYS A A 115 115 . 0.2106 0.3095 0.2702 0.0092  -0.0289 -0.0303 1 . 
896  O   O   . CYS CYS A A 115 115 . 0.2376 0.2877 0.3124 0.0037  -0.0184 -0.0310 1 . 
897  N   N   . THR THR A A 116 116 . 0.2021 0.2981 0.2878 0.0310  -0.0428 -0.0370 1 . 
898  CA  CA  . THR THR A A 116 116 . 0.2654 0.2638 0.3193 0.0338  0.0304  0.0094  1 . 
899  CB  CB  . THR THR A A 116 116 . 0.2716 0.3196 0.3034 -0.0047 0.0296  -0.0061 1 . 
900  OG1 OG1 . THR THR A A 116 116 . 0.2540 0.3811 0.3276 -0.0041 -0.0154 -0.0331 1 . 
901  CG2 CG2 . THR THR A A 116 116 . 0.2728 0.3385 0.2972 -0.0135 0.0084  -0.0349 1 . 
902  C   C   . THR THR A A 116 116 . 0.2243 0.3374 0.3040 0.0494  0.0274  0.0271  1 . 
903  O   O   . THR THR A A 116 116 . 0.2997 0.4222 0.3754 0.1325  0.0145  0.0211  1 . 
904  N   N   . ALA ALA A A 117 117 . 0.2432 0.3775 0.3129 0.0814  0.0247  -0.0009 1 . 
905  CA  CA  . ALA ALA A A 117 117 . 0.2611 0.3381 0.3255 0.0548  0.0297  0.0088  1 . 
906  CB  CB  . ALA ALA A A 117 117 . 0.2946 0.4533 0.3204 0.0115  0.0211  0.0222  1 . 
907  C   C   . ALA ALA A A 117 117 . 0.2825 0.3046 0.2967 0.0324  0.0307  -0.0064 1 . 
908  O   O   . ALA ALA A A 117 117 . 0.3099 0.3200 0.3354 0.0481  -0.0149 -0.0081 1 . 
909  N   N   . LYS LYS A A 118 118 . 0.2878 0.3403 0.3153 0.0703  0.0243  0.0204  1 . 
910  CA  CA  . LYS LYS A A 118 118 . 0.2281 0.3037 0.3318 0.0293  0.0025  0.0211  1 . 
911  CB  CB  . LYS LYS A A 118 118 . 0.2609 0.3449 0.3341 0.0380  -0.0071 0.0314  1 . 
912  CG  CG  . LYS LYS A A 118 118 . 0.2918 0.3568 0.3879 0.0333  0.0283  0.0004  1 . 
913  CD  CD  . LYS LYS A A 118 118 . 0.4828 0.4018 0.4517 0.0094  0.0587  0.0623  1 . 
914  CE  CE  . LYS LYS A A 118 118 . 0.5844 0.5595 0.5986 0.0986  0.1366  0.0409  1 . 
915  NZ  NZ  . LYS LYS A A 118 118 . 0.8570 0.6744 0.7349 0.0111  0.0989  0.1308  1 . 
916  C   C   . LYS LYS A A 118 118 . 0.2370 0.3126 0.3231 0.0820  -0.0280 -0.0120 1 . 
917  O   O   . LYS LYS A A 118 118 . 0.2344 0.4072 0.3551 0.0449  -0.0008 -0.0348 1 . 
918  N   N   . THR THR A A 119 119 . 0.1960 0.2924 0.3404 0.0512  -0.0008 -0.0081 1 . 
919  CA  CA  . THR THR A A 119 119 . 0.1800 0.2923 0.3148 0.0138  -0.0152 0.0171  1 . 
920  CB  CB  . THR THR A A 119 119 . 0.1999 0.2434 0.3290 0.0128  -0.0113 -0.0007 1 . 
921  OG1 OG1 . THR THR A A 119 119 . 0.2012 0.3025 0.3005 -0.0309 -0.0119 0.0258  1 . 
922  CG2 CG2 . THR THR A A 119 119 . 0.2588 0.3205 0.2812 -0.0098 0.0063  -0.0021 1 . 
923  C   C   . THR THR A A 119 119 . 0.2153 0.2615 0.2906 -0.0238 -0.0005 0.0254  1 . 
924  O   O   . THR THR A A 119 119 . 0.2298 0.3051 0.2955 0.0174  -0.0202 -0.0097 1 . 
925  N   N   . GLU GLU A A 120 120 . 0.1959 0.2811 0.3070 0.0071  -0.0019 0.0336  1 . 
926  CA  CA  . GLU GLU A A 120 120 . 0.2503 0.3286 0.3024 0.0445  0.0297  0.0524  1 . 
927  CB  CB  . GLU GLU A A 120 120 . 0.2946 0.3048 0.3738 -0.0163 0.0286  0.0783  1 . 
928  CG  CG  . GLU GLU A A 120 120 . 0.3747 0.3717 0.3919 0.0421  -0.0309 0.0676  1 . 
929  CD  CD  . GLU GLU A A 120 120 . 0.3456 0.5890 0.5099 0.0677  -0.0601 -0.0105 1 . 
930  OE1 OE1 . GLU GLU A A 120 120 . 0.3666 0.5617 0.4480 0.0478  -0.0610 0.0639  1 . 
931  OE2 OE2 . GLU GLU A A 120 120 . 0.4923 0.8098 0.5873 0.0737  -0.1792 -0.0305 1 . 
932  C   C   . GLU GLU A A 120 120 . 0.2270 0.2695 0.2667 -0.0196 0.0082  0.0595  1 . 
933  O   O   . GLU GLU A A 120 120 . 0.2056 0.3454 0.2979 -0.0014 0.0312  0.0389  1 . 
934  N   N   . TRP TRP A A 121 121 . 0.2062 0.2586 0.2980 -0.0010 -0.0181 0.0365  1 . 
935  CA  CA  . TRP TRP A A 121 121 . 0.2038 0.2780 0.2753 -0.0111 -0.0291 0.0298  1 . 
936  CB  CB  . TRP TRP A A 121 121 . 0.2117 0.3456 0.2976 -0.0205 -0.0491 0.0203  1 . 
937  CG  CG  . TRP TRP A A 121 121 . 0.1907 0.3151 0.3055 -0.0291 -0.0412 0.0246  1 . 
938  CD1 CD1 . TRP TRP A A 121 121 . 0.1946 0.3364 0.3473 -0.0242 -0.0637 0.0149  1 . 
939  NE1 NE1 . TRP TRP A A 121 121 . 0.1925 0.3609 0.3257 -0.0660 -0.0621 0.0419  1 . 
940  CE2 CE2 . TRP TRP A A 121 121 . 0.1714 0.3659 0.3044 -0.0322 -0.0411 0.0122  1 . 
941  CD2 CD2 . TRP TRP A A 121 121 . 0.2137 0.3326 0.2791 -0.0388 -0.0385 -0.0040 1 . 
942  CE3 CE3 . TRP TRP A A 121 121 . 0.2247 0.3313 0.3643 -0.0188 -0.0044 -0.0247 1 . 
943  CZ3 CZ3 . TRP TRP A A 121 121 . 0.2894 0.3892 0.3690 -0.0290 0.0006  -0.0612 1 . 
944  CH2 CH2 . TRP TRP A A 121 121 . 0.1470 0.4513 0.3616 -0.0218 0.0106  -0.0585 1 . 
945  CZ2 CZ2 . TRP TRP A A 121 121 . 0.2164 0.4551 0.2877 -0.0296 -0.0356 -0.0195 1 . 
946  C   C   . TRP TRP A A 121 121 . 0.1768 0.2548 0.2698 -0.0130 -0.0157 0.0164  1 . 
947  O   O   . TRP TRP A A 121 121 . 0.2438 0.3160 0.2924 0.0158  -0.0196 -0.0243 1 . 
948  N   N   . LEU LEU A A 122 122 . 0.1773 0.2889 0.2601 0.0127  -0.0038 -0.0026 1 . 
949  CA  CA  . LEU LEU A A 122 122 . 0.1919 0.2343 0.2594 -0.0213 -0.0080 0.0099  1 . 
950  CB  CB  . LEU LEU A A 122 122 . 0.1666 0.2582 0.2827 -0.0184 -0.0145 0.0180  1 . 
951  CG  CG  . LEU LEU A A 122 122 . 0.1616 0.2893 0.2805 -0.0210 0.0082  0.0197  1 . 
952  CD1 CD1 . LEU LEU A A 122 122 . 0.1999 0.3543 0.3079 -0.0074 0.0046  0.0231  1 . 
953  CD2 CD2 . LEU LEU A A 122 122 . 0.1691 0.3081 0.2802 -0.0313 -0.0115 0.0478  1 . 
954  C   C   . LEU LEU A A 122 122 . 0.1978 0.2340 0.2488 -0.0281 -0.0277 0.0080  1 . 
955  O   O   . LEU LEU A A 122 122 . 0.1958 0.2475 0.2608 -0.0184 -0.0035 0.0064  1 . 
956  N   N   . ASP ASP A A 123 123 . 0.1874 0.2439 0.2537 -0.0157 0.0057  0.0193  1 . 
957  CA  CA  . ASP ASP A A 123 123 . 0.2046 0.3003 0.2553 -0.0208 0.0212  0.0254  1 . 
958  CB  CB  . ASP ASP A A 123 123 . 0.2166 0.3013 0.3121 -0.0286 0.0237  0.0380  1 . 
959  CG  CG  . ASP ASP A A 123 123 . 0.2561 0.2465 0.2966 -0.0548 -0.0192 0.0293  1 . 
960  OD1 OD1 . ASP ASP A A 123 123 . 0.2309 0.2839 0.3138 -0.0022 0.0104  0.0075  1 . 
961  OD2 OD2 . ASP ASP A A 123 123 . 0.2698 0.2844 0.3755 -0.0074 -0.0124 0.0459  1 . 
962  C   C   . ASP ASP A A 123 123 . 0.1820 0.2820 0.2619 -0.0183 -0.0074 0.0032  1 . 
963  O   O   . ASP ASP A A 123 123 . 0.2141 0.3018 0.2839 -0.0047 0.0176  -0.0096 1 . 
964  N   N   . GLY GLY A A 124 124 . 0.1857 0.2667 0.2593 -0.0090 -0.0027 -0.0036 1 . 
965  CA  CA  . GLY GLY A A 124 124 . 0.2323 0.2691 0.2709 0.0158  0.0297  -0.0096 1 . 
966  C   C   . GLY GLY A A 124 124 . 0.2370 0.2629 0.2578 -0.0092 0.0476  -0.0143 1 . 
967  O   O   . GLY GLY A A 124 124 . 0.1960 0.3212 0.2988 0.0089  0.0182  -0.0240 1 . 
968  N   N   . LYS LYS A A 125 125 . 0.1902 0.2670 0.2511 -0.0180 0.0140  -0.0072 1 . 
969  CA  CA  . LYS LYS A A 125 125 . 0.2453 0.2834 0.2747 0.0289  0.0357  0.0465  1 . 
970  CB  CB  . LYS LYS A A 125 125 . 0.3626 0.4090 0.2700 -0.0719 -0.0429 -0.0045 1 . 
971  CG  CG  . LYS LYS A A 125 125 . 0.3251 0.4789 0.4074 -0.0467 -0.0020 -0.0103 1 . 
972  CD  CD  . LYS LYS A A 125 125 . 0.2876 0.4183 0.4276 -0.0537 0.0058  -0.0293 1 . 
973  CE  CE  . LYS LYS A A 125 125 . 0.3452 0.4720 0.3996 -0.0542 0.0348  -0.0629 1 . 
974  NZ  NZ  . LYS LYS A A 125 125 . 0.4101 0.5843 0.4936 -0.0820 -0.0460 -0.1082 1 . 
975  C   C   . LYS LYS A A 125 125 . 0.1484 0.2280 0.2752 -0.0322 -0.0094 -0.0165 1 . 
976  O   O   . LYS LYS A A 125 125 . 0.1921 0.2623 0.2655 -0.0006 0.0307  -0.0036 1 . 
977  N   N   . HIS HIS A A 126 126 . 0.1801 0.2334 0.2577 0.0112  0.0126  -0.0022 1 . 
978  CA  CA  . HIS HIS A A 126 126 . 0.1672 0.2370 0.2608 0.0035  0.0324  0.0166  1 . 
979  CB  CB  . HIS HIS A A 126 126 . 0.1616 0.2479 0.2558 0.0103  0.0239  0.0144  1 . 
980  CG  CG  . HIS HIS A A 126 126 . 0.1931 0.2222 0.2235 0.0119  0.0406  -0.0035 1 . 
981  ND1 ND1 . HIS HIS A A 126 126 . 0.1534 0.2438 0.2503 -0.0147 -0.0160 0.0081  1 . 
982  CE1 CE1 . HIS HIS A A 126 126 . 0.1810 0.2549 0.2383 -0.0447 0.0148  0.0120  1 . 
983  NE2 NE2 . HIS HIS A A 126 126 . 0.1651 0.2650 0.2652 0.0053  -0.0138 0.0064  1 . 
984  CD2 CD2 . HIS HIS A A 126 126 . 0.2155 0.2652 0.2407 0.0079  0.0365  0.0122  1 . 
985  C   C   . HIS HIS A A 126 126 . 0.1897 0.2314 0.2599 0.0160  0.0285  -0.0058 1 . 
986  O   O   . HIS HIS A A 126 126 . 0.1458 0.2523 0.2898 0.0053  0.0098  -0.0115 1 . 
987  N   N   . VAL VAL A A 127 127 . 0.1886 0.2205 0.2427 -0.0190 0.0301  0.0110  1 . 
988  CA  CA  . VAL VAL A A 127 127 . 0.2089 0.2455 0.2338 -0.0252 0.0189  0.0054  1 . 
989  CB  CB  . VAL VAL A A 127 127 . 0.1988 0.2523 0.2622 -0.0217 -0.0056 -0.0290 1 . 
990  CG1 CG1 . VAL VAL A A 127 127 . 0.1713 0.2532 0.2699 -0.0355 0.0052  -0.0240 1 . 
991  CG2 CG2 . VAL VAL A A 127 127 . 0.1982 0.2569 0.2694 0.0037  0.0144  -0.0016 1 . 
992  C   C   . VAL VAL A A 127 127 . 0.1728 0.2128 0.2346 -0.0019 -0.0244 0.0057  1 . 
993  O   O   . VAL VAL A A 127 127 . 0.1595 0.2664 0.2649 -0.0057 0.0154  -0.0080 1 . 
994  N   N   . VAL VAL A A 128 128 . 0.1271 0.2108 0.2875 0.0067  0.0174  -0.0166 1 . 
995  CA  CA  . VAL VAL A A 128 128 . 0.1687 0.2012 0.2799 -0.0160 0.0088  -0.0202 1 . 
996  CB  CB  . VAL VAL A A 128 128 . 0.1869 0.2531 0.2832 -0.0176 0.0069  -0.0130 1 . 
997  CG1 CG1 . VAL VAL A A 128 128 . 0.1820 0.2685 0.3577 -0.0199 0.0241  -0.0414 1 . 
998  CG2 CG2 . VAL VAL A A 128 128 . 0.2082 0.2574 0.3144 -0.0123 -0.0134 -0.0315 1 . 
999  C   C   . VAL VAL A A 128 128 . 0.1930 0.2474 0.2372 -0.0353 0.0126  0.0044  1 . 
1000 O   O   . VAL VAL A A 128 128 . 0.1767 0.2925 0.2949 -0.0380 0.0371  -0.0139 1 . 
1001 N   N   . PHE PHE A A 129 129 . 0.1558 0.2636 0.2760 -0.0432 0.0123  -0.0302 1 . 
1002 CA  CA  . PHE PHE A A 129 129 . 0.1942 0.2431 0.2781 -0.0428 0.0037  -0.0350 1 . 
1003 CB  CB  . PHE PHE A A 129 129 . 0.2058 0.2530 0.2764 -0.0300 0.0273  -0.0509 1 . 
1004 CG  CG  . PHE PHE A A 129 129 . 0.1931 0.2567 0.2787 -0.0002 0.0219  -0.0098 1 . 
1005 CD1 CD1 . PHE PHE A A 129 129 . 0.2396 0.2740 0.2483 -0.0183 0.0084  -0.0255 1 . 
1006 CE1 CE1 . PHE PHE A A 129 129 . 0.1816 0.2504 0.2590 0.0175  0.0112  -0.0398 1 . 
1007 CZ  CZ  . PHE PHE A A 129 129 . 0.1961 0.2793 0.2642 -0.0136 0.0179  -0.0218 1 . 
1008 CE2 CE2 . PHE PHE A A 129 129 . 0.2508 0.3106 0.2383 -0.0275 0.0028  -0.0251 1 . 
1009 CD2 CD2 . PHE PHE A A 129 129 . 0.2065 0.2400 0.2835 -0.0104 0.0043  -0.0326 1 . 
1010 C   C   . PHE PHE A A 129 129 . 0.2340 0.2694 0.2602 -0.0065 0.0162  -0.0217 1 . 
1011 O   O   . PHE PHE A A 129 129 . 0.1939 0.2774 0.3151 -0.0298 0.0133  -0.0521 1 . 
1012 N   N   . GLY GLY A A 130 130 . 0.1874 0.2654 0.3102 -0.0209 -0.0110 -0.0500 1 . 
1013 CA  CA  . GLY GLY A A 130 130 . 0.2056 0.2643 0.3342 -0.0098 -0.0090 -0.0450 1 . 
1014 C   C   . GLY GLY A A 130 130 . 0.1934 0.2308 0.2877 -0.0247 0.0148  -0.0356 1 . 
1015 O   O   . GLY GLY A A 130 130 . 0.1722 0.3054 0.3121 -0.0243 0.0153  -0.0128 1 . 
1016 N   N   . LYS LYS A A 131 131 . 0.2114 0.2501 0.3134 0.0035  -0.0223 -0.0631 1 . 
1017 CA  CA  . LYS LYS A A 131 131 . 0.2028 0.3013 0.3376 0.0014  -0.0125 -0.0114 1 . 
1018 CB  CB  . LYS LYS A A 131 131 . 0.2414 0.3161 0.3576 -0.0303 -0.0056 0.0061  1 . 
1019 CG  CG  . LYS LYS A A 131 131 . 0.4018 0.3080 0.4240 -0.0576 0.0036  -0.0167 1 . 
1020 CD  CD  . LYS LYS A A 131 131 . 0.5316 0.3889 0.6001 -0.1015 0.0497  0.0686  1 . 
1021 CE  CE  . LYS LYS A A 131 131 . 0.6820 0.3867 0.7215 -0.1742 0.0394  -0.0317 1 . 
1022 NZ  NZ  . LYS LYS A A 131 131 . 0.9940 0.5105 0.9039 -0.0543 0.0152  0.0944  1 . 
1023 C   C   . LYS LYS A A 131 131 . 0.2260 0.2984 0.3400 0.0331  -0.0059 -0.0235 1 . 
1024 O   O   . LYS LYS A A 131 131 . 0.2180 0.3144 0.3576 0.0040  0.0067  -0.0564 1 . 
1025 N   N   . VAL VAL A A 132 132 . 0.2115 0.2448 0.3302 -0.0140 -0.0129 -0.0544 1 . 
1026 CA  CA  . VAL VAL A A 132 132 . 0.2293 0.2841 0.3267 -0.0044 -0.0210 -0.0349 1 . 
1027 CB  CB  . VAL VAL A A 132 132 . 0.2088 0.2481 0.3429 0.0488  0.0128  -0.0409 1 . 
1028 CG1 CG1 . VAL VAL A A 132 132 . 0.2591 0.3287 0.3417 0.0697  0.0144  -0.0526 1 . 
1029 CG2 CG2 . VAL VAL A A 132 132 . 0.2343 0.2633 0.3568 0.0618  -0.0001 -0.0688 1 . 
1030 C   C   . VAL VAL A A 132 132 . 0.2192 0.2764 0.3909 0.0148  0.0192  -0.0331 1 . 
1031 O   O   . VAL VAL A A 132 132 . 0.3036 0.2600 0.3956 -0.0224 0.0549  -0.0502 1 . 
1032 N   N   . LYS LYS A A 133 133 . 0.2634 0.3115 0.3754 0.0063  0.0079  -0.0589 1 . 
1033 CA  CA  . LYS LYS A A 133 133 . 0.3400 0.3438 0.3944 -0.0061 0.0492  -0.0713 1 . 
1034 CB  CB  . LYS LYS A A 133 133 . 0.3962 0.4310 0.4055 -0.0150 -0.0022 -0.0518 1 . 
1035 CG  CG  . LYS LYS A A 133 133 . 0.5164 0.4510 0.5339 -0.0416 -0.0145 -0.0190 1 . 
1036 CD  CD  . LYS LYS A A 133 133 . 0.5535 0.5271 0.6331 -0.0604 -0.1399 -0.0716 1 . 
1037 CE  CE  . LYS LYS A A 133 133 . 0.6742 0.6202 0.8814 -0.0908 -0.0884 0.0359  1 . 
1038 NZ  NZ  . LYS LYS A A 133 133 . 0.7044 0.8985 1.0072 -0.0477 -0.2852 -0.0231 1 . 
1039 C   C   . LYS LYS A A 133 133 . 0.4251 0.2941 0.3567 0.0310  0.0581  -0.0631 1 . 
1040 O   O   . LYS LYS A A 133 133 . 0.4629 0.4790 0.4242 0.1862  0.0140  -0.0332 1 . 
1041 N   N   . GLU GLU A A 134 134 . 0.2923 0.3449 0.4444 -0.0311 0.0703  -0.0768 1 . 
1042 CA  CA  . GLU GLU A A 134 134 . 0.3335 0.2546 0.4037 0.0352  0.0439  -0.0915 1 . 
1043 CB  CB  . GLU GLU A A 134 134 . 0.3921 0.4691 0.4324 -0.0521 0.0370  -0.0838 1 . 
1044 CG  CG  . GLU GLU A A 134 134 . 0.6007 0.4830 0.5312 -0.1336 0.0057  -0.0529 1 . 
1045 CD  CD  . GLU GLU A A 134 134 . 0.7246 0.6415 0.5022 0.0368  -0.0266 -0.0648 1 . 
1046 OE1 OE1 . GLU GLU A A 134 134 . 0.4001 0.9230 0.5751 -0.1998 -0.1237 0.0453  1 . 
1047 OE2 OE2 . GLU GLU A A 134 134 . 0.5099 0.5363 0.4436 -0.0630 0.0085  0.0206  1 . 
1048 C   C   . GLU GLU A A 134 134 . 0.2592 0.3063 0.4401 0.0199  0.0047  -0.0621 1 . 
1049 O   O   . GLU GLU A A 134 134 . 0.1874 0.3474 0.4070 0.0153  0.0167  -0.0593 1 . 
1050 N   N   . GLY GLY A A 135 135 . 0.2793 0.3336 0.3475 0.0074  0.0341  -0.0825 1 . 
1051 CA  CA  . GLY GLY A A 135 135 . 0.2841 0.3381 0.3059 0.0080  0.0424  -0.0544 1 . 
1052 C   C   . GLY GLY A A 135 135 . 0.3092 0.2992 0.3157 0.0536  0.0390  -0.0618 1 . 
1053 O   O   . GLY GLY A A 135 135 . 0.2580 0.3261 0.3250 0.0424  -0.0224 -0.0708 1 . 
1054 N   N   . MET MET A A 136 136 . 0.2642 0.3154 0.3298 -0.0090 0.0149  -0.0281 1 . 
1055 CA  CA  . MET MET A A 136 136 . 0.3042 0.3334 0.3053 0.0302  0.0273  -0.0213 1 . 
1056 CB  CB  . MET MET A A 136 136 . 0.3420 0.2912 0.3491 0.0283  0.0104  -0.0263 1 . 
1057 CG  CG  . MET MET A A 136 136 . 0.4187 0.4416 0.2899 0.0404  0.0461  -0.0041 1 . 
1058 SD  SD  . MET MET A A 136 136 . 0.3119 0.4300 0.3444 0.0152  0.0427  -0.0624 1 . 
1059 CE  CE  . MET MET A A 136 136 . 0.3278 0.4700 0.4485 -0.0437 -0.0545 0.0242  1 . 
1060 C   C   . MET MET A A 136 136 . 0.2800 0.3073 0.2950 0.0233  -0.0147 -0.0556 1 . 
1061 O   O   . MET MET A A 136 136 . 0.2647 0.3316 0.2909 -0.0128 0.0105  -0.0547 1 . 
1062 N   N   . ASN ASN A A 137 137 . 0.2834 0.3135 0.2875 -0.0029 0.0019  -0.0610 1 . 
1063 CA  CA  . ASN ASN A A 137 137 . 0.2747 0.2876 0.2747 -0.0003 -0.0254 -0.0586 1 . 
1064 CB  CB  . ASN ASN A A 137 137 . 0.2560 0.3392 0.2904 0.0353  -0.0133 -0.0702 1 . 
1065 CG  CG  . ASN ASN A A 137 137 . 0.3138 0.3300 0.2791 -0.0107 -0.0357 -0.1016 1 . 
1066 OD1 OD1 . ASN ASN A A 137 137 . 0.2930 0.3716 0.3095 0.0337  -0.0072 -0.0646 1 . 
1067 ND2 ND2 . ASN ASN A A 137 137 . 0.2651 0.4405 0.2810 0.0552  -0.0526 -0.0541 1 . 
1068 C   C   . ASN ASN A A 137 137 . 0.3017 0.2592 0.2662 0.0246  -0.0339 -0.0794 1 . 
1069 O   O   . ASN ASN A A 137 137 . 0.2527 0.3925 0.3047 0.0055  -0.0150 -0.1127 1 . 
1070 N   N   . ILE ILE A A 138 138 . 0.2553 0.2967 0.2840 0.0381  -0.0434 -0.0881 1 . 
1071 CA  CA  . ILE ILE A A 138 138 . 0.2224 0.3061 0.3059 0.0589  0.0000  -0.0844 1 . 
1072 CB  CB  . ILE ILE A A 138 138 . 0.2175 0.2828 0.3019 0.0129  -0.0060 -0.0558 1 . 
1073 CG1 CG1 . ILE ILE A A 138 138 . 0.2158 0.3142 0.2793 0.0511  -0.0030 -0.0452 1 . 
1074 CD1 CD1 . ILE ILE A A 138 138 . 0.2338 0.3319 0.3132 0.0109  0.0093  -0.0840 1 . 
1075 CG2 CG2 . ILE ILE A A 138 138 . 0.2051 0.3090 0.2647 -0.0289 -0.0370 -0.0511 1 . 
1076 C   C   . ILE ILE A A 138 138 . 0.2371 0.2770 0.2817 0.0133  0.0091  -0.0510 1 . 
1077 O   O   . ILE ILE A A 138 138 . 0.2133 0.3250 0.3110 -0.0220 0.0236  -0.0777 1 . 
1078 N   N   . VAL VAL A A 139 139 . 0.2212 0.3181 0.2622 0.0012  0.0152  -0.0783 1 . 
1079 CA  CA  . VAL VAL A A 139 139 . 0.2281 0.2864 0.2401 0.0051  0.0137  -0.0542 1 . 
1080 CB  CB  . VAL VAL A A 139 139 . 0.2365 0.3209 0.2439 0.0203  0.0159  -0.0588 1 . 
1081 CG1 CG1 . VAL VAL A A 139 139 . 0.2356 0.3527 0.2761 0.0172  0.0122  -0.0781 1 . 
1082 CG2 CG2 . VAL VAL A A 139 139 . 0.2693 0.3460 0.2587 0.0155  -0.0232 -0.0851 1 . 
1083 C   C   . VAL VAL A A 139 139 . 0.2462 0.3116 0.2612 0.0179  0.0050  -0.0587 1 . 
1084 O   O   . VAL VAL A A 139 139 . 0.1798 0.3966 0.3323 0.0244  -0.0055 -0.1043 1 . 
1085 N   N   . GLU GLU A A 140 140 . 0.1995 0.3580 0.2924 0.0185  -0.0277 -0.0737 1 . 
1086 CA  CA  . GLU GLU A A 140 140 . 0.1950 0.3755 0.2828 0.0054  -0.0259 -0.0710 1 . 
1087 CB  CB  . GLU GLU A A 140 140 . 0.3303 0.3783 0.3477 0.0169  -0.0160 -0.0519 1 . 
1088 CG  CG  . GLU GLU A A 140 140 . 0.2971 0.4200 0.3759 -0.0135 -0.0597 -0.0213 1 . 
1089 CD  CD  . GLU GLU A A 140 140 . 0.4081 0.4183 0.4015 -0.0104 0.0945  -0.0363 1 . 
1090 OE1 OE1 . GLU GLU A A 140 140 . 0.5577 0.5302 0.4447 0.0705  0.1104  -0.0846 1 . 
1091 OE2 OE2 . GLU GLU A A 140 140 . 0.4035 0.4394 0.4868 -0.0405 0.1210  -0.0106 1 . 
1092 C   C   . GLU GLU A A 140 140 . 0.2475 0.3902 0.2727 0.0189  0.0135  -0.0626 1 . 
1093 O   O   . GLU GLU A A 140 140 . 0.2172 0.4268 0.3070 0.0222  0.0139  -0.0682 1 . 
1094 N   N   . ALA ALA A A 141 141 . 0.2371 0.3782 0.2884 0.0118  0.0201  -0.1007 1 . 
1095 CA  CA  . ALA ALA A A 141 141 . 0.2300 0.4067 0.2807 0.0403  0.0266  -0.0700 1 . 
1096 CB  CB  . ALA ALA A A 141 141 . 0.2445 0.3872 0.2885 -0.0064 0.0556  -0.0638 1 . 
1097 C   C   . ALA ALA A A 141 141 . 0.2280 0.3841 0.3087 0.0297  -0.0350 -0.0555 1 . 
1098 O   O   . ALA ALA A A 141 141 . 0.2277 0.4297 0.3396 -0.0020 -0.0164 -0.0749 1 . 
1099 N   N   . MET MET A A 142 142 . 0.1978 0.3513 0.3281 0.0138  0.0009  -0.0487 1 . 
1100 CA  CA  . MET MET A A 142 142 . 0.2323 0.3577 0.3267 0.0176  0.0147  -0.0259 1 . 
1101 CB  CB  . MET MET A A 142 142 . 0.2318 0.3247 0.3717 0.0173  0.0068  -0.0051 1 . 
1102 CG  CG  . MET MET A A 142 142 . 0.2439 0.3713 0.3500 0.0129  0.0267  -0.0262 1 . 
1103 SD  SD  . MET MET A A 142 142 . 0.2232 0.4612 0.3789 0.0359  0.0162  -0.0377 1 . 
1104 CE  CE  . MET MET A A 142 142 . 0.2967 0.3339 0.4828 0.0907  -0.0122 0.0143  1 . 
1105 C   C   . MET MET A A 142 142 . 0.2355 0.3212 0.3484 0.0163  -0.0103 -0.0099 1 . 
1106 O   O   . MET MET A A 142 142 . 0.1921 0.3505 0.3643 0.0054  0.0116  -0.0549 1 . 
1107 N   N   . GLU GLU A A 143 143 . 0.2267 0.3248 0.3251 0.0037  -0.0409 -0.0085 1 . 
1108 CA  CA  . GLU GLU A A 143 143 . 0.2911 0.3459 0.3424 -0.0067 -0.0531 -0.0297 1 . 
1109 CB  CB  . GLU GLU A A 143 143 . 0.3353 0.3837 0.3321 -0.0017 -0.0028 -0.0271 1 . 
1110 CG  CG  . GLU GLU A A 143 143 . 0.3521 0.3922 0.3639 -0.0082 -0.0244 -0.0480 1 . 
1111 CD  CD  . GLU GLU A A 143 143 . 0.2138 0.4113 0.3905 -0.0003 0.0284  -0.0386 1 . 
1112 OE1 OE1 . GLU GLU A A 143 143 . 0.4017 0.4964 0.3814 0.0577  0.0345  -0.1007 1 . 
1113 OE2 OE2 . GLU GLU A A 143 143 . 0.3515 0.4426 0.3874 -0.0629 -0.0070 -0.0791 1 . 
1114 C   C   . GLU GLU A A 143 143 . 0.3027 0.2857 0.2996 -0.0269 -0.0380 -0.0323 1 . 
1115 O   O   . GLU GLU A A 143 143 . 0.2682 0.3470 0.3139 -0.0498 -0.0266 -0.0675 1 . 
1116 N   N   . ARG ARG A A 144 144 . 0.2014 0.3847 0.3445 -0.0119 -0.0322 -0.0543 1 . 
1117 CA  CA  A ARG ARG A A 144 144 . 0.2043 0.3984 0.3570 -0.0240 -0.0746 -0.0658 1 . 
1118 CA  CA  B ARG ARG A A 144 144 . 0.2039 0.3904 0.3467 -0.0196 -0.0792 -0.0691 1 . 
1119 CB  CB  A ARG ARG A A 144 144 . 0.2480 0.4302 0.3850 -0.0037 -0.0361 -0.0741 1 . 
1120 CB  CB  B ARG ARG A A 144 144 . 0.2391 0.4085 0.3615 -0.0034 -0.0447 -0.0685 1 . 
1121 CG  CG  A ARG ARG A A 144 144 . 0.3441 0.4253 0.4314 -0.0214 -0.0209 -0.0771 1 . 
1122 CG  CG  B ARG ARG A A 144 144 . 0.3096 0.3945 0.4010 0.0005  -0.0183 -0.0819 1 . 
1123 CD  CD  A ARG ARG A A 144 144 . 0.4415 0.4531 0.4530 0.0193  -0.0287 -0.0898 1 . 
1124 CD  CD  B ARG ARG A A 144 144 . 0.3650 0.4040 0.4506 0.0389  0.0291  -0.0519 1 . 
1125 NE  NE  A ARG ARG A A 144 144 . 0.4580 0.4940 0.5468 0.0365  -0.0357 -0.0081 1 . 
1126 NE  NE  B ARG ARG A A 144 144 . 0.3038 0.4141 0.4626 0.0565  0.0484  -0.0677 1 . 
1127 CZ  CZ  A ARG ARG A A 144 144 . 0.5718 0.5233 0.5500 0.0130  -0.0957 0.0065  1 . 
1128 CZ  CZ  B ARG ARG A A 144 144 . 0.3722 0.4175 0.4477 0.0562  -0.0443 -0.0720 1 . 
1129 NH1 NH1 A ARG ARG A A 144 144 . 0.7033 0.6117 0.6175 -0.0397 0.0041  0.0720  1 . 
1130 NH1 NH1 B ARG ARG A A 144 144 . 0.5061 0.3664 0.4492 0.0995  -0.0539 -0.1354 1 . 
1131 NH2 NH2 A ARG ARG A A 144 144 . 0.5214 0.6119 0.4783 0.0037  -0.0040 0.0547  1 . 
1132 NH2 NH2 B ARG ARG A A 144 144 . 0.2177 0.4514 0.5213 0.1098  -0.0231 -0.0374 1 . 
1133 C   C   . ARG ARG A A 144 144 . 0.2105 0.3931 0.3167 0.0005  -0.0334 -0.0552 1 . 
1134 O   O   . ARG ARG A A 144 144 . 0.1955 0.4898 0.4707 -0.0087 -0.0772 -0.0920 1 . 
1135 N   N   . PHE PHE A A 145 145 . 0.2196 0.3989 0.2869 0.0145  -0.0215 -0.0467 1 . 
1136 CA  CA  . PHE PHE A A 145 145 . 0.2463 0.4106 0.2864 0.0016  0.0086  -0.0566 1 . 
1137 CB  CB  . PHE PHE A A 145 145 . 0.2548 0.3809 0.3210 -0.0185 -0.0342 -0.0661 1 . 
1138 CG  CG  . PHE PHE A A 145 145 . 0.2588 0.3664 0.3091 -0.0163 0.0032  -0.0230 1 . 
1139 CD1 CD1 . PHE PHE A A 145 145 . 0.2903 0.5017 0.4165 -0.0648 0.0609  -0.0742 1 . 
1140 CE1 CE1 . PHE PHE A A 145 145 . 0.2932 0.5024 0.4521 -0.0125 0.0331  -0.0996 1 . 
1141 CZ  CZ  . PHE PHE A A 145 145 . 0.3352 0.4497 0.3207 -0.0112 0.0292  -0.0511 1 . 
1142 CE2 CE2 . PHE PHE A A 145 145 . 0.2837 0.4152 0.3438 0.0066  -0.0106 -0.0579 1 . 
1143 CD2 CD2 . PHE PHE A A 145 145 . 0.2884 0.3685 0.3362 0.0237  -0.0436 -0.0664 1 . 
1144 C   C   . PHE PHE A A 145 145 . 0.2313 0.3562 0.2922 -0.0177 -0.0014 -0.0322 1 . 
1145 O   O   . PHE PHE A A 145 145 . 0.2668 0.3790 0.3130 -0.0252 0.0194  -0.0640 1 . 
1146 N   N   . GLY GLY A A 146 146 . 0.1802 0.4074 0.2738 -0.0037 -0.0038 -0.0267 1 . 
1147 CA  CA  . GLY GLY A A 146 146 . 0.1908 0.3985 0.2696 -0.0294 0.0045  -0.0277 1 . 
1148 C   C   . GLY GLY A A 146 146 . 0.1986 0.3917 0.2751 0.0206  -0.0132 -0.0480 1 . 
1149 O   O   . GLY GLY A A 146 146 . 0.1811 0.4936 0.2895 -0.0018 0.0131  -0.0518 1 . 
1150 N   N   . SER SER A A 147 147 . 0.1724 0.4348 0.2501 -0.0607 -0.0127 -0.0336 1 . 
1151 CA  CA  . SER SER A A 147 147 . 0.2042 0.3518 0.2429 -0.0524 -0.0264 -0.0302 1 . 
1152 CB  CB  . SER SER A A 147 147 . 0.2810 0.3714 0.3004 -0.0732 -0.0177 0.0037  1 . 
1153 OG  OG  . SER SER A A 147 147 . 0.3350 0.4236 0.3364 -0.0244 -0.0177 -0.0189 1 . 
1154 C   C   . SER SER A A 147 147 . 0.2127 0.3502 0.2315 -0.0520 -0.0229 -0.0310 1 . 
1155 O   O   . SER SER A A 147 147 . 0.1750 0.3295 0.2900 -0.0049 -0.0238 -0.0082 1 . 
1156 N   N   . ARG ARG A A 148 148 . 0.1695 0.3757 0.2625 -0.0298 -0.0354 -0.0377 1 . 
1157 CA  CA  . ARG ARG A A 148 148 . 0.2276 0.3464 0.2653 -0.0143 -0.0249 -0.0011 1 . 
1158 CB  CB  . ARG ARG A A 148 148 . 0.2399 0.3146 0.2475 -0.0551 -0.0218 -0.0047 1 . 
1159 CG  CG  . ARG ARG A A 148 148 . 0.2457 0.3354 0.2961 -0.0193 -0.0178 -0.0282 1 . 
1160 CD  CD  . ARG ARG A A 148 148 . 0.2463 0.3469 0.2642 0.0033  -0.0347 -0.0274 1 . 
1161 NE  NE  . ARG ARG A A 148 148 . 0.1903 0.3994 0.2600 0.0056  -0.0326 -0.0418 1 . 
1162 CZ  CZ  . ARG ARG A A 148 148 . 0.1905 0.3155 0.2469 0.0165  -0.0389 -0.0348 1 . 
1163 NH1 NH1 . ARG ARG A A 148 148 . 0.1935 0.3387 0.2953 0.0255  -0.0249 0.0191  1 . 
1164 NH2 NH2 . ARG ARG A A 148 148 . 0.1765 0.3400 0.2642 0.0278  -0.0236 -0.0089 1 . 
1165 C   C   . ARG ARG A A 148 148 . 0.2474 0.3167 0.2438 -0.0102 -0.0155 -0.0161 1 . 
1166 O   O   . ARG ARG A A 148 148 . 0.2313 0.3116 0.2986 -0.0121 -0.0053 -0.0176 1 . 
1167 N   N   . ASN ASN A A 149 149 . 0.2302 0.3341 0.2714 -0.0235 -0.0374 -0.0088 1 . 
1168 CA  CA  . ASN ASN A A 149 149 . 0.2266 0.3656 0.3514 -0.0272 -0.0316 -0.0309 1 . 
1169 CB  CB  . ASN ASN A A 149 149 . 0.2850 0.3758 0.3496 -0.0347 -0.0568 -0.0213 1 . 
1170 CG  CG  . ASN ASN A A 149 149 . 0.2873 0.4122 0.3562 -0.0680 -0.0725 0.0169  1 . 
1171 OD1 OD1 . ASN ASN A A 149 149 . 0.2914 0.4424 0.3462 -0.1078 -0.0482 0.0166  1 . 
1172 ND2 ND2 . ASN ASN A A 149 149 . 0.3310 0.4533 0.4341 -0.1174 -0.0259 -0.0087 1 . 
1173 C   C   . ASN ASN A A 149 149 . 0.2241 0.3443 0.3262 -0.0029 -0.0201 -0.0077 1 . 
1174 O   O   . ASN ASN A A 149 149 . 0.2866 0.3540 0.3525 0.0244  -0.0403 -0.0165 1 . 
1175 N   N   . GLY GLY A A 150 150 . 0.2012 0.3671 0.2774 -0.0081 -0.0324 -0.0002 1 . 
1176 CA  CA  . GLY GLY A A 150 150 . 0.1907 0.2990 0.2964 -0.0384 -0.0289 0.0047  1 . 
1177 C   C   . GLY GLY A A 150 150 . 0.2032 0.3786 0.2584 -0.0430 -0.0240 -0.0080 1 . 
1178 O   O   . GLY GLY A A 150 150 . 0.1772 0.3688 0.2719 -0.0435 -0.0299 0.0218  1 . 
1179 N   N   . LYS LYS A A 151 151 . 0.2141 0.3796 0.2888 -0.0488 -0.0091 -0.0108 1 . 
1180 CA  CA  A LYS LYS A A 151 151 . 0.2082 0.3603 0.3080 -0.0526 -0.0665 0.0183  1 . 
1181 CA  CA  B LYS LYS A A 151 151 . 0.2338 0.3681 0.3093 -0.0414 -0.0467 0.0219  1 . 
1182 CB  CB  A LYS LYS A A 151 151 . 0.2736 0.3855 0.3563 -0.0984 -0.0191 0.0196  1 . 
1183 CB  CB  B LYS LYS A A 151 151 . 0.2826 0.3849 0.3405 -0.0739 -0.0147 0.0362  1 . 
1184 CG  CG  A LYS LYS A A 151 151 . 0.3885 0.4067 0.3676 -0.0902 -0.0185 0.0345  1 . 
1185 CG  CG  B LYS LYS A A 151 151 . 0.3391 0.4238 0.3879 -0.0138 -0.0096 0.0289  1 . 
1186 CD  CD  A LYS LYS A A 151 151 . 0.3447 0.4783 0.4732 -0.1070 0.0222  -0.0308 1 . 
1187 CD  CD  B LYS LYS A A 151 151 . 0.4561 0.4364 0.4657 -0.0432 -0.0185 -0.0222 1 . 
1188 CE  CE  A LYS LYS A A 151 151 . 0.5432 0.4901 0.5148 -0.0308 0.0264  0.0030  1 . 
1189 CE  CE  B LYS LYS A A 151 151 . 0.4482 0.4656 0.5020 -0.0518 0.0086  -0.0175 1 . 
1190 NZ  NZ  A LYS LYS A A 151 151 . 0.6266 0.6462 0.5180 -0.0016 0.0775  -0.0166 1 . 
1191 NZ  NZ  B LYS LYS A A 151 151 . 0.4332 0.5020 0.4629 -0.0377 0.0046  -0.0363 1 . 
1192 C   C   . LYS LYS A A 151 151 . 0.2617 0.3549 0.2911 -0.0304 -0.0279 0.0418  1 . 
1193 O   O   . LYS LYS A A 151 151 . 0.2379 0.3459 0.3091 -0.0174 -0.0227 0.0196  1 . 
1194 N   N   . THR THR A A 152 152 . 0.2262 0.4073 0.3096 -0.0511 -0.0242 0.0332  1 . 
1195 CA  CA  . THR THR A A 152 152 . 0.2487 0.3811 0.3244 -0.0637 -0.0266 0.0086  1 . 
1196 CB  CB  . THR THR A A 152 152 . 0.2630 0.4057 0.2976 -0.0907 0.0009  -0.0203 1 . 
1197 OG1 OG1 . THR THR A A 152 152 . 0.2478 0.4795 0.3397 -0.1014 -0.0273 0.0309  1 . 
1198 CG2 CG2 . THR THR A A 152 152 . 0.2441 0.4015 0.3154 -0.0407 -0.0017 0.0412  1 . 
1199 C   C   . THR THR A A 152 152 . 0.2717 0.3878 0.3491 -0.0860 -0.0062 -0.0227 1 . 
1200 O   O   . THR THR A A 152 152 . 0.2288 0.4494 0.3815 -0.0581 -0.0072 0.0459  1 . 
1201 N   N   . SER SER A A 153 153 . 0.2104 0.4205 0.3382 -0.0986 0.0096  0.0014  1 . 
1202 CA  CA  . SER SER A A 153 153 . 0.2368 0.4027 0.3633 -0.0793 0.0338  0.0198  1 . 
1203 CB  CB  . SER SER A A 153 153 . 0.3132 0.5105 0.4207 0.0130  0.0017  -0.0169 1 . 
1204 OG  OG  . SER SER A A 153 153 . 0.2304 0.5089 0.4401 0.0165  0.0272  -0.0225 1 . 
1205 C   C   . SER SER A A 153 153 . 0.2877 0.4260 0.3554 -0.1018 0.0254  -0.0146 1 . 
1206 O   O   . SER SER A A 153 153 . 0.2328 0.5378 0.3992 -0.0783 0.0028  0.0203  1 . 
1207 N   N   . LYS LYS A A 154 154 . 0.2365 0.4847 0.3198 -0.0627 0.0437  -0.0102 1 . 
1208 CA  CA  . LYS LYS A A 154 154 . 0.2139 0.4504 0.3425 -0.0515 0.0489  0.0091  1 . 
1209 CB  CB  . LYS LYS A A 154 154 . 0.2293 0.5081 0.3521 -0.0010 0.0011  -0.0072 1 . 
1210 CG  CG  . LYS LYS A A 154 154 . 0.2196 0.5544 0.4353 0.0178  -0.0265 -0.0711 1 . 
1211 CD  CD  . LYS LYS A A 154 154 . 0.3256 0.5715 0.5181 -0.0134 -0.0194 -0.1102 1 . 
1212 CE  CE  . LYS LYS A A 154 154 . 0.3509 0.7308 0.6748 -0.0254 0.0284  0.0080  1 . 
1213 NZ  NZ  . LYS LYS A A 154 154 . 0.7485 0.7054 0.8646 -0.0829 0.0898  0.0187  1 . 
1214 C   C   . LYS LYS A A 154 154 . 0.2114 0.4374 0.3078 -0.0722 0.0200  0.0102  1 . 
1215 O   O   . LYS LYS A A 154 154 . 0.2213 0.4516 0.3076 -0.0719 0.0173  0.0144  1 . 
1216 N   N   . LYS LYS A A 155 155 . 0.2239 0.4523 0.2786 -0.0333 0.0209  -0.0053 1 . 
1217 CA  CA  . LYS LYS A A 155 155 . 0.2338 0.4013 0.3152 -0.0140 0.0182  -0.0340 1 . 
1218 CB  CB  . LYS LYS A A 155 155 . 0.3559 0.4231 0.3373 -0.0199 0.0374  -0.0168 1 . 
1219 CG  CG  . LYS LYS A A 155 155 . 0.3426 0.5591 0.5202 -0.0358 0.0458  0.0006  1 . 
1220 CD  CD  . LYS LYS A A 155 155 . 0.5748 0.6507 0.6032 0.0609  0.0442  -0.0399 1 . 
1221 CE  CE  . LYS LYS A A 155 155 . 0.6961 0.6686 0.7974 0.1219  -0.0508 0.0364  1 . 
1222 NZ  NZ  . LYS LYS A A 155 155 . 0.8900 0.8444 0.8410 0.1097  -0.0798 -0.0638 1 . 
1223 C   C   . LYS LYS A A 155 155 . 0.2452 0.4256 0.2844 -0.0238 0.0041  -0.0358 1 . 
1224 O   O   . LYS LYS A A 155 155 . 0.1806 0.4676 0.3156 -0.0147 0.0246  -0.0477 1 . 
1225 N   N   . ILE ILE A A 156 156 . 0.2667 0.3725 0.2760 -0.0328 0.0245  -0.0490 1 . 
1226 CA  CA  . ILE ILE A A 156 156 . 0.2116 0.3859 0.3294 -0.0184 -0.0243 -0.0575 1 . 
1227 CB  CB  . ILE ILE A A 156 156 . 0.2417 0.3367 0.3331 0.0014  -0.0126 -0.0372 1 . 
1228 CG1 CG1 . ILE ILE A A 156 156 . 0.2428 0.4248 0.2942 0.0099  -0.0031 -0.0164 1 . 
1229 CD1 CD1 . ILE ILE A A 156 156 . 0.3043 0.4377 0.2964 0.0436  -0.0028 -0.0031 1 . 
1230 CG2 CG2 . ILE ILE A A 156 156 . 0.2948 0.3568 0.3114 -0.0243 0.0065  -0.0328 1 . 
1231 C   C   . ILE ILE A A 156 156 . 0.2350 0.3868 0.2904 0.0284  -0.0110 -0.0504 1 . 
1232 O   O   . ILE ILE A A 156 156 . 0.2415 0.4465 0.3158 0.0086  -0.0317 -0.0964 1 . 
1233 N   N   . THR THR A A 157 157 . 0.1898 0.3552 0.3066 0.0034  0.0174  -0.0511 1 . 
1234 CA  CA  . THR THR A A 157 157 . 0.2219 0.3521 0.2806 0.0213  0.0175  -0.0245 1 . 
1235 CB  CB  . THR THR A A 157 157 . 0.3886 0.4329 0.3376 -0.0899 0.0612  -0.0075 1 . 
1236 OG1 OG1 . THR THR A A 157 157 . 0.3774 0.4858 0.3247 -0.0163 0.0277  0.0293  1 . 
1237 CG2 CG2 . THR THR A A 157 157 . 0.3754 0.3898 0.2919 -0.0719 0.0672  0.0236  1 . 
1238 C   C   . THR THR A A 157 157 . 0.2606 0.2802 0.2859 0.0241  0.0116  0.0234  1 . 
1239 O   O   . THR THR A A 157 157 . 0.1808 0.3471 0.3163 -0.0221 0.0130  -0.0397 1 . 
1240 N   N   . ILE ILE A A 158 158 . 0.2354 0.3179 0.3046 -0.0087 0.0273  -0.0371 1 . 
1241 CA  CA  . ILE ILE A A 158 158 . 0.2607 0.3001 0.2783 -0.0171 0.0237  -0.0088 1 . 
1242 CB  CB  . ILE ILE A A 158 158 . 0.2197 0.3171 0.2926 -0.0163 -0.0033 -0.0023 1 . 
1243 CG1 CG1 . ILE ILE A A 158 158 . 0.2513 0.3560 0.3036 -0.0169 0.0343  0.0144  1 . 
1244 CD1 CD1 . ILE ILE A A 158 158 . 0.2823 0.3409 0.2992 -0.0151 0.0333  -0.0382 1 . 
1245 CG2 CG2 . ILE ILE A A 158 158 . 0.2268 0.3821 0.3264 -0.0328 -0.0270 -0.0261 1 . 
1246 C   C   . ILE ILE A A 158 158 . 0.2726 0.3223 0.3029 -0.0243 0.0138  -0.0094 1 . 
1247 O   O   . ILE ILE A A 158 158 . 0.2787 0.3967 0.3267 -0.0070 0.0001  0.0214  1 . 
1248 N   N   . ALA ALA A A 159 159 . 0.2666 0.3542 0.2747 -0.0109 -0.0054 -0.0151 1 . 
1249 CA  CA  . ALA ALA A A 159 159 . 0.2806 0.3535 0.2827 -0.0095 -0.0055 -0.0308 1 . 
1250 CB  CB  . ALA ALA A A 159 159 . 0.2691 0.4056 0.3283 -0.0077 0.0315  -0.0133 1 . 
1251 C   C   . ALA ALA A A 159 159 . 0.2913 0.4039 0.2915 -0.0200 -0.0079 -0.0300 1 . 
1252 O   O   . ALA ALA A A 159 159 . 0.2503 0.4940 0.3529 -0.0023 0.0236  0.0451  1 . 
1253 N   N   . ASP ASP A A 160 160 . 0.2441 0.4078 0.3060 -0.0174 -0.0103 -0.0355 1 . 
1254 CA  CA  . ASP ASP A A 160 160 . 0.2537 0.3901 0.2866 0.0025  -0.0343 -0.0206 1 . 
1255 CB  CB  . ASP ASP A A 160 160 . 0.2186 0.4027 0.2920 -0.0123 0.0053  -0.0346 1 . 
1256 CG  CG  . ASP ASP A A 160 160 . 0.3494 0.4683 0.3290 0.0329  -0.1176 -0.0635 1 . 
1257 OD1 OD1 . ASP ASP A A 160 160 . 0.3645 0.4375 0.3453 0.0044  -0.0225 -0.0644 1 . 
1258 OD2 OD2 . ASP ASP A A 160 160 . 0.4348 0.5518 0.3649 0.0193  -0.1105 -0.1020 1 . 
1259 C   C   . ASP ASP A A 160 160 . 0.2515 0.3981 0.2668 -0.0173 -0.0257 -0.0503 1 . 
1260 O   O   . ASP ASP A A 160 160 . 0.2130 0.3980 0.2784 0.0296  0.0037  -0.0397 1 . 
1261 N   N   . CYS CYS A A 161 161 . 0.2453 0.3783 0.3037 -0.0016 -0.0224 -0.0688 1 . 
1262 CA  CA  . CYS CYS A A 161 161 . 0.2643 0.3467 0.3064 -0.0318 -0.0327 -0.0633 1 . 
1263 CB  CB  . CYS CYS A A 161 161 . 0.1844 0.3701 0.3250 -0.0551 -0.0365 -0.0402 1 . 
1264 SG  SG  . CYS CYS A A 161 161 . 0.2049 0.3822 0.3126 -0.0204 0.0089  -0.0374 1 . 
1265 C   C   . CYS CYS A A 161 161 . 0.2425 0.3866 0.2916 0.0084  0.0056  -0.0462 1 . 
1266 O   O   . CYS CYS A A 161 161 . 0.2032 0.4099 0.3361 0.0004  -0.0089 -0.0253 1 . 
1267 N   N   . GLY GLY A A 162 162 . 0.1880 0.3945 0.2922 -0.0166 -0.0393 -0.0606 1 . 
1268 CA  CA  . GLY GLY A A 162 162 . 0.1923 0.4360 0.3086 -0.0338 -0.0430 -0.0447 1 . 
1269 C   C   . GLY GLY A A 162 162 . 0.2143 0.4103 0.3175 -0.0389 -0.0190 -0.0569 1 . 
1270 O   O   . GLY GLY A A 162 162 . 0.1983 0.3927 0.3721 0.0161  -0.0099 -0.0347 1 . 
1271 N   N   . GLN GLN A A 163 163 . 0.2328 0.4523 0.3939 -0.0322 -0.0571 -0.1042 1 . 
1272 CA  CA  . GLN GLN A A 163 163 . 0.2433 0.4706 0.3797 0.0004  -0.0097 -0.0484 1 . 
1273 CB  CB  . GLN GLN A A 163 163 . 0.2432 0.4356 0.4323 0.0010  -0.0586 -0.0541 1 . 
1274 CG  CG  . GLN GLN A A 163 163 . 0.2734 0.4094 0.3648 0.0103  -0.0188 -0.0759 1 . 
1275 CD  CD  . GLN GLN A A 163 163 . 0.2550 0.4020 0.3803 -0.0163 -0.0251 -0.0946 1 . 
1276 OE1 OE1 . GLN GLN A A 163 163 . 0.2658 0.4585 0.4034 0.0239  -0.0460 -0.1168 1 . 
1277 NE2 NE2 . GLN GLN A A 163 163 . 0.2306 0.4425 0.4048 0.0009  0.0136  -0.0564 1 . 
1278 C   C   . GLN GLN A A 163 163 . 0.2732 0.4690 0.3747 -0.0302 0.0050  -0.0194 1 . 
1279 O   O   . GLN GLN A A 163 163 . 0.4465 0.5335 0.3563 -0.0906 -0.0905 -0.0922 1 . 
1280 N   N   . LEU LEU A A 164 164 . 0.2493 0.4106 0.3913 -0.0466 -0.0517 -0.0636 1 . 
1281 CA  CA  . LEU LEU A A 164 164 . 0.3155 0.4460 0.4201 -0.0461 -0.0255 -0.1199 1 . 
1282 CB  CB  . LEU LEU A A 164 164 . 0.3927 0.4197 0.3996 -0.0433 0.0028  -0.0970 1 . 
1283 CG  CG  . LEU LEU A A 164 164 . 0.4245 0.4015 0.4945 -0.1256 -0.0372 -0.0688 1 . 
1284 CD1 CD1 . LEU LEU A A 164 164 . 0.4754 0.5080 0.5118 -0.0812 0.0072  -0.0508 1 . 
1285 CD2 CD2 . LEU LEU A A 164 164 . 0.4434 0.4384 0.5438 -0.0338 0.0609  -0.0670 1 . 
1286 C   C   . LEU LEU A A 164 164 . 0.3461 0.5340 0.5036 -0.0922 0.0433  -0.1365 1 . 
1287 O   O   . LEU LEU A A 164 164 . 0.5048 0.6046 0.5053 -0.1135 0.0720  -0.2097 1 . 
1288 N   N   . GLU GLU A A 165 165 . 0.5073 0.6639 0.4945 -0.0516 0.0231  -0.1816 1 . 
1289 CA  CA  . GLU GLU A A 165 165 . 0.7422 0.7709 0.8573 -0.2232 -0.0345 -0.0828 1 . 
1290 CB  CB  . GLU GLU A A 165 165 . 0.9155 0.8778 0.8397 -0.0984 0.0471  -0.0289 1 . 
1291 CG  CG  . GLU GLU A A 165 165 . 1.0848 0.7959 0.9556 0.0394  -0.0125 0.0080  1 . 
1292 CD  CD  . GLU GLU A A 165 165 . 1.0197 0.8100 1.0356 0.0100  0.0165  -0.0681 1 . 
1293 OE1 OE1 . GLU GLU A A 165 165 . 1.0751 0.9466 1.0507 -0.0283 0.1547  -0.1640 1 . 
1294 OE2 OE2 . GLU GLU A A 165 165 . 1.2040 0.7006 1.1597 0.0202  0.1587  -0.1003 1 . 
1295 C   C   . GLU GLU A A 165 165 . 1.0157 0.9289 0.8650 -0.1812 -0.1002 -0.1123 1 . 
1296 O   O   . GLU GLU A A 165 165 . 1.1534 1.1516 0.6961 -0.1173 0.1403  -0.0565 1 . 
1297 OXT OXT . GLU GLU A A 165 165 . 1.0263 0.9592 1.1992 -0.1611 -0.1675 -0.2046 1 . 
1298 O   O   . HOH HOH C . 1   1   . 0.1740 0.2874 0.2892 -0.0318 -0.0042 -0.0049 1 . 
1299 O   O   . HOH HOH C . 2   2   . 0.2081 0.3195 0.2738 -0.0104 0.0226  -0.0123 1 . 
1300 O   O   . HOH HOH C . 3   3   . 0.2034 0.2964 0.3626 -0.0364 -0.0017 0.0392  1 . 
1301 O   O   . HOH HOH C . 4   4   . 0.1707 0.3039 0.2906 -0.0177 0.0385  0.0139  1 . 
1302 O   O   . HOH HOH C . 5   5   . 0.1517 0.2763 0.2538 0.0112  0.0102  -0.0258 1 . 
1303 O   O   . HOH HOH C . 6   6   . 0.2095 0.3140 0.2968 -0.0419 -0.0538 0.0430  1 . 
1304 O   O   . HOH HOH C . 7   7   . 0.2060 0.4352 0.3246 -0.0465 0.0437  -0.0392 1 . 
1305 O   O   . HOH HOH C . 8   8   . 0.1376 0.2908 0.2821 -0.0136 0.0239  -0.0193 1 . 
1306 O   O   . HOH HOH C . 9   9   . 0.2723 0.4660 0.3324 -0.0176 0.0032  -0.1026 1 . 
1307 O   O   . HOH HOH C . 10  10  . 0.1712 0.4825 0.3695 0.0216  -0.0589 0.0035  1 . 
1308 O   O   . HOH HOH C . 11  11  . 0.1827 0.3036 0.3214 -0.0302 0.0002  0.0311  1 . 
1309 O   O   . HOH HOH C . 12  12  . 0.2692 0.2393 0.3219 -0.0329 -0.0288 0.0043  1 . 
1310 O   O   . HOH HOH C . 13  13  . 0.6142 0.4192 0.6015 -0.1068 0.2210  0.0340  1 . 
1311 O   O   . HOH HOH C . 14  14  . 0.3245 0.7813 0.3874 0.0629  -0.0879 -0.1303 1 . 
1312 O   O   . HOH HOH C . 15  15  . 0.1292 0.2682 0.2974 0.0157  0.0178  -0.0015 1 . 
1313 O   O   . HOH HOH C . 16  16  . 0.4282 0.3366 0.4566 0.0347  -0.0694 0.0076  1 . 
1314 O   O   . HOH HOH C . 17  17  . 0.2039 0.4088 0.3040 -0.0215 -0.0093 0.0034  1 . 
1315 O   O   . HOH HOH C . 18  18  . 0.3681 0.4449 0.4686 -0.0768 -0.1079 0.0583  1 . 
1316 O   O   . HOH HOH C . 19  19  . 0.2524 0.4536 0.2951 -0.0582 0.0165  0.0073  1 . 
1317 O   O   . HOH HOH C . 20  20  . 0.2647 0.4385 0.2617 0.0396  0.0381  0.0367  1 . 
1318 O   O   . HOH HOH C . 21  21  . 0.3756 0.2519 0.4895 -0.0287 -0.0128 -0.0320 1 . 
1319 O   O   . HOH HOH C . 22  22  . 0.3455 0.2913 0.4058 -0.0092 0.0013  0.0509  1 . 
1320 O   O   . HOH HOH C . 23  23  . 0.2747 0.3825 0.3856 -0.0699 0.0190  -0.0823 1 . 
1321 O   O   . HOH HOH C . 24  24  . 0.2377 0.4550 0.3628 -0.0215 0.1083  0.0581  1 . 
1322 O   O   . HOH HOH C . 25  25  . 0.1897 0.2955 0.3270 -0.0017 0.0293  -0.0335 1 . 
1323 O   O   . HOH HOH C . 26  26  . 0.5227 0.4711 0.6106 -0.0302 -0.1094 0.1293  1 . 
1324 O   O   . HOH HOH C . 27  27  . 0.4055 0.7048 0.7241 -0.0050 0.1266  -0.1182 1 . 
1325 O   O   . HOH HOH C . 28  28  . 0.2081 0.3166 0.2759 0.0187  0.0197  -0.0024 1 . 
1326 O   O   . HOH HOH C . 29  29  . 0.3136 0.4203 0.4197 -0.0147 -0.0230 0.0157  1 . 
1327 O   O   . HOH HOH C . 30  30  . 0.5135 0.6172 0.4558 0.0400  0.0918  -0.0579 1 . 
1328 O   O   . HOH HOH C . 31  31  . 0.1390 0.3211 0.2832 -0.0124 0.0022  -0.0319 1 . 
1329 O   O   . HOH HOH C . 32  32  . 0.2465 0.3878 0.4518 -0.0216 -0.0717 -0.0553 1 . 
1330 O   O   . HOH HOH C . 33  33  . 0.2406 0.3642 0.3970 -0.0044 -0.0044 0.0171  1 . 
1331 O   O   . HOH HOH C . 34  34  . 0.5091 0.6563 0.6569 0.0491  0.0791  0.0325  1 . 
1332 O   O   . HOH HOH C . 35  35  . 0.3795 0.4685 0.4822 -0.0396 0.0047  -0.1154 1 . 
1333 O   O   . HOH HOH C . 36  36  . 0.3259 0.5823 0.5458 -0.0392 -0.0413 0.1241  1 . 
1334 O   O   . HOH HOH C . 37  37  . 0.2492 0.4537 0.4126 0.0510  0.0268  -0.0708 1 . 
1335 O   O   . HOH HOH C . 38  38  . 0.4626 0.3895 0.3684 -0.1048 0.0318  -0.0431 1 . 
1336 O   O   . HOH HOH C . 39  39  . 0.2419 0.5138 0.6108 0.0516  -0.0083 -0.0979 1 . 
1337 O   O   . HOH HOH C . 40  40  . 0.2037 0.3563 0.3799 0.0214  -0.0359 -0.0073 1 . 
1338 O   O   . HOH HOH C . 41  41  . 0.1892 0.4441 0.4168 -0.0207 -0.0013 -0.0256 1 . 
1339 O   O   . HOH HOH C . 42  42  . 0.8424 0.5303 0.4911 0.0215  0.1566  0.1291  1 . 
1340 O   O   . HOH HOH C . 43  43  . 0.8104 0.5805 0.6845 -0.1339 0.0620  -0.2340 1 . 
1341 O   O   . HOH HOH C . 44  44  . 0.4576 0.5521 0.6123 0.2147  0.0379  0.2044  1 . 
1342 O   O   . HOH HOH C . 45  45  . 0.3850 0.6117 0.4904 -0.1591 -0.0742 0.0663  1 . 
1343 O   O   . HOH HOH C . 46  46  . 0.7059 0.5305 0.3500 0.0742  -0.0612 -0.0292 1 . 
1344 O   O   . HOH HOH C . 47  47  . 0.6521 0.7237 0.3794 -0.2241 0.0591  0.0251  1 . 
1345 O   O   . HOH HOH C . 48  48  . 0.1901 0.5650 0.4668 -0.0437 -0.0299 -0.0136 1 . 
1346 O   O   . HOH HOH C . 49  49  . 0.2265 0.3813 0.3511 -0.0098 -0.0782 -0.0292 1 . 
1347 O   O   . HOH HOH C . 50  50  . 0.1844 0.6021 0.4340 0.0755  0.0666  0.0599  1 . 
1348 O   O   . HOH HOH C . 51  51  . 0.2155 0.3473 0.3251 0.0365  -0.0340 -0.0356 1 . 
1349 O   O   . HOH HOH C . 52  52  . 0.3099 0.4658 0.4133 0.0217  -0.0460 -0.0245 1 . 
1350 O   O   . HOH HOH C . 53  53  . 0.3939 0.4032 0.5803 0.0952  0.0197  0.0677  1 . 
1351 O   O   . HOH HOH C . 54  54  . 0.2575 0.6171 0.4702 -0.0109 -0.0482 0.0151  1 . 
1352 O   O   . HOH HOH C . 55  55  . 0.2383 0.3508 0.2827 -0.0122 -0.0005 -0.0299 1 . 
1353 O   O   . HOH HOH C . 56  56  . 0.1994 0.5328 0.4388 -0.0558 0.0313  -0.1153 1 . 
1354 O   O   . HOH HOH C . 57  57  . 0.6172 0.3421 0.5865 -0.1004 -0.1301 0.0204  1 . 
1355 O   O   . HOH HOH C . 58  58  . 0.5006 0.4427 0.6448 0.0683  -0.0769 0.0055  1 . 
1356 O   O   . HOH HOH C . 59  59  . 0.3771 0.7287 0.4607 0.1126  -0.1095 -0.2460 1 . 
1357 O   O   . HOH HOH C . 60  60  . 0.3266 0.6018 0.3382 -0.0426 -0.0087 -0.0369 1 . 
1358 O   O   . HOH HOH C . 61  61  . 0.1727 0.8661 0.4082 0.0874  0.0021  0.0701  1 . 
1359 O   O   . HOH HOH C . 62  62  . 0.2906 0.5648 0.7802 0.0229  -0.0639 -0.1227 1 . 
1360 O   O   . HOH HOH C . 63  63  . 0.3754 1.0115 0.4660 -0.1952 -0.0003 -0.0321 1 . 
1361 O   O   . HOH HOH C . 64  64  . 0.2408 0.6258 0.6012 -0.0308 -0.0113 0.1852  1 . 
1362 O   O   . HOH HOH C . 65  65  . 0.2651 0.6315 0.4861 -0.1313 0.1258  -0.1055 1 . 
1363 O   O   . HOH HOH C . 66  66  . 0.3815 1.2273 0.4610 -0.2755 -0.0363 0.1282  1 . 
1364 O   O   . HOH HOH C . 67  67  . 0.2752 0.7230 0.4940 -0.0466 -0.0102 0.0414  1 . 
1365 O   O   . HOH HOH C . 68  68  . 0.2669 0.7283 0.6576 -0.1465 0.0648  -0.3351 1 . 
1366 O   O   . HOH HOH C . 69  69  . 0.3377 0.7821 0.4563 0.2520  -0.0860 -0.2337 1 . 
1367 O   O   . HOH HOH C . 70  70  . 0.3041 0.8613 0.4938 0.0080  0.0811  -0.0959 1 . 
1368 O   O   . HOH HOH C . 71  71  . 0.3263 0.5288 0.5621 -0.0257 0.0318  0.0929  1 . 
1369 O   O   . HOH HOH C . 72  72  . 0.3217 0.5788 0.5795 -0.0475 -0.1395 0.0851  1 . 
1370 O   O   . HOH HOH C . 73  73  . 0.7732 0.4167 0.5740 -0.0321 0.0620  -0.0362 1 . 
1371 O   O   . HOH HOH C . 74  74  . 0.3056 0.6636 0.5539 -0.0439 -0.0581 -0.2599 1 . 
1372 O   O   . HOH HOH C . 75  75  . 0.5310 0.3658 0.3904 -0.1127 0.0925  -0.0662 1 . 
1373 O   O   . HOH HOH C . 76  76  . 0.4427 0.5270 0.6316 0.1052  0.0234  0.1709  1 . 
1374 O   O   . HOH HOH C . 77  77  . 0.3227 0.5370 1.0281 -0.0700 -0.2596 0.1531  1 . 
1375 O   O   . HOH HOH C . 78  78  . 0.6502 0.5251 0.6380 0.0728  -0.0405 0.1199  1 . 
1376 O   O   . HOH HOH C . 79  79  . 0.6530 0.5445 0.6831 -0.0969 -0.1814 -0.0619 1 . 
1377 O   O   . HOH HOH C . 80  80  . 0.6099 0.4217 0.4922 -0.0184 0.1367  0.0811  1 . 
1378 O   O   . HOH HOH C . 81  81  . 0.3580 0.4750 0.5941 -0.0009 0.0638  0.1141  1 . 
1379 O   O   . HOH HOH C . 82  82  . 0.2647 0.7149 0.5326 -0.0067 -0.0008 -0.0259 1 . 
1380 O   O   . HOH HOH C . 83  83  . 0.4265 0.8031 0.4016 0.1260  -0.0151 -0.1685 1 . 
1381 O   O   . HOH HOH C . 84  84  . 0.3834 0.3845 0.3216 0.0776  0.0105  0.0343  1 . 
1382 O   O   . HOH HOH C . 85  85  . 0.3056 0.6034 0.5023 -0.0857 0.0595  -0.0800 1 . 
1383 O   O   . HOH HOH C . 86  86  . 0.5822 0.7986 0.5815 -0.0170 -0.0131 0.0933  1 . 
1384 O   O   . HOH HOH C . 87  87  . 0.4317 0.9682 0.4942 -0.2572 0.0482  -0.2244 1 . 
1385 O   O   . HOH HOH C . 88  88  . 0.2642 0.5650 0.8213 -0.0258 0.0620  -0.1136 1 . 
1386 O   O   . HOH HOH C . 89  89  . 0.3372 0.7953 0.6201 0.0652  0.0293  0.0919  1 . 
1387 O   O   . HOH HOH C . 90  90  . 0.4473 0.6530 0.4010 -0.0508 -0.0436 -0.1001 1 . 
1388 O   O   . HOH HOH C . 91  91  . 0.4370 0.4714 0.7040 -0.0656 0.0677  0.1521  1 . 
1389 O   O   . HOH HOH C . 92  92  . 0.6755 0.5787 0.4940 -0.0463 0.1379  -0.1503 1 . 
1390 O   O   . HOH HOH C . 93  93  . 0.1761 0.3652 0.2993 0.0110  -0.0167 -0.0241 1 . 
1391 O   O   . HOH HOH C . 94  94  . 0.2370 0.4857 0.4783 0.0631  -0.0279 0.0277  1 . 
1392 O   O   . HOH HOH C . 95  95  . 0.2817 0.6005 0.5397 0.0958  0.0362  -0.0770 1 . 
1393 O   O   . HOH HOH C . 96  96  . 0.3767 0.6053 0.5112 -0.0046 0.0912  0.0294  1 . 
1394 O   O   . HOH HOH C . 97  97  . 0.2847 0.5283 0.4779 -0.0579 -0.0252 -0.0103 1 . 
1395 O   O   . HOH HOH C . 98  98  . 0.4337 0.6673 0.7676 0.1487  0.1175  0.0418  1 . 
1396 O   O   . HOH HOH C . 99  99  . 0.3208 0.5326 0.4640 -0.0110 0.0939  0.0059  1 . 
1397 O   O   . HOH HOH C . 100 100 . 0.7601 0.3617 0.6403 0.0789  -0.0487 -0.0417 1 . 
1398 O   O   . HOH HOH C . 101 101 . 0.2823 0.6336 0.4447 -0.0874 0.0110  -0.1038 1 . 
1399 O   O   . HOH HOH C . 102 102 . 0.3495 0.4376 0.3950 0.0625  -0.0465 0.0472  1 . 
1400 O   O   . HOH HOH C . 103 103 . 0.2316 0.4927 0.4396 0.0260  0.0389  0.0153  1 . 
1401 O   O   . HOH HOH C . 104 104 . 0.3945 0.8115 0.5910 0.0403  -0.1066 -0.0656 1 . 
1402 O   O   . HOH HOH C . 106 106 . 0.6723 0.6761 0.5771 -0.1157 -0.1170 0.1082  1 . 
1403 O   O   . HOH HOH C . 107 107 . 0.2789 0.8196 0.4729 -0.1064 0.0539  -0.2791 1 . 
1404 O   O   . HOH HOH C . 108 108 . 0.5134 0.6045 0.7068 -0.1958 0.1341  -0.2111 1 . 
1405 O   O   . HOH HOH C . 109 109 . 0.4736 0.7511 0.4030 0.0910  -0.0581 -0.1147 1 . 
1406 O   O   . HOH HOH C . 110 110 . 0.4761 0.4814 0.8163 -0.1401 -0.0252 -0.1090 1 . 
1407 O   O   . HOH HOH C . 111 111 . 0.3565 0.5062 0.6321 0.0456  -0.0749 -0.0184 1 . 
1408 O   O   . HOH HOH C . 112 112 . 0.5997 0.5715 0.5716 0.1349  0.1499  0.1795  1 . 
1409 O   O   . HOH HOH C . 113 113 . 0.2539 0.4217 0.4853 -0.0307 0.0856  0.0064  1 . 
1410 O   O   . HOH HOH C . 114 114 . 0.1979 0.3335 0.2990 0.0260  0.0018  0.0052  1 . 
1411 O   O   . HOH HOH C . 115 115 . 0.2798 0.6479 0.5799 -0.0341 -0.0465 -0.2003 1 . 
1412 O   O   . HOH HOH C . 116 116 . 0.8081 0.4786 0.6496 0.0079  0.1143  -0.0934 1 . 
1413 O   O   . HOH HOH C . 117 117 . 0.5190 0.5789 0.4557 -0.0085 0.0308  -0.0768 1 . 
1414 O   O   . HOH HOH C . 118 118 . 0.4030 0.7302 0.5326 0.0711  0.0176  -0.2027 1 . 
1415 O   O   . HOH HOH C . 119 119 . 0.7189 0.4960 0.4805 0.0167  -0.0421 -0.0241 1 . 
1416 O   O   . HOH HOH C . 120 120 . 0.5831 0.7549 0.8316 -0.1710 0.1045  -0.0673 1 . 
1417 O   O   . HOH HOH C . 121 121 . 0.5197 0.8777 0.6769 0.2560  0.0424  -0.1301 1 . 
1418 O   O   . HOH HOH C . 123 123 . 0.5519 0.6707 0.6562 -0.0105 -0.0287 -0.1076 1 . 
1419 O   O   . HOH HOH C . 124 124 . 0.7717 0.5314 0.4764 0.1296  -0.0150 -0.1027 1 . 
1420 O   O   . HOH HOH C . 125 125 . 0.5711 0.8120 0.6172 -0.2033 -0.1460 0.1462  1 . 
1421 O   O   . HOH HOH C . 126 126 . 0.5164 0.5810 0.5511 -0.0016 0.1971  -0.0529 1 . 
1422 O   O   . HOH HOH C . 127 127 . 0.1815 0.4057 0.4458 -0.0191 -0.0164 0.0546  1 . 
1423 O   O   . HOH HOH C . 128 128 . 0.3127 0.4791 0.4387 0.0552  0.1382  0.0268  1 . 
1424 O   O   . HOH HOH C . 129 129 . 0.4564 0.4228 0.6952 -0.0721 0.1540  -0.0939 1 . 
1425 O   O   . HOH HOH C . 130 130 . 0.2660 0.4951 0.6238 0.0077  -0.0099 0.0191  1 . 
1426 O   O   . HOH HOH C . 131 131 . 0.2326 0.4251 0.3531 0.0015  0.0533  -0.0319 1 . 
1427 O   O   . HOH HOH C . 132 132 . 0.9435 0.5157 0.5524 0.0967  -0.0161 0.0099  1 . 
1428 O   O   . HOH HOH C . 133 133 . 0.3374 0.6221 0.4552 -0.0198 -0.0214 -0.0036 1 . 
1429 O   O   . HOH HOH C . 134 134 . 0.3659 0.6257 0.5166 -0.0017 -0.0164 -0.0361 1 . 
1430 O   O   . HOH HOH C . 135 135 . 0.2395 0.6104 0.3875 0.0606  -0.0791 -0.1233 1 . 
1431 O   O   . HOH HOH C . 136 136 . 0.3387 0.6895 0.4563 0.0118  -0.0057 -0.1861 1 . 
1432 O   O   . HOH HOH C . 137 137 . 0.4485 0.5373 0.7181 0.0958  0.1087  -0.0791 1 . 
1433 O   O   . HOH HOH C . 138 138 . 0.6291 0.6650 0.5030 -0.0318 -0.0522 0.0342  1 . 
1434 O   O   . HOH HOH C . 139 139 . 0.2153 0.7347 0.4918 -0.0628 0.0154  -0.2370 1 . 
1435 O   O   . HOH HOH C . 140 140 . 0.3180 0.5670 0.8170 -0.0071 0.1373  0.1059  1 . 
1436 O   O   . HOH HOH C . 141 141 . 0.2877 0.4620 1.0908 -0.0366 0.0537  -0.1696 1 . 
1437 O   O   . HOH HOH C . 142 142 . 0.4831 0.6354 0.5206 0.0907  0.1420  -0.1348 1 . 
1438 O   O   . HOH HOH C . 143 143 . 0.7483 0.5049 0.7562 -0.0943 -0.3890 0.0689  1 . 
1439 O   O   . HOH HOH C . 144 144 . 0.2446 0.4011 0.5060 -0.0183 -0.0118 -0.0157 1 . 
1440 O   O   . HOH HOH C . 145 145 . 0.4434 0.9839 0.7026 -0.2285 -0.1280 0.1081  1 . 
1441 O   O   . HOH HOH C . 146 146 . 0.3762 0.5936 0.6658 -0.0084 0.2445  -0.0203 1 . 
1442 O   O   . HOH HOH C . 147 147 . 0.9114 0.6129 0.6399 -0.2548 -0.0135 -0.1002 1 . 
1443 O   O   . HOH HOH C . 148 148 . 0.7880 0.3232 0.6847 0.0873  0.0765  0.0406  1 . 
1444 O   O   . HOH HOH C . 149 149 . 0.4028 0.6031 0.7349 -0.1672 -0.0220 0.0557  1 . 
1445 O   O   . HOH HOH C . 150 150 . 0.8554 0.6415 0.5025 0.0643  0.0028  0.0248  1 . 
1446 O   O   . HOH HOH C . 151 151 . 0.2507 0.3774 0.3400 0.0521  0.0517  0.0417  1 . 
1447 O   O   . HOH HOH C . 152 152 . 0.2512 0.3242 0.3377 0.0133  0.0399  -0.0079 1 . 
1448 O   O   . HOH HOH C . 153 153 . 0.2377 0.3986 0.3643 -0.0593 0.0273  -0.0156 1 . 
1449 O   O   . HOH HOH C . 154 154 . 0.5129 0.8666 0.6135 0.0163  -0.0292 -0.3325 1 . 
1450 O   O   . HOH HOH C . 155 155 . 0.6113 0.4791 0.7883 0.0126  0.0881  -0.1146 1 . 
1451 O   O   . HOH HOH C . 156 156 . 0.4351 0.8706 0.4720 0.2373  -0.0011 -0.0110 1 . 
1452 O   O   . HOH HOH C . 157 157 . 0.5274 0.5133 0.8244 0.1731  -0.1184 0.0028  1 . 
1453 O   O   . HOH HOH C . 158 158 . 0.4909 0.5257 0.9046 -0.1049 0.0016  0.0669  1 . 
1454 O   O   . HOH HOH C . 159 159 . 0.5526 0.6100 0.6875 -0.0266 -0.0043 -0.0202 1 . 
1455 O   O   . HOH HOH C . 160 160 . 0.8695 0.6809 0.5432 -0.3953 -0.0024 0.0694  1 . 
1456 O   O   . HOH HOH C . 161 161 . 0.6754 0.6842 0.4742 0.1425  -0.0429 -0.2325 1 . 
1457 O   O   . HOH HOH C . 162 162 . 0.4097 0.7785 0.5601 0.0843  -0.0192 0.0948  1 . 
1458 O   O   . HOH HOH C . 163 163 . 0.4665 0.4455 0.6158 -0.0494 0.1816  0.1370  1 . 
1459 O   O   . HOH HOH C . 164 164 . 1.2210 0.4711 0.5911 -0.0873 0.1614  -0.1778 1 . 
1460 O   O   . HOH HOH C . 165 165 . 0.5850 0.4243 0.8956 0.0532  -0.0347 0.0056  1 . 
1461 O   O   . HOH HOH C . 166 166 . 0.7401 0.6014 0.8562 -0.1194 0.2938  -0.2151 1 . 
1462 O   O   . HOH HOH C . 167 167 . 0.4771 0.7153 1.0221 -0.0367 -0.0888 0.4937  1 . 
1463 O   O   . HOH HOH C . 168 168 . 0.8681 0.4428 0.4480 0.0351  0.0439  0.1043  1 . 
1464 O   O   . HOH HOH C . 169 169 . 0.7171 0.6676 0.6392 0.1658  0.0549  0.2608  1 . 
1465 O   O   . HOH HOH C . 171 171 . 0.6472 0.9569 0.5054 0.0364  0.0065  0.1705  1 . 
1466 O   O   . HOH HOH C . 172 172 . 1.0760 0.4158 0.8503 0.1142  -0.3123 -0.1665 1 . 
1467 O   O   . HOH HOH C . 173 173 . 0.5305 0.6225 0.7031 0.0142  0.0255  -0.2832 1 . 
1468 O   O   . HOH HOH C . 174 174 . 0.3297 0.7520 0.5929 0.1150  -0.0053 -0.0202 1 . 
1469 O   O   . HOH HOH C . 175 175 . 0.4871 0.6565 0.5511 -0.0602 0.1133  -0.0647 1 . 
1470 O   O   . HOH HOH C . 176 176 . 0.2613 0.6941 0.5323 -0.0681 -0.0030 -0.1296 1 . 
1471 O   O   . HOH HOH C . 177 177 . 0.6738 0.8307 0.4362 0.0112  -0.0188 -0.1247 1 . 
1472 O   O   . HOH HOH C . 178 178 . 1.0492 0.7061 0.5305 0.2597  0.1370  0.0309  1 . 
1473 O   O   . HOH HOH C . 179 179 . 0.6509 1.1578 0.5956 0.1803  -0.1797 0.1046  1 . 
1474 O   O   . HOH HOH C . 180 180 . 0.2372 0.5394 0.9962 -0.0823 -0.0112 -0.0204 1 . 
1475 O   O   . HOH HOH C . 181 181 . 0.3396 0.6875 0.5582 0.0064  -0.0546 0.0302  1 . 
1476 O   O   . HOH HOH C . 182 182 . 0.3233 0.8574 0.8490 -0.0867 0.0751  0.1953  1 . 
1477 O   O   . HOH HOH C . 183 183 . 0.5849 0.7141 0.8718 -0.2564 0.1950  -0.0032 1 . 
1478 O   O   . HOH HOH C . 184 184 . 0.4426 0.6329 0.6560 -0.1297 -0.1192 0.0947  1 . 
1479 O   O   . HOH HOH C . 185 185 . 0.7823 0.3999 0.4991 -0.1120 0.1204  -0.0850 1 . 
1480 O   O   . HOH HOH C . 186 186 . 0.3417 0.5618 0.6943 -0.0306 -0.0706 0.1003  1 . 
1481 O   O   . HOH HOH C . 187 187 . 0.3463 0.6463 0.6956 -0.0430 0.1399  -0.2201 1 . 
1482 O   O   . HOH HOH C . 188 188 . 1.4995 0.5022 0.5856 -0.0297 -0.2965 0.1133  1 . 
1483 O   O   . HOH HOH C . 189 189 . 0.3329 1.1679 0.9125 -0.1959 -0.1284 0.5100  1 . 
1484 O   O   . HOH HOH C . 190 190 . 0.4785 0.4361 0.5658 0.0840  0.0699  -0.1286 1 . 
1485 O   O   . HOH HOH C . 191 191 . 0.4558 0.7260 0.8192 -0.1093 0.2551  -0.0793 1 . 
1486 O   O   . HOH HOH C . 192 192 . 0.5691 0.7691 0.8306 0.0430  0.0675  0.0816  1 . 
1487 O   O   . HOH HOH C . 193 193 . 0.6726 0.5014 0.8190 -0.1111 0.2382  -0.0662 1 . 
1488 O   O   . HOH HOH C . 194 194 . 0.3356 1.1226 0.7178 -0.0433 0.0880  -0.1987 1 . 
1489 O   O   . HOH HOH C . 195 195 . 0.4510 1.3279 0.6248 -0.0088 0.0091  -0.1709 1 . 
1490 O   O   . HOH HOH C . 196 196 . 0.6335 0.6174 0.6756 0.0709  -0.2724 -0.2077 1 . 
1491 O   O   . HOH HOH C . 197 197 . 0.4780 0.5883 0.7889 -0.0209 0.0060  0.1844  1 . 
1492 O   O   . HOH HOH C . 198 198 . 0.4827 0.8521 0.5941 0.1253  0.0350  0.1800  1 . 
1493 O   O   . HOH HOH C . 199 199 . 0.7603 0.7105 0.7692 -0.0569 0.0000  0.0526  1 . 
1494 O   O   . HOH HOH C . 200 200 . 0.4992 0.7808 0.4370 -0.0573 -0.0696 0.0226  1 . 
1495 O   O   . HOH HOH C . 201 201 . 0.7455 0.5392 0.5065 -0.1247 0.1364  -0.0625 1 . 
1496 O   O   . HOH HOH C . 202 202 . 0.3416 0.8708 0.5708 0.0804  0.0632  -0.0682 1 . 
1497 O   O   . HOH HOH C . 203 203 . 0.5682 0.8266 1.0556 0.1960  0.0898  -0.2388 1 . 
1498 O   O   . HOH HOH C . 204 204 . 0.3559 0.9888 0.7556 -0.1338 -0.1289 -0.1042 1 . 
1499 O   O   . HOH HOH C . 205 205 . 0.5830 0.5169 0.8070 -0.1452 0.2216  -0.0723 1 . 
1500 O   O   . HOH HOH C . 206 206 . 0.5569 0.8648 0.6247 0.0535  -0.2139 -0.0088 1 . 
1501 O   O   . HOH HOH C . 207 207 . 0.5974 0.6119 0.4652 -0.0691 0.1548  0.0782  1 . 
1502 O   O   . HOH HOH C . 208 208 . 0.2740 0.7142 0.4989 0.0148  0.0524  -0.0267 1 . 
1503 O   O   . HOH HOH C . 209 209 . 0.7772 0.5772 0.5916 -0.0918 0.2296  0.0954  1 . 
1504 O   O   . HOH HOH C . 210 210 . 1.4892 0.5726 0.5551 0.1519  0.0431  -0.0210 1 . 
1505 O   O   . HOH HOH C . 211 211 . 0.3930 0.9169 1.0245 -0.2502 0.0613  -0.4458 1 . 
1506 O   O   . HOH HOH C . 212 212 . 0.5578 0.5123 0.8181 0.0001  0.0972  -0.1748 1 . 
1507 O   O   . HOH HOH C . 214 214 . 0.3451 0.8014 0.5544 -0.0269 -0.0726 -0.0148 1 . 
1508 O   O   . HOH HOH C . 216 216 . 0.4107 1.1840 1.0634 0.2916  -0.0534 -0.0491 1 . 
1509 O   O   . HOH HOH C . 217 217 . 0.1738 0.4408 0.4338 -0.0088 -0.0008 0.0467  1 . 
1510 O   O   . HOH HOH C . 218 218 . 0.3448 0.5734 0.5476 0.0079  -0.0648 -0.0019 1 . 
1511 O   O   . HOH HOH C . 219 219 . 0.5337 0.5204 0.5870 0.0423  -0.1379 -0.0472 1 . 
1512 O   O   . HOH HOH C . 220 220 . 0.2660 0.3995 0.3684 -0.0420 -0.0073 0.0346  1 . 
1513 O   O   . HOH HOH C . 221 221 . 0.7560 0.3880 0.3905 0.1473  -0.0247 0.0155  1 . 
1514 O   O   . HOH HOH C . 222 222 . 0.8550 0.6309 0.7104 0.1316  0.0188  0.0117  1 . 
1515 O   O   . HOH HOH C . 223 223 . 0.7142 0.6705 1.0440 -0.2135 -0.0033 -0.0135 1 . 
1516 O   O   . HOH HOH C . 225 225 . 0.5037 1.4570 0.8957 0.0994  0.0026  0.1671  1 . 
1517 O   O   . HOH HOH C . 226 226 . 0.8466 0.9539 0.6116 -0.1081 -0.2053 -0.1775 1 . 
1518 O   O   . HOH HOH C . 227 227 . 0.4354 0.7997 0.7219 -0.0983 0.0767  0.0961  1 . 
1519 O   O   . HOH HOH C . 229 229 . 0.3160 0.4826 0.4500 0.0285  0.0743  0.0311  1 . 
1520 O   O   . HOH HOH C . 230 230 . 1.3645 0.4938 0.6153 -0.0925 0.2859  -0.0655 1 . 
1521 O   O   . HOH HOH C . 231 231 . 0.9710 0.5259 0.7488 0.0267  -0.3782 -0.1060 1 . 
1522 O   O   . HOH HOH C . 232 232 . 0.5862 0.5474 0.3783 0.0541  -0.0214 -0.1737 1 . 
1523 O   O   . HOH HOH C . 233 233 . 0.2697 0.3789 0.2697 0.0706  -0.0257 -0.0202 1 . 
1524 O   O   . HOH HOH C . 234 234 . 0.4201 0.4638 0.4198 0.0186  0.0286  -0.1465 1 . 
1525 O   O   . HOH HOH C . 235 235 . 0.5514 0.5430 0.7476 -0.0560 0.0943  -0.1910 1 . 
1526 O   O   . HOH HOH C . 237 237 . 0.3418 0.7273 1.2591 -0.0397 0.1776  -0.1264 1 . 
1527 O   O   . HOH HOH C . 238 238 . 1.0953 0.8845 0.6559 -0.4134 -0.2787 0.1534  1 . 
1528 O   O   . HOH HOH C . 241 241 . 0.8450 0.6628 0.8671 -0.1090 -0.0133 0.1498  1 . 
1529 O   O   . HOH HOH C . 242 242 . 0.3590 0.5846 0.4239 0.1377  -0.0222 -0.0541 1 . 
1530 O   O   . HOH HOH C . 246 246 . 0.3485 1.0581 0.7000 0.0496  -0.1695 0.1362  1 . 
1531 O   O   . HOH HOH C . 247 247 . 0.2447 0.8643 0.5825 -0.0041 -0.0093 -0.1263 1 . 
1532 O   O   . HOH HOH C . 248 248 . 0.3975 0.5064 0.8109 -0.0606 -0.2757 -0.0303 1 . 
1533 O   O   . HOH HOH C . 249 249 . 0.3415 0.6242 0.4695 0.1383  -0.0135 -0.1045 1 . 
1534 O   O   . HOH HOH C . 250 250 . 0.4788 0.6089 0.5282 0.1168  -0.0935 -0.1899 1 . 
1535 O   O   . HOH HOH C . 251 251 . 0.8571 0.4700 0.4502 -0.0382 0.0264  -0.0394 1 . 
1536 O   O   . HOH HOH C . 252 252 . 0.3491 0.7155 0.7056 -0.0179 0.0871  -0.1354 1 . 
1537 O   O   . HOH HOH C . 253 253 . 0.4699 0.4368 0.8597 -0.0243 0.0657  -0.0663 1 . 
1538 O   O   . HOH HOH C . 254 254 . 0.7869 0.5115 0.7374 -0.0115 -0.0868 -0.1508 1 . 
1539 O   O   . HOH HOH C . 255 255 . 0.3164 1.7267 0.9535 -0.0442 0.0724  0.5063  1 . 
1540 O2  O2  . I20 I20 B . 1   1   . 0.3718 0.3295 0.2659 -0.0065 0.0582  -0.0252 1 . 
1541 C4  C4  . I20 I20 B . 1   1   . 0.2444 0.2969 0.2443 -0.0424 0.0284  -0.0115 1 . 
1542 N   N   . I20 I20 B . 1   1   . 0.2112 0.2747 0.2597 -0.0155 0.0012  -0.0097 1 . 
1543 C3  C3  . I20 I20 B . 1   1   . 0.2148 0.2698 0.2743 -0.0599 -0.0082 -0.0162 1 . 
1544 C2  C2  . I20 I20 B . 1   1   . 0.2596 0.2311 0.2525 -0.0427 -0.0254 -0.0115 1 . 
1545 O1  O1  . I20 I20 B . 1   1   . 0.1911 0.2937 0.2487 -0.0422 -0.0083 -0.0186 1 . 
1546 O   O   . I20 I20 B . 1   1   . 0.2063 0.3109 0.3035 -0.0109 -0.0365 -0.0273 1 . 
1547 C1  C1  . I20 I20 B . 1   1   . 0.2716 0.2647 0.2823 0.0117  -0.0156 -0.0238 1 . 
1548 C   C   . I20 I20 B . 1   1   . 0.2147 0.2746 0.3750 -0.0034 -0.0270 -0.0319 1 . 
1549 N1  N1  . I20 I20 B . 1   1   . 0.3156 0.2900 0.2751 -0.0631 0.0007  -0.0027 1 . 
1550 C5  C5  . I20 I20 B . 1   1   . 0.3071 0.2917 0.3129 -0.0329 0.0150  0.0080  1 . 
1551 C6  C6  . I20 I20 B . 1   1   . 0.3519 0.3583 0.3396 -0.0752 0.0035  0.0461  1 . 
1552 C7  C7  . I20 I20 B . 1   1   . 0.3293 0.3335 0.2684 -0.0230 0.0080  0.0204  1 . 
1553 C8  C8  . I20 I20 B . 1   1   . 0.3305 0.3264 0.2860 -0.0708 -0.0088 0.0210  1 . 
1554 C13 C13 . I20 I20 B . 1   1   . 0.3760 0.3096 0.2925 -0.0646 -0.0442 0.0555  1 . 
1555 C12 C12 . I20 I20 B . 1   1   . 0.3639 0.3380 0.2695 -0.0904 -0.0612 0.0296  1 . 
1556 C11 C11 . I20 I20 B . 1   1   . 0.3061 0.3683 0.3225 -0.0128 0.0244  -0.0043 1 . 
1557 N2  N2  . I20 I20 B . 1   1   . 0.3541 0.4246 0.3390 -0.1315 0.0110  0.0062  1 . 
1558 C10 C10 . I20 I20 B . 1   1   . 0.3409 0.3695 0.3251 -0.0113 0.0280  -0.0182 1 . 
1559 C9  C9  . I20 I20 B . 1   1   . 0.3495 0.3212 0.3281 -0.0399 -0.0073 -0.0156 1 . 
# 
_atom_sites.entry_id                    UNNAMED 
_atom_sites.fract_transf_matrix[1][1]   0.023261 
_atom_sites.fract_transf_matrix[1][2]   0.000000 
_atom_sites.fract_transf_matrix[1][3]   0.000000 
_atom_sites.fract_transf_matrix[2][1]   -0.000000 
_atom_sites.fract_transf_matrix[2][2]   0.018560 
_atom_sites.fract_transf_matrix[2][3]   0.000000 
_atom_sites.fract_transf_matrix[3][1]   0.000000 
_atom_sites.fract_transf_matrix[3][2]   -0.000000 
_atom_sites.fract_transf_matrix[3][3]   0.011217 
_atom_sites.fract_transf_vector[1]      0.000000 
_atom_sites.fract_transf_vector[2]      0.000000 
_atom_sites.fract_transf_vector[3]      0.000000 
# 
_cell.length_a      42.990 
_cell.length_b      53.880 
_cell.length_c      89.150 
_cell.angle_alpha   90.000 
_cell.angle_beta    90.000 
_cell.angle_gamma   90.000 
_cell.entry_id      UNNAMED 
# 
_data_extraction.extraction_date   'Mon May 21 12:07:29 2018' 
# 
loop_
_database_2.database_id 
_database_2.database_code 
PDB   UNNAMED 
WWPDB UNNAMED 
# 
_database_PDB_remark.id     3 
_database_PDB_remark.text   
;
REMARK   3                                                                      
REMARK   3 REFINEMENT.                                                          
REMARK   3   PROGRAM     : REFMAC 5.8.0103                                      
REMARK   3   AUTHORS     : MURSHUDOV,SKUBAK,LEBEDEV,PANNU,                      
REMARK   3                 STEINER,NICHOLLS,WINN,LONG,VAGIN                     
REMARK   3                                                                      
REMARK   3    REFINEMENT TARGET : MAXIMUM LIKELIHOOD                            
REMARK   3                                                                      
REMARK   3  DATA USED IN REFINEMENT.                                            
REMARK   3   RESOLUTION RANGE HIGH (ANGSTROMS) :   1.38                         
REMARK   3   RESOLUTION RANGE LOW  (ANGSTROMS) :  46.11                         
REMARK   3   DATA CUTOFF            (SIGMA(F)) : NONE                           
REMARK   3   COMPLETENESS FOR RANGE        (%) :  99.55                         
REMARK   3   NUMBER OF REFLECTIONS             :   41063                        
REMARK   3                                                                      
REMARK   3  FIT TO DATA USED IN REFINEMENT.                                     
REMARK   3   CROSS-VALIDATION METHOD          : THROUGHOUT                      
REMARK   3   FREE R VALUE TEST SET SELECTION  : RANDOM                          
REMARK   3   R VALUE     (WORKING + TEST SET) : 0.15366                         
REMARK   3   R VALUE            (WORKING SET) :  0.15201                        
REMARK   3   FREE R VALUE                     :  0.18514                        
REMARK   3   FREE R VALUE TEST SET SIZE   (%) :  4.9                            
REMARK   3   FREE R VALUE TEST SET COUNT      :  2099                           
REMARK   3                                                                      
REMARK   3  FIT IN THE HIGHEST RESOLUTION BIN.                                  
REMARK   3   TOTAL NUMBER OF BINS USED           :      20                      
REMARK   3   BIN RESOLUTION RANGE HIGH           :    1.380                     
REMARK   3   BIN RESOLUTION RANGE LOW            :    1.416                     
REMARK   3   REFLECTION IN BIN     (WORKING SET) :     2967                     
REMARK   3   BIN COMPLETENESS (WORKING+TEST) (%) :    99.11                     
REMARK   3   BIN R VALUE           (WORKING SET) :    0.347                     
REMARK   3   BIN FREE R VALUE SET COUNT          :      157                     
REMARK   3   BIN FREE R VALUE                    :    0.384                     
REMARK   3                                                                      
REMARK   3  NUMBER OF NON-HYDROGEN ATOMS USED IN REFINEMENT.                    
REMARK   3   ALL ATOMS                :     1572                                
REMARK   3                                                                      
REMARK   3  B VALUES.                                                           
REMARK   3   FROM WILSON PLOT           (A**2) : NULL                           
REMARK   3   MEAN B VALUE      (OVERALL, A**2) :  27.445                        
REMARK   3   OVERALL ANISOTROPIC B VALUE.                                       
REMARK   3    B11 (A**2) :     1.43                                             
REMARK   3    B22 (A**2) :    -0.87                                             
REMARK   3    B33 (A**2) :    -0.57                                             
REMARK   3    B12 (A**2) :    -0.00                                             
REMARK   3    B13 (A**2) :     0.00                                             
REMARK   3    B23 (A**2) :    -0.00                                             
REMARK   3                                                                      
REMARK   3  ESTIMATED OVERALL COORDINATE ERROR.                                 
REMARK   3   ESU BASED ON R VALUE                            (A):   0.052       
REMARK   3   ESU BASED ON FREE R VALUE                       (A):   0.051       
REMARK   3   ESU BASED ON MAXIMUM LIKELIHOOD                 (A):   0.042       
REMARK   3   ESU FOR B VALUES BASED ON MAXIMUM LIKELIHOOD (A**2):   2.518       
REMARK   3                                                                      
REMARK   3 CORRELATION COEFFICIENTS.                                            
REMARK   3   CORRELATION COEFFICIENT FO-FC      :   0.976                       
REMARK   3   CORRELATION COEFFICIENT FO-FC FREE :   0.973                       
REMARK   3                                                                      
REMARK   3  RMS DEVIATIONS FROM IDEAL VALUES        COUNT    RMS    WEIGHT      
REMARK   3   BOND LENGTHS REFINED ATOMS        (A):  1350 ; 0.019 ; 0.019       
REMARK   3   BOND LENGTHS OTHERS               (A):  1288 ; 0.001 ; 0.020       
REMARK   3   BOND ANGLES REFINED ATOMS   (DEGREES):  1813 ; 1.650 ; 1.961       
REMARK   3   BOND ANGLES OTHERS          (DEGREES):  2977 ; 1.025 ; 3.000       
REMARK   3   TORSION ANGLES, PERIOD 1    (DEGREES):   174 ; 5.795 ; 5.000       
REMARK   3   TORSION ANGLES, PERIOD 2    (DEGREES):    61 ;32.926 ;23.770       
REMARK   3   TORSION ANGLES, PERIOD 3    (DEGREES):   238 ;12.759 ;15.000       
REMARK   3   TORSION ANGLES, PERIOD 4    (DEGREES):     8 ;18.966 ;15.000       
REMARK   3   CHIRAL-CENTER RESTRAINTS       (A**3):   184 ; 0.114 ; 0.200       
REMARK   3   GENERAL PLANES REFINED ATOMS      (A):  1561 ; 0.008 ; 0.020       
REMARK   3   GENERAL PLANES OTHERS             (A):   334 ; 0.001 ; 0.020       
REMARK   3                                                                      
REMARK   3  ISOTROPIC THERMAL FACTOR RESTRAINTS.     COUNT   RMS    WEIGHT      
REMARK   3   MAIN-CHAIN BOND REFINED ATOMS  (A**2):   669 ; 2.143 ; 2.316       
REMARK   3   MAIN-CHAIN BOND OTHER ATOMS    (A**2):   670 ; 2.142 ; 2.316       
REMARK   3   MAIN-CHAIN ANGLE REFINED ATOMS (A**2):   838 ; 2.564 ; 3.474       
REMARK   3   MAIN-CHAIN ANGLE OTHER ATOMS (A**2)  :   838 ; 2.564 ; 3.482       
REMARK   3   SIDE-CHAIN BOND REFINED ATOMS  (A**2):   681 ; 2.802 ; 2.673       
REMARK   3   SIDE-CHAIN BOND OTHER ATOMS  (A**2)  :   682 ; 2.800 ; 2.672       
REMARK   3   SIDE-CHAIN ANGLE OTHER ATOMS (A**2)  :   971 ; 3.145 ; 3.872       
REMARK   3   LONG RANGE B REFINED ATOMS (A**2)    :  1586 ; 5.267 ;21.589       
REMARK   3   LONG RANGE B OTHER ATOMS (A**2)      :  1587 ; 5.265 ;21.592       
REMARK   3                                                                      
REMARK   3 ANISOTROPIC THERMAL FACTOR RESTRAINTS.    COUNT   RMS   WEIGHT       
REMARK   3   RIGID-BOND RESTRAINTS          (A**2):  2638 ; 2.861 ; 3.000       
REMARK   3   SPHERICITY; FREE ATOMS         (A**2):    79 ;40.283 ; 5.000       
REMARK   3   SPHERICITY; BONDED ATOMS       (A**2):  2781 ;12.619 ; 5.000       
REMARK   3                                                                      
REMARK   3  NCS RESTRAINTS STATISTICS                                           
REMARK   3   NUMBER OF NCS GROUPS : NULL                                        
REMARK   3                                                                      
REMARK   3  TWIN DETAILS                                                        
REMARK   3   NUMBER OF TWIN DOMAINS  : NULL                                     
REMARK   3                                                                      
REMARK   3                                                                      
REMARK   3  TLS DETAILS                                                         
REMARK   3   NUMBER OF TLS GROUPS  : NULL                                       
REMARK   3                                                                      
REMARK   3                                                                      
REMARK   3  BULK SOLVENT MODELLING.                                             
REMARK   3   METHOD USED :  MASK                                                
REMARK   3   PARAMETERS FOR MASK CALCULATION                                    
REMARK   3   VDW PROBE RADIUS   :   1.20                                        
REMARK   3   ION PROBE RADIUS   :   0.80                                        
REMARK   3   SHRINKAGE RADIUS   :   0.80                                        
REMARK   3                                                                      
REMARK   3  OTHER REFINEMENT REMARKS:                                           
REMARK   3  HYDROGENS HAVE BEEN ADDED IN THE RIDING POSITIONS                   
REMARK   3  U VALUES      : REFINED INDIVIDUALLY                                
REMARK   3                                                                      
;
# 
_diffrn_radiation.diffrn_id                        1 
_diffrn_radiation.wavelength_id                    ? 
_diffrn_radiation.pdbx_monochromatic_or_laue_m_l   ? 
_diffrn_radiation.monochromator                    ? 
_diffrn_radiation.pdbx_diffrn_protocol             ? 
_diffrn_radiation.pdbx_scattering_type             ? 
# 
_entity_poly.entity_id                  1 
_entity_poly.pdbx_seq_one_letter_code   
;MVNPTVFFDIAVDGEPLGRVSFELFADKVPKTAENFRALSTGEKGFGYKGSCFHRIIPGF
MCQGGDFTRHNGTGGKSIYGEKFEDENFILKHTGPGILSMANAGPNTNGSQFFICTAKTE
WLDGKHVVFGKVKEGMNIVEAMERFGSRNGKTSKKITIADCGQLE
;
_entity_poly.pdbx_strand_id             A 
_entity_poly.type                       'polypeptide(L)' 
_entity_poly.pdbx_target_identifier     ? 
# 
_entry.id   UNNAMED 
# 
_exptl.crystals_number   1 
_exptl.entry_id          UNNAMED 
_exptl.method            'X-RAY DIFFRACTION' 
# 
_refine.entry_id                                 UNNAMED 
_refine.pdbx_refine_id                           'X-RAY DIFFRACTION' 
_refine.ls_d_res_high                            1.3800 
_refine.ls_d_res_low                             46.1100 
_refine.pdbx_ls_sigma_F                          0.000 
_refine.pdbx_data_cutoff_high_absF               ? 
_refine.pdbx_data_cutoff_low_absF                ? 
_refine.ls_percent_reflns_obs                    99.5500 
_refine.ls_number_reflns_obs                     41063 
_refine.ls_number_reflns_all                     ? 
_refine.pdbx_ls_cross_valid_method               THROUGHOUT 
_refine.ls_matrix_type                           ? 
_refine.pdbx_R_Free_selection_details            RANDOM 
_refine.details                                  
' HYDROGENS HAVE BEEN ADDED IN THE RIDING POSITIONS U VALUES      : REFINED INDIVIDUALLY ' 
_refine.ls_R_factor_all                          ? 
_refine.ls_R_factor_obs                          0.1537 
_refine.ls_R_factor_R_work                       0.1520 
_refine.ls_wR_factor_R_work                      ? 
_refine.ls_R_factor_R_free                       0.1851 
_refine.ls_wR_factor_R_free                      ? 
_refine.ls_percent_reflns_R_free                 4.9000 
_refine.ls_number_reflns_R_free                  2099 
_refine.ls_number_reflns_R_work                  ? 
_refine.ls_R_factor_R_free_error                 ? 
_refine.B_iso_mean                               27.4450 
_refine.solvent_model_param_bsol                 ? 
_refine.solvent_model_param_ksol                 ? 
_refine.pdbx_isotropic_thermal_model             ? 
_refine.aniso_B[1][1]                            1.4300 
_refine.aniso_B[2][2]                            -0.8700 
_refine.aniso_B[3][3]                            -0.5700 
_refine.aniso_B[1][2]                            -0.0000 
_refine.aniso_B[1][3]                            0.0000 
_refine.aniso_B[2][3]                            -0.0000 
_refine.correlation_coeff_Fo_to_Fc               0.9760 
_refine.correlation_coeff_Fo_to_Fc_free          0.9730 
_refine.overall_SU_R_Cruickshank_DPI             ? 
_refine.pdbx_overall_SU_R_free_Cruickshank_DPI   ? 
_refine.pdbx_overall_SU_R_Blow_DPI               ? 
_refine.pdbx_overall_SU_R_free_Blow_DPI          ? 
_refine.overall_SU_R_free                        ? 
_refine.pdbx_overall_ESU_R                       0.0520 
_refine.pdbx_overall_ESU_R_Free                  0.0510 
_refine.overall_SU_ML                            0.0420 
_refine.overall_SU_B                             2.5180 
_refine.solvent_model_details                    MASK 
_refine.pdbx_solvent_vdw_probe_radii             1.2000 
_refine.pdbx_solvent_ion_probe_radii             0.8000 
_refine.pdbx_solvent_shrinkage_radii             0.8000 
_refine.ls_number_parameters                     ? 
_refine.ls_number_restraints                     ? 
_refine.pdbx_starting_model                      ? 
_refine.pdbx_method_to_determine_struct          ? 
_refine.pdbx_stereochemistry_target_values       'MAXIMUM LIKELIHOOD' 
_refine.pdbx_stereochem_target_val_spec_case     ? 
_refine.overall_FOM_work_R_set                   ? 
_refine.B_iso_max                                103.250 
_refine.B_iso_min                                15.190 
_refine.pdbx_overall_phase_error                 ? 
_refine.occupancy_max                            ? 
_refine.occupancy_min                            ? 
# 
_refine_hist.cycle_id                     final 
_refine_hist.pdbx_refine_id               'X-RAY DIFFRACTION' 
_refine_hist.d_res_high                   1.38 
_refine_hist.d_res_low                    46.11 
_refine_hist.pdbx_number_atoms_ligand     20 
_refine_hist.number_atoms_solvent         242 
_refine_hist.number_atoms_total           1559 
_refine_hist.pdbx_number_residues_total   165 
_refine_hist.pdbx_B_iso_mean_ligand       23.76 
_refine_hist.pdbx_B_iso_mean_solvent      42.57 
# 
loop_
_refine_ls_restr.pdbx_refine_id 
_refine_ls_restr.type 
_refine_ls_restr.number 
_refine_ls_restr.dev_ideal 
_refine_ls_restr.dev_ideal_target 
_refine_ls_restr.weight 
_refine_ls_restr.pdbx_restraint_function 
'X-RAY DIFFRACTION' r_bond_refined_d       1350 0.019  0.019  ? ? 
'X-RAY DIFFRACTION' r_bond_other_d         1288 0.001  0.020  ? ? 
'X-RAY DIFFRACTION' r_angle_refined_deg    1813 1.650  1.961  ? ? 
'X-RAY DIFFRACTION' r_angle_other_deg      2977 1.025  3.000  ? ? 
'X-RAY DIFFRACTION' r_dihedral_angle_1_deg 174  5.795  5.000  ? ? 
'X-RAY DIFFRACTION' r_dihedral_angle_2_deg 61   32.926 23.770 ? ? 
'X-RAY DIFFRACTION' r_dihedral_angle_3_deg 238  12.759 15.000 ? ? 
'X-RAY DIFFRACTION' r_dihedral_angle_4_deg 8    18.966 15.000 ? ? 
'X-RAY DIFFRACTION' r_chiral_restr         184  0.114  0.200  ? ? 
'X-RAY DIFFRACTION' r_gen_planes_refined   1561 0.008  0.020  ? ? 
'X-RAY DIFFRACTION' r_gen_planes_other     334  0.001  0.020  ? ? 
'X-RAY DIFFRACTION' r_rigid_bond_restr     2638 2.861  3.000  ? ? 
'X-RAY DIFFRACTION' r_sphericity_free      79   40.283 5.000  ? ? 
'X-RAY DIFFRACTION' r_sphericity_bonded    2781 12.619 5.000  ? ? 
# 
_refine_ls_shell.d_res_high                       1.3800 
_refine_ls_shell.d_res_low                        1.4160 
_refine_ls_shell.pdbx_total_number_of_bins_used   20 
_refine_ls_shell.percent_reflns_obs               99.1100 
_refine_ls_shell.number_reflns_R_work             2967 
_refine_ls_shell.R_factor_all                     ? 
_refine_ls_shell.R_factor_R_work                  0.3470 
_refine_ls_shell.R_factor_R_free                  0.3840 
_refine_ls_shell.percent_reflns_R_free            ? 
_refine_ls_shell.number_reflns_R_free             157 
_refine_ls_shell.R_factor_R_free_error            0.0000 
_refine_ls_shell.number_reflns_all                3124 
_refine_ls_shell.number_reflns_obs                ? 
_refine_ls_shell.pdbx_refine_id                   'X-RAY DIFFRACTION' 
# 
_reflns.entry_id                     UNNAMED 
_reflns.pdbx_diffrn_id               1 
_reflns.pdbx_ordinal                 1 
_reflns.observed_criterion_sigma_I   ? 
_reflns.observed_criterion_sigma_F   ? 
_reflns.d_resolution_low             ? 
_reflns.d_resolution_high            ? 
_reflns.number_obs                   ? 
_reflns.number_all                   ? 
_reflns.percent_possible_obs         ? 
_reflns.pdbx_Rmerge_I_obs            ? 
_reflns.pdbx_Rsym_value              ? 
_reflns.pdbx_netI_over_sigmaI        ? 
_reflns.B_iso_Wilson_estimate        ? 
_reflns.pdbx_redundancy              ? 
_reflns.pdbx_Rrim_I_all              ? 
_reflns.pdbx_Rpim_I_all              ? 
_reflns.pdbx_CC_half                 ? 
_reflns.pdbx_netI_over_av_sigmaI     ? 
_reflns.pdbx_number_measured_all     ? 
_reflns.pdbx_scaling_rejects         ? 
_reflns.pdbx_chi_squared             ? 
_reflns.Rmerge_F_all                 ? 
_reflns.Rmerge_F_obs                 ? 
_reflns.observed_criterion_F_max     ? 
_reflns.observed_criterion_F_min     ? 
_reflns.observed_criterion_I_max     ? 
_reflns.observed_criterion_I_min     ? 
_reflns.pdbx_d_res_high_opt          ? 
_reflns.pdbx_d_res_low_opt           ? 
_reflns.details                      ? 
# 
loop_
_software.pdbx_ordinal 
_software.name 
_software.version 
_software.date 
_software.type 
_software.contact_author 
_software.contact_author_email 
_software.classification 
_software.location 
_software.language 
1 xia2        ?        ?              program 'Graeme Winter '     ?                        
'data scaling'    http://www.ccp4.ac.uk/html/xia2.html         ?          
2 REFMAC      5.8.0103 ?              program 'Garib N. Murshudov' garib@ysbl.york.ac.uk    
refinement        http://www.ccp4.ac.uk/dist/html/refmac5.html Fortran_77 
3 PDB_EXTRACT 3.24     'Sep. 1, 2017' package PDB                  deposit@deposit.rcsb.org 
'data extraction' http://sw-tools.pdb.org/apps/PDB_EXTRACT/    C++        
# 
_symmetry.space_group_name_H-M   'P 21 21 21' 
_symmetry.entry_id               UNNAMED 
# 
