# Supplementary material for: A computationally designed binding mode flip leads to a novel class of potent tri-vector cyclophilin inhibitors
Source: Chem Sci. 2018 Oct 23;10(2):542–7. doi: 10.1039/c8sc03831g (PMC6335623; doi:10.1039/c8sc03831g)
Supplement: Supplementary file 1 [file SC-010-C8SC03831G-s001.zip › Crystallographic_information_files/CypA_lig2_sf.cif]

data_rxxxxsf
# 
_audit.revision_id     1_0 
_audit.creation_date   ? 
_audit.update_record   'Initial release' 
# 
_cell.entry_id      xxxx 
_cell.length_a      42.990 
_cell.length_b      53.880 
_cell.length_c      89.150 
_cell.angle_alpha   90.000 
_cell.angle_beta    90.000 
_cell.angle_gamma   90.000 
# 
_diffrn_radiation_wavelength.id           1 
_diffrn_radiation_wavelength.wavelength   0.9282 
# 
_entry.id   xxxx 
# 
_exptl_crystal.id   1 
# 
_reflns_scale.group_code   1 
# 
_symmetry.entry_id               xxxx 
_symmetry.space_group_name_H-M   'P 21 21 21' 
_symmetry.Int_Tables_number      19 
# 
#
loop_
_refln.crystal_id
_refln.wavelength_id
_refln.scale_group_code
_refln.index_h
_refln.index_k
_refln.index_l
_refln.status
_refln.pdbx_r_free_flag
_refln.F_meas_au
_refln.F_meas_sigma_au
_refln.F_calc_au
_refln.phase_calc
_refln.pdbx_FWT
_refln.pdbx_PHWT
_refln.pdbx_DELFWT
_refln.pdbx_DELPHWT
_refln.fom
1 1 1    0    0    2 x 14       ?       ? 6674.79  180.00 1413.11  180.00    0.00    0.00  0.00 
1 1 1    0    0    4 o 18  271.53    3.91 2830.97    0.00  161.96  360.00  219.15  180.00  1.00 
1 1 1    0    0    6 o 14  459.86    6.27  884.75    0.00  589.83  360.00  259.95  360.00  1.00 
1 1 1    0    0    8 o  6  151.23    2.55  262.31  180.00  127.10  360.00    8.94  180.00  0.87 
1 1 1    0    0   10 o 13  853.06   11.37  791.08    0.00  935.76  360.00  165.39  360.00  1.00 
1 1 1    0    0   12 o 11  478.04    6.50  599.40  180.00  552.04  180.00  148.02  180.00  1.00 
1 1 1    0    0   14 o  9   26.04    2.08   26.85    0.00   83.83  180.00  175.93  180.00  0.16 
1 1 1    0    0   16 o  7  680.03   12.91  626.44  180.00  791.99  180.00  223.92  180.00  1.00 
1 1 1    0    0   18 o 18   71.73    2.72  154.73    0.00   54.79  180.00  194.94  180.00  0.60 
1 1 1    0    0   20 o 18  931.18   12.39  843.32  180.00 1037.46  180.00  212.55  180.00  1.00 
1 1 1    0    0   22 o 18  499.31    6.77  468.82  180.00  571.53  180.00  144.43  180.00  1.00 
1 1 1    0    0   24 o  6  506.38    6.85  443.84    0.00  619.85  360.00  226.94  360.00  1.00 
1 1 1    0    0   26 o  7  348.54    4.84  365.39  180.00  352.43  180.00    7.77  180.00  1.00 
1 1 1    0    0   28 o  7  663.22    8.89  537.76    0.00  809.64  360.00  292.84  360.00  1.00 
1 1 1    0    0   30 f  0  107.36    2.09   27.16  180.00   40.58  180.00    0.00    0.00  0.00 
1 1 1    0    0   32 o 17   42.81    2.77   29.36    0.00    3.77    0.00   31.90  180.00  0.46 
1 1 1    0    0   34 o  7  273.43    5.50  239.57    0.00  319.24  360.00   91.62  360.00  1.00 
1 1 1    0    0   36 o 15  289.09    4.06  246.64  180.00  333.00  180.00   87.82  180.00  1.00 
1 1 1    0    0   38 o 10   65.32    1.87   83.12  180.00   49.01  180.00   32.55    0.00  1.00 
1 1 1    0    0   40 o 11   84.92    1.88   69.38    0.00  100.26    0.00   30.70    0.00  1.00 
1 1 1    0    0   42 o 15  139.04    2.28  138.13    0.00  138.36  360.00    1.36  180.00  1.00 
1 1 1    0    0   44 o 18    8.95    4.53   17.98    0.00   14.28  180.00   32.41  180.00  0.21 
1 1 1    0    0   46 o  8   55.19    2.44   44.86    0.00   65.35  360.00   20.36  360.00  1.00 
1 1 1    0    0   48 f  0   14.30    5.10   25.82  180.00   25.60  180.00    0.00    0.00  0.00 
1 1 1    0    0   50 o 14   71.39    1.60   66.77  180.00   77.34  180.00   11.90  180.00  1.00 
1 1 1    0    0   52 o 17    9.80    3.85   14.54  180.00    2.55    0.00   16.69    0.00  0.59 
1 1 1    0    0   54 o 11   35.05    1.57   31.56  180.00   39.62  180.00    9.14  180.00  1.00 
1 1 1    0    0   56 o  8    5.73    3.36    8.92    0.00    4.70  180.00   13.28  180.00  0.34 
1 1 1    0    0   58 o 14   25.00    1.73   20.67    0.00   30.50  360.00   11.06  360.00  1.00 
1 1 1    0    0   60 o  7    4.84    3.26    3.36  180.00    2.18    0.00    5.23    0.00  0.09 
1 1 1    0    0   62 f  0   10.96    3.03    4.69    0.00    3.97  360.00    0.00    0.00  0.00 
1 1 1    0    0   64 o  8   17.72    1.91   12.96  180.00   17.77  180.00    7.61  180.00  0.79 
1 1 1    0    1    1 x  5       ?       ? 12694.91   90.00 2627.79   90.00    0.00    0.00  0.00 
1 1 1    0    1    2 x 19       ?       ? 3132.21  270.00  539.32  270.00    0.00    0.00  0.00 
1 1 1    0    1    3 x 10       ?       ?   87.31  270.00  147.24   90.00    0.00    0.00  0.00 
1 1 1    0    1    4 o 10  398.31    3.88 1053.88  270.00  370.45  270.00   55.73   90.00  1.00 
1 1 1    0    1    5 o 18 1114.92   12.09 1667.19  270.00 1384.59  270.00  539.34  270.00  1.00 
1 1 1    0    1    6 o 10  286.93    2.90  306.34   90.00  285.50   90.00    2.85  270.00  1.00 
1 1 1    0    1    7 o 11 1055.99   14.04 1611.29   90.00 1222.37   90.00  332.75   90.00  1.00 
1 1 1    0    1    8 o  9  536.61    5.12  825.61   90.00  603.34   90.00  133.47   90.00  1.00 
1 1 1    0    1    9 o 13  299.64    3.01  490.54  270.00  293.77  270.00   11.72   90.00  1.00 
1 1 1    0    1   10 o 12  113.94    1.55   51.44  270.00   37.77  270.00   21.61  270.00  0.24 
1 1 1    0    1   11 o  2  564.62    5.38  169.55   90.00  700.49   90.00  271.74   90.00  1.00 
1 1 1    0    1   12 o 16  749.23    7.08  789.19  270.00  825.93  270.00  153.40  270.00  1.00 
1 1 1    0    1   13 o 11  418.87    4.06  208.50  270.00  585.12  270.00  332.50  270.00  1.00 
1 1 1    0    1   14 o  7   70.49    1.34   43.73   90.00    4.36   90.00    9.22  270.00  0.13 
1 1 1    0    1   15 o 16   64.85    1.54  266.31  270.00   20.46   90.00  143.36   90.00  0.79 
1 1 1    0    1   16 o  9  124.00    2.29  182.28  270.00  101.49  270.00   63.47  270.00  0.56 
1 1 1    0    1   17 o  4  208.98    2.24  291.33   90.00  149.77   90.00  118.41  270.00  1.00 
1 1 1    0    1   18 o 14  364.61    5.06  378.20  270.00  336.39  270.00   56.44   90.00  1.00 
1 1 1    0    1   19 o  1  889.44   11.86  735.66  270.00 1035.46  270.00  292.04  270.00  1.00 
1 1 1    0    1   20 o  8   61.15    1.37   51.42  270.00   12.90   90.00  105.94   90.00  0.66 
1 1 1    0    1   21 o 15  251.73    2.59  210.76   90.00  244.34   90.00   14.78  270.00  1.00 
1 1 1    0    1   22 o 15   86.41    1.45   30.71   90.00    0.93   89.99    0.07   89.99  0.01 
1 1 1    0    1   23 o 10  182.08    2.04   79.27  270.00  238.96  270.00  115.08  270.00  1.00 
1 1 1    0    1   24 o  2  312.07    3.11  421.76   90.00  225.74   90.00  172.65  270.00  1.00 
1 1 1    0    1   25 o 17   69.52    1.46   10.47   90.00   19.73   90.00   19.08  270.00  0.42 
1 1 1    0    1   26 o 13   75.09    1.41  110.03  270.00   40.08  270.00   46.85   90.00  0.85 
1 1 1    0    1   27 o  3  181.84    2.01  150.79   90.00  231.89   90.00  100.10   90.00  1.00 
1 1 1    0    1   28 o 10  434.45    4.19  411.18   90.00  467.49   90.00   66.08   90.00  1.00 
1 1 1    0    1   29 o 16  188.57    2.05  171.34   90.00  218.51   90.00   59.89   90.00  1.00 
1 1 1    0    1   30 o  7   93.28    1.41   66.60  270.00  117.01  270.00   48.79  270.00  0.99 
1 1 1    0    1   31 o 11   50.06    1.35   30.81   90.00   40.77   90.00   10.57   90.00  0.71 
1 1 1    0    1   32 o 17   62.99    1.85  111.28   90.00   22.70   90.00   80.54  270.00  1.00 
1 1 1    0    1   33 o 14  175.38    1.93  158.00   90.00  203.31   90.00   55.86   90.00  1.00 
1 1 1    0    1   34 o 18  102.88    2.02   78.95   90.00  129.28   90.00   52.82   90.00  1.00 
1 1 1    0    1   35 o  2   66.11    1.50   67.68   90.00   66.33   90.00    0.48   90.00  1.00 
1 1 1    0    1   36 o 12  126.90    1.57   95.41  270.00  161.34  270.00   68.89  270.00  1.00 
1 1 1    0    1   37 o 12  239.98    2.45  245.97  270.00  240.76  270.00    1.56  270.00  1.00 
1 1 1    0    1   38 o 17  130.56    1.59  137.77   90.00  125.36   90.00   10.40  270.00  1.00 
1 1 1    0    1   39 f  0   32.13    1.70   12.77   90.00   12.09   90.00    0.00    0.00  0.00 
1 1 1    0    1   40 o 15   49.98    1.36   33.62  270.00   66.08  270.00   32.62  270.00  1.00 
1 1 1    0    1   41 o  2   11.70    3.86    0.94  270.00    0.44   90.00    1.41   90.00  0.02 
1 1 1    0    1   42 o 10   15.83    2.83   19.48  270.00    0.79   90.00   20.50   90.00  0.60 
1 1 1    0    1   43 f  0   42.37    1.33   41.11   90.00   41.52   90.00    0.00    0.00  0.00 
1 1 1    0    1   44 o 12   13.38    3.17    0.84  270.00    0.03   90.00    0.87   90.00  0.03 
1 1 1    0    1   45 o 11   53.88    1.23   52.66   90.00   54.77   90.00    1.78   90.00  1.00 
1 1 1    0    1   46 o 15   95.12    1.85   97.57  270.00   92.38  270.00    5.48   90.00  1.00 
1 1 1    0    1   47 o 10   26.49    1.82   18.96  270.00   32.65  270.00   13.74  270.00  0.97 
1 1 1    0    1   48 o  4    4.85    3.24    9.00  270.00    6.80   90.00   15.71   90.00  0.22 
1 1 1    0    1   49 f  0   18.13    2.14   30.99  270.00   30.53  270.00    0.00    0.00  0.00 
1 1 1    0    1   50 o  5   15.21    1.96   25.08  270.00    5.77  270.00   18.81   90.00  1.00 
1 1 1    0    1   51 o 14   11.13    2.75   14.70  270.00    5.65  270.00    8.70   90.00  0.90 
1 1 1    0    1   52 o 12    8.32    3.22   15.94  270.00    1.46   90.00   16.95   90.00  0.84 
1 1 1    0    1   53 o  1   44.69    1.06   45.18  270.00   45.64  270.00    1.90  270.00  1.00 
1 1 1    0    1   54 o  8   15.81    1.72   16.12  270.00   15.89  270.00    0.32  270.00  0.99 
1 1 1    0    1   55 o  7   15.79    1.69   20.72   90.00   11.60   90.00    8.37  270.00  1.00 
1 1 1    0    1   56 o  4   16.93    1.55   15.50  270.00   18.91  270.00    4.00  270.00  1.00 
1 1 1    0    1   57 o 11   13.38    1.75   14.56   90.00   12.70   90.00    1.22  270.00  0.99 
1 1 1    0    1   58 o  6    6.41    3.22    4.62   90.00    0.18   90.00    4.17  270.00  0.35 
1 1 1    0    1   59 o  1    4.87    2.90    7.47   90.00    3.02  270.00    9.92  270.00  0.40 
1 1 1    0    1   60 o 17    4.59    2.97    3.88   90.00    1.81  270.00    5.32  270.00  0.19 
1 1 1    0    1   61 o  8    3.86    2.46    8.12   90.00    4.68  270.00   11.80  270.00  0.31 
1 1 1    0    1   62 o  5    5.74    2.84    0.60  270.00    0.13   90.00    0.64   90.00  0.03 
1 1 1    0    1   63 o  2    7.16    2.88    8.69  270.00    0.27  270.00    6.81   90.00  0.51 
1 1 1    0    1   64 o 18    3.25    2.18    0.42  270.00    0.25   90.00    0.57   90.00  0.01 
1 1 1    0    2    0 x 19       ?       ? 1004.39  180.00  326.47  180.00    0.00    0.00  0.00 
1 1 1    0    2    1 o  3    0.73    0.54 1435.64    0.00   72.71  180.00  145.43  180.00  0.01 
1 1 1    0    2    2 x  7       ?       ?  409.50    0.00  195.13  360.00    0.00    0.00  0.00 
1 1 1    0    2    3 o  2  154.96    1.82   56.27  180.00  185.52  360.00   66.76  360.00  0.98 
1 1 1    0    2    4 o 15  256.32    3.73  813.54  180.00  292.36  180.00   72.07  180.00  1.00 
1 1 1    0    2    5 o  5  126.49    1.63   91.28  180.00   26.62  180.00   17.98  180.00  0.14 
1 1 1    0    2    6 o  7  711.33    6.73 1313.65    0.00  784.18  360.00  145.70  360.00  1.00 
1 1 1    0    2    7 o  5  850.69    8.01  917.81  180.00  986.96  180.00  272.54  180.00  1.00 
1 1 1    0    2    8 f  0  379.67    3.71  324.09  180.00  268.68  180.00    0.00    0.00  0.00 
1 1 1    0    2    9 o 15  578.59    5.51  660.38  180.00  702.32  180.00  247.46  180.00  1.00 
1 1 1    0    2   10 o 18  718.57    6.79  836.70    0.00  761.16    0.00   85.18    0.00  1.00 
1 1 1    0    2   11 o 19  662.58    6.28  385.44  360.00  829.79  360.00  334.43  360.00  1.00 
1 1 1    0    2   12 o 12  259.97    2.67  222.22  180.00  267.90  180.00   15.86  180.00  1.00 
1 1 1    0    2   13 o 19   54.98    1.30   57.04    0.00    4.67  180.00   27.76  180.00  0.17 
1 1 1    0    2   14 o 15   58.81    1.32  221.05  180.00   10.52    0.00   78.81    0.00  0.49 
1 1 1    0    2   15 f  0  187.07    2.40   57.84  180.00  133.41  180.00    0.00    0.00  0.00 
1 1 1    0    2   16 o 18  289.09    4.13  150.15  180.00  317.72  180.00   57.26  180.00  1.00 
1 1 1    0    2   17 o 19    8.04    3.60   22.89  180.00    8.54  360.00   17.22  360.00  0.01 
1 1 1    0    2   18 o  4  135.60    2.40  154.65    0.00  145.12  360.00   25.42  360.00  0.98 
1 1 1    0    2   19 o 10  368.12    4.16  285.41  360.00  379.47  360.00   22.69  360.00  1.00 
1 1 1    0    2   20 o  7  262.78    2.69   11.24  180.00   43.94  360.00   41.50  360.00  0.09 
1 1 1    0    2   21 o  6  267.86    2.73  287.13  180.00  312.70  180.00   89.69  180.00  1.00 
1 1 1    0    2   22 o  5  835.86    7.87  671.27  180.00 1012.93  180.00  354.14  180.00  1.00 
1 1 1    0    2   23 o  3  185.62    2.07  122.28  180.00  276.04  180.00  188.60  180.00  0.98 
1 1 1    0    2   24 o 11   59.57    1.53  178.15    0.00   31.72  180.00  161.46  180.00  0.82 
1 1 1    0    2   25 o  2  351.10    3.45  193.92  180.00  509.47  180.00  316.75  180.00  1.00 
1 1 1    0    2   26 o 18   30.77    1.83   35.10  180.00    8.69    0.00   22.41    0.00  0.08 
1 1 1    0    2   27 o  2  264.91    2.69  314.34  180.00  234.87  180.00   60.09  360.00  1.00 
1 1 1    0    2   28 o  4  194.67    2.11  223.30  180.00  169.37  180.00   50.61    0.00  1.00 
1 1 1    0    2   29 o  6  154.33    1.80  137.36  180.00  174.54  180.00   40.42  180.00  1.00 
1 1 1    0    2   30 o  5  131.65    1.63  168.04    0.00  101.97  360.00   59.35  180.00  1.00 
1 1 1    0    2   31 o 11   75.97    1.35   55.21  180.00   96.82  180.00   44.35  180.00  0.98 
1 1 1    0    2   32 f  0  304.79    4.28  283.73  180.00  270.23  180.00    0.00    0.00  0.00 
1 1 1    0    2   33 o  4  163.28    1.84  103.08  180.00  222.79  180.00  119.03  180.00  1.00 
1 1 1    0    2   34 o 15  187.34    2.86  156.17  180.00  222.81  180.00   70.94  180.00  1.00 
1 1 1    0    2   35 o 17  154.95    2.04  145.41    0.00  170.61    0.00   31.31    0.00  1.00 
1 1 1    0    2   36 o  7   12.45    3.61   22.88  180.00   14.09    0.00   37.01    0.00  0.35 
1 1 1    0    2   37 f  0   39.82    1.43   49.60    0.00   48.74    0.00    0.00    0.00  0.00 
1 1 1    0    2   38 o  3  115.83    1.50  105.54    0.00  129.92  360.00   28.18  360.00  1.00 
1 1 1    0    2   39 o 15   93.79    1.39   93.61    0.00   94.26    0.00    0.94    0.00  1.00 
1 1 1    0    2   40 o  7   82.19    1.32   92.97    0.00   70.99    0.00   22.40  180.00  1.00 
1 1 1    0    2   41 o 13   78.13    1.29   89.92  180.00   65.31  180.00   25.66  360.00  1.00 
1 1 1    0    2   42 o  6   43.95    1.33   48.47    0.00   38.88    0.00   10.14  180.00  1.00 
1 1 1    0    2   43 o 18   63.63    1.24   62.10  360.00   64.56  360.00    1.86  360.00  1.00 
1 1 1    0    2   44 o 12   29.52    1.52   31.04  180.00   27.07  180.00    4.20    0.00  0.99 
1 1 1    0    2   45 o  1   16.22    3.05    4.41  180.00    2.65  180.00    1.79    0.00  0.22 
1 1 1    0    2   46 o 15    4.62    3.13    2.21    0.00    1.88  180.00    4.09  180.00  0.04 
1 1 1    0    2   47 o  5   83.68    1.43   86.03    0.00   81.64    0.00    4.09  180.00  1.00 
1 1 1    0    2   48 o  2   17.49    2.36   16.68    0.00   15.46    0.00    1.07  180.00  0.91 
1 1 1    0    2   49 o  2   17.11    2.27   19.00    0.00   14.80    0.00    3.91  180.00  0.98 
1 1 1    0    2   50 o 12    5.10    3.02   11.99    0.00    6.93  180.00   18.68  180.00  0.47 
1 1 1    0    2   51 o  1    7.57    3.31    1.78  180.00    0.04  180.00    1.70    0.00  0.12 
1 1 1    0    2   52 o  8    6.42    3.20    8.11  360.00    2.10  180.00    9.98  180.00  0.45 
1 1 1    0    2   53 o  4   31.78    1.15   34.88    0.00   29.80    0.00    3.96  180.00  1.00 
1 1 1    0    2   54 o  5    5.06    2.95    9.11    0.00    4.06  180.00   12.85  180.00  0.47 
1 1 1    0    2   55 o 13   28.95    1.17   26.36  360.00   32.49  360.00    7.08  360.00  1.00 
1 1 1    0    2   56 o 14   21.06    1.35   31.91  180.00   11.43  180.00   19.27    0.00  1.00 
1 1 1    0    2   57 o  8    3.51    2.35    3.17    0.00    1.89  180.00    4.92  180.00  0.16 
1 1 1    0    2   58 o 14    4.70    2.87   10.61  180.00    4.68    0.00   14.64    0.00  0.56 
1 1 1    0    2   59 o 13    2.74    1.97    1.96  360.00    1.45  180.00    3.26  180.00  0.07 
1 1 1    0    2   60 o 12    9.17    3.73   18.92  180.00    0.09  180.00   17.04    0.00  0.94 
1 1 1    0    2   61 o 19    3.90    2.48    0.60    0.00    0.34  180.00    0.86  180.00  0.02 
1 1 1    0    2   62 o 12    2.77    1.93    2.14  180.00    1.48    0.00    3.28    0.00  0.06 
1 1 1    0    2   63 o 15    5.66    2.85    3.88  180.00    0.92    0.00    4.07    0.00  0.20 
1 1 1    0    2   64 o  6    3.71    2.39    7.01    0.00    3.80  180.00    9.28  180.00  0.23 
1 1 1    0    3    1 o 13  557.41    5.32 1682.00   90.00  609.75   90.00  104.67   90.00  1.00 
1 1 1    0    3    2 o 17 1040.60    9.77 2668.71  270.00 1195.69  270.00  310.18  270.00  1.00 
1 1 1    0    3    3 o 17  549.75    5.24  831.36   90.00  633.98   90.00  168.45   90.00  1.00 
1 1 1    0    3    4 f  0  503.02    4.82  656.60   90.00  449.81   90.00    0.00    0.00  0.00 
1 1 1    0    3    5 o  4  224.27    2.37  228.24  270.00  316.58  270.00  185.06  270.00  1.00 
1 1 1    0    3    6 o 16 1243.06   13.47 1166.39  270.00 1509.81  270.00  533.52  270.00  1.00 
1 1 1    0    3    7 o 10  440.07    4.25  644.47   90.00  476.40   90.00   72.67   90.00  1.00 
1 1 1    0    3    8 o  3  375.66    3.68  662.83  270.00  438.80  270.00  126.27  270.00  1.00 
1 1 1    0    3    9 o  9  392.88    3.83  267.88   90.00  519.16   90.00  252.58   90.00  1.00 
1 1 1    0    3   10 o  3   84.95    1.40    9.71   90.00   23.26   90.00    4.35  270.00  0.30 
1 1 1    0    3   11 o 19  501.26    4.81  305.00   90.00  635.43   90.00  268.34   90.00  1.00 
1 1 1    0    3   12 o 19   92.39    1.44    3.19  270.00   50.21   90.00    1.61   90.00  0.53 
1 1 1    0    3   13 o  9   51.57    1.88   68.29   90.00    2.33   90.00   10.34   90.00  0.06 
1 1 1    0    3   14 o 19  658.57    6.24  764.27  270.00  655.31  270.00    6.51   90.00  1.00 
1 1 1    0    3   15 o  7  278.48    3.27  453.50  270.00  300.60  270.00   44.24  270.00  1.00 
1 1 1    0    3   16 f  0   83.75    2.00   63.87   90.00   50.26   90.00    0.00    0.00  0.00 
1 1 1    0    3   17 o 14  330.73    3.78  151.32  270.00  459.64  270.00  257.83  270.00  1.00 
1 1 1    0    3   18 x 17       ?       ?   40.21  270.00   40.87  270.00    0.00    0.00  0.00 
1 1 1    0    3   19 o  9  185.66    2.38  280.66   90.00  126.59   90.00  118.15  270.00  1.00 
1 1 1    0    3   20 o 13  448.50    4.32  476.01  270.00  476.48  270.00   55.96  270.00  1.00 
1 1 1    0    3   21 o  1  233.88    2.45  106.50  270.00  368.27  270.00  270.40  270.00  1.00 
1 1 1    0    3   22 o 12  235.45    2.47  229.08  270.00  272.78  270.00   74.66  270.00  1.00 
1 1 1    0    3   23 f  0   73.59    1.49    1.72   90.00   15.07  270.00    0.00    0.00  0.00 
1 1 1    0    3   24 o  1  198.08    2.16  222.66  270.00  228.22  270.00   60.30  270.00  1.00 
1 1 1    0    3   25 o 16  182.53    2.04  191.57  270.00  189.69  270.00   14.34  270.00  1.00 
1 1 1    0    3   26 o  5  211.61    2.25  227.19  270.00  213.66  270.00    4.10  270.00  1.00 
1 1 1    0    3   27 o 10   84.56    1.43    7.88  270.00    6.73  270.00    3.92  270.00  0.06 
1 1 1    0    3   28 o 10  259.10    2.64  194.33  270.00  336.46  270.00  154.71  270.00  1.00 
1 1 1    0    3   29 o 19  243.56    2.50  210.75   90.00  287.74   90.00   88.37   90.00  1.00 
1 1 1    0    3   30 o 15  177.28    1.96  135.27  270.00  223.14  270.00   91.73  270.00  1.00 
1 1 1    0    3   31 o 11    5.84    3.65   20.48   90.00   17.18  270.00   35.10  270.00  0.06 
1 1 1    0    3   32 o 10  226.85    3.33  208.91  270.00  247.65  270.00   41.61  270.00  1.00 
1 1 1    0    3   33 o 19  425.37    4.10  428.60  270.00  440.21  270.00   29.66  270.00  1.00 
1 1 1    0    3   34 o 13   73.11    1.88   94.63   90.00   55.90   90.00   34.42  270.00  1.00 
1 1 1    0    3   35 o  2   38.04    1.69   47.12  270.00   27.41  270.00   17.90   90.00  0.96 
1 1 1    0    3   36 o 15  210.50    2.20  217.96   90.00  210.03   90.00    0.95  270.00  1.00 
1 1 1    0    3   37 o 17   52.09    1.35   58.44  270.00   46.94  270.00   10.29   90.00  1.00 
1 1 1    0    3   38 o  2  225.04    2.32  242.04   90.00  211.70   90.00   26.67  270.00  1.00 
1 1 1    0    3   39 o  7   69.41    1.34   56.75  270.00   82.58  270.00   26.34  270.00  1.00 
1 1 1    0    3   40 o 16   29.77    1.72    9.33  270.00   19.14  270.00   10.01  270.00  0.47 
1 1 1    0    3   41 o 10  132.92    1.58  121.60   90.00  142.70   90.00   19.55   90.00  1.00 
1 1 1    0    3   42 o 18    6.69    3.75    0.39   90.00    0.31  270.00    0.70  270.00  0.01 
1 1 1    0    3   43 o  3   50.08    1.27   45.74  270.00   54.00  270.00    7.84  270.00  1.00 
1 1 1    0    3   44 o  7   36.23    1.37   36.97  270.00   35.14  270.00    2.11   90.00  1.00 
1 1 1    0    3   45 o 17   27.65    1.87    6.30  270.00   21.84  270.00   15.50  270.00  0.51 
1 1 1    0    3   46 o 10   65.79    1.40   54.94   90.00   76.55   90.00   21.52   90.00  1.00 
1 1 1    0    3   47 o 13   52.00    1.37   49.79   90.00   54.42   90.00    4.85   90.00  1.00 
1 1 1    0    3   48 o 17   39.11    1.43   40.76   90.00   37.87   90.00    2.48  270.00  1.00 
1 1 1    0    3   49 o 16   12.25    3.29   13.46   90.00    6.90   90.00    6.35  270.00  0.82 
1 1 1    0    3   50 o  1    4.20    2.72    2.98   90.00    2.02  270.00    4.94  270.00  0.11 
1 1 1    0    3   51 f  0    9.89    3.12    5.23  270.00    5.10  270.00    0.00    0.00  0.00 
1 1 1    0    3   52 o  7    9.62    3.11    6.57   90.00    3.93   90.00    2.45  270.00  0.54 
1 1 1    0    3   53 o 19    2.73    1.96    1.81   90.00    1.46  270.00    3.21  270.00  0.05 
1 1 1    0    3   54 o  8   42.84    1.05   44.67   90.00   42.57   90.00    0.55  270.00  1.00 
1 1 1    0    3   55 o  3    3.10    2.16    7.91  270.00    5.72   90.00   13.34   90.00  0.31 
1 1 1    0    3   56 o 10    4.23    2.64    1.37  270.00    0.64   90.00    1.96   90.00  0.08 
1 1 1    0    3   57 o  6    5.42    2.96   10.54  270.00    2.94   90.00   12.99   90.00  0.66 
1 1 1    0    3   58 o 14    4.74    2.91   14.80   90.00    7.17  270.00   21.04  270.00  0.71 
1 1 1    0    3   59 o  6   25.85    1.34   29.83  270.00   24.22  270.00    3.25   90.00  1.00 
1 1 1    0    3   60 f  0    2.72    2.00    1.86  270.00    1.67  270.00    0.00    0.00  0.00 
1 1 1    0    3   61 o  3    3.06    2.11   17.10  270.00   11.83   90.00   26.72   90.00  0.50 
1 1 1    0    3   62 o 12    5.47    2.87    2.11   90.00    0.57  270.00    2.34  270.00  0.11 
1 1 1    0    3   63 o 16    3.13    2.13    0.81   90.00    0.50  270.00    1.16  270.00  0.02 
1 1 1    0    3   64 o  4    3.67    2.37    0.51   90.00    0.27  270.00    0.67  270.00  0.02 
1 1 1    0    4    0 o  9  735.94    9.83 1783.12    0.00  830.07  360.00  188.26  360.00  1.00 
1 1 1    0    4    1 o  1  288.58    2.91  908.85  180.00  316.24  180.00   55.31  180.00  1.00 
1 1 1    0    4    2 o 14 1108.48   10.40 1627.23  180.00 1174.40  180.00  131.86  180.00  1.00 
1 1 1    0    4    3 o  2  173.50    1.97  375.21    0.00  121.38  360.00  104.21  180.00  1.00 
1 1 1    0    4    4 o  3  212.70    2.28   57.55  360.00  278.70  360.00  132.27  360.00  1.00 
1 1 1    0    4    5 o  9  734.78    6.94  863.60    0.00  786.26  360.00  102.96  360.00  1.00 
1 1 1    0    4    6 o  8  142.03    1.75   31.99    0.00  155.32  180.00  106.33  180.00  0.72 
1 1 1    0    4    7 o  7  110.54    1.54  687.54  180.00   17.96  180.00  183.88  360.00  0.99 
1 1 1    0    4    8 o 13  123.77    1.62   97.72  180.00  133.24  360.00   50.85  360.00  0.87 
1 1 1    0    4    9 o  7  259.09    2.67  218.92  360.00  414.94    0.00  312.66    0.00  1.00 
1 1 1    0    4   10 o 18  237.64    3.52   11.51  180.00  322.86  180.00  170.51  180.00  1.00 
1 1 1    0    4   11 o  8  229.21    3.42  170.35  180.00  164.96  180.00  128.50    0.00  1.00 
1 1 1    0    4   12 o  7  453.88    4.38  356.77  180.00  589.16  180.00  270.56  180.00  1.00 
1 1 1    0    4   13 o 13  525.79    5.03  593.80    0.00  510.39  360.00   30.82  180.00  1.00 
1 1 1    0    4   14 o 12   58.33    1.54   73.54  180.00    2.09    0.00   24.51    0.00  0.17 
1 1 1    0    4   15 x 17       ?       ?  200.42  180.00  153.38  180.00    0.00    0.00  0.00 
1 1 1    0    4   16 o 19  464.71    5.17  426.74    0.00  517.19  360.00  104.97  360.00  1.00 
1 1 1    0    4   17 f  0  427.71    4.78  428.16  360.00  429.91    0.00    0.00    0.00  0.00 
1 1 1    0    4   18 o 19   29.58    1.91   32.33    0.00   17.08  180.00   39.54  180.00  0.09 
1 1 1    0    4   19 o  4   74.93    1.63   48.58    0.00   21.61    0.00   30.61  180.00  0.49 
1 1 1    0    4   20 o 10  464.07    4.47  378.03  180.00  498.81  180.00   69.49  180.00  1.00 
1 1 1    0    4   21 o 18  919.63    8.65  809.81    0.00 1044.35    0.00  249.43    0.00  1.00 
1 1 1    0    4   22 f  0  547.52    5.22  520.25  180.00  485.83  180.00    0.00    0.00  0.00 
1 1 1    0    4   23 o 16  116.90    1.63   73.41  180.00  120.11  180.00   60.43  180.00  0.77 
1 1 1    0    4   24 o 17  306.52    3.06  274.99    0.00  350.85  360.00   88.65  360.00  1.00 
1 1 1    0    4   25 o  6  612.74    5.82  519.55    0.00  740.43    0.00  255.37    0.00  1.00 
1 1 1    0    4   26 o 14  163.78    1.89    7.27  180.00  190.31  180.00  168.24  180.00  0.65 
1 1 1    0    4   27 o 19  302.32    3.01  279.86  180.00  323.29  180.00   41.93  180.00  1.00 
1 1 1    0    4   28 o 12  135.60    1.68   86.87  180.00  183.61  180.00   96.37  180.00  1.00 
1 1 1    0    4   29 o 11  314.51    3.12  281.74    0.00  350.42    0.00   71.82    0.00  1.00 
1 1 1    0    4   30 o 19  248.02    2.54  246.83  180.00  261.12  180.00   26.22  180.00  1.00 
1 1 1    0    4   31 o  2  231.78    2.77  238.40  360.00  234.07  360.00    4.58  360.00  1.00 
1 1 1    0    4   32 o 14  286.86    3.31  271.93    0.00  314.20  360.00   54.69  360.00  1.00 
1 1 1    0    4   33 o 18   27.80    2.08   30.80  360.00    3.20  360.00   25.06  180.00  0.57 
1 1 1    0    4   34 o 14   88.55    1.96  117.25    0.00   64.16  360.00   48.78  180.00  1.00 
1 1 1    0    4   35 o  3  118.02    1.76   89.26  180.00  149.48  180.00   62.93  180.00  1.00 
1 1 1    0    4   36 o 15   65.78    1.31   34.80    0.00   96.57    0.00   62.00    0.00  1.00 
1 1 1    0    4   37 o  6  276.22    2.76  255.31  180.00  301.51  180.00   50.58  180.00  1.00 
1 1 1    0    4   38 f  0  136.61    1.64  176.90    0.00  174.14  360.00    0.00    0.00  0.00 
1 1 1    0    4   39 o  5   56.13    1.39   75.19  180.00   37.54  180.00   37.18    0.00  1.00 
1 1 1    0    4   40 o  2   75.26    1.33   53.37  360.00   96.57  360.00   42.61  360.00  1.00 
1 1 1    0    4   41 o  1   25.23    1.89   18.20  180.00   19.81  180.00    1.38  180.00  0.76 
1 1 1    0    4   42 o 15    5.59    3.47    1.56    0.00    1.35  180.00    2.92  180.00  0.02 
1 1 1    0    4   43 o  7   16.97    2.44   12.07  180.00    4.34  180.00    7.84  360.00  0.49 
1 1 1    0    4   44 o  5   25.61    1.70   26.47    0.00   22.66    0.00    4.00  180.00  0.96 
1 1 1    0    4   45 o  7   29.19    2.19   29.88  360.00   27.97  360.00    2.08  180.00  0.99 
1 1 1    0    4   46 x 17       ?       ?   29.10  180.00   29.11  180.00    0.00    0.00  0.00 
1 1 1    0    4   47 o 12   43.81    1.74   61.99  180.00   25.97  180.00   35.68    0.00  1.00 
1 1 1    0    4   48 o 15   60.88    1.65   65.06  180.00   57.45  180.00    6.87    0.00  1.00 
1 1 1    0    4   49 o  8   37.67    1.38   31.79  180.00   44.10  180.00   12.86  180.00  1.00 
1 1 1    0    4   50 o 14   21.86    1.47   15.12    0.00   28.72  360.00   13.92  360.00  1.00 
1 1 1    0    4   51 o 10    3.58    2.43    0.38    0.00    0.28  180.00    0.64  180.00  0.01 
1 1 1    0    4   52 o  6   22.49    1.40   23.47    0.00   22.20  360.00    0.57  180.00  1.00 
1 1 1    0    4   53 o 14   19.58    1.51   23.64  180.00   16.31  180.00    6.55    0.00  1.00 
1 1 1    0    4   54 o  6    7.82    3.24    5.31  180.00    1.59  180.00    3.53    0.00  0.43 
1 1 1    0    4   55 o 13   17.79    1.58   20.97  180.00   15.37  180.00    4.82  360.00  1.00 
1 1 1    0    4   56 o 15    4.30    2.66    4.43    0.00    2.00  180.00    6.26  180.00  0.26 
1 1 1    0    4   57 o 11    4.02    2.56    0.29  180.00    0.14    0.00    0.42    0.00  0.02 
1 1 1    0    4   58 o 13   27.87    1.30   27.37    0.00   30.16    0.00    4.58    0.00  1.00 
1 1 1    0    4   59 o 18    4.09    2.75    1.27  180.00    0.68  360.00    1.85  360.00  0.06 
1 1 1    0    4   60 o  6    6.53    3.37   19.93  360.00    6.56  180.00   24.44  180.00  0.87 
1 1 1    0    4   61 o 14    5.58    2.94    4.42  180.00    1.15    0.00    4.97    0.00  0.24 
1 1 1    0    4   62 o 13    6.23    2.98   11.41    0.00    2.27  180.00   11.79  180.00  0.58 
1 1 1    0    4   63 o 15    2.32    1.69    1.95    0.00    1.37  180.00    2.93  180.00  0.04 
1 1 1    0    4   64 o 18    2.89    2.05    2.39    0.00    1.49  180.00    3.34  180.00  0.06 
1 1 1    0    5    1 o  1  269.19    2.75  444.73  270.00  221.95  270.00   94.48   90.00  1.00 
1 1 1    0    5    2 o  2  525.59    5.03  418.87  270.00  695.30  270.00  339.42  270.00  1.00 
1 1 1    0    5    3 o 17  316.70    3.16  141.66   90.00  482.77  270.00  332.14  270.00  1.00 
1 1 1    0    5    4 o  1  770.36    7.27  182.61   90.00  954.71   90.00  368.69   90.00  1.00 
1 1 1    0    5    5 o 10  122.99    1.62  395.37  270.00  129.55  270.00   37.00  270.00  0.90 
1 1 1    0    5    6 o 13  323.33    3.22  322.68  270.00  324.46  270.00    2.27  270.00  1.00 
1 1 1    0    5    7 o 14  198.57    2.17  310.54   90.00  173.65   90.00   49.83  270.00  1.00 
1 1 1    0    5    8 o 12   58.29    1.88  232.79  270.00    2.23   90.00   22.35   90.00  0.15 
1 1 1    0    5    9 o 19  139.03    2.00   49.00   90.00  104.37   90.00   68.35  270.00  1.00 
1 1 1    0    5   10 o 10  575.87    5.50  407.23  270.00  645.67  270.00  139.59  270.00  1.00 
1 1 1    0    5   11 o 16  194.35    3.03   34.08  270.00  285.53  270.00  234.87  270.00  0.86 
1 1 1    0    5   12 o  7  232.09    2.83  334.63  270.00  204.63  270.00   54.91   90.00  1.00 
1 1 1    0    5   13 x 11       ?       ?  113.16  270.00  181.63  270.00    0.00    0.00  0.00 
1 1 1    0    5   14 o 13  216.67    2.68   94.53  270.00  272.18  270.00  111.08  270.00  1.00 
1 1 1    0    5   15 o  9  150.02    2.09   71.78   90.00  132.67   90.00   34.02  270.00  1.00 
1 1 1    0    5   16 o  5  350.05    3.99  336.83   90.00  310.17   90.00   79.76  270.00  1.00 
1 1 1    0    5   17 o  2  409.70    5.63  336.61   90.00  471.25   90.00  123.09   90.00  1.00 
1 1 1    0    5   18 o 11   93.10    1.71  124.77  270.00   43.89  270.00   85.36   90.00  0.93 
1 1 1    0    5   19 o 13  502.89    4.82  355.22  270.00  617.81  270.00  229.84  270.00  1.00 
1 1 1    0    5   20 o  8  343.05    3.39  408.14   90.00  308.63   90.00   68.85  270.00  1.00 
1 1 1    0    5   21 o  7  250.49    2.60  181.09  270.00  300.58  270.00  100.17  270.00  1.00 
1 1 1    0    5   22 o  4  490.27    4.71  389.85   90.00  582.29   90.00  184.04   90.00  1.00 
1 1 1    0    5   23 o  7  644.84    6.11  439.41  270.00  842.20  270.00  394.71  270.00  1.00 
1 1 1    0    5   24 o  6  192.43    2.12  207.46  270.00  219.27  270.00   53.70  270.00  1.00 
1 1 1    0    5   25 o  1  314.71    3.13  359.78   90.00  278.22   90.00   72.98  270.00  1.00 
1 1 1    0    5   26 f  0  323.02    3.20  310.44  270.00  302.10  270.00    0.00    0.00  0.00 
1 1 1    0    5   27 o  6  131.10    1.66  105.83  270.00  141.93  270.00   21.76  270.00  1.00 
1 1 1    0    5   28 o 17   44.62    1.49   80.53   90.00    3.39  270.00   81.08  270.00  0.83 
1 1 1    0    5   29 f  0   74.83    1.38  103.86  270.00  102.35  270.00    0.00    0.00  0.00 
1 1 1    0    5   30 o  2   36.07    1.77    6.19  270.00    1.63  270.00    1.44   90.00  0.07 
1 1 1    0    5   31 o  6  153.85    2.06  190.07   90.00  131.16   90.00   45.38  270.00  1.00 
1 1 1    0    5   32 o  4   63.12    1.58   59.47   90.00   65.90   90.00    6.47   90.00  0.99 
1 1 1    0    5   33 o  6  117.02    2.18   99.00   90.00  140.56   90.00   47.10   90.00  1.00 
1 1 1    0    5   34 o  9   99.71    1.66   74.26  270.00  126.18  270.00   52.93  270.00  1.00 
1 1 1    0    5   35 o 11   17.71    3.02   11.78   90.00    3.34  270.00   17.26  270.00  0.30 
1 1 1    0    5   36 o 16   40.43    1.45   38.26  270.00   39.82  270.00    0.33  270.00  0.98 
1 1 1    0    5   37 o 15  111.52    1.49  104.96   90.00  118.76   90.00   14.49   90.00  1.00 
1 1 1    0    5   38 o 14   44.35    1.77    0.67   90.00    5.02   90.00    4.12   90.00  0.07 
1 1 1    0    5   39 o 16  154.97    1.77  145.73   90.00  164.55   90.00   19.15   90.00  1.00 
1 1 1    0    5   40 o 18   77.34    1.32   66.43  270.00   87.71  270.00   20.74  270.00  1.00 
1 1 1    0    5   41 o  8   25.03    1.86    5.09  270.00    8.62  270.00    3.47  270.00  0.27 
1 1 1    0    5   42 o  5   46.63    1.33   30.84   90.00   61.93   90.00   30.77   90.00  1.00 
1 1 1    0    5   43 o  7   24.69    1.82   25.43   90.00   20.50   90.00    5.14  270.00  0.93 
1 1 1    0    5   44 o  1    5.49    3.39    6.49  270.00    5.38   90.00   11.91   90.00  0.10 
1 1 1    0    5   45 o  7   45.58    1.46   42.37  270.00   48.59  270.00    6.03  270.00  1.00 
1 1 1    0    5   46 o  1   13.43    3.58   17.11   90.00    2.12   90.00   14.96  270.00  0.72 
1 1 1    0    5   47 o 14    6.70    3.95    5.74  270.00    3.33   90.00    9.03   90.00  0.18 
1 1 1    0    5   48 f  0   41.82    1.40   44.62  270.00   44.04  270.00    0.00    0.00  0.00 
1 1 1    0    5   49 o  4   18.23    2.11   17.26  270.00   19.19  270.00    2.25  270.00  0.99 
1 1 1    0    5   50 o 16   15.49    1.96   12.77  270.00   16.84  270.00    4.36  270.00  0.95 
1 1 1    0    5   51 o 12   34.71    1.18   34.79   90.00   35.56   90.00    1.70   90.00  1.00 
1 1 1    0    5   52 o  8   18.35    1.59   19.30  270.00   17.95  270.00    0.77   90.00  1.00 
1 1 1    0    5   53 o 12   16.35    1.70   19.34   90.00   13.96   90.00    4.73  270.00  1.00 
1 1 1    0    5   54 o 13    2.99    2.10    5.58  270.00    4.19   90.00    9.57   90.00  0.20 
1 1 1    0    5   55 o  9   12.75    2.20   15.43   90.00   10.38   90.00    4.48  270.00  0.99 
1 1 1    0    5   56 o 17   15.19    1.76   12.15  270.00   18.50  270.00    6.82  270.00  0.99 
1 1 1    0    5   57 o  4    5.55    3.17    5.51   90.00    1.02  270.00    6.24  270.00  0.38 
1 1 1    0    5   58 o 14    3.47    2.34    2.35   90.00    1.48  270.00    3.66  270.00  0.10 
1 1 1    0    5   59 o  1   21.05    1.93   29.16   90.00   15.42   90.00   11.25  270.00  1.00 
1 1 1    0    5   60 o 10    4.21    2.72    0.91   90.00    0.47  270.00    1.29  270.00  0.04 
1 1 1    0    5   61 o  5    2.73    1.95    1.16   90.00    0.82  270.00    1.82  270.00  0.03 
1 1 1    0    5   62 o  7    4.35    2.68    2.39   90.00    1.13  270.00    3.11  270.00  0.10 
1 1 1    0    5   63 o  4    6.39    3.26   14.26   90.00    3.00  270.00   14.38  270.00  0.66 
1 1 1    0    5   64 o  8    4.55    2.86    3.29  270.00    1.39   90.00    3.91   90.00  0.12 
1 1 1    0    6    0 o  2  362.67    5.05  265.20    0.00  332.06    0.00   61.20  180.00  1.00 
1 1 1    0    6    1 o 13  332.44    3.30  435.07  180.00  457.14  360.00  249.39  360.00  1.00 
1 1 1    0    6    2 o 10  587.89    5.60  630.43  360.00  730.50  360.00  285.23  360.00  1.00 
1 1 1    0    6    3 o 12  334.10    3.32  340.84  180.00  385.10  180.00  102.02  180.00  1.00 
1 1 1    0    6    4 o 14  166.51    2.23  301.52  180.00  180.74  180.00   29.36  180.00  1.00 
1 1 1    0    6    5 o  8  159.78    1.88  173.95    0.00   79.47    0.00  160.58  180.00  1.00 
1 1 1    0    6    6 o  8  315.84    3.16  214.11    0.00  354.18  360.00   76.67  360.00  1.00 
1 1 1    0    6    7 f  0   63.77    1.91  187.94  180.00  100.20  180.00    0.00    0.00  0.00 
1 1 1    0    6    8 o  5  178.87    2.03  103.69    0.00  242.73  180.00  131.31  180.00  0.99 
1 1 1    0    6    9 o 15  339.33    3.37  406.99    0.00  340.63    0.00    2.59    0.00  1.00 
1 1 1    0    6   10 f  0   62.67    1.37   96.15  180.00   38.89  360.00    0.00    0.00  0.00 
1 1 1    0    6   11 o 13  484.86    4.67  341.04    0.00  546.93    0.00  124.14    0.00  1.00 
1 1 1    0    6   12 o 11  113.21    2.24   80.57  180.00  109.99  180.00   26.60  180.00  0.85 
1 1 1    0    6   13 o 15  545.43    6.02  503.88    0.00  566.19    0.00   41.51    0.00  1.00 
1 1 1    0    6   14 o  5  127.12    1.93   54.54    0.00  129.11    0.00   13.08    0.00  0.96 
1 1 1    0    6   15 o  3  105.88    2.20   77.54  180.00   25.99  180.00  157.69  360.00  0.99 
1 1 1    0    6   16 f  0  293.04    3.42  162.03  180.00  171.53  180.00    0.00    0.00  0.00 
1 1 1    0    6   17 o 17   92.10    2.12  199.79  180.00   42.33  180.00   85.71  360.00  0.92 
1 1 1    0    6   18 o  8  326.37    3.75  260.25    0.00  436.28    0.00  219.82    0.00  1.00 
1 1 1    0    6   19 o 14  508.75    4.87  432.76    0.00  598.13  360.00  178.75  360.00  1.00 
1 1 1    0    6   20 o 13  161.59    1.91   91.07  180.00  214.46  180.00  112.05  180.00  0.98 
1 1 1    0    6   21 o 11  939.45    8.84  709.72  180.00 1153.38  180.00  427.85  180.00  1.00 
1 1 1    0    6   22 o 12  188.95    2.44  160.27    0.00  189.08    0.00    0.28    0.00  1.00 
1 1 1    0    6   23 o  9  337.30    3.34  325.91    0.00  329.28    0.00   16.03  180.00  1.00 
1 1 1    0    6   24 o  8  349.95    3.45  282.19    0.00  416.97    0.00  134.04    0.00  1.00 
1 1 1    0    6   25 o 16  858.89    8.10  660.48    0.00 1074.85    0.00  431.93    0.00  1.00 
1 1 1    0    6   26 o 16  579.46    5.51  474.06  180.00  697.96  180.00  237.00  180.00  1.00 
1 1 1    0    6   27 o 17  224.63    2.36  210.07  360.00  258.60  360.00   67.95  360.00  1.00 
1 1 1    0    6   28 o 11  245.92    2.54  191.90    0.00  295.83    0.00   99.83    0.00  1.00 
1 1 1    0    6   29 o 11  204.26    2.19  166.84  180.00  250.98  180.00   93.44  180.00  1.00 
1 1 1    0    6   30 o 10  158.89    2.12  137.25  180.00  185.34  180.00   52.91  180.00  1.00 
1 1 1    0    6   31 o  3  206.85    2.20  182.37    0.00  235.56    0.00   57.42    0.00  1.00 
1 1 1    0    6   32 o 17  282.54    4.01  309.20  180.00  265.94  180.00   33.19    0.00  1.00 
1 1 1    0    6   33 o  3  160.97    2.12  171.07    0.00  157.48    0.00    6.98  180.00  1.00 
1 1 1    0    6   34 o 10    4.10    2.90   22.10    0.00   17.64  180.00   35.96  180.00  0.08 
1 1 1    0    6   35 o 10  100.65    1.44   98.40  180.00  106.31  180.00   11.32  180.00  1.00 
1 1 1    0    6   36 o 18   84.76    1.37   81.33  180.00   91.44  180.00   13.36  180.00  1.00 
1 1 1    0    6   37 o  6    7.28    4.05    6.69    0.00    5.88  180.00   12.92  180.00  0.08 
1 1 1    0    6   38 o 14   72.42    1.88   84.18  180.00   60.70  180.00   23.44    0.00  1.00 
1 1 1    0    6   39 o  6   90.59    1.38   85.34  180.00   95.79  180.00   10.39  180.00  1.00 
1 1 1    0    6   40 o  3   25.55    1.92   10.58    0.00   15.49    0.00    4.78    0.00  0.51 
1 1 1    0    6   41 o  5   23.68    2.97   29.68  180.00   13.57  180.00   16.45    0.00  0.92 
1 1 1    0    6   42 o 15   35.60    1.50   36.15  180.00   34.50  180.00    2.00    0.00  1.00 
1 1 1    0    6   43 o  8    5.62    3.45   23.46  180.00   19.75    0.00   43.39    0.00  0.35 
1 1 1    0    6   44 f  0   29.22    1.60   46.66    0.00   46.95    0.00    0.00    0.00  0.00 
1 1 1    0    6   45 o 11   81.66    1.46   81.58  180.00   81.52  180.00    0.27  360.00  1.00 
1 1 1    0    6   46 o  3    4.55    3.05   18.47  180.00   15.34    0.00   33.76    0.00  0.34 
1 1 1    0    6   47 o  3   69.70    1.39   65.68    0.00   74.31    0.00    9.22    0.00  1.00 
1 1 1    0    6   48 o  2    3.46    2.47    2.33  180.00    1.91    0.00    4.21    0.00  0.05 
1 1 1    0    6   49 o 16   31.55    1.31   41.93  180.00   22.01  180.00   19.09  360.00  1.00 
1 1 1    0    6   50 o  7   33.11    1.23   33.58  180.00   33.43  180.00    0.65  180.00  1.00 
1 1 1    0    6   51 o  6   57.93    1.11   52.60    0.00   64.70    0.00   13.55    0.00  1.00 
1 1 1    0    6   52 o 12    9.76    3.13   17.27  180.00    1.45  180.00   15.27    0.00  0.93 
1 1 1    0    6   53 o  9    9.25    3.18    9.96  180.00    4.31  180.00    5.30  360.00  0.75 
1 1 1    0    6   54 o 11   36.11    1.12   38.50  180.00   35.10  180.00    2.02    0.00  1.00 
1 1 1    0    6   55 o  4    2.10    1.56    4.31  180.00    3.61  360.00    7.76  360.00  0.13 
1 1 1    0    6   56 o  1    2.98    2.10   11.62  180.00    8.27    0.00   19.41    0.00  0.48 
1 1 1    0    6   57 o  1    6.09    3.47    6.38    0.00    0.58  180.00    6.60  180.00  0.45 
1 1 1    0    6   58 o 17    3.42    2.32    9.24  180.00    6.03    0.00   14.60    0.00  0.37 
1 1 1    0    6   59 o 16    4.44    2.94    1.29  180.00    0.63  360.00    1.80  360.00  0.06 
1 1 1    0    6   60 o  6    7.78    3.74    9.05  180.00    1.17  180.00    6.82    0.00  0.59 
1 1 1    0    6   61 o  9    8.92    3.31   11.54  180.00    3.53  180.00    6.30    0.00  0.75 
1 1 1    0    6   62 o 11    2.24    1.67    4.29  180.00    3.10    0.00    6.63    0.00  0.09 
1 1 1    0    6   63 o  1    3.85    2.56    3.99  180.00    2.11    0.00    5.27    0.00  0.14 
1 1 1    0    7    1 o 14  430.10    4.17  228.21   90.00  465.03   90.00   69.87   90.00  1.00 
1 1 1    0    7    2 o  2  400.16    3.90  153.05  270.00  423.44  270.00   46.55  270.00  1.00 
1 1 1    0    7    3 o 14   89.12    1.44  153.58   90.00   51.09  270.00  278.75  270.00  0.99 
1 1 1    0    7    4 o 12  429.72    4.17   12.03   90.00  493.34   90.00  127.25   90.00  1.00 
1 1 1    0    7    5 o 10   61.34    1.55   84.36   90.00    0.28   90.00   22.57   90.00  0.18 
1 1 1    0    7    6 o  7   28.58    1.47    8.57   90.00   43.29   90.00   98.36   90.00  0.21 
1 1 1    0    7    7 o 18  172.53    2.81   95.65  270.00  180.50   90.00   16.31   90.00  1.00 
1 1 1    0    7    8 o 15   61.79    1.58    8.43   90.00   31.28  270.00  159.67  270.00  0.79 
1 1 1    0    7    9 o 16  285.32    4.11  277.88   90.00  279.47   90.00   11.71  270.00  1.00 
1 1 1    0    7   10 o 19   96.31    2.13  116.48  270.00   69.17  270.00    4.50   90.00  0.74 
1 1 1    0    7   11 o 11   96.91    1.75   57.43   90.00   60.96   90.00   11.46   90.00  0.57 
1 1 1    0    7   12 o 10  538.52    5.95  536.59   90.00  602.28   90.00  127.52   90.00  1.00 
1 1 1    0    7   13 o 12  152.21    2.13  218.88  270.00  119.12  270.00   65.89   90.00  1.00 
1 1 1    0    7   14 o  5  335.61    4.72  346.38  270.00  381.90  270.00   92.58  270.00  1.00 
1 1 1    0    7   15 o 11  376.65    4.27  471.28   90.00  291.76   90.00  169.78  270.00  1.00 
1 1 1    0    7   16 o 15  279.41    3.29  196.00   90.00  377.63   90.00  196.44   90.00  1.00 
1 1 1    0    7   17 o 18  300.79    3.50  142.88   90.00  473.61   90.00  345.66   90.00  1.00 
1 1 1    0    7   18 o 11  208.86    2.63  140.42  270.00  222.97  270.00   28.22  270.00  1.00 
1 1 1    0    7   19 o 14  546.33    5.22  546.91  270.00  556.76  270.00   20.85  270.00  1.00 
1 1 1    0    7   20 o 18  181.22    2.39  230.04   90.00  141.27   90.00   79.88  270.00  1.00 
1 1 1    0    7   21 o  4  358.42    4.08  207.82   90.00  509.49   90.00  302.14   90.00  1.00 
1 1 1    0    7   22 o  1  577.27    5.50  504.37  270.00  668.75  270.00  182.96  270.00  1.00 
1 1 1    0    7   23 o 11  391.75    3.82  430.63   90.00  351.35   90.00   80.79  270.00  1.00 
1 1 1    0    7   24 o  8  726.44    6.87  645.04   90.00  816.13   90.00  179.38   90.00  1.00 
1 1 1    0    7   25 o  1  562.56    5.36  446.90  270.00  695.92  270.00  266.73  270.00  1.00 
1 1 1    0    7   26 o  2  301.76    3.02  309.95   90.00  301.53   90.00    0.45  270.00  1.00 
1 1 1    0    7   27 o  9   62.27    1.45   42.65   90.00   46.35   90.00   12.37   90.00  0.65 
1 1 1    0    7   28 o  3  197.00    2.14  191.19  270.00  213.73  270.00   33.45  270.00  1.00 
1 1 1    0    7   29 f  0   96.91    1.69   14.15   90.00   16.82   90.00    0.00    0.00  0.00 
1 1 1    0    7   30 f  0   92.49    1.66   56.66   90.00   54.51   90.00    0.00    0.00  0.00 
1 1 1    0    7   31 o  9  237.71    2.84  219.10  270.00  258.09  270.00   40.74  270.00  1.00 
1 1 1    0    7   32 x  8       ?       ?   69.00   90.00   69.49   90.00    0.00    0.00  0.00 
1 1 1    0    7   33 o 19   68.53    1.57   68.43  270.00   68.64  270.00    0.24  270.00  1.00 
1 1 1    0    7   34 o  9   71.48    1.58   97.19   90.00   47.86   90.00   47.23  270.00  1.00 
1 1 1    0    7   35 o 18   29.92    1.76   34.85  270.00   19.45  270.00   15.21   90.00  0.90 
1 1 1    0    7   36 f  0   75.07    1.36   50.62  270.00   49.70  270.00    0.00    0.00  0.00 
1 1 1    0    7   37 o  9   21.38    2.84   17.19  270.00    5.89  270.00   10.37   90.00  0.52 
1 1 1    0    7   38 o 11   89.85    1.40   80.22  270.00   99.51  270.00   19.33  270.00  1.00 
1 1 1    0    7   39 o 10    8.57    4.31   17.24   90.00   12.73  270.00   30.24  270.00  0.28 
1 1 1    0    7   40 o 16  133.66    1.61  144.41  270.00  121.15  270.00   25.02   90.00  1.00 
1 1 1    0    7   41 o  5   35.10    1.56   41.85  270.00   27.78  270.00   14.50   90.00  1.00 
1 1 1    0    7   42 o 17    6.90    3.84    1.28   90.00    0.98  270.00    2.28  270.00  0.02 
1 1 1    0    7   43 o  6   13.23    3.48   26.81   90.00    6.68  270.00   33.69  270.00  0.77 
1 1 1    0    7   44 o  9  100.43    1.58   96.41  270.00  103.93  270.00    6.99  270.00  1.00 
1 1 1    0    7   45 o 16   24.63    2.18   19.40  270.00   27.41  270.00    8.01  270.00  0.95 
1 1 1    0    7   46 o 11   35.16    1.92   30.84   90.00   39.64   90.00    8.97   90.00  1.00 
1 1 1    0    7   47 o  2    5.80    3.41    9.61  270.00    6.03   90.00   15.53   90.00  0.30 
1 1 1    0    7   48 o  2   10.29    3.99    7.95   90.00    2.93   90.00    4.88  270.00  0.52 
1 1 1    0    7   49 o 14   33.18    1.29   34.72  270.00   32.38  270.00    1.61   90.00  1.00 
1 1 1    0    7   50 o  9   12.13    2.83    9.93   90.00    9.70   90.00    0.02   90.00  0.80 
1 1 1    0    7   51 o  7    7.29    3.44    8.42  270.00    0.65   90.00    8.82   90.00  0.52 
1 1 1    0    7   52 o 13    4.33    2.78    1.87  270.00    1.08   90.00    2.89   90.00  0.08 
1 1 1    0    7   53 o  7   42.11    1.12   44.63  270.00   41.13  270.00    1.95   90.00  1.00 
1 1 1    0    7   54 o  1   19.79    1.56   24.83  270.00   15.65  270.00    8.27   90.00  1.00 
1 1 1    0    7   55 o  4   27.84    1.21   33.01  270.00   23.93  270.00    7.81   90.00  1.00 
1 1 1    0    7   56 o 16    3.88    2.55    3.69   90.00    1.96  270.00    5.48  270.00  0.20 
1 1 1    0    7   57 o 13   15.34    2.71   13.23   90.00   17.93   90.00    5.53   90.00  0.99 
1 1 1    0    7   58 o 16    3.74    2.61    8.13  270.00    4.93   90.00   12.42   90.00  0.34 
1 1 1    0    7   59 o  8    5.86    3.30    9.01  270.00    2.34   90.00   10.49   90.00  0.49 
1 1 1    0    7   60 o 12   14.65    2.06   13.61  270.00   16.55  270.00    4.66  270.00  0.97 
1 1 1    0    7   61 o  1    4.46    2.72    9.47  270.00    4.54   90.00   12.52   90.00  0.39 
1 1 1    0    7   62 o 18    2.33    1.71    2.08  270.00    1.47   90.00    3.16   90.00  0.05 
1 1 1    0    7   63 o  9    4.44    2.71    8.20   90.00    3.70  270.00   10.12  270.00  0.31 
1 1 1    0    8    0 o 19  373.76    5.20  761.33  180.00  242.37  180.00  262.79    0.00  1.00 
1 1 1    0    8    1 o  3  353.18    3.49  236.34    0.00  398.86    0.00   91.36    0.00  1.00 
1 1 1    0    8    2 o  6  104.28    1.53  142.44    0.00   84.81  360.00   19.49  360.00  0.72 
1 1 1    0    8    3 o  4  117.66    1.61  242.04  180.00   68.69  180.00   40.93  180.00  0.41 
1 1 1    0    8    4 o  6  259.24    2.68   56.82  180.00  396.98    0.00  275.72    0.00  1.00 
1 1 1    0    8    5 o 11  293.08    2.97  264.26  180.00  270.85  180.00   44.46  360.00  1.00 
1 1 1    0    8    6 o  4   34.31    1.46  100.49    0.00   23.03    0.00   56.56    0.00  0.15 
1 1 1    0    8    7 o 12   79.41    1.65   15.83  180.00   30.26  180.00   34.45  360.00  0.60 
1 1 1    0    8    8 o 12   36.41    1.49  165.80    0.00   47.10  180.00  118.79  180.00  0.34 
1 1 1    0    8    9 o 18  205.87    3.18   50.58    0.00  318.47    0.00  231.88    0.00  0.98 
1 1 1    0    8   10 o 12  264.25    3.15  176.48  180.00  332.09  180.00  135.67  180.00  1.00 
1 1 1    0    8   11 o  6   63.03    2.04   22.31  180.00    1.58    0.00   23.64  180.00  0.21 
1 1 1    0    8   12 o 19  128.19    1.96   93.98  180.00   56.68  180.00   39.78  180.00  0.29 
1 1 1    0    8   13 o 12   60.78    2.08   36.82    0.00   15.96  180.00  113.22  180.00  0.67 
1 1 1    0    8   14 o  3  278.61    3.30  198.65  180.00  387.37  180.00  217.52  180.00  1.00 
1 1 1    0    8   15 o 15  642.79    7.05  683.57    0.00  665.34    0.00   45.10    0.00  1.00 
1 1 1    0    8   16 o  6  440.31    4.92  328.91  180.00  524.02  180.00  167.42  180.00  1.00 
1 1 1    0    8   17 o  2  412.75    5.69  204.74  180.00  575.61  180.00  325.72  180.00  1.00 
1 1 1    0    8   18 o 14  609.21    5.80  519.67  360.00  700.13  360.00  181.85  360.00  1.00 
1 1 1    0    8   19 o 18   75.64    1.86   17.56  180.00    8.31  180.00    5.73    0.00  0.15 
1 1 1    0    8   20 o 11  202.79    2.24  203.67  180.00  231.65  180.00   57.76  180.00  1.00 
1 1 1    0    8   21 o  9  451.89    4.37  338.86    0.00  538.70    0.00  173.61    0.00  1.00 
1 1 1    0    8   22 o 11  115.51    1.91  103.41  180.00  100.57  180.00   27.69    0.00  0.99 
1 1 1    0    8   23 o 10  355.08    3.51  320.26  180.00  380.14  180.00   50.12  180.00  1.00 
1 1 1    0    8   24 o 18  114.01    1.87  141.95  180.00   99.39  180.00   28.77    0.00  1.00 
1 1 1    0    8   25 o  3  249.43    2.59  248.42    0.00  246.85    0.00    5.16  180.00  1.00 
1 1 1    0    8   26 o 13  198.47    2.17  173.31    0.00  218.12    0.00   39.31    0.00  1.00 
1 1 1    0    8   27 o 16  161.58    2.17  164.75  180.00  159.14  180.00    4.88    0.00  1.00 
1 1 1    0    8   28 o 18   65.20    1.45   26.64  180.00   70.94  180.00   46.19  180.00  0.73 
1 1 1    0    8   29 o  3   35.12    2.43   54.29    0.00    6.75    0.00   43.61  180.00  0.81 
1 1 1    0    8   30 f  0  179.29    2.00  126.63  180.00  122.52  180.00    0.00    0.00  0.00 
1 1 1    0    8   31 o 17   42.99    2.20   15.95  360.00   28.61  360.00   12.14  360.00  0.52 
1 1 1    0    8   32 o  5   91.84    1.45   97.93    0.00   88.62  360.00    6.44  180.00  1.00 
1 1 1    0    8   33 o  8   73.77    1.62   73.31  180.00   78.56  180.00    9.59  180.00  1.00 
1 1 1    0    8   34 o  9   18.82    3.23   31.29  180.00    4.69  360.00   33.16  360.00  0.63 
1 1 1    0    8   35 o  4   46.74    1.49   71.04  180.00   24.68  180.00   44.11  360.00  1.00 
1 1 1    0    8   36 o  5   28.79    1.94   15.12  180.00   19.74  180.00    4.53  180.00  0.61 
1 1 1    0    8   37 o 16   60.15    1.96   55.27    0.00   64.60    0.00    8.91    0.00  1.00 
1 1 1    0    8   38 o 10   33.43    1.75   34.46    0.00   30.73  360.00    3.67  180.00  0.97 
1 1 1    0    8   39 f  0  168.69    1.87  136.22    0.00  137.84    0.00    0.00    0.00  0.00 
1 1 1    0    8   40 o 15   67.71    1.33   47.89  180.00   86.98  180.00   38.54  180.00  1.00 
1 1 1    0    8   41 o 12   37.07    1.51   36.99    0.00   36.65    0.00    0.70  180.00  1.00 
1 1 1    0    8   42 o 14   30.72    1.64   46.11    0.00   14.92    0.00   31.56  180.00  1.00 
1 1 1    0    8   43 o 17   31.60    1.57   31.06    0.00   31.66    0.00    0.40    0.00  1.00 
1 1 1    0    8   44 o 15   34.24    2.09   20.63  180.00   46.87  180.00   26.16  180.00  0.99 
1 1 1    0    8   45 o  3   14.76    3.30    7.06    0.00    4.73    0.00    2.32  180.00  0.40 
1 1 1    0    8   46 o  2   19.63    2.76   15.59    0.00   20.24  360.00    4.78  360.00  0.91 
1 1 1    0    8   47 o 17   34.29    1.34   43.96  180.00   25.22  180.00   18.14    0.00  1.00 
1 1 1    0    8   48 o  8   55.46    1.39   48.46    0.00   63.39    0.00   15.86    0.00  1.00 
1 1 1    0    8   49 o 12   15.83    2.10    9.59  180.00   18.51  180.00    9.13  180.00  0.88 
1 1 1    0    8   50 o  9   14.50    2.27    5.52  180.00   13.34  180.00    7.97  180.00  0.65 
1 1 1    0    8   51 f  0   13.83    2.43   11.11  360.00   10.77  360.00    0.00    0.00  0.00 
1 1 1    0    8   52 o 11   43.15    1.16   43.67    0.00   44.10  360.00    1.90  360.00  1.00 
1 1 1    0    8   53 o 11   43.43    1.13   44.26    0.00   44.16    0.00    1.46    0.00  1.00 
1 1 1    0    8   54 o  5   26.89    1.55   29.79    0.00   25.09    0.00    3.59  180.00  1.00 
1 1 1    0    8   55 o  6    5.42    3.20    0.70  180.00    0.11    0.00    0.77    0.00  0.05 
1 1 1    0    8   56 x  5       ?       ?    3.52    0.00    3.34    0.00    0.00    0.00  0.00 
1 1 1    0    8   57 o 17    7.47    3.58   14.04    0.00    0.58  180.00   13.67  180.00  0.84 
1 1 1    0    8   58 o 10   24.00    1.98   26.65  180.00   23.58  180.00    0.83    0.00  1.00 
1 1 1    0    8   59 o  8   11.13    2.72   12.24  360.00    8.93  360.00    2.01  180.00  0.89 
1 1 1    0    8   60 o  1   13.41    2.41   19.43    0.00    9.79  360.00    6.98  180.00  0.99 
1 1 1    0    8   61 o 18    3.13    2.18    4.71    0.00    3.02  180.00    6.94  180.00  0.14 
1 1 1    0    8   62 o 10    8.45    3.07    8.69  180.00    2.66  180.00    4.32    0.00  0.57 
1 1 1    0    8   63 o 18    2.68    1.92    3.32  360.00    2.14  180.00    4.71  180.00  0.08 
1 1 1    0    9    1 f  0  134.84    1.73   92.96   90.00  153.11   90.00    0.00    0.00  0.00 
1 1 1    0    9    2 o 11  154.56    1.87  249.96   90.00  121.75   90.00   65.35  270.00  1.00 
1 1 1    0    9    3 o 18  294.93    2.99  148.55   90.00  326.91   90.00   63.97   90.00  1.00 
1 1 1    0    9    4 f  0  240.42    2.53  233.52  270.00  255.31  270.00    0.00    0.00  0.00 
1 1 1    0    9    5 o 15  730.09    6.91  823.14   90.00  691.95   90.00   76.27  270.00  1.00 
1 1 1    0    9    6 o  7  377.60    3.71  166.10   90.00  551.08   90.00  346.97   90.00  1.00 
1 1 1    0    9    7 o 16  307.55    3.59  394.31  270.00  344.24  270.00   73.36  270.00  1.00 
1 1 1    0    9    8 o  4  280.30    3.31  205.16  270.00  331.84  270.00  103.08  270.00  1.00 
1 1 1    0    9    9 o  1  619.08    6.81  564.00   90.00  707.34   90.00  176.51   90.00  1.00 
1 1 1    0    9   10 o  2   97.92    1.79    3.58   90.00   67.19   90.00   12.77   90.00  0.62 
1 1 1    0    9   11 o 19  293.52    4.22  421.70  270.00  222.20  270.00  142.64   90.00  1.00 
1 1 1    0    9   12 o  1  118.92    1.92   54.14   90.00  115.10   90.00    5.19   90.00  0.95 
1 1 1    0    9   13 o 17  147.01    2.60   37.01   90.00   75.01   90.00   59.23   90.00  0.31 
1 1 1    0    9   14 o  5  687.99    7.53  614.19   90.00  765.84   90.00  155.69   90.00  1.00 
1 1 1    0    9   15 o 12  193.27    3.07  267.99  270.00   79.97  270.00  226.61   90.00  1.00 
1 1 1    0    9   16 o  5  282.90    4.09   48.59  270.00  448.89  270.00  332.10  270.00  1.00 
1 1 1    0    9   17 o 14  431.21    4.19  382.89   90.00  477.97   90.00   93.54   90.00  1.00 
1 1 1    0    9   18 o 13    5.71    4.08   64.35   90.00    1.31   90.00    2.64   90.00  0.00 
1 1 1    0    9   19 o  6  669.76    6.36  599.00  270.00  718.58  270.00   97.64  270.00  1.00 
1 1 1    0    9   20 o  5  145.78    2.63   21.68  270.00  183.88  270.00  139.95  270.00  0.78 
1 1 1    0    9   21 o 14   48.23    2.04   14.78   90.00    7.63  270.00   48.33  270.00  0.34 
1 1 1    0    9   22 o  6   57.08    1.64   90.67   90.00    1.80   90.00   82.98  270.00  0.76 
1 1 1    0    9   23 o 16  289.12    2.93  274.80  270.00  317.76  270.00   57.27  270.00  1.00 
1 1 1    0    9   24 o 10  124.06    1.68  113.22   90.00  137.62   90.00   27.39   90.00  1.00 
1 1 1    0    9   25 o 13  110.97    1.84   77.81   90.00  145.36   90.00   70.43   90.00  0.99 
1 1 1    0    9   26 o  6   28.86    2.12   51.38   90.00   15.66  270.00   60.53  270.00  0.51 
1 1 1    0    9   27 o 11  114.52    1.84  127.15  270.00  111.43  270.00    6.19   90.00  1.00 
1 1 1    0    9   28 o 11  123.29    2.31  123.95  270.00  134.70  270.00   22.82  270.00  1.00 
1 1 1    0    9   29 o  4  292.13    2.94  217.69  270.00  372.48  270.00  160.72  270.00  1.00 
1 1 1    0    9   30 o  7   84.78    3.01   76.33  270.00   89.45  270.00    9.35  270.00  1.00 
1 1 1    0    9   31 o 17   81.23    2.02   43.64   90.00  123.18   90.00   84.98   90.00  0.99 
1 1 1    0    9   32 o  9   57.32    1.44   35.47  270.00   78.98  270.00   48.04  270.00  0.96 
1 1 1    0    9   33 o  7  143.22    2.00  143.96  270.00  147.98  270.00    9.53  270.00  1.00 
1 1 1    0    9   34 o  7   44.96    1.54   31.81   90.00   54.89   90.00   22.24   90.00  0.97 
1 1 1    0    9   35 o 17   70.48    1.61   83.69   90.00   60.35   90.00   20.25  270.00  1.00 
1 1 1    0    9   36 f  0  115.60    1.57  114.09  270.00  112.21  270.00    0.00    0.00  0.00 
1 1 1    0    9   37 o 15   59.73    1.70   29.66  270.00   89.83  270.00   60.60  270.00  1.00 
1 1 1    0    9   38 o 17  145.50    1.73  124.98   90.00  164.89   90.00   38.77   90.00  1.00 
1 1 1    0    9   39 o 13   32.29    1.73   17.32   90.00   36.91   90.00   19.39   90.00  0.84 
1 1 1    0    9   40 o 16   27.94    1.85   23.62  270.00   27.52  270.00    3.65  270.00  0.92 
1 1 1    0    9   41 o  2   16.67    2.83    8.48  270.00    3.24  270.00    5.31   90.00  0.35 
1 1 1    0    9   42 o 11   69.01    1.31   74.71   90.00   62.78   90.00   12.46  270.00  1.00 
1 1 1    0    9   43 o  5    8.18    4.22   14.70   90.00    8.82  270.00   23.60  270.00  0.36 
1 1 1    0    9   44 o  3   51.22    1.32   52.39  270.00   50.02  270.00    2.39   90.00  1.00 
1 1 1    0    9   45 o 15    4.11    2.85    4.49  270.00    3.79   90.00    8.25   90.00  0.08 
1 1 1    0    9   46 o  1   59.62    1.46   54.71   90.00   65.13   90.00   11.01   90.00  1.00 
1 1 1    0    9   47 o  4   73.21    1.23   67.76   90.00   79.77   90.00   13.12   90.00  1.00 
1 1 1    0    9   48 o  8   81.12    1.45   77.30  270.00   86.55  270.00   10.87  270.00  1.00 
1 1 1    0    9   49 o 18    2.82    2.05    4.72  270.00    3.91   90.00    8.51   90.00  0.12 
1 1 1    0    9   50 o  9   42.28    1.20   42.64   90.00   43.13   90.00    1.70   90.00  1.00 
1 1 1    0    9   51 o  1   28.82    1.63   31.42   90.00   27.24   90.00    3.16  270.00  1.00 
1 1 1    0    9   52 o  9   19.28    2.09   21.84   90.00   17.46   90.00    3.63  270.00  1.00 
1 1 1    0    9   53 o 12    5.00    3.16   13.52   90.00    6.39  270.00   19.43  270.00  0.66 
1 1 1    0    9   54 o 18   17.01    2.13   18.84   90.00   15.88   90.00    2.24  270.00  1.00 
1 1 1    0    9   55 o  6    3.11    2.20    4.84   90.00    3.25  270.00    7.88  270.00  0.22 
1 1 1    0    9   56 o 17    3.41    2.38    5.96   90.00    3.81  270.00    9.41  270.00  0.26 
1 1 1    0    9   57 o  5   35.83    1.60   30.64  270.00   43.31  270.00   14.95  270.00  1.00 
1 1 1    0    9   58 o 19   13.36    3.84    9.15   90.00   14.14   90.00    5.81   90.00  0.84 
1 1 1    0    9   59 o 18    3.72    2.49    4.24  270.00    2.53   90.00    6.27   90.00  0.16 
1 1 1    0    9   60 o  4    5.02    3.04    7.03   90.00    2.71  270.00    8.70  270.00  0.33 
1 1 1    0    9   61 o 15    6.59    3.16    5.75  270.00    0.37   90.00    5.10   90.00  0.33 
1 1 1    0    9   62 o 11    2.70    1.94    3.24  270.00    2.13   90.00    4.70   90.00  0.08 
1 1 1    0   10    0 o  4  129.00    2.42  256.78  180.00   39.93  180.00  163.87    0.00  0.94 
1 1 1    0   10    1 o  7   84.58    1.47   87.94  180.00   11.91  180.00    0.99    0.00  0.15 
1 1 1    0   10    2 o 15  230.09    2.46  337.45  180.00  189.30  180.00   81.59    0.00  1.00 
1 1 1    0   10    3 o 19  314.99    3.17  228.48  180.00  390.30  180.00  150.62  180.00  1.00 
1 1 1    0   10    4 o  6  650.46    7.14  680.80  180.00  561.07  180.00  178.78    0.00  1.00 
1 1 1    0   10    5 o 11  149.71    2.14   80.26  180.00  197.15  180.00  124.33  180.00  0.90 
1 1 1    0   10    6 o  2  264.88    3.17  313.65  180.00  175.72  180.00  178.30    0.00  1.00 
1 1 1    0   10    7 o 16  509.69    5.66  429.42  180.00  592.11  180.00  164.83  180.00  1.00 
1 1 1    0   10    8 o  5  129.29    2.00   54.45  180.00  144.71  180.00   82.46  180.00  0.80 
1 1 1    0   10    9 o 11  639.14    8.60  483.72    0.00  748.75    0.00  219.23    0.00  1.00 
1 1 1    0   10   10 o 16  483.42    5.39  200.38  180.00  673.42  180.00  379.99  180.00  1.00 
1 1 1    0   10   11 o  2  237.77    2.92  219.65  180.00  278.12  180.00   80.70  180.00  1.00 
1 1 1    0   10   12 o  8  506.14    5.62  389.09    0.00  604.19    0.00  196.09    0.00  1.00 
1 1 1    0   10   13 o 11  309.51    3.61  308.55  180.00  320.81  180.00   22.58  180.00  1.00 
1 1 1    0   10   14 o 19  218.56    2.75  195.12  180.00  216.47  180.00    4.19    0.00  1.00 
1 1 1    0   10   15 o 16  171.26    2.03  219.65    0.00  128.23    0.00   86.03  180.00  1.00 
1 1 1    0   10   16 o  4   64.67    2.42   10.87    0.00    1.35    0.00   73.97  180.00  0.59 
1 1 1    0   10   17 o  7   71.26    1.97  169.71    0.00   30.38  180.00  193.24  180.00  0.93 
1 1 1    0   10   18 o 11  241.56    2.96  188.28    0.00  301.12  360.00  119.11  360.00  1.00 
1 1 1    0   10   19 o 18   75.32    1.66  103.95  180.00   34.88  180.00   15.22    0.00  0.56 
1 1 1    0   10   20 o  5  567.41    5.42  501.92    0.00  644.17    0.00  153.53    0.00  1.00 
1 1 1    0   10   21 o  3   39.86    1.96   14.03  180.00    1.23    0.00    4.94    0.00  0.03 
1 1 1    0   10   22 o  7  139.33    1.79   71.20  360.00  201.18  360.00  127.70  360.00  0.99 
1 1 1    0   10   23 o 13   99.81    1.82   64.76    0.00  122.77    0.00   54.15    0.00  0.96 
1 1 1    0   10   24 o 16  183.12    2.39  198.05    0.00  187.27  360.00    8.30  360.00  1.00 
1 1 1    0   10   25 o 11  145.97    1.81  112.98  180.00  185.69  180.00   79.44  180.00  1.00 
1 1 1    0   10   26 o 12  129.27    1.96   90.25    0.00  169.74    0.00   80.93    0.00  1.00 
1 1 1    0   10   27 f  0  147.88    2.55  164.74    0.00  154.42    0.00    0.00    0.00  0.00 
1 1 1    0   10   28 o  8  110.24    1.60  106.49    0.00  115.98    0.00   11.48    0.00  1.00 
1 1 1    0   10   29 o  2  186.13    2.08  181.04  360.00  196.44  360.00   20.62  360.00  1.00 
1 1 1    0   10   30 o 11  241.36    3.57  221.29  360.00  271.63  360.00   60.54  360.00  1.00 
1 1 1    0   10   31 o  5   46.08    1.67   78.97  180.00   13.68  180.00   64.71  360.00  1.00 
1 1 1    0   10   32 o  8   62.26    1.71   60.27  180.00   69.10  180.00   13.71  180.00  1.00 
1 1 1    0   10   33 o 16   43.47    1.92    4.52  180.00    0.85    0.00    0.66    0.00  0.01 
1 1 1    0   10   34 o  4   30.23    2.49   15.97    0.00   20.89    0.00    6.53    0.00  0.58 
1 1 1    0   10   35 o 11   27.90    2.52   34.64  180.00   16.98  180.00   17.21    0.00  0.92 
1 1 1    0   10   36 o 17    4.63    3.28   28.73    0.00   25.71  180.00   53.49  180.00  0.22 
1 1 1    0   10   37 o 18   23.19    3.03    8.43  180.00    8.25  180.00    0.26    0.00  0.36 
1 1 1    0   10   38 o  8   34.51    2.11   28.25    0.00   38.30    0.00    9.69    0.00  0.97 
1 1 1    0   10   39 o  7    7.92    4.25    4.44  180.00    3.24    0.00    7.73    0.00  0.08 
1 1 1    0   10   40 o  5   11.40    4.26    1.29    0.00    0.48  180.00    1.78  180.00  0.04 
1 1 1    0   10   41 o 14   48.71    1.41   59.49  180.00   37.48  180.00   22.47  360.00  1.00 
1 1 1    0   10   42 o  3   55.66    1.38   47.96  180.00   63.07  180.00   14.81  180.00  1.00 
1 1 1    0   10   43 o  4   37.43    2.11   35.83    0.00   38.94    0.00    3.01    0.00  1.00 
1 1 1    0   10   44 o  9   21.14    2.05   13.74    0.00   21.97    0.00    8.27    0.00  0.84 
1 1 1    0   10   45 o 12   77.87    1.82   82.80  180.00   73.62  180.00    8.48  360.00  1.00 
1 1 1    0   10   46 o 11   67.45    1.26   69.13  180.00   66.74  180.00    1.42    0.00  1.00 
1 1 1    0   10   47 o 17   40.87    1.57   35.85    0.00   46.58    0.00   11.43    0.00  1.00 
1 1 1    0   10   48 o  4    4.44    3.12    2.07  180.00    1.32    0.00    3.35    0.00  0.08 
1 1 1    0   10   49 o 14   12.98    3.55    8.85  180.00   11.42  180.00    2.81  180.00  0.77 
1 1 1    0   10   50 o 13    5.99    3.59   11.03  180.00    4.06    0.00   14.76    0.00  0.55 
1 1 1    0   10   51 o  3   17.46    2.28   14.59  180.00   20.57  180.00    6.47  180.00  0.99 
1 1 1    0   10   52 o 10    3.29    2.31    3.19  180.00    2.26    0.00    5.34    0.00  0.12 
1 1 1    0   10   53 o 13    7.12    3.46    7.62  360.00    0.84  360.00    6.49  180.00  0.57 
1 1 1    0   10   54 o 13   11.54    2.90   11.27    0.00   11.06    0.00    0.23    0.00  0.95 
1 1 1    0   10   55 o  9   21.15    1.66   25.41  180.00   18.16  180.00    5.98    0.00  1.00 
1 1 1    0   10   56 o  6   12.43    2.61   13.91  360.00   11.24  360.00    1.75  180.00  0.97 
1 1 1    0   10   57 o  5    9.96    3.63   13.24  360.00    5.49  360.00    6.67  180.00  0.89 
1 1 1    0   10   58 o  2   19.67    2.02   18.10    0.00   23.04  360.00    6.78  360.00  1.00 
1 1 1    0   10   59 o  6    3.43    2.37    6.85  180.00    4.32  360.00   10.27  360.00  0.24 
1 1 1    0   10   60 o  7    9.89    3.38   15.41    0.00    4.57    0.00    8.35  180.00  0.88 
1 1 1    0   10   61 o 15    5.65    3.08    2.33  180.00    0.57    0.00    2.45    0.00  0.12 
1 1 1    0   10   62 o 15    2.55    1.85    0.33  180.00    0.22  360.00    0.48  360.00  0.01 
1 1 1    0   11    1 o  6  130.56    2.46  282.70   90.00   59.30   90.00  142.12  270.00  1.00 
1 1 1    0   11    2 o  9  319.22    4.55  255.64  270.00  364.74  270.00   91.03  270.00  1.00 
1 1 1    0   11    3 o  6  137.14    2.52  306.66  270.00   35.56  270.00  203.08   90.00  1.00 
1 1 1    0   11    4 o 14  401.10    4.54  346.30  270.00  380.01  270.00   42.17   90.00  1.00 
1 1 1    0   11    5 o 18  314.59    3.66  439.79  270.00  235.72  270.00  157.73   90.00  1.00 
1 1 1    0   11    6 o  8  358.91    4.11  443.86  270.00  348.31  270.00   21.21   90.00  1.00 
1 1 1    0   11    7 o 14   64.46    1.77    5.91   90.00    3.68  270.00   29.84   90.00  0.29 
1 1 1    0   11    8 o 16  105.87    1.88   57.15   90.00   25.41  270.00   13.04  270.00  0.18 
1 1 1    0   11    9 o  1  200.40    2.59  226.15  270.00  241.32  270.00   81.96  270.00  1.00 
1 1 1    0   11   10 o  3  329.65    3.82  200.63   90.00  375.62   90.00   91.94   90.00  1.00 
1 1 1    0   11   11 o  1   99.21    1.89   25.01  270.00   78.81  270.00    3.04  270.00  0.78 
1 1 1    0   11   12 o  6  437.89    4.92  333.42  270.00  562.57  270.00  249.35  270.00  1.00 
1 1 1    0   11   13 o 19   55.84    2.51   82.30   90.00    2.21  270.00   18.62  270.00  0.13 
1 1 1    0   11   14 o  3  284.11    2.93  314.29   90.00  290.89   90.00   13.56   90.00  1.00 
1 1 1    0   11   15 o 10  153.09    2.75  171.95  270.00  142.38  270.00   20.87   90.00  1.00 
1 1 1    0   11   16 o  3  103.53    2.46   75.39  270.00   92.52  270.00   31.24  270.00  0.74 
1 1 1    0   11   17 o 18  272.72    2.83  177.21  270.00  369.30  270.00  193.17  270.00  1.00 
1 1 1    0   11   18 o  2  514.70    4.95  466.29   90.00  604.89   90.00  180.38   90.00  1.00 
1 1 1    0   11   19 o 14  382.40    3.76  291.10   90.00  463.70   90.00  162.61   90.00  1.00 
1 1 1    0   11   20 o  8  420.51    4.74  358.12  270.00  494.95  270.00  148.90  270.00  1.00 
1 1 1    0   11   21 o 12  110.62    1.66  201.87   90.00   42.36   90.00  136.50  270.00  1.00 
1 1 1    0   11   22 o 13  249.92    2.62  260.88   90.00  239.51   90.00   20.83  270.00  1.00 
1 1 1    0   11   23 o  7  166.93    2.27   54.68   90.00  271.32   90.00  209.17   90.00  1.00 
1 1 1    0   11   24 o 17   47.14    1.74   67.66   90.00   21.37   90.00   37.46  270.00  0.85 
1 1 1    0   11   25 o  4  193.99    2.16  171.46   90.00  222.36   90.00   56.72   90.00  1.00 
1 1 1    0   11   26 x  4       ?       ?  102.84   90.00  100.48   90.00    0.00    0.00  0.00 
1 1 1    0   11   27 o 10  152.60    1.86  129.28  270.00  180.27  270.00   55.33  270.00  1.00 
1 1 1    0   11   28 o  3  182.78    2.07  159.48   90.00  211.87   90.00   58.18   90.00  1.00 
1 1 1    0   11   29 o 12  107.38    2.29   73.25   90.00  144.03   90.00   73.30   90.00  1.00 
1 1 1    0   11   30 o  4   57.55    1.87   44.66  270.00   69.30  270.00   24.56  270.00  0.99 
1 1 1    0   11   31 o  1  116.50    1.62   96.74   90.00  136.25   90.00   39.50   90.00  1.00 
1 1 1    0   11   32 o 13   68.42    1.73   52.67  270.00   87.59  270.00   38.35  270.00  1.00 
1 1 1    0   11   33 o 12  201.13    2.19  213.16  270.00  191.80  270.00   18.67   90.00  1.00 
1 1 1    0   11   34 o  7  155.93    1.86  124.85  270.00  189.94  270.00   68.02  270.00  1.00 
1 1 1    0   11   35 o  4  134.71    1.74  128.58   90.00  141.11   90.00   12.81   90.00  1.00 
1 1 1    0   11   36 o 16    4.29    3.08    8.41  270.00    7.57   90.00   15.70   90.00  0.07 
1 1 1    0   11   37 o  3  133.37    1.69  124.72   90.00  140.52   90.00   14.28   90.00  1.00 
1 1 1    0   11   38 o 14   50.30    1.65   57.64  270.00   42.30  270.00   15.99   90.00  1.00 
1 1 1    0   11   39 o 14   70.97    1.48   54.45  270.00   86.95  270.00   31.97  270.00  1.00 
1 1 1    0   11   40 o 10    7.05    4.22    9.66  270.00    7.23   90.00   16.97   90.00  0.18 
1 1 1    0   11   41 o  7   56.71    1.50   61.22   90.00   51.79   90.00    9.83  270.00  1.00 
1 1 1    0   11   42 o  3   45.64    2.45   59.79  270.00   31.22  270.00   28.84   90.00  1.00 
1 1 1    0   11   43 o 13   55.36    1.45   61.72  270.00   49.06  270.00   12.60   90.00  1.00 
1 1 1    0   11   44 o 10   10.12    5.94    4.31  270.00    0.64   90.00    4.92   90.00  0.18 
1 1 1    0   11   45 o  4    4.92    3.45   15.94  270.00   11.60   90.00   27.35   90.00  0.42 
1 1 1    0   11   46 o 12   35.05    1.92   41.68  270.00   29.15  270.00   11.80   90.00  1.00 
1 1 1    0   11   47 o 10   12.26    3.95   10.15  270.00    8.79  270.00    1.13   90.00  0.76 
1 1 1    0   11   48 o 10   15.49    2.82   19.97   90.00   11.29   90.00    8.18  270.00  0.99 
1 1 1    0   11   49 o 14   10.66    3.85    5.88   90.00    5.22   90.00    0.48  270.00  0.51 
1 1 1    0   11   50 o  6   18.28    2.35   14.45  270.00   22.30  270.00    8.32  270.00  0.99 
1 1 1    0   11   51 o 18    8.93    3.99   12.30   90.00    2.55   90.00    9.32  270.00  0.81 
1 1 1    0   11   52 o 15   38.21    1.44   33.68   90.00   43.96   90.00   11.50   90.00  1.00 
1 1 1    0   11   53 o 17   13.48    3.12   14.40   90.00   12.78   90.00    1.07  270.00  0.99 
1 1 1    0   11   54 o  7   24.72    1.70   24.65  270.00   25.85  270.00    2.25  270.00  1.00 
1 1 1    0   11   55 o 16    3.87    2.69    1.46  270.00    0.80   90.00    2.18   90.00  0.07 
1 1 1    0   11   56 o 17   20.59    1.87   21.94   90.00   20.87   90.00    0.54   90.00  1.00 
1 1 1    0   11   57 o  4   11.75    4.06    8.91   90.00   10.11   90.00    2.00   90.00  0.77 
1 1 1    0   11   58 o 10    6.84    3.93    4.27  270.00    0.09   90.00    3.87   90.00  0.27 
1 1 1    0   11   59 o 15    6.95    3.57   14.88   90.00    2.36  270.00   15.07  270.00  0.74 
1 1 1    0   11   60 o  1    4.93    3.00    2.85   90.00    1.08  270.00    3.43  270.00  0.13 
1 1 1    0   11   61 o 12    3.03    2.15    2.22   90.00    1.39  270.00    3.15  270.00  0.06 
1 1 1    0   12    0 o  3  673.14    9.04  505.27  180.00  897.33  180.00  448.37  180.00  1.00 
1 1 1    0   12    1 o 16  814.57    7.69  579.27    0.00  969.46    0.00  309.79    0.00  1.00 
1 1 1    0   12    2 o 16  147.69    2.16  156.33  180.00  160.70  180.00   28.76  180.00  0.99 
1 1 1    0   12    3 o 19  113.83    1.93  239.90    0.00   41.84    0.00  142.60  180.00  0.99 
1 1 1    0   12    4 o 12  207.03    2.65   22.45  180.00  309.53  180.00  207.41  180.00  0.99 
1 1 1    0   12    5 o  4  362.84    4.16  308.36  360.00  398.97    0.00   72.27    0.00  1.00 
1 1 1    0   12    6 o 10  233.42    3.55  296.00    0.00  199.05    0.00   68.73  180.00  1.00 
1 1 1    0   12    7 o  5  532.78    5.91  443.75    0.00  564.83    0.00   64.10    0.00  1.00 
1 1 1    0   12    8 o  1  132.54    2.09  169.52  180.00   96.72  180.00   70.52    0.00  1.00 
1 1 1    0   12    9 o  3  608.63    6.71  414.28  180.00  813.48  180.00  409.71  180.00  1.00 
1 1 1    0   12   10 o 10  176.25    2.96  104.42  360.00  257.93  360.00  175.38  360.00  0.97 
1 1 1    0   12   11 o 19  617.75    8.34  459.51    0.00  751.91    0.00  268.31    0.00  1.00 
1 1 1    0   12   12 o 15  152.95    1.96   69.53    0.00  206.62  360.00  138.09  360.00  0.90 
1 1 1    0   12   13 o 11  153.31    1.96   63.11  180.00  187.66  180.00   72.68  180.00  0.99 
1 1 1    0   12   14 f  0  271.70    2.83  194.60    0.00  183.44    0.00    0.00    0.00  0.00 
1 1 1    0   12   15 o  9  335.35    3.36  323.52    0.00  326.13    0.00   18.44  180.00  1.00 
1 1 1    0   12   16 o 19  255.95    2.70   86.82  360.00  401.94  360.00  292.04  360.00  1.00 
1 1 1    0   12   17 f  0  304.69    3.58  310.38  180.00  293.89  180.00    0.00    0.00  0.00 
1 1 1    0   12   18 o  5   40.89    2.19   45.75  180.00   10.33  360.00   43.85  360.00  0.28 
1 1 1    0   12   19 o  9   28.91    3.73    8.66  360.00    6.59  180.00   17.53  180.00  0.08 
1 1 1    0   12   20 o 16   58.16    2.02   79.48    0.00   21.31  360.00   54.49  180.00  0.83 
1 1 1    0   12   21 o  5  117.35    1.70   95.38  180.00  150.94  180.00   68.11  180.00  1.00 
1 1 1    0   12   22 o 14  249.10    2.61  198.20  180.00  306.58  180.00  114.95  180.00  1.00 
1 1 1    0   12   23 o 14   42.54    1.86   13.83  180.00   11.70  180.00    4.09    0.00  0.32 
1 1 1    0   12   24 o  9  113.79    1.67   97.50    0.00  135.31  360.00   43.04  360.00  1.00 
1 1 1    0   12   25 f  0  260.33    3.12  243.19  180.00  237.81  180.00    0.00    0.00  0.00 
1 1 1    0   12   26 o 18   41.36    2.20    1.42  180.00    1.71  180.00    0.53  180.00  0.04 
1 1 1    0   12   27 o 15  112.02    2.31   77.18  360.00  148.79  360.00   73.53  360.00  1.00 
1 1 1    0   12   28 o 13  164.48    2.77  190.95    0.00  144.47  360.00   40.02  180.00  1.00 
1 1 1    0   12   29 f  0  225.56    2.78  184.28  180.00  180.10  180.00    0.00    0.00  0.00 
1 1 1    0   12   30 o  7   74.89    1.76   68.00    0.00   85.63  360.00   21.47  360.00  1.00 
1 1 1    0   12   31 f  0  188.68    2.43  157.42    0.00  152.73    0.00    0.00    0.00  0.00 
1 1 1    0   12   32 o 13  110.81    1.86  109.45    0.00  112.61  360.00    3.59  360.00  1.00 
1 1 1    0   12   33 o  9  151.71    1.85  125.21    0.00  179.90    0.00   56.39    0.00  1.00 
1 1 1    0   12   34 o  3   75.47    1.83   61.77  180.00   88.62  180.00   26.30  180.00  1.00 
1 1 1    0   12   35 o 11   75.51    1.56   50.91    0.00  100.12    0.00   49.21    0.00  1.00 
1 1 1    0   12   36 o  7   84.69    1.53   83.42  180.00   85.02  180.00    0.66  180.00  1.00 
1 1 1    0   12   37 o 14   22.09    2.99   27.41    0.00   10.85    0.00   16.87  180.00  0.87 
1 1 1    0   12   38 o 11   36.52    1.97   10.96  180.00   43.90  180.00   32.82  180.00  0.75 
1 1 1    0   12   39 o  2   30.23    2.36   19.44  180.00   35.85  180.00   16.25  180.00  0.92 
1 1 1    0   12   40 o  5   27.89    2.52   41.30  180.00   14.06  180.00   27.52    0.00  1.00 
1 1 1    0   12   41 o 10   78.73    2.89   83.46    0.00   73.56    0.00   10.36  180.00  1.00 
1 1 1    0   12   42 o  8    4.66    3.37    5.33  180.00    4.47    0.00    9.80    0.00  0.09 
1 1 1    0   12   43 o 16   25.06    2.67   19.57  180.00   29.42  180.00    9.94  180.00  0.98 
1 1 1    0   12   44 o  2    6.06    4.13   14.91    0.00    9.44  180.00   24.20  180.00  0.44 
1 1 1    0   12   45 o 19   45.56    1.75   41.63    0.00   50.15    0.00    9.17    0.00  1.00 
1 1 1    0   12   46 o  2    7.81    4.11    2.97  360.00    0.09  180.00    3.00  180.00  0.18 
1 1 1    0   12   47 o  6    4.74    3.18    8.18  180.00    4.88  360.00   12.87  360.00  0.33 
1 1 1    0   12   48 o 17   10.39    4.01   16.41  180.00    2.82  180.00   13.14    0.00  0.90 
1 1 1    0   12   49 o  2    6.45    3.69    1.32  360.00    0.24  180.00    1.52  180.00  0.08 
1 1 1    0   12   50 o 10   25.43    1.76   27.88  180.00   23.93  180.00    3.00    0.00  1.00 
1 1 1    0   12   51 o 17   17.71    2.21   14.03  180.00   21.73  180.00    8.20  180.00  1.00 
1 1 1    0   12   52 o  2   10.17    3.71    5.72  180.00    6.74  180.00    1.23  180.00  0.60 
1 1 1    0   12   53 o 14   11.88    3.37    8.60  180.00   12.73  180.00    4.46  180.00  0.88 
1 1 1    0   12   54 o  6    5.74    3.45    5.13  180.00    0.74  360.00    5.60  360.00  0.36 
1 1 1    0   12   55 o  8    2.63    1.93    2.68  180.00    2.02    0.00    4.52    0.00  0.09 
1 1 1    0   12   56 o 16    5.42    3.32   10.86    0.00    3.85  180.00   13.81  180.00  0.56 
1 1 1    0   12   57 o  7    6.87    3.82   10.94  180.00    1.22    0.00   11.04    0.00  0.62 
1 1 1    0   12   58 o 17    2.16    1.61    3.69  180.00    2.84    0.00    6.04    0.00  0.08 
1 1 1    0   12   59 o 14    6.05    3.44    2.31  180.00    0.41  360.00    2.35  360.00  0.13 
1 1 1    0   12   60 o  7    4.36    2.81    2.48    0.00    1.15  180.00    3.16  180.00  0.10 
1 1 1    0   12   61 o  4    4.06    2.68    1.36  180.00    0.67  360.00    1.73  360.00  0.05 
1 1 1    0   13    1 f  0   82.50    2.31  135.02   90.00   99.38   90.00    0.00    0.00  0.00 
1 1 1    0   13    2 o  1  551.71    7.49  520.77   90.00  558.02   90.00   12.62   90.00  1.00 
1 1 1    0   13    3 o  6  185.38    2.49  106.00  270.00  247.38  270.00  125.37  270.00  1.00 
1 1 1    0   13    4 o  4  116.93    2.01  130.81  270.00   92.19  270.00   43.98   90.00  0.98 
1 1 1    0   13    5 o 11  189.51    2.53  146.20   90.00  243.27   90.00  108.13   90.00  1.00 
1 1 1    0   13    6 f  0   96.71    1.70   64.11   90.00   81.16   90.00    0.00    0.00  0.00 
1 1 1    0   13    7 f  0  203.69    3.25  144.01   90.00  106.67   90.00    0.00    0.00  0.00 
1 1 1    0   13    8 o  6  150.82    1.96  251.03   90.00    4.50   90.00  292.63  270.00  1.00 
1 1 1    0   13    9 o 14  371.80    3.69  288.34  270.00  483.11  270.00  222.63  270.00  1.00 
1 1 1    0   13   10 o  8   69.54    2.16    9.91  270.00    9.39  270.00   17.72   90.00  0.26 
1 1 1    0   13   11 o  2  381.88    3.78  149.17  270.00  570.98  270.00  378.19  270.00  1.00 
1 1 1    0   13   12 o 16  673.56    6.41  639.79   90.00  742.71   90.00  138.29   90.00  1.00 
1 1 1    0   13   13 o 11  191.55    2.23  146.09   90.00  292.59   90.00  204.76   90.00  0.99 
1 1 1    0   13   14 o  6  190.01    2.55   97.34   90.00  283.95   90.00  189.02   90.00  1.00 
1 1 1    0   13   15 o  8  408.04    4.00  376.42  270.00  474.50  270.00  132.92  270.00  1.00 
1 1 1    0   13   16 f  0  186.66    3.07  200.42   90.00  193.40   90.00    0.00    0.00  0.00 
1 1 1    0   13   17 o 18  297.29    3.04  217.15  270.00  376.16  270.00  157.74  270.00  1.00 
1 1 1    0   13   18 o 18  315.90    3.20  235.31  270.00  399.23  270.00  166.65  270.00  1.00 
1 1 1    0   13   19 o  1  280.37    2.89  263.83   90.00  309.15   90.00   57.56   90.00  1.00 
1 1 1    0   13   20 o 10  157.66    2.77   56.48   90.00  254.55   90.00  194.46   90.00  1.00 
1 1 1    0   13   21 o 17  287.35    2.94  238.33  270.00  343.44  270.00  112.17  270.00  1.00 
1 1 1    0   13   22 o  2   52.75    1.73    7.77  270.00   21.22  270.00   10.94  270.00  0.30 
1 1 1    0   13   23 o 11   62.48    1.90   52.71   90.00   70.01   90.00   20.54   90.00  0.96 
1 1 1    0   13   24 f  0  184.61    2.44  108.48  270.00  107.56  270.00    0.00    0.00  0.00 
1 1 1    0   13   25 o  7  138.35    2.08   71.51  270.00  212.28  270.00  147.85  270.00  1.00 
1 1 1    0   13   26 o  5  216.91    2.73  144.89   90.00  296.43   90.00  159.05   90.00  1.00 
1 1 1    0   13   27 o 13   31.63    3.56    3.30  270.00    3.51  270.00    0.59   90.00  0.12 
1 1 1    0   13   28 o  7  171.97    2.33  138.16  270.00  208.81  270.00   73.67  270.00  1.00 
1 1 1    0   13   29 o 17  218.50    2.35  224.67   90.00  219.64   90.00    2.29   90.00  1.00 
1 1 1    0   13   30 o  9  234.69    2.86  200.82   90.00  274.54   90.00   79.71   90.00  1.00 
1 1 1    0   13   31 o 15  104.60    1.86  107.56   90.00  101.93   90.00    5.34  270.00  1.00 
1 1 1    0   13   32 o 14   35.30    2.27   14.28   90.00   32.99   90.00   19.08   90.00  0.66 
1 1 1    0   13   33 o  6  221.31    2.74  168.98  270.00  273.69  270.00  104.76  270.00  1.00 
1 1 1    0   13   34 o 12  172.93    2.00  171.93   90.00  173.22   90.00    0.58   90.00  1.00 
1 1 1    0   13   35 o 18   40.21    2.00   32.68  270.00   46.67  270.00   13.63  270.00  0.99 
1 1 1    0   13   36 o  1   46.40    1.81   45.54   90.00   46.72   90.00    0.65   90.00  1.00 
1 1 1    0   13   37 o 17   38.27    2.84   40.24  270.00   35.79  270.00    4.86   90.00  1.00 
1 1 1    0   13   38 o 19   50.42    2.42   34.10  270.00   66.43  270.00   32.03  270.00  1.00 
1 1 1    0   13   39 o 19   22.22    4.58   21.56   90.00   17.03   90.00    4.68  270.00  0.87 
1 1 1    0   13   40 o 16    4.47    3.22    6.45  270.00    5.66   90.00   12.14   90.00  0.09 
1 1 1    0   13   41 x 19       ?       ?   19.61  270.00   19.64  270.00    0.00    0.00  0.00 
1 1 1    0   13   42 o 11   28.32    2.11   37.32   90.00   19.46   90.00   17.71  270.00  1.00 
1 1 1    0   13   43 o 19   10.49    4.90    5.16  270.00    0.23  270.00    4.89   90.00  0.25 
1 1 1    0   13   44 o 19    9.32    4.78    5.14  270.00    0.16  270.00    4.90   90.00  0.28 
1 1 1    0   13   45 o  6    3.75    2.68    5.76  270.00    4.30   90.00    9.95   90.00  0.18 
1 1 1    0   13   46 o 18    9.49    4.39    1.83   90.00    0.83   90.00    0.96  270.00  0.14 
1 1 1    0   13   47 o  3   14.20    3.48   17.10   90.00   11.02   90.00    5.62  270.00  0.97 
1 1 1    0   13   48 o 14    6.18    3.68    2.03   90.00    0.53  270.00    2.50  270.00  0.12 
1 1 1    0   13   49 o  8   58.92    1.30   58.05  270.00   61.72  270.00    5.60  270.00  1.00 
1 1 1    0   13   50 o  8   11.18    3.89    5.70  270.00    7.60  270.00    2.10  270.00  0.59 
1 1 1    0   13   51 o  3    6.02    3.55    1.77   90.00    0.20  270.00    1.90  270.00  0.12 
1 1 1    0   13   52 o  7   24.31    1.77   24.88  270.00   24.70  270.00    0.78  270.00  1.00 
1 1 1    0   13   53 o 14    3.94    2.72    3.16  270.00    1.65   90.00    4.66   90.00  0.17 
1 1 1    0   13   54 o  8    2.81    2.07    1.83   90.00    1.33  270.00    3.05  270.00  0.07 
1 1 1    0   13   55 o  3    3.79    2.65    3.79  270.00    2.23   90.00    5.73   90.00  0.17 
1 1 1    0   13   56 o 13   11.05    3.93   12.18  270.00    8.12  270.00    2.94   90.00  0.87 
1 1 1    0   13   57 o 10   13.72    3.55   14.09   90.00   13.78   90.00    1.39   90.00  0.95 
1 1 1    0   13   58 f  0    7.10    3.55    4.70   90.00    4.00   90.00    0.00    0.00  0.00 
1 1 1    0   13   59 o  5    4.95    3.14    2.29   90.00    0.87  270.00    2.75  270.00  0.10 
1 1 1    0   13   60 o 19    3.38    2.37    2.60  270.00    1.52   90.00    3.58   90.00  0.08 
1 1 1    0   14    0 o  7  784.20   10.50  740.37  180.00  857.22  180.00  146.04  180.00  1.00 
1 1 1    0   14    1 o  5  113.22    1.80  155.33  180.00  107.00  180.00    4.30  180.00  0.93 
1 1 1    0   14    2 o  3   60.31    1.85  148.16    0.00   11.31  180.00   98.01  180.00  0.63 
1 1 1    0   14    3 o 16  190.03    2.22  317.08  180.00   57.24  180.00  265.57    0.00  1.00 
1 1 1    0   14    4 f  0   66.15    1.85   25.25    0.00   28.56    0.00    0.00    0.00  0.00 
1 1 1    0   14    5 o  7  812.05    7.68  692.38    0.00  941.86    0.00  259.63    0.00  1.00 
1 1 1    0   14    6 o 16  464.24    5.21  388.80  180.00  538.90  180.00  149.32  180.00  1.00 
1 1 1    0   14    7 o  5   83.34    2.58    3.40  180.00   29.30  360.00    0.08  180.00  0.35 
1 1 1    0   14    8 o  4  248.11    2.67  183.92    0.00  289.17    0.00   82.12    0.00  1.00 
1 1 1    0   14    9 o  2  337.27    3.40  308.47  180.00  373.93  180.00   73.32  180.00  1.00 
1 1 1    0   14   10 o  1  279.96    2.92  203.12  360.00  333.55  360.00  107.18  360.00  1.00 
1 1 1    0   14   11 o  9   49.92    2.15   29.50  360.00    3.68  180.00   33.03  180.00  0.26 
1 1 1    0   14   12 o  7  494.36    4.78  366.93    0.00  664.02  360.00  339.33  360.00  1.00 
1 1 1    0   14   13 o 12  483.93    4.69  398.52  180.00  582.16  180.00  196.46  180.00  1.00 
1 1 1    0   14   14 o  6  526.15    5.07  462.56    0.00  579.31    0.00  106.33    0.00  1.00 
1 1 1    0   14   15 o 14   76.56    1.77   26.18    0.00   49.83    0.00   17.94    0.00  0.53 
1 1 1    0   14   16 o 10  431.61    4.22  362.10    0.00  507.58    0.00  151.95    0.00  1.00 
1 1 1    0   14   17 o 10  263.17    2.76  176.45    0.00  355.06    0.00  183.77    0.00  1.00 
1 1 1    0   14   18 o 15   88.76    2.42   17.52  180.00   62.59  180.00   47.90  180.00  0.44 
1 1 1    0   14   19 o 14  122.02    2.50  200.40  180.00   54.05  180.00  135.93    0.00  1.00 
1 1 1    0   14   20 o 13   71.08    1.71   40.44    0.00   89.67  360.00   48.62  360.00  0.92 
1 1 1    0   14   21 o  5   58.28    1.79   98.35    0.00   22.54    0.00   71.15  180.00  1.00 
1 1 1    0   14   22 o 19   41.74    2.21   70.52    0.00   15.84  360.00   46.17  180.00  0.93 
1 1 1    0   14   23 o  4  102.61    2.32   95.20    0.00  116.78    0.00   28.33    0.00  1.00 
1 1 1    0   14   24 o  6  301.68    3.55  267.59    0.00  347.70  360.00   92.05  360.00  1.00 
1 1 1    0   14   25 o 10   87.80    2.26   86.79  180.00   94.08  180.00   12.57  180.00  1.00 
1 1 1    0   14   26 o 17  151.57    2.70  118.03    0.00  189.41  360.00   75.68  360.00  1.00 
1 1 1    0   14   27 o 10   21.32    4.55   24.61  180.00    1.25    0.00   22.95    0.00  0.48 
1 1 1    0   14   28 o  5   40.70    2.24   58.47  180.00   21.77  180.00   37.65    0.00  1.00 
1 1 1    0   14   29 o 10  260.99    3.13  247.33  180.00  281.87  180.00   41.75  180.00  1.00 
1 1 1    0   14   30 o 19   93.68    1.87   93.40  180.00   96.30  180.00    5.24  180.00  1.00 
1 1 1    0   14   31 x 10       ?       ?   12.16  360.00   11.11  360.00    0.00    0.00  0.00 
1 1 1    0   14   32 o 17  190.95    2.17  150.73    0.00  231.67    0.00   81.44    0.00  1.00 
1 1 1    0   14   33 o  8   20.08    4.93   32.97  180.00    0.58  180.00   32.49    0.00  0.84 
1 1 1    0   14   34 o 16  123.07    2.44  109.60    0.00  135.28    0.00   24.43    0.00  1.00 
1 1 1    0   14   35 o  9  194.91    3.06  186.68  180.00  200.98  180.00   12.15  180.00  1.00 
1 1 1    0   14   36 o 10   12.96    5.30   13.52    0.00    3.75  180.00   17.41  180.00  0.38 
1 1 1    0   14   37 o 10   11.92    5.15   21.78  180.00    8.35    0.00   30.32    0.00  0.57 
1 1 1    0   14   38 o 18   18.36    3.94    6.62    0.00    5.48  360.00    1.18  180.00  0.33 
1 1 1    0   14   39 o 12   13.07    5.38   14.04  180.00    0.97    0.00   15.09    0.00  0.50 
1 1 1    0   14   40 o 13    8.29    4.85   21.91  180.00   12.71    0.00   34.66    0.00  0.56 
1 1 1    0   14   41 o  8    5.56    3.69    7.67  360.00    5.71  180.00   13.36  180.00  0.17 
1 1 1    0   14   42 o 17   32.05    2.24   20.47    0.00   43.66    0.00   23.36    0.00  1.00 
1 1 1    0   14   43 o  4   24.17    2.85   25.32  180.00   23.33  180.00    1.64  360.00  1.00 
1 1 1    0   14   44 f  0   21.92    2.92   18.09  180.00   17.75  180.00    0.00    0.00  0.00 
1 1 1    0   14   45 o  9    9.76    4.36    5.87    0.00    2.57    0.00    3.17  180.00  0.43 
1 1 1    0   14   46 o  9    3.75    2.69    9.18  180.00    6.63    0.00   15.58    0.00  0.31 
1 1 1    0   14   47 f  0    6.08    3.69   14.82    0.00   14.38    0.00    0.00    0.00  0.00 
1 1 1    0   14   48 o 18   26.00    1.87   23.57    0.00   29.21    0.00    6.42    0.00  1.00 
1 1 1    0   14   49 o  6   10.10    4.13   13.79  180.00    4.62  180.00    8.70    0.00  0.89 
1 1 1    0   14   50 o 19   18.67    2.33   13.99    0.00   23.75  360.00   10.26  360.00  1.00 
1 1 1    0   14   51 o 12   45.04    1.36   40.98    0.00   50.64    0.00   11.21    0.00  1.00 
1 1 1    0   14   52 o 10    3.92    2.73    5.71  360.00    3.01  180.00    8.48  180.00  0.31 
1 1 1    0   14   53 o  6    7.23    3.90   10.41  360.00    0.50  360.00    9.32  180.00  0.71 
1 1 1    0   14   54 o 19    4.07    2.78    1.69  360.00    0.90  180.00    2.47  180.00  0.08 
1 1 1    0   14   55 o  8   15.02    3.38    3.94    0.00   13.06    0.00    9.47    0.00  0.55 
1 1 1    0   14   56 o 11    9.95    4.38    6.15  180.00    4.66  180.00    0.81    0.00  0.51 
1 1 1    0   14   57 o  7    5.64    3.55    4.10  180.00    1.12  360.00    4.65  360.00  0.21 
1 1 1    0   14   58 o 17   10.03    3.85    3.29  180.00    2.89  180.00    0.15  180.00  0.28 
1 1 1    0   14   59 o 17    4.35    2.85    3.67  180.00    1.71  360.00    4.66  360.00  0.14 
1 1 1    0   14   60 o 12    8.15    3.59   17.57  180.00    0.25  360.00   13.86  360.00  0.82 
1 1 1    0   15    1 o  9  316.43    3.23  118.38   90.00  538.00   90.00  443.22   90.00  1.00 
1 1 1    0   15    2 o  7  489.14    4.74  382.79  270.00  615.58  270.00  252.88  270.00  1.00 
1 1 1    0   15    3 o  8  225.49    2.50  133.23   90.00  341.50   90.00  232.30   90.00  1.00 
1 1 1    0   15    4 o 14  226.34    2.50  249.54   90.00  161.72   90.00  129.23  270.00  1.00 
1 1 1    0   15    5 o 10   84.04    2.12    1.29   90.00    3.05  270.00    0.91  270.00  0.03 
1 1 1    0   15    6 o 12  493.48    4.78  426.61   90.00  571.33   90.00  155.70   90.00  1.00 
1 1 1    0   15    7 o  7   98.07    2.12   68.25  270.00   90.09  270.00   40.33  270.00  0.71 
1 1 1    0   15    8 o  4  104.23    1.81   74.26  270.00  113.84  270.00   41.30  270.00  0.89 
1 1 1    0   15    9 o 18   44.65    2.24   12.35   90.00    2.46   90.00   14.42   90.00  0.11 
1 1 1    0   15   10 o  4  129.94    1.87  161.12   90.00  109.92   90.00   39.90  270.00  1.00 
1 1 1    0   15   11 o  9  410.95    4.04  443.29   90.00  386.60   90.00   48.71  270.00  1.00 
1 1 1    0   15   12 o  5  152.93    1.98  107.45  270.00  184.99  270.00   64.20  270.00  1.00 
1 1 1    0   15   13 o  9  236.72    2.57  195.60   90.00  283.49   90.00   93.54   90.00  1.00 
1 1 1    0   15   14 o 13  283.71    2.95  252.72   90.00  324.87   90.00   82.31   90.00  1.00 
1 1 1    0   15   15 o 12  325.98    3.30  271.95   90.00  382.86   90.00  113.77   90.00  1.00 
1 1 1    0   15   16 o  7   31.95    2.67    1.01  270.00    0.29  270.00    1.57  270.00  0.02 
1 1 1    0   15   17 o 19   46.42    2.08   79.80   90.00    7.43   90.00   71.16  270.00  0.93 
1 1 1    0   15   18 o 19  216.42    2.40  157.72   90.00  282.07   90.00  131.28   90.00  1.00 
1 1 1    0   15   19 o 16   51.51    1.93   35.70  270.00   46.76  270.00   11.29  270.00  0.80 
1 1 1    0   15   20 o  8   61.55    2.52   83.65  270.00   40.26  270.00   42.20   90.00  1.00 
1 1 1    0   15   21 o 17   98.63    2.47   39.11   90.00  160.19   90.00  127.64   90.00  0.98 
1 1 1    0   15   22 f  0  141.77    2.20  178.72   90.00  172.01   90.00    0.00    0.00  0.00 
1 1 1    0   15   23 o 13  298.67    3.53  304.17   90.00  308.63   90.00   19.93   90.00  1.00 
1 1 1    0   15   24 f  0   92.48    2.31   76.62   90.00   74.77   90.00    0.00    0.00  0.00 
1 1 1    0   15   25 o 16  174.16    2.93  156.12   90.00  195.74   90.00   43.18   90.00  1.00 
1 1 1    0   15   26 o  6   37.11    2.70    4.19   90.00   10.95   90.00    6.35   90.00  0.21 
1 1 1    0   15   27 o 11   13.48    5.26   19.42  270.00    9.22   90.00   27.02   90.00  0.32 
1 1 1    0   15   28 o 18  203.31    2.61  217.50  270.00  196.41  270.00   13.81   90.00  1.00 
1 1 1    0   15   29 o 10   65.94    1.97   83.55  270.00   50.76  270.00   30.36   90.00  1.00 
1 1 1    0   15   30 o  1   26.05    5.52   10.84  270.00   11.85  270.00    0.37  270.00  0.45 
1 1 1    0   15   31 o 12  245.90    3.69  224.79   90.00  267.85   90.00   43.89   90.00  1.00 
1 1 1    0   15   32 o  4   78.73    2.03   49.55   90.00  107.58   90.00   57.70   90.00  1.00 
1 1 1    0   15   33 o  5   72.67    1.69   70.78  270.00   73.66  270.00    1.98  270.00  1.00 
1 1 1    0   15   34 o 15   72.55    1.68   48.92  270.00   95.62  270.00   46.14  270.00  1.00 
1 1 1    0   15   35 o  2   54.99    1.76   44.79   90.00   64.74   90.00   19.51   90.00  1.00 
1 1 1    0   15   36 o 13   60.33    1.67   65.10  270.00   55.00  270.00   10.65   90.00  1.00 
1 1 1    0   15   37 o  7   33.47    2.56   28.76  270.00   37.49  270.00    8.52  270.00  0.99 
1 1 1    0   15   38 o  7  121.47    1.69   98.20  270.00  144.18  270.00   45.43  270.00  1.00 
1 1 1    0   15   39 o 16    4.10    3.00    4.91   90.00    4.32  270.00    9.23  270.00  0.07 
1 1 1    0   15   40 o 19   31.12    2.15   20.34   90.00   41.42   90.00   21.15   90.00  0.99 
1 1 1    0   15   41 o  6   38.96    2.07   28.68   90.00   49.48   90.00   21.03   90.00  1.00 
1 1 1    0   15   42 o  7   23.75    2.46   24.11  270.00   23.64  270.00    0.15   90.00  1.00 
1 1 1    0   15   43 o 13   15.60    4.75    4.23   90.00    9.91   90.00    5.75   90.00  0.45 
1 1 1    0   15   44 o 12   16.39    3.40   14.63  270.00   17.33  270.00    3.03  270.00  0.97 
1 1 1    0   15   45 o 14   23.94    2.40   23.45  270.00   25.03  270.00    2.18  270.00  1.00 
1 1 1    0   15   46 o 18    3.45    2.55   11.09  270.00    8.30   90.00   19.07   90.00  0.36 
1 1 1    0   15   47 o 17    8.27    4.21    8.89   90.00    1.21   90.00    7.39  270.00  0.59 
1 1 1    0   15   48 o  2    4.82    3.21    9.59   90.00    4.84  270.00   14.10  270.00  0.46 
1 1 1    0   15   49 o 16    3.78    2.68    1.82  270.00    1.13   90.00    2.88   90.00  0.08 
1 1 1    0   15   50 o 16   19.77    2.30   22.33   90.00   18.05   90.00    3.45  270.00  1.00 
1 1 1    0   15   51 o 12   30.69    1.65   26.26   90.00   36.15   90.00   10.92   90.00  1.00 
1 1 1    0   15   52 o  1   17.41    2.91   10.91   90.00   24.03   90.00   13.71   90.00  0.99 
1 1 1    0   15   53 o 14    5.03    3.24   10.20  270.00    4.05   90.00   13.55   90.00  0.54 
1 1 1    0   15   54 x  2       ?       ?   16.43   90.00   15.07   90.00    0.00    0.00  0.00 
1 1 1    0   15   55 f  0    2.87    2.11    1.63  270.00    1.46  270.00    0.00    0.00  0.00 
1 1 1    0   15   56 o  6    6.48    3.83    4.89  270.00    0.53   90.00    4.78   90.00  0.29 
1 1 1    0   15   57 o 19    4.62    2.99    5.53  270.00    2.47   90.00    7.12   90.00  0.24 
1 1 1    0   15   58 f  0    4.83    3.17    3.72  270.00    3.02  270.00    0.00    0.00  0.00 
1 1 1    0   15   59 o  8    8.46    3.68    8.71  270.00    2.28  270.00    4.55   90.00  0.54 
1 1 1    0   16    0 o 13  337.71    4.83  212.31  180.00  462.67  180.00  249.92  180.00  1.00 
1 1 1    0   16    1 o  9   80.74    1.84  134.13    0.00   38.63    0.00   77.07  180.00  0.96 
1 1 1    0   16    2 o 10  630.48    6.02  501.33  180.00  765.90  180.00  270.84  180.00  1.00 
1 1 1    0   16    3 o 14  126.51    1.89   48.47    0.00  169.32    0.00   96.36    0.00  0.96 
1 1 1    0   16    4 o  3  201.75    2.33  105.05  360.00  281.03  360.00  158.58  360.00  1.00 
1 1 1    0   16    5 o  2  117.67    2.12   64.66    0.00  151.38  360.00  101.74  360.00  0.85 
1 1 1    0   16    6 o 13  176.61    2.15  167.58  180.00  185.33  180.00   17.44  180.00  1.00 
1 1 1    0   16    7 o 14  232.61    2.55  175.81  180.00  304.82  180.00  144.43  180.00  1.00 
1 1 1    0   16    8 o 19  218.40    2.45  261.15  360.00  166.47  360.00  103.86  180.00  1.00 
1 1 1    0   16    9 o  2  119.62    1.84  110.63  180.00  138.41  180.00   38.50  180.00  1.00 
1 1 1    0   16   10 o  9  270.10    2.85  238.33  180.00  321.89  180.00  103.58  180.00  1.00 
1 1 1    0   16   11 o  8  141.58    1.94   92.75    0.00  196.96    0.00  111.11    0.00  1.00 
1 1 1    0   16   12 o 10  117.07    1.82  114.19  180.00  114.54  180.00    5.03    0.00  1.00 
1 1 1    0   16   13 o 19   99.30    1.77   79.96  180.00  126.36  180.00   56.27  180.00  0.99 
1 1 1    0   16   14 o  3  124.58    1.85  113.03    0.00  146.88  360.00   44.61  360.00  1.00 
1 1 1    0   16   15 o 19  198.91    2.29  203.07  180.00  199.19  180.00    0.55  180.00  1.00 
1 1 1    0   16   16 f  0  223.08    2.47  168.78  180.00  161.91  180.00    0.00    0.00  0.00 
1 1 1    0   16   17 o 14   44.34    2.15   57.08    0.00   22.48    0.00   36.94  180.00  0.92 
1 1 1    0   16   18 o  2   55.11    1.92   19.82  180.00   43.81  180.00   26.43  180.00  0.56 
1 1 1    0   16   19 o  7  167.83    2.40  184.59  180.00  156.54  180.00   22.57  360.00  1.00 
1 1 1    0   16   20 o  9   11.66    5.99   13.31    0.00   12.95  180.00   29.15  180.00  0.14 
1 1 1    0   16   21 o  6   58.99    1.91   65.96  180.00   53.43  180.00   10.69    0.00  1.00 
1 1 1    0   16   22 o  7  165.73    2.06  141.49  180.00  191.05  180.00   50.63  180.00  1.00 
1 1 1    0   16   23 o  1   68.08    2.12   54.70    0.00   82.30    0.00   28.57    0.00  1.00 
1 1 1    0   16   24 o  7  112.20    2.51  106.01  180.00  121.50  180.00   18.61  180.00  1.00 
1 1 1    0   16   25 o  1  130.01    2.12  122.20  180.00  139.06  180.00   18.09  180.00  1.00 
1 1 1    0   16   26 o 12   33.08    3.60   25.78  360.00   30.05  360.00    4.78  360.00  0.84 
1 1 1    0   16   27 o 10   90.79    2.45   79.83    0.00  101.75    0.00   21.92    0.00  1.00 
1 1 1    0   16   28 o 11   57.16    2.73   67.15    0.00   49.05  360.00   16.22  180.00  1.00 
1 1 1    0   16   29 o 19   13.30    6.62    9.80  180.00    4.13  360.00   13.60  360.00  0.20 
1 1 1    0   16   30 o 11  127.19    2.59  107.70  180.00  146.80  180.00   39.21  180.00  1.00 
1 1 1    0   16   31 o  6   15.06    5.42   27.09  180.00    7.81    0.00   35.28    0.00  0.65 
1 1 1    0   16   32 o  6   58.43    1.81   36.03    0.00   80.35    0.00   43.88    0.00  1.00 
1 1 1    0   16   33 o 11   47.88    2.01   41.81  180.00   53.47  180.00   11.19  180.00  1.00 
1 1 1    0   16   34 o 11   11.30    5.47   17.64    0.00    7.95  180.00   25.76  180.00  0.44 
1 1 1    0   16   35 o  1   20.46    3.89   17.87  180.00   12.54  180.00    5.47    0.00  0.75 
1 1 1    0   16   36 o  3  166.52    1.97  148.24    0.00  183.79    0.00   34.53    0.00  1.00 
1 1 1    0   16   37 o  6   37.52    2.21   31.01  360.00   43.79  360.00   12.61  360.00  1.00 
1 1 1    0   16   38 o  5   63.91    2.45   64.99  180.00   62.74  180.00    2.33    0.00  1.00 
1 1 1    0   16   39 o 17   13.90    4.78    9.18    0.00    3.99    0.00    5.15  180.00  0.47 
1 1 1    0   16   40 o 11    7.24    4.47   13.84    0.00    7.27  180.00   20.99  180.00  0.45 
1 1 1    0   16   41 o  7   20.64    2.90   13.27  180.00   25.62  180.00   12.53  180.00  0.94 
1 1 1    0   16   42 o 16   60.88    1.81   60.15  180.00   62.72  180.00    3.68  180.00  1.00 
1 1 1    0   16   43 o 15    9.05    4.57   18.77    0.00    2.66  180.00   21.02  180.00  0.87 
1 1 1    0   16   44 f  0    9.53    4.71   12.84    0.00   12.52    0.00    0.00    0.00  0.00 
1 1 1    0   16   45 o  1   62.45    1.60   63.37  360.00   63.34  360.00    1.79  360.00  1.00 
1 1 1    0   16   46 o  2    8.17    4.32    3.27    0.00    0.75  360.00    2.42  180.00  0.24 
1 1 1    0   16   47 o 13    4.17    2.91    9.24  180.00    5.63  360.00   14.56  360.00  0.40 
1 1 1    0   16   48 o 16    4.47    3.07    9.00    0.00    4.78  180.00   13.46  180.00  0.44 
1 1 1    0   16   49 o 17    4.72    3.17    1.64  180.00    0.66    0.00    2.25    0.00  0.10 
1 1 1    0   16   50 o  5   21.74    2.17   19.44  180.00   24.80  180.00    6.11  180.00  1.00 
1 1 1    0   16   51 o  1    2.65    1.98    3.84  180.00    2.88  360.00    6.52  360.00  0.15 
1 1 1    0   16   52 o  6    4.45    3.03    0.97    0.00    0.44  180.00    1.34  180.00  0.05 
1 1 1    0   16   53 o 15    6.15    3.79    7.20  180.00    1.24    0.00    7.87    0.00  0.44 
1 1 1    0   16   54 o 12    3.40    2.50    2.11    0.00    1.38  180.00    3.28  180.00  0.08 
1 1 1    0   16   55 o  3    6.47    3.66    0.01  180.00    0.00  360.00    0.01  360.00  0.00 
1 1 1    0   16   56 o  3    9.17    4.24    9.90    0.00    3.65    0.00    4.74  180.00  0.66 
1 1 1    0   16   57 f  0    7.10    3.90    5.09  180.00    4.17  180.00    0.00    0.00  0.00 
1 1 1    0   16   58 o  3    4.05    2.76    0.73  180.00    0.37    0.00    0.95    0.00  0.03 
1 1 1    0   17    1 o  1  244.13    2.66  236.48  270.00  259.10  270.00   29.93  270.00  1.00 
1 1 1    0   17    2 o  1   42.36    2.33   60.88   90.00   10.87  270.00   75.65  270.00  0.64 
1 1 1    0   17    3 o 19   83.47    1.82    5.64  270.00    8.73   90.00    5.71   90.00  0.07 
1 1 1    0   17    4 o  6   46.44    2.19   53.34   90.00    1.17  270.00   68.99  270.00  0.72 
1 1 1    0   17    5 o 13  162.20    2.07  113.08   90.00  218.26   90.00  112.16   90.00  1.00 
1 1 1    0   17    6 o 17  101.85    2.10  123.94   90.00   92.61   90.00   18.10  270.00  1.00 
1 1 1    0   17    7 o  7  162.59    2.07  128.71   90.00  191.12   90.00   57.06   90.00  1.00 
1 1 1    0   17    8 o 12   40.30    2.35   12.90   90.00    0.63   90.00    4.13  270.00  0.07 
1 1 1    0   17    9 o 19   69.13    1.85   68.82   90.00   65.13   90.00    1.65   90.00  0.93 
1 1 1    0   17   10 o 19   62.25    1.92   21.74  270.00   40.39  270.00   19.62  270.00  0.49 
1 1 1    0   17   11 o 10   58.93    1.96   12.32  270.00   17.56  270.00    9.55  270.00  0.22 
1 1 1    0   17   12 o 11  183.85    2.21  187.39   90.00  193.61   90.00   19.52   90.00  1.00 
1 1 1    0   17   13 o  9   40.16    2.39   79.04  270.00    0.05   90.00   75.86   90.00  0.94 
1 1 1    0   17   14 o 12  202.30    2.33  160.67  270.00  249.05  270.00   93.48  270.00  1.00 
1 1 1    0   17   15 o  2  219.04    2.46  160.43  270.00  282.54  270.00  126.99  270.00  1.00 
1 1 1    0   17   16 o  8  238.55    2.60  246.70   90.00  237.97   90.00    1.16  270.00  1.00 
1 1 1    0   17   17 o 13  114.54    2.13   72.98  270.00  159.78  270.00   90.49  270.00  1.00 
1 1 1    0   17   18 o  4  110.72    2.11  116.52  270.00  104.84  270.00   11.76   90.00  1.00 
1 1 1    0   17   19 o 14  115.53    1.84   90.37  270.00  143.34  270.00   55.63  270.00  1.00 
1 1 1    0   17   20 o  5   62.66    1.90   29.41   90.00   87.93   90.00   56.81   90.00  0.95 
1 1 1    0   17   21 o 15   42.94    2.67   14.74  270.00   40.29  270.00   21.38  270.00  0.69 
1 1 1    0   17   22 f  0   37.05    4.68    0.49   90.00    1.87   90.00    0.00    0.00  0.00 
1 1 1    0   17   23 o 19   81.88    2.50  116.67   90.00   52.19   90.00   59.38  270.00  1.00 
1 1 1    0   17   24 o  5  140.08    2.70  138.68   90.00  142.67   90.00    5.18   90.00  1.00 
1 1 1    0   17   25 o 15   41.19    2.28   15.95  270.00   48.61  270.00   30.71  270.00  0.81 
1 1 1    0   17   26 o  3   14.83    6.05   10.76  270.00    3.17   90.00   12.49   90.00  0.21 
1 1 1    0   17   27 o 17   24.05    4.41   12.44   90.00    9.63   90.00    3.02  270.00  0.46 
1 1 1    0   17   28 o 10  103.16    1.77  109.77  270.00   97.19  270.00   11.94   90.00  1.00 
1 1 1    0   17   29 o 17   47.08    3.25   43.48  270.00   50.34  270.00    6.60  270.00  1.00 
1 1 1    0   17   30 o 14   75.53    1.73   62.51   90.00   87.82   90.00   24.58   90.00  1.00 
1 1 1    0   17   31 o 15   34.39    2.55   21.19   90.00   42.05   90.00   20.61   90.00  0.92 
1 1 1    0   17   32 o  3  107.30    1.73   88.31  270.00  125.36  270.00   36.12  270.00  1.00 
1 1 1    0   17   33 o 16    7.98    4.90    7.77  270.00    5.44   90.00   13.29   90.00  0.15 
1 1 1    0   17   34 o 13   13.93    5.52    7.65  270.00    0.17   90.00    7.88   90.00  0.27 
1 1 1    0   17   35 o 19  166.06    2.30  152.61   90.00  178.51   90.00   24.90   90.00  1.00 
1 1 1    0   17   36 o 19   53.94    1.88   56.20  270.00   51.39  270.00    5.09   90.00  1.00 
1 1 1    0   17   37 o 13   23.74    3.42   23.67  270.00   22.42  270.00    1.25   90.00  0.97 
1 1 1    0   17   38 o  2   12.80    5.05    2.89  270.00    0.96  270.00    1.92   90.00  0.15 
1 1 1    0   17   39 o  5    8.36    4.83    1.61   90.00    0.51  270.00    2.10  270.00  0.06 
1 1 1    0   17   40 f  0   54.83    1.63   64.53  270.00   63.63  270.00    0.00    0.00  0.00 
1 1 1    0   17   41 o  5   13.45    5.49   15.35  270.00    8.98  270.00    6.08   90.00  0.89 
1 1 1    0   17   42 o 15    6.33    4.19   10.22   90.00    3.97  270.00   13.96  270.00  0.48 
1 1 1    0   17   43 o  3   39.92    1.76   41.97  270.00   38.94  270.00    1.97   90.00  1.00 
1 1 1    0   17   44 o 16   51.90    1.74   52.22   90.00   53.07   90.00    2.35   90.00  1.00 
1 1 1    0   17   45 o 12   13.11    4.37   19.02   90.00    7.27   90.00   11.15  270.00  0.98 
1 1 1    0   17   46 o 11   33.11    1.80   33.78   90.00   33.59   90.00    0.96   90.00  1.00 
1 1 1    0   17   47 o  7    5.34    3.51   11.99   90.00    5.00  270.00   16.56  270.00  0.61 
1 1 1    0   17   48 o 11   14.20    3.79   15.63   90.00   13.06   90.00    1.99  270.00  0.99 
1 1 1    0   17   49 o 13   14.28    3.63   15.18  270.00   13.77  270.00    0.82   90.00  0.99 
1 1 1    0   17   50 o  7   11.60    4.18    9.48  270.00   11.12  270.00    2.11  270.00  0.87 
1 1 1    0   17   51 o 12   12.33    4.33   14.20   90.00   10.34   90.00    2.97  270.00  0.96 
1 1 1    0   17   52 o 11   21.98    2.17   22.90   90.00   22.85   90.00    1.73   90.00  1.00 
1 1 1    0   17   53 x 15       ?       ?    9.69  270.00    8.80  270.00    0.00    0.00  0.00 
1 1 1    0   17   54 o 12   18.12    2.35   13.30  270.00   24.08  270.00   12.37  270.00  0.99 
1 1 1    0   17   55 o 11    6.53    3.94    1.11   90.00    0.10  270.00    1.04  270.00  0.06 
1 1 1    0   17   56 o 19    4.80    3.14    1.80   90.00    0.73  270.00    2.22  270.00  0.08 
1 1 1    0   17   57 o 17    4.14    2.88    4.58   90.00    2.28  270.00    5.94  270.00  0.17 
1 1 1    0   17   58 o 16    5.50    3.37   11.01  270.00    3.45   90.00   11.92   90.00  0.46 
1 1 1    0   18    0 o 12   92.57    2.61   70.27  180.00   90.04  180.00   17.81  180.00  0.88 
1 1 1    0   18    1 o 13  105.82    1.85   89.54  180.00  123.80  180.00   36.18  180.00  1.00 
1 1 1    0   18    2 o 11   52.12    2.15    5.19  180.00    1.82  360.00    0.37  360.00  0.03 
1 1 1    0   18    3 o 13  180.19    2.21  159.94    0.00  201.14    0.00   41.89    0.00  1.00 
1 1 1    0   18    4 o  2  202.89    2.36  229.94  180.00  180.09  180.00   45.60    0.00  1.00 
1 1 1    0   18    5 o  9   55.91    2.04  100.72  180.00   12.82  180.00   84.81    0.00  0.99 
1 1 1    0   18    6 o 13  163.60    2.10  128.57  180.00  201.57  180.00   75.93  180.00  1.00 
1 1 1    0   18    7 o  6    9.23    5.35    8.51  360.00   13.21  180.00   27.75  180.00  0.07 
1 1 1    0   18    8 o  9   48.10    2.21   31.88  180.00   33.33  180.00    6.88  180.00  0.62 
1 1 1    0   18    9 o 12  169.31    2.14  154.22  180.00  193.57  180.00   48.53  180.00  1.00 
1 1 1    0   18   10 o  9  171.72    2.15  141.01  180.00  203.68  180.00   63.90  180.00  1.00 
1 1 1    0   18   11 o  2   61.59    2.00   88.69  360.00   38.90  360.00   45.03  180.00  1.00 
1 1 1    0   18   12 o  8  256.93    2.77  276.31    0.00  250.49  360.00   12.87  180.00  1.00 
1 1 1    0   18   13 o 19   23.36    3.94   25.68  180.00    7.94    0.00   35.06    0.00  0.41 
1 1 1    0   18   14 o 12  183.49    2.22  112.79    0.00  262.24  360.00  157.49  360.00  1.00 
1 1 1    0   18   15 o 13  253.63    3.17  245.18  180.00  274.97  180.00   42.69  180.00  1.00 
1 1 1    0   18   16 o 19  303.87    3.64  298.03    0.00  321.25  360.00   34.76  360.00  1.00 
1 1 1    0   18   17 o  3   59.12    3.03   38.13  180.00   76.02  180.00   37.78  180.00  0.97 
1 1 1    0   18   18 o 18   28.07    3.93    6.91  180.00    4.80  180.00    4.70    0.00  0.25 
1 1 1    0   18   19 o 17  150.09    2.88  132.11  180.00  168.73  180.00   37.28  180.00  1.00 
1 1 1    0   18   20 f  0  128.16    2.69  111.92    0.00  110.35    0.00    0.00    0.00  0.00 
1 1 1    0   18   21 o 10   39.00    3.63    3.40  180.00    9.21  180.00    6.30  180.00  0.16 
1 1 1    0   18   22 o  4  271.12    3.30  288.22  180.00  261.92  180.00   18.40    0.00  1.00 
1 1 1    0   18   23 o 14   35.97    2.88   36.90  180.00   32.06  180.00    5.42  360.00  0.97 
1 1 1    0   18   24 o  3   42.58    2.64   17.17  360.00   51.74  360.00   35.59  360.00  0.80 
1 1 1    0   18   25 o 10   17.23    6.89   26.38  180.00    5.55    0.00   32.43    0.00  0.62 
1 1 1    0   18   26 f  0  102.28    2.63   65.91  180.00   65.31  180.00    0.00    0.00  0.00 
1 1 1    0   18   27 o 10   94.70    1.79   59.93    0.00  129.40    0.00   69.39    0.00  1.00 
1 1 1    0   18   28 o 15   72.71    1.81   61.36    0.00   83.57  360.00   21.71  360.00  1.00 
1 1 1    0   18   29 o 10   37.16    2.45   43.49  180.00   30.16  180.00   13.86    0.00  1.00 
1 1 1    0   18   30 o  2   48.95    2.37   43.68    0.00   53.74  360.00    9.58  360.00  1.00 
1 1 1    0   18   31 o 15  125.70    1.82  102.47    0.00  147.92    0.00   44.45    0.00  1.00 
1 1 1    0   18   32 o 13   38.97    2.36   31.71  180.00   45.74  180.00   13.76  180.00  1.00 
1 1 1    0   18   33 o  6    6.81    4.47    3.25  180.00    2.44  360.00    5.71  360.00  0.06 
1 1 1    0   18   34 o  3   77.57    2.07   81.11  180.00   73.54  180.00    8.06  360.00  1.00 
1 1 1    0   18   35 o  4   42.05    2.44   24.91    0.00   59.00    0.00   34.00    0.00  1.00 
1 1 1    0   18   36 o  8   16.68    5.31   20.07  360.00    8.06  360.00   11.99  180.00  0.84 
1 1 1    0   18   37 o 13   46.22    2.11   48.28    0.00   44.44    0.00    3.56  180.00  1.00 
1 1 1    0   18   38 o  9   10.74    5.32    6.74  360.00    0.67  360.00    6.00  180.00  0.34 
1 1 1    0   18   39 o 18    7.31    4.43    5.42    0.00    1.76  180.00    7.09  180.00  0.24 
1 1 1    0   18   40 o 18   10.18    5.44    5.87    0.00    2.36    0.00    3.40  180.00  0.40 
1 1 1    0   18   41 o  7   26.69    3.05   19.19  360.00   34.61  360.00   15.85  360.00  1.00 
1 1 1    0   18   42 o 16   30.93    2.13   32.10    0.00   30.59    0.00    0.69  180.00  1.00 
1 1 1    0   18   43 o  9    7.86    4.56    5.25    0.00    0.24    0.00    4.86  180.00  0.34 
1 1 1    0   18   44 o 15   15.40    4.11    3.08    0.00    9.84    0.00    6.86    0.00  0.42 
1 1 1    0   18   45 o 19   58.48    1.51   64.02  180.00   55.13  180.00    6.70    0.00  1.00 
1 1 1    0   18   46 o  9    8.50    4.52   12.50  180.00    1.49  180.00   10.56    0.00  0.80 
1 1 1    0   18   47 o 19   29.85    1.96   26.49  180.00   34.20  180.00    8.70  180.00  1.00 
1 1 1    0   18   48 o 13    7.87    4.25    9.55  180.00    2.28  180.00    6.89    0.00  0.73 
1 1 1    0   18   49 o  4    6.98    4.03    6.06  360.00    0.90  360.00    4.86  180.00  0.48 
1 1 1    0   18   50 o 11    5.85    3.76    0.98    0.00    0.14  180.00    1.05  180.00  0.07 
1 1 1    0   18   51 o 12   14.21    3.73   17.32  180.00   12.16  180.00    3.83  360.00  0.99 
1 1 1    0   18   52 o 18    4.95    3.46    9.89  180.00    4.39    0.00   13.38    0.00  0.47 
1 1 1    0   18   53 o 14   10.66    4.57    7.04  360.00    6.26  360.00    0.04  360.00  0.59 
1 1 1    0   18   54 o  3   17.13    3.44   18.06    0.00   18.58    0.00    3.11    0.00  0.99 
1 1 1    0   18   55 o  9    4.86    3.22    1.70  180.00    0.68  360.00    2.08  360.00  0.08 
1 1 1    0   18   56 o 12    7.70    4.18    2.47  180.00    0.37  180.00    1.62    0.00  0.15 
1 1 1    0   18   57 o  9    4.92    3.21    7.59    0.00    2.92  180.00    8.79  180.00  0.30 
1 1 1    0   19    1 o 11   58.66    2.09   71.14  270.00   50.99  270.00   12.99   90.00  0.98 
1 1 1    0   19    2 o 13   60.46    2.06  106.96   90.00   16.80   90.00   87.20  270.00  1.00 
1 1 1    0   19    3 o  3   95.66    1.88   72.39  270.00  127.87  270.00   64.63  270.00  1.00 
1 1 1    0   19    4 o 16   67.36    1.98   75.13   90.00   66.71   90.00    0.39  270.00  0.99 
1 1 1    0   19    5 o 19  143.26    2.01  194.70  270.00   96.58  270.00   93.36   90.00  1.00 
1 1 1    0   19    6 o 10   31.06    3.05   45.31   90.00    1.35  270.00   49.04  270.00  0.75 
1 1 1    0   19    7 o  8   88.45    1.88   46.09   90.00  133.36   90.00   92.64   90.00  0.98 
1 1 1    0   19    8 o 10   89.97    1.89   92.10  270.00   84.29  270.00   11.36   90.00  1.00 
1 1 1    0   19    9 o 18   75.71    1.93  112.35  270.00   49.59  270.00   52.25   90.00  1.00 
1 1 1    0   19   10 o 15   88.15    2.14   27.88   90.00  139.46   90.00  111.18   90.00  0.95 
1 1 1    0   19   11 o  9  169.74    2.16  181.75   90.00  161.26   90.00   16.96  270.00  1.00 
1 1 1    0   19   12 o 18  146.51    2.86  150.25  270.00  148.05  270.00    3.08  270.00  1.00 
1 1 1    0   19   13 o  1   68.65    2.98   75.41   90.00   66.27   90.00    4.70  270.00  1.00 
1 1 1    0   19   14 o 10    7.09    5.02   12.50   90.00   11.38  270.00   23.89  270.00  0.08 
1 1 1    0   19   15 o  3  313.27    3.75  282.25   90.00  356.01   90.00   85.48   90.00  1.00 
1 1 1    0   19   16 o 17  223.53    2.91  200.48  270.00  249.12  270.00   51.18  270.00  1.00 
1 1 1    0   19   17 o 17  193.94    3.25  171.69   90.00  221.55   90.00   55.22   90.00  1.00 
1 1 1    0   19   18 o 11    6.49    4.57   10.32   90.00    8.26  270.00   17.54  270.00  0.08 
1 1 1    0   19   19 o  3   16.88    6.41   23.10  270.00    6.29   90.00   28.21   90.00  0.46 
1 1 1    0   19   20 o 18    8.64    5.45   22.99  270.00   17.69   90.00   40.03   90.00  0.27 
1 1 1    0   19   21 o  1  101.24    1.89   88.44  270.00  115.76  270.00   29.05  270.00  1.00 
1 1 1    0   19   22 o  4   24.50    4.58    6.89   90.00    5.90   90.00    1.16  270.00  0.26 
1 1 1    0   19   23 o 18    5.26    3.86   13.21   90.00   12.02  270.00   25.24  270.00  0.11 
1 1 1    0   19   24 o 11  216.95    2.86  171.95   90.00  262.17   90.00   90.43   90.00  1.00 
1 1 1    0   19   25 o  2  110.85    1.93   93.58  270.00  127.67  270.00   33.64  270.00  1.00 
1 1 1    0   19   26 o  5    9.00    5.57    7.06  270.00    4.91   90.00   11.97   90.00  0.12 
1 1 1    0   19   27 o  6   13.73    6.00    2.80   90.00    0.73  270.00    3.56  270.00  0.08 
1 1 1    0   19   28 o  6   17.17    5.62   24.65  270.00    0.26   90.00   25.18   90.00  0.72 
1 1 1    0   19   29 o 15   62.26    1.93   42.94   90.00   81.14   90.00   37.76   90.00  1.00 
1 1 1    0   19   30 o  5   90.28    1.78   80.29   90.00   99.55   90.00   18.54   90.00  1.00 
1 1 1    0   19   31 o  1   19.41    4.88    2.81  270.00    2.76  270.00    0.08   90.00  0.14 
1 1 1    0   19   32 o  9   26.81    3.22   22.11   90.00   28.37   90.00    6.12   90.00  0.94 
1 1 1    0   19   33 o 16   45.67    2.69   52.93  270.00   38.12  270.00   15.08   90.00  1.00 
1 1 1    0   19   34 o  7    4.23    3.12   13.78  270.00   12.00   90.00   25.80   90.00  0.21 
1 1 1    0   19   35 o 11   16.20    5.57   12.65   90.00    8.66   90.00    3.95  270.00  0.66 
1 1 1    0   19   36 o 17   67.11    1.69   65.20   90.00   69.51   90.00    4.80   90.00  1.00 
1 1 1    0   19   37 o 11   14.76    5.43    2.05  270.00    2.58  270.00    0.56  270.00  0.16 
1 1 1    0   19   38 o 19   58.65    1.71   61.68  270.00   56.64  270.00    4.02   90.00  1.00 
1 1 1    0   19   39 o  7   48.40    2.16   49.43   90.00   48.38   90.00    0.05  270.00  1.00 
1 1 1    0   19   40 o  9    6.23    4.21    7.03   90.00    2.61  270.00    9.47  270.00  0.34 
1 1 1    0   19   41 o 17   16.62    4.28   16.63   90.00   16.43   90.00    0.24   90.00  0.98 
1 1 1    0   19   42 o 14   19.14    3.98   14.52   90.00   23.69   90.00    9.60   90.00  0.99 
1 1 1    0   19   43 o 17   24.87    2.56   20.93   90.00   29.49   90.00    9.24   90.00  1.00 
1 1 1    0   19   44 o 12   14.13    4.49   12.40  270.00   14.46  270.00    2.49  270.00  0.94 
1 1 1    0   19   45 o  2    7.45    4.36    2.30   90.00    0.43   90.00    1.78  270.00  0.18 
1 1 1    0   19   46 o  9   46.06    1.64   49.58  270.00   44.39  270.00    3.34   90.00  1.00 
1 1 1    0   19   47 o 17   19.10    2.95   19.63  270.00   19.33  270.00    0.47  270.00  1.00 
1 1 1    0   19   48 o 18    4.32    3.02    2.75   90.00    1.24  270.00    3.86  270.00  0.16 
1 1 1    0   19   49 o 16    7.01    4.23    4.10   90.00    0.49   90.00    3.35  270.00  0.31 
1 1 1    0   19   50 o 16    4.24    2.97    2.59   90.00    1.33  270.00    3.72  270.00  0.13 
1 1 1    0   19   51 o 10   18.64    3.49    8.50  270.00   26.79  270.00   19.06  270.00  0.93 
1 1 1    0   19   52 o  6    3.53    2.55    1.45  270.00    0.91   90.00    2.19   90.00  0.05 
1 1 1    0   19   53 o  4    4.50    3.08   12.58   90.00    6.30  270.00   17.09  270.00  0.50 
1 1 1    0   19   54 o  9    6.42    4.01    8.07   90.00    1.33  270.00    8.04  270.00  0.42 
1 1 1    0   19   55 o 15   12.55    3.87    5.75   90.00    8.88   90.00    4.25   90.00  0.54 
1 1 1    0   19   56 o  8    6.28    3.87    5.56  270.00    0.92   90.00    5.24   90.00  0.27 
1 1 1    0   20    0 o 12  150.89    2.97  114.83  180.00  194.80  180.00   87.82  180.00  1.00 
1 1 1    0   20    1 o  5   91.70    1.96   64.18    0.00  116.24    0.00   49.12    0.00  1.00 
1 1 1    0   20    2 o  3  120.89    2.31   90.96    0.00  158.91    0.00   76.06    0.00  1.00 
1 1 1    0   20    3 o  3  150.22    2.09  109.47  180.00  198.01  180.00   95.59  180.00  1.00 
1 1 1    0   20    4 o 19   77.67    1.97   77.88    0.00   78.70    0.00    2.09    0.00  1.00 
1 1 1    0   20    5 o 11   41.14    2.63   13.53  180.00   22.12  180.00    7.26  180.00  0.45 
1 1 1    0   20    6 o  7   67.62    2.03   75.17    0.00   60.73    0.00   13.70  180.00  1.00 
1 1 1    0   20    7 o 11   39.16    2.72   19.88  180.00   20.01  180.00    5.59  180.00  0.44 
1 1 1    0   20    8 o 19   54.73    2.62   74.72    0.00   42.24  360.00   24.60  180.00  1.00 
1 1 1    0   20    9 o  2   11.00    6.75    9.90  360.00    6.97  180.00   15.79  180.00  0.08 
1 1 1    0   20   10 o  5   19.76    7.89   30.43    0.00    9.22  180.00   35.85  180.00  0.44 
1 1 1    0   20   11 o 13  278.27    4.21  260.05    0.00  306.38    0.00   56.23    0.00  1.00 
1 1 1    0   20   12 o  3   58.22    3.11    9.73  180.00   56.70  180.00   45.99  180.00  0.58 
1 1 1    0   20   13 o 16   32.78    3.54   47.10  180.00   14.07  180.00   33.81    0.00  0.94 
1 1 1    0   20   14 o  2  146.01    2.37  152.09  180.00  144.35  180.00    3.31    0.00  1.00 
1 1 1    0   20   15 o  3  130.62    2.78  141.05    0.00  123.19    0.00   14.85  180.00  1.00 
1 1 1    0   20   16 o 15  286.34    4.27  286.81  180.00  295.07  180.00   17.46  180.00  1.00 
1 1 1    0   20   17 o 16  137.24    2.33  122.54  180.00  152.74  180.00   31.01  180.00  1.00 
1 1 1    0   20   18 o  3   25.95    4.93   21.27  180.00   13.64  180.00    7.24    0.00  0.66 
1 1 1    0   20   19 o 16   15.55    6.52   13.19  180.00    3.69    0.00   16.09    0.00  0.28 
1 1 1    0   20   20 o  2    7.26    4.92    8.81  180.00    7.67    0.00   16.88    0.00  0.11 
1 1 1    0   20   21 o 12  124.55    2.32  112.09  180.00  136.99  180.00   24.88  180.00  1.00 
1 1 1    0   20   22 o  6   42.40    3.37   55.89  180.00   28.81  180.00   27.14    0.00  1.00 
1 1 1    0   20   23 o  3  102.45    1.96   74.87  180.00  129.75  180.00   54.60  180.00  1.00 
1 1 1    0   20   24 o 13  142.80    2.05  128.64  180.00  155.86  180.00   26.11  180.00  1.00 
1 1 1    0   20   25 o  1   86.58    1.99   91.63  180.00   80.39  180.00   12.38  360.00  1.00 
1 1 1    0   20   26 o  3   55.61    2.66   70.48    0.00   39.93    0.00   31.35  180.00  1.00 
1 1 1    0   20   27 o 11   59.79    2.23   49.52  360.00   69.55  360.00   19.52  360.00  1.00 
1 1 1    0   20   28 o 10   13.79    6.03   19.41    0.00    4.11  180.00   23.69  180.00  0.56 
1 1 1    0   20   29 o 14   64.13    1.94   73.49  180.00   54.17  180.00   19.91  360.00  1.00 
1 1 1    0   20   30 o 18   30.49    3.00   37.16  180.00   23.40  180.00   14.02  360.00  1.00 
1 1 1    0   20   31 o 18    7.70    4.89   11.99    0.00    7.82  180.00   19.88  180.00  0.27 
1 1 1    0   20   32 o  6   28.76    3.22   45.35    0.00   12.03  360.00   33.45  180.00  1.00 
1 1 1    0   20   33 o 17    7.77    5.06    1.63  180.00    0.90  360.00    2.52  360.00  0.05 
1 1 1    0   20   34 o 17   44.41    2.15   53.30  180.00   35.81  180.00   17.19    0.00  1.00 
1 1 1    0   20   35 o  5   18.93    4.51   16.31  180.00   18.39  180.00    2.23  180.00  0.91 
1 1 1    0   20   36 o 17   31.22    2.82   35.40  360.00   27.55  360.00    7.35  180.00  1.00 
1 1 1    0   20   37 o 10   24.46    3.06   32.01    0.00   17.51    0.00   13.90  180.00  1.00 
1 1 1    0   20   38 o  7    8.85    5.28   16.39  180.00    2.11    0.00   18.16    0.00  0.79 
1 1 1    0   20   39 o 17    8.98    5.32   20.39    0.00    4.04  180.00   23.93  180.00  0.88 
1 1 1    0   20   40 o  6   84.93    1.62   81.17  180.00   90.92  180.00   11.98  180.00  1.00 
1 1 1    0   20   41 o 12    6.34    4.18    0.22    0.00    0.05  180.00    0.27  180.00  0.01 
1 1 1    0   20   42 o 17    5.37    3.70    2.12    0.00    0.85  180.00    2.89  180.00  0.11 
1 1 1    0   20   43 o 14   20.37    3.07   22.24  180.00   19.27  180.00    2.20    0.00  1.00 
1 1 1    0   20   44 o 17    5.72    3.78    0.28    0.00    0.06  180.00    0.34  180.00  0.02 
1 1 1    0   20   45 o  6   28.71    2.19   21.56    0.00   36.66    0.00   15.91    0.00  1.00 
1 1 1    0   20   46 o  2   21.84    2.66   20.84  180.00   23.65  180.00    3.62  180.00  1.00 
1 1 1    0   20   47 o  9    4.97    3.39    2.89  360.00    0.92  180.00    3.67  180.00  0.18 
1 1 1    0   20   48 o 14   15.54    4.33   24.21    0.00    8.40    0.00   14.25  180.00  1.00 
1 1 1    0   20   49 o  9    4.99    3.37    1.68  180.00    0.62    0.00    2.17    0.00  0.09 
1 1 1    0   20   50 f  0   21.56    2.87   10.17  180.00    9.24  180.00    0.00    0.00  0.00 
1 1 1    0   20   51 o 17    5.95    3.77    9.66  180.00    2.57    0.00   11.10    0.00  0.50 
1 1 1    0   20   52 o 16    4.01    2.84    1.02  180.00    0.55    0.00    1.43    0.00  0.04 
1 1 1    0   20   53 o 19    6.59    4.08    3.55  180.00    0.34  360.00    3.29  360.00  0.20 
1 1 1    0   20   54 o  1    6.71    3.92    2.47  180.00    0.15    0.00    2.14    0.00  0.14 
1 1 1    0   20   55 o 17    5.43    3.59    5.31    0.00    1.63  180.00    5.76  180.00  0.23 
1 1 1    0   21    1 o  7  131.46    2.07   87.86  270.00  177.41  270.00   91.89  270.00  1.00 
1 1 1    0   21    2 o 19   90.66    2.06  113.46   90.00   72.63   90.00   36.08  270.00  1.00 
1 1 1    0   21    3 o 13  115.06    2.36  121.14   90.00  114.52   90.00    1.07  270.00  1.00 
1 1 1    0   21    4 o 12  146.76    2.46  142.73  270.00  151.52  270.00    9.52  270.00  1.00 
1 1 1    0   21    5 o 12   38.69    4.61    6.65  270.00   15.77  270.00    7.80  270.00  0.31 
1 1 1    0   21    6 o 10   70.89    4.26   63.60  270.00   84.17  270.00   26.60  270.00  1.00 
1 1 1    0   21    7 o 12  151.05    2.99  135.70   90.00  174.75   90.00   47.40   90.00  1.00 
1 1 1    0   21    8 f  0  100.07    2.79   70.90   90.00   65.23   90.00    0.00    0.00  0.00 
1 1 1    0   21    9 o  5  164.16    2.52  156.07   90.00  171.86   90.00   15.42   90.00  1.00 
1 1 1    0   21   10 o  8   56.98    2.64   51.60   90.00   62.60   90.00   11.36   90.00  1.00 
1 1 1    0   21   11 o  2   45.82    3.01   50.97   90.00   43.44   90.00    4.34  270.00  1.00 
1 1 1    0   21   12 o 15   83.64    2.80  104.12   90.00   63.94   90.00   39.40  270.00  1.00 
1 1 1    0   21   13 o  9   29.42    5.33   14.91  270.00   17.54  270.00    2.58  270.00  0.55 
1 1 1    0   21   14 o 15   33.62    4.41   44.31  270.00   21.65  270.00   22.21   90.00  0.97 
1 1 1    0   21   15 o  4  140.29    2.38  154.97  270.00  130.34  270.00   19.91   90.00  1.00 
1 1 1    0   21   16 o 10   61.41    2.34   48.46  270.00   74.45  270.00   26.09  270.00  1.00 
1 1 1    0   21   17 o  5   87.00    2.09   95.63  270.00   78.41  270.00   17.18   90.00  1.00 
1 1 1    0   21   18 o  4   68.69    3.23   87.45  270.00   50.30  270.00   36.76   90.00  1.00 
1 1 1    0   21   19 o 12   32.54    4.43   25.01  270.00   32.84  270.00    8.34  270.00  0.88 
1 1 1    0   21   20 o  5  134.18    2.42  133.06  270.00  134.89  270.00    1.41  270.00  1.00 
1 1 1    0   21   21 o 10   46.41    2.78   41.53  270.00   50.84  270.00    8.95  270.00  1.00 
1 1 1    0   21   22 o 12   34.21    3.49   32.33  270.00   34.27  270.00    1.63  270.00  0.98 
1 1 1    0   21   23 o 18  143.51    2.07  117.21  270.00  168.40  270.00   49.77  270.00  1.00 
1 1 1    0   21   24 o  3   14.12    6.81    2.88   90.00    0.51  270.00    3.43  270.00  0.09 
1 1 1    0   21   25 o  5  134.47    2.03  124.43  270.00  143.25  270.00   17.56  270.00  1.00 
1 1 1    0   21   26 o  3   56.21    2.41   48.58   90.00   63.39   90.00   14.36   90.00  1.00 
1 1 1    0   21   27 o  8   76.55    2.07   80.79   90.00   71.65   90.00    9.78  270.00  1.00 
1 1 1    0   21   28 o  3   39.92    2.60   40.72  270.00   38.83  270.00    2.18   90.00  1.00 
1 1 1    0   21   29 o 14   30.79    3.14   32.97  270.00   28.21  270.00    4.96   90.00  1.00 
1 1 1    0   21   30 o 15   46.55    2.55   34.14   90.00   58.83   90.00   24.56   90.00  1.00 
1 1 1    0   21   31 o  9   24.25    4.30   24.32   90.00   22.98   90.00    1.33  270.00  0.98 
1 1 1    0   21   32 o 14   26.24    3.68   11.14  270.00   33.36  270.00   22.27  270.00  0.85 
1 1 1    0   21   33 o  6   74.59    1.79   78.96  270.00   70.88  270.00    7.42   90.00  1.00 
1 1 1    0   21   34 o  3   23.64    4.15   17.10   90.00   29.42   90.00   12.53   90.00  0.98 
1 1 1    0   21   35 o 14   35.80    2.72   30.73   90.00   41.38   90.00   11.16   90.00  1.00 
1 1 1    0   21   36 o 19   11.62    5.49   13.05   90.00    5.59   90.00    7.20  270.00  0.79 
1 1 1    0   21   37 o  8   28.48    3.41   24.26   90.00   33.25   90.00    9.55   90.00  1.00 
1 1 1    0   21   38 o 19   11.34    5.96    1.41   90.00    1.26   90.00    0.11  270.00  0.12 
1 1 1    0   21   39 o 15   87.99    1.93   76.83  270.00  101.35  270.00   26.72  270.00  1.00 
1 1 1    0   21   40 o 18   10.52    5.45   10.60   90.00    5.01   90.00    5.26  270.00  0.73 
1 1 1    0   21   41 o 15   11.95    5.12    0.47  270.00    0.74  270.00    0.29  270.00  0.05 
1 1 1    0   21   42 o  2   17.47    4.09   23.52  270.00   12.24  270.00   10.45   90.00  1.00 
1 1 1    0   21   43 o  6   15.37    4.46   12.20   90.00   17.91   90.00    6.16   90.00  0.97 
1 1 1    0   21   44 o  6    5.81    3.82    3.38  270.00    0.49   90.00    3.75   90.00  0.24 
1 1 1    0   21   45 o  6   31.41    2.10   29.95  270.00   34.08  270.00    5.35  270.00  1.00 
1 1 1    0   21   46 o  3   11.84    4.77   12.59  270.00   10.06  270.00    1.86   90.00  0.93 
1 1 1    0   21   47 o  8   15.40    4.52   18.42   90.00   13.46   90.00    3.73  270.00  1.00 
1 1 1    0   21   48 o 17    4.20    2.98    0.17   90.00    0.09  270.00    0.25  270.00  0.01 
1 1 1    0   21   49 o 19   10.48    4.91    1.49  270.00    1.56  270.00    0.21  270.00  0.14 
1 1 1    0   21   50 o 14    6.71    4.05    2.95  270.00    0.15   90.00    2.75   90.00  0.18 
1 1 1    0   21   51 o 14    7.16    4.14    2.25  270.00    0.11  270.00    1.81   90.00  0.14 
1 1 1    0   21   52 o  9    4.26    3.05    2.60  270.00    1.28   90.00    3.44   90.00  0.10 
1 1 1    0   21   53 o  8    3.71    2.68    4.83   90.00    2.69  270.00    6.57  270.00  0.16 
1 1 1    0   21   54 o 13   12.95    4.58    1.67  270.00    2.86  270.00    1.56  270.00  0.16 
1 1 1    0   22    0 x  6       ?       ?  106.93    0.00  104.05    0.00    0.00    0.00  0.00 
1 1 1    0   22    1 o 15   78.07    4.66   70.93  360.00   88.30  360.00   20.46  360.00  1.00 
1 1 1    0   22    2 o  7   44.27    5.93   97.60    0.00    7.29  180.00  103.13  180.00  1.00 
1 1 1    0   22    3 o 14   21.30    9.45    9.40  180.00    0.80  180.00    5.41    0.00  0.16 
1 1 1    0   22    4 f  0   36.14    4.03   29.68  180.00   28.18  180.00    0.00    0.00  0.00 
1 1 1    0   22    5 o 14  175.30    2.65  194.47    0.00  165.01    0.00   20.59  180.00  1.00 
1 1 1    0   22    6 o 18   40.11    3.53   28.24    0.00   46.25  360.00   19.39  360.00  0.91 
1 1 1    0   22    7 o  7   35.11    3.91   13.34    0.00   28.33    0.00   14.63    0.00  0.60 
1 1 1    0   22    8 o  9  179.73    3.26  173.69  180.00  188.77  180.00   18.07  180.00  1.00 
1 1 1    0   22    9 o 17   99.69    2.88  101.20  180.00   98.90  180.00    1.58  360.00  1.00 
1 1 1    0   22   10 o 15   63.36    3.24   59.08  180.00   68.07  180.00    9.41  180.00  1.00 
1 1 1    0   22   11 o  2   20.64    7.26   16.70  180.00    2.40  180.00   15.07    0.00  0.48 
1 1 1    0   22   12 o  3   86.67    2.16   98.32    0.00   78.46  360.00   16.42  180.00  1.00 
1 1 1    0   22   13 o 11   39.24    4.00   21.15    0.00   47.22    0.00   26.12    0.00  0.87 
1 1 1    0   22   14 o  7  123.64    3.06  118.88  180.00  129.08  180.00   10.89  180.00  1.00 
1 1 1    0   22   15 x  8       ?       ?    9.60    0.00    8.84    0.00    0.00    0.00  0.00 
1 1 1    0   22   16 o  3   92.39    2.49   88.51    0.00   96.39    0.00    7.99    0.00  1.00 
1 1 1    0   22   17 o  9   57.69    2.98   78.60    0.00   36.80    0.00   41.78  180.00  1.00 
1 1 1    0   22   18 o 11   48.78    2.80   72.80  180.00   24.22  180.00   49.12    0.00  1.00 
1 1 1    0   22   19 o 11  115.33    2.06  118.06    0.00  111.36    0.00    7.94  180.00  1.00 
1 1 1    0   22   20 f  0   16.97    6.91   17.25    0.00   17.47    0.00    0.00    0.00  0.00 
1 1 1    0   22   21 o 17    7.34    5.00    0.48  180.00    0.37    0.00    0.85    0.00  0.01 
1 1 1    0   22   22 o 12   34.79    3.52   11.38  180.00   38.94  180.00   27.44  180.00  0.72 
1 1 1    0   22   23 o 18   29.32    4.11   16.59    0.00   31.67    0.00   14.91    0.00  0.83 
1 1 1    0   22   24 o  7   51.52    2.62   43.26    0.00   59.41  360.00   15.77  360.00  1.00 
1 1 1    0   22   25 o  9  134.98    2.07  123.13  180.00  145.87  180.00   21.79  180.00  1.00 
1 1 1    0   22   26 o 14   20.59    6.33   48.12    0.00    7.64  180.00   56.08  180.00  0.99 
1 1 1    0   22   27 o  5   40.30    3.08   13.52    0.00   62.15    0.00   48.56    0.00  0.94 
1 1 1    0   22   28 o  6   54.63    2.45   43.92  180.00   65.20  180.00   21.12  180.00  1.00 
1 1 1    0   22   29 o 12   16.14    6.02    7.21    0.00    5.16    0.00    2.06  180.00  0.38 
1 1 1    0   22   30 o  8   28.07    3.76   44.45    0.00   11.87  360.00   32.41  180.00  1.00 
1 1 1    0   22   31 o  6   35.78    3.05   28.15  180.00   43.62  180.00   15.68  180.00  1.00 
1 1 1    0   22   32 o 17   47.56    2.45   42.21    0.00   53.39    0.00   11.66    0.00  1.00 
1 1 1    0   22   33 o 12    4.97    3.59    4.23  360.00    2.77  180.00    6.94  180.00  0.14 
1 1 1    0   22   34 o  1   13.41    5.69   18.09  180.00    7.25  180.00   10.49    0.00  0.93 
1 1 1    0   22   35 o 10   24.11    3.26   17.74    0.00   30.80    0.00   13.45    0.00  1.00 
1 1 1    0   22   36 o 13    9.49    5.66    8.43  180.00    1.83  180.00    6.39    0.00  0.53 
1 1 1    0   22   37 o 19   13.28    6.27   16.86  180.00    8.17  180.00    8.23    0.00  0.92 
1 1 1    0   22   38 f  0   12.31    5.51    4.38    0.00    4.25    0.00    0.00    0.00  0.00 
1 1 1    0   22   39 o 16   15.37    5.54   12.09  360.00   16.41  360.00    4.72  360.00  0.91 
1 1 1    0   22   40 o  7    9.28    5.01   10.42    0.00    3.19    0.00    6.87  180.00  0.71 
1 1 1    0   22   41 o  1    4.88    3.42    5.28  180.00    2.32    0.00    7.41    0.00  0.28 
1 1 1    0   22   42 o 10   14.70    4.77   18.66  180.00   11.27  180.00    6.70    0.00  0.99 
1 1 1    0   22   43 o  4    8.41    4.71    9.82    0.00    3.00    0.00    6.44  180.00  0.74 
1 1 1    0   22   44 o 11   23.86    2.69   19.70    0.00   28.90  360.00   10.08  360.00  1.00 
1 1 1    0   22   45 o  5   13.00    4.83   12.37  360.00   12.76  360.00    1.10  360.00  0.94 
1 1 1    0   22   46 o 13    6.58    4.21    3.95  180.00    0.10    0.00    3.77    0.00  0.27 
1 1 1    0   22   47 o 11    3.51    2.58    5.07    0.00    3.24  180.00    7.89  180.00  0.20 
1 1 1    0   22   48 o 12    6.88    4.31    8.60  180.00    0.79    0.00    8.54    0.00  0.51 
1 1 1    0   22   49 o 12    5.72    3.74    0.31    0.00    0.08  180.00    0.35  180.00  0.02 
1 1 1    0   22   50 o 12   13.41    4.46   11.16    0.00   13.49    0.00    4.00    0.00  0.86 
1 1 1    0   22   51 o  4    7.74    4.58   10.41  180.00    0.29  180.00    8.30  360.00  0.57 
1 1 1    0   22   52 o 10    6.37    4.11    9.18  180.00    1.73    0.00    9.07    0.00  0.44 
1 1 1    0   22   53 o  3    7.75    4.51   10.58    0.00    0.30    0.00    7.90  180.00  0.55 
1 1 1    0   23    1 o  8  177.49    2.42  198.81   90.00  160.70   90.00   33.59  270.00  1.00 
1 1 1    0   23    2 o 17  209.78    3.65  177.40   90.00  245.90   90.00   72.23   90.00  1.00 
1 1 1    0   23    3 o 15   51.05    4.28   15.74   90.00   67.20   90.00   53.61   90.00  0.79 
1 1 1    0   23    4 o 14   14.43    8.15   20.19  270.00    8.37   90.00   27.95   90.00  0.39 
1 1 1    0   23    5 o 10   14.51    8.31   19.15   90.00    8.29  270.00   28.06  270.00  0.40 
1 1 1    0   23    6 o  1  201.79    2.92  174.10   90.00  232.30   90.00   61.00   90.00  1.00 
1 1 1    0   23    7 o 17   43.90    3.91   40.54  270.00   45.87  270.00    4.42  270.00  0.99 
1 1 1    0   23    8 o  2   10.89    6.81   43.90  270.00   29.30   90.00   72.18   90.00  0.62 
1 1 1    0   23    9 x  0       ?       ?   78.80   90.00   79.75   90.00    0.00    0.00  0.00 
1 1 1    0   23   10 o  4  122.21    3.13  114.65  270.00  129.91  270.00   15.39  270.00  1.00 
1 1 1    0   23   11 o 16   17.30    8.25   55.58  270.00   23.65   90.00   78.77   90.00  0.91 
1 1 1    0   23   12 o 18   31.86    5.67   14.44  270.00   27.59  270.00   13.42  270.00  0.66 
1 1 1    0   23   13 o 17   84.41    2.69  102.47   90.00   66.48   90.00   35.86  270.00  1.00 
1 1 1    0   23   14 o  2   38.15    4.36   54.34  270.00   21.59  270.00   33.06   90.00  1.00 
1 1 1    0   23   15 o  5   91.02    2.21   90.47  270.00   90.77  270.00    0.50   90.00  1.00 
1 1 1    0   23   16 o  4   22.01    6.43   25.17   90.00    9.50   90.00   15.99  270.00  0.79 
1 1 1    0   23   17 o  1   90.15    2.20   76.40  270.00  102.97  270.00   25.65  270.00  1.00 
1 1 1    0   23   18 o 19   51.41    2.81   32.77   90.00   69.58   90.00   36.44   90.00  1.00 
1 1 1    0   23   19 o 14   31.97    4.08   19.78  270.00   37.30  270.00   17.31  270.00  0.90 
1 1 1    0   23   20 o  7   83.49    2.22   87.08   90.00   79.04   90.00    8.89  270.00  1.00 
1 1 1    0   23   21 o  7   60.51    2.50   55.55  270.00   64.97  270.00    8.91  270.00  1.00 
1 1 1    0   23   22 o  4   14.60    6.94   12.81  270.00    0.41   90.00   13.32   90.00  0.43 
1 1 1    0   23   23 o  9   68.45    2.28   61.51  270.00   74.95  270.00   13.00  270.00  1.00 
1 1 1    0   23   24 o  9   71.11    2.35   74.95  270.00   66.80  270.00    8.62   90.00  1.00 
1 1 1    0   23   25 o  2    4.31    3.22    5.40   90.00    4.77  270.00   10.20  270.00  0.08 
1 1 1    0   23   26 o 13   13.98    6.88    6.86  270.00    1.28  270.00    5.59   90.00  0.29 
1 1 1    0   23   27 o 16   28.20    4.37   26.54  270.00   29.48  270.00    2.96  270.00  0.99 
1 1 1    0   23   28 f  0   77.45    2.47   63.30   90.00   63.03   90.00    0.00    0.00  0.00 
1 1 1    0   23   29 o  5   49.00    3.02   48.03   90.00   50.35   90.00    2.70   90.00  1.00 
1 1 1    0   23   30 o 12   26.04    3.58   35.29  270.00   17.18  270.00   17.70   90.00  1.00 
1 1 1    0   23   31 o  5   28.02    3.54   30.66   90.00   25.85   90.00    4.35  270.00  1.00 
1 1 1    0   23   32 o 17   29.86    3.38   38.33   90.00   22.10   90.00   15.51  270.00  1.00 
1 1 1    0   23   33 o 18   15.21    5.65    3.38  270.00    7.33  270.00    4.02  270.00  0.35 
1 1 1    0   23   34 o 18    5.99    4.11    2.21  270.00    0.85   90.00    3.01   90.00  0.11 
1 1 1    0   23   35 o  2   12.79    6.37   18.60  270.00    5.78  270.00   12.32   90.00  0.93 
1 1 1    0   23   36 o  4   36.98    2.51   44.21   90.00   31.05   90.00   11.86  270.00  1.00 
1 1 1    0   23   37 o 11    7.45    4.70   14.15  270.00    2.78   90.00   16.49   90.00  0.73 
1 1 1    0   23   38 o  9   10.00    5.49   13.07  270.00    3.58  270.00    9.05   90.00  0.81 
1 1 1    0   23   39 o 11    8.50    4.94   17.51  270.00    1.75   90.00   18.64   90.00  0.89 
1 1 1    0   23   40 o  7   12.44    5.34   10.50  270.00   11.16  270.00    1.04  270.00  0.86 
1 1 1    0   23   41 o  8   16.64    4.73   17.54  270.00   16.29  270.00    0.58   90.00  1.00 
1 1 1    0   23   42 o 17   18.88    4.11    7.12   90.00   28.54   90.00   21.70   90.00  0.94 
1 1 1    0   23   43 o  5   20.63    3.51   10.12   90.00   31.27   90.00   21.66   90.00  0.99 
1 1 1    0   23   44 f  0    7.36    4.58    8.16  270.00    7.65  270.00    0.00    0.00  0.00 
1 1 1    0   23   45 o 19    9.11    5.02    0.89   90.00    0.60   90.00    0.22  270.00  0.08 
1 1 1    0   23   46 o  8    7.60    4.90    8.00   90.00    0.42   90.00    6.88  270.00  0.51 
1 1 1    0   23   47 o  3    3.31    2.46    0.96   90.00    0.63  270.00    1.49  270.00  0.03 
1 1 1    0   23   48 f  0    4.69    3.27    2.04   90.00    1.77   90.00    0.00    0.00  0.00 
1 1 1    0   23   49 o 10    4.45    3.15   11.89   90.00    5.95  270.00   15.99  270.00  0.46 
1 1 1    0   23   50 o 14   18.22    4.33   11.40  270.00   24.79  270.00   15.44  270.00  0.94 
1 1 1    0   23   51 f  0   10.49    5.13    0.28   90.00    0.22   90.00    0.00    0.00  0.00 
1 1 1    0   23   52 o 16    5.08    3.45    4.36   90.00    1.55  270.00    4.91  270.00  0.18 
1 1 1    0   24    0 o 10  259.84    5.97  253.29  180.00  267.40  180.00   15.13  180.00  1.00 
1 1 1    0   24    1 o 12  155.61    2.79  142.25  180.00  169.34  180.00   27.47  180.00  1.00 
1 1 1    0   24    2 o  5   58.88    3.78   78.77  180.00   39.57  180.00   38.62    0.00  1.00 
1 1 1    0   24    3 f  0   29.27    7.33    2.18  180.00    2.33  180.00    0.00    0.00  0.00 
1 1 1    0   24    4 f  0  127.93    2.68  110.74    0.00  110.64    0.00    0.00    0.00  0.00 
1 1 1    0   24    5 o  6    7.16    5.16   18.02  180.00   15.31    0.00   33.94    0.00  0.23 
1 1 1    0   24    6 o 15   39.36    4.73   44.84  180.00   33.81  180.00   10.82    0.00  1.00 
1 1 1    0   24    7 o 11  176.60    3.48  162.24  180.00  190.33  180.00   27.47  180.00  1.00 
1 1 1    0   24    8 o 16   81.33    2.96   71.91  180.00   90.20  180.00   17.74  180.00  1.00 
1 1 1    0   24    9 o  4   84.14    2.86   92.81  360.00   74.78  360.00   18.72  180.00  1.00 
1 1 1    0   24   10 o  9    9.93    6.59   10.43  180.00    6.69    0.00   17.20    0.00  0.19 
1 1 1    0   24   11 x  4       ?       ?   98.57    0.00   99.75    0.00    0.00    0.00  0.00 
1 1 1    0   24   12 o  9   38.91    4.53   34.33  180.00   42.46  180.00    7.70  180.00  0.99 
1 1 1    0   24   13 o  1   66.89    3.03   67.39    0.00   65.59    0.00    2.60  180.00  1.00 
1 1 1    0   24   14 o 16   43.92    3.94   25.60  180.00   60.74  180.00   34.85  180.00  0.99 
1 1 1    0   24   15 o 18   17.15    8.07   35.26    0.00    6.63  180.00   42.26  180.00  0.85 
1 1 1    0   24   16 o 17   81.54    2.41   68.52    0.00   93.86    0.00   24.65    0.00  1.00 
1 1 1    0   24   17 o  4   34.11    4.17   32.88  180.00   34.46  180.00    1.27  180.00  0.99 
1 1 1    0   24   18 o  6   11.73    6.75    1.54  180.00    0.55  360.00    2.11  360.00  0.04 
1 1 1    0   24   19 o 15   19.91    7.02   18.67  180.00    9.96  180.00    8.85    0.00  0.72 
1 1 1    0   24   20 o 12   10.57    6.42   13.98  180.00    6.27    0.00   20.35    0.00  0.37 
1 1 1    0   24   21 o 16   54.84    3.93   49.59  180.00   59.77  180.00    9.86  180.00  1.00 
1 1 1    0   24   22 o 19   68.87    3.42   79.87    0.00   57.42    0.00   22.91  180.00  1.00 
1 1 1    0   24   23 o 10   27.29    7.11   28.22  360.00   25.23  360.00    3.09  180.00  0.98 
1 1 1    0   24   24 o 10   12.21    6.71    6.05  180.00    0.21    0.00    6.27    0.00  0.24 
1 1 1    0   24   25 o  4   21.28    6.28    8.34  180.00   15.91  180.00    7.60  180.00  0.57 
1 1 1    0   24   26 o  2    9.75    6.20   30.07    0.00   13.81  180.00   43.71  180.00  0.83 
1 1 1    0   24   27 f  0   26.41    5.84   26.67  180.00   26.44  180.00    0.00    0.00  0.00 
1 1 1    0   24   28 o  1   22.17    5.63   30.28  180.00   14.35  180.00   15.56    0.00  1.00 
1 1 1    0   24   29 o 16   48.42    2.65   43.57  180.00   53.95  180.00   11.06  180.00  1.00 
1 1 1    0   24   30 o  5   43.74    3.67   33.90  180.00   54.22  180.00   20.97  180.00  1.00 
1 1 1    0   24   31 o 10   18.24    5.50   15.28  180.00   20.23  180.00    5.28  180.00  0.96 
1 1 1    0   24   32 o 10    6.51    4.39    5.81  180.00    1.81  360.00    7.48  360.00  0.30 
1 1 1    0   24   33 o 19   10.60    6.17    3.10  180.00    1.90  180.00    1.11    0.00  0.23 
1 1 1    0   24   34 o 15   16.15    6.66    5.67    0.00   12.95    0.00    7.44    0.00  0.57 
1 1 1    0   24   35 o  5   50.33    2.16   47.27  180.00   54.88  180.00    9.10  180.00  1.00 
1 1 1    0   24   36 o  1   15.28    6.13   19.10    0.00   11.54    0.00    6.92  180.00  0.98 
1 1 1    0   24   37 o 15    9.35    5.45    6.68  180.00    3.07  180.00    3.38    0.00  0.51 
1 1 1    0   24   38 o  2   24.83    3.19   20.35  360.00   30.04  360.00   10.43  360.00  1.00 
1 1 1    0   24   39 o 14    5.55    3.86    2.14  360.00    0.51  180.00    2.57  180.00  0.14 
1 1 1    0   24   40 o 11   31.31    2.65   32.45    0.00   31.42    0.00    0.22    0.00  1.00 
1 1 1    0   24   41 o  8    4.47    3.24    1.36  180.00    0.56    0.00    1.86    0.00  0.08 
1 1 1    0   24   42 o  5    8.61    4.97    6.02  180.00    2.96  180.00    2.72    0.00  0.50 
1 1 1    0   24   43 o  8   14.26    5.45   11.34    0.00   15.44    0.00    4.87    0.00  0.91 
1 1 1    0   24   44 o  9    4.35    3.13   11.48    0.00    6.15  180.00   16.71  180.00  0.51 
1 1 1    0   24   45 x  0       ?       ?    4.19  180.00    3.80  180.00    0.00    0.00  0.00 
1 1 1    0   24   46 f  0   17.58    4.68   19.70  180.00   17.42  180.00    0.00    0.00  0.00 
1 1 1    0   24   47 o 17   11.28    5.06    6.92  180.00    6.82  180.00    0.86  180.00  0.57 
1 1 1    0   24   48 o 16    5.65    3.78    7.12  180.00    2.10    0.00    8.05    0.00  0.34 
1 1 1    0   24   49 o 13    8.76    5.01    5.00    0.00    1.59    0.00    2.47  180.00  0.32 
1 1 1    0   24   50 o  4    7.49    4.64   10.37  180.00    0.24    0.00    8.42    0.00  0.53 
1 1 1    0   25    1 o 16  101.75    2.42  112.43  270.00   89.65  270.00   24.20   90.00  1.00 
1 1 1    0   25    2 o 19   14.82    7.80    8.31   90.00    1.58  270.00   10.00  270.00  0.23 
1 1 1    0   25    3 o  6   26.14    7.25    1.28   90.00    2.10   90.00    0.81   90.00  0.07 
1 1 1    0   25    4 o  2   10.93    7.07   26.85   90.00   15.80  270.00   42.97  270.00  0.52 
1 1 1    0   25    5 o  3   80.76    3.03   87.37   90.00   73.09   90.00   15.33  270.00  1.00 
1 1 1    0   25    6 o  2   32.05    5.46   43.14  270.00   20.05  270.00   23.61   90.00  0.99 
1 1 1    0   25    7 o  7  130.26    2.36  130.19  270.00  128.83  270.00    2.87   90.00  1.00 
1 1 1    0   25    8 o  1  166.68    2.43  175.13  270.00  156.25  270.00   20.86   90.00  1.00 
1 1 1    0   25    9 o  3   49.46    3.54   41.63   90.00   56.83   90.00   14.74   90.00  1.00 
1 1 1    0   25   10 o 10  137.37    2.65  114.27   90.00  159.26   90.00   43.78   90.00  1.00 
1 1 1    0   25   11 o  7   68.18    2.75   79.38  270.00   56.18  270.00   24.00   90.00  1.00 
1 1 1    0   25   12 o 11   68.29    2.68   68.27   90.00   67.65   90.00    1.28  270.00  1.00 
1 1 1    0   25   13 f  0   55.19    3.10   27.88   90.00   28.13   90.00    0.00    0.00  0.00 
1 1 1    0   25   14 o  5   15.92    8.16   19.02   90.00    0.13  270.00   19.31  270.00  0.60 
1 1 1    0   25   15 o  7   18.46    8.39   24.86  270.00    4.09  270.00   20.97   90.00  0.79 
1 1 1    0   25   16 o  7   33.47    5.63   32.87  270.00   33.43  270.00    0.32  270.00  0.99 
1 1 1    0   25   17 o  7   15.43    8.14   13.87   90.00    1.29   90.00   12.67  270.00  0.49 
1 1 1    0   25   18 x 10       ?       ?   45.70  270.00   45.98  270.00    0.00    0.00  0.00 
1 1 1    0   25   19 o  5   79.91    3.31   83.36  270.00   76.01  270.00    7.80   90.00  1.00 
1 1 1    0   25   20 o  6   29.54    5.98   24.84   90.00   33.08   90.00    8.16   90.00  0.98 
1 1 1    0   25   21 o  9   25.96    6.76   13.63   90.00   29.04   90.00   15.40   90.00  0.82 
1 1 1    0   25   22 o 15   37.22    4.27   46.62  270.00   27.92  270.00   18.61   90.00  1.00 
1 1 1    0   25   23 o  2   15.14    7.15   28.18   90.00    0.19  270.00   28.23  270.00  0.92 
1 1 1    0   25   24 o  4   48.45    3.41   45.07  270.00   52.17  270.00    7.44  270.00  1.00 
1 1 1    0   25   25 o  6   36.44    4.25   31.05  270.00   42.17  270.00   11.45  270.00  1.00 
1 1 1    0   25   26 o 16   18.25    6.84   18.03   90.00   16.25   90.00    1.53  270.00  0.93 
1 1 1    0   25   27 o  6    5.82    4.19    0.16  270.00    0.08   90.00    0.23   90.00  0.01 
1 1 1    0   25   28 o  2    8.14    5.47   14.20  270.00    2.96   90.00   16.88   90.00  0.67 
1 1 1    0   25   29 o  4   33.52    4.07   33.78  270.00   33.99  270.00    0.95  270.00  1.00 
1 1 1    0   25   30 o 15   30.03    3.81   33.41  270.00   27.46  270.00    5.14   90.00  1.00 
1 1 1    0   25   31 o 13   11.29    6.48   13.05  270.00    4.82  270.00    7.89   90.00  0.78 
1 1 1    0   25   32 o  1    9.44    5.91    6.55   90.00    1.93   90.00    4.44  270.00  0.44 
1 1 1    0   25   33 o 15   16.12    6.07   13.52  270.00   17.03  270.00    3.94  270.00  0.93 
1 1 1    0   25   34 o  9   28.17    3.40   18.61  270.00   38.35  270.00   20.35  270.00  1.00 
1 1 1    0   25   35 o  8    5.49    3.92    6.50   90.00    2.42  270.00    8.69  270.00  0.35 
1 1 1    0   25   36 o 14   16.70    5.66   17.15  270.00   16.52  270.00    0.01   90.00  0.99 
1 1 1    0   25   37 f  0    5.78    4.02    1.33   90.00    1.28   90.00    0.00    0.00  0.00 
1 1 1    0   25   38 o 11    9.71    5.45   10.08  270.00    5.25  270.00    4.44   90.00  0.77 
1 1 1    0   25   39 o  4   35.48    2.64   33.98   90.00   38.36   90.00    5.76   90.00  1.00 
1 1 1    0   25   40 o 16    5.61    3.90    2.41  270.00    0.45   90.00    2.73   90.00  0.16 
1 1 1    0   25   41 o 18    7.57    4.74    4.49   90.00    0.98   90.00    3.22  270.00  0.34 
1 1 1    0   25   42 o 16    6.19    4.20    3.46  270.00    0.47   90.00    3.67   90.00  0.22 
1 1 1    0   25   43 o  3    4.67    3.46   18.41   90.00   10.10  270.00   26.91  270.00  0.72 
1 1 1    0   25   44 o  4    8.11    4.97    6.46   90.00    1.19   90.00    4.60  270.00  0.43 
1 1 1    0   25   45 o  3   11.96    5.43   17.91  270.00    6.84  270.00    8.80   90.00  0.94 
1 1 1    0   25   46 o  9   27.69    2.71   22.43  270.00   36.31  270.00   17.24  270.00  1.00 
1 1 1    0   25   47 o  7    9.18    4.99    3.55  270.00    1.66  270.00    1.28   90.00  0.25 
1 1 1    0   25   48 o 18    5.39    3.77    7.63   90.00    2.55  270.00    8.68  270.00  0.33 
1 1 1    0   25   49 f  0    9.23    5.25   16.19  270.00   12.63  270.00    0.00    0.00  0.00 
1 1 1    0   26    0 o 10   15.25    8.87   15.33    0.00    7.52  180.00   23.00  180.00  0.26 
1 1 1    0   26    1 o  2   15.89    8.54    1.94  180.00    0.12  180.00    1.84    0.00  0.07 
1 1 1    0   26    2 o  8   89.76    2.63   73.29    0.00  105.53  360.00   31.52  360.00  1.00 
1 1 1    0   26    3 o 16   91.44    2.62   94.07  180.00   87.90  180.00    7.07    0.00  1.00 
1 1 1    0   26    4 o 19   38.57    5.43   49.16    0.00   27.50  360.00   22.13  180.00  1.00 
1 1 1    0   26    5 o 18   11.65    7.42    9.70  180.00    3.96  360.00   13.75  360.00  0.25 
1 1 1    0   26    6 o  1   17.18    8.41    8.17  180.00    2.09  180.00    6.15    0.00  0.30 
1 1 1    0   26    7 o 13   90.13    2.58   85.68    0.00   93.83    0.00    7.39    0.00  1.00 
1 1 1    0   26    8 f  0   82.78    2.60   75.20    0.00   75.83    0.00    0.00    0.00  0.00 
1 1 1    0   26    9 o 10   77.32    2.65   96.84  360.00   57.02  360.00   40.62  180.00  1.00 
1 1 1    0   26   10 o 14   43.83    3.76   26.09    0.00   61.03    0.00   34.74    0.00  1.00 
1 1 1    0   26   11 o 11   67.06    2.76   58.54  180.00   75.15  180.00   16.18  180.00  1.00 
1 1 1    0   26   12 o  4   35.51    4.41   32.93  180.00   37.69  180.00    4.53  180.00  1.00 
1 1 1    0   26   13 o  1   37.28    4.22   27.14  180.00   46.87  180.00   19.55  180.00  1.00 
1 1 1    0   26   14 o  1   14.90    8.15   18.37  360.00    0.12  360.00   18.37  180.00  0.62 
1 1 1    0   26   15 o  9   48.85    3.51   59.84  360.00   37.54  360.00   22.62  180.00  1.00 
1 1 1    0   26   16 o 19   43.49    3.69   46.35    0.00   40.47    0.00    6.05  180.00  1.00 
1 1 1    0   26   17 o 13    8.31    5.65   12.61    0.00    6.98  180.00   19.61  180.00  0.34 
1 1 1    0   26   18 o  1   12.95    7.20    3.38  180.00    0.38  180.00    3.00    0.00  0.15 
1 1 1    0   26   19 o  3   39.76    3.78   37.19  360.00   42.44  360.00    5.37  360.00  1.00 
1 1 1    0   26   20 f  0   47.59    3.23   59.56    0.00   59.24    0.00    0.00    0.00  0.00 
1 1 1    0   26   21 o  1   18.98    8.02    5.53  180.00    9.17  180.00    3.69  180.00  0.39 
1 1 1    0   26   22 o 10   57.74    3.27   53.23  180.00   62.82  180.00   10.16  180.00  1.00 
1 1 1    0   26   23 o 18   69.10    2.94   72.20    0.00   66.98    0.00    4.26  180.00  1.00 
1 1 1    0   26   24 o  7    7.02    4.99   16.61    0.00    7.43  180.00   23.77  180.00  0.63 
1 1 1    0   26   25 o  1   28.68    6.23   29.54    0.00   28.39    0.00    0.59  180.00  1.00 
1 1 1    0   26   26 o  1   18.63    7.65    9.46  180.00   19.80  180.00   10.53  180.00  0.78 
1 1 1    0   26   27 o  5   34.33    4.42   41.44  180.00   28.16  180.00   12.33    0.00  1.00 
1 1 1    0   26   28 o 18   45.26    3.50   48.73    0.00   43.02  360.00    4.48  180.00  1.00 
1 1 1    0   26   29 o 16   34.68    4.39   37.01    0.00   33.37    0.00    2.63  180.00  1.00 
1 1 1    0   26   30 o  7   15.19    7.92   10.69  180.00   13.04  180.00    2.66  180.00  0.77 
1 1 1    0   26   31 o 18   24.22    6.37   26.77  180.00   22.52  180.00    3.39  360.00  1.00 
1 1 1    0   26   32 o  5   37.81    2.97   33.84    0.00   42.92  360.00   10.21  360.00  1.00 
1 1 1    0   26   33 o  6    6.07    4.29    3.78  360.00    0.91  180.00    4.56  180.00  0.23 
1 1 1    0   26   34 o  5    7.11    4.79   11.21    0.00    1.39  180.00   12.19  180.00  0.66 
1 1 1    0   26   35 o  9   11.56    6.01   11.81    0.00    8.29    0.00    3.09  180.00  0.85 
1 1 1    0   26   36 o 13    5.38    3.84    6.68  180.00    1.94    0.00    8.36    0.00  0.42 
1 1 1    0   26   37 o 14    7.99    5.05    3.31    0.00    1.53    0.00    1.65  180.00  0.30 
1 1 1    0   26   38 o 13    6.43    4.38    1.86    0.00    0.03    0.00    1.73  180.00  0.14 
1 1 1    0   26   39 o 10    9.16    5.36    2.21    0.00    1.57    0.00    0.50  180.00  0.20 
1 1 1    0   26   40 o  5    8.86    5.43   19.23  180.00    1.52    0.00   19.38    0.00  0.92 
1 1 1    0   26   41 x 13       ?       ?   15.60    0.00   14.31    0.00    0.00    0.00  0.00 
1 1 1    0   26   42 x 15       ?       ?   11.53  180.00   10.43  180.00    0.00    0.00  0.00 
1 1 1    0   26   43 o 15    4.98    3.60    4.74  180.00    1.95    0.00    6.13    0.00  0.22 
1 1 1    0   26   44 o  5    5.75    3.98    5.69    0.00    1.58  180.00    6.48  180.00  0.29 
1 1 1    0   26   45 o  5   20.39    4.26   20.54    0.00   23.50    0.00    6.28    0.00  1.00 
1 1 1    0   26   46 o 17    4.39    3.18    3.14  180.00    1.48  360.00    4.04  360.00  0.12 
1 1 1    0   26   47 o  4    6.41    4.32    3.14  180.00    0.48    0.00    2.97    0.00  0.16 
1 1 1    0   26   48 o 17   13.44    5.82   15.64    0.00   11.66    0.00    0.38  180.00  0.88 
1 1 1    0   27    1 o  2   15.85    8.05   17.68   90.00    1.55   90.00   16.26  270.00  0.61 
1 1 1    0   27    2 o 10   64.40    3.10   70.98  270.00   57.34  270.00   14.12   90.00  1.00 
1 1 1    0   27    3 o 18   67.53    3.02   78.39   90.00   56.16   90.00   22.76  270.00  1.00 
1 1 1    0   27    4 o 16   62.22    3.21   51.35  270.00   72.74  270.00   21.05  270.00  1.00 
1 1 1    0   27    5 o 11   60.75    3.25   53.12   90.00   68.03   90.00   14.58   90.00  1.00 
1 1 1    0   27    6 o  6   27.19    7.15   14.80   90.00   28.67   90.00   13.78   90.00  0.80 
1 1 1    0   27    7 f  0   57.41    3.32   67.11   90.00   67.51   90.00    0.00    0.00  0.00 
1 1 1    0   27    8 o 14   59.02    3.26   54.33   90.00   63.39   90.00    8.75   90.00  1.00 
1 1 1    0   27    9 o  8   41.06    5.28   61.23   90.00   20.56   90.00   40.99  270.00  1.00 
1 1 1    0   27   10 o  9   62.93    4.42   21.94   90.00  103.79   90.00   81.76   90.00  1.00 
1 1 1    0   27   11 o 19   80.44    3.82   58.44  270.00  102.25  270.00   43.64  270.00  1.00 
1 1 1    0   27   12 o 14    4.88    3.65    4.69  270.00    3.90   90.00    8.60   90.00  0.08 
1 1 1    0   27   13 o 15   10.19    6.49    7.28  270.00    2.26   90.00    9.54   90.00  0.25 
1 1 1    0   27   14 o  5   41.55    3.83   27.53   90.00   55.59   90.00   28.11   90.00  1.00 
1 1 1    0   27   15 o  7   71.23    2.70   74.63   90.00   68.09   90.00    6.28  270.00  1.00 
1 1 1    0   27   16 o 15   23.85    7.02    4.44  270.00   13.93  270.00    9.52  270.00  0.38 
1 1 1    0   27   17 o 18   15.91    7.56    1.52  270.00    1.52  270.00    0.01  270.00  0.10 
1 1 1    0   27   18 o 12   33.06    4.43   23.97   90.00   42.34   90.00   18.60   90.00  1.00 
1 1 1    0   27   19 o 19   15.36    7.56   27.52   90.00    2.22   90.00   24.97  270.00  0.96 
1 1 1    0   27   20 o  5    9.58    6.36    0.84  270.00    0.00  270.00    0.83   90.00  0.04 
1 1 1    0   27   21 o 16   30.16    6.24   28.55  270.00   32.25  270.00    4.18  270.00  1.00 
1 1 1    0   27   22 o  8   54.15    2.99   56.01   90.00   53.36   90.00    1.59  270.00  1.00 
1 1 1    0   27   23 o 18   19.43    7.19   22.39  270.00   16.58  270.00    5.34   90.00  0.99 
1 1 1    0   27   24 o  3   24.04    7.00   21.36   90.00   27.08   90.00    6.20   90.00  1.00 
1 1 1    0   27   25 f  0   10.16    6.45    7.86   90.00    7.66   90.00    0.00    0.00  0.00 
1 1 1    0   27   26 o 19    7.11    4.96   12.89   90.00    3.64  270.00   16.18  270.00  0.63 
1 1 1    0   27   27 o  4   24.81    6.93   27.30   90.00   23.10   90.00    3.42  270.00  1.00 
1 1 1    0   27   28 o  7   11.54    6.95   17.09   90.00    3.80   90.00   12.77  270.00  0.88 
1 1 1    0   27   29 o  1   14.66    8.13   12.72  270.00   12.03  270.00    0.27   90.00  0.83 
1 1 1    0   27   30 o  3   34.71    4.69   25.26  270.00   45.03  270.00   20.63  270.00  1.00 
1 1 1    0   27   31 o 11   27.96    7.90   39.89   90.00   17.41   90.00   21.09  270.00  1.00 
1 1 1    0   27   32 o  6    6.51    4.63   11.87  270.00    2.84   90.00   14.28   90.00  0.66 
1 1 1    0   27   33 o  4   14.61    6.90   13.06   90.00   14.32   90.00    1.75   90.00  0.92 
1 1 1    0   27   34 o 11   13.57    6.76   13.21   90.00   12.26   90.00    0.45  270.00  0.92 
1 1 1    0   27   35 o 11    7.89    5.24    2.88  270.00    1.18  270.00    1.58   90.00  0.25 
1 1 1    0   27   36 o 19   18.22    6.45   11.20  270.00   24.15  270.00   13.49  270.00  0.95 
1 1 1    0   27   37 o 18    7.07    4.80    3.81   90.00    0.37   90.00    3.21  270.00  0.28 
1 1 1    0   27   38 o  5    6.56    4.53    3.79   90.00    0.21  270.00    3.73  270.00  0.25 
1 1 1    0   27   39 o  2    5.49    3.97    1.97  270.00    0.58   90.00    2.39   90.00  0.11 
1 1 1    0   27   40 o  9    5.79    4.15    7.21   90.00    2.11  270.00    8.66  270.00  0.38 
1 1 1    0   27   41 o 16    6.77    4.66    6.82  270.00    0.77   90.00    6.83   90.00  0.39 
1 1 1    0   27   42 o 12    8.15    5.26   12.72   90.00    0.18   90.00   10.85  270.00  0.69 
1 1 1    0   27   43 o  7    9.07    5.35    0.94  270.00    0.41  270.00    0.39   90.00  0.07 
1 1 1    0   27   44 o 10    3.97    2.94    4.03   90.00    2.16  270.00    5.48  270.00  0.15 
1 1 1    0   27   45 o  4    4.76    3.43    7.39  270.00    3.14   90.00    9.08   90.00  0.29 
1 1 1    0   27   46 o 18   10.61    5.80    0.89   90.00    0.65   90.00    0.05  270.00  0.06 
1 1 1    0   28    0 x 13       ?       ?   26.30  180.00   26.33  180.00    0.00    0.00  0.00 
1 1 1    0   28    1 o 17    5.92    4.37    5.26  180.00    3.95  360.00    9.22  360.00  0.11 
1 1 1    0   28    2 o  4    9.02    6.13    2.92  180.00    1.32    0.00    4.24    0.00  0.09 
1 1 1    0   28    3 o 12   69.75    3.07   67.36    0.00   72.10    0.00    4.70    0.00  1.00 
1 1 1    0   28    4 o 14   48.37    3.92   51.84  180.00   44.88  180.00    6.96    0.00  1.00 
1 1 1    0   28    5 f  0   11.89    7.33   17.22    0.00   17.21    0.00    0.00    0.00  0.00 
1 1 1    0   28    6 o 19   70.29    3.06   71.85  180.00   68.81  180.00    2.96    0.00  1.00 
1 1 1    0   28    7 o  4   14.18    7.95   24.67  180.00    1.33    0.00   25.96    0.00  0.82 
1 1 1    0   28    8 o  9   13.51    7.74   27.58  180.00    4.35    0.00   31.85    0.00  0.86 
1 1 1    0   28    9 o  8   14.56    7.82   16.37    0.00    3.64    0.00   12.66  180.00  0.68 
1 1 1    0   28   10 f  0   14.98    7.83    7.45    0.00    7.41    0.00    0.00    0.00  0.00 
1 1 1    0   28   11 o 17   21.65    7.70   11.69  360.00   20.59  360.00    8.98  360.00  0.74 
1 1 1    0   28   12 o 10   49.65    3.50   60.71  360.00   39.06  360.00   21.18  180.00  1.00 
1 1 1    0   28   13 o 16   36.85    4.50   35.36  180.00   38.68  180.00    3.65  180.00  1.00 
1 1 1    0   28   14 o  4   80.54    2.63   87.37  180.00   74.68  180.00   11.73  360.00  1.00 
1 1 1    0   28   15 o  4   19.41    7.74    3.80  180.00    8.98  180.00    5.23  180.00  0.33 
1 1 1    0   28   16 o 14    7.57    5.26    1.45    0.00    0.45  180.00    1.88  180.00  0.06 
1 1 1    0   28   17 o 17   23.22    8.06   14.49    0.00   29.46    0.00   15.22    0.00  0.94 
1 1 1    0   28   18 o  7   38.08    4.98   34.75  180.00   42.06  180.00    7.97  180.00  1.00 
1 1 1    0   28   19 o  3   26.53    6.54   23.48    0.00   30.02    0.00    7.01    0.00  1.00 
1 1 1    0   28   20 o  7   15.61    7.69    3.64  180.00    6.61  180.00    3.05  180.00  0.33 
1 1 1    0   28   21 o 16   17.27    8.20   22.42  180.00   11.85  180.00   10.05    0.00  0.98 
1 1 1    0   28   22 o  6   40.42    4.24   50.36    0.00   31.74  360.00   17.36  180.00  1.00 
1 1 1    0   28   23 o 11   34.80    4.28   32.39  180.00   38.07  180.00    6.54  180.00  1.00 
1 1 1    0   28   24 o 18   49.86    3.20   49.04  180.00   52.08  180.00    4.44  180.00  1.00 
1 1 1    0   28   25 o  3    8.77    5.88    5.31    0.00    0.95    0.00    4.20  180.00  0.35 
1 1 1    0   28   26 o 13   21.65    7.44   12.69  180.00   29.03  180.00   16.75  180.00  0.95 
1 1 1    0   28   27 o 14   14.16    7.28   27.15  180.00    1.85  180.00   24.39    0.00  0.99 
1 1 1    0   28   28 o  9    5.61    4.10    6.59    0.00    2.36  180.00    8.73  180.00  0.36 
1 1 1    0   28   29 o 10    8.11    5.60    8.46    0.00    0.82    0.00    7.34  180.00  0.55 
1 1 1    0   28   30 o 18   40.26    4.14   32.17  180.00   49.52  180.00   18.52  180.00  1.00 
1 1 1    0   28   31 o 12   17.01    7.28   25.46    0.00    9.45    0.00   15.06  180.00  1.00 
1 1 1    0   28   32 o 12   12.59    6.85   21.79  180.00    3.84  180.00   17.11    0.00  0.98 
1 1 1    0   28   33 o  2   11.16    6.26   14.83  180.00    6.43  180.00    7.79  360.00  0.93 
1 1 1    0   28   34 o 16    6.34    4.42    1.46  180.00    0.03    0.00    1.41    0.00  0.11 
1 1 1    0   28   35 o 18   15.05    6.48   15.46    0.00   14.58    0.00    0.05    0.00  0.97 
1 1 1    0   28   36 o 11    5.80    4.12   11.62    0.00    3.59  180.00   14.40  180.00  0.62 
1 1 1    0   28   37 o 14    4.83    3.55    1.86  360.00    0.77  180.00    2.48  180.00  0.10 
1 1 1    0   28   38 o  6   16.56    6.69   16.67  180.00   16.93  180.00    1.78  180.00  0.97 
1 1 1    0   28   39 o 11    6.01    4.26    1.91    0.00    0.42  180.00    2.12  180.00  0.11 
1 1 1    0   28   40 o 15    9.40    5.96    2.91    0.00    1.34  360.00    1.20  180.00  0.21 
1 1 1    0   28   41 o  5    7.79    5.14   17.74  180.00    2.56  360.00   17.64  360.00  0.80 
1 1 1    0   28   42 o 18    9.74    5.82    5.16  180.00    2.52  180.00    1.76    0.00  0.35 
1 1 1    0   28   43 o 14    5.00    3.64    0.48    0.00    0.18  180.00    0.57  180.00  0.02 
1 1 1    0   28   44 o 12    9.94    5.83   11.30  360.00    3.86  360.00    5.04  180.00  0.64 
1 1 1    0   28   45 o 17    8.26    5.47    5.29  360.00    0.69  360.00    3.36  180.00  0.29 
1 1 1    0   29    1 o  7   16.18    8.16   11.24   90.00    8.71   90.00    2.43  270.00  0.61 
1 1 1    0   29    2 o  8   27.68    7.20   16.47   90.00   36.68   90.00   20.36   90.00  0.96 
1 1 1    0   29    3 o 14   27.43    7.42   30.12  270.00   24.91  270.00    4.93   90.00  1.00 
1 1 1    0   29    4 o 14   38.63    4.81   38.07   90.00   39.56   90.00    1.86   90.00  1.00 
1 1 1    0   29    5 o 17   12.71    7.56    7.86   90.00    2.47   90.00    5.31  270.00  0.40 
1 1 1    0   29    6 o  8    7.27    5.20    8.10   90.00    3.82  270.00   11.83  270.00  0.29 
1 1 1    0   29    7 o  1    9.90    6.52   28.14  270.00   10.56   90.00   38.37   90.00  0.87 
1 1 1    0   29    8 o 11   14.70    7.93    4.39  270.00    3.98  270.00    0.35   90.00  0.28 
1 1 1    0   29    9 o  1   36.38    4.57   34.76   90.00   38.47   90.00    4.19   90.00  1.00 
1 1 1    0   29   10 o  7    7.97    5.54   24.58   90.00   11.27  270.00   35.49  270.00  0.81 
1 1 1    0   29   11 o 11   17.82    8.02    6.67   90.00   12.67   90.00    6.10   90.00  0.54 
1 1 1    0   29   12 o 19   14.68    7.71   13.24  270.00   10.16  270.00    2.85   90.00  0.79 
1 1 1    0   29   13 o  9    9.76    6.52   16.99  270.00    1.32   90.00   17.99   90.00  0.79 
1 1 1    0   29   14 o 19   15.71    8.41   26.99  270.00    4.35  270.00   22.11   90.00  0.98 
1 1 1    0   29   15 o 17   34.54    6.03   33.82  270.00   35.97  270.00    2.86  270.00  1.00 
1 1 1    0   29   16 o 12    7.72    5.41    6.59   90.00    0.95  270.00    7.40  270.00  0.36 
1 1 1    0   29   17 o 13    9.95    6.48    6.93   90.00    1.92   90.00    4.85  270.00  0.44 
1 1 1    0   29   18 o 13   33.62    6.14   32.00   90.00   36.03   90.00    4.82   90.00  1.00 
1 1 1    0   29   19 o  2   29.79    6.96   24.54  270.00   35.67  270.00   11.78  270.00  1.00 
1 1 1    0   29   20 o 13   28.59    7.16   25.62   90.00   32.27   90.00    7.36   90.00  1.00 
1 1 1    0   29   21 o 17   21.04    7.83   33.00   90.00   10.05   90.00   21.99  270.00  1.00 
1 1 1    0   29   22 f  0   41.61    4.39   36.07  270.00   34.96  270.00    0.00    0.00  0.00 
1 1 1    0   29   23 o  5   13.09    7.51   14.11  270.00    8.59  270.00    5.06   90.00  0.85 
1 1 1    0   29   24 o 15    8.05    5.58    7.44   90.00    0.35   90.00    6.84  270.00  0.47 
1 1 1    0   29   25 o 12   23.82    6.76   29.08  270.00   19.56  270.00    8.52   90.00  1.00 
1 1 1    0   29   26 o  1   10.82    6.64    6.93  270.00    5.03  270.00    1.66   90.00  0.54 
1 1 1    0   29   27 o 13    8.23    5.68    6.03  270.00    1.27  270.00    4.54   90.00  0.43 
1 1 1    0   29   28 o  7   12.10    7.22    1.53   90.00    2.10   90.00    0.63   90.00  0.15 
1 1 1    0   29   29 o 12   15.23    7.39    5.20  270.00   12.32  270.00    7.32  270.00  0.57 
1 1 1    0   29   30 o  6    7.90    5.42    2.00   90.00    0.76   90.00    1.17  270.00  0.17 
1 1 1    0   29   31 o 14   30.53    4.78   32.91  270.00   29.63  270.00    1.80   90.00  1.00 
1 1 1    0   29   32 o  6    9.04    5.88   18.46   90.00    0.76  270.00   18.22  270.00  0.92 
1 1 1    0   29   33 o  4    7.89    5.21    0.03  269.99    0.01  269.99    0.02   89.99  0.00 
1 1 1    0   29   34 o  2    6.63    4.60    8.02  270.00    0.89   90.00    8.33   90.00  0.49 
1 1 1    0   29   35 o 14   20.87    5.83   21.10   90.00   22.33   90.00    2.96   90.00  1.00 
1 1 1    0   29   36 o 18    7.12    4.87    5.93   90.00    0.20  270.00    5.58  270.00  0.36 
1 1 1    0   29   37 o 10    7.11    4.79   13.75  270.00    2.31   90.00   14.54   90.00  0.70 
1 1 1    0   29   38 f  0    5.64    4.07   11.59   90.00   10.09   90.00    0.00    0.00  0.00 
1 1 1    0   29   39 o 17    7.69    5.14    2.49  270.00    0.23  270.00    1.89   90.00  0.15 
1 1 1    0   29   40 o 14   23.47    4.66   13.31  270.00   35.31  270.00   24.24  270.00  0.99 
1 1 1    0   29   41 o  9    6.55    4.48    9.41  270.00    1.65   90.00    9.29   90.00  0.46 
1 1 1    0   29   42 o 18    7.49    4.90    1.91  270.00    0.08  270.00    1.43   90.00  0.11 
1 1 1    0   29   43 o 14    9.68    5.87    4.02   90.00    1.74   90.00    1.36  270.00  0.25 
1 1 1    0   30    0 o  2   12.20    8.01   10.13  180.00    0.18    0.00   10.13    0.00  0.40 
1 1 1    0   30    1 o 14   21.49    8.56   27.30    0.00   16.02    0.00   10.77  180.00  1.00 
1 1 1    0   30    2 o  8   10.43    6.85    5.57    0.00    1.76  360.00    3.70  180.00  0.35 
1 1 1    0   30    3 o 19   39.72    4.99   43.42  180.00   36.84  180.00    5.77  360.00  1.00 
1 1 1    0   30    4 o 19   12.60    7.66    8.28  180.00    5.55  180.00    2.57    0.00  0.54 
1 1 1    0   30    5 o  2   10.49    6.88    1.16  180.00    0.46  180.00    0.68  360.00  0.08 
1 1 1    0   30    6 o 10    8.76    6.08   25.29  180.00    8.95    0.00   33.73    0.00  0.90 
1 1 1    0   30    7 f  0   12.97    7.72   10.22  180.00   10.01  180.00    0.00    0.00  0.00 
1 1 1    0   30    8 o 11   10.66    6.91   11.18  180.00    2.67  180.00    8.27    0.00  0.64 
1 1 1    0   30    9 o  4   34.85    6.92   32.50    0.00   37.89    0.00    6.10    0.00  1.00 
1 1 1    0   30   10 o  8   10.62    7.07    0.77    0.00    0.35    0.00    0.40  180.00  0.05 
1 1 1    0   30   11 o 13    8.94    6.22   12.98    0.00    0.78  180.00   13.46  180.00  0.67 
1 1 1    0   30   12 o 19   14.29    8.31    3.03    0.00    4.00  360.00    1.04  360.00  0.24 
1 1 1    0   30   13 o 14   23.00    8.18   11.62    0.00   30.83    0.00   19.49    0.00  0.92 
1 1 1    0   30   14 o 16    7.59    5.40    0.31    0.00    0.03  180.00    0.32  180.00  0.02 
1 1 1    0   30   15 o 18    7.51    5.42    7.53  360.00    1.11  180.00    8.43  180.00  0.41 
1 1 1    0   30   16 o 14    8.86    6.17    4.88    0.00    0.74    0.00    4.00  180.00  0.31 
1 1 1    0   30   17 o  4   27.64    8.32   24.77  180.00   31.21  180.00    7.17  180.00  1.00 
1 1 1    0   30   18 o  2   16.04    8.55   19.62  180.00   11.62  180.00    7.40  360.00  0.95 
1 1 1    0   30   19 o 19   27.89    7.56   28.97  180.00   27.74  180.00    0.29  360.00  1.00 
1 1 1    0   30   20 o 18   17.76    8.59   11.12  180.00   18.98  180.00    8.23  180.00  0.84 
1 1 1    0   30   21 o 17    8.95    6.07   19.05    0.00    2.56  180.00   20.96  180.00  0.89 
1 1 1    0   30   22 o 14    7.53    5.32   20.72  180.00    6.60    0.00   26.60    0.00  0.89 
1 1 1    0   30   23 o 19    8.15    5.65    6.38    0.00    1.02    0.00    5.13  180.00  0.44 
1 1 1    0   30   24 o 19   14.90    8.16    9.25    0.00   13.34    0.00    4.43    0.00  0.75 
1 1 1    0   30   25 o 19    8.89    6.09    3.29  360.00    1.52  360.00    1.65  180.00  0.26 
1 1 1    0   30   26 o 10   15.45    7.75   16.37    0.00   13.95  360.00    1.80  180.00  0.96 
1 1 1    0   30   27 o 18   17.16    7.80   13.59    0.00   19.62    0.00    6.55    0.00  0.95 
1 1 1    0   30   28 o  4   12.30    7.16    3.05    0.00    4.80  360.00    1.89  360.00  0.31 
1 1 1    0   30   29 o 17    7.39    5.20    1.31  180.00    0.27  180.00    0.97  360.00  0.10 
1 1 1    0   30   30 f  0    7.36    5.13    7.27    0.00    6.84  360.00    0.00    0.00  0.00 
1 1 1    0   30   31 o 15    9.71    6.14   15.52  180.00    2.40  180.00   12.06    0.00  0.87 
1 1 1    0   30   32 o  5    7.26    5.03    4.44    0.00    0.24    0.00    3.86  180.00  0.30 
1 1 1    0   30   33 o  6    5.89    4.24    6.74    0.00    1.77  180.00    7.93  180.00  0.37 
1 1 1    0   30   34 o  5    8.00    5.37   19.22  180.00    3.52    0.00   20.88    0.00  0.86 
1 1 1    0   30   35 o 18    8.02    5.31    8.99    0.00    0.67    0.00    7.28  180.00  0.54 
1 1 1    0   30   36 o  9   10.53    6.22    0.69  180.00    0.53  180.00    0.07    0.00  0.05 
1 1 1    0   30   37 o  6    6.50    4.62    6.24  180.00    1.03    0.00    6.32    0.00  0.33 
1 1 1    0   30   38 o  7    6.49    4.52    1.13  180.00    0.15  360.00    1.09  360.00  0.06 
1 1 1    0   30   39 o 15    7.87    5.16    6.26    0.00    0.50    0.00    4.58  180.00  0.35 
1 1 1    0   30   40 o 12    8.67    5.44    8.23    0.00    1.57  360.00    4.94  180.00  0.47 
1 1 1    0   30   41 o 18   10.59    5.99    2.39  360.00    1.60  360.00    0.24  180.00  0.16 
1 1 1    0   31    1 o  1   12.29    7.68    4.79   90.00    3.86   90.00    0.80  270.00  0.35 
1 1 1    0   31    2 f  0   10.28    6.98    4.38   90.00    4.27   90.00    0.00    0.00  0.00 
1 1 1    0   31    3 o  9    8.36    5.98    0.77  270.00    0.03  270.00    0.72   90.00  0.05 
1 1 1    0   31    4 f  0   15.98    9.05   22.11  270.00   21.54  270.00    0.00    0.00  0.00 
1 1 1    0   31    5 o  3   23.32    9.74   36.52  270.00   11.05  270.00   24.53   90.00  1.00 
1 1 1    0   31    6 o  9    8.57    6.12   12.62   90.00    1.07  270.00   13.35  270.00  0.65 
1 1 1    0   31    7 o  3   11.86    7.70    2.76   90.00    2.10   90.00    0.58  270.00  0.20 
1 1 1    0   31    8 o 14   26.37    8.50   21.90   90.00   31.32   90.00   10.02   90.00  1.00 
1 1 1    0   31    9 o 14   11.38    7.35    2.06  270.00    1.48  270.00    0.52   90.00  0.15 
1 1 1    0   31   10 o  9   33.66    6.80   38.21   90.00   30.21   90.00    6.90  270.00  1.00 
1 1 1    0   31   11 o  7   12.57    8.12   11.04   90.00    6.74   90.00    3.97  270.00  0.69 
1 1 1    0   31   12 o  1   10.32    7.10    9.04  270.00    2.96  270.00    5.81   90.00  0.57 
1 1 1    0   31   13 o  8   23.61   10.08   31.72  270.00   16.44  270.00   14.29   90.00  1.00 
1 1 1    0   31   14 o 16    8.77    6.26    9.77   90.00    0.70   90.00    8.76  270.00  0.58 
1 1 1    0   31   15 o 16   10.87    7.16   17.15   90.00    2.32   90.00   14.27  270.00  0.87 
1 1 1    0   31   16 o 13   18.27    9.01   19.43  270.00   16.69  270.00    2.09   90.00  0.97 
1 1 1    0   31   17 o 13   16.79    8.52   18.90  270.00   14.16  270.00    4.09   90.00  0.97 
1 1 1    0   31   18 o 19   25.78    7.90   27.59  270.00   24.92  270.00    1.71   90.00  1.00 
1 1 1    0   31   19 o 18    6.89    4.99   21.29  270.00    8.25   90.00   28.79   90.00  0.89 
1 1 1    0   31   20 o  3   12.35    7.72    4.30   90.00    5.04   90.00    0.89   90.00  0.37 
1 1 1    0   31   21 o 17   11.59    7.42   10.54  270.00    7.00  270.00    3.15   90.00  0.74 
1 1 1    0   31   22 o  5   15.00    8.43   30.14   90.00    0.90   90.00   28.11  270.00  1.00 
1 1 1    0   31   23 o  1   11.57    7.19    5.97  270.00    6.41  270.00    0.66  270.00  0.52 
1 1 1    0   31   24 o 16   12.23    7.35    2.26   90.00    3.48   90.00    1.31   90.00  0.23 
1 1 1    0   31   25 o  4    7.48    5.31    8.30   90.00    0.87   90.00    7.06  270.00  0.59 
1 1 1    0   31   26 o 17   22.37    7.97   25.23   90.00   20.79   90.00    3.15  270.00  1.00 
1 1 1    0   31   27 o 16   18.02    8.16   20.02   90.00   16.79   90.00    2.06  270.00  0.99 
1 1 1    0   31   28 o  8    8.20    5.66    3.80  270.00    1.11  270.00    2.44   90.00  0.28 
1 1 1    0   31   29 o  8   13.48    7.40    8.22  270.00   10.57  270.00    2.96  270.00  0.67 
1 1 1    0   31   30 o 15    9.19    6.01    7.00  270.00    2.62  270.00    3.80   90.00  0.49 
1 1 1    0   31   31 o  4    9.14    5.94    0.01   89.98    0.00   89.98    0.00  269.98  0.00 
1 1 1    0   31   32 o  3    7.88    5.47    8.90   90.00    0.32   90.00    7.64  270.00  0.53 
1 1 1    0   31   33 o  9   11.79    6.76    4.11  270.00    4.18  270.00    0.57  270.00  0.33 
1 1 1    0   31   34 o 18    7.19    4.98   15.43   90.00    2.84  270.00   16.11  270.00  0.73 
1 1 1    0   31   35 o 14    7.46    5.19    5.84  270.00    0.01  270.00    4.91   90.00  0.33 
1 1 1    0   31   36 o 12    6.14    4.38    3.62   90.00    0.76  270.00    3.75  270.00  0.18 
1 1 1    0   31   37 o  4    8.97    5.70    8.77  270.00    2.00  270.00    5.08   90.00  0.51 
1 1 1    0   31   38 o 16   10.27    6.10   11.08   90.00    4.33   90.00    4.42  270.00  0.64 
1 1 1    0   31   39 o 18    5.94    4.24    1.96   90.00    0.46  270.00    1.97  270.00  0.09 
1 1 1    0   32    0 o  8   20.93   11.22   21.25  180.00   16.73  180.00    3.85    0.00  0.89 
1 1 1    0   32    1 o  9   13.03    8.26   27.19  180.00    0.90  360.00   27.23  360.00  0.98 
1 1 1    0   32    2 o  3   41.74    6.76   28.43    0.00   55.94    0.00   28.41    0.00  1.00 
1 1 1    0   32    3 o  3   20.87   10.13   23.98  360.00   18.03  360.00    5.19  180.00  0.99 
1 1 1    0   32    4 o 14   15.26    9.11   17.46    0.00   10.83    0.00    6.08  180.00  0.91 
1 1 1    0   32    5 o 17   16.34    9.90    6.02  180.00    9.71  180.00    3.88  180.00  0.48 
1 1 1    0   32    6 o  8   17.18   10.13    9.34    0.00   14.25  360.00    5.21  360.00  0.68 
1 1 1    0   32    7 o 15   21.12   10.84   14.74  180.00   23.90  180.00    9.65  180.00  0.90 
1 1 1    0   32    8 o  6    8.22    5.96   15.94    0.00    2.46  180.00   17.87  180.00  0.79 
1 1 1    0   32    9 o  5   17.81    9.65   29.30  180.00    7.09  180.00   21.21    0.00  0.99 
1 1 1    0   32   10 o  7   12.99    8.06    8.29  180.00    7.91  180.00    0.09    0.00  0.61 
1 1 1    0   32   11 o  7   21.01    9.23   30.03    0.00   12.96    0.00   16.04  180.00  1.00 
1 1 1    0   32   12 o 10   16.98    8.89   22.39    0.00   11.72    0.00    9.89  180.00  0.98 
1 1 1    0   32   13 o  9   10.36    6.92    6.50  180.00    3.72  180.00    2.55    0.00  0.48 
1 1 1    0   32   14 o 10   16.88    8.85   16.65  180.00   15.83  180.00    0.22    0.00  0.94 
1 1 1    0   32   15 o  3    8.72    6.22    2.80    0.00    0.96    0.00    1.73  180.00  0.21 
1 1 1    0   32   16 o  1    9.74    6.77    3.84  180.00    2.20  180.00    1.50  360.00  0.30 
1 1 1    0   32   17 o  9   14.53    8.75   29.02    0.00    0.92    0.00   27.02  180.00  0.99 
1 1 1    0   32   18 o 13   13.77    8.44    9.94    0.00   11.05  360.00    1.48  360.00  0.75 
1 1 1    0   32   19 o  2   16.38    8.64   11.63  360.00   17.39  360.00    6.20  360.00  0.87 
1 1 1    0   32   20 o  3   10.47    6.90    2.00    0.00    1.98  360.00    0.05  360.00  0.19 
1 1 1    0   32   21 o 11   21.52    8.75   27.14  180.00   17.03  180.00    8.96  360.00  1.00 
1 1 1    0   32   22 o  8   12.45    7.63    9.92  180.00    9.35  180.00    0.09    0.00  0.75 
1 1 1    0   32   23 o  7   33.88    6.14   23.08  180.00   45.95  180.00   24.14  180.00  1.00 
1 1 1    0   32   24 o  2    7.49    5.37    0.64    0.00    0.11    0.00    0.49  180.00  0.05 
1 1 1    0   32   25 o 19    9.58    6.42    3.48    0.00    2.05    0.00    1.19  180.00  0.28 
1 1 1    0   32   26 o  2   22.11    8.17   25.25  180.00   20.84  180.00    2.50    0.00  1.00 
1 1 1    0   32   27 o 15   12.69    7.46    1.35  180.00    1.83  180.00    0.59  180.00  0.12 
1 1 1    0   32   28 o 15   11.58    7.09   10.47    0.00    6.74  360.00    2.79  180.00  0.70 
1 1 1    0   32   29 o  6    5.72    4.22   12.81  360.00    4.64  180.00   16.13  180.00  0.60 
1 1 1    0   32   30 o 10    7.95    5.58    9.07  180.00    0.34  180.00    7.65    0.00  0.52 
1 1 1    0   32   31 o 13   10.71    6.68   12.69  180.00    4.89  180.00    6.11  360.00  0.74 
1 1 1    0   32   32 o 14   12.78    7.21    1.54  180.00    1.92  180.00    0.61  180.00  0.13 
1 1 1    0   32   33 o 12    8.93    6.03   17.06  180.00    0.01  180.00   14.22    0.00  0.80 
1 1 1    0   32   34 o 14   10.42    6.64    2.86  180.00    1.67  180.00    0.67    0.00  0.19 
1 1 1    0   32   35 o 18    6.57    4.65    1.23    0.00    0.16  180.00    1.14  180.00  0.06 
1 1 1    0   32   36 o 10   11.35    6.58   11.62    0.00    6.22    0.00    2.88  180.00  0.67 
1 1 1    0   32   37 o 12   18.34    6.95   14.04  180.00   22.43  180.00   11.67  180.00  0.90 
1 1 1    0   33    1 o  7   20.22   11.71   27.79   90.00   13.15   90.00   13.66  270.00  0.99 
1 1 1    0   33    2 o 19   31.57   12.43    5.28  270.00   33.13  270.00   28.03  270.00  0.61 
1 1 1    0   33    3 o  7   23.32   12.13   31.47   90.00   16.12   90.00   14.23  270.00  1.00 
1 1 1    0   33    4 o 16   16.49    9.78    3.27  270.00    6.66  270.00    3.50  270.00  0.30 
1 1 1    0   33    5 o  4    9.36    6.73    7.62   90.00    2.45   90.00    4.90  270.00  0.52 
1 1 1    0   33    6 o 10   15.19    9.35    3.88   90.00    6.62   90.00    2.88   90.00  0.34 
1 1 1    0   33    7 o 10   19.23   10.41   23.89   90.00   14.87   90.00    8.15  270.00  0.99 
1 1 1    0   33    8 o  5   19.97   10.43   25.61  270.00   14.94  270.00    9.74   90.00  0.99 
1 1 1    0   33    9 o  2   18.16   10.04   27.52   90.00    9.55   90.00   16.96  270.00  0.99 
1 1 1    0   33   10 o  3   15.40    9.27   20.65   90.00    9.78   90.00   10.10  270.00  0.96 
1 1 1    0   33   11 o 15   15.57    9.30    1.84   90.00    3.79   90.00    2.02   90.00  0.18 
1 1 1    0   33   12 o  6   23.11   10.33   14.21   90.00   30.29   90.00   16.62   90.00  0.95 
1 1 1    0   33   13 o 16   10.89    7.26    6.14  270.00    5.09  270.00    0.82   90.00  0.50 
1 1 1    0   33   14 o  4   11.27    7.40    4.57  270.00    4.71  270.00    0.31  270.00  0.40 
1 1 1    0   33   15 o  1   13.11    8.09   14.92  270.00    9.43  270.00    4.90   90.00  0.91 
1 1 1    0   33   16 o  2    9.55    6.60   11.75   90.00    3.70   90.00    7.56  270.00  0.78 
1 1 1    0   33   17 o 12    7.75    5.59    5.39  270.00    1.21  270.00    3.94   90.00  0.41 
1 1 1    0   33   18 o 13   12.40    7.81   23.67   90.00    1.80   90.00   20.66  270.00  0.98 
1 1 1    0   33   19 o 18   15.88    8.80    2.29   90.00    5.39   90.00    3.23   90.00  0.24 
1 1 1    0   33   20 o  9   16.43    8.87    8.95  270.00   15.96  270.00    7.57  270.00  0.74 
1 1 1    0   33   21 o  5    9.49    6.53    8.63  270.00    3.31  270.00    4.74   90.00  0.60 
1 1 1    0   33   22 o  9    9.14    6.34   21.96  270.00    3.28   90.00   23.62   90.00  0.93 
1 1 1    0   33   23 o 15   11.75    7.40   10.68  270.00    7.10  270.00    2.73   90.00  0.72 
1 1 1    0   33   24 o 19    9.04    6.24   16.83   90.00    0.19  270.00   15.57  270.00  0.84 
1 1 1    0   33   25 o  6    7.56    5.42    2.69  270.00    0.16  270.00    2.28   90.00  0.17 
1 1 1    0   33   26 o  2   10.43    6.86   14.29   90.00    3.68   90.00    9.08  270.00  0.79 
1 1 1    0   33   27 o 16   10.88    7.14    0.51  270.00    0.37  270.00    0.07   90.00  0.04 
1 1 1    0   33   28 o  9    8.49    5.94   17.18   90.00    1.24  270.00   16.12  270.00  0.80 
1 1 1    0   33   29 o 19    7.20    5.15    2.37  270.00    0.06   90.00    2.08   90.00  0.14 
1 1 1    0   33   30 o  3   12.13    7.20    6.29  270.00    5.64  270.00    0.38  270.00  0.45 
1 1 1    0   33   31 o  2    7.30    5.22    1.19  270.00    0.02   90.00    0.99   90.00  0.07 
1 1 1    0   33   32 o  4    8.48    5.73   14.47  270.00    0.17  270.00   11.49   90.00  0.70 
1 1 1    0   33   33 o 16    5.71    4.19   11.09  270.00    3.47   90.00   12.23   90.00  0.46 
1 1 1    0   33   34 o  9   14.13    7.36    7.17   90.00    9.04   90.00    3.49   90.00  0.52 
1 1 1    0   34    0 o 11   45.77    9.57   53.43  180.00   40.16  180.00   11.21  360.00  1.00 
1 1 1    0   34    1 o 10   19.70   10.09   14.72    0.00   22.71    0.00    8.56    0.00  0.94 
1 1 1    0   34    2 o  7   13.72    8.63   15.31  180.00   10.02  180.00    4.70    0.00  0.90 
1 1 1    0   34    3 o 19    7.25    5.35   18.53    0.00    4.88  180.00   22.70  180.00  0.89 
1 1 1    0   34    4 o 17   15.22    9.15   15.59  180.00   12.97  180.00    2.02    0.00  0.92 
1 1 1    0   34    5 o 16   13.38    8.51   12.95    0.00   10.29    0.00    2.16  180.00  0.85 
1 1 1    0   34    6 o  1   16.42    9.45    6.35  180.00   13.18  180.00    7.07  180.00  0.59 
1 1 1    0   34    7 o 19   13.04    8.40    7.82  180.00    9.19  180.00    1.68  180.00  0.64 
1 1 1    0   34    8 o 12   23.74   10.29   36.47  180.00   12.47  180.00   22.54    0.00  1.00 
1 1 1    0   34    9 o  1   14.11    8.67   15.19    0.00   11.14    0.00    3.41  180.00  0.91 
1 1 1    0   34   10 o 13   14.53    8.76   20.74  180.00    8.40  180.00   11.40  360.00  0.97 
1 1 1    0   34   11 o 17    9.84    6.82    5.99  180.00    3.72  180.00    1.98  360.00  0.48 
1 1 1    0   34   12 o 17   18.21    9.52    1.15    0.00    3.61    0.00    2.52    0.00  0.13 
1 1 1    0   34   13 o  3   16.52    9.19   12.04  180.00   16.82  180.00    5.44  180.00  0.85 
1 1 1    0   34   14 o 15    9.25    6.45    2.21  180.00    1.23  180.00    0.85    0.00  0.18 
1 1 1    0   34   15 o  1   13.23    8.18    1.15  360.00    1.74  360.00    0.66  360.00  0.11 
1 1 1    0   34   16 o 12    9.70    6.69    5.11    0.00    2.78    0.00    1.99  180.00  0.39 
1 1 1    0   34   17 o  3    7.16    5.23   12.33  180.00    1.58    0.00   13.02    0.00  0.69 
1 1 1    0   34   18 o  3   16.84    8.97    0.04  180.00    0.10  180.00    0.06  180.00  0.00 
1 1 1    0   34   19 o  5   12.94    7.94   11.75  180.00    9.19  180.00    1.59  360.00  0.77 
1 1 1    0   34   20 o  5   11.66    7.48    9.62  180.00    6.45  180.00    2.33    0.00  0.65 
1 1 1    0   34   21 o  4    8.62    6.05    8.66    0.00    1.35    0.00    6.50  180.00  0.53 
1 1 1    0   34   22 o  9    8.29    5.87    8.28    0.00    0.87  360.00    6.54  180.00  0.50 
1 1 1    0   34   23 o  3   10.70    7.09   10.17  180.00    4.60  180.00    4.39    0.00  0.64 
1 1 1    0   34   24 o  4    7.31    5.29    5.39  180.00    0.14    0.00    4.84    0.00  0.31 
1 1 1    0   34   25 o  3   22.67    9.61   21.69  180.00   26.05  180.00    7.40  180.00  0.99 
1 1 1    0   34   26 o 12   11.06    7.30    1.03  180.00    0.73  180.00    0.14    0.00  0.07 
1 1 1    0   34   27 o  7   25.71    7.85   27.53  180.00   28.45  180.00    5.49  180.00  1.00 
1 1 1    0   34   28 o  3   12.91    7.82    2.37  180.00    2.57  180.00    0.63  180.00  0.18 
1 1 1    0   34   29 o  5    7.84    5.57    0.87    0.00    0.06    0.00    0.64  180.00  0.05 
1 1 1    0   34   30 o  4    6.71    4.85   10.55  180.00    1.84  360.00   10.19  360.00  0.49 
1 1 1    0   34   31 o  5    8.31    5.72    6.33    0.00    0.73    0.00    4.19  180.00  0.34 
1 1 1    0   35    1 o  1   20.86   11.06   23.09  270.00   19.33  270.00    2.41   90.00  0.98 
1 1 1    0   35    2 o  8   58.29    7.57   33.30   90.00   85.23   90.00   53.88   90.00  1.00 
1 1 1    0   35    3 o 11   11.30    7.67    9.35   90.00    6.25   90.00    2.54  270.00  0.67 
1 1 1    0   35    4 o  2   15.46    9.30   17.16   90.00   12.56   90.00    3.57  270.00  0.93 
1 1 1    0   35    5 o 19   12.91    8.37    9.63  270.00    8.92  270.00    0.12   90.00  0.70 
1 1 1    0   35    6 o 14   17.40    9.71    0.76  270.00    1.98  270.00    1.26  270.00  0.08 
1 1 1    0   35    7 o 18    9.10    6.50    1.40  270.00    0.67  270.00    0.64   90.00  0.11 
1 1 1    0   35    8 o 18    7.40    5.44    5.66   90.00    0.36   90.00    4.92  270.00  0.38 
1 1 1    0   35    9 o 11   17.40    9.42   22.66  270.00   13.05  270.00    8.04   90.00  0.98 
1 1 1    0   35   10 o  8   14.17    8.52   20.14   90.00    8.30   90.00   10.39  270.00  0.95 
1 1 1    0   35   11 o 13   16.35    8.99    9.82  270.00   15.55  270.00    6.47  270.00  0.75 
1 1 1    0   35   12 o  4    8.07    5.78   12.87  270.00    0.22   90.00   12.09   90.00  0.72 
1 1 1    0   35   13 o  5   11.93    7.67    8.22  270.00    6.61  270.00    0.94   90.00  0.59 
1 1 1    0   35   14 o  6    6.17    4.61    7.30   90.00    1.66  270.00    8.34  270.00  0.41 
1 1 1    0   35   15 o  7   30.50    9.24   18.40  270.00   44.02  270.00   27.26  270.00  1.00 
1 1 1    0   35   16 o  3    8.27    5.90    0.81  270.00    0.16  270.00    0.57   90.00  0.05 
1 1 1    0   35   17 f  0    9.15    6.36    3.24   90.00    2.91   90.00    0.00    0.00  0.00 
1 1 1    0   35   18 o 18    8.73    6.16    8.88  270.00    1.41  270.00    6.48   90.00  0.53 
1 1 1    0   35   19 o  9   10.19    6.92   11.99  270.00    3.56  270.00    6.97   90.00  0.69 
1 1 1    0   35   20 o 14    9.76    6.70    7.12  270.00    2.66  270.00    3.53   90.00  0.45 
1 1 1    0   35   21 o  8    7.70    5.56    4.68  270.00    0.20  270.00    3.82   90.00  0.27 
1 1 1    0   35   22 o  9   12.91    8.17    1.11  270.00    1.19  270.00    0.25  270.00  0.08 
1 1 1    0   35   23 o  4    8.78    6.23    4.13  270.00    0.92  270.00    2.53   90.00  0.25 
1 1 1    0   35   24 o  4   12.10    7.58    3.60  270.00    3.19  270.00    0.21  270.00  0.25 
1 1 1    0   35   25 f  0   22.43    8.71    7.20  270.00    5.85  270.00    0.00    0.00  0.00 
1 1 1    0   35   26 o  1   24.86    9.08   27.96  270.00   27.23  270.00    4.85  270.00  1.00 
1 1 1    0   35   27 o  2    6.63    4.88    6.49  270.00    1.02   90.00    6.13   90.00  0.31 
1 1 1    0   35   28 o  9   13.24    7.75   10.82  270.00    8.84  270.00    0.47  270.00  0.65 
1 1 1    0   36    0 o 10   13.87    9.36    6.72    0.00    3.45    0.00    2.69  180.00  0.35 
1 1 1    0   36    1 o 19   10.10    7.08   23.72  180.00    2.65  360.00   24.35  360.00  0.94 
1 1 1    0   36    2 o  9    7.37    5.45    2.77  180.00    0.08  180.00    2.45    0.00  0.18 
1 1 1    0   36    3 o  1    8.30    6.04   18.19  180.00    2.58  360.00   19.20  360.00  0.85 
1 1 1    0   36    4 o 14   17.86   10.17    0.58  180.00    1.35  180.00    0.82  180.00  0.05 
1 1 1    0   36    5 o  4   13.68    9.07    1.84  180.00    2.27  180.00    0.59  180.00  0.14 
1 1 1    0   36    6 o  3   43.77    8.37   13.19  180.00   75.40  180.00   63.40  180.00  1.00 
1 1 1    0   36    7 o 14   26.83   11.54    5.15  180.00   24.09  180.00   19.41  180.00  0.54 
1 1 1    0   36    8 f  0    6.58    4.92    3.63  180.00    3.28  180.00    0.00    0.00  0.00 
1 1 1    0   36    9 o 14    8.49    6.15   21.56  180.00    4.27    0.00   23.69    0.00  0.89 
1 1 1    0   36   10 o  2    5.94    4.44    4.02  180.00    1.02    0.00    4.62    0.00  0.22 
1 1 1    0   36   11 o 18    9.94    6.80   13.31    0.00    2.86    0.00    8.99  180.00  0.74 
1 1 1    0   36   12 o 12    9.82    6.77    2.53    0.00    1.21  360.00    1.03  180.00  0.18 
1 1 1    0   36   13 o 10   21.61   10.65   13.64  180.00   25.79  180.00   13.81  180.00  0.87 
1 1 1    0   36   14 o  2   16.26    9.21   20.46  360.00   12.88  360.00    4.95  180.00  0.94 
1 1 1    0   36   15 o 14   14.97    8.83   10.93  180.00   12.02  180.00    2.58  180.00  0.72 
1 1 1    0   36   16 o  3   10.41    7.09   11.02    0.00    3.89    0.00    5.54  180.00  0.64 
1 1 1    0   36   17 o  3   11.52    7.58    2.16  360.00    1.69  360.00    0.14  180.00  0.15 
1 1 1    0   36   18 o 19   23.80    9.53    1.55    0.00    7.21  360.00    5.92  360.00  0.18 
1 1 1    0   36   19 o 14   15.68    9.29    9.08    0.00   11.57    0.00    4.04    0.00  0.61 
1 1 1    0   36   20 o 11   11.24    7.56    7.91    0.00    4.39    0.00    2.10  180.00  0.48 
1 1 1    0   36   21 o 10   11.07    7.32    1.22    0.00    0.80    0.00    0.18  180.00  0.08 
1 1 1    0   36   22 o  2    7.04    5.14    0.88  180.00    0.06    0.00    0.77    0.00  0.05 
1 1 1    0   36   23 f  0    8.66    6.16    3.76  180.00    2.97  180.00    0.00    0.00  0.00 
1 1 1    0   36   24 o 13   15.33    8.90   14.07    0.00   12.84    0.00    1.90    0.00  0.78 
1 1 1    0   36   25 o  4    8.21    5.82    4.63    0.00    0.44    0.00    3.10  180.00  0.24 
1 1 1    0   37    1 o 13   12.78    8.43    4.07  270.00    3.96  270.00    0.42  270.00  0.29 
1 1 1    0   37    2 o 13   10.89    7.57    9.61  270.00    4.38  270.00    3.97   90.00  0.58 
1 1 1    0   37    3 f  0    8.97    6.50    9.81   90.00    8.52   90.00    0.00    0.00  0.00 
1 1 1    0   37    4 o  9   10.04    7.18    7.66  270.00    2.83  270.00    3.81   90.00  0.47 
1 1 1    0   37    5 o  6   10.90    7.67   13.54  270.00    4.18  270.00    7.51   90.00  0.73 
1 1 1    0   37    6 o  9   10.87    7.65    0.85  270.00    0.52  270.00    0.21   90.00  0.06 
1 1 1    0   37    7 f  0   13.12    8.70   13.62  270.00   11.68  270.00    0.00    0.00  0.00 
1 1 1    0   37    8 o  1   10.76    7.47   12.02  270.00    4.22  270.00    6.05   90.00  0.67 
1 1 1    0   37    9 o 15   12.06    8.04   11.90  270.00    6.50  270.00    3.61   90.00  0.69 
1 1 1    0   37   10 o 11    8.89    6.38    7.56   90.00    1.42   90.00    4.97  270.00  0.44 
1 1 1    0   37   11 o 11   10.43    7.22   11.81  270.00    3.74  270.00    6.18   90.00  0.65 
1 1 1    0   37   12 o 11    8.76    6.29    2.21   90.00    0.50   90.00    1.34  270.00  0.13 
1 1 1    0   37   13 o 11    9.13    6.48    2.45   90.00    0.71   90.00    1.31  270.00  0.15 
1 1 1    0   37   14 o  8   12.03    7.95    9.32  270.00    5.92  270.00    1.73   90.00  0.56 
1 1 1    0   37   15 o 17   16.98    9.92   14.44   90.00   15.57   90.00    3.81   90.00  0.80 
1 1 1    0   37   16 o 18   12.83    8.48   10.72  270.00    7.24  270.00    1.41   90.00  0.62 
1 1 1    0   37   17 o 17   10.35    7.25    5.39   90.00    2.32   90.00    1.99  270.00  0.32 
1 1 1    0   37   18 o  4    8.00    5.85   14.32   90.00    0.89  270.00   12.20  270.00  0.65 
1 1 1    0   37   19 o 19   12.40    8.36    1.76  270.00    1.39  270.00    0.01  270.00  0.11 
1 1 1    0   37   20 o  9   12.49    8.22    1.09   90.00    0.90   90.00    0.06   90.00  0.07 
1 1 1    0   38    0 o 13   10.96    7.89    1.83  180.00    0.11  180.00    1.40    0.00  0.07 
1 1 1    0   38    1 o 18   19.77   10.57    0.06  180.00    0.16  180.00    0.11  180.00  0.01 
1 1 1    0   38    2 o 16   12.61    8.42    1.68  180.00    1.49  180.00    0.12  180.00  0.11 
1 1 1    0   38    3 o  3   12.16    8.21    0.37    0.00    0.30    0.00    0.00  180.00  0.02 
1 1 1    0   38    4 o  2   10.99    7.63    7.10  180.00    3.61  180.00    2.18    0.00  0.43 
1 1 1    0   38    5 o  6    9.02    6.52    2.25    0.00    0.56    0.00    1.27  180.00  0.13 
1 1 1    0   38    6 o  1   15.91    9.65    8.29    0.00   10.64  360.00    3.92  360.00  0.55 
1 1 1    0   38    7 o  5    6.16    4.64    8.49  180.00    2.06    0.00    8.92    0.00  0.39 
1 1 1    0   38    8 o 16   12.27    8.20    0.49  180.00    0.40  180.00    0.01  180.00  0.03 
1 1 1    0   38    9 o  1    7.76    5.71    2.61  180.00    0.09  180.00    1.99    0.00  0.14 
1 1 1    0   38   10 o 18   17.23   10.24   10.22    0.00   13.74  360.00    5.62  360.00  0.63 
1 1 1    0   38   11 o 12   10.49    7.42    4.95  180.00    2.18  180.00    1.73    0.00  0.29 
1 1 1    0   38   12 o 10   20.19   10.84    1.29    0.00    3.10    0.00    2.09    0.00  0.10 
1 1 1    0   38   13 o 13   10.75    7.46    2.43  180.00    1.24  180.00    0.65    0.00  0.15 
1 1 1    0   38   14 o  7    9.07    6.50    3.17    0.00    0.73  360.00    1.71  180.00  0.18 
1 1 1    0   39    1 o  7   19.87   11.28    5.37  270.00   10.61  270.00    6.49  270.00  0.37 
1 1 1    0   39    2 o 17    8.95    6.58    0.14   90.00    0.03   90.00    0.08  270.00  0.01 
1 1 1    0   39    3 o 17   16.62   10.38    1.57   90.00    2.26   90.00    1.05   90.00  0.10 
1 1 1    1    0    1 x 14       ?       ? 5820.04  270.00 1003.79  270.00    0.00    0.00  0.00 
1 1 1    1    0    2 o 16    0.51    0.38 2678.24  180.00  465.75    0.00  931.53    0.00  0.03 
1 1 1    1    0    3 o 15  315.42    4.45 1463.50   90.00  294.94   90.00   40.97  270.00  1.00 
1 1 1    1    0    4 o 18  560.42    5.34  857.31  180.00  807.38  180.00  493.91  180.00  1.00 
1 1 1    1    0    5 o  9  228.52    2.40  113.30   90.00  257.50   90.00  232.84   90.00  0.62 
1 1 1    1    0    6 o 10  284.79    2.88  661.93    0.00  201.42  360.00  166.75  180.00  1.00 
1 1 1    1    0    7 o 12  463.85    4.46  335.10   90.00  542.47   90.00  157.23   90.00  1.00 
1 1 1    1    0    8 o  9  913.23    8.59 1040.12  180.00 1038.13  180.00  249.78  180.00  1.00 
1 1 1    1    0    9 o  5  319.98    3.18  484.28   90.00  298.19   90.00   43.59  270.00  1.00 
1 1 1    1    0   10 o 12  324.49    3.22  304.52  180.00  300.11  180.00   48.76    0.00  1.00 
1 1 1    1    0   11 o  2   66.28    1.31  168.82   90.00   37.11  270.00  189.43  270.00  0.87 
1 1 1    1    0   12 o 12  235.88    2.47   32.95    0.00  285.04  180.00   98.32  180.00  1.00 
1 1 1    1    0   13 o  9  288.46    2.91   16.07   90.00  345.20   90.00  113.47   90.00  1.00 
1 1 1    1    0   14 o 11   44.77    1.31  150.14  180.00   24.84    0.00   76.55    0.00  0.30 
1 1 1    1    0   15 o 19   57.85    1.52   28.77   90.00    2.27  270.00   23.27  270.00  0.16 
1 1 1    1    0   16 o  3  586.20    7.90  547.93    0.00  614.40    0.00   56.41    0.00  1.00 
1 1 1    1    0   17 o 19  171.19    1.95  155.34  270.00  247.06  270.00  175.45  270.00  0.93 
1 1 1    1    0   18 o  1  553.36    6.10  546.87  180.00  605.93  180.00  105.13  180.00  1.00 
1 1 1    1    0   19 o 13  123.92    1.87  251.45  270.00   56.38  270.00  134.32   90.00  1.00 
1 1 1    1    0   20 o 14  165.53    1.90  109.23    0.00  230.13  360.00  139.67  360.00  0.97 
1 1 1    1    0   21 o  2  274.64    2.79  120.96   90.00  383.92   90.00  218.57   90.00  1.00 
1 1 1    1    0   22 o  6  137.44    1.71  157.29  180.00  129.13  180.00   14.37    0.00  0.99 
1 1 1    1    0   23 o 14  122.91    1.64   73.20  270.00  110.15  270.00   68.15  270.00  0.62 
1 1 1    1    0   24 f  0  343.44    3.38  195.07    0.00  229.55    0.00    0.00    0.00  0.00 
1 1 1    1    0   25 o  4  469.23    4.50  470.18  270.00  462.29  270.00   13.87   90.00  1.00 
1 1 1    1    0   26 o  4   45.83    1.56   10.66  360.00    0.28    0.00    1.70    0.00  0.01 
1 1 1    1    0   27 o  5   92.22    1.67   51.49  270.00   87.86  270.00   44.58  270.00  0.71 
1 1 1    1    0   28 o  4  121.26    1.58   81.23  180.00  163.92  180.00   89.07  180.00  0.98 
1 1 1    1    0   29 o 13  139.71    1.69   63.02  270.00  213.86  270.00  149.69  270.00  1.00 
1 1 1    1    0   30 o 12  227.76    2.37  197.81  180.00  268.79  180.00   82.06  180.00  1.00 
1 1 1    1    0   31 o 17  164.78    1.86  136.12   90.00  202.55   90.00   75.52   90.00  1.00 
1 1 1    1    0   32 o 10  160.77    2.58  171.13  180.00  155.53  180.00   10.48    0.00  1.00 
1 1 1    1    0   33 o  4   56.57    1.50   81.48   90.00   37.10   90.00   38.58  270.00  1.00 
1 1 1    1    0   34 o  7   19.97    2.50   30.94  180.00   11.34    0.00   42.23    0.00  0.49 
1 1 1    1    0   35 o 17  137.52    1.90  130.86  270.00  148.44  270.00   21.83  270.00  1.00 
1 1 1    1    0   36 f  0    5.25    3.33   27.32  360.00   30.03  360.00    0.00    0.00  0.00 
1 1 1    1    0   37 o  5  162.88    1.82  169.62   90.00  161.63   90.00    2.51  270.00  1.00 
1 1 1    1    0   38 o 16   51.30    1.39   66.27    0.00   38.46    0.00   25.66  180.00  1.00 
1 1 1    1    0   39 o  3   51.04    1.60   56.50  270.00   46.58  270.00    8.90   90.00  1.00 
1 1 1    1    0   40 o 17   57.93    1.31   37.72  180.00   78.40  180.00   41.01  180.00  1.00 
1 1 1    1    0   41 o 15   49.59    1.30   26.33  270.00   71.67  270.00   45.04  270.00  0.99 
1 1 1    1    0   42 o  7   67.19    1.25   67.57    0.00   66.03    0.00    2.32  180.00  1.00 
1 1 1    1    0   43 o 17   48.02    1.28   40.51  270.00   55.13  270.00   14.23  270.00  1.00 
1 1 1    1    0   44 o 18   69.09    1.23   72.12  180.00   65.49  180.00    7.21    0.00  1.00 
1 1 1    1    0   45 o 14   79.93    1.25   77.42   90.00   81.95   90.00    4.05   90.00  1.00 
1 1 1    1    0   46 o 16   83.58    1.46   81.35  180.00   85.57  180.00    3.98  180.00  1.00 
1 1 1    1    0   47 o  3    3.72    2.61   12.63  270.00   11.13   90.00   23.73   90.00  0.20 
1 1 1    1    0   48 f  0    6.73    3.69   11.25  180.00   11.15  180.00    0.00    0.00  0.00 
1 1 1    1    0   49 o 16   23.60    1.74   28.90  270.00   18.73  270.00    9.73   90.00  1.00 
1 1 1    1    0   50 o 18   18.48    1.70   16.94    0.00   20.06  360.00    3.45  360.00  0.99 
1 1 1    1    0   51 o 16   20.00    1.54   13.08   90.00   26.65   90.00   13.89   90.00  0.99 
1 1 1    1    0   52 o  8   47.08    1.08   47.39  180.00   48.09  180.00    2.02  180.00  1.00 
1 1 1    1    0   53 o  8   13.85    1.99   18.03  270.00    9.96  270.00    7.50   90.00  0.99 
1 1 1    1    0   54 o 16   31.86    1.12   36.87    0.00   28.12  360.00    7.48  180.00  1.00 
1 1 1    1    0   55 o 17    9.91    2.84    2.14  270.00    2.90  270.00    0.84  270.00  0.25 
1 1 1    1    0   56 o  2   17.85    1.46   16.09  360.00   20.21  360.00    4.73  360.00  1.00 
1 1 1    1    0   57 o  2   24.49    1.18   25.48   90.00   24.62   90.00    0.25   90.00  1.00 
1 1 1    1    0   58 o 12    4.27    2.70    1.20  180.00    0.56    0.00    1.70    0.00  0.07 
1 1 1    1    0   59 o 17    4.00    2.58    8.06   90.00    4.53  270.00   11.98  270.00  0.36 
1 1 1    1    0   60 o 11    7.59    3.69    8.84  180.00    0.89  180.00    7.13    0.00  0.59 
1 1 1    1    0   61 o  3    7.12    3.00    7.51   90.00    0.40   90.00    6.18  270.00  0.49 
1 1 1    1    0   62 o 13    5.21    2.78    5.88    0.00    1.97  180.00    6.93  180.00  0.29 
1 1 1    1    0   63 o 15    3.57    2.32    3.14  270.00    1.81   90.00    4.37   90.00  0.11 
1 1 1    1    0   64 o 11    2.40    1.73   10.07    0.00    6.84  180.00   14.72  180.00  0.22 
1 1 1    1    1    0 x 13       ?       ?  761.89  270.00  205.72  270.00    0.00    0.00  0.00 
1 1 1    1    1    1 o  4    0.68    0.34 1899.21  301.53  416.18  113.33  832.41  113.33  0.04 
1 1 1    1    1    2 o 19   53.51    0.97  536.70  272.41   99.26   16.90  279.75   16.90  0.76 
1 1 1    1    1    3 o 13 1035.98    7.39 2297.35    8.81 1260.87    6.90  454.73    6.90  1.00 
1 1 1    1    1    4 o  1  632.14    4.24 1233.04  295.73  797.62  296.05  339.57  296.05  0.99 
1 1 1    1    1    5 o 12  587.86    3.95  905.14  240.20  724.67  239.72  282.51  239.72  0.99 
1 1 1    1    1    6 o 16  647.10    4.34  865.35  181.38  675.81  169.16   63.82  169.16  1.00 
1 1 1    1    1    7 o  9   96.96    1.02  123.46    2.06   56.64  257.83   14.08   77.83  0.66 
1 1 1    1    1    8 o 12  725.38    4.85  820.85  240.37  865.70  247.04  287.35  247.04  1.00 
1 1 1    1    1    9 o 18  382.64    2.64   26.90   53.38  490.50  260.70  230.65  260.70  0.98 
1 1 1    1    1   10 o  1  248.24    1.82  103.97  246.93  270.16  161.44   62.60  161.44  0.96 
1 1 1    1    1   11 o 16  370.44    2.57  369.95  300.20  346.80  324.79   37.31  144.79  0.99 
1 1 1    1    1   12 o 11  495.07    3.36  527.44   99.62  541.88  114.22  102.26  114.22  0.99 
1 1 1    1    1   13 o  2  100.22    1.04   11.72  158.21   65.26  174.23    3.68  354.23  0.67 
1 1 1    1    1   14 o  3  410.54    2.82  402.84  176.71  439.75  172.76   68.58  172.76  0.99 
1 1 1    1    1   15 o  9  437.29    3.45  384.23  140.56  443.21  150.50   20.72  150.50  0.99 
1 1 1    1    1   16 o  9  272.51    2.77  260.57  342.73  325.87  334.26  125.57  334.26  0.97 
1 1 1    1    1   17 o  7  240.32    1.91  197.54  149.42  230.23  142.51    4.19  322.51  0.97 
1 1 1    1    1   18 o 15  390.58    3.47  263.13   59.58  464.32   67.89  159.62   67.89  0.98 
1 1 1    1    1   19 o 14   96.18    1.20   89.02  161.14   47.95  187.24   55.82    7.24  0.79 
1 1 1    1    1   20 o  3  270.00    1.94  264.62  109.23  241.63  112.60   43.89  292.60  0.98 
1 1 1    1    1   21 o  7  154.17    1.29  253.71  319.42   87.66  317.23  114.61  137.23  0.94 
1 1 1    1    1   22 o 19  320.36    2.25  225.02  100.03  358.80  109.90   90.39  109.90  0.98 
1 1 1    1    1   23 o 19  397.49    2.73  367.86  170.22  434.54  168.78   84.35  168.78  0.99 
1 1 1    1    1   24 o  2  550.59    3.71  528.60   48.32  571.46   48.30   48.19   48.30  0.99 
1 1 1    1    1   25 o  3  189.89    1.48  167.71  142.19  215.02  145.61   71.65  145.61  0.94 
1 1 1    1    1   26 o 19  578.45    3.89  467.63  325.06  711.57  324.61  272.20  324.61  0.99 
1 1 1    1    1   27 o  9  186.22    1.45  209.73  358.40  162.27    1.71   36.51  181.71  0.97 
1 1 1    1    1   28 o  5  310.43    2.18  270.55   86.38  356.39   87.29   99.19   87.29  0.99 
1 1 1    1    1   29 o 11  288.29    2.04  303.58  310.13  272.25  311.17   27.10  131.17  0.99 
1 1 1    1    1   30 o  9   64.28    0.95   56.02  190.62   53.11  197.83    2.65  197.83  0.81 
1 1 1    1    1   31 o 17  190.68    1.57  170.73  257.20  213.25  257.03   50.41  257.03  0.99 
1 1 1    1    1   32 o  7   58.09    1.31   56.87  220.41   46.95  221.89    7.06   41.89  0.87 
1 1 1    1    1   33 o 11   85.88    1.03  101.45  256.50   69.46  257.10   25.71   77.10  0.96 
1 1 1    1    1   34 o 10   97.61    1.28   90.32  175.08  101.19  173.94   13.79  173.94  0.97 
1 1 1    1    1   35 o 14   54.80    1.07   46.56  274.43   52.36  275.24    6.03  275.24  0.90 
1 1 1    1    1   36 o 17  168.43    1.32  169.28  338.18  169.38  338.35    4.23  338.35  0.99 
1 1 1    1    1   37 o  9   67.18    0.92   53.86  202.29   76.45  200.85   25.39  200.85  0.95 
1 1 1    1    1   38 o 14  242.42    1.75  241.28  232.39  246.62  232.29    9.75  232.29  1.00 
1 1 1    1    1   39 o 11  131.57    1.13  116.16   38.39  145.51   38.45   30.43   38.45  0.99 
1 1 1    1    1   40 f  0  172.76    1.33  165.69   20.87  165.84   20.92    0.00    0.00  0.00 
1 1 1    1    1   41 o  2   54.65    0.90   45.05  319.16   58.21  319.12   12.62  319.12  0.95 
1 1 1    1    1   42 o 14   66.56    0.88   60.14  296.66   68.60  296.66    7.77  296.66  0.97 
1 1 1    1    1   43 o  1   11.29    2.17   12.66  106.56    5.30  286.56   18.08  286.56  0.33 
1 1 1    1    1   44 o  5   68.84    0.87   80.55  189.73   54.24  189.73   26.95    9.73  0.98 
1 1 1    1    1   45 o  7   89.57    0.91   89.95  301.85   86.87  301.85    3.63  121.85  0.99 
1 1 1    1    1   46 o 11   28.02    1.41   19.56   44.79   28.71   44.79    9.10   44.79  0.86 
1 1 1    1    1   47 o  8   14.41    1.95   21.98  237.68    0.68  237.68   21.22   57.68  0.78 
1 1 1    1    1   48 o  7   53.21    1.06   56.36  119.88   48.91  119.88    6.93  299.88  0.98 
1 1 1    1    1   49 o 11   20.28    1.32   21.09  355.82   16.24  355.82    4.53  175.82  0.91 
1 1 1    1    1   50 o 11   21.96    1.05   20.44    0.06   21.05    0.06    1.02    0.06  0.94 
1 1 1    1    1   51 o  2   22.19    1.01   22.77  208.33   19.77  208.33    2.45   28.33  0.95 
1 1 1    1    1   52 o 14   18.29    1.12   16.50  238.39   17.38  238.39    1.34  238.39  0.91 
1 1 1    1    1   53 o  6   17.10    1.16   18.87  244.13   13.38  244.13    4.89   64.13  0.93 
1 1 1    1    1   54 o  6    6.34    1.77    8.31   27.21    1.57  207.21    9.59  207.21  0.51 
1 1 1    1    1   55 o  5   38.63    0.75   40.31   88.77   37.47   88.77    1.37  268.77  0.99 
1 1 1    1    1   56 o  6    7.34    1.65    7.19   75.24    1.74   75.24    5.18  255.24  0.59 
1 1 1    1    1   57 o  5    9.24    1.70    9.38  141.69    5.23  141.69    3.74  321.69  0.77 
1 1 1    1    1   58 o  6   16.99    1.22   16.25  182.26   16.37  182.26    1.10  182.26  0.93 
1 1 1    1    1   59 o  6    8.27    1.79   11.93  289.85    1.33  289.85    9.69  109.85  0.75 
1 1 1    1    1   60 o 17    4.15    1.43    3.12  170.90    1.64  350.90    4.47  350.90  0.14 
1 1 1    1    1   61 o  9    3.53    1.72    6.48   93.86    4.04  273.86    9.71  273.86  0.23 
1 1 1    1    1   62 o 19    4.64    1.45    3.35   74.81    1.40  254.81    4.22  254.81  0.15 
1 1 1    1    1   63 o 14    4.20    1.37    7.79  169.12    3.83  349.12   10.16  349.12  0.30 
1 1 1    1    1   64 o  1    5.90    1.55    2.38   86.30    0.39  266.30    2.26  266.30  0.12 
1 1 1    1    2    0 x  1       ?       ?  634.89   90.00  195.02  270.00    0.00    0.00  0.00 
1 1 1    1    2    1 o  9  212.73    2.07 1139.49  238.37   93.54  239.90  225.86   59.90  0.97 
1 1 1    1    2    2 o 12  522.37    3.82 1049.10  172.92  677.91  126.40  322.22  126.40  0.99 
1 1 1    1    2    3 o  5  268.44    2.01  561.33    1.41  243.91    4.63   34.80  184.63  0.97 
1 1 1    1    2    4 o 14  167.99    1.36  390.93  145.57  135.01   34.31   43.23  214.31  0.93 
1 1 1    1    2    5 f  0  322.31    2.26  446.61  317.99  344.11  298.89    0.00    0.00  0.00 
1 1 1    1    2    6 o  2  411.27    2.91  512.77   48.86  412.02  342.41   11.24  342.41  0.99 
1 1 1    1    2    7 o  3  420.44    2.88  401.44  356.93  497.48  269.66  165.82  269.66  0.99 
1 1 1    1    2    8 o 10  229.43    1.71  568.78  293.93  234.40  336.96   29.06  336.96  0.96 
1 1 1    1    2    9 o  7  632.73    4.24  426.93    8.16  767.33   18.85  277.07   18.85  0.99 
1 1 1    1    2   10 o 12  785.05    5.24  905.50  155.61  834.61  145.65  104.38  145.65  1.00 
1 1 1    1    2   11 o 19  501.50    3.40  470.23  213.87  508.91  223.54   22.64  223.54  0.99 
1 1 1    1    2   12 o 18  231.29    1.72  442.96   29.25  193.26   34.24   60.97  214.24  0.97 
1 1 1    1    2   13 o  9  237.17    1.75  223.13  181.35  230.27  206.82    3.02  206.82  0.96 
1 1 1    1    2   14 o 11  252.46    1.84  229.86  225.69  271.94  217.21   56.61  217.21  0.97 
1 1 1    1    2   15 o  2  264.84    2.47  357.54  242.42  248.35  242.85   18.87   62.85  0.97 
1 1 1    1    2   16 o 18  241.34    2.29  213.56  194.59  246.11  211.14   26.71  211.14  0.96 
1 1 1    1    2   17 o 11  471.77    3.46  363.25   46.94  597.32   51.62  262.17   51.62  0.99 
1 1 1    1    2   18 o  2  193.72    1.94  219.44  192.05  136.30  213.57   98.93   33.57  0.96 
1 1 1    1    2   19 o  9  514.93    3.76  473.73  200.72  527.02  199.60   31.58  199.60  0.99 
1 1 1    1    2   20 o 15  292.92    2.08  305.41  127.17  291.18  128.75    9.53  128.75  0.98 
1 1 1    1    2   21 o 14  253.13    1.84  265.54  252.18  214.89  254.77   63.37   74.77  0.97 
1 1 1    1    2   22 o  2  485.81    3.30  340.92  282.51  602.43  286.00  243.29  286.00  0.99 
1 1 1    1    2   23 o  9  429.60    2.94  410.30  166.10  433.04  165.22   15.48  165.22  0.99 
1 1 1    1    2   24 o 13  280.05    2.00  218.12  270.33  332.98  269.03  121.64  269.03  0.97 
1 1 1    1    2   25 o  9  520.70    3.52  511.44   79.75  576.14   78.94  117.27   78.94  0.99 
1 1 1    1    2   26 o  3  220.08    1.64  143.12  112.71  276.11  113.48  129.80  113.48  0.96 
1 1 1    1    2   27 o  5  143.85    1.23  177.81  114.92  106.04  112.15   62.41  292.15  0.95 
1 1 1    1    2   28 o  8  338.86    2.35  335.77   76.93  340.15   76.28    8.03   76.28  0.99 
1 1 1    1    2   29 o 14  128.04    1.14  105.41  309.64  140.06  310.66   38.50  310.66  0.94 
1 1 1    1    2   30 o 10  208.63    1.56  208.05  331.04  214.60  331.84   17.31  331.84  0.99 
1 1 1    1    2   31 o 19  135.31    1.26  120.32  211.38  147.31  211.76   31.30  211.76  0.97 
1 1 1    1    2   32 o  8   87.10    1.37   88.95   60.65   79.58   61.95    6.12  241.95  0.95 
1 1 1    1    2   33 f  0  126.22    1.20  166.50  337.08  161.27  338.49    0.00    0.00  0.00 
1 1 1    1    2   34 o 13  120.84    1.41  106.53    8.36  136.08    9.75   36.15    9.75  0.98 
1 1 1    1    2   35 o  9   87.16    1.04   72.59   74.66   97.58   73.75   27.64   73.75  0.96 
1 1 1    1    2   36 o 15  100.74    1.00   94.66  333.45  104.14  334.00   10.84  334.00  0.98 
1 1 1    1    2   37 o 15  156.35    1.25  157.70  357.34  157.79  357.37    5.10  357.37  0.99 
1 1 1    1    2   38 o 17   66.13    0.93   62.57   82.84   64.81   81.95    2.51   81.95  0.96 
1 1 1    1    2   39 o 18  126.56    1.11  120.58   85.25  130.97   85.43   11.25   85.43  0.99 
1 1 1    1    2   40 o  8   47.66    1.06   50.30  243.91   39.45  243.71   10.99   63.71  0.94 
1 1 1    1    2   41 o  6   84.20    0.93   88.58   79.68   76.06   79.67   13.56  259.67  0.98 
1 1 1    1    2   42 o 18   55.14    0.90   61.05   42.98   44.91   42.98   16.82  222.98  0.97 
1 1 1    1    2   43 o 16   43.21    0.93   43.43  325.44   37.91  325.44    5.93  145.44  0.95 
1 1 1    1    2   44 o 15   10.70    2.22   10.57  228.95    4.27   48.94   14.92   48.94  0.30 
1 1 1    1    2   45 o  3   30.28    1.19   28.09  274.50   26.39  274.50    1.87   94.50  0.90 
1 1 1    1    2   46 o  9   45.88    1.13   43.10   39.98   45.38   39.98    2.19   39.98  0.97 
1 1 1    1    2   47 o 11   54.97    0.90   66.63  195.15   41.85  195.15   24.53   15.15  0.98 
1 1 1    1    2   48 o  5   22.13    1.47   20.03  100.51   19.49  100.51    0.35  280.51  0.89 
1 1 1    1    2   49 o  4   10.67    2.01    1.27  224.41    0.76  224.42    0.49   44.42  0.09 
1 1 1    1    2   50 o  6    6.09    1.79    3.68  255.53    1.30   75.53    4.91   75.53  0.19 
1 1 1    1    2   51 o 13   19.47    1.09   20.16  302.13   16.55  302.13    3.12  122.13  0.93 
1 1 1    1    2   52 o 18   34.74    0.80   35.15    8.81   33.92    8.81    0.24  188.81  0.98 
1 1 1    1    2   53 o 10    8.19    1.86   11.41  341.27    0.21  341.27   10.83  161.27  0.69 
1 1 1    1    2   54 o  4   15.52    1.21   18.73  164.54   10.61  164.54    7.47  344.54  0.92 
1 1 1    1    2   55 o  7   19.61    1.03   20.19  132.28   17.84  132.28    1.61  312.28  0.95 
1 1 1    1    2   56 o  2   35.12    0.75   37.30  210.79   33.47  210.79    2.40   30.79  0.99 
1 1 1    1    2   57 o  9    7.77    1.80    9.20  114.21    2.18  114.21    6.61  294.21  0.71 
1 1 1    1    2   58 o  1   12.13    1.77   17.06   52.59    5.85   52.59   10.16  232.59  0.90 
1 1 1    1    2   59 o 19    6.77    1.80   11.05  273.92    1.32   93.92   11.51   93.92  0.65 
1 1 1    1    2   60 o  2    6.42    1.75    3.74  225.68    0.14   45.69    3.52   45.69  0.25 
1 1 1    1    2   61 o 14   10.74    1.74    9.97  101.26    6.96  101.26    1.75  281.26  0.73 
1 1 1    1    2   62 o  5    5.35    1.54    9.14  248.53    3.03   68.53   10.73   68.53  0.44 
1 1 1    1    2   63 o 15    6.98    1.69    6.66  118.22    0.15  118.22    5.26  298.22  0.40 
1 1 1    1    2   64 o 13    9.75    1.55   11.91  233.55    4.53  233.55    4.76   53.55  0.71 
1 1 1    1    3    0 o  2  780.53    7.36 2623.41  270.00  865.15  270.00  169.23  270.00  1.00 
1 1 1    1    3    1 o 18  565.47    3.81 1343.61  312.93  663.92  318.73  205.47  318.73  0.99 
1 1 1    1    3    2 o 10  134.14    1.19  364.04   86.89  108.97  140.18   16.77  320.18  0.87 
1 1 1    1    3    3 o  7  286.71    2.05   67.33  155.93  370.39  168.80  189.30  168.80  0.96 
1 1 1    1    3    4 o 13   59.24    0.90  579.09  234.24    3.63  187.81   33.99  187.81  0.23 
1 1 1    1    3    5 o 10  718.40    4.95  845.38  346.42  791.43    5.52  152.16    5.52  1.00 
1 1 1    1    3    6 o  6  200.08    1.54  149.62  284.05  251.08  268.73  137.91  268.73  0.91 
1 1 1    1    3    7 o 18  813.83    5.43  617.89  123.47  944.65  123.26  267.36  123.26  1.00 
1 1 1    1    3    8 o 10  225.34    1.82  174.23  184.54  304.05  226.86  193.74  226.86  0.92 
1 1 1    1    3    9 o 11  405.32    2.79  144.16  234.75  515.08  269.13  233.19  269.13  0.98 
1 1 1    1    3   10 o 13  371.85    2.58  390.38  151.69  441.33  135.37  152.20  135.37  0.98 
1 1 1    1    3   11 o 16  391.32    2.70  305.78  206.38  407.12  213.47   42.03  213.47  0.99 
1 1 1    1    3   12 o 11  369.06    2.56  379.23  314.11  434.93  315.96  144.82  315.96  0.98 
1 1 1    1    3   13 o  3  110.47    1.09  183.14  316.44   44.06  324.60  105.92  144.60  0.88 
1 1 1    1    3   14 o 11  243.08    1.79  261.98  221.08  249.04  215.30   29.18  215.30  0.96 
1 1 1    1    3   15 o 10  389.71    3.48  309.85  161.18  457.44  177.03  147.55  177.03  0.98 
1 1 1    1    3   16 o  8  260.94    2.05  355.16   84.54  216.86   91.92   75.37  271.92  0.98 
1 1 1    1    3   17 o  1  246.65    2.34  230.65  275.26  257.73  298.52   39.29  298.52  0.97 
1 1 1    1    3   18 o  2  181.42    1.86  104.60  319.32  184.66  323.29   31.21  323.29  0.93 
1 1 1    1    3   19 o  5  144.61    1.34  138.76  265.33  106.06  267.91   53.18   87.91  0.92 
1 1 1    1    3   20 o 18  164.37    1.34  199.93  308.40  130.75  309.03   46.05  129.03  0.94 
1 1 1    1    3   21 o  5   94.91    1.05   72.58   24.87   53.74   32.61   32.99  212.61  0.74 
1 1 1    1    3   22 o 12  499.12    3.38  484.62   19.31  516.16   24.19   41.66   24.19  0.99 
1 1 1    1    3   23 o 19  450.09    3.07  401.57  315.65  485.26  314.68   79.13  314.68  0.99 
1 1 1    1    3   24 f  0  406.56    2.79  376.78  186.44  369.51  188.81    0.00    0.00  0.00 
1 1 1    1    3   25 o  2  258.73    1.87  226.02  122.76  296.89  123.20   90.10  123.20  0.97 
1 1 1    1    3   26 o 18  176.68    1.40  177.36  141.68  164.29  137.08   10.52  317.08  0.96 
1 1 1    1    3   27 o 13  264.42    1.90  223.06  201.15  297.96  201.97   76.54  201.97  0.98 
1 1 1    1    3   28 o 19   72.37    1.06   18.47  220.27   37.63  217.87   16.78  217.87  0.40 
1 1 1    1    3   29 o  6   64.44    0.96   63.16    7.49   42.45    9.26   19.29  189.26  0.81 
1 1 1    1    3   30 o 17  154.52    1.27  161.85    6.27  151.70    6.73    0.83    6.73  0.98 
1 1 1    1    3   31 o  1   94.78    1.15   81.85  204.97   99.23  203.52   19.45  203.52  0.94 
1 1 1    1    3   32 o  5   85.18    1.25   83.49  108.17   78.96  106.19    3.39  286.19  0.95 
1 1 1    1    3   33 f  0   79.88    1.10   88.58  173.71   85.43  174.87    0.00    0.00  0.00 
1 1 1    1    3   34 o 16  163.60    1.68  185.26   91.22  148.56   92.22   26.98  272.22  0.99 
1 1 1    1    3   35 o 16   28.05    1.29   40.00  139.60    3.16  135.39   36.44  315.39  0.76 
1 1 1    1    3   36 o 18   50.24    0.93   46.96  116.50   46.03  117.46    0.35  297.46  0.92 
1 1 1    1    3   37 o 17  110.08    1.03  114.23  110.54  105.44  111.30    6.26  291.30  0.99 
1 1 1    1    3   38 o 12   42.61    1.02   40.52  335.61   36.82  335.49    3.46  155.49  0.90 
1 1 1    1    3   39 o  3  115.99    1.07  100.50  319.19  129.00  319.12   28.90  319.12  0.99 
1 1 1    1    3   40 o 17  178.89    1.37  166.88  170.52  188.73  170.48   21.24  170.48  1.00 
1 1 1    1    3   41 o  7   98.60    0.98   91.58   92.14  101.88   92.14    9.14   92.14  0.99 
1 1 1    1    3   42 o  9   39.71    0.99   28.14  137.49   42.88  137.49   14.43  137.49  0.90 
1 1 1    1    3   43 o 12   29.10    1.13   34.28  334.50   17.57  334.51   17.03  154.51  0.90 
1 1 1    1    3   44 o 15   24.94    1.19   22.36   22.91   18.58   22.91    3.95  202.91  0.82 
1 1 1    1    3   45 o 11   20.23    1.50   10.27  145.91   12.14  145.91    1.81  145.91  0.56 
1 1 1    1    3   46 o 13   32.09    1.30   35.49  228.44   24.79  228.44   10.75   48.44  0.94 
1 1 1    1    3   47 o  6   25.11    1.19   27.71  134.28   18.46  134.28    9.13  314.28  0.92 
1 1 1    1    3   48 o 19    9.53    2.36    9.30   12.28    0.98  192.29   10.18  192.29  0.43 
1 1 1    1    3   49 o  9    4.87    1.62    8.18  246.18    5.27   66.18   13.32   66.18  0.28 
1 1 1    1    3   50 o 19   18.06    1.18   20.44   92.35   13.26   92.35    6.75  272.35  0.92 
1 1 1    1    3   51 o 14   24.82    1.03   24.75  121.28   23.34  121.28    0.79  301.28  0.96 
1 1 1    1    3   52 o  4   33.17    0.82   31.01   15.75   34.66   15.75    4.54   15.75  0.98 
1 1 1    1    3   53 o  6   23.47    0.93   27.40  141.86   18.77  141.86    7.74  321.86  0.96 
1 1 1    1    3   54 o  4   16.13    1.19   14.64  213.25   15.11  213.25    0.98  213.25  0.91 
1 1 1    1    3   55 o 16   37.55    0.76   39.00  297.59   36.58  297.59    0.99  117.59  0.99 
1 1 1    1    3   56 o 12   22.01    0.94   25.63  200.58   18.06  200.58    6.59   20.58  0.97 
1 1 1    1    3   57 o  2    5.17    1.60    3.37  245.57    0.69   65.57    3.90   65.57  0.24 
1 1 1    1    3   58 o  4    8.67    1.90    8.62    4.76    3.72    4.76    4.35  184.76  0.68 
1 1 1    1    3   59 o 18    4.30    1.44    6.45  199.01    3.21   19.01    9.15   19.01  0.32 
1 1 1    1    3   60 o 11    4.98    1.63    3.51  217.74    1.30   37.74    4.45   37.74  0.19 
1 1 1    1    3   61 o 15    6.05    1.72    7.08  349.34    1.29  169.34    7.45  169.34  0.40 
1 1 1    1    3   62 o  8   13.37    1.37   15.67  164.23   10.13  164.23    3.01  344.23  0.87 
1 1 1    1    3   63 o  6    3.30    1.16    5.15  358.09    3.10  178.09    7.26  178.09  0.16 
1 1 1    1    3   64 o  9    4.11    1.35    1.94  245.22    0.92   65.22    2.43   65.22  0.07 
1 1 1    1    4    0 o  9  210.03    2.26   66.55   90.00  301.76   90.00  184.97   90.00  1.00 
1 1 1    1    4    1 o  9  219.85    1.65  758.12  239.48  182.94  276.42   57.35   96.42  0.96 
1 1 1    1    4    2 o 19  213.93    1.62  335.12  330.07  188.73  353.43   32.49  173.43  0.96 
1 1 1    1    4    3 o 11  622.71    4.18 1131.19  344.19  700.31  344.05  162.44  344.05  0.99 
1 1 1    1    4    4 o  4  363.38    2.52  594.09  114.29  363.04   79.54   10.35   79.54  0.98 
1 1 1    1    4    5 o  7  363.04    2.52  451.14  156.18  372.50  184.18   30.25  184.18  0.98 
1 1 1    1    4    6 o 11  240.58    1.77  171.46  206.91  245.50  188.64   27.81  188.64  0.96 
1 1 1    1    4    7 o 17  532.24    3.72  624.22  334.57  622.62  328.32  189.65  328.32  0.99 
1 1 1    1    4    8 o  2  120.12    1.46  209.12  237.65   59.54  187.01   94.79    7.01  0.89 
1 1 1    1    4    9 o  5  348.41    2.63  208.97  240.09  440.12  255.07  199.41  255.07  0.98 
1 1 1    1    4   10 o 10  349.31    2.51  520.83  205.05  354.10  203.35   21.03  203.35  0.98 
1 1 1    1    4   11 o 17  151.76    1.33  312.08   48.07   93.05   56.16   96.85  236.16  0.93 
1 1 1    1    4   12 o  4  166.11    1.36   78.93  333.70  178.53   46.28   57.70   46.28  0.90 
1 1 1    1    4   13 o 16  563.26    3.80  569.85  247.14  624.07  252.29  129.20  252.29  0.99 
1 1 1    1    4   14 o  4  426.99    3.78  265.12  289.23  546.26  280.62  251.26  280.62  0.99 
1 1 1    1    4   15 o  5   98.47    1.48   42.40  261.55   59.89  254.56    7.17  254.56  0.57 
1 1 1    1    4   16 o 13  190.36    1.61  162.57   76.46  221.87  112.58   92.79  112.58  0.92 
1 1 1    1    4   17 o  7   46.30    1.27  149.95  139.26   55.67  330.99  163.16  330.99  0.56 
1 1 1    1    4   18 o  7  191.18    1.72  285.82  152.45  142.03  142.17   81.64  322.17  0.96 
1 1 1    1    4   19 o 12  124.48    1.25  134.60  257.28  113.52  259.76   24.09  259.76  0.82 
1 1 1    1    4   20 o  8  169.94    1.38   83.45  355.64  199.22   16.01   95.85   16.01  0.89 
1 1 1    1    4   21 o 10  372.94    2.58  324.35  106.77  429.93  109.06  125.89  109.06  0.98 
1 1 1    1    4   22 o 14  173.85    1.40  126.33   94.85  203.77   98.57   94.49   98.57  0.90 
1 1 1    1    4   23 f  0  226.26    1.69  147.67  190.92  158.31  197.21    0.00    0.00  0.00 
1 1 1    1    4   24 o 19  371.47    2.57  350.48   12.21  375.33   10.34   16.22   10.34  0.99 
1 1 1    1    4   25 o 18  214.12    1.61  241.26  207.44  178.80  208.71   59.26   28.71  0.97 
1 1 1    1    4   26 o 18  434.93    2.97  377.02  229.72  506.22  229.28  149.09  229.28  0.99 
1 1 1    1    4   27 o  2  291.15    2.06  251.49   13.18  328.54   10.90   82.77   10.90  0.99 
1 1 1    1    4   28 o 14  319.27    2.24  291.71   52.79  351.76   53.65   70.65   53.65  0.99 
1 1 1    1    4   29 o 16  100.85    1.04  146.10  219.38   47.91  218.11   97.32   38.11  0.96 
1 1 1    1    4   30 o  4  145.33    1.22  129.73  276.92  158.06  277.81   32.55  277.81  0.98 
1 1 1    1    4   31 o 18   80.44    1.24   73.40   59.23   77.44   57.86    5.36   57.86  0.93 
1 1 1    1    4   32 o  9  168.24    1.54  154.79  309.25  187.59  309.25   43.58  309.25  0.99 
1 1 1    1    4   33 f  0  187.55    1.86  200.37  202.38  193.49  203.02    0.00    0.00  0.00 
1 1 1    1    4   34 o  5   82.85    1.17   86.16  108.15   76.69  109.27    5.95  289.27  0.96 
1 1 1    1    4   35 o 10   64.70    1.00   74.41  226.41   52.40  228.65   18.46   48.65  0.95 
1 1 1    1    4   36 o 11   67.27    0.92   60.63  317.35   67.92  317.47    7.23  317.47  0.96 
1 1 1    1    4   37 o  5   89.96    0.97   96.23   82.13   82.37   82.16   11.66  262.16  0.98 
1 1 1    1    4   38 o 12   14.10    2.29    9.35   23.77    3.41  203.90   12.65  203.90  0.21 
1 1 1    1    4   39 o 12   37.01    1.12   30.53  327.76   33.58  327.66    3.19  327.66  0.86 
1 1 1    1    4   40 o 18  119.84    1.07  127.23  168.31  109.71  168.31   18.25  348.31  0.99 
1 1 1    1    4   41 f  0   89.16    0.94   83.11  219.91   84.13  219.91    0.00    0.00  0.00 
1 1 1    1    4   42 o  8   76.65    1.04   73.25  351.96   76.38  351.96    2.35  351.96  0.98 
1 1 1    1    4   43 f  0   29.13    1.13   19.31   44.51   19.48   44.51    0.00    0.00  0.00 
1 1 1    1    4   44 o 10   68.44    0.87   66.73  127.21   67.12  127.21    0.08  307.22  0.98 
1 1 1    1    4   45 o 15    5.40    2.55   16.17  215.40   13.31   35.40   29.57   35.40  0.27 
1 1 1    1    4   46 o  5   21.17    1.61   27.40  217.98    9.86  217.98   17.55   37.98  0.88 
1 1 1    1    4   47 o 12   11.99    2.20   15.58  285.70    0.06  105.70   15.55  105.70  0.64 
1 1 1    1    4   48 o 11   26.49    1.33   18.11  270.12   30.18  270.12   12.29  270.12  0.91 
1 1 1    1    4   49 f  0   36.31    0.92   40.07  195.66   39.37  195.66    0.00    0.00  0.00 
1 1 1    1    4   50 o 16   27.26    0.93   25.69   74.24   27.21   74.24    2.09   74.24  0.96 
1 1 1    1    4   51 o  8   25.77    0.93   26.76  109.21   23.51  109.21    2.57  289.21  0.96 
1 1 1    1    4   52 o  4   25.07    0.92   28.62  209.64   20.67  209.64    7.11   29.64  0.97 
1 1 1    1    4   53 o  6   12.56    1.52   16.24   45.60    6.37   45.60    9.33  225.60  0.88 
1 1 1    1    4   54 o 10   12.95    1.41   12.08  313.62   10.46  313.62    1.20  133.62  0.85 
1 1 1    1    4   55 o  1   17.18    1.14   20.05  275.02   13.15  275.02    6.16   95.02  0.94 
1 1 1    1    4   56 o 11   20.75    0.97   25.02   37.63   16.12   37.63    7.93  217.63  0.97 
1 1 1    1    4   57 o 10    5.56    1.65    7.34  359.32    1.42  179.32    8.39  179.32  0.50 
1 1 1    1    4   58 o 15    6.10    1.84    2.04  339.50    0.02  159.50    1.93  159.50  0.15 
1 1 1    1    4   59 o 19    4.02    1.38    2.46  136.77    1.32  316.77    3.57  316.77  0.12 
1 1 1    1    4   60 o  3    7.84    2.19    4.68  273.23    1.34  273.23    2.85   93.23  0.35 
1 1 1    1    4   61 o  4    7.95    1.85   11.37  237.55    0.77  237.55    9.06   57.55  0.67 
1 1 1    1    4   62 f  0    6.40    1.73    3.65  135.31    3.05  135.31    0.00    0.00  0.00 
1 1 1    1    4   63 o 14    5.41    1.63    7.30  253.74    2.16   73.74    8.03   73.74  0.34 
1 1 1    1    4   64 o 16    4.35    1.41    6.77  113.51    3.03  293.51    8.26  293.51  0.25 
1 1 1    1    5    0 o  3  636.08    6.04 1271.70  270.00  720.76  270.00  169.36  270.00  1.00 
1 1 1    1    5    1 o  4  236.61    1.75  788.24   63.27   56.35   75.62  350.99  255.62  0.98 
1 1 1    1    5    2 o 10  458.06    3.12  239.47   80.22  484.06   62.75   61.17   62.75  0.99 
1 1 1    1    5    3 o  1  171.52    1.39  190.28  256.00  205.90  144.39  114.46  144.39  0.87 
1 1 1    1    5    4 o  5  248.15    1.82  132.75  202.77  265.33  156.61   52.73  156.61  0.96 
1 1 1    1    5    5 o 12  120.09    1.13  338.63   53.60   94.00   63.37   11.61  243.37  0.83 
1 1 1    1    5    6 o  3  527.96    3.57  372.08  283.45  588.79  289.13  130.02  289.13  0.99 
1 1 1    1    5    7 o  5  151.06    1.39  116.31  169.18  138.27  153.01    4.57  153.01  0.90 
1 1 1    1    5    8 o  8  343.47    2.40  302.88  137.57  438.20   96.37  206.00   96.37  0.98 
1 1 1    1    5    9 o 12  412.26    2.93  568.16  298.95  397.57  285.39   20.30  105.39  0.99 
1 1 1    1    5   10 o 19  118.02    1.17   73.13  220.46   91.28  237.14   12.94   57.14  0.83 
1 1 1    1    5   11 o  3  176.94    1.64  135.80  345.15  176.29  308.43   24.39  308.43  0.93 
1 1 1    1    5   12 o  3  434.08    3.07  383.03  325.29  475.66  331.21   92.98  331.21  0.99 
1 1 1    1    5   13 o 15  202.26    2.02  288.10   24.06  158.07   12.58   71.86  192.58  0.96 
1 1 1    1    5   14 f  0  170.09    1.97   62.97   18.68   65.79  356.59    0.00    0.00  0.00 
1 1 1    1    5   15 o 13  312.11    2.70  323.50  224.25  281.12  233.82   50.77   53.82  0.98 
1 1 1    1    5   16 o  1  283.29    2.63  290.40   68.81  299.59   69.22   47.33   69.22  0.97 
1 1 1    1    5   17 o  8  146.18    1.46  246.34  288.32   49.95  285.58  175.79  105.58  0.94 
1 1 1    1    5   18 o 10  320.30    2.43  292.31  314.19  334.87  310.37   41.66  310.37  0.98 
1 1 1    1    5   19 o  2  153.45    1.40  251.64  103.41   45.14  102.70  201.57  282.70  0.95 
1 1 1    1    5   20 o  8  199.38    1.54  115.81  116.83  240.26   92.10  110.63   92.10  0.93 
1 1 1    1    5   21 o  2  249.78    1.83  288.47  252.33  212.33  248.63   61.66   68.63  0.97 
1 1 1    1    5   22 o 11  322.13    2.27  352.21  330.16  298.80  329.63   35.95  149.63  0.98 
1 1 1    1    5   23 o  1  476.06    3.24  388.46   40.40  581.82   40.39  220.44   40.39  0.99 
1 1 1    1    5   24 o 19  246.24    1.80  224.93  156.84  281.63  157.43   85.56  157.43  0.97 
1 1 1    1    5   25 o  9  214.76    1.75   89.73  161.82  319.81  154.28  245.10  154.28  0.92 
1 1 1    1    5   26 o 11  220.31    1.65  190.08  339.91  239.32  341.13   49.43  341.13  0.97 
1 1 1    1    5   27 o 15  199.76    1.53  156.04  234.89  235.29  239.43   82.93  239.43  0.97 
1 1 1    1    5   28 o  5  230.65    1.70  225.30   98.04  234.55   96.54   14.30   96.54  0.99 
1 1 1    1    5   29 o  3   92.38    1.02   95.53   50.87   88.29   52.44    5.09   52.44  0.93 
1 1 1    1    5   30 o 16   35.04    1.27   52.05  234.69    0.97   54.74   52.35   54.74  0.72 
1 1 1    1    5   31 o 14   99.91    1.32   39.87  358.36  139.73    1.34   99.44    1.34  0.90 
1 1 1    1    5   32 o  2   58.04    1.12   63.81   27.22   42.23   29.37   20.46  209.37  0.90 
1 1 1    1    5   33 o  4  118.19    1.41  120.17  182.72  116.52  183.07    1.70  183.07  0.98 
1 1 1    1    5   34 o  8   21.33    1.64   24.56  295.55    4.06  119.20   28.01  119.20  0.47 
1 1 1    1    5   35 o  4  168.78    1.44  143.92  127.29  196.18  127.74   57.65  127.74  0.99 
1 1 1    1    5   36 o  3   68.98    0.93   89.73   23.64   47.01   23.78   39.92  203.78  0.97 
1 1 1    1    5   37 o  8   43.31    1.02   38.49  273.41   40.10  274.18    2.66  274.18  0.90 
1 1 1    1    5   38 o  1  151.62    1.33  153.97  152.36  149.66  152.41    1.96  332.41  0.99 
1 1 1    1    5   39 o 14   12.84    2.40   32.05  281.09   16.71  101.38   48.59  101.38  0.59 
1 1 1    1    5   40 o 17  124.02    1.09  115.39  296.03  129.39  296.05   12.89  296.05  0.99 
1 1 1    1    5   41 o  7   47.61    0.95   30.06  233.95   57.01  233.95   26.59  233.95  0.92 
1 1 1    1    5   42 o 14   96.03    0.96   95.37  158.67   93.58  158.67    2.75  338.67  0.99 
1 1 1    1    5   43 o 17   29.13    1.14   23.33  141.34   26.03  141.34    2.50  141.34  0.85 
1 1 1    1    5   44 o  7   46.49    0.91   53.76  307.36   35.77  307.36   18.35  127.36  0.97 
1 1 1    1    5   45 o  6   38.69    1.23   37.95  198.35   35.37  198.35    2.74   18.35  0.95 
1 1 1    1    5   46 o  4   49.65    0.94   50.22  137.22   46.72  137.22    3.42  317.22  0.98 
1 1 1    1    5   47 o  2   60.15    1.08   64.50  340.18   54.71  340.18    9.32  160.18  0.99 
1 1 1    1    5   48 o 16   44.99    0.91   45.54  302.95   43.33  302.95    1.61  122.95  0.98 
1 1 1    1    5   49 o  5   45.50    0.89   46.80  161.95   43.86  161.95    2.06  341.95  0.99 
1 1 1    1    5   50 o  9   27.76    0.94   23.29  259.29   30.40  259.29    7.63  259.29  0.96 
1 1 1    1    5   51 o  3    8.43    1.82    1.92  197.49    0.67  197.49    1.19   17.49  0.15 
1 1 1    1    5   52 o 14   45.21    0.77   44.13  140.93   46.56  140.93    3.77  140.93  0.99 
1 1 1    1    5   53 o  3    5.77    1.73    6.86  255.43    2.05   75.43    8.68   75.43  0.40 
1 1 1    1    5   54 o 14   10.69    1.70   13.08  295.42    5.20  295.42    7.41  115.42  0.83 
1 1 1    1    5   55 o 11   16.87    1.13   15.20   56.40   16.64   56.40    2.01   56.40  0.93 
1 1 1    1    5   56 o 13    5.25    1.62    6.14  111.30    1.34  291.30    7.24  291.30  0.43 
1 1 1    1    5   57 o  7   16.87    1.46   13.61  127.45   18.11  127.45    5.23  127.45  0.92 
1 1 1    1    5   58 o  1    6.63    1.90   11.66  101.41    1.84  281.41   12.69  281.41  0.68 
1 1 1    1    5   59 o  5    6.62    1.99    3.17   19.95    0.10   19.95    2.79  199.95  0.23 
1 1 1    1    5   60 o 12    7.14    1.86   13.16  303.75    1.80  123.75   13.50  123.75  0.69 
1 1 1    1    5   61 o  3    5.59    1.57    5.81  326.73    1.47  146.73    6.46  146.73  0.31 
1 1 1    1    5   62 f  0   11.88    1.47   11.67  279.34    9.66  279.34    0.00    0.00  0.00 
1 1 1    1    5   63 f  0    7.22    1.75    6.19  272.08    4.93  272.08    0.00    0.00  0.00 
1 1 1    1    5   64 o  6    7.87    1.62    7.08   70.24    1.40   70.24    4.03  250.24  0.43 
1 1 1    1    6    0 o 12  374.45    3.67  360.79  270.00  586.95  270.00  425.00  270.00  1.00 
1 1 1    1    6    1 o  8  575.63    3.88  503.75   59.81  627.91   50.78  112.02   50.78  0.99 
1 1 1    1    6    2 o  3  489.66    3.33  452.12  172.50  510.19  170.57   49.38  170.57  0.99 
1 1 1    1    6    3 o 17  404.40    2.78  232.20  241.56  470.22  223.47  143.41  223.47  0.99 
1 1 1    1    6    4 o 11  180.52    1.44  106.22   85.54  188.40    6.08   43.06    6.08  0.92 
1 1 1    1    6    5 o 18  539.37    3.65  528.80  357.33  638.25  342.51  206.63  342.51  0.99 
1 1 1    1    6    6 o 10  258.50    1.89   91.07  267.46  306.67  214.16  116.70  214.16  0.96 
1 1 1    1    6    7 o  6   90.53    1.02   13.65  211.08   45.40  270.03   17.14   90.03  0.60 
1 1 1    1    6    8 o  3   77.83    0.99  124.03  117.86   19.84  148.38   21.75  328.38  0.39 
1 1 1    1    6    9 o  4  221.54    1.67  236.60  343.70  233.24  352.18   43.68  352.18  0.95 
1 1 1    1    6   10 o  4  343.28    2.40  236.41   89.50  380.43   84.19   87.17   84.19  0.98 
1 1 1    1    6   11 o  1  164.78    1.41  332.64    0.68   48.05    9.13  219.20  189.13  0.96 
1 1 1    1    6   12 o  1  331.34    3.00  176.38   56.65  417.85   51.13  189.50   51.13  0.98 
1 1 1    1    6   13 o 14  251.70    2.13  182.18   59.52  283.80   41.88   82.97   41.88  0.96 
1 1 1    1    6   14 o  9  245.89    2.34  299.89  302.13  198.74  303.95   80.95  123.95  0.97 
1 1 1    1    6   15 o  9  331.66    3.84  348.31  208.71  326.04  209.92    0.15  209.92  0.98 
1 1 1    1    6   16 o 15  301.17    3.49  369.06   38.58  265.30   33.24   60.40  213.24  0.98 
1 1 1    1    6   17 o  2  474.92    3.49  539.02  109.50  474.39  109.50    6.77  109.50  0.99 
1 1 1    1    6   18 f  0  573.07    4.18  482.95  161.98  458.23  160.26    0.00    0.00  0.00 
1 1 1    1    6   19 o 18  166.10    1.37   60.82  288.82  203.29  297.76  142.04  297.76  0.80 
1 1 1    1    6   20 o  4  151.79    1.50  137.05  258.93  125.19  254.90   28.87   74.90  0.92 
1 1 1    1    6   21 o 13  182.85    1.46  130.77   91.56  186.99   88.94   32.13   88.94  0.93 
1 1 1    1    6   22 o 14  246.89    1.82  183.09  103.67  292.13   99.88  108.95   99.88  0.96 
1 1 1    1    6   23 o 12  265.49    1.92  241.04   64.87  308.71   63.12  100.97   63.12  0.97 
1 1 1    1    6   24 o  8  178.34    1.42   98.87   70.09  222.71   71.93  113.87   71.93  0.93 
1 1 1    1    6   25 o 11   42.61    1.25   35.28  207.48    8.25   10.95   42.33   10.95  0.30 
1 1 1    1    6   26 o  4  135.53    1.20  107.61  323.06  141.48  324.78   29.85  324.78  0.93 
1 1 1    1    6   27 o 15  215.50    1.62  216.58  183.52  216.43  182.27    9.59  182.27  0.98 
1 1 1    1    6   28 o 19  319.37    2.24  260.61  320.60  387.00  321.00  140.29  321.00  0.99 
1 1 1    1    6   29 o 11  248.88    1.81  222.45  290.97  282.15  290.51   70.74  290.51  0.99 
1 1 1    1    6   30 o 10  260.11    2.16  198.17  117.66  324.79  116.21  133.57  116.21  0.99 
1 1 1    1    6   31 o 14  183.95    1.54  177.73  197.23  192.15  196.81   20.56  196.81  0.99 
1 1 1    1    6   32 o  1  153.77    1.64  157.53  280.20  152.39  280.74    1.38  280.74  0.99 
1 1 1    1    6   33 o  4   25.20    2.46    5.66   88.93    0.95   85.10    4.45  265.10  0.13 
1 1 1    1    6   34 o  2   72.89    1.11   60.42  286.11   79.77  285.31   21.59  285.31  0.95 
1 1 1    1    6   35 o 15  182.28    1.52  169.85  184.75  198.98  184.67   35.60  184.67  0.99 
1 1 1    1    6   36 f  0   96.88    1.00   86.58  209.16   85.25  209.04    0.00    0.00  0.00 
1 1 1    1    6   37 o 10   42.84    1.04   41.29  150.54   37.01  149.43    3.58  329.43  0.91 
1 1 1    1    6   38 o 13   55.44    1.14   57.57   11.61   48.15   11.74    9.49  191.74  0.95 
1 1 1    1    6   39 o 12   73.18    1.01   62.65  308.07   79.10  308.23   16.08  308.23  0.97 
1 1 1    1    6   40 o 14   67.11    0.93   52.86  319.59   76.14  319.59   22.62  319.59  0.97 
1 1 1    1    6   41 o  5   69.36    0.92   71.26  263.33   63.58  263.33    8.47   83.33  0.98 
1 1 1    1    6   42 o 13   35.20    1.05   45.81  285.88   19.72  285.88   26.52  105.88  0.94 
1 1 1    1    6   43 o 16   35.26    1.03   29.92  353.18   34.16  353.18    4.00  353.18  0.91 
1 1 1    1    6   44 o 18   15.58    1.87   14.32  217.70    3.39  217.70   11.02   37.70  0.57 
1 1 1    1    6   45 o  9    7.76    2.26    2.45  175.38    1.40  355.38    3.85  355.38  0.07 
1 1 1    1    6   46 o 15   66.62    0.94   65.77   74.01   65.94   74.01    0.40   74.01  0.99 
1 1 1    1    6   47 o 19   14.80    2.16   11.37  226.08    8.01  226.08    3.25   46.08  0.65 
1 1 1    1    6   48 o 16   18.99    1.39   25.68  289.94    9.78  289.94   15.51  109.94  0.92 
1 1 1    1    6   49 o 15   31.72    0.99   31.08  343.66   31.15  343.66    0.69  343.66  0.97 
1 1 1    1    6   50 o  9   25.73    0.98   21.65  160.90   27.82  160.90    6.68  160.90  0.95 
1 1 1    1    6   51 o  7    9.04    1.90   12.75  155.46    0.76  155.46   11.64  335.46  0.73 
1 1 1    1    6   52 o 15   12.72    1.59   14.25  303.72    7.95  303.72    5.85  123.72  0.85 
1 1 1    1    6   53 o  9   48.59    0.77   49.87  245.86   48.17  245.86    0.00   65.81  0.99 
1 1 1    1    6   54 o 10    7.82    1.94    7.13  102.14    1.82  102.14    5.06  282.14  0.56 
1 1 1    1    6   55 o 17    5.92    1.74    8.65    3.79    1.59  183.79    9.91  183.79  0.57 
1 1 1    1    6   56 o 13   11.84    1.67   13.33  154.33    8.19  154.33    4.59  334.33  0.89 
1 1 1    1    6   57 o  9   13.46    2.66   17.35  223.89    8.04  223.89    8.31   43.89  0.91 
1 1 1    1    6   58 o 18    5.69    1.57    7.51  160.31    1.66  340.31    8.62  340.31  0.46 
1 1 1    1    6   59 o  8    6.33    1.88    3.97  105.69    0.25  285.69    3.87  285.69  0.27 
1 1 1    1    6   60 o  3    7.95    1.87    8.68   29.07    1.54   29.07    6.12  209.07  0.58 
1 1 1    1    6   61 o 14    9.35    1.83   15.18    8.42    1.94    8.42   10.99  188.42  0.79 
1 1 1    1    6   62 o  6    5.26    1.52    2.71    8.96    0.80  188.96    3.03  188.96  0.14 
1 1 1    1    6   63 f  0    4.65    1.49    1.77  185.09    1.40  185.09    0.00    0.00  0.00 
1 1 1    1    7    0 o 11  466.68    4.50  316.56   90.00  559.33   90.00  185.29   90.00  1.00 
1 1 1    1    7    1 o 19  585.13    3.94  389.19  302.75  681.26  290.16  200.19  290.16  0.99 
1 1 1    1    7    2 o 16  311.93    2.21  307.20  191.86  306.48  172.28    1.64  172.28  0.98 
1 1 1    1    7    3 o  5  232.37    1.73  210.01  180.75  234.21  166.32   21.85  166.32  0.96 
1 1 1    1    7    4 f  0  350.84    2.45  363.94   48.98  401.30   45.39    0.00    0.00  0.00 
1 1 1    1    7    5 o  6  224.85    1.69  199.15   27.28  156.50  349.25  122.99  169.25  0.97 
1 1 1    1    7    6 o  8   54.65    0.95  220.67  219.35   35.50   48.27  134.50   48.27  0.58 
1 1 1    1    7    7 o  2  186.16    1.48  144.65  290.18  206.67  295.56   69.57  295.56  0.92 
1 1 1    1    7    8 o  7  110.38    1.11  255.18  128.91   47.27  131.68   98.45  311.68  0.87 
1 1 1    1    7    9 o  3  359.86    2.51  425.74  162.61  350.78  166.94    7.66  346.94  0.99 
1 1 1    1    7   10 o  8  153.23    1.51  195.14   73.88  120.80   87.85   40.84  267.85  0.92 
1 1 1    1    7   11 o 11   82.13    1.19  229.79    9.46   12.37  213.51  161.04  213.51  0.83 
1 1 1    1    7   12 o 14  531.62    4.16  406.19   64.44  612.60   70.88  170.37   70.88  0.99 
1 1 1    1    7   13 o  3  237.67    1.91  297.95   72.43  253.42   73.35   49.95   73.35  0.96 
1 1 1    1    7   14 o 10  397.63    3.56  241.60  279.57  451.50  283.70  118.85  283.70  0.99 
1 1 1    1    7   15 o  9  285.37    2.91  289.48  113.82  288.28  108.75   19.58  108.75  0.98 
1 1 1    1    7   16 o  4  472.89    3.48  426.91  203.89  527.65  200.27  118.45  200.27  0.99 
1 1 1    1    7   17 o 10  770.52    5.57  685.75  275.94  874.64  278.11  213.77  278.11  1.00 
1 1 1    1    7   18 o 13  252.71    2.01  195.44  357.34  296.14  357.92  106.21  357.92  0.96 
1 1 1    1    7   19 o  1  208.96    1.66  164.56  210.83  239.52  207.59   85.06  207.59  0.94 
1 1 1    1    7   20 f  0  329.40    2.40  323.09  220.57  271.98  223.68    0.00    0.00  0.00 
1 1 1    1    7   21 o  1  480.05    3.36  390.30  339.14  568.94  337.03  186.69  337.03  0.99 
1 1 1    1    7   22 o  8  602.57    4.19  616.68   86.21  607.08   83.35   14.19   83.35  1.00 
1 1 1    1    7   23 o  1  258.58    1.89  244.20  175.98  261.54  175.95   17.15  175.95  0.98 
1 1 1    1    7   24 f  0  275.97    1.98  236.36  227.66  232.21  226.18    0.00    0.00  0.00 
1 1 1    1    7   25 o 18  223.20    1.67  192.45    7.13  252.72    7.99   70.37    7.99  0.97 
1 1 1    1    7   26 o 14  107.89    1.18   68.54  156.14  125.72  155.64   68.36  155.64  0.85 
1 1 1    1    7   27 o 17  410.83    2.82  388.93   76.74  448.78   76.63   79.60   76.63  1.00 
1 1 1    1    7   28 o  3  241.18    1.77  221.33    3.96  262.92    4.07   48.19    4.07  0.99 
1 1 1    1    7   29 o 11   83.97    1.15   77.61  254.45   81.61  252.62    6.82  252.62  0.93 
1 1 1    1    7   30 o 11  139.88    1.39  122.83  336.93  157.93  337.01   42.64  337.01  0.98 
1 1 1    1    7   31 o 18  120.91    1.30   82.24  154.29  151.45  154.83   69.25  154.83  0.97 
1 1 1    1    7   32 o  7  162.41    1.69  144.31  278.89  183.95  278.35   47.29  278.35  0.99 
1 1 1    1    7   33 o  1  149.73    1.34  109.14   89.82  190.41   90.05   86.02   90.05  0.98 
1 1 1    1    7   34 o  4  132.68    1.25  146.40  301.72  122.12  302.37   18.29  122.37  0.99 
1 1 1    1    7   35 o  7   44.38    1.12   45.60  304.42   36.09  302.30    8.40  122.30  0.91 
1 1 1    1    7   36 o  5  113.08    1.07   82.21  224.17  141.32  224.32   60.49  224.32  0.98 
1 1 1    1    7   37 o 14   22.31    1.82   39.32   86.49    2.67  266.91   40.91  266.91  0.80 
1 1 1    1    7   38 o 17  138.96    1.18  104.51  297.72  170.74  297.68   66.20  297.68  0.99 
1 1 1    1    7   39 o 11   30.02    1.29   17.81  102.24   25.16  102.19    7.21  102.19  0.72 
1 1 1    1    7   40 o  5   84.74    0.96   91.15   66.03   74.71   66.03   17.54  246.03  0.99 
1 1 1    1    7   41 o 10   35.52    1.10   38.40   47.33   26.57   47.33   12.23  227.33  0.92 
1 1 1    1    7   42 o  7   27.50    1.23   15.79   35.65   24.84   35.65    8.91   35.65  0.74 
1 1 1    1    7   43 o 10   69.79    0.90   66.10   64.19   70.45   64.19    3.88   64.19  0.98 
1 1 1    1    7   44 o 18   19.39    2.29   20.06  142.80    9.68  142.80   10.49  322.80  0.77 
1 1 1    1    7   45 o 16   78.57    0.91   83.38  195.04   72.22  195.04   11.16   15.04  0.99 
1 1 1    1    7   46 o  4   11.13    2.43   11.79  131.19    0.43  311.19   12.15  311.19  0.51 
1 1 1    1    7   47 o 18   42.99    1.08   39.02  121.57   45.21  121.57    6.64  121.57  0.97 
1 1 1    1    7   48 o  1   36.77    0.97   36.18   21.99   36.23   21.99    0.67   21.99  0.98 
1 1 1    1    7   49 o 14   29.36    1.04   26.57  278.91   30.61  278.91    4.61  278.91  0.96 
1 1 1    1    7   50 o 13   22.92    1.06   23.88  166.85   20.33  166.85    2.95  346.85  0.95 
1 1 1    1    7   51 o  4   11.34    1.95   10.28  241.24    6.74  241.24    3.24   61.24  0.74 
1 1 1    1    7   52 x  5       ?       ?   64.42  318.45   62.30  318.45    0.00    0.00  0.00 
1 1 1    1    7   53 o 18   11.15    1.94   14.81   87.17    4.72   87.17    9.57  267.17  0.85 
1 1 1    1    7   54 o  2   26.43    0.99   27.60  357.74   24.90  357.74    1.70  177.74  0.97 
1 1 1    1    7   55 o 13    7.13    1.84    8.48  191.73    0.97  191.73    7.18   11.73  0.64 
1 1 1    1    7   56 o  9    4.20    1.42    7.08  303.54    3.38  123.54   10.13  123.54  0.40 
1 1 1    1    7   57 o  8    9.89    2.08   10.03  240.82    5.69  240.82    3.71   60.82  0.76 
1 1 1    1    7   58 o 18    7.45    2.02   10.14    5.08    0.33    5.08    9.01  185.08  0.65 
1 1 1    1    7   59 o  3    7.16    1.94   10.62  134.98    0.64  314.98   10.23  314.98  0.62 
1 1 1    1    7   60 o  7    4.47    1.47    1.53    6.95    0.69  186.95    2.03  186.95  0.07 
1 1 1    1    7   61 o 16   12.15    1.56   12.79  121.58    9.06  121.58    1.71  301.58  0.82 
1 1 1    1    7   62 o 16    9.31    1.72   14.14  124.84    2.67  124.84    8.81  304.84  0.76 
1 1 1    1    7   63 o 15    4.70    1.53    5.74  314.45    2.28  134.45    6.76  134.45  0.23 
1 1 1    1    8    0 o 16  242.14    2.54  434.19   90.00  232.68   90.00   18.92  270.00  1.00 
1 1 1    1    8    1 o 13  135.70    1.22  188.53   98.35  114.80   95.63    9.17  275.63  0.88 
1 1 1    1    8    2 o  9  221.31    1.67  290.84  301.38  257.61  290.11   96.60  290.11  0.95 
1 1 1    1    8    3 o  5  251.32    1.85  156.71  179.78  243.58  221.72    0.19  221.72  0.97 
1 1 1    1    8    4 o  8  308.10    2.19  377.00  116.60  271.52  103.47   61.82  283.47  0.98 
1 1 1    1    8    5 o 13  185.49    1.48  228.22  323.06  178.15  315.48    8.03  315.48  0.94 
1 1 1    1    8    6 o 15  258.68    1.89  296.26  332.59  263.31  328.80   25.19  328.80  0.97 
1 1 1    1    8    7 o  2   83.75    1.11  131.64  108.87    4.38  127.32  126.13  307.32  0.81 
1 1 1    1    8    8 o  3  221.71    1.82  258.58  236.18  201.82  214.84   22.92   34.84  0.96 
1 1 1    1    8    9 o  1  354.67    2.68  355.29  304.82  397.33  296.21   97.80  296.21  0.98 
1 1 1    1    8   10 o 18  189.40    1.83  344.37  137.70  109.31  142.93  145.38  322.93  0.96 
1 1 1    1    8   11 o 10  653.87    5.39  671.57  159.69  662.82  157.88   23.72  157.88  1.00 
1 1 1    1    8   12 o  6  211.96    2.12  102.15  116.39  275.83  111.93  161.23  111.93  0.92 
1 1 1    1    8   13 o 15  576.67    5.02  576.58   23.56  590.29   23.16   33.88   23.16  0.99 
1 1 1    1    8   14 o 17  321.55    3.52  360.02  193.76  287.92  191.10   56.57   11.10  0.98 
1 1 1    1    8   15 o 17  257.23    2.32  156.62  190.99  346.85  202.77  205.67  202.77  0.95 
1 1 1    1    8   16 o 18  461.77    3.41  427.30  332.12  494.73  333.11   74.58  333.11  0.99 
1 1 1    1    8   17 o 12  372.46    2.79  320.90  259.25  423.79  261.55  114.39  261.55  0.98 
1 1 1    1    8   18 o 15  430.63    2.95  439.53   69.28  407.09   72.36   39.00  252.36  0.99 
1 1 1    1    8   19 o 11  184.26    1.71  178.73   71.95  166.23   76.91   15.89  256.91  0.95 
1 1 1    1    8   20 o  7  290.86    2.09  144.61  109.85  415.76  106.01  274.20  106.01  0.96 
1 1 1    1    8   21 o  4  290.52    2.09  259.64  229.27  312.32  229.51   55.66  229.51  0.98 
1 1 1    1    8   22 o  9  269.77    2.26  166.38   44.93  370.36   47.86  219.72   47.86  0.97 
1 1 1    1    8   23 o 13  497.40    3.65  406.78  162.68  578.64  162.41  168.43  162.41  0.99 
1 1 1    1    8   24 o 15  234.22    1.88  226.54   56.87  236.95   55.07   14.99   55.07  0.98 
1 1 1    1    8   25 o 10  313.49    2.29  264.61  295.92  364.42  296.57  108.82  296.57  0.99 
1 1 1    1    8   26 o 16  301.04    2.21  311.41  166.94  302.59  167.19    7.98  167.19  0.99 
1 1 1    1    8   27 o 17  127.03    1.22  140.98  159.00  109.96  158.10   25.97  338.10  0.97 
1 1 1    1    8   28 f  0  143.27    1.33  137.90  200.17  135.03  200.71    0.00    0.00  0.00 
1 1 1    1    8   29 o  6  196.44    1.74  190.10  220.57  206.20  219.42   23.78  219.42  0.99 
1 1 1    1    8   30 o 13  107.45    1.17  127.28  347.12   83.75  348.44   41.86  168.44  0.97 
1 1 1    1    8   31 o 10  286.36    2.63  250.15   28.07  332.96   27.97   95.77   27.97  1.00 
1 1 1    1    8   32 o  8  309.55    2.35  309.77  201.01  318.76  201.61   20.17  201.61  1.00 
1 1 1    1    8   33 o  7   75.89    1.06   72.49   27.22   76.07   26.20    6.68   26.20  0.96 
1 1 1    1    8   34 o 17   43.56    1.16   46.13  266.57   33.14  266.84   12.67   86.84  0.91 
1 1 1    1    8   35 o 13  169.58    1.34  152.81  342.74  188.36  342.53   39.81  342.53  0.99 
1 1 1    1    8   36 o 14   82.57    0.99   79.39   97.45   83.34   96.89    5.56   96.89  0.98 
1 1 1    1    8   37 o 13  115.48    1.18  116.94  337.68  112.15  337.65    4.20  157.65  0.99 
1 1 1    1    8   38 o 10   63.90    0.98   70.81  215.46   53.14  215.66   17.76   35.66  0.97 
1 1 1    1    8   39 o 11   36.40    1.15   51.49  142.09   15.90  142.08   36.22  322.08  0.93 
1 1 1    1    8   40 o  4   53.09    1.14   38.47    1.22   61.44    1.21   22.55    1.21  0.95 
1 1 1    1    8   41 o  1   37.90    1.07   36.88  143.19   32.95  143.19    4.28  323.19  0.93 
1 1 1    1    8   42 o  3  100.66    0.99   91.52  177.86  107.11  177.86   14.86  177.86  0.99 
1 1 1    1    8   43 o  8   45.30    0.97   50.59  229.00   36.48  229.00   14.42   49.00  0.96 
1 1 1    1    8   44 o 10   47.62    1.06   40.43  282.35   51.18  282.35   10.61  282.35  0.96 
1 1 1    1    8   45 o 14   44.91    1.01   36.53  149.21   50.09  149.21   13.65  149.21  0.96 
1 1 1    1    8   46 o 14   49.61    1.24   53.34  245.78   44.47  245.77    8.43   65.77  0.98 
1 1 1    1    8   47 o  2   27.87    1.38   29.51   63.93   24.01   63.93    5.09  243.93  0.95 
1 1 1    1    8   48 o 18   30.67    1.31   31.77  314.93   28.34  314.93    2.82  134.93  0.97 
1 1 1    1    8   49 o 19   17.26    1.59   18.82  172.58   13.05  172.58    5.34  352.58  0.91 
1 1 1    1    8   50 o  7   21.78    1.21   21.68  356.55   20.04  356.55    1.06  176.55  0.94 
1 1 1    1    8   51 o  4   23.65    1.14   25.20   41.50   20.95   41.50    3.48  221.50  0.96 
1 1 1    1    8   52 o  9   10.72    1.93   11.90   79.73    5.43   79.73    6.07  259.73  0.79 
1 1 1    1    8   53 o  6   54.02    0.78   53.93   50.58   55.29   50.58    3.27   50.58  0.99 
1 1 1    1    8   54 o  6   26.79    0.92   32.38  229.31   21.30  229.31    9.88   49.31  0.98 
1 1 1    1    8   55 o 11    7.13    1.85    6.88  139.50    1.62  139.50    5.00  319.50  0.58 
1 1 1    1    8   56 o 13    4.71    1.57    5.94  126.70    2.19  306.70    7.81  306.70  0.37 
1 1 1    1    8   57 o  2    5.62    1.72    8.01  163.34    1.95  343.34    9.42  343.34  0.49 
1 1 1    1    8   58 o 15   15.39    1.79   14.76  258.06   14.10  258.06    0.59  258.06  0.90 
1 1 1    1    8   59 o  2   14.43    1.46   15.68   98.93   11.74   98.93    2.26  278.93  0.89 
1 1 1    1    8   60 o 18    9.77    2.02   13.33  217.17    3.62  217.17    7.88   37.17  0.77 
1 1 1    1    8   61 o  2   10.83    1.81   14.25  254.56    5.61  254.56    6.25   74.56  0.81 
1 1 1    1    8   62 o 10    4.91    1.56    5.42  175.56    2.00  355.56    6.35  355.56  0.24 
1 1 1    1    8   63 o 16    7.03    1.72    6.18  358.66    0.18  358.66    4.59  178.66  0.35 
1 1 1    1    9    0 o 15   41.17    1.38   32.09  270.00   15.69   90.00   44.30   90.00  0.16 
1 1 1    1    9    1 o  6   80.61    1.01  172.39  198.12    6.63  200.90  110.86   20.90  0.77 
1 1 1    1    9    2 o 14  145.91    1.28  195.45  167.99  121.45  177.57   21.40  357.57  0.91 
1 1 1    1    9    3 o 19  208.99    1.61  246.22  214.14  163.96  217.86   74.11   37.86  0.96 
1 1 1    1    9    4 o 14  347.36    2.44  237.52   54.52  375.53   42.61   68.56   42.61  0.98 
1 1 1    1    9    5 o 16   60.88    1.07  105.12   60.13    4.25  209.59   56.29  209.59  0.39 
1 1 1    1    9    6 o 11  186.33    1.61  241.08    2.23  187.25    2.55   25.55    2.55  0.94 
1 1 1    1    9    7 o 12  558.15    4.36  366.15  347.69  696.49  348.55  285.76  348.55  0.99 
1 1 1    1    9    8 o 12  462.85    3.88  483.27  197.17  463.84  207.79   10.18  207.79  0.99 
1 1 1    1    9    9 o  7  218.79    2.04   94.95  214.70  252.85  235.11   91.60  235.11  0.95 
1 1 1    1    9   10 o 18  200.69    1.71  161.93  267.16  174.23  264.12   34.97   84.12  0.96 
1 1 1    1    9   11 o 18  532.57    3.90  463.30  214.18  623.22  211.65  189.81  211.65  0.99 
1 1 1    1    9   12 o  1  208.96    2.63  210.95   63.90  222.83   78.85   49.36   78.85  0.95 
1 1 1    1    9   13 o 16  352.82    3.90  363.16   73.65  366.36   74.85   38.28   74.85  0.98 
1 1 1    1    9   14 o  3  548.76    4.02  490.11  200.96  607.47  198.60  124.98  198.60  0.99 
1 1 1    1    9   15 o 11  646.49    4.70  600.06  309.80  707.02  307.15  127.32  307.15  1.00 
1 1 1    1    9   16 o  7  214.77    2.13  138.93  271.27  270.85  277.55  140.84  277.55  0.93 
1 1 1    1    9   17 o 14  299.47    2.79  260.92  200.31  319.62  197.95   53.93  197.95  0.98 
1 1 1    1    9   18 o  8  386.36    2.68  306.29    9.44  439.79    6.82  118.02    6.82  0.99 
1 1 1    1    9   19 o  8   74.65    1.55  140.14  206.35    8.44   28.67  136.44   28.67  0.80 
1 1 1    1    9   20 o 10  220.29    1.68  188.59  185.25  238.58  188.73   53.20  188.73  0.96 
1 1 1    1    9   21 o 13  401.07    2.77  366.24  194.25  441.99  195.69   89.61  195.69  0.99 
1 1 1    1    9   22 o  2  407.91    2.81  338.48  306.48  461.75  306.86  114.66  306.86  0.99 
1 1 1    1    9   23 f  0  295.63    2.11  314.74  105.15  307.85  104.63    0.00    0.00  0.00 
1 1 1    1    9   24 o  8  295.37    2.28  254.01  149.26  343.33  148.55  103.39  148.55  0.99 
1 1 1    1    9   25 o 13  114.17    1.15  114.43  272.25   97.49  272.91   20.65   92.91  0.94 
1 1 1    1    9   26 o  4  395.15    2.72  367.28  333.81  432.58  333.12   78.08  333.12  1.00 
1 1 1    1    9   27 o  8  223.42    1.68  189.07  275.22  266.04  274.46   90.19  274.46  0.99 
1 1 1    1    9   28 o  1  145.30    1.54  150.22  305.48  142.02  305.34    1.00  125.34  0.98 
1 1 1    1    9   29 o  7  188.18    1.59  140.99   88.66  233.50   88.27   95.79   88.27  0.99 
1 1 1    1    9   30 o 12   38.55    1.57   34.40  334.18   21.37  333.99   11.58  153.99  0.70 
1 1 1    1    9   31 o 16  162.94    2.11  159.40  282.31  166.42  281.89   10.45  281.89  0.99 
1 1 1    1    9   32 o 18  164.77    1.65  173.79  115.25  159.45  114.53    7.92  294.53  0.99 
1 1 1    1    9   33 o 19  133.32    1.27  133.60  314.73  136.32  314.21    8.92  314.21  0.99 
1 1 1    1    9   34 o 16  131.55    1.26  132.50   63.87  131.39   63.78    2.31   63.78  0.99 
1 1 1    1    9   35 o 12   53.82    1.04   47.83   69.26   53.28   68.84    5.82   68.84  0.94 
1 1 1    1    9   36 o 15  147.08    1.34  130.82   50.49  161.90   50.24   31.91   50.24  0.99 
1 1 1    1    9   37 o 12   82.15    1.01   68.60  172.91   91.87  173.05   23.46  173.05  0.98 
1 1 1    1    9   38 o  8   48.57    1.05   38.34  104.30   51.81  104.26   13.17  104.26  0.93 
1 1 1    1    9   39 o 11   42.96    1.06   53.91  322.64   27.06  322.64   27.49  142.64  0.95 
1 1 1    1    9   40 o  1   28.73    1.36   36.99  225.49   14.14  225.49   23.22   45.49  0.90 
1 1 1    1    9   41 o 14   40.65    1.04   32.59  156.99   42.43  156.99    9.56  156.99  0.93 
1 1 1    1    9   42 o  6   36.66    1.07   36.33  298.51   31.94  298.51    4.64  118.51  0.93 
1 1 1    1    9   43 o  9   55.94    1.06   62.53   34.26   46.61   34.26   16.26  214.26  0.98 
1 1 1    1    9   44 o 13   40.64    1.08   34.06  297.80   43.36  297.80    9.30  297.80  0.95 
1 1 1    1    9   45 o 12   29.29    1.59   31.83  242.06   23.40  242.06    8.26   62.06  0.94 
1 1 1    1    9   46 o  4   52.01    1.03   52.16  185.46   50.79  185.46    0.79    5.46  0.98 
1 1 1    1    9   47 o 16   69.83    1.01   70.38    7.57   69.53    7.57    0.33    7.57  0.99 
1 1 1    1    9   48 o  4    9.77    2.16   12.35  117.58    1.67  117.58   10.41  297.58  0.70 
1 1 1    1    9   49 o  7   44.13    0.86   40.76   90.27   47.24   90.27    7.49   90.27  0.99 
1 1 1    1    9   50 o  6   14.15    1.58   14.37  256.34   10.52  256.34    3.44   76.34  0.86 
1 1 1    1    9   51 o 14    9.23    2.03    8.41  112.87    3.25  112.87    4.88  292.87  0.62 
1 1 1    1    9   52 o 14   36.36    0.85   35.97  138.82   36.83  138.82    2.10  138.82  0.98 
1 1 1    1    9   53 o 13   10.34    1.92   15.31  300.47    3.01  300.47   11.75  120.47  0.86 
1 1 1    1    9   54 o 19    5.97    1.72    6.28   27.62    0.55  207.62    6.59  207.62  0.46 
1 1 1    1    9   55 o 11   15.04    1.33   12.76  300.55   15.15  300.55    2.94  300.55  0.91 
1 1 1    1    9   56 o  5   16.85    1.37   14.22  284.47   17.64  284.47    4.26  284.47  0.92 
1 1 1    1    9   57 o  7   14.25    1.59   15.55  318.50   11.34  318.50    3.05  138.50  0.90 
1 1 1    1    9   58 o 13   18.46    1.53   17.02  213.86   18.71  213.86    3.24  213.86  0.93 
1 1 1    1    9   59 o  8    6.30    1.92    2.48   12.03    0.18  192.03    2.37  192.03  0.16 
1 1 1    1    9   60 o 10    6.40    1.86    8.58  339.87    1.23  159.87    8.53  159.87  0.47 
1 1 1    1    9   61 o 15    7.75    1.86   10.69  297.17    0.66  297.17    8.11  117.17  0.61 
1 1 1    1    9   62 o  7    5.37    1.63    7.82   97.27    2.38  277.27    8.57  277.27  0.35 
1 1 1    1   10    0 o  3   45.93    1.64  182.16   90.00    1.86   90.00    6.20   90.00  0.03 
1 1 1    1   10    1 f  0  177.48    1.67  174.92  335.16  143.90  344.21    0.00    0.00  0.00 
1 1 1    1   10    2 o  8  404.24    3.23  359.75  291.12  441.73  280.69   85.43  280.69  0.99 
1 1 1    1   10    3 o 14  298.32    2.47  378.32  137.45  302.78  147.00   22.24  147.00  0.98 
1 1 1    1   10    4 f  0  295.19    2.45  366.92  101.83  314.15  101.64    0.00    0.00  0.00 
1 1 1    1   10    5 o 11  259.90    2.06  134.72   47.79  339.43   77.92  183.22   77.92  0.95 
1 1 1    1   10    6 o  3  300.93    2.64  278.68   17.94  303.60   29.31   18.37   29.31  0.98 
1 1 1    1   10    7 o 15  468.50    3.92  405.19  315.92  522.28  317.75  116.68  317.75  0.99 
1 1 1    1   10    8 o  1  561.35    4.64  474.02  105.20  686.03  103.64  257.99  103.64  0.99 
1 1 1    1   10    9 o 17  582.09    4.54  478.78  298.76  616.54  299.59   75.71  299.59  0.99 
1 1 1    1   10   10 o  8  746.92    8.16  602.80  285.58  908.96  288.20  330.51  288.20  1.00 
1 1 1    1   10   11 f  0  275.01    3.15  135.29  117.76  169.53  117.53    0.00    0.00  0.00 
1 1 1    1   10   12 o 16  444.88    3.31  366.69  206.79  512.90  205.25  145.99  205.25  0.99 
1 1 1    1   10   13 o  7  393.99    2.73  249.79  280.99  486.52  277.51  197.65  277.51  0.98 
1 1 1    1   10   14 o 15  191.85    1.66  202.39   40.97  190.44   35.12   18.76   35.12  0.94 
1 1 1    1   10   15 o 13  459.99    3.40  402.37  328.10  489.11  326.41   66.79  326.41  0.99 
1 1 1    1   10   16 o  5  526.16    3.71  395.31  348.22  632.73  348.83  221.90  348.83  0.99 
1 1 1    1   10   17 o 11  555.15    4.05  482.69  199.10  629.27  196.99  155.63  196.99  0.99 
1 1 1    1   10   18 o  9  439.57    3.91  400.85  357.98  477.65  358.90   84.38  358.90  0.99 
1 1 1    1   10   19 o  1  201.11    1.58  148.21  340.00  245.72  346.17  111.70  346.17  0.94 
1 1 1    1   10   20 o 17  181.85    1.48  168.57  290.61  190.87  291.34   35.44  291.34  0.95 
1 1 1    1   10   21 o 12   80.79    1.11  136.85  118.82   17.86  119.08  105.21  299.08  0.87 
1 1 1    1   10   22 o  7  243.56    1.81  237.71  204.84  248.77  203.88   19.44  203.88  0.98 
1 1 1    1   10   23 o 11  264.47    1.93  203.53  207.26  324.59  207.19  129.25  207.19  0.98 
1 1 1    1   10   24 o  3  100.69    1.12  146.37   74.37   51.02   73.58   88.74  253.58  0.95 
1 1 1    1   10   25 o  1  118.91    1.17  112.25   73.99  119.88   74.03   12.71   74.03  0.95 
1 1 1    1   10   26 o  6  114.34    1.15  102.33  236.13  122.50  235.72   25.46  235.72  0.96 
1 1 1    1   10   27 o 13   88.00    1.23   77.68   68.99   89.04   69.41   12.79   69.41  0.94 
1 1 1    1   10   28 o 13   38.89    1.33   51.14   15.78   12.22   14.69   36.27  194.69  0.78 
1 1 1    1   10   29 o  1  134.36    1.41  103.87   87.00  163.32   86.60   64.39   86.60  0.98 
1 1 1    1   10   30 o 11  138.83    1.43  131.43  255.43  144.86  255.11   16.37  255.11  0.98 
1 1 1    1   10   31 o 12  147.00    1.56  116.19  225.13  175.93  224.25   62.01  224.25  0.99 
1 1 1    1   10   32 o 16   66.54    1.13   86.69   78.14   46.87   76.93   34.52  256.93  0.96 
1 1 1    1   10   33 o 11  204.55    1.68  175.88  135.91  235.99  135.65   64.90  135.65  1.00 
1 1 1    1   10   34 o 13  122.68    1.25  111.53  164.77  133.72  164.69   25.06  164.69  0.99 
1 1 1    1   10   35 o 18   58.53    1.53   64.18  159.24   48.90  159.14   14.39  339.14  0.96 
1 1 1    1   10   36 o 18   92.01    1.10   71.93  233.00  108.87  232.93   37.67  232.93  0.98 
1 1 1    1   10   37 o  9   16.04    2.53    7.32   93.70    0.30  273.83    7.68  273.83  0.22 
1 1 1    1   10   38 o 11   34.85    1.31   37.50   34.72   25.19   34.72   12.77  214.72  0.91 
1 1 1    1   10   39 o 16   72.29    1.03   56.50  238.75   83.64  238.75   26.53  238.75  0.97 
1 1 1    1   10   40 o 10  107.08    1.09   96.83  196.98  114.42  196.98   16.70  196.98  0.99 
1 1 1    1   10   41 o  8   12.26    2.87   18.30   62.80    5.64  242.79   24.08  242.79  0.52 
1 1 1    1   10   42 o 19   90.32    1.36   78.01  145.29  100.14  145.29   21.66  145.29  0.99 
1 1 1    1   10   43 f  0   58.73    1.20   49.86   45.85   49.98   45.85    0.00    0.00  0.00 
1 1 1    1   10   44 o 18   29.13    1.32   33.24  311.71   21.50  311.71   11.64  131.71  0.94 
1 1 1    1   10   45 o 19   36.61    1.95   28.84  279.85   41.17  279.85   12.58  279.85  0.95 
1 1 1    1   10   46 o 15   43.41    1.00   45.96  136.68   39.90  136.68    5.41  316.68  0.98 
1 1 1    1   10   47 o 11    9.72    2.14    9.53   58.96    2.41   58.96    6.94  238.96  0.60 
1 1 1    1   10   48 o 14    7.96    2.14   10.75   56.64    1.03  236.64   11.53  236.64  0.59 
1 1 1    1   10   49 o 15    9.36    2.12    8.47  224.90    2.77  224.90    5.48   44.90  0.59 
1 1 1    1   10   50 o  5   39.06    0.87   34.16  141.66   43.60  141.66   10.48  141.66  0.98 
1 1 1    1   10   51 o 12    7.16    1.98    8.49    0.04    0.44  180.04    8.64  180.04  0.54 
1 1 1    1   10   52 o  1   12.53    1.73   11.93  246.11    9.64  246.11    1.87   66.11  0.84 
1 1 1    1   10   53 f  0    7.70    1.94   10.07  135.12    9.69  135.12    0.00    0.00  0.00 
1 1 1    1   10   54 o  9   10.86    1.99    9.80  343.93    8.20  343.93    1.21  163.93  0.81 
1 1 1    1   10   55 o 15   14.85    2.02   17.92   58.06   10.53   58.06    6.48  238.06  0.93 
1 1 1    1   10   56 o 13   15.39    1.58   18.61   76.46   11.25   76.46    6.12  256.46  0.93 
1 1 1    1   10   57 o 16    4.84    1.67    5.89  311.91    2.35  131.91    7.76  131.91  0.32 
1 1 1    1   10   58 o  9    4.83    1.62    6.02  234.63    2.49   54.63    7.89   54.63  0.30 
1 1 1    1   10   59 o 16    5.72    1.74    9.09   11.20    2.52  191.20   10.40  191.20  0.47 
1 1 1    1   10   60 o  1    6.93    1.91    9.37  285.35    0.55  105.35    8.39  105.35  0.53 
1 1 1    1   10   61 o 15    7.14    1.86    8.33  191.75    0.07  191.75    6.65   11.75  0.48 
1 1 1    1   10   62 o 10    7.76    1.78    5.59  107.72    1.13  107.72    3.21  287.72  0.35 
1 1 1    1   11    0 o  3  499.76    4.81  558.31  270.00  461.91  270.00   75.69   90.00  1.00 
1 1 1    1   11    1 o 10  282.69    2.05  153.53  277.25  355.89  293.36  166.05  293.36  0.97 
1 1 1    1   11    2 o  6  412.21    3.08  406.59  116.27  432.01  116.24   49.23  116.24  0.99 
1 1 1    1   11    3 o 12  283.68    2.22  232.21  123.37  338.93  108.82  128.14  108.82  0.97 
1 1 1    1   11    4 f  0  380.60    3.26  385.77  244.01  393.71  248.96    0.00    0.00  0.00 
1 1 1    1   11    5 o  6  442.42    3.70  362.36  224.42  493.43  232.29  111.66  232.29  0.99 
1 1 1    1   11    6 o 15  347.47    2.82  394.45   68.63  285.39   77.34  115.00  257.34  0.99 
1 1 1    1   11    7 f  0  370.73    3.35  253.51  165.12  246.44  159.07    0.00    0.00  0.00 
1 1 1    1   11    8 o  4  465.98    5.02  559.43   54.83  376.06   52.36  173.16  232.36  0.99 
1 1 1    1   11    9 o 19  207.67    2.58  205.13  332.19  180.67  325.76   36.99  145.76  0.96 
1 1 1    1   11   10 o 12  365.38    3.14  357.47  281.25  318.98  279.86   83.75   99.86  0.99 
1 1 1    1   11   11 o  2  400.59    2.78  405.19  265.46  400.10  271.14    8.27  271.14  0.99 
1 1 1    1   11   12 o 15   62.68    1.27   53.84   27.67    3.69  222.27   69.94  222.27  0.50 
1 1 1    1   11   13 o  3  279.33    2.20  294.13   44.35  262.06   42.87   21.78  222.87  0.98 
1 1 1    1   11   14 o 13  226.99    1.88  246.46  335.49  199.40  336.86   40.01  156.86  0.97 
1 1 1    1   11   15 o 19  393.65    2.74  353.74  344.22  439.51  342.02  102.27  342.02  0.99 
1 1 1    1   11   16 o 18  472.17    3.23  364.07    1.47  588.21    2.96  241.62    2.96  0.99 
1 1 1    1   11   17 o  6  656.02    4.41  524.43  108.69  773.96  108.20  241.61  108.20  1.00 
1 1 1    1   11   18 o  6  318.27    2.34  316.81  269.74  317.22  270.65    6.89  270.65  0.99 
1 1 1    1   11   19 o  2  271.13    2.80  191.55   28.07  322.28   28.99  114.54   28.99  0.98 
1 1 1    1   11   20 o  8  195.70    1.55  120.28  341.12  247.40  332.98  121.56  332.98  0.95 
1 1 1    1   11   21 o 13  362.31    2.53  341.36  170.61  389.57  171.59   60.48  171.59  0.99 
1 1 1    1   11   22 o 19  255.60    1.88  212.24  234.44  292.53  234.57   81.84  234.57  0.98 
1 1 1    1   11   23 o  6  220.63    1.68  195.96  246.97  244.00  247.59   54.04  247.59  0.98 
1 1 1    1   11   24 o  9  238.62    1.78  212.01  260.89  267.97  261.51   64.00  261.51  0.99 
1 1 1    1   11   25 o  1  100.93    1.12  100.90  345.41   95.73  345.20    1.33  165.20  0.96 
1 1 1    1   11   26 o 15   95.98    1.27   70.65  350.17  110.88  351.88   41.49  351.88  0.94 
1 1 1    1   11   27 o 14  102.06    1.30   69.72  349.49  129.16  349.74   65.69  349.74  0.94 
1 1 1    1   11   28 o 15  120.38    1.36  115.83  236.08  122.33  237.16    9.55  237.16  0.98 
1 1 1    1   11   29 o 13  108.71    1.47   82.49  356.69  128.92  357.88   47.30  357.88  0.97 
1 1 1    1   11   30 o  9   89.46    1.18   91.39  242.27   84.21  240.62    5.12   60.62  0.97 
1 1 1    1   11   31 o 17  121.19    1.34  105.72  297.17  136.39  297.89   34.28  297.89  0.98 
1 1 1    1   11   32 o  5  163.36    1.45  147.73  265.52  181.77  265.89   39.26  265.89  0.99 
1 1 1    1   11   33 o  2  157.59    1.43  134.86  272.86  180.18  272.78   47.65  272.78  0.99 
1 1 1    1   11   34 o 17  127.89    1.20  125.99  202.57  129.08  202.53    4.84  202.53  0.99 
1 1 1    1   11   35 o  5  102.20    1.13   82.72  335.25  118.50  335.32   36.06  335.32  0.98 
1 1 1    1   11   36 o 12   78.21    1.15   92.52   41.50   60.55   41.54   32.50  221.54  0.98 
1 1 1    1   11   37 o 13   38.21    1.43   28.12   68.56   38.87   68.56   10.39   68.56  0.88 
1 1 1    1   11   38 o  8   34.91    1.68   42.30  289.37   21.62  289.37   21.16  109.37  0.92 
1 1 1    1   11   39 o  2  152.41    1.56  131.30  261.56  170.72  261.56   38.14  261.56  0.99 
1 1 1    1   11   40 o 10   50.30    1.12   56.63  209.70   40.26  209.70   16.82   29.70  0.97 
1 1 1    1   11   41 o 18   64.45    1.03   54.20  270.88   71.32  270.88   16.77  270.88  0.98 
1 1 1    1   11   42 o 13   44.71    1.32   37.39   66.96   47.94   66.96   10.38   66.96  0.96 
1 1 1    1   11   43 o  1   18.35    2.02   18.14  179.56   10.51  179.56    7.61  359.56  0.78 
1 1 1    1   11   44 o 14   25.43    1.73   27.08  142.03   19.93  142.03    6.98  322.03  0.92 
1 1 1    1   11   45 o  1   23.14    1.46   22.23  273.74   20.43  273.74    1.52   93.74  0.92 
1 1 1    1   11   46 o 12   10.73    2.58    6.77  186.74    3.65  186.74    3.00    6.74  0.48 
1 1 1    1   11   47 f  0   13.08    2.13   17.71   62.20   17.33   62.20    0.00    0.00  0.00 
1 1 1    1   11   48 o  1   19.94    1.54   18.92  199.71   18.50  199.71    0.06  199.71  0.93 
1 1 1    1   11   49 o 15   32.91    1.05   30.01  209.53   35.04  209.53    5.90  209.53  0.98 
1 1 1    1   11   50 o 13   16.30    1.64   16.70  128.66   13.48  128.66    2.67  308.66  0.91 
1 1 1    1   11   51 o  9   15.18    1.81   16.61  301.19   11.53  301.19    4.51  121.19  0.91 
1 1 1    1   11   52 o 19    8.97    2.20    9.67  227.40    3.41  227.40    5.91   47.40  0.71 
1 1 1    1   11   53 o 13    9.38    2.09   12.17  341.78    3.55  341.78    8.16  161.78  0.81 
1 1 1    1   11   54 o 13   11.72    1.92   11.94  199.06    8.84  199.06    2.59   19.06  0.86 
1 1 1    1   11   55 o  2   19.62    1.43   21.69  190.57   17.09  190.57    3.31   10.57  0.96 
1 1 1    1   11   56 o  3    9.06    2.02   10.28  174.62    3.65  174.62    5.87  354.62  0.73 
1 1 1    1   11   57 o 11   15.67    1.97   15.83  317.75   13.84  317.75    0.56  137.75  0.90 
1 1 1    1   11   58 o  2    7.46    2.05    1.25  352.87    0.31  352.86    0.79  172.86  0.09 
1 1 1    1   11   59 f  0   15.20    1.58   13.49   12.50   11.51   12.50    0.00    0.00  0.00 
1 1 1    1   11   60 o 13    5.45    1.71    2.27  318.89    0.60  138.89    2.47  138.89  0.12 
1 1 1    1   11   61 o 10    5.84    1.78    8.28  310.15    1.93  130.15    8.51  130.15  0.40 
1 1 1    1   12    0 o  4   92.01    2.24   84.48   90.00   59.12   90.00    4.13  270.00  0.67 
1 1 1    1   12    1 o  2  374.10    3.70  375.44   20.67  392.40   24.56   47.21   24.56  0.99 
1 1 1    1   12    2 o 15  411.00    3.68  436.72  207.91  384.86  219.59   43.76   39.59  0.99 
1 1 1    1   12    3 f  0  528.96    4.64  402.78  305.65  384.36  311.09    0.00    0.00  0.00 
1 1 1    1   12    4 o  1  292.08    2.73  275.09   37.95  305.01   46.20   39.69   46.20  0.98 
1 1 1    1   12    5 o 12  287.63    3.29  230.97  103.37  321.21  105.94   82.58  105.94  0.97 
1 1 1    1   12    6 o  9  129.07    1.53   98.06  310.11  109.49  311.69    4.72  131.69  0.87 
1 1 1    1   12    7 o 16  163.73    1.52  190.07  208.33  133.47  213.72   38.82   33.72  0.93 
1 1 1    1   12    8 o  9  553.71    4.05  422.14  309.37  679.15  312.72  259.53  312.72  0.99 
1 1 1    1   12    9 o  1  308.78    2.22  283.09  328.26  306.75  326.90    8.11  326.90  0.98 
1 1 1    1   12   10 o  6  300.41    2.81  339.73  340.96  301.71  351.19   15.28  351.19  0.98 
1 1 1    1   12   11 o 13  307.30    3.13  269.76  352.84  332.95  351.90   64.81  351.90  0.98 
1 1 1    1   12   12 o  8  144.95    1.46  100.54  230.20  154.21  235.70   60.17  235.70  0.86 
1 1 1    1   12   13 o 16  332.08    2.74  302.33   85.07  365.97   83.62   80.03   83.62  0.98 
1 1 1    1   12   14 o  3  101.35    1.24   95.34  133.06   59.65  130.97   50.34  310.97  0.84 
1 1 1    1   12   15 o 19  419.09    2.90  407.69   41.30  460.95   43.11   91.99   43.11  0.99 
1 1 1    1   12   16 o 10  160.83    1.42  117.86  120.89  190.53  120.03   88.36  120.03  0.91 
1 1 1    1   12   17 o 16  469.93    3.22  368.09  177.63  574.43  176.86  216.21  176.86  0.99 
1 1 1    1   12   18 o 13  263.57    1.95  148.65  233.45  368.12  231.75  225.67  231.75  0.97 
1 1 1    1   12   19 f  0  393.37    2.83  336.58  359.20  329.79  356.81    0.00    0.00  0.00 
1 1 1    1   12   20 o 10  116.12    1.25  119.70  244.27  100.58  237.82   14.87   57.82  0.93 
1 1 1    1   12   21 o 12  144.32    1.42  127.17  293.14  149.77  294.29   23.28  294.29  0.96 
1 1 1    1   12   22 o  2  235.35    1.77  251.59  301.38  221.40  303.05   22.71  123.05  0.99 
1 1 1    1   12   23 o  4   93.36    1.23   73.78   43.36  100.94   41.38   29.38   41.38  0.92 
1 1 1    1   12   24 o 18   71.16    1.21   25.84  156.42   76.30  156.68   52.13  156.68  0.71 
1 1 1    1   12   25 o 15  192.91    1.76  204.09  349.95  188.23  349.67    5.36  169.67  0.99 
1 1 1    1   12   26 o 11  223.94    1.96  200.60   50.55  249.68   50.68   55.06   50.68  0.99 
1 1 1    1   12   27 o 16   67.87    1.43   28.06   55.88   82.52   58.15   55.49   58.15  0.81 
1 1 1    1   12   28 o  2  184.84    1.92  151.16  266.05  220.48  265.27   75.04  265.27  0.99 
1 1 1    1   12   29 o 18   87.44    1.20   80.52   34.81   89.90   34.40   10.96   34.40  0.97 
1 1 1    1   12   30 o 12  188.48    1.72  158.68   61.20  223.61   60.62   72.86   60.62  0.99 
1 1 1    1   12   31 o  6  140.18    1.35  140.53  323.60  141.32  322.89    4.84  322.89  0.99 
1 1 1    1   12   32 o  7  182.22    1.57  155.87  355.54  210.27  355.90   58.26  355.90  0.99 
1 1 1    1   12   33 o  5   88.04    1.20   81.48    6.75   91.74    6.79   11.25    6.79  0.98 
1 1 1    1   12   34 o  6   69.53    1.91   58.84   80.03   75.36   79.91   16.63   79.91  0.96 
1 1 1    1   12   35 o 10   83.81    1.36   84.71  113.54   79.24  113.42    6.01  293.42  0.98 
1 1 1    1   12   36 o  4   65.12    1.23   60.65  183.70   64.88  183.70    3.53  183.70  0.97 
1 1 1    1   12   37 o 11   66.80    1.09   46.32  207.68   81.90  207.68   35.05  207.68  0.96 
1 1 1    1   12   38 o 11  121.24    1.33  114.56  357.95  125.01  357.95    9.31  357.95  0.99 
1 1 1    1   12   39 o 15  140.53    1.23  129.80  340.87  148.75  340.87   17.86  340.87  0.99 
1 1 1    1   12   40 o 17   40.87    1.24   36.68   89.48   40.13   89.48    3.19   89.48  0.94 
1 1 1    1   12   41 o  1   62.69    1.22   73.20  178.56   49.75  178.56   23.84  358.56  0.98 
1 1 1    1   12   42 o 13   41.88    1.24   45.21  296.38   35.65  296.38    9.56  116.38  0.97 
1 1 1    1   12   43 o  8   12.27    2.82   16.20   75.54    0.20  255.54   16.32  255.54  0.65 
1 1 1    1   12   44 o 13   27.45    1.92   25.03   84.38   26.40   84.38    1.64   84.38  0.93 
1 1 1    1   12   45 o 19   25.51    1.55   23.80  284.59   24.64  284.59    1.22  284.59  0.94 
1 1 1    1   12   46 o  7   19.75    1.68   17.47  196.92   18.90  196.92    1.78  196.92  0.91 
1 1 1    1   12   47 o 14   18.11    2.10   17.05  291.17   16.09  291.17    0.55  111.17  0.90 
1 1 1    1   12   48 o  8   14.95    2.47   10.80  258.57   13.57  258.57    3.07  258.57  0.81 
1 1 1    1   12   49 o  8   23.97    1.53   29.60  269.97   17.61  269.97   11.05   89.97  0.97 
1 1 1    1   12   50 o  6   10.15    2.27   13.56   41.95    3.20   41.95    9.90  221.95  0.80 
1 1 1    1   12   51 o  1    7.05    1.98    2.75   65.80    0.49   65.80    2.16  245.80  0.22 
1 1 1    1   12   52 o 19    8.85    2.17    8.31    6.36    3.95    6.36    4.05  186.36  0.67 
1 1 1    1   12   53 o  5   19.38    1.37   21.83  309.11   16.25  309.11    4.72  129.11  0.96 
1 1 1    1   12   54 f  0   13.06    2.10   15.17  316.07   14.38  316.07    0.00    0.00  0.00 
1 1 1    1   12   55 o  7    5.59    1.78    4.70  300.56    0.89  120.55    5.28  120.55  0.31 
1 1 1    1   12   56 o 12   10.31    2.30   14.51  336.57    3.75  336.57    9.55  156.57  0.83 
1 1 1    1   12   57 o  8    6.06    1.93    8.81  354.65    1.96  174.65    9.86  174.65  0.49 
1 1 1    1   12   58 o  5   17.74    1.74   20.27   88.29   15.40   88.29    2.16  268.29  0.93 
1 1 1    1   12   59 o 18    6.35    1.88    7.38  141.72    0.98  321.72    7.16  321.72  0.41 
1 1 1    1   12   60 o 17    8.90    2.04    9.62   59.58    3.02   59.58    4.76  239.58  0.61 
1 1 1    1   12   61 o 12    5.72    1.76    5.81  359.90    1.34  179.90    5.86  179.90  0.28 
1 1 1    1   13    0 o  6   44.13    2.16   13.65   90.00    1.25  270.00    3.99  270.00  0.02 
1 1 1    1   13    1 o  6  316.64    2.62  316.42  337.65  300.18  334.84   21.63  154.84  0.98 
1 1 1    1   13    2 o  6  441.65    3.28  382.41   77.54  493.52   82.00  113.27   82.00  0.99 
1 1 1    1   13    3 o 14  302.66    2.36  341.15  239.93  279.75  244.50   34.26   64.50  0.98 
1 1 1    1   13    4 o  6  195.89    1.82  131.75  126.18  213.83  138.26   60.02  138.26  0.94 
1 1 1    1   13    5 o 11  107.46    1.40  151.21  200.33   63.35  198.02   54.38   18.02  0.84 
1 1 1    1   13    6 o 16  137.73    1.70  116.92  134.39  131.10  129.62   22.61  129.62  0.87 
1 1 1    1   13    7 f  0  346.99    2.65  433.11   33.76  413.32   31.21    0.00    0.00  0.00 
1 1 1    1   13    8 o  6  735.94    5.33  677.48   33.10  796.33   32.88  126.17   32.88  1.00 
1 1 1    1   13    9 o  5  352.89    2.70  313.92    0.74  402.58    0.11  111.76    0.11  0.98 
1 1 1    1   13   10 o 18  293.22    2.30  207.78  358.69  335.60    5.13   99.69    5.13  0.97 
1 1 1    1   13   11 o  4   81.83    1.38   32.56  305.19   29.79  258.58    4.96   78.58  0.39 
1 1 1    1   13   12 o 19  363.49    2.56  306.04  133.38  423.04  134.06  129.87  134.06  0.99 
1 1 1    1   13   13 f  0  400.12    2.78  385.44  275.82  390.54  274.38    0.00    0.00  0.00 
1 1 1    1   13   14 o  8  176.64    1.50   77.35  198.04  230.97  201.91  140.72  201.91  0.91 
1 1 1    1   13   15 o  9  245.49    1.85  181.51  354.08  305.07  355.91  134.25  355.91  0.97 
1 1 1    1   13   16 f  0  289.89    2.11  240.17  214.88  222.15  214.20    0.00    0.00  0.00 
1 1 1    1   13   17 o  7  213.44    1.67  245.55   13.62  179.56   14.43   58.91  194.43  0.98 
1 1 1    1   13   18 o  7  131.05    1.49   60.07  359.72  168.03  355.16  106.52  355.16  0.88 
1 1 1    1   13   19 o  1  341.25    2.41  273.33  163.91  421.30  162.41  166.45  162.41  0.99 
1 1 1    1   13   20 o  1  351.15    2.55  312.09  337.34  389.54  336.42   81.21  336.42  0.99 
1 1 1    1   13   21 o  6  150.68    1.56  116.61  341.63  179.85  341.11   68.36  341.11  0.97 
1 1 1    1   13   22 o  6  155.00    1.47  177.68  163.29  134.93  163.34   34.96  343.34  0.98 
1 1 1    1   13   23 o 15  215.65    1.79  182.39  126.21  249.97  126.13   73.24  126.13  0.99 
1 1 1    1   13   24 o  3  125.25    1.41  152.89    2.84   98.40    1.98   48.63  181.98  0.98 
1 1 1    1   13   25 o 10  109.05    1.26   86.16  265.95  127.68  264.22   45.55  264.22  0.96 
1 1 1    1   13   26 o  9   74.98    1.32   75.70   55.17   67.24   56.29    7.19  236.29  0.94 
1 1 1    1   13   27 o  2  282.74    2.65  254.81   27.78  317.48   27.63   71.65   27.63  1.00 
1 1 1    1   13   28 f  0  108.14    1.16   83.85  197.18   80.60  197.76    0.00    0.00  0.00 
1 1 1    1   13   29 o 11  111.31    1.35  109.68  186.08  113.40  184.83    7.79  184.83  0.98 
1 1 1    1   13   30 f  0   64.95    1.48   53.83  337.10   54.51  336.09    0.00    0.00  0.00 
1 1 1    1   13   31 o  1  191.74    1.86  163.06   28.01  220.48   27.98   59.52   27.98  0.99 
1 1 1    1   13   32 o  7  106.23    1.44   88.15   98.65  120.74   99.26   32.49   99.26  0.98 
1 1 1    1   13   33 o 13  100.17    1.34   92.11  150.82  105.56  150.82   13.89  150.82  0.98 
1 1 1    1   13   34 o 12  163.53    1.37  129.23  204.67  195.37  204.64   65.72  204.64  0.99 
1 1 1    1   13   35 o 17  115.75    1.16   96.72  324.53  131.17  324.53   33.34  324.53  0.99 
1 1 1    1   13   36 o 13   12.37    2.96   14.62  137.96    5.72  317.95   20.51  317.95  0.37 
1 1 1    1   13   37 o 18   57.28    1.14   55.59   34.16   54.67   34.16    1.48  214.16  0.97 
1 1 1    1   13   38 o  3   50.03    1.17   33.58   89.66   60.45   89.66   26.58   89.66  0.94 
1 1 1    1   13   39 o 13   88.54    1.07   71.49  194.33  102.72  194.33   30.72  194.33  0.99 
1 1 1    1   13   40 o  2   10.42    2.89    9.44  224.95    3.29   44.95   12.78   44.95  0.30 
1 1 1    1   13   41 o  2    6.59    2.21    7.13  351.02    4.88  171.02   12.02  171.02  0.17 
1 1 1    1   13   42 o 11   40.23    1.44   39.49  155.78   38.23  155.78    1.09  335.78  0.96 
1 1 1    1   13   43 o 10    7.34    2.42    6.01  262.61    2.69   82.61    8.65   82.61  0.22 
1 1 1    1   13   44 o  2   43.32    1.30   38.35  327.52   46.94  327.52    9.15  327.52  0.98 
1 1 1    1   13   45 o  9   27.54    1.75   28.99  203.53   24.58  203.53    3.84   23.53  0.96 
1 1 1    1   13   46 o  7   18.47    1.88   19.93  110.15   14.52  110.16    4.95  290.16  0.92 
1 1 1    1   13   47 o  2   21.76    1.57   27.94  333.87   14.43  333.87   12.77  153.87  0.96 
1 1 1    1   13   48 o 17   56.12    0.94   53.83   27.13   59.15   27.13    6.96   27.13  0.99 
1 1 1    1   13   49 o  2   12.85    2.22   10.74  278.09   10.15  278.09    0.23   98.09  0.80 
1 1 1    1   13   50 o  4   23.82    1.29   24.37  220.47   22.40  220.47    1.12   40.47  0.96 
1 1 1    1   13   51 o 11   13.33    2.05    9.12  116.94   12.86  116.94    4.08  116.94  0.81 
1 1 1    1   13   52 o  9   28.27    1.12   27.33   44.80   29.03   44.80    2.75   44.80  0.98 
1 1 1    1   13   53 o  3   10.78    2.21    8.64   28.32    8.30   28.32    0.06   28.32  0.77 
1 1 1    1   13   54 o  8   11.36    2.22   12.33    5.30    7.50    5.30    4.07  185.30  0.84 
1 1 1    1   13   55 f  0   15.68    1.92   20.41   49.56   18.83   49.56    0.00    0.00  0.00 
1 1 1    1   13   56 o 18   11.34    3.07   11.21  132.05    6.95  132.05    3.21  312.05  0.75 
1 1 1    1   13   57 o 14   14.98    1.99   17.94  175.51   11.30  175.51    4.46  355.51  0.90 
1 1 1    1   13   58 o 19    8.13    1.97    8.52  247.67    1.79  247.67    5.44   67.67  0.56 
1 1 1    1   13   59 o 10    4.68    1.58    4.43  115.91    1.82  295.91    5.46  295.91  0.19 
1 1 1    1   13   60 o 11    5.86    1.76    4.69  142.97    0.91  322.97    4.62  322.97  0.24 
1 1 1    1   14    0 o 18  206.33    2.34  247.46   90.00  194.53   90.00   23.60  270.00  1.00 
1 1 1    1   14    1 o 15  397.56    2.77  287.27   50.21  525.73   48.51  270.47   48.51  0.98 
1 1 1    1   14    2 o 16  280.53    2.23  235.11  112.96  313.95  106.85   82.47  106.85  0.97 
1 1 1    1   14    3 o 15  194.49    1.72  142.10  219.03  226.69  219.21   91.87  219.21  0.93 
1 1 1    1   14    4 o  1  522.20    3.56  394.79    4.64  635.83    5.90  236.21    5.90  0.99 
1 1 1    1   14    5 o 18  432.02    2.99  283.21  277.13  550.69  281.41  248.97  281.41  0.99 
1 1 1    1   14    6 o 11  283.57    2.25  206.96   96.97  344.60   93.92  138.83   93.92  0.97 
1 1 1    1   14    7 o  8  730.69    4.90  678.12  127.04  775.58  125.74   94.66  125.74  1.00 
1 1 1    1   14    8 o 17  260.61    1.96  186.84  109.56  299.87  109.56   94.24  109.56  0.97 
1 1 1    1   14    9 o 13  152.32    1.41  184.46  357.79  114.60  359.86   57.08  179.86  0.94 
1 1 1    1   14   10 o 17  636.98    4.30  436.25    7.77  832.12    8.11  397.01    8.11  0.99 
1 1 1    1   14   11 o  9  313.02    2.26  227.92  130.44  404.88  132.15  197.13  132.15  0.98 
1 1 1    1   14   12 o  2  500.48    3.42  409.53  299.50  591.46  298.32  188.42  298.32  0.99 
1 1 1    1   14   13 o  7  175.48    1.72   39.25  104.52  244.57   98.52  201.49   98.52  0.82 
1 1 1    1   14   14 o  2  398.46    2.78  318.97   48.39  476.58   47.09  163.39   47.09  0.99 
1 1 1    1   14   15 o 12  140.12    1.34   87.19  233.16  164.38  231.50   71.25  231.50  0.92 
1 1 1    1   14   16 o 15  260.06    1.94  225.04  115.55  298.00  114.38   84.45  114.38  0.98 
1 1 1    1   14   17 o 10   70.57    1.24    6.94   63.98    6.45  330.66    3.40  330.66  0.07 
1 1 1    1   14   18 o 15  215.44    1.69  187.35  241.36  241.44  238.63   59.60  238.63  0.98 
1 1 1    1   14   19 o  8  161.04    1.41  167.83   42.66  155.23   44.06    4.42  224.06  0.98 
1 1 1    1   14   20 o 10  160.25    1.99  147.63  266.23  175.38  266.64   36.78  266.64  0.98 
1 1 1    1   14   21 o  7   22.82    2.53   31.11  287.49   14.10  121.84   46.89  121.84  0.41 
1 1 1    1   14   22 o  2  123.23    1.48  126.25  229.72  117.62  231.09    4.88   51.09  0.97 
1 1 1    1   14   23 o  7  315.12    3.19  305.04   40.67  333.76   41.22   39.69   41.22  1.00 
1 1 1    1   14   24 o  8  184.88    1.96  124.17  291.39  244.99  291.13  125.59  291.13  0.99 
1 1 1    1   14   25 o  3  169.48    1.65  143.03  170.60  194.88  170.86   54.87  170.86  0.99 
1 1 1    1   14   26 o 17  215.75    2.89  206.51   85.15  230.03   84.87   31.10   84.87  0.99 
1 1 1    1   14   27 o 18   91.55    1.93  100.99   34.54   80.66   35.44   17.33  215.44  0.98 
1 1 1    1   14   28 o  6   84.78    1.46   79.34  315.07   89.31  314.19   13.88  314.19  0.97 
1 1 1    1   14   29 o  8   81.92    1.22   95.64   55.40   66.36   55.35   27.46  235.35  0.98 
1 1 1    1   14   30 o 17  144.90    1.31  132.40   73.55  157.26   73.78   27.20   73.78  0.99 
1 1 1    1   14   31 o  1   29.31    2.29   20.64  118.62   20.13  118.94    0.26  298.94  0.69 
1 1 1    1   14   32 o 10    6.96    2.38   17.22   60.08   14.53  241.64   31.94  241.64  0.21 
1 1 1    1   14   33 o 10   66.87    1.20   66.49  309.18   63.01  309.16    3.74  129.16  0.97 
1 1 1    1   14   34 o  6   42.76    1.41   35.45  244.36   42.57  244.33    6.71  244.33  0.92 
1 1 1    1   14   35 o 11    7.92    2.53   11.79  300.73    8.72  120.73   20.65  120.73  0.20 
1 1 1    1   14   36 o  3   71.82    1.34   81.00   60.14   59.28   60.14   22.53  240.14  0.98 
1 1 1    1   14   37 o  1   38.18    1.39   41.80  318.13   29.56  318.13   12.60  138.13  0.94 
1 1 1    1   14   38 o 19   54.01    1.17   43.89  334.40   59.89  334.40   15.69  334.40  0.96 
1 1 1    1   14   39 f  0   46.49    1.33   47.98  236.94   48.25  236.94    0.00    0.00  0.00 
1 1 1    1   14   40 o 14    6.87    2.32   18.90   12.66   13.06  192.66   31.98  192.66  0.43 
1 1 1    1   14   41 f  0   58.20    1.41   38.51  255.75   38.37  255.75    0.00    0.00  0.00 
1 1 1    1   14   42 o 14   13.57    3.23   16.90  343.62    3.04  343.62   13.71  163.62  0.73 
1 1 1    1   14   43 o 12   24.05    1.86   23.63   44.58   21.40   44.58    1.91  224.58  0.93 
1 1 1    1   14   44 o  3   35.94    1.32   41.50  285.54   29.76  285.54   10.95  105.54  0.98 
1 1 1    1   14   45 o 10   17.12    2.09   15.08   27.76   15.38   27.76    0.64   27.76  0.88 
1 1 1    1   14   46 o  8   25.20    1.46   28.12   59.85   21.11   59.85    6.28  239.85  0.96 
1 1 1    1   14   47 o  4   44.65    1.08   43.91  160.45   45.58  160.45    2.97  160.45  0.99 
1 1 1    1   14   48 o  1   17.30    1.80   18.22   52.89   14.26   52.89    3.36  232.89  0.92 
1 1 1    1   14   49 o  1   14.57    2.07   17.13  336.30    9.83  336.30    6.71  156.30  0.91 
1 1 1    1   14   50 o  4    8.94    2.23    8.57   55.68    3.67   55.68    4.59  235.68  0.67 
1 1 1    1   14   51 o 12   11.19    2.28    9.70  181.20    8.48  181.20    0.85    1.20  0.80 
1 1 1    1   14   52 o 12   12.42    2.19    8.44   28.87   11.90   28.87    3.82   28.87  0.80 
1 1 1    1   14   53 o 19   13.23    2.19    5.90   76.41   12.86   76.41    7.29   76.41  0.70 
1 1 1    1   14   54 o  8    9.84    2.18   13.96  168.89    3.28  168.89    9.66  348.89  0.82 
1 1 1    1   14   55 o 10   18.80    3.70    9.30  104.18   22.28  104.18   13.80  104.18  0.82 
1 1 1    1   14   56 o  4    6.22    1.90    7.48  237.16    1.22   57.16    7.86   57.16  0.44 
1 1 1    1   14   57 o 19    5.96    1.87    8.30  319.44    1.86  139.44    8.99  139.44  0.44 
1 1 1    1   14   58 o 15    7.36    2.07    7.40  302.38    0.51  302.38    5.64  122.38  0.45 
1 1 1    1   14   59 f  0    5.15    1.70    5.30  281.06    4.25  281.06    0.00    0.00  0.00 
1 1 1    1   14   60 o  9    5.12    1.65    8.11  135.14    2.78  315.14    9.05  315.14  0.34 
1 1 1    1   15    0 o  4  376.71    3.74  395.81   90.00  370.50   90.00   12.40  270.00  1.00 
1 1 1    1   15    1 o 19  238.15    1.83  270.37  271.44  200.56  268.32   63.47   88.32  0.98 
1 1 1    1   15    2 o 11  190.21    1.58  108.90   19.24  244.93   28.72  139.54   28.72  0.92 
1 1 1    1   15    3 o 18  483.90    3.32  422.82  179.44  540.47  177.38  120.32  177.38  0.99 
1 1 1    1   15    4 o 11  175.02    1.51  119.02   22.05  187.36   25.21   46.27   25.21  0.94 
1 1 1    1   15    5 o  6  372.23    2.62  338.39  123.14  411.33  122.78   87.14  122.78  0.99 
1 1 1    1   15    6 o  2  133.75    1.55  132.18  261.78  122.25  272.16    1.38  272.16  0.91 
1 1 1    1   15    7 o 11  210.88    1.69  210.07  281.49  202.79  278.09    2.81   98.09  0.97 
1 1 1    1   15    8 o 12  113.14    1.39   99.29  132.93   96.18  133.91    6.81  313.91  0.88 
1 1 1    1   15    9 o 15  321.77    2.31  232.01  105.53  394.03  108.49  154.96  108.49  0.98 
1 1 1    1   15   10 o  4  130.42    1.33  168.78  328.08   85.53  334.97   74.74  154.97  0.94 
1 1 1    1   15   11 o  5  260.23    1.95  208.06    0.12  313.70  356.52  118.27  356.52  0.98 
1 1 1    1   15   12 o  8  208.75    1.67  167.68  203.36  245.41  202.54   86.30  202.54  0.97 
1 1 1    1   15   13 o  6  337.13    2.40  268.19   81.21  402.96   81.86  138.75   81.86  0.99 
1 1 1    1   15   14 o 10  118.48    1.28  130.03  233.71   93.22  236.05   37.19   56.05  0.94 
1 1 1    1   15   15 o  3  270.37    2.00  323.27  252.48  223.44  252.13   89.04   72.13  0.99 
1 1 1    1   15   16 o  5  213.74    1.69  186.36  224.96  241.13  224.67   62.10  224.67  0.98 
1 1 1    1   15   17 o 19  120.54    1.37   66.25  140.38  158.41  138.42   93.11  138.42  0.93 
1 1 1    1   15   18 o 17   82.07    1.21   85.05  326.76   69.10  327.70   15.06  147.70  0.93 
1 1 1    1   15   19 o 15  264.29    1.96  234.47  311.08  299.83  312.20   74.77  312.20  0.99 
1 1 1    1   15   20 o 12  133.80    1.42  117.48  337.94  149.02  337.25   37.46  337.25  0.97 
1 1 1    1   15   21 o  5   64.66    1.56   47.33  136.61   66.48  136.16   20.50  136.16  0.87 
1 1 1    1   15   22 o  2  338.18    3.12  303.47  120.99  381.31  121.89   88.51  121.89  1.00 
1 1 1    1   15   23 o  5  135.70    1.70   92.82  355.33  175.18  355.66   85.64  355.66  0.98 
1 1 1    1   15   24 o  5   88.74    1.92   63.92  116.06  106.35  117.74   43.89  117.74  0.95 
1 1 1    1   15   25 o 14   29.63    2.21    6.63    4.27    8.20   10.43    2.08  190.43  0.31 
1 1 1    1   15   26 o 10   43.59    1.40   38.19   85.17   39.15   89.47    3.04   89.47  0.86 
1 1 1    1   15   27 o 14  210.31    1.89  189.17   89.54  235.54   89.51   52.40   89.51  1.00 
1 1 1    1   15   28 o 11   94.10    1.26   75.96  208.68  110.11  208.05   36.60  208.05  0.98 
1 1 1    1   15   29 o  1  125.05    1.25  113.87  121.01  134.72  121.18   22.15  121.18  0.99 
1 1 1    1   15   30 o 15  262.90    2.53  206.90  156.37  319.11  156.51  113.90  156.51  1.00 
1 1 1    1   15   31 o  5  109.16    1.39   81.54  151.82  133.42  151.81   51.94  151.81  0.98 
1 1 1    1   15   32 o 15  139.87    1.29  133.17  334.82  143.92  334.79   10.04  334.79  0.99 
1 1 1    1   15   33 o  2  118.32    1.21   93.16   21.59  139.75   21.59   45.41   21.59  0.99 
1 1 1    1   15   34 o  1  151.82    1.33  140.66  133.98  159.82  133.98   17.58  133.98  0.99 
1 1 1    1   15   35 o 14   28.22    1.88   19.90  325.68   24.47  325.68    4.37  325.68  0.79 
1 1 1    1   15   36 o 16   77.18    1.13   58.85   86.02   91.83   86.02   32.48   86.02  0.98 
1 1 1    1   15   37 o 11  119.04    1.45  114.63   68.95  121.17   68.95    5.73   68.95  0.99 
1 1 1    1   15   38 o  1   42.02    2.22   44.70  288.94   35.55  288.94    9.40  108.94  0.96 
1 1 1    1   15   39 o 16   62.99    1.50   63.26  175.12   60.49  175.12    2.86  355.12  0.98 
1 1 1    1   15   40 o 19   33.49    1.42   25.44   25.10   36.92   25.10   11.57   25.10  0.93 
1 1 1    1   15   41 o 13   63.91    1.23   58.05   81.48   68.60   81.48   11.05   81.48  0.99 
1 1 1    1   15   42 o 19   16.61    2.60   20.32   97.55    8.79   97.55   11.25  277.55  0.87 
1 1 1    1   15   43 o 14   38.54    1.20   42.40    1.34   34.09    1.34    7.52  181.34  0.98 
1 1 1    1   15   44 o  2   12.90    2.58    4.98  206.26    7.24  206.26    2.36  206.26  0.47 
1 1 1    1   15   45 o  4    9.87    2.54    8.06  102.97    3.37  102.97    4.49  282.97  0.57 
1 1 1    1   15   46 o 18    7.85    2.36    8.97   64.63    0.10  244.63    8.81  244.63  0.55 
1 1 1    1   15   47 o  9   42.33    1.06   43.07  162.50   41.91  162.50    0.24  162.50  0.99 
1 1 1    1   15   48 o  7   14.91    2.12   17.17  331.55   10.42  331.55    6.17  151.55  0.91 
1 1 1    1   15   49 o 12   12.53    2.32   12.93  215.93    8.92  215.93    3.54   35.93  0.85 
1 1 1    1   15   50 o 16    6.62    2.07    3.52   95.92    0.46   95.92    2.92  275.92  0.29 
1 1 1    1   15   51 o  4   23.55    1.35   20.45   97.87   25.86   97.87    6.21   97.87  0.97 
1 1 1    1   15   52 o  2   21.19    1.67   23.19   13.84   18.84   13.84    3.11  193.84  0.96 
1 1 1    1   15   53 o 12    8.03    2.21    8.39  223.61    2.16  223.61    5.66   43.61  0.62 
1 1 1    1   15   54 x  9       ?       ?   11.04  172.62   10.12  172.62    0.00    0.00  0.00 
1 1 1    1   15   55 o 10    5.61    1.85    8.94  288.31    2.75  108.31   10.76  108.31  0.47 
1 1 1    1   15   56 o 16    6.49    1.99   12.30  121.66    2.63  301.66   13.30  301.66  0.62 
1 1 1    1   15   57 o  6   13.09    2.24   14.31   41.04   10.00   41.04    2.01  221.04  0.84 
1 1 1    1   15   58 o  5    5.46    1.77    3.88  332.00    1.04  152.00    4.19  152.00  0.19 
1 1 1    1   15   59 o 16    5.43    1.78    4.76  249.52    1.32   69.52    5.04   69.52  0.22 
1 1 1    1   16    0 o  8  304.68    3.14  271.75   90.00  342.20   90.00   75.04   90.00  1.00 
1 1 1    1   16    1 o 18  283.82    2.10  238.91  138.66  327.15  140.18   97.37  140.18  0.98 
1 1 1    1   16    2 o  6  258.86    1.95  215.39  352.58  290.81  356.10   75.24  356.10  0.98 
1 1 1    1   16    3 o  8  337.11    2.41  233.14   27.08  443.27   27.03  223.25   27.03  0.98 
1 1 1    1   16    4 o 10  337.46    2.41  277.13  247.81  400.47  250.60  134.85  250.60  0.99 
1 1 1    1   16    5 o  2  177.99    1.53  176.54  127.47  165.76  123.48   11.42  303.48  0.96 
1 1 1    1   16    6 o 19  137.04    1.47  112.62   25.27  153.23   26.29   56.09   26.29  0.91 
1 1 1    1   16    7 o 15  237.63    1.83  211.67   28.49  262.70   31.26   60.66   31.26  0.98 
1 1 1    1   16    8 o 11  166.89    1.48  165.50  332.22  164.12  333.81    7.47  333.81  0.96 
1 1 1    1   16    9 o 16  127.08    1.32   56.71  276.76  161.68  267.69  108.37  267.69  0.85 
1 1 1    1   16   10 o 16   46.83    1.50   48.58  149.61    3.68  154.64   37.82  334.64  0.48 
1 1 1    1   16   11 o  2  262.98    1.97  257.96   68.83  272.91   68.52   26.48   68.52  0.99 
1 1 1    1   16   12 o 10  101.88    1.26   58.21  228.08  118.27  232.18   60.62  232.18  0.86 
1 1 1    1   16   13 o 10  154.69    1.53  148.91  267.70  157.33  268.02   14.61  268.02  0.97 
1 1 1    1   16   14 o 16  318.83    2.30  305.04  325.09  338.98  324.41   44.20  324.41  0.99 
1 1 1    1   16   15 o  3  238.28    1.83  196.59  304.35  281.33  303.93   91.17  303.93  0.99 
1 1 1    1   16   16 o  3  100.76    1.25   92.30   53.78  103.25   54.23   14.97   54.23  0.95 
1 1 1    1   16   17 o 14  126.38    1.31  132.17   45.41  123.16   45.42    0.22   45.42  0.97 
1 1 1    1   16   18 o 17  241.10    2.13  251.06  317.29  240.81  317.14    2.63  317.14  0.99 
1 1 1    1   16   19 o  1  278.32    2.37  280.33   48.93  287.16   48.70   20.35   48.70  1.00 
1 1 1    1   16   20 o  4   93.25    1.54   82.66   39.68   98.48   40.26   18.83   40.26  0.96 
1 1 1    1   16   21 f  0  188.32    1.80  156.59  168.87  150.43  168.84    0.00    0.00  0.00 
1 1 1    1   16   22 o 15   96.23    1.44   92.58  190.69   97.37  188.03    8.40  188.03  0.97 
1 1 1    1   16   23 o 11  181.05    1.95  165.23  184.16  201.74  184.26   44.41  184.26  0.99 
1 1 1    1   16   24 o  7   53.75    1.61   56.55   10.87   44.42   11.74   10.85  191.74  0.93 
1 1 1    1   16   25 o  9  153.69    1.49  153.31  146.60  156.96  147.17    8.97  147.17  0.99 
1 1 1    1   16   26 o 16  198.49    2.04  177.06  135.24  223.95  135.09   52.91  135.09  0.99 
1 1 1    1   16   27 o  4   37.64    1.75   39.36  352.07   28.77  352.37    8.29  172.37  0.87 
1 1 1    1   16   28 o 19  160.33    1.41  166.12  217.38  154.85  217.07    9.08   37.07  0.99 
1 1 1    1   16   29 o  7  117.71    1.56   96.38  249.93  135.77  250.05   39.11  250.05  0.99 
1 1 1    1   16   30 o  1  111.71    1.23   93.59  215.31  126.63  215.21   32.73  215.21  0.99 
1 1 1    1   16   31 o 18   87.93    1.19   93.50    1.57   78.89    1.63   15.40  181.63  0.98 
1 1 1    1   16   32 o 13   28.73    1.97   31.37   44.58   17.57   44.59   14.18  224.59  0.86 
1 1 1    1   16   33 o 11  145.04    1.63  148.24  190.96  138.77  190.96   11.09   10.96  0.99 
1 1 1    1   16   34 o 15  106.73    1.48   99.22  118.45  111.28  118.45   11.11  118.45  0.99 
1 1 1    1   16   35 o 16   57.21    1.56   33.90  132.91   74.70  132.91   40.52  132.91  0.95 
1 1 1    1   16   36 o  4   56.32    1.40   52.49  149.48   56.58  149.48    3.74  149.48  0.97 
1 1 1    1   16   37 o 16   70.89    1.25   82.82  258.35   56.70  258.35   26.56   78.35  0.99 
1 1 1    1   16   38 o  2   25.90    2.14   21.03  217.26   23.78  217.26    2.73  217.26  0.87 
1 1 1    1   16   39 o  3   22.42    2.02   19.60   48.15   18.82   48.15    0.70  228.15  0.85 
1 1 1    1   16   40 o  2   77.64    1.24   74.20  195.55   80.45  195.55    6.90  195.55  0.99 
1 1 1    1   16   41 o  8   30.40    1.92   31.56  186.45   27.13  186.45    3.99    6.45  0.96 
1 1 1    1   16   42 o 14   29.82    1.63   29.38  120.09   28.75  120.09    0.08  300.09  0.97 
1 1 1    1   16   43 o 11   37.17    1.41   36.44  337.47   37.15  337.47    1.52  337.47  0.98 
1 1 1    1   16   44 o 14   40.09    1.50   39.48   56.75   40.35   56.75    1.87   56.75  0.98 
1 1 1    1   16   45 o 14   38.55    1.25   38.94  147.25   38.00  147.25    0.17  147.24  0.98 
1 1 1    1   16   46 o  4   51.16    1.05   51.95  251.96   51.16  251.96    0.88  251.96  0.99 
1 1 1    1   16   47 o  3   17.29    2.04   17.63   60.42   14.85   60.42    2.18  240.42  0.92 
1 1 1    1   16   48 o  3   19.74    1.70   19.36  303.39   18.62  303.39    0.05  123.39  0.94 
1 1 1    1   16   49 o  5    8.40    2.32    8.97  135.88    2.77  135.88    5.87  315.88  0.68 
1 1 1    1   16   50 o  2   11.62    2.40   11.15  176.53    8.86  176.53    1.85  356.53  0.84 
1 1 1    1   16   51 o 12   13.66    2.39   17.35   99.98    8.52   99.98    7.95  279.98  0.91 
1 1 1    1   16   52 o 18   13.79    2.25   10.33  268.17   13.44  268.17    3.79  268.17  0.84 
1 1 1    1   16   53 o 18    5.94    1.97   11.06  134.11    3.08  314.11   13.25  314.11  0.60 
1 1 1    1   16   54 o 10    4.34    2.17    3.49  227.48    1.79   47.48    4.95   47.48  0.16 
1 1 1    1   16   55 o 13   11.05    2.38   10.28  223.95    7.14  223.95    1.85   43.95  0.73 
1 1 1    1   16   56 f  0    6.71    2.07    3.07   47.58    2.60   47.58    0.00    0.00  0.00 
1 1 1    1   16   57 o 14    6.26    1.94    6.83  185.87    1.00    5.87    6.59    5.87  0.37 
1 1 1    1   16   58 o 15    6.06    1.94   10.30  141.62    2.32  321.62   10.47  321.62  0.48 
1 1 1    1   17    0 o 14   57.62    1.99   49.49   90.00   25.91   90.00   23.73  270.00  0.66 
1 1 1    1   17    1 o  5  185.72    1.58  234.32  164.77  122.10  165.05  119.66  345.05  0.98 
1 1 1    1   17    2 o 18  169.11    1.50  146.65  226.93  184.76  228.66   44.35  228.66  0.96 
1 1 1    1   17    3 o 10  186.33    1.58  170.31  124.93  195.62  124.61   29.35  124.61  0.97 
1 1 1    1   17    4 o  6  204.31    1.67  202.99  107.40  204.94  103.18   10.19  103.18  0.98 
1 1 1    1   17    5 o 10  163.08    1.47  134.40   49.31  189.71   52.76   67.08   52.76  0.96 
1 1 1    1   17    6 o 14  133.44    1.36  167.37  207.65   98.48  206.48   59.70   26.48  0.96 
1 1 1    1   17    7 o 16   90.97    1.27  123.80   71.43   51.12   70.94   66.40  250.94  0.93 
1 1 1    1   17    8 o  4  189.57    1.59  180.18   73.51  199.33   72.84   27.81   72.84  0.98 
1 1 1    1   17    9 o  2  154.74    1.54  136.59  354.95  174.84  356.37   50.85  356.37  0.97 
1 1 1    1   17   10 o  6  233.49    1.82  228.36  220.03  247.78  218.76   34.10  218.76  0.99 
1 1 1    1   17   11 o 15  151.59    1.42  159.58  274.62  144.08  274.50    8.09   94.50  0.98 
1 1 1    1   17   12 o  9  113.53    1.41   87.71  319.76  134.31  318.44   52.96  318.44  0.95 
1 1 1    1   17   13 o  7  241.07    2.01  231.47   18.34  256.13   18.62   33.98   18.62  0.99 
1 1 1    1   17   14 o 18  145.12    1.51  145.08   33.04  145.81   32.14    7.32   32.14  0.98 
1 1 1    1   17   15 f  0  121.14    1.68  126.50  100.83  120.49   99.69    0.00    0.00  0.00 
1 1 1    1   17   16 o  2  106.34    1.65  114.20  142.13   99.85  141.16    5.98  321.16  0.97 
1 1 1    1   17   17 o  1  166.32    1.80  131.16   84.96  201.09   85.07   74.99   85.07  0.98 
1 1 1    1   17   18 o 13  212.30    2.19  219.33  151.63  212.22  152.02    2.88  152.02  0.99 
1 1 1    1   17   19 o 17   42.86    1.85   40.86   11.89   30.31   15.29    7.17  195.29  0.79 
1 1 1    1   17   20 o  2  148.53    1.51  143.31  189.67  153.00  190.06   12.72  190.06  0.99 
1 1 1    1   17   21 o  6   56.94    1.76   46.66  223.24   56.66  219.31   10.21  219.31  0.91 
1 1 1    1   17   22 o  5   74.57    1.48   77.94  262.71   68.05  262.42    7.42   82.42  0.96 
1 1 1    1   17   23 o 17   40.56    1.83   56.25  189.85   19.53  189.84   35.15    9.84  0.91 
1 1 1    1   17   24 o 16  116.96    1.39  138.98  240.45   94.99  240.37   41.42   60.37  0.99 
1 1 1    1   17   25 o  4  140.37    1.66  139.63  222.77  142.56  222.62    6.81  222.62  0.99 
1 1 1    1   17   26 o 16   96.03    1.33   82.96  271.53  106.23  271.81   24.23  271.81  0.98 
1 1 1    1   17   27 o  8  101.45    1.75   80.75  305.67  118.82  305.89   38.45  305.89  0.98 
1 1 1    1   17   28 o  1   76.86    1.37   69.13   75.84   80.64   76.00   11.62   76.00  0.97 
1 1 1    1   17   29 o 10   55.80    1.50   55.57  251.93   50.98  251.85    4.87   71.85  0.96 
1 1 1    1   17   30 o 14   37.15    2.15   24.25  306.56   38.75  306.53   14.22  306.53  0.85 
1 1 1    1   17   31 o  1   80.89    1.53   78.73   31.97   79.27   31.97    0.38  211.97  0.98 
1 1 1    1   17   32 o  9   28.20    2.13    3.11   41.73    8.31   41.71    5.17   41.71  0.20 
1 1 1    1   17   33 o 18  139.97    1.31  123.48  195.73  153.77  195.73   29.17  195.73  0.99 
1 1 1    1   17   34 o 12   98.48    1.31   84.39  228.67  109.80  228.67   24.76  228.67  0.99 
1 1 1    1   17   35 o  2   12.72    3.16    7.23  224.07    0.63   44.07    7.91   44.07  0.26 
1 1 1    1   17   36 o  9   60.50    1.34   56.68   25.76   61.47   25.76    4.52   25.76  0.98 
1 1 1    1   17   37 o 11   17.58    2.75    5.55   43.03    6.48   43.03    0.93   43.03  0.34 
1 1 1    1   17   38 o  1   19.49    2.44   22.48  323.25   11.01  323.25   11.36  143.25  0.86 
1 1 1    1   17   39 o 10   44.55    1.44   41.94  298.63   45.32  298.63    3.77  298.63  0.97 
1 1 1    1   17   40 o  6   21.96    2.79   16.02  193.05   22.72  193.05    6.93  193.05  0.88 
1 1 1    1   17   41 o 15   29.82    1.74   26.53  247.11   31.34  247.11    5.31  247.11  0.96 
1 1 1    1   17   42 o 17   32.38    1.58   28.24   46.46   35.13   46.46    7.52   46.46  0.97 
1 1 1    1   17   43 o 15   45.62    1.35   42.00  117.65   49.06  117.65    8.13  117.65  0.99 
1 1 1    1   17   44 o 14   31.03    1.40   33.00  177.46   28.48  177.46    3.57  357.46  0.98 
1 1 1    1   17   45 o 11   22.43    1.84   16.56  343.94   25.81  343.94    9.79  343.94  0.93 
1 1 1    1   17   46 o  6   12.08    2.30   10.45  274.74    8.85  274.74    1.24   94.74  0.78 
1 1 1    1   17   47 o 19   30.89    1.30   25.15   41.88   35.94   41.88   11.69   41.88  0.97 
1 1 1    1   17   48 o 15   14.08    2.33   11.14  181.78   13.47  181.78    2.74  181.78  0.86 
1 1 1    1   17   49 o 12   21.30    1.61   16.19  270.86   24.90  270.86    9.34  270.86  0.95 
1 1 1    1   17   50 o  7    7.68    2.30   10.41  189.46    1.08  189.46    8.81    9.46  0.71 
1 1 1    1   17   51 o 12    6.71    2.16    6.92   62.89    0.16   62.89    6.31  242.89  0.49 
1 1 1    1   17   52 o  9    8.46    2.39    7.54  348.06    2.75  348.06    4.21  168.06  0.57 
1 1 1    1   17   53 o 11   10.05    2.43   19.48  314.23    0.30  134.23   17.97  134.23  0.86 
1 1 1    1   17   54 o 11   10.09    2.45    9.90  235.11    5.19  235.11    3.52   55.11  0.69 
1 1 1    1   17   55 o 12    6.18    1.90    5.08  133.81    0.69  313.81    5.02  313.81  0.29 
1 1 1    1   17   56 o  8    7.09    2.21    9.81  252.65    0.52   72.65    8.61   72.65  0.53 
1 1 1    1   17   57 o  4    6.63    2.04    9.22  274.95    1.07   94.95    8.41   94.95  0.47 
1 1 1    1   17   58 o  2    7.22    2.12    1.90    8.96    0.18    8.96    1.28  188.96  0.11 
1 1 1    1   18    0 o 11  314.27    3.24  309.71  270.00  331.79  270.00   35.04  270.00  1.00 
1 1 1    1   18    1 o  7  196.18    1.64  187.24  298.49  204.76  299.97   23.83  299.97  0.98 
1 1 1    1   18    2 o  7   79.28    1.33   42.34  143.06   84.35  146.32   42.72  146.32  0.79 
1 1 1    1   18    3 o  4  161.09    1.48  148.38  151.45  169.62  152.06   25.08  152.06  0.98 
1 1 1    1   18    4 o 12  214.23    1.73  208.12  209.92  224.81  212.42   26.75  212.42  0.99 
1 1 1    1   18    5 o 19  164.70    1.49  133.27   20.69  191.42   22.21   61.60   22.21  0.98 
1 1 1    1   18    6 o  4   70.29    1.35   64.72  130.77   60.26  135.32    3.62  315.32  0.88 
1 1 1    1   18    7 o  3  122.17    1.34  119.86  221.11  121.66  219.67    6.93  219.67  0.97 
1 1 1    1   18    8 f  0   85.05    1.32   29.78  218.81   31.87  215.20    0.00    0.00  0.00 
1 1 1    1   18    9 o  8  322.43    2.53  285.68  332.63  369.49  332.29   97.25  332.29  1.00 
1 1 1    1   18   10 o 17  189.47    1.74  179.70   29.23  203.94   27.30   33.75   27.30  0.99 
1 1 1    1   18   11 o  1  125.35    1.56   92.37   35.05  152.30   33.98   62.82   33.98  0.96 
1 1 1    1   18   12 o 11  102.87    1.40   96.09    8.57  106.38    8.48   15.44    8.48  0.96 
1 1 1    1   18   13 o  2   79.34    1.42   75.43   69.12   76.67   70.24    4.97   70.24  0.93 
1 1 1    1   18   14 f  0  119.54    1.63  138.16  147.76  133.75  148.05    0.00    0.00  0.00 
1 1 1    1   18   15 o 17  206.65    1.82  192.56  167.54  227.71  167.25   45.63  167.25  0.99 
1 1 1    1   18   16 o 13  146.76    1.64  140.00  282.72  154.17  282.33   19.24  282.33  0.98 
1 1 1    1   18   17 o  4  115.87    1.44  110.86  271.28  118.94  271.59   11.29  271.59  0.98 
1 1 1    1   18   18 o 19   61.97    1.77   56.28  269.57   59.03  267.41    3.57  267.41  0.92 
1 1 1    1   18   19 o 18   99.91    1.56  100.22  314.52   98.78  313.31    2.50  313.31  0.98 
1 1 1    1   18   20 o 12   30.90    2.38   25.23  317.42   17.38  316.69    6.08  136.69  0.66 
1 1 1    1   18   21 o 11   46.04    1.73   42.29  219.98   42.51  220.99    2.42  220.99  0.90 
1 1 1    1   18   22 o  9   70.59    1.45   71.05   23.09   66.80   23.27    2.55  203.27  0.96 
1 1 1    1   18   23 o  8  106.66    1.59   98.49   57.83  111.96   56.90   13.98   56.90  0.98 
1 1 1    1   18   24 o 18  153.12    1.56  135.13  282.86  171.01  282.96   38.15  282.96  0.99 
1 1 1    1   18   25 o  2  100.15    1.65   95.86  277.71  102.18  277.49    7.21  277.49  0.98 
1 1 1    1   18   26 o 18  109.06    1.61  117.63   10.25   98.42   10.33   18.87  190.33  0.99 
1 1 1    1   18   27 o 11  148.01    1.81  139.51  110.81  154.20  110.90   14.29  110.90  0.99 
1 1 1    1   18   28 o 17   57.69    1.42   53.10  276.74   57.01  276.73    3.37  276.73  0.96 
1 1 1    1   18   29 o  7   58.68    1.52   56.03  353.22   56.47  353.21    0.24  173.21  0.96 
1 1 1    1   18   30 o  8   72.68    1.38   72.86  188.03   68.71  188.03    4.95    8.03  0.98 
1 1 1    1   18   31 o 12   50.59    1.45   37.61  154.80   57.69  154.80   19.72  154.80  0.95 
1 1 1    1   18   32 o 18   71.00    1.27   48.17  246.83   89.51  246.83   40.93  246.83  0.97 
1 1 1    1   18   33 f  0   73.65    1.36   64.63  281.93   65.09  281.93    0.00    0.00  0.00 
1 1 1    1   18   34 o 18   68.00    1.26   68.13  263.90   65.18  263.90    3.35   83.90  0.98 
1 1 1    1   18   35 o 19   63.56    1.36   52.95  122.06   71.34  122.06   18.22  122.06  0.98 
1 1 1    1   18   36 o 16   58.39    1.49   57.74  114.69   56.97  114.69    0.68  294.69  0.98 
1 1 1    1   18   37 o  9   18.07    2.72   21.09  165.02    9.29  165.02   11.67  345.02  0.84 
1 1 1    1   18   38 o  2   28.26    1.96   26.18  194.65   27.05  194.65    1.14  194.65  0.94 
1 1 1    1   18   39 o 12    9.61    2.98    8.55  335.71    0.57  335.71    7.85  155.71  0.47 
1 1 1    1   18   40 o 14   28.71    1.87   22.58   34.52   32.60   34.52   10.46   34.52  0.95 
1 1 1    1   18   41 o 10   36.32    1.56   37.11  246.72   34.86  246.72    1.41   66.72  0.98 
1 1 1    1   18   42 o 13   32.39    1.74   34.64  151.58   29.48  151.58    4.26  331.58  0.98 
1 1 1    1   18   43 o  2   15.79    2.53   17.73  228.29   11.13  228.29    6.09   48.29  0.90 
1 1 1    1   18   44 o  8   22.43    1.89   21.55  232.80   21.71  232.80    0.86  232.80  0.95 
1 1 1    1   18   45 o  2   13.09    2.64   11.02  285.88   10.50  285.88    0.15  105.88  0.81 
1 1 1    1   18   46 o  7   36.82    1.23   33.80  141.01   39.87  141.01    7.28  141.01  0.98 
1 1 1    1   18   47 o 13    6.61    2.15    1.50   16.61    0.21   16.60    1.24  196.60  0.13 
1 1 1    1   18   48 o 14   16.02    2.19   16.11    5.52   14.21    5.52    1.28  185.52  0.93 
1 1 1    1   18   49 o 15    7.63    2.28    8.20   47.14    1.86   47.14    5.93  227.14  0.63 
1 1 1    1   18   50 o  5    8.98    2.40    2.91   92.66    2.66   92.66    0.07  272.66  0.30 
1 1 1    1   18   51 o 16   17.96    1.92   17.46  147.34   17.27  147.34    1.16  147.34  0.93 
1 1 1    1   18   52 o 12    9.49    2.52   14.32   56.02    2.00   56.02   11.00  236.02  0.79 
1 1 1    1   18   53 o 17   17.34    1.88   18.38   17.58   15.72   17.58    0.50  197.58  0.92 
1 1 1    1   18   54 o  1    7.25    2.24    7.04  329.14    0.33  329.14    5.69  149.14  0.44 
1 1 1    1   18   55 o 15    6.27    2.05    8.79  238.91    1.56   58.91    8.84   58.91  0.46 
1 1 1    1   18   56 f  0    5.36    1.81    8.18   34.47    6.55   34.47    0.00    0.00  0.00 
1 1 1    1   18   57 o 16    6.18    2.00    9.87  331.53    1.96  151.53    9.60  151.53  0.46 
1 1 1    1   19    0 o 10   59.27    2.11   57.14  270.00   60.31  270.00    6.77  270.00  0.96 
1 1 1    1   19    1 f  0  149.48    1.45  109.13  287.83  104.51  287.98    0.00    0.00  0.00 
1 1 1    1   19    2 o 11  104.49    1.34  125.01   94.29   82.93   92.58   36.24  272.58  0.97 
1 1 1    1   19    3 o  5  116.00    1.36   88.47  145.85  138.61  143.10   54.99  143.10  0.96 
1 1 1    1   19    4 o 15  121.37    1.48  111.15  274.03  125.66  273.38   15.88  273.38  0.97 
1 1 1    1   19    5 o 14  104.17    1.46  127.21  342.13   78.03  340.66   45.92  160.66  0.97 
1 1 1    1   19    6 o 15  129.94    1.50  113.62  163.62  146.06  163.27   39.47  163.27  0.97 
1 1 1    1   19    7 o  3  128.90    1.49  140.04  309.15  118.80  309.67   14.58  129.67  0.98 
1 1 1    1   19    8 o  1  178.94    1.70  169.68    6.56  187.91    8.17   22.31    8.17  0.99 
1 1 1    1   19    9 o 13  186.32    1.73  185.38   46.07  189.21   46.28    9.66   46.28  0.99 
1 1 1    1   19   10 o  8  137.71    1.51  135.92  105.94  136.88  106.86    3.40  106.86  0.98 
1 1 1    1   19   11 o  5   44.09    1.88   33.26  256.13   32.07  256.96    0.80   76.96  0.74 
1 1 1    1   19   12 o 17   34.16    2.36   45.19   72.05    8.40   75.66   34.84  255.66  0.76 
1 1 1    1   19   13 o  7   39.27    2.03   58.85  261.20   11.50  262.05   44.17   82.05  0.86 
1 1 1    1   19   14 o  5  241.02    2.03  227.13  225.97  259.58  225.94   39.58  225.94  0.99 
1 1 1    1   19   15 o 15  146.42    1.56  139.79   34.95  155.68   33.76   22.28   33.76  0.99 
1 1 1    1   19   16 o 15   45.04    2.12   33.58   89.51   42.10   90.15   10.72   90.15  0.82 
1 1 1    1   19   17 o 14  107.76    1.60   82.14   24.69  130.62   25.15   50.97   25.15  0.98 
1 1 1    1   19   18 o  7   17.96    3.35   27.09  191.42    6.91   10.26   32.38   10.26  0.52 
1 1 1    1   19   19 o  2   26.17    2.88   54.77  340.30    8.32  159.02   61.70  159.02  0.86 
1 1 1    1   19   20 o 18  138.24    1.73  143.44  131.76  134.52  131.76    5.01  311.76  0.99 
1 1 1    1   19   21 f  0  111.16    1.92  108.18  191.40  106.69  191.31    0.00    0.00  0.00 
1 1 1    1   19   22 o  1  118.05    1.66  109.71  229.80  124.66  229.57   16.10  229.57  0.99 
1 1 1    1   19   23 o 19  109.35    1.57  108.69  121.05  107.70  121.03    0.55  301.03  0.99 
1 1 1    1   19   24 o  4  101.22    1.65  100.33   19.01   99.19   18.86    1.24  198.86  0.99 
1 1 1    1   19   25 o 19   73.87    1.75   50.60   14.30   91.66   14.28   40.94   14.28  0.96 
1 1 1    1   19   26 o 18  127.06    1.47  112.15  229.47  138.83  229.47   25.77  229.47  0.99 
1 1 1    1   19   27 o 17   41.32    1.94   44.47   69.88   32.15   69.88   12.87  249.88  0.93 
1 1 1    1   19   28 o 14   33.34    2.08   31.48  205.04   27.30  205.04    4.54   25.04  0.89 
1 1 1    1   19   29 o  5   50.31    1.53   47.88  285.50   47.85  285.50    0.52  105.50  0.96 
1 1 1    1   19   30 o  3   73.72    1.30   63.83  125.22   80.01  125.21   15.61  125.21  0.98 
1 1 1    1   19   31 o 16  127.98    1.31  128.54  303.49  125.05  303.49    4.48  123.49  0.99 
1 1 1    1   19   32 o  9   73.58    1.28   60.00  309.69   84.03  309.69   23.65  309.69  0.98 
1 1 1    1   19   33 o  2   16.84    3.29   29.19   27.37    1.75  207.37   31.09  207.37  0.82 
1 1 1    1   19   34 o 16   15.73    2.78   11.00  224.84    5.66  224.84    5.35   44.84  0.53 
1 1 1    1   19   35 o  7   75.23    1.30   67.90  230.22   81.07  230.22   13.39  230.22  0.99 
1 1 1    1   19   36 o 16   54.12    1.37   60.49  219.78   46.56  219.78   13.46   39.78  0.98 
1 1 1    1   19   37 o 15   53.90    1.43   58.75  283.19   48.37  283.19    9.66  103.19  0.99 
1 1 1    1   19   38 o 18   19.43    2.95   19.56  155.50   15.75  155.50    3.48  335.50  0.90 
1 1 1    1   19   39 o 17   11.41    3.08    6.30  179.79    4.90  179.78    1.26  359.78  0.49 
1 1 1    1   19   40 o  1   58.26    1.30   59.78  342.71   57.24  342.71    1.14  162.71  0.99 
1 1 1    1   19   41 o 13   30.88    1.85   29.11  212.65   31.58  212.65    3.25  212.65  0.97 
1 1 1    1   19   42 o 10   10.78    2.72   10.23   57.07    5.20   57.07    4.73  237.07  0.70 
1 1 1    1   19   43 o  5   19.36    2.30   18.14  274.95   18.33  274.95    0.78  274.95  0.93 
1 1 1    1   19   44 f  0   28.43    1.53   26.21  329.86   25.31  329.86    0.00    0.00  0.00 
1 1 1    1   19   45 o 18   25.34    1.63   23.73  276.00   26.07  276.00    3.19  276.00  0.97 
1 1 1    1   19   46 o 15   10.47    2.66   12.78  189.05    4.97  189.05    7.33    9.05  0.82 
1 1 1    1   19   47 o  2   21.51    1.76   20.97  173.21   21.21  173.21    1.06  173.21  0.96 
1 1 1    1   19   48 o 18   19.82    1.86   17.95  168.66   20.51  168.66    3.45  168.66  0.95 
1 1 1    1   19   49 o  8   12.76    2.72    7.13  120.61   11.50  120.61    4.83  120.61  0.71 
1 1 1    1   19   50 o  4   15.09    2.32   15.38  219.86   12.90  219.86    1.29   39.86  0.90 
1 1 1    1   19   51 o 16    9.04    2.55    8.20  101.76    3.35  101.76    4.10  281.76  0.60 
1 1 1    1   19   52 o  6    6.77    2.10    9.18  120.59    0.91  300.59    9.02  300.59  0.53 
1 1 1    1   19   53 o 18    7.31    2.25    6.24  130.87    0.51  130.87    4.83  310.87  0.40 
1 1 1    1   19   54 o 17    6.83    2.18    3.52  270.77    0.03  270.77    2.89   90.77  0.22 
1 1 1    1   19   55 o  3    7.20    2.27    6.85   81.35    0.19   81.35    5.31  261.35  0.39 
1 1 1    1   19   56 o 11    6.87    2.15    4.83  358.40    0.05  178.40    3.80  178.40  0.27 
1 1 1    1   20    0 o  2   65.80    2.49   15.70   90.00   73.82   90.00   56.80   90.00  0.69 
1 1 1    1   20    1 o 18  138.17    1.87  101.75   94.95  172.75   94.99   76.06   94.99  0.98 
1 1 1    1   20    2 f  0   81.57    1.73   73.06  282.57   71.37  284.03    0.00    0.00  0.00 
1 1 1    1   20    3 o 10   84.67    1.51   75.22  263.43   85.61  266.50   10.76  266.50  0.95 
1 1 1    1   20    4 o 14  127.47    1.51   99.04   94.77  153.15   96.76   58.16   96.76  0.97 
1 1 1    1   20    5 o 11   34.23    2.26   40.24   22.15   10.47   26.72   27.80  206.72  0.71 
1 1 1    1   20    6 o  4  137.65    1.44  142.05   82.97  134.12   84.16    2.58  264.16  0.98 
1 1 1    1   20    7 o  7  191.84    1.78  209.22  343.85  180.12  343.95   20.46  163.95  0.99 
1 1 1    1   20    8 o 11   71.52    1.57   98.93  121.89   41.16  122.00   54.63  302.00  0.96 
1 1 1    1   20    9 o 17   21.27    3.51   24.15  124.94    5.72  306.56   28.14  306.56  0.39 
1 1 1    1   20   10 o 16  141.58    1.56  142.24   62.72  143.97   63.29    8.67   63.29  0.99 
1 1 1    1   20   11 o  3   16.87    3.30   12.65   89.44    6.13  284.02   19.82  284.02  0.22 
1 1 1    1   20   12 f  0   62.53    1.84   29.46  122.81   29.59  125.48    0.00    0.00  0.00 
1 1 1    1   20   13 f  0  156.97    2.41  136.98  281.07  136.61  282.54    0.00    0.00  0.00 
1 1 1    1   20   14 o 13   92.70    1.66   89.14   79.07   95.93   79.07   11.19   79.07  0.97 
1 1 1    1   20   15 o  5   50.95    1.96   38.85  285.51   53.76  285.73   15.65  285.73  0.90 
1 1 1    1   20   16 o 11  152.45    1.61  140.20  143.44  167.03  142.82   31.76  142.82  0.99 
1 1 1    1   20   17 o  7   49.22    2.16   62.08  288.22   32.40  288.76   27.81  108.76  0.94 
1 1 1    1   20   18 o 19   33.51    2.80   30.09   46.01   24.98   46.79    3.84  226.79  0.80 
1 1 1    1   20   19 o  8  122.52    1.72  114.58  263.28  130.05  263.27   17.89  263.27  0.99 
1 1 1    1   20   20 o  7  187.97    2.09  184.00  329.79  192.80  330.07   11.35  330.07  1.00 
1 1 1    1   20   21 o 18  104.07    1.61   93.34  233.53  112.37  233.43   19.76  233.43  0.98 
1 1 1    1   20   22 o 13  156.98    1.51  150.08  209.37  162.50  209.37   12.88  209.37  0.99 
1 1 1    1   20   23 o  8   81.15    1.59   64.24   58.53   93.46   58.39   28.75   58.39  0.97 
1 1 1    1   20   24 o  8   62.64    1.74   62.56  289.11   58.06  289.13    5.14  109.13  0.97 
1 1 1    1   20   25 o  5  146.48    1.45  131.69   70.80  157.89   70.80   24.58   70.80  0.99 
1 1 1    1   20   26 o 14   25.49    3.13   13.80   38.35   17.01   38.35    3.05   38.35  0.61 
1 1 1    1   20   27 o 14   72.26    1.46   73.77  265.04   67.16  265.04    7.36   85.04  0.98 
1 1 1    1   20   28 o 10   83.56    1.56   80.24  334.42   83.72  334.42    2.75  334.42  0.99 
1 1 1    1   20   29 o 15   21.85    2.93   10.92  308.11   12.41  308.11    1.40  308.11  0.54 
1 1 1    1   20   30 o 10   59.88    1.40   57.99   45.11   58.46   45.11    0.08   45.11  0.98 
1 1 1    1   20   31 o  3   17.41    2.95   15.85  103.34    6.62  103.34    9.32  283.34  0.65 
1 1 1    1   20   32 o 15   31.54    2.15   27.63   58.10   30.04   58.10    2.33   58.10  0.92 
1 1 1    1   20   33 o  3   21.50    2.95   17.01   25.97   17.25   25.97    0.26   25.97  0.80 
1 1 1    1   20   34 o 19   71.72    1.33   60.98  319.66   81.04  319.66   20.41  319.66  0.99 
1 1 1    1   20   35 f  0   38.78    1.67   42.03  304.38   41.61  304.38    0.00    0.00  0.00 
1 1 1    1   20   36 o 17   66.68    1.39   70.22  334.66   63.08  334.66    6.13  154.66  0.99 
1 1 1    1   20   37 o  4   29.08    2.09   26.39  296.64   29.90  296.64    4.00  296.64  0.96 
1 1 1    1   20   38 o 14   34.83    1.77   24.41   87.56   43.39   87.56   19.50   87.56  0.97 
1 1 1    1   20   39 o 15   13.37    2.70   15.03  262.57    7.71  262.57    6.95   82.57  0.84 
1 1 1    1   20   40 o 10   14.65    3.19   16.86  358.95    9.09  358.95    7.30  178.95  0.87 
1 1 1    1   20   41 o  5   34.13    1.52   36.22  101.19   31.80  101.19    3.31  281.19  0.98 
1 1 1    1   20   42 o 18   20.94    2.20   20.07  313.21   20.00  313.21    0.60  313.21  0.94 
1 1 1    1   20   43 o  3   14.10    2.77   12.45   71.82   11.90   71.82    0.11  251.82  0.85 
1 1 1    1   20   44 o 13   13.77    2.77   14.08   65.25   10.52   65.25    3.05  245.25  0.87 
1 1 1    1   20   45 o  3   23.95    1.75   23.99  296.09   23.25  296.09    0.16  296.09  0.97 
1 1 1    1   20   46 o  3   26.07    1.62   25.17  298.34   26.61  298.34    2.43  298.34  0.97 
1 1 1    1   20   47 o  6    9.39    2.56   12.09  285.43    3.54  285.43    7.93  105.43  0.80 
1 1 1    1   20   48 o 16    9.36    2.64    6.53  183.50    4.62  183.50    1.48    3.50  0.57 
1 1 1    1   20   49 o 15   14.83    2.44   18.39  279.18   10.11  279.18    6.84   99.18  0.91 
1 1 1    1   20   50 o 16   16.23    2.55   13.98  186.62   15.97  186.62    3.27  186.62  0.88 
1 1 1    1   20   51 o  8    8.07    2.41    5.02   79.82    1.53   79.82    2.90  259.82  0.37 
1 1 1    1   20   52 o 18    6.46    2.12    5.49  173.20    0.50  353.20    5.20  353.20  0.33 
1 1 1    1   20   53 o  9    6.51    2.10    4.26  250.20    0.28   70.20    3.81   70.20  0.25 
1 1 1    1   20   54 f  0    6.12    2.06    2.74  284.67    2.20  284.67    0.00    0.00  0.00 
1 1 1    1   20   55 o  8    6.96    2.18    5.50  314.13    0.01  134.13    4.29  134.13  0.31 
1 1 1    1   21    0 o  3   84.89    2.45   72.99   90.00  100.17   90.00   30.55   90.00  1.00 
1 1 1    1   21    1 o 10  120.46    1.85  106.77  309.74  130.71  310.89   25.35  310.89  0.98 
1 1 1    1   21    2 o 16  173.92    2.05  134.97  196.00  213.23  196.71   82.48  196.71  0.99 
1 1 1    1   21    3 o  4  144.22    1.91  138.62  118.63  152.49  118.68   20.31  118.68  0.99 
1 1 1    1   21    4 o 12  169.29    2.04  166.70  350.73  172.76  349.64    9.93  349.64  0.99 
1 1 1    1   21    5 o 16  108.61    1.83  136.03  195.78   84.02  195.28   45.50   15.28  0.98 
1 1 1    1   21    6 o  4  108.36    1.64  127.86   86.49   87.40   86.70   38.25  266.70  0.98 
1 1 1    1   21    7 o 11   75.29    1.68   67.38  217.56   78.32  216.63   12.99  216.63  0.95 
1 1 1    1   21    8 o  9  153.70    1.85  136.29   78.21  171.69   79.04   39.18   79.04  0.99 
1 1 1    1   21    9 o  2   40.86    2.45   53.74  287.20   22.00  287.80   29.39  107.80  0.90 
1 1 1    1   21   10 o 19   96.16    2.16   83.59   57.76  106.42   57.18   25.22   57.18  0.98 
1 1 1    1   21   11 o 12   62.00    1.96   58.63  190.65   58.87  192.50    0.01   12.49  0.95 
1 1 1    1   21   12 o 17  104.07    1.65  105.49  257.32  104.30  255.98    3.99  255.98  0.98 
1 1 1    1   21   13 o 18   65.64    2.36   75.25  174.69   53.65  175.46   19.16  355.46  0.96 
1 1 1    1   21   14 o  6   76.96    2.14   68.13   24.01   83.62   22.19   18.53   22.19  0.97 
1 1 1    1   21   15 o  8  138.54    2.37  127.66  236.69  149.49  236.91   24.51  236.91  0.99 
1 1 1    1   21   16 o 15   39.97    2.74   33.31   93.33   36.05   93.28    2.39   93.28  0.87 
1 1 1    1   21   17 o 18   65.36    2.21   81.82  168.08   45.98  168.35   34.93  348.35  0.97 
1 1 1    1   21   18 o 11  104.54    1.57   87.08   37.71  118.98   37.70   32.27   37.70  0.98 
1 1 1    1   21   19 o 13  130.35    1.46  118.89   36.25  139.93   36.33   21.52   36.33  0.99 
1 1 1    1   21   20 o 11   28.78    3.26   14.84  293.35   20.04  292.58    5.38  292.58  0.60 
1 1 1    1   21   21 o 12   17.56    3.80    9.79  207.60    0.94  207.16    8.90   27.16  0.31 
1 1 1    1   21   22 o  7   28.00    3.13   43.02  263.01    6.32  263.02   37.22   83.02  0.89 
1 1 1    1   21   23 o 11   53.02    1.80   46.14  319.49   54.24  319.49    7.55  319.49  0.95 
1 1 1    1   21   24 o  2  107.57    1.42  114.57  140.35   97.42  140.35   18.41  320.35  0.99 
1 1 1    1   21   25 o  2   47.57    1.90   42.00   17.62   47.67   17.62    5.25   17.62  0.95 
1 1 1    1   21   26 o 11   80.16    1.46   65.13  222.73   91.62  222.73   25.90  222.73  0.98 
1 1 1    1   21   27 o  7  126.99    1.52  116.51   71.96  134.98   71.96   17.54   71.96  0.99 
1 1 1    1   21   28 o  4   61.32    1.58   50.24  324.72   68.66  324.72   18.07  324.72  0.97 
1 1 1    1   21   29 o  5   47.66    1.63   41.51   92.09   49.75   92.09    8.00   92.09  0.96 
1 1 1    1   21   30 o  1   39.82    1.87   23.76  173.16   49.55  173.16   25.71  173.16  0.92 
1 1 1    1   21   31 o  5   28.85    2.34   32.94  187.35   20.67  187.35   12.25    7.35  0.93 
1 1 1    1   21   32 o 17    9.04    2.88   10.35  128.79    3.65  308.79   13.96  308.79  0.37 
1 1 1    1   21   33 f  0   21.33    2.84   26.72   66.37   26.49   66.37    0.00    0.00  0.00 
1 1 1    1   21   34 o 12   33.99    1.92   26.09  105.10   38.97  105.10   13.21  105.10  0.95 
1 1 1    1   21   35 o  8   76.95    1.33   73.34   53.89   80.91   53.89    8.81   53.89  0.99 
1 1 1    1   21   36 o 14   29.75    2.12   26.56   52.84   31.18   52.84    5.15   52.84  0.96 
1 1 1    1   21   37 o  4   14.27    3.22   12.84  344.62   10.35  344.62    2.19  164.62  0.80 
1 1 1    1   21   38 o  8   39.63    1.67   39.35    0.90   39.57    0.90    1.24    0.90  0.98 
1 1 1    1   21   39 o 14   38.78    1.77   35.04  156.22   42.05  156.22    8.02  156.22  0.98 
1 1 1    1   21   40 o 11   28.33    1.84   24.99  153.54   30.48  153.54    6.28  153.54  0.97 
1 1 1    1   21   41 o 17   16.49    2.67    9.31   12.75   17.93   12.75    8.94   12.75  0.82 
1 1 1    1   21   42 o  6   25.44    1.96   23.31  238.67   26.50  238.67    4.01  238.67  0.96 
1 1 1    1   21   43 o  2   13.88    2.86   15.26  172.35    9.94  172.35    4.76  352.35  0.89 
1 1 1    1   21   44 o  5   20.83    2.06   21.60   64.94   19.12   64.94    1.65  244.94  0.96 
1 1 1    1   21   45 o  3   19.41    2.27   22.23   19.03   15.85   19.03    5.46  199.03  0.96 
1 1 1    1   21   46 o  2   14.99    2.76   15.60  351.87   12.41  351.87    2.33  171.87  0.91 
1 1 1    1   21   47 o 16    8.61    2.62    9.44  132.82    2.79  132.82    6.02  312.82  0.67 
1 1 1    1   21   48 f  0    9.65    2.61    4.89   39.60    4.49   39.60    0.00    0.00  0.00 
1 1 1    1   21   49 o 18   19.17    2.38   23.12  250.82   15.25  250.82    5.67   70.82  0.94 
1 1 1    1   21   50 o 16    9.64    2.51    6.13  105.26    4.16  105.26    1.24  285.26  0.50 
1 1 1    1   21   51 o 12    8.86    2.58    9.26  311.54    2.70  311.54    5.21  131.54  0.60 
1 1 1    1   21   52 o 10    6.49    2.10    5.05  266.98    0.42   86.98    4.60   86.98  0.29 
1 1 1    1   21   53 o  2    5.91    2.03    5.46   40.86    1.11  220.86    5.49  220.86  0.28 
1 1 1    1   21   54 o  4    9.04    2.55    8.02  353.18    2.90  353.18    3.32  173.18  0.50 
1 1 1    1   22    0 o  6  120.15    2.14  102.41   90.00  141.51   90.00   42.72   90.00  1.00 
1 1 1    1   22    1 o  3  194.02    1.72  199.50  275.43  192.31  275.75    1.58   95.75  1.00 
1 1 1    1   22    2 o  4   90.27    1.63   82.98  186.16   94.65  186.28   13.19  186.28  0.98 
1 1 1    1   22    3 o  1   44.30    2.27   44.59  160.68   37.03  162.54    5.67  342.54  0.90 
1 1 1    1   22    4 o 11   88.39    1.64   84.94  300.35   90.72  300.60    9.03  300.60  0.98 
1 1 1    1   22    5 o 15  124.10    1.84  132.23   33.96  114.72   33.45   16.07  213.45  0.99 
1 1 1    1   22    6 o 19   61.41    2.14   56.65  237.00   59.65  235.36    2.77  235.36  0.95 
1 1 1    1   22    7 o  1  164.24    2.07  159.08  182.08  171.07  181.75   15.88  181.75  0.99 
1 1 1    1   22    8 o  8   87.88    2.00  101.07    4.26   74.31    4.44   23.65  184.44  0.98 
1 1 1    1   22    9 o  6  149.11    2.23  135.96  115.50  163.02  115.93   30.35  115.93  0.99 
1 1 1    1   22   10 o  9   44.34    3.25   59.80   71.07   24.27   71.77   34.24  251.77  0.93 
1 1 1    1   22   11 o 17   97.42    2.34  101.62    8.88   91.26    8.64    9.09  188.64  0.98 
1 1 1    1   22   12 o  7   52.23    2.90   41.06   20.82   55.31   19.07   14.23   19.07  0.92 
1 1 1    1   22   13 o  1  161.62    2.56  170.01  267.65  153.69  267.99   14.01   87.99  0.99 
1 1 1    1   22   14 o  6   79.71    4.35   63.92  268.20   90.92  267.84   27.40  267.84  0.97 
1 1 1    1   22   15 o 11  122.96    1.63  130.57   76.00  114.06   76.06   15.57  256.06  0.99 
1 1 1    1   22   16 o 10   41.84    2.23   36.35  304.80   39.17  305.10    2.76  305.10  0.90 
1 1 1    1   22   17 f  0   58.66    1.78   70.99  229.90   70.98  229.86    0.00    0.00  0.00 
1 1 1    1   22   18 o 14   30.93    3.21   24.66  161.83   24.87  161.69    0.01  161.69  0.80 
1 1 1    1   22   19 o 11   93.27    1.63   83.27  191.23   99.43  191.19   15.25  191.19  0.98 
1 1 1    1   22   20 o 11   38.89    2.52   25.27  357.09   42.09  357.09   16.51  357.09  0.87 
1 1 1    1   22   21 o  9   71.05    1.60   58.39  324.04   79.20  324.04   20.15  324.04  0.97 
1 1 1    1   22   22 o 12   50.40    1.90   53.06  149.66   43.10  149.66   10.51  329.66  0.96 
1 1 1    1   22   23 o 12   62.44    1.67   53.12  136.55   67.41  136.55   13.79  136.55  0.97 
1 1 1    1   22   24 o  9   42.78    2.08   44.93  315.07   35.88  315.07    9.44  135.07  0.95 
1 1 1    1   22   25 o 19   51.69    1.83   30.65  291.39   66.49  291.39   35.61  291.39  0.94 
1 1 1    1   22   26 o 18   68.75    1.74   64.59  115.37   69.86  115.37    4.84  115.37  0.98 
1 1 1    1   22   27 o 16   79.63    1.51   68.99  344.85   87.63  344.86   18.25  344.85  0.99 
1 1 1    1   22   28 o  4   74.68    1.54   70.47  182.53   76.65  182.53    5.95  182.53  0.99 
1 1 1    1   22   29 o 16   16.28    4.01   26.41   43.06    0.08   43.06   26.31  223.06  0.81 
1 1 1    1   22   30 o  6   59.58    1.56   52.31  238.17   64.88  238.17   12.78  238.17  0.98 
1 1 1    1   22   31 o  6   16.79    3.40    8.85  346.91   10.11  346.91    1.33  346.91  0.56 
1 1 1    1   22   32 o  7   34.42    2.04   36.30  242.67   30.55  242.67    5.33   62.67  0.96 
1 1 1    1   22   33 o 19   53.03    1.62   51.25  224.92   54.26  224.92    3.81  224.92  0.99 
1 1 1    1   22   34 o  3   36.43    1.86   38.42  123.80   33.62  123.80    4.06  303.80  0.98 
1 1 1    1   22   35 o 11   18.68    3.25   20.51  123.54   13.99  123.54    6.07  303.54  0.91 
1 1 1    1   22   36 o  5   36.46    1.69   41.32  161.68   31.31  161.68    8.99  341.68  0.98 
1 1 1    1   22   37 o  3   23.89    2.55   26.09  167.78   20.23  167.78    5.14  347.78  0.95 
1 1 1    1   22   38 o 16   13.05    3.42    9.17  310.39    9.52  310.39    0.63  310.39  0.71 
1 1 1    1   22   39 o 17   15.79    2.98   16.49  142.92   12.19  142.92    3.75  322.92  0.89 
1 1 1    1   22   40 o  2   16.44    3.02   17.72  270.51   12.79  270.51    4.32   90.51  0.91 
1 1 1    1   22   41 o 19   27.91    1.92   27.55  290.00   27.73  290.00    1.17  290.00  0.97 
1 1 1    1   22   42 o  7    9.62    2.69    8.33  312.71    5.04  312.71    2.98  132.71  0.68 
1 1 1    1   22   43 o  3   26.97    1.74   21.42  148.28   31.69  148.28   11.10  148.28  0.97 
1 1 1    1   22   44 o  4   10.51    2.77   10.28   91.00    6.77   90.99    3.04  270.99  0.79 
1 1 1    1   22   45 o  3   10.87    2.90    8.82  349.27    7.57  349.27    0.74  169.27  0.73 
1 1 1    1   22   46 o 12    8.71    2.69   12.97  185.38    1.28  185.38   10.77    5.38  0.77 
1 1 1    1   22   47 o 18    5.06    1.79    1.81  329.93    0.60  149.93    2.26  149.93  0.10 
1 1 1    1   22   48 o 11   19.35    2.58   17.89  315.91   19.67  315.91    3.58  315.91  0.92 
1 1 1    1   22   49 o 10    7.59    2.40    9.45  179.00    0.37  179.00    7.90  359.00  0.57 
1 1 1    1   22   50 o  1    6.93    2.23   11.03   31.37    1.29  211.37   10.66  211.37  0.58 
1 1 1    1   22   51 o 19    7.68    2.35    6.22  317.76    0.93  317.76    4.20  137.76  0.39 
1 1 1    1   22   52 o  8    9.10    2.65   10.76  100.82    2.80  100.82    5.80  280.82  0.63 
1 1 1    1   22   53 o  1    6.87    2.24    8.43   57.48    0.58  237.48    7.10  237.48  0.43 
1 1 1    1   23    0 o 17   50.18    4.37   63.73   90.00   38.45   90.00   23.46  270.00  1.00 
1 1 1    1   23    1 o  2  107.60    2.22  110.61  257.75  103.95  258.13    4.32   78.13  0.99 
1 1 1    1   23    2 o  5  132.14    2.03  135.78  350.10  128.41  349.76    5.05  169.76  0.99 
1 1 1    1   23    3 o 14   73.31    2.25   69.17  358.65   73.45  358.27    5.00  358.27  0.97 
1 1 1    1   23    4 o  1   85.26    1.99   85.28   93.41   82.81   93.22    1.12  273.22  0.98 
1 1 1    1   23    5 o  9   85.77    2.08   73.60  133.70   94.08  133.59   20.94  133.59  0.97 
1 1 1    1   23    6 o 12   44.49    4.08   42.48  295.56   39.82  295.11    1.08  115.11  0.91 
1 1 1    1   23    7 o  6   18.47    4.89   32.81  274.86    7.28   95.86   39.16   95.86  0.67 
1 1 1    1   23    8 o 16  169.92    2.86  173.12  196.90  166.86  196.70    4.36   16.70  0.99 
1 1 1    1   23    9 o  9   80.98    2.46   77.72   82.08   81.12   82.02    4.18   82.02  0.98 
1 1 1    1   23   10 o  6   32.30    3.40   45.25  187.32   12.24  187.39   33.20    7.39  0.89 
1 1 1    1   23   11 o 15   85.31    1.65   97.88  213.78   70.06  213.85   27.61   33.85  0.98 
1 1 1    1   23   12 o 10  105.87    1.68  101.70   48.73  107.21   48.75    5.39   48.75  0.99 
1 1 1    1   23   13 o 18   63.83    2.04   58.66  106.12   64.43  106.07    5.84  106.07  0.96 
1 1 1    1   23   14 o 13   18.66    4.80   19.86   88.17    0.73   88.15   19.21  268.15  0.55 
1 1 1    1   23   15 o  4   44.78    2.93   52.32  279.15   31.78  279.25   21.05   99.25  0.94 
1 1 1    1   23   16 o 19   51.84    2.59   40.28  159.85   56.72  159.85   15.92  159.85  0.94 
1 1 1    1   23   17 f  0   35.71    3.13   25.27  164.55   25.58  164.55    0.00    0.00  0.00 
1 1 1    1   23   18 o  6   83.17    1.70   70.40  327.58   91.99  327.58   20.80  327.58  0.98 
1 1 1    1   23   19 o 17   22.15    4.14   34.92  135.43    1.82  135.43   33.47  315.43  0.84 
1 1 1    1   23   20 o  1   72.38    1.76   62.67  312.77   78.21  312.77   14.93  312.77  0.98 
1 1 1    1   23   21 f  0   73.68    1.74   70.51  228.34   71.13  228.34    0.00    0.00  0.00 
1 1 1    1   23   22 o 19   63.79    1.71   60.22  173.41   63.82  173.41    3.11  173.41  0.98 
1 1 1    1   23   23 f  0   57.14    1.79   56.42   47.01   56.82   47.01    0.00    0.00  0.00 
1 1 1    1   23   24 o  6   18.73    3.99   15.80   89.54    8.16   89.54    7.74  269.54  0.64 
1 1 1    1   23   25 o  9   51.21    1.94   44.00  158.64   54.70  158.64   10.47  158.64  0.97 
1 1 1    1   23   26 f  0   55.75    1.99   54.60   82.15   54.73   82.15    0.00    0.00  0.00 
1 1 1    1   23   27 o  4   19.78    3.93    5.21  244.57    8.65  244.57    3.44  244.57  0.35 
1 1 1    1   23   28 o  6   13.03    3.79   16.21   83.18    0.61   83.18   15.53  263.18  0.64 
1 1 1    1   23   29 o  9   43.24    2.03   42.62  302.73   41.82  302.73    0.46  122.73  0.97 
1 1 1    1   23   30 o 16    9.99    3.17   12.25  112.82    1.13  292.82   13.23  292.82  0.55 
1 1 1    1   23   31 o  7   69.62    1.66   67.92  316.82   71.32  316.82    4.45  316.82  0.99 
1 1 1    1   23   32 o  6   11.58    3.28    9.46   15.91    5.25   15.91    4.03  195.91  0.63 
1 1 1    1   23   33 o  1   18.69    3.22   23.47  343.14   11.54  343.14   11.43  163.14  0.92 
1 1 1    1   23   34 o  6   30.83    2.32   25.67  295.85   34.35  295.85    9.30  295.85  0.96 
1 1 1    1   23   35 o  8   54.33    1.44   58.41  221.58   50.92  221.58    5.93   41.58  0.99 
1 1 1    1   23   36 o 13   24.95    2.90   21.24  253.69   26.58  253.69    5.97  253.69  0.95 
1 1 1    1   23   37 o 17   34.15    2.15   34.07  326.30   33.84  326.30    0.87  326.30  0.98 
1 1 1    1   23   38 o 14   10.10    2.97    7.67  273.35    4.69  273.35    2.72   93.35  0.60 
1 1 1    1   23   39 o  7   14.24    2.71   14.96  342.05   10.68  342.05    3.75  162.05  0.88 
1 1 1    1   23   40 o 19   12.65    2.95    7.90  324.38   10.81  324.38    3.20  324.38  0.73 
1 1 1    1   23   41 o 16   17.02    2.88   16.29   99.13   15.68   99.13    0.00   99.13  0.92 
1 1 1    1   23   42 o  2   28.22    1.82   25.82  233.53   30.31  233.53    5.50  233.53  0.98 
1 1 1    1   23   43 o  1   11.95    2.98    9.37  311.10    9.80  311.10    0.90  311.10  0.78 
1 1 1    1   23   44 o  9   10.81    2.97    5.51   31.96    6.75   31.96    1.58   31.96  0.55 
1 1 1    1   23   45 o 18    8.90    2.72    6.25  149.85    3.35  149.85    2.43  329.85  0.51 
1 1 1    1   23   46 o 12   15.99    2.71    6.49   64.02   16.92   64.02   10.99   64.02  0.71 
1 1 1    1   23   47 o  8    8.21    2.55    7.22  357.79    1.82  357.79    4.63  177.79  0.50 
1 1 1    1   23   48 o 12    7.70    2.45    7.29  299.29    0.94  299.29    5.39  119.29  0.47 
1 1 1    1   23   49 o 18    8.35    2.58    3.43  121.16    1.29  121.16    1.60  301.16  0.25 
1 1 1    1   23   50 o  5    8.74    2.61    2.56  323.12    1.23  323.12    0.87  143.12  0.19 
1 1 1    1   23   51 o 17    9.44    2.72    8.94  166.47    3.58  166.47    3.52  346.47  0.57 
1 1 1    1   23   52 o 19    9.17    2.53    3.04  133.34    1.66  133.34    0.68  313.34  0.22 
1 1 1    1   24    0 o  6   20.98    9.54   34.59  270.00    0.68   90.00   35.58   90.00  0.82 
1 1 1    1   24    1 o  1   27.84    5.72   42.20  132.96    5.72  132.62   36.17  312.62  0.86 
1 1 1    1   24    2 o 14   80.23    2.97   75.85   45.57   81.04   45.44    5.41   45.44  0.98 
1 1 1    1   24    3 o 16   95.36    2.73   93.39  129.45   94.44  129.42    1.19  129.42  0.98 
1 1 1    1   24    4 o 13   28.73    4.92   34.12  251.85   13.75  251.82   20.26   71.82  0.83 
1 1 1    1   24    5 o 16   66.71    2.27   65.28  196.02   63.91  195.93    1.35   15.93  0.97 
1 1 1    1   24    6 o  3   95.77    1.81   73.67  272.15  114.12  272.00   40.36  272.00  0.98 
1 1 1    1   24    7 o  2   76.71    1.95   72.67  289.05   76.76  289.08    3.74  289.08  0.98 
1 1 1    1   24    8 o 14   58.84    2.27   50.38  116.68   61.74  116.65   11.06  116.65  0.96 
1 1 1    1   24    9 o 18  113.67    1.77  129.16  341.30   95.26  341.29   34.86  161.29  0.99 
1 1 1    1   24   10 o 15   67.92    2.07   60.57  332.81   70.54  332.84    9.38  332.84  0.97 
1 1 1    1   24   11 o 14   79.59    1.88  100.60  185.70   54.93  185.70   46.92    5.70  0.98 
1 1 1    1   24   12 o  3   16.67    4.47   21.23  269.44    2.31   89.44   23.80   89.44  0.58 
1 1 1    1   24   13 o  5   44.38    2.68   38.20  189.30   43.82  189.30    5.17  189.30  0.93 
1 1 1    1   24   14 o 17   49.56    2.18   46.67  286.57   47.05  286.57    0.15  106.57  0.95 
1 1 1    1   24   15 o 16   38.36    2.61   32.57  249.37   36.77  249.37    3.85  249.37  0.91 
1 1 1    1   24   16 o 17   30.19    3.31   26.74  240.09   24.59  240.09    2.42   60.09  0.85 
1 1 1    1   24   17 o  4   13.11    3.83   16.42  220.47    4.60   40.46   21.18   40.46  0.46 
1 1 1    1   24   18 o  6   38.39    2.55   23.09  245.17   44.50  245.17   21.21  245.17  0.88 
1 1 1    1   24   19 o  1   89.57    1.83   88.65   56.88   87.74   56.88    1.62  236.88  0.99 
1 1 1    1   24   20 o  6   95.01    1.72   87.46  281.42   99.96  281.42   11.87  281.42  0.99 
1 1 1    1   24   21 f  0   34.74    4.50   32.05  287.93   32.25  287.93    0.00    0.00  0.00 
1 1 1    1   24   22 o 17   35.68    3.82   32.59  144.33   33.34  144.33    0.57  144.33  0.93 
1 1 1    1   24   23 o 14   61.60    2.43   55.75  182.84   64.62  182.84    8.67  182.84  0.98 
1 1 1    1   24   24 o  4   78.96    1.72   70.82  191.15   85.20  191.15   14.34  191.15  0.99 
1 1 1    1   24   25 o 18   36.02    3.40   32.63  105.33   35.45  105.33    2.91  105.33  0.94 
1 1 1    1   24   26 o  6   14.44    4.05    6.76  253.22    4.07  253.22    2.65   73.22  0.37 
1 1 1    1   24   27 o  8   18.50    4.17   14.34  174.63   13.75  174.63    0.45  354.63  0.76 
1 1 1    1   24   28 o 16   47.87    2.38   40.63  290.20   53.49  290.20   13.37  290.20  0.98 
1 1 1    1   24   29 o 10   24.66    3.65   20.27  103.75   25.26  103.75    5.31  103.75  0.92 
1 1 1    1   24   30 o 13   42.57    2.18   37.74   63.47   46.50   63.47    9.49   63.47  0.98 
1 1 1    1   24   31 o 10   10.15    3.15    3.34  119.82    1.93  119.82    1.34  299.82  0.26 
1 1 1    1   24   32 o  3   36.24    2.15   39.74   69.73   32.25   69.73    6.54  249.73  0.98 
1 1 1    1   24   33 o  4    9.70    3.04    4.09  120.29    2.17  120.28    1.81  300.28  0.32 
1 1 1    1   24   34 o 17   47.04    1.63   43.77  299.05   50.43  299.05    7.93  299.05  0.99 
1 1 1    1   24   35 o  7   29.23    2.67   26.20  349.77   31.05  349.77    5.68  349.77  0.96 
1 1 1    1   24   36 o  2   28.93    2.28   29.40   54.85   27.79   54.85    0.63  234.85  0.97 
1 1 1    1   24   37 o 19   23.88    2.43   20.67  118.49   25.52  118.49    5.56  118.50  0.95 
1 1 1    1   24   38 o  1   20.10    3.00   23.81   23.35   15.24   23.35    7.70  203.35  0.95 
1 1 1    1   24   39 o 13   12.98    3.12   11.58  333.25   10.51  333.25    0.64  153.25  0.83 
1 1 1    1   24   40 o  5   11.32    2.94    7.52  205.97    8.92  205.97    1.69  205.97  0.71 
1 1 1    1   24   41 o  5   31.95    1.82   32.58  308.75   31.70  308.75    0.58  308.75  0.98 
1 1 1    1   24   42 o 15   13.93    3.17   13.18   35.32   11.74   35.32    0.69  215.32  0.87 
1 1 1    1   24   43 o  3   10.35    2.97    6.45  318.32    6.05  318.32    0.05  318.32  0.58 
1 1 1    1   24   44 o  4   11.82    2.84    9.09  180.57    8.92  180.57    0.56  180.57  0.73 
1 1 1    1   24   45 o 13    8.83    4.12    8.36  181.49    1.50  181.49    6.08    1.49  0.51 
1 1 1    1   24   46 o 13    6.45    2.22    2.90  132.72    0.18  312.72    2.74  312.72  0.18 
1 1 1    1   24   47 o 17    8.59    2.64   12.18   37.20    1.32   37.20    9.16  217.20  0.69 
1 1 1    1   24   48 o 10    8.24    2.60    3.35   68.44    1.14   68.44    1.66  248.44  0.24 
1 1 1    1   24   49 o  4    7.67    2.49    2.97   94.97    0.56   94.97    1.85  274.97  0.19 
1 1 1    1   24   50 o 10    4.95    1.77    3.65  303.55    1.31  123.55    4.18  123.55  0.16 
1 1 1    1   25    0 o 12    7.11    5.08   18.41  270.00   14.93   90.00   33.58   90.00  0.26 
1 1 1    1   25    1 o  8   11.66    3.81   16.88  200.31    8.45   20.31   25.54   20.31  0.37 
1 1 1    1   25    2 o 18   43.42    2.78   62.43  275.55   19.70  275.55   43.51   95.55  0.95 
1 1 1    1   25    3 o  8   65.06    2.24   53.89   64.18   71.12   64.18   16.56   64.18  0.97 
1 1 1    1   25    4 o 11  100.09    1.88  119.27  244.55   77.51  244.55   43.22   64.55  0.99 
1 1 1    1   25    5 o  7   21.55    4.25   20.76  282.17    7.79  282.17   13.22  102.17  0.67 
1 1 1    1   25    6 o  2   81.53    2.14   75.42  332.82   83.71  332.82    7.40  332.82  0.98 
1 1 1    1   25    7 o  4   57.14    2.44   43.45   18.23   64.99   18.23   21.04   18.23  0.95 
1 1 1    1   25    8 o 15   58.06    2.94   66.81  124.36   45.14  124.36   22.41  304.36  0.97 
1 1 1    1   25    9 o 16  103.92    2.41   96.74  157.28  107.78  157.28    9.99  157.28  0.99 
1 1 1    1   25   10 o 17   56.71    2.84   57.21   56.01   51.77   56.01    6.04  236.01  0.97 
1 1 1    1   25   11 o  1   42.02    2.71   35.91   16.90   41.67   16.90    5.40   16.90  0.93 
1 1 1    1   25   12 o  3  104.05    1.65  107.00  252.93   98.19  252.93    9.84   72.93  0.99 
1 1 1    1   25   13 o 18   82.02    1.74   70.20   36.09   90.41   36.09   19.58   36.09  0.98 
1 1 1    1   25   14 o  5   61.53    1.97   63.15  320.09   56.34  320.09    7.36  140.09  0.98 
1 1 1    1   25   15 o  4   18.66    4.16   14.99    7.58    6.48    7.58    8.63  187.58  0.58 
1 1 1    1   25   16 o  9   17.19    4.29   10.82    5.65    4.23    5.64    6.67  185.64  0.44 
1 1 1    1   25   17 o 10   62.40    1.94   55.78  292.84   65.60  292.84    9.45  292.84  0.98 
1 1 1    1   25   18 o 19   27.30    4.47   10.62   55.18   23.80   55.18   13.12   55.18  0.63 
1 1 1    1   25   19 o  3   10.45    4.96    8.61   62.37    3.36  242.37   12.02  242.37  0.25 
1 1 1    1   25   20 o 10   54.13    2.05   49.99  160.73   55.23  160.73    5.08  160.73  0.97 
1 1 1    1   25   21 o  2   28.94    3.35   39.54    4.13   14.67    4.13   24.89  184.13  0.94 
1 1 1    1   25   22 o  6   60.49    1.87   62.80  271.05   56.36  271.05    6.30   91.05  0.98 
1 1 1    1   25   23 o 17   96.38    1.69   91.50  274.25  100.50  274.25    9.47  274.25  0.99 
1 1 1    1   25   24 o 18   18.41    4.03    6.30  329.69   10.53  329.69    4.28  329.69  0.46 
1 1 1    1   25   25 o  4   60.02    1.92   51.50  198.30   67.36  198.30   16.42  198.30  0.99 
1 1 1    1   25   26 o 16   42.64    2.43   44.80  164.26   39.33  164.26    4.84  344.26  0.98 
1 1 1    1   25   27 o 17   51.88    2.35   54.47  358.40   49.00  358.40    4.54  178.40  0.99 
1 1 1    1   25   28 o 18   12.24    3.75    9.73  268.79    6.22  268.79    3.32   88.79  0.64 
1 1 1    1   25   29 o  6   39.22    2.56   41.53   46.18   36.35   46.18    4.26  226.18  0.98 
1 1 1    1   25   30 o  1   17.63    3.82   19.95  189.94   12.27  189.94    7.19    9.94  0.90 
1 1 1    1   25   31 o 17   45.48    2.10   48.84  230.39   42.32  230.39    5.22   50.39  0.99 
1 1 1    1   25   32 o 14   13.01    3.47   10.95  264.20    8.91  264.20    1.72   84.20  0.75 
1 1 1    1   25   33 o 12   28.41    3.29   23.71   20.86   31.42   20.86    8.46   20.86  0.96 
1 1 1    1   25   34 o  7   15.32    3.83   23.35   70.94    5.46   70.94   17.11  250.94  0.91 
1 1 1    1   25   35 o  4   13.76    3.48   12.32  157.60   10.76  157.60    1.13  337.60  0.82 
1 1 1    1   25   36 o 12   28.04    2.71   23.04  212.79   31.85  212.79    9.64  212.79  0.96 
1 1 1    1   25   37 o 14    8.36    2.79   10.99  156.71    1.41  156.71    9.17  336.71  0.72 
1 1 1    1   25   38 o 10   12.68    3.40    8.81  111.04   10.96  111.04    2.50  111.04  0.77 
1 1 1    1   25   39 o  9   25.19    2.39   24.50   67.44   25.38   67.44    1.89   67.44  0.97 
1 1 1    1   25   40 o  7   18.29    3.24   19.25   39.52   15.97   39.52    2.27  219.52  0.94 
1 1 1    1   25   41 o 10   11.50    3.18    4.07  256.78    6.51  256.78    2.70  256.78  0.45 
1 1 1    1   25   42 o 16   16.96    3.17   20.00   35.45   12.87   35.45    5.62  215.45  0.92 
1 1 1    1   25   43 o  1   27.68    3.36   12.12  162.17   39.67  162.17   28.61  162.17  0.92 
1 1 1    1   25   44 o  4   10.78    2.92   11.83  272.65    5.69  272.65    4.89   92.65  0.76 
1 1 1    1   25   45 o 16   11.65    3.07   11.44  303.90    7.55  303.90    2.43  123.90  0.75 
1 1 1    1   25   46 o 17    8.60    2.68    9.23  150.24    2.13  150.24    5.71  330.24  0.58 
1 1 1    1   25   47 o  1   12.64    2.98   14.68  183.66    8.55  183.66    3.57    3.66  0.82 
1 1 1    1   25   48 o  4   10.33    2.98    3.84   96.32    3.22   96.32    0.13   96.32  0.31 
1 1 1    1   25   49 o 14   10.40    2.76    8.02   80.02    5.20   80.02    1.05  260.02  0.55 
1 1 1    1   26    0 o  2   49.95    3.81   68.05  270.00   31.19  270.00   37.52   90.00  1.00 
1 1 1    1   26    1 o 11   48.02    2.72   64.42   67.21   27.76   67.21   37.28  247.21  0.97 
1 1 1    1   26    2 o  7   16.84    4.63   19.31  214.23    0.47  214.23   19.03   34.23  0.59 
1 1 1    1   26    3 o 10  105.57    1.77   97.58    5.65  110.57    5.66   12.06    5.66  0.99 
1 1 1    1   26    4 o 10   35.45    3.78   31.94  106.46   31.74  106.46    0.50  286.46  0.90 
1 1 1    1   26    5 o  2  125.11    1.73  132.35  316.33  115.19  316.33   18.37  136.33  0.99 
1 1 1    1   26    6 o 16   19.91    4.56   27.17  322.55    3.34  322.55   24.07  142.55  0.77 
1 1 1    1   26    7 o  1   55.38    2.34   51.93  123.20   54.60  123.20    2.21  123.20  0.97 
1 1 1    1   26    8 o  1   58.14    2.23   61.16  194.47   51.49  194.47   10.18   14.47  0.97 
1 1 1    1   26    9 o  2   28.30    4.24   18.07  212.73   25.64  212.73    7.42  212.73  0.77 
1 1 1    1   26   10 o 15   52.07    2.50   64.52  274.56   36.27  274.56   28.74   94.56  0.97 
1 1 1    1   26   11 o 15   34.29    3.96   39.13  348.00   24.23  348.00   15.19  168.00  0.93 
1 1 1    1   26   12 o 12   73.44    2.06   77.84  133.07   66.31  133.07   12.06  313.07  0.99 
1 1 1    1   26   13 o 19   33.56    3.57   49.18  356.10   14.04  356.10   35.45  176.10  0.95 
1 1 1    1   26   14 o  1   46.44    2.87   42.08  102.57   46.63  102.57    4.30  102.57  0.96 
1 1 1    1   26   15 o  6   40.13    3.32   43.50   39.43   32.83   39.43   10.90  219.43  0.95 
1 1 1    1   26   16 o 19   27.68    4.17   12.74  314.83   27.94  314.83   15.16  314.83  0.74 
1 1 1    1   26   17 o 18   10.09    3.39   16.87   53.02    6.58  233.02   23.48  233.02  0.51 
1 1 1    1   26   18 o  7   36.92    2.77   28.04  288.54   40.99  288.54   12.98  288.54  0.93 
1 1 1    1   26   19 o  6   11.65    3.62    2.83  125.91    0.17  125.91    2.65  305.91  0.13 
1 1 1    1   26   20 o 19   35.11    2.81   30.28  211.10   36.27  211.10    6.17  211.10  0.95 
1 1 1    1   26   21 o 15   64.49    2.01   63.37  329.93   64.55  329.93    1.70  329.92  0.99 
1 1 1    1   26   22 o 13   65.16    1.98   61.73   57.43   67.81   57.43    6.75   57.43  0.99 
1 1 1    1   26   23 o 11   50.87    2.31   44.55   45.17   55.97   45.17   12.03   45.17  0.98 
1 1 1    1   26   24 o 15   69.32    2.15   69.95  308.18   68.85  308.18    0.05  308.18  0.99 
1 1 1    1   26   25 o 14   16.80    4.16   22.93  266.86    7.71  266.86   14.78   86.86  0.90 
1 1 1    1   26   26 o  9   27.39    3.54   33.18  303.84   20.24  303.84   12.24  123.84  0.96 
1 1 1    1   26   27 o 15   13.27    3.92   18.23  121.22    4.57  121.22   13.24  301.22  0.84 
1 1 1    1   26   28 o 16   73.81    1.86   74.47  117.54   74.30  117.54    1.71  117.54  1.00 
1 1 1    1   26   29 o 17   22.82    3.95   22.83  313.68   20.49  313.68    1.71  133.68  0.94 
1 1 1    1   26   30 o 11   33.78    2.57   33.15  332.53   33.75  332.53    1.59  332.53  0.98 
1 1 1    1   26   31 o 13   20.10    4.06   23.66   40.18   14.58   40.18    8.32  220.18  0.93 
1 1 1    1   26   32 o  1   28.58    3.14   31.03    8.97   25.44    8.97    4.55  188.97  0.97 
1 1 1    1   26   33 o  7   12.00    3.37   11.02  229.94    7.82  229.94    2.81   49.94  0.77 
1 1 1    1   26   34 o  8   10.22    3.14    5.76   87.18    5.08   87.18    0.48  267.18  0.52 
1 1 1    1   26   35 o  9   11.84    3.34   17.99  258.22    3.56  258.22   13.76   78.22  0.88 
1 1 1    1   26   36 o 13   19.71    3.45   21.88  287.20   16.26  287.20    4.78  107.20  0.95 
1 1 1    1   26   37 o  3   12.61    3.49    6.78   87.12   11.06   87.12    4.55   87.12  0.70 
1 1 1    1   26   38 o  5   20.47    3.17   21.05  147.78   18.84  147.78    1.16  327.78  0.95 
1 1 1    1   26   39 o  3   11.16    3.31    5.60  230.99    7.11  230.99    1.85  230.99  0.55 
1 1 1    1   26   40 o  8   10.48    3.12    5.67   83.51    5.72   83.51    0.46   83.51  0.52 
1 1 1    1   26   41 o  7    5.53    2.82    8.79  114.12    3.14  294.12   11.20  294.12  0.44 
1 1 1    1   26   42 o  3    6.33    3.19    9.69  283.05    2.51  103.05   11.26  103.05  0.49 
1 1 1    1   26   43 o 16    9.48    2.99    6.22   76.96    3.53   76.96    1.96  256.96  0.48 
1 1 1    1   26   44 o 10    8.63    2.79    8.71   32.44    2.19   32.44    5.30  212.44  0.56 
1 1 1    1   26   45 o 17   12.63    3.30   13.16  311.81    8.89  311.81    2.12  131.81  0.79 
1 1 1    1   26   46 o 15   12.29    3.37   12.98  277.25    8.24  277.25    2.34   97.25  0.77 
1 1 1    1   26   47 o  9    8.45    2.77    7.71  119.83    1.78  119.83    4.33  299.83  0.47 
1 1 1    1   26   48 o  5    9.63    3.00    9.07  205.28    3.62  205.28    3.35   25.28  0.55 
1 1 1    1   27    0 f  0    8.12    5.65   14.22  270.00   14.32  270.00    0.00    0.00  0.00 
1 1 1    1   27    1 o  5   74.74    2.03   73.75  347.50   72.92  347.50    1.33  167.50  0.98 
1 1 1    1   27    2 o  9   72.25    2.06   72.19  157.19   69.48  157.19    3.20  337.19  0.98 
1 1 1    1   27    3 o  4   38.50    3.23   45.60  164.28   27.20  164.28   18.70  344.28  0.95 
1 1 1    1   27    4 o 11  124.13    1.77  131.84   71.55  114.31   71.55   18.39  251.55  0.99 
1 1 1    1   27    5 o  6   18.20    4.60   23.39  292.09    3.75  292.09   19.79  112.09  0.75 
1 1 1    1   27    6 o 12   64.00    2.25   66.50  333.83   58.65  333.83    8.26  153.83  0.98 
1 1 1    1   27    7 o  4   30.67    3.96   29.01  230.85   25.97  230.84    3.22   50.84  0.90 
1 1 1    1   27    8 o  3   11.96    3.89    9.13  168.08    1.67  348.08   10.85  348.08  0.31 
1 1 1    1   27    9 x  0       ?       ?   39.37   16.36   39.57   16.36    0.00    0.00  0.00 
1 1 1    1   27   10 o  6   56.45    2.74   22.46   86.92   83.48   86.92   60.93   86.92  0.94 
1 1 1    1   27   11 o  8   78.19    1.92   73.21  271.56   81.04  271.56    7.62  271.56  0.99 
1 1 1    1   27   12 o 12   43.81    2.72   31.59   93.43   51.48   93.43   19.85   93.43  0.95 
1 1 1    1   27   13 o  2   51.81    2.38   48.33  123.73   52.56  123.73    4.24  123.73  0.97 
1 1 1    1   27   14 o 19   22.19    4.37   15.37   71.59   18.46   71.59    3.12   71.59  0.76 
1 1 1    1   27   15 o  1   27.52    4.15   35.15  255.64   16.20  255.64   18.82   75.64  0.93 
1 1 1    1   27   16 o  6   22.61    4.57   18.80   70.41   19.06   70.41    0.37   70.41  0.83 
1 1 1    1   27   17 f  0   44.70    2.73   37.09    5.06   36.80    5.06    0.00    0.00  0.00 
1 1 1    1   27   18 f  0   36.90    3.08   36.93  156.03   36.57  156.03    0.00    0.00  0.00 
1 1 1    1   27   19 o  5   62.47    2.17   61.16  325.91   63.13  325.91    2.72  325.91  0.99 
1 1 1    1   27   20 o 13   48.46    2.63   45.93   86.90   49.95   86.90    4.69   86.90  0.98 
1 1 1    1   27   21 o  7   62.00    2.42   51.78  220.72   71.78  220.72   20.89  220.72  0.99 
1 1 1    1   27   22 o  9   61.96    2.38   55.28   92.54   68.57   92.54   14.35   92.54  0.99 
1 1 1    1   27   23 o 10   47.65    2.63   49.96   58.18   45.14   58.18    3.77  238.18  0.99 
1 1 1    1   27   24 o 15   26.87    3.72   20.86  111.63   30.03  111.63    9.64  111.63  0.94 
1 1 1    1   27   25 o 13   42.90    2.66   39.34   27.76   45.92   27.76    7.55   27.76  0.98 
1 1 1    1   27   26 o  5   13.74    4.07    9.87  173.01    9.74  173.01    0.13  173.01  0.70 
1 1 1    1   27   27 o 10   31.61    3.45   32.52  231.28   29.77  231.28    1.82   51.28  0.97 
1 1 1    1   27   28 o 13   14.97    4.07    6.85  191.36   12.09  191.36    5.45  191.36  0.63 
1 1 1    1   27   29 o  9   15.74    4.32   11.08   85.79   14.13   85.79    3.42   85.79  0.79 
1 1 1    1   27   30 o 19   24.91    4.19   30.14  140.25   18.67  140.25   10.45  320.25  0.96 
1 1 1    1   27   31 o  5   35.94    2.68   35.20   85.61   36.56   85.61    2.59   85.61  0.98 
1 1 1    1   27   32 o 16   14.47    3.82   11.22   24.09   12.83   24.09    2.01   24.09  0.82 
1 1 1    1   27   33 o  5   16.34    3.03    8.83  194.88   18.50  194.88    9.99  194.88  0.83 
1 1 1    1   27   34 o  1   30.52    2.54   24.35  327.63   35.99  327.63   12.57  327.63  0.97 
1 1 1    1   27   35 o  8   15.40    3.67   16.99   25.06   11.74   25.06    4.58  205.06  0.91 
1 1 1    1   27   36 o 18    9.72    3.08    0.22  169.87    0.28  169.88    0.07  169.88  0.02 
1 1 1    1   27   37 f  0   14.76    3.37   13.17  193.20   12.38  193.20    0.00    0.00  0.00 
1 1 1    1   27   38 f  0    9.50    3.04    6.01  192.49    5.58  192.49    0.00    0.00  0.00 
1 1 1    1   27   39 o  8    8.20    2.76    7.46  270.74    1.93  270.74    4.93   90.74  0.54 
1 1 1    1   27   40 o 18   17.42    3.45   18.91   78.73   14.59   78.73    2.58  258.73  0.91 
1 1 1    1   27   41 o 13   10.29    3.16   11.53  116.33    4.62  116.33    5.61  296.33  0.72 
1 1 1    1   27   42 o 19   12.03    3.37   10.70  277.44    8.22  277.44    1.04   97.44  0.73 
1 1 1    1   27   43 o  6   13.08    3.34    4.44   83.77    7.57   83.77    3.81   83.77  0.43 
1 1 1    1   27   44 o  9   10.16    2.80   11.62   89.18    4.66   89.18    4.91  269.18  0.70 
1 1 1    1   27   45 o 15    7.54    2.56    4.35   13.57    0.54   13.57    2.95  193.57  0.27 
1 1 1    1   27   46 o 10    6.85    2.37    6.91  178.74    0.39  358.74    5.77  358.74  0.37 
1 1 1    1   28    0 o 16    8.46    5.87   12.25   90.00    6.52  270.00   18.79  270.00  0.34 
1 1 1    1   28    1 o  1   22.19    4.75   25.34  295.83   12.40  295.83   12.96  115.83  0.85 
1 1 1    1   28    2 o 18   16.65    4.46   10.84  110.90    6.39  110.90    4.46  290.90  0.52 
1 1 1    1   28    3 o 11   24.05    4.68   29.64  197.13   13.05  197.13   16.60   17.13  0.89 
1 1 1    1   28    4 o  2   12.89    4.12   27.44  316.24    7.77  136.24   35.21  136.24  0.76 
1 1 1    1   28    5 o 11   49.14    3.28   56.35  137.87   39.55  137.87   16.76  317.87  0.98 
1 1 1    1   28    6 f  0   64.84    3.26   68.33  356.06   68.23  356.06    0.00    0.00  0.00 
1 1 1    1   28    7 o  7   48.87    2.72   51.71   91.48   43.69   91.49    7.90  271.49  0.97 
1 1 1    1   28    8 o 14   13.78    4.25   29.15  200.10    6.68   20.10   35.74   20.10  0.81 
1 1 1    1   28    9 o  3   33.39    3.51   32.60   70.28   30.42   70.28    2.04  250.28  0.94 
1 1 1    1   28   10 o  6   27.08    4.21   22.60    8.64   25.84    8.64    3.36    8.64  0.89 
1 1 1    1   28   11 o 18   39.64    2.96   32.40  206.40   43.61  206.40   11.43  206.40  0.96 
1 1 1    1   28   12 o 15   17.21    4.53    3.38  347.82    4.98  347.82    1.63  347.82  0.24 
1 1 1    1   28   13 f  0   13.55    4.08   29.88  171.06   29.59  171.06    0.00    0.00  0.00 
1 1 1    1   28   14 o 10   15.46    4.32   15.53  198.72    7.72  198.72    7.64   18.72  0.75 
1 1 1    1   28   15 o  9   60.36    2.30   60.81   55.85   59.35   55.85    0.66  235.85  0.99 
1 1 1    1   28   16 o  6   31.21    3.82   31.43   38.42   28.70   38.42    2.25  218.42  0.96 
1 1 1    1   28   17 o 14   24.07    4.53   28.02  255.48   17.52  255.48   10.03   75.48  0.94 
1 1 1    1   28   18 o  7   35.85    3.39   39.68   78.32   31.03   78.32    7.90  258.32  0.98 
1 1 1    1   28   19 o  5   25.51    4.32   32.48  224.23   16.88  224.23   14.94   44.23  0.95 
1 1 1    1   28   20 o  1   55.54    2.75   51.92    3.41   59.11    3.41    8.32    3.41  0.99 
1 1 1    1   28   21 o 15   56.57    2.37   58.57  162.47   54.94  162.47    2.26  342.47  0.99 
1 1 1    1   28   22 o  1   11.89    3.86   12.35  149.35    5.34  149.36    6.70  329.36  0.73 
1 1 1    1   28   23 o  2   23.86    4.89   27.84  255.10   17.88  255.10    9.21   75.10  0.94 
1 1 1    1   28   24 f  0   30.83    3.94   34.12  106.86   33.14  106.86    0.00    0.00  0.00 
1 1 1    1   28   25 o  4   14.36    4.15   14.10  138.26    9.91  138.26    3.75  318.26  0.82 
1 1 1    1   28   26 o  8   13.85    4.14   15.42  328.60    8.26  328.60    6.66  148.60  0.84 
1 1 1    1   28   27 o  4   16.72    4.59   19.84  319.64   10.81  319.64    8.37  139.64  0.90 
1 1 1    1   28   28 o  8   12.08    3.91   13.39   49.06    6.39   49.06    6.54  229.06  0.80 
1 1 1    1   28   29 o 12   26.09    3.94   24.35  234.37   26.39  234.37    2.91  234.37  0.96 
1 1 1    1   28   30 f  0   22.46    4.19   27.06  164.02   26.07  164.02    0.00    0.00  0.00 
1 1 1    1   28   31 o 12   16.01    4.40   14.43   30.19   14.05   30.19    0.17   30.19  0.87 
1 1 1    1   28   32 o  8   13.01    3.83    9.83  350.46   11.00  350.46    1.55  350.46  0.79 
1 1 1    1   28   33 o 18   13.34    3.85   12.67   60.92   10.51   60.92    1.63  240.92  0.85 
1 1 1    1   28   34 o 19   12.77    3.57    7.69   24.74   11.02   24.74    3.73   24.74  0.72 
1 1 1    1   28   35 o  4   16.93    3.24   20.69   41.05   12.11   41.05    7.31  221.05  0.93 
1 1 1    1   28   36 o 11    8.65    2.88    9.86  221.30    2.45  221.30    6.71   41.30  0.67 
1 1 1    1   28   37 o  3   10.08    3.17   10.98  255.77    4.55  255.77    5.54   75.77  0.73 
1 1 1    1   28   38 o  1   13.24    3.57    7.08  280.51   10.40  280.51    3.97  280.51  0.64 
1 1 1    1   28   39 f  0   13.76    3.66   18.97  163.38   16.88  163.38    0.00    0.00  0.00 
1 1 1    1   28   40 o 11   10.86    3.30    8.15  248.81    6.03  248.81    1.06   68.81  0.60 
1 1 1    1   28   41 o 10    8.40    2.82    1.18  136.83    0.47  136.83    0.53  316.83  0.09 
1 1 1    1   28   42 o 16   11.73    3.06    8.48  188.77    7.82  188.77    0.79  188.77  0.63 
1 1 1    1   28   43 o 19    7.66    2.60    4.44   73.58    0.67   73.58    2.92  253.58  0.28 
1 1 1    1   28   44 o  5    8.04    2.72    4.96  340.51    1.04  340.51    2.86  160.51  0.31 
1 1 1    1   29    0 o 11   10.18    6.63    8.66  270.00    1.15   90.00    9.73   90.00  0.37 
1 1 1    1   29    1 o 17   17.96    4.71   22.31    5.29    8.07    5.29   14.04  185.29  0.84 
1 1 1    1   29    2 o  4   29.73    4.10   34.46  106.26   22.06  106.26   12.08  286.26  0.95 
1 1 1    1   29    3 o 10   29.62    4.20   19.13  122.12   34.26  122.11   15.32  122.11  0.90 
1 1 1    1   29    4 o  6   56.53    2.53   58.43  227.45   53.55  227.45    4.31   47.45  0.99 
1 1 1    1   29    5 o 19   48.32    2.76   53.17   97.32   42.22   97.32   10.39  277.32  0.98 
1 1 1    1   29    6 o  6   33.13    3.94   35.64  263.22   28.13  263.22    7.12   83.22  0.96 
1 1 1    1   29    7 o 16   26.91    4.53   27.54   79.22   22.74   79.22    4.47  259.22  0.93 
1 1 1    1   29    8 o 13   46.41    2.81   52.56  204.78   39.27  204.78   12.61   24.78  0.98 
1 1 1    1   29    9 o 11   40.46    3.08   37.20  305.57   41.94  305.57    5.25  305.57  0.97 
1 1 1    1   29   10 o 19   20.52    4.72   16.31  132.03   18.70  132.03    2.64  132.03  0.85 
1 1 1    1   29   11 o  5   22.19    4.70   20.26  127.27   19.86  127.27    0.07  307.27  0.90 
1 1 1    1   29   12 o 13   37.81    3.40   41.19  261.91   33.41  261.91    7.05   81.91  0.98 
1 1 1    1   29   13 o  9   25.27    4.60   20.34  242.36   26.60  242.36    6.65  242.36  0.92 
1 1 1    1   29   14 o 11   30.52    3.99   32.19  132.40   27.23  132.40    4.32  312.40  0.96 
1 1 1    1   29   15 o 13   30.36    4.28   41.35  107.20   18.45  107.20   22.02  287.20  0.97 
1 1 1    1   29   16 o  2   22.94    4.63   25.35  117.50   18.02  117.50    6.76  297.50  0.93 
1 1 1    1   29   17 o 18   17.87    4.66   13.81  168.93   16.21  168.93    2.73  168.93  0.83 
1 1 1    1   29   18 o 11   19.88    4.81   25.18   21.29   12.10   21.29   12.45  201.29  0.92 
1 1 1    1   29   19 o  9   11.98    3.91   17.43  111.10    2.74  111.10   14.24  291.10  0.82 
1 1 1    1   29   20 o 12   22.74    4.92   30.36  248.07   13.48  248.07   16.03   68.07  0.95 
1 1 1    1   29   21 o 19   27.32    4.48   22.15  131.36   29.99  131.36    8.49  131.36  0.94 
1 1 1    1   29   22 o 14   11.85    3.81   11.52  324.58    6.25  324.58    4.91  144.58  0.73 
1 1 1    1   29   23 o 16   20.20    4.50   19.07  196.01   18.35  196.01    0.10   16.01  0.91 
1 1 1    1   29   24 o 10   17.78    4.38   25.61   53.26    8.29   53.26   16.46  233.26  0.93 
1 1 1    1   29   25 o 10   13.75    4.23    9.45  189.61   10.86  189.61    1.73  189.61  0.73 
1 1 1    1   29   26 o  5   12.39    3.99    9.18  115.03    8.66  115.03    0.20  295.03  0.71 
1 1 1    1   29   27 o  4   17.14    4.03   15.35  132.02   15.73  132.02    0.94  132.02  0.89 
1 1 1    1   29   28 o 18    9.94    3.34   10.56  334.63    4.47  334.63    5.70  154.63  0.74 
1 1 1    1   29   29 o  1   12.64    3.84   10.27  223.84    9.96  223.84    0.08  223.84  0.78 
1 1 1    1   29   30 o 14   14.37    4.20   15.88   96.72   10.16   96.72    5.11  276.72  0.88 
1 1 1    1   29   31 o  9   21.89    4.37   24.80  155.64   17.98  155.64    5.69  335.64  0.95 
1 1 1    1   29   32 o  4   23.00    4.49   18.87  128.60   25.15  128.61    7.31  128.61  0.93 
1 1 1    1   29   33 o  8   19.42    5.15   22.90   52.07   14.50   52.07    6.94  232.07  0.93 
1 1 1    1   29   34 o 17   12.65    3.67   16.16   90.51    6.78   90.51    8.20  270.51  0.86 
1 1 1    1   29   35 o 11    8.49    2.89    8.10  203.31    2.25  203.31    5.18   23.31  0.57 
1 1 1    1   29   36 o  6   13.14    3.74    5.01   25.36    8.41   25.36    3.87   25.36  0.49 
1 1 1    1   29   37 o 18   12.94    3.62   10.41  287.84    9.95  287.84    0.70  287.84  0.74 
1 1 1    1   29   38 o 11   10.57    3.32   11.43  229.19    5.12  229.19    4.82   49.19  0.71 
1 1 1    1   29   39 o  1   12.17    3.63   13.70  339.34    7.41  339.34    4.24  159.34  0.78 
1 1 1    1   29   40 o  9   11.27    3.40    9.87  308.08    6.66  308.08    1.54  128.08  0.66 
1 1 1    1   29   41 o 12   10.71    3.31    3.80  261.00    3.44  261.00    0.36  261.00  0.30 
1 1 1    1   29   42 o 15    7.72    2.67    7.53  121.22    0.67  121.22    5.28  301.22  0.43 
1 1 1    1   29   43 f  0   13.02    3.32    5.76   36.47    4.44   36.47    0.00    0.00  0.00 
1 1 1    1   30    0 o  7   18.06    8.65   34.04   90.00    2.61   90.00   30.80  270.00  1.00 
1 1 1    1   30    1 o  9   28.79    4.45   25.30  225.85   29.62  225.85    4.79  225.85  0.95 
1 1 1    1   30    2 o 19   17.06    4.62   16.11  264.43   12.94  264.43    2.87   84.43  0.84 
1 1 1    1   30    3 o 10   39.46    3.56   42.62  297.48   35.47  297.48    6.34  117.48  0.98 
1 1 1    1   30    4 o 10   22.49    5.00   31.40  204.89   11.50  204.89   19.29   24.89  0.94 
1 1 1    1   30    5 o 13   43.03    3.47   46.98  350.10   38.55  350.10    7.51  170.10  0.98 
1 1 1    1   30    6 o 14   13.70    4.33   11.40  228.86    8.38  228.86    2.79   48.86  0.71 
1 1 1    1   30    7 o  4   52.22    2.96   56.64   22.99   47.83   22.99    7.65  202.99  0.99 
1 1 1    1   30    8 o 13   26.13    5.11   23.61  104.61   25.60  104.61    2.49  104.61  0.93 
1 1 1    1   30    9 o  7   33.63    4.23   32.86  278.20   32.89  278.20    0.75  278.20  0.97 
1 1 1    1   30   10 o 18   18.91    4.73   16.37  335.06   16.77  335.06    0.77  335.06  0.87 
1 1 1    1   30   11 o  9   12.91    4.14   18.49  255.00    3.54  255.00   14.52   75.00  0.84 
1 1 1    1   30   12 o  4   30.25    4.54   18.43  263.92   38.41  263.92   20.42  263.92  0.93 
1 1 1    1   30   13 o  6   18.31    5.43   12.81  299.72   16.87  299.72    4.38  299.72  0.80 
1 1 1    1   30   14 o  1   34.96    5.19   38.24  214.64   30.63  214.64    6.61   34.64  0.97 
1 1 1    1   30   15 o 11   28.81    5.02   29.21  145.12   26.58  145.12    1.83  325.12  0.95 
1 1 1    1   30   16 o  4   18.55    4.93   25.26  179.62    9.55  179.62   14.99  359.62  0.92 
1 1 1    1   30   17 o  2   21.35    4.65   15.27  204.09   23.03  204.10    8.22  204.10  0.89 
1 1 1    1   30   18 o 13   19.61    4.93   10.82   64.79   21.27   64.79   10.79   64.79  0.81 
1 1 1    1   30   19 o  5   12.65    4.05    3.88   26.68    5.61   26.68    1.86   26.68  0.37 
1 1 1    1   30   20 o 13   19.42    4.57   15.90  183.15   19.11  183.16    3.75  183.16  0.89 
1 1 1    1   30   21 o  8   23.83    5.09   15.05  335.21   28.28  335.21   13.75  335.21  0.90 
1 1 1    1   30   22 o 10   17.72    4.88   13.58  295.65   17.08  295.65    3.97  295.65  0.85 
1 1 1    1   30   23 o 10   25.33    4.87   25.32  139.83   23.69  139.83    0.73  319.83  0.95 
1 1 1    1   30   24 o 16   14.11    4.20   14.48    3.36   10.07    3.36    3.88  183.36  0.85 
1 1 1    1   30   25 o 12   13.32    4.08   13.37  197.66    9.41  197.66    3.46   17.66  0.84 
1 1 1    1   30   26 o 11   15.02    4.39   10.79  316.65   14.09  316.65    3.71  316.65  0.81 
1 1 1    1   30   27 o 14   12.77    3.96    6.52    8.67   10.43    8.67    4.16    8.67  0.65 
1 1 1    1   30   28 o  2   13.00    4.10   14.97  243.79    8.13  243.79    6.18   63.79  0.86 
1 1 1    1   30   29 o  4   15.27    4.44   12.79  234.84   13.77  234.84    1.64  234.84  0.85 
1 1 1    1   30   30 o  9   19.43    4.46   19.75  236.70   17.35  236.70    1.22   56.70  0.92 
1 1 1    1   30   31 o  9   13.60    4.00   14.11  234.60    9.83  234.60    3.31   54.60  0.84 
1 1 1    1   30   32 f  0   10.18    3.36   15.62  165.01   14.42  165.01    0.00    0.00  0.00 
1 1 1    1   30   33 o 18   11.09    3.58   14.75  146.20    4.45  146.20    9.03  326.20  0.81 
1 1 1    1   30   34 o  7    8.04    2.80    6.48  176.67    1.41  176.67    4.43  356.67  0.45 
1 1 1    1   30   35 o  9   12.86    3.54   11.40  128.30    9.64  128.30    0.43  308.30  0.77 
1 1 1    1   30   36 o 12    9.18    3.11   15.69  332.62    0.53  332.62   13.06  152.62  0.77 
1 1 1    1   30   37 o 10   12.48    3.49   14.35  320.36    7.90  320.36    4.26  140.36  0.80 
1 1 1    1   30   38 o  7   11.77    3.59    9.39   43.41    7.44   43.41    0.35  223.41  0.65 
1 1 1    1   30   39 o 15    7.95    2.72    6.30  108.89    1.06  108.89    4.04  288.89  0.39 
1 1 1    1   30   40 o  5    7.62    2.63    5.60  348.25    0.61  348.25    3.81  168.25  0.33 
1 1 1    1   30   41 o  2    9.65    3.23    4.29  119.56    2.35  119.56    0.96  299.56  0.29 
1 1 1    1   31    0 o  8   16.00    8.96    9.40   90.00   12.38   90.00    3.21   90.00  0.67 
1 1 1    1   31    1 o 13   18.55    5.24   11.06  358.40   17.99  358.40    7.21  358.40  0.78 
1 1 1    1   31    2 o  6   32.48    5.07   34.01  338.02   29.51  338.02    3.64  158.02  0.96 
1 1 1    1   31    3 o  9   30.52    5.19   26.51   45.53   32.18   45.53    6.35   45.53  0.95 
1 1 1    1   31    4 o 12   40.80    3.95   46.73   91.10   34.64   91.10   10.88  271.10  0.98 
1 1 1    1   31    5 f  0   21.51    5.11   16.43  305.00   16.00  305.00    0.00    0.00  0.00 
1 1 1    1   31    6 o  5   41.95    4.16   46.42  114.37   37.24  114.37    7.94  294.37  0.98 
1 1 1    1   31    7 o 19   22.83    5.25   14.29   79.21   25.87   79.21   11.97   79.21  0.87 
1 1 1    1   31    8 o 18   29.65    6.07   25.71   75.98   30.82   75.98    5.82   75.98  0.94 
1 1 1    1   31    9 o 12   15.33    4.78    7.45  182.91   11.72  182.91    4.48  182.91  0.62 
1 1 1    1   31   10 o 10   31.72    5.92   44.68  310.75   18.14  310.75   25.25  130.75  0.97 
1 1 1    1   31   11 o 15   17.20    5.08   13.88  344.93   14.98  344.93    1.51  344.93  0.83 
1 1 1    1   31   12 o  1   17.56    4.89   14.52   15.51   15.63   15.51    1.55   15.51  0.85 
1 1 1    1   31   13 o 10   20.16    4.76   12.92  356.86   21.94  356.86    9.43  356.86  0.85 
1 1 1    1   31   14 o  3   20.79    5.15   20.55  191.63   18.02  191.63    1.86   11.63  0.91 
1 1 1    1   31   15 o 19   23.54    5.13   24.79  288.54   20.16  288.54    3.81  108.54  0.94 
1 1 1    1   31   16 o  4   17.96    5.03   19.41  269.33   13.41  269.33    5.34   89.33  0.90 
1 1 1    1   31   17 o 11   19.75    5.28   17.48  187.29   18.36  187.29    1.48  187.29  0.89 
1 1 1    1   31   18 o 10   16.16    4.92    7.50   68.86   14.58   68.86    7.35   68.86  0.68 
1 1 1    1   31   19 o 16   23.64    5.28   16.64  198.45   26.97  198.45   10.92  198.45  0.91 
1 1 1    1   31   20 o 17   15.03    4.48   15.80   81.71   10.85   81.71    4.38  261.71  0.87 
1 1 1    1   31   21 o  7   15.87    4.55   11.05  112.97   15.25  112.97    4.60  112.97  0.82 
1 1 1    1   31   22 o 15   13.16    4.09    4.08   61.33    8.27   61.33    4.34   61.33  0.46 
1 1 1    1   31   23 o  9   15.52    4.62   11.05  134.18   14.84  134.18    4.21  134.18  0.82 
1 1 1    1   31   24 o  6   18.15    4.69   11.10  307.24   20.34  307.24    9.67  307.24  0.85 
1 1 1    1   31   25 o 19   30.57    4.34   30.86  107.58   29.98  107.58    0.49  107.58  0.97 
1 1 1    1   31   26 o 11   16.77    4.34    8.82   10.90   18.29   10.90    9.93   10.90  0.79 
1 1 1    1   31   27 o  4   14.43    4.15   15.15  346.61   10.81  346.61    3.45  166.61  0.87 
1 1 1    1   31   28 o 13   18.65    4.34   15.39    4.22   19.02    4.22    4.67    4.22  0.90 
1 1 1    1   31   29 o  7   11.79    3.76   10.85  294.90    7.71  294.90    2.33  114.90  0.75 
1 1 1    1   31   30 o  3   22.53    3.92   19.47   38.52   24.18   38.52    6.33   38.52  0.93 
1 1 1    1   31   31 o 12   18.24    4.44   13.00  250.49   19.25  250.49    7.44  250.49  0.85 
1 1 1    1   31   32 o  7   10.53    3.51   10.45  246.22    5.08  246.22    4.25   66.22  0.68 
1 1 1    1   31   33 o 19   14.59    4.13    7.27  221.35   12.06  221.35    5.70  221.35  0.63 
1 1 1    1   31   34 o  8   10.51    3.48    9.93  188.47    5.13  188.47    3.40    8.47  0.65 
1 1 1    1   31   35 f  0   13.48    3.90    7.13   58.02    6.00   58.02    0.00    0.00  0.00 
1 1 1    1   31   36 o 19   10.98    3.47    9.34   61.63    5.98   61.63    1.72  241.63  0.62 
1 1 1    1   31   37 o  1   10.97    3.37    4.22   94.10    3.98   94.10    0.58   94.10  0.34 
1 1 1    1   31   38 o  2    8.14    2.79    0.88    9.62    0.24    9.62    0.45  189.62  0.06 
1 1 1    1   31   39 o 17   15.62    3.97    9.81   43.03   14.54   43.03    6.98   43.03  0.71 
1 1 1    1   32    0 o  3   26.59   11.58   12.77   90.00   35.60   90.00   23.24   90.00  0.90 
1 1 1    1   32    1 o 16   27.83    6.65   21.79  132.51   30.19  132.51    9.09  132.51  0.92 
1 1 1    1   32    2 o  9   27.24    6.34   34.47  133.15   18.54  133.15   14.84  313.15  0.95 
1 1 1    1   32    3 o  3   16.39    5.37    5.81  331.88   11.91  331.88    6.28  331.88  0.53 
1 1 1    1   32    4 o  2   17.48    5.53   12.92  185.40   15.70  185.40    3.20  185.40  0.81 
1 1 1    1   32    5 o  1   50.00    4.82   52.82  198.68   47.60  198.68    3.50   18.68  0.99 
1 1 1    1   32    6 o 19   17.13    5.45   20.44  109.67   10.57  109.67    9.20  289.67  0.89 
1 1 1    1   32    7 o  1   18.33    5.52   16.02  165.69   16.04  165.69    0.55  165.69  0.86 
1 1 1    1   32    8 o  7   16.16    5.04   14.66  358.30   12.87  358.30    1.30  178.30  0.84 
1 1 1    1   32    9 o 16   33.79    6.49   38.43   14.75   28.16   14.75    8.97  194.75  0.97 
1 1 1    1   32   10 f  0   17.25    5.58   14.95  156.26   14.44  156.26    0.00    0.00  0.00 
1 1 1    1   32   11 o  2   20.26    5.73   13.48   93.10   21.37   93.10    8.35   93.10  0.85 
1 1 1    1   32   12 o 15   14.35    4.90    8.36  200.81   11.20  200.81    3.12  200.81  0.67 
1 1 1    1   32   13 o  3   16.11    4.90   15.86  255.60   12.52  255.60    2.78   75.60  0.86 
1 1 1    1   32   14 o 17   19.36    5.32    9.50  105.70   21.34  105.70   12.18  105.70  0.79 
1 1 1    1   32   15 o 17   16.07    4.75   14.33   18.51   13.70   18.51    0.11  198.51  0.86 
1 1 1    1   32   16 o  6   12.50    5.82   11.22  314.99    6.52  314.99    4.28  134.99  0.69 
1 1 1    1   32   17 o 12   13.97    4.39    7.09  325.65   11.73  325.65    4.90  325.65  0.66 
1 1 1    1   32   18 o 12   14.67    4.45   10.13  253.06   13.43  253.06    3.68  253.06  0.79 
1 1 1    1   32   19 o 16   20.69    4.34   13.11  166.75   24.59  166.75   11.98  166.75  0.90 
1 1 1    1   32   20 o  6   15.33    4.74   15.46  259.93   12.02  259.93    2.84   79.93  0.88 
1 1 1    1   32   21 o 19   19.80    5.21   16.50  161.72   20.00  161.72    4.21  161.72  0.90 
1 1 1    1   32   22 o 11   13.64    4.15   15.69  233.50    8.88  233.50    6.05   53.50  0.87 
1 1 1    1   32   23 o  2   21.46    5.00   13.50   44.93   25.40   44.93   12.65   44.93  0.89 
1 1 1    1   32   24 o 11   13.07    4.19   10.59  206.94   10.25  206.94    0.32  206.94  0.77 
1 1 1    1   32   25 o 18   14.16    4.32   13.98   77.42   10.79   77.42    2.22  257.42  0.84 
1 1 1    1   32   26 o 12   12.81    4.06   15.52  180.68    7.26  180.68    7.08    0.68  0.84 
1 1 1    1   32   27 o  9   19.26    4.71   20.61   89.18   16.34   89.18    2.55  269.18  0.91 
1 1 1    1   32   28 o  4   15.49    4.41   11.10   57.73   14.26   57.73    4.17   57.73  0.79 
1 1 1    1   32   29 o 12   10.58    3.58   19.90  166.52    0.13  166.52   17.69  346.52  0.85 
1 1 1    1   32   30 o  8    9.52    3.28   12.15  312.08    2.72  312.08    7.97  132.08  0.70 
1 1 1    1   32   31 o 12   12.93    3.91    8.33   71.36    9.39   71.36    2.19   71.36  0.64 
1 1 1    1   32   32 o 16   12.13    3.83   11.05  278.31    7.88  278.31    1.50   98.31  0.71 
1 1 1    1   32   33 o  9   10.39    3.50    6.71  269.27    4.46  269.27    1.13   89.27  0.48 
1 1 1    1   32   34 o 10   13.48    4.07    3.75   96.29    6.09   96.29    3.03   96.29  0.34 
1 1 1    1   32   35 o  9   10.87    3.49    5.80  134.80    4.68  134.80    0.04  134.80  0.43 
1 1 1    1   32   36 o 12    8.11    2.82    3.46  263.74    0.82  263.74    1.88   83.74  0.22 
1 1 1    1   33    0 o 19   24.86    9.80   32.86  270.00   18.01  270.00   13.68   90.00  1.00 
1 1 1    1   33    1 o 19   13.78    4.56    5.91  190.91    9.66  190.91    3.95  190.91  0.56 
1 1 1    1   33    2 f  0   19.69    5.68   13.07  306.54   12.61  306.54    0.00    0.00  0.00 
1 1 1    1   33    3 f  0   22.88    5.92   32.85  283.49   31.68  283.49    0.00    0.00  0.00 
1 1 1    1   33    4 o  4   16.34    5.14   14.81  306.21   13.51  306.21    0.77  126.21  0.85 
1 1 1    1   33    5 o 19   18.26    5.46   11.61  251.90   18.60  251.90    7.40  251.90  0.82 
1 1 1    1   33    6 o 14   17.94    5.43   17.13  284.39   15.09  284.39    1.42  104.39  0.88 
1 1 1    1   33    7 o  9   29.25    5.60   32.99   86.56   24.55   86.56    7.24  266.56  0.96 
1 1 1    1   33    8 o  8   14.67    4.64   16.15   82.60    9.80   82.60    5.76  262.60  0.86 
1 1 1    1   33    9 o  6   19.78    4.98   18.08  217.47   18.56  217.47    1.14  217.47  0.91 
1 1 1    1   33   10 o 17   16.13    4.89   14.41   81.44   13.82   81.44    0.06  261.44  0.86 
1 1 1    1   33   11 o 12   21.12    5.00   24.25  279.13   16.32  279.13    7.02   99.13  0.94 
1 1 1    1   33   12 o 18   19.24    5.33   18.50  301.26   17.08  301.26    0.73  121.26  0.91 
1 1 1    1   33   13 o 13   15.13    4.82   10.30  206.21   13.97  206.21    4.07  206.21  0.79 
1 1 1    1   33   14 o 15   18.62    5.35   13.76   71.58   19.16   71.59    5.93   71.59  0.87 
1 1 1    1   33   15 o 17   17.82    5.23   11.28   76.07   18.95   76.07    8.11   76.07  0.84 
1 1 1    1   33   16 o 12   15.87    4.97   10.74  107.17   15.47  107.17    5.18  107.17  0.81 
1 1 1    1   33   17 o 12   13.36    4.45   12.49  189.63   10.06  189.63    1.85    9.63  0.82 
1 1 1    1   33   18 o  5   13.25    4.25    1.44   83.82    3.43   83.82    2.06   83.82  0.18 
1 1 1    1   33   19 o 10   21.84    4.94   12.06    1.41   26.95    1.41   15.58    1.41  0.88 
1 1 1    1   33   20 o 18   15.98    4.83   10.60  248.04   15.48  248.04    5.54  248.04  0.80 
1 1 1    1   33   21 f  0   20.91    5.19   16.43  323.23   15.31  323.23    0.00    0.00  0.00 
1 1 1    1   33   22 o 12   21.21    4.61    8.36  108.51   26.32  108.51   18.58  108.51  0.80 
1 1 1    1   33   23 o  2   12.23    4.01    9.60   92.81    8.47   92.81    0.35  272.81  0.71 
1 1 1    1   33   24 o  5   16.17    4.64   17.88  131.68   12.13  131.68    4.20  311.68  0.88 
1 1 1    1   33   25 o 11   16.02    4.64   15.10  276.50   13.51  276.50    0.16   96.50  0.85 
1 1 1    1   33   26 o  4   12.78    4.19   11.32  186.22    8.82  186.22    1.29    6.22  0.74 
1 1 1    1   33   27 o  2   13.68    4.34    7.55  176.18   10.12  176.18    3.49  176.18  0.61 
1 1 1    1   33   28 o 12   13.60    4.28   12.49  241.59   10.14  241.59    0.65   61.59  0.77 
1 1 1    1   33   29 o 15   13.43    4.24    1.65  276.54    2.92  276.54    1.52  276.54  0.16 
1 1 1    1   33   30 o 12   15.02    4.32    2.54  240.63    5.74  240.63    3.62  240.63  0.26 
1 1 1    1   33   31 o 12   11.07    3.66   12.64   30.48    5.53   30.48    4.85  210.48  0.72 
1 1 1    1   33   32 o 17   13.21    4.08    5.51   11.98    7.54   11.98    3.10   11.98  0.45 
1 1 1    1   33   33 o  8    8.71    3.03   10.04  253.41    1.88  253.41    6.04   73.41  0.56 
1 1 1    1   33   34 o  3   14.27    4.15    9.47  174.34   11.46  174.34    4.14  174.34  0.66 
1 1 1    1   34    0 o 12   11.82    7.93   19.30   90.00    3.72   90.00   14.84  270.00  0.94 
1 1 1    1   34    1 o  6   22.75    5.37   35.49   19.54    9.58   19.54   24.55  199.54  0.96 
1 1 1    1   34    2 o  4   24.11    6.21   20.10   48.66   25.15   48.66    5.83   48.66  0.92 
1 1 1    1   34    3 o  2   24.90    6.03   16.41   27.87   29.56   27.87   13.78   27.87  0.91 
1 1 1    1   34    4 o 14   21.11    5.93   24.79   41.38   15.54   41.38    8.29  221.38  0.93 
1 1 1    1   34    5 o  1   15.70    5.13    8.85  214.04   15.06  214.04    6.55  214.04  0.75 
1 1 1    1   34    6 o 14   16.92    5.39   20.16  156.81   11.26  156.81    8.11  336.81  0.91 
1 1 1    1   34    7 o 16   22.70    6.05    4.19  122.28   21.73  122.28   17.71  122.28  0.57 
1 1 1    1   34    8 f  0   11.82    4.14   13.69  160.47   13.13  160.47    0.00    0.00  0.00 
1 1 1    1   34    9 o 17   16.89    5.20    4.99   21.66   14.69   21.66    9.92   21.66  0.58 
1 1 1    1   34   10 o  4   18.05    5.17   28.28  346.11    6.94  346.11   20.04  166.11  0.94 
1 1 1    1   34   11 o  6   12.58    4.27   14.87  109.26    7.19  109.26    6.95  289.26  0.85 
1 1 1    1   34   12 o  6   13.87    4.66   10.56  305.91   11.57  305.91    1.56  305.91  0.78 
1 1 1    1   34   13 o  9   17.67    5.37   10.67  140.57   18.38  140.57    8.30  140.57  0.80 
1 1 1    1   34   14 f  0   23.08    5.51   11.93  190.43   11.22  190.43    0.00    0.00  0.00 
1 1 1    1   34   15 o  9   12.80    4.28    6.50  216.57    9.23  216.57    3.14  216.57  0.60 
1 1 1    1   34   16 o  7   15.42    4.79   18.40  257.36   10.12  257.36    7.02   77.36  0.88 
1 1 1    1   34   17 o  4   10.06    3.53    4.04  175.25    3.68  175.25    0.07  355.25  0.37 
1 1 1    1   34   18 o 10   13.37    4.27    3.12  317.30    6.09  317.30    3.22  317.30  0.34 
1 1 1    1   34   19 o 10   15.11    4.55    5.66  178.73   11.78  178.73    6.58  178.73  0.56 
1 1 1    1   34   20 o 16   19.58    5.02   19.39   54.15   17.72   54.15    0.04   54.15  0.90 
1 1 1    1   34   21 o 19   12.48    4.12    2.49  332.73    3.88  332.73    1.62  332.73  0.25 
1 1 1    1   34   22 f  0   14.63    4.57    6.21  128.34    5.55  128.34    0.00    0.00  0.00 
1 1 1    1   34   23 o  6   15.56    4.70   18.14  184.38   10.96  184.38    5.06    4.38  0.87 
1 1 1    1   34   24 o 12   13.58    4.24    3.67  253.65    6.41  253.65    3.22  253.65  0.35 
1 1 1    1   34   25 o 19   12.04    4.04    2.49  291.71    3.27  291.71    1.13  291.71  0.22 
1 1 1    1   34   26 o 13   11.99    4.01   11.32  323.55    7.35  323.55    2.22  143.55  0.71 
1 1 1    1   34   27 o 17   11.79    4.02    5.24  341.79    5.43  341.79    1.07  341.79  0.41 
1 1 1    1   34   28 o 13   12.54    4.08    3.67  102.83    4.85  102.83    1.84  102.83  0.31 
1 1 1    1   34   29 o 11   13.78    4.30    3.69  334.59    6.02  334.59    3.04  334.59  0.33 
1 1 1    1   34   30 o  9   10.49    3.55    5.07  194.13    3.63  194.13    0.38   14.13  0.36 
1 1 1    1   34   31 f  0   10.56    3.53   11.02   82.13    8.55   82.13    0.00    0.00  0.00 
1 1 1    1   35    0 o  8   92.44    5.20   40.12   90.00  147.11   90.00  109.34   90.00  1.00 
1 1 1    1   35    1 o 13   23.89    6.02   24.04  145.69   22.01  145.69    0.62  325.69  0.93 
1 1 1    1   35    2 o 12   22.88    5.94   24.34  129.39   19.79  129.39    3.11  309.39  0.93 
1 1 1    1   35    3 o 18   14.47    4.77    6.75  186.64   11.96  186.64    5.61  186.64  0.63 
1 1 1    1   35    4 o  5   27.20    5.77   17.08  354.66   34.05  354.66   18.01  354.66  0.92 
1 1 1    1   35    5 o 19   24.13    5.66   10.92  177.63   31.04  177.63   20.79  177.63  0.86 
1 1 1    1   35    6 o 15   13.93    4.65    7.29  269.84   11.24  269.84    4.41  269.84  0.65 
1 1 1    1   35    7 o 19   16.18    5.09   15.16  201.30   13.57  201.30    0.60   21.30  0.86 
1 1 1    1   35    8 o 15   16.52    5.11   16.92   59.62   13.15   59.62    2.63  239.62  0.88 
1 1 1    1   35    9 o  6   15.72    4.96   12.18  151.38   14.18  151.38    2.85  151.38  0.81 
1 1 1    1   35   10 o 17   14.79    4.77   13.84  199.49   11.72  199.49    1.12   19.49  0.83 
1 1 1    1   35   11 o 19   14.33    4.63   10.41   65.64   12.07   65.64    2.44   65.64  0.76 
1 1 1    1   35   12 o  3   12.99    4.33   10.58  254.52    9.57  254.52    0.18   74.52  0.74 
1 1 1    1   35   13 o 16   11.25    3.88   10.32  266.96    6.44  266.96    3.03   86.96  0.71 
1 1 1    1   35   14 o 19   13.16    4.40    7.65  330.98    9.46  330.98    2.47  330.98  0.63 
1 1 1    1   35   15 o  1   19.47    5.59   17.78    2.87   18.15    2.87    1.96    2.87  0.88 
1 1 1    1   35   16 o 15   12.65    4.25    4.47   99.54    6.36   99.54    2.32   99.54  0.41 
1 1 1    1   35   17 o 13   12.29    4.14    4.43   27.34    5.85   27.34    1.88   27.34  0.40 
1 1 1    1   35   18 o 15   11.61    3.95   11.73  246.05    6.54  246.05    3.86   66.05  0.73 
1 1 1    1   35   19 o 18   20.94    5.20   17.79  135.95   21.74  135.95    6.13  135.95  0.89 
1 1 1    1   35   20 o  8   12.39    4.17    3.12   94.39    4.30   94.39    1.60   94.39  0.28 
1 1 1    1   35   21 o 13   14.37    4.62   14.94  140.90   10.51  140.90    2.30  320.90  0.81 
1 1 1    1   35   22 o  2   18.77    5.26    9.68  278.70   19.52  278.70   11.33  278.70  0.74 
1 1 1    1   35   23 o 11   11.06    3.82    8.58  249.68    5.73  249.68    1.44   69.68  0.58 
1 1 1    1   35   24 o 13   13.67    4.52    1.97  122.34    3.28  122.34    1.66  122.34  0.18 
1 1 1    1   35   25 o  4   14.04    4.47   17.08   38.96    9.28   38.96    4.58  218.96  0.82 
1 1 1    1   35   26 o 16   12.00    3.98    4.61  209.79    5.01  209.79    1.33  209.79  0.36 
1 1 1    1   35   27 o 16   10.39    3.59    8.34  197.47    4.47  197.47    2.08   17.47  0.53 
1 1 1    1   35   28 o 15   13.44    4.29    6.71  109.18    8.28  109.18    3.09  109.18  0.50 
1 1 1    1   36    0 o  9    7.68    5.63    6.94  270.00    0.25  270.00    6.10   90.00  0.43 
1 1 1    1   36    1 o 14   12.21    4.22   21.06  205.87    2.07  205.87   17.18   25.87  0.87 
1 1 1    1   36    2 x 15       ?       ?    1.34   59.50    1.22   59.50    0.00    0.00  0.00 
1 1 1    1   36    3 o 14   15.46    5.00    3.41  109.38    7.99  109.38    4.88  109.38  0.36 
1 1 1    1   36    4 o  9   14.65    4.85    7.27  109.99   11.46  109.99    4.83  109.99  0.62 
1 1 1    1   36    5 o  5   24.89    6.30    7.39   99.17   29.22   99.17   22.49   99.17  0.72 
1 1 1    1   36    6 o 14   22.70    6.34   10.55  262.21   26.36  262.21   16.77  262.21  0.79 
1 1 1    1   36    7 o  4   18.20    5.73   12.71  157.70   17.81  157.70    6.28  157.70  0.81 
1 1 1    1   36    8 o 14   16.45    5.24   17.84  256.13   12.31  256.13    3.81   76.13  0.86 
1 1 1    1   36    9 o  2   11.86    4.15   11.55  273.96    6.90  273.96    3.49   93.96  0.73 
1 1 1    1   36   10 o  3   11.76    4.04    1.24  225.35    1.65  225.35    0.54  225.35  0.12 
1 1 1    1   36   11 o  3   15.91    4.61    9.61   37.77   14.88   37.77    6.34   37.77  0.74 
1 1 1    1   36   12 o  8   24.23    5.61   14.75  307.76   29.59  307.76   16.57  307.76  0.88 
1 1 1    1   36   13 f  0   22.77    5.21    9.91  134.06    8.70  134.06    0.00    0.00  0.00 
1 1 1    1   36   14 o  8   17.87    5.27   11.88   80.92   17.89   80.92    7.56   80.92  0.79 
1 1 1    1   36   15 o 10   14.23    4.64    5.30   85.60    8.79   85.60    4.22   85.60  0.47 
1 1 1    1   36   16 o 11   13.41    4.44    4.43  138.92    6.76  138.92    2.97  138.92  0.39 
1 1 1    1   36   17 o  6   15.47    4.87    6.89  304.14   11.96  304.14    6.13  304.14  0.58 
1 1 1    1   36   18 o 16   13.68    4.54   13.17  226.34    9.87  226.34    1.17   46.34  0.76 
1 1 1    1   36   19 o 18   15.38    4.81    3.53  269.85    7.35  269.85    4.42  269.85  0.33 
1 1 1    1   36   20 o 16   14.73    4.63   13.89  226.26   11.77  226.26    0.39  226.26  0.79 
1 1 1    1   36   21 o 17   14.35    4.73    3.71   25.45    6.27   25.45    3.26   25.45  0.32 
1 1 1    1   36   22 o  4   14.67    4.77    5.91  303.26    9.26  303.26    4.54  303.26  0.48 
1 1 1    1   36   23 o 17   12.37    4.17    8.42  109.15    7.49  109.15    0.86  109.15  0.57 
1 1 1    1   36   24 o  6   17.50    5.12    6.79  134.38   14.35  134.38    9.07  134.38  0.56 
1 1 1    1   37    0 o 14   11.32    7.76    2.14   90.00    1.55   90.00    0.31  270.00  0.15 
1 1 1    1   37    1 o  2   14.23    4.79    7.00  130.36   10.07  130.36    3.99  130.36  0.57 
1 1 1    1   37    2 o 17   14.53    4.83    7.91  297.25   11.09  297.25    4.23  297.25  0.62 
1 1 1    1   37    3 o 14   12.70    4.42    8.01  210.18    8.18  210.18    1.24  210.18  0.60 
1 1 1    1   37    4 o  7   14.00    4.77    4.81  104.46    7.70  104.46    3.54  104.46  0.42 
1 1 1    1   37    5 o 14   19.50    5.80    9.43  247.90   20.09  247.90   11.96  247.90  0.72 
1 1 1    1   37    6 o 13   15.87    5.24   11.30  260.67   13.82  260.67    4.10  260.67  0.74 
1 1 1    1   37    7 o  4   14.71    4.92    6.23    9.01   10.03    9.01    4.69    9.01  0.52 
1 1 1    1   37    8 o  3   14.95    4.93    7.45  320.22   11.34  320.22    4.99  320.22  0.59 
1 1 1    1   37    9 o 13   14.42    4.76    4.70  353.15    8.05  353.15    4.06  353.15  0.42 
1 1 1    1   37   10 o 18   20.06    5.64   10.85   70.97   21.81   70.97   12.65   70.97  0.77 
1 1 1    1   37   11 o  6   15.40    4.96    4.49   45.62    8.83   45.62    5.06   45.62  0.41 
1 1 1    1   37   12 o 19   21.49    5.84   12.23  230.19   24.46  230.19   14.27  230.19  0.81 
1 1 1    1   37   13 o  2   15.46    5.02    8.18   79.01   12.37   79.01    5.61   79.01  0.62 
1 1 1    1   37   14 o 13   18.56    5.57    5.69  242.41   14.52  242.41    9.85  242.41  0.52 
1 1 1    1   37   15 o 16   14.03    4.62    5.71   58.70    8.38   58.70    3.74   58.70  0.46 
1 1 1    1   37   16 o  9   12.49    4.26    9.50  113.67    7.95  113.67    0.30  113.67  0.62 
1 1 1    1   37   17 o 11   14.07    4.71   10.59  278.32   10.62  278.32    2.17  278.32  0.68 
1 1 1    1   37   18 o  9   13.86    4.76    7.90  322.48    9.23  322.48    2.99  322.48  0.56 
1 1 1    1   37   19 o  5   23.28    5.89    7.01  349.36   24.16  349.36   18.69  349.36  0.64 
1 1 1    1   37   20 o 14   17.45    4.97    2.11   97.31    5.67   97.31    4.05   97.31  0.21 
1 1 1    1   38    0 o 14   12.39    8.30    3.24   90.00    2.69   90.00    0.04   90.00  0.22 
1 1 1    1   38    1 o  3   18.25    5.47    5.68  161.01   14.11  161.01    9.46  161.01  0.51 
1 1 1    1   38    2 o 16   14.00    4.73    4.52  285.46    6.94  285.46    3.25  285.46  0.38 
1 1 1    1   38    3 o 14   12.27    4.28    2.21  122.50    2.73  122.50    0.93  122.50  0.18 
1 1 1    1   38    4 o 11   18.50    5.61    8.26   10.28   17.24   10.28   10.51   10.28  0.65 
1 1 1    1   38    5 o 14   14.78    4.94    4.19  214.99    7.24  214.99    3.84  214.99  0.36 
1 1 1    1   38    6 f  0   12.93    4.51    8.81  298.57    7.13  298.57    0.00    0.00  0.00 
1 1 1    1   38    7 o  9   19.14    5.82   10.88  352.96   19.35  352.96   10.58  352.96  0.73 
1 1 1    1   38    8 o 13   17.14    5.45    6.79  115.77   13.37  115.77    7.92  115.77  0.55 
1 1 1    1   38    9 o  8   14.26    4.81    7.85  105.77    9.95  105.77    3.68  105.77  0.57 
1 1 1    1   38   10 o  8   16.31    5.24    2.75   67.92    6.02   67.92    3.83   67.92  0.25 
1 1 1    1   38   11 x 18       ?       ?    1.53  357.84    1.21  357.84    0.00    0.00  0.00 
1 1 1    1   38   12 o 15   16.92    5.34    1.79   53.00    4.26   53.00    2.86   53.00  0.17 
1 1 1    1   38   13 o 11   24.70    6.56    9.68   72.51   28.45   72.51   20.93   72.51  0.73 
1 1 1    1   38   14 x  1       ?       ?    7.23  154.03    5.57  154.03    0.00    0.00  0.00 
1 1 1    1   39    0 o  9   17.09   10.50    0.86  270.00    1.32  270.00    0.67  270.00  0.06 
1 1 1    1   39    1 o 10   15.63    5.28    9.19  128.82   12.22  128.82    5.17  128.82  0.62 
1 1 1    1   39    2 o 17   21.35    5.78    7.51  234.19   21.05  234.19   15.30  234.19  0.63 
1 1 1    2    0    0 o 19  696.22    9.32 1549.88  180.00 1225.69  180.00 1058.95  180.00  1.00 
1 1 1    2    0    1 o 10   46.39    1.19  632.29   90.00   15.13   90.00   48.09   90.00  0.19 
1 1 1    2    0    2 o  7   86.21    1.94 1321.35    0.00   45.73  180.00  260.86  180.00  0.98 
1 1 1    2    0    3 o  4  484.45    4.66 1302.60  270.00  343.34  270.00  282.23   90.00  1.00 
1 1 1    2    0    4 o 13  285.98    2.89  685.80  180.00  372.25  180.00  172.54  180.00  1.00 
1 1 1    2    0    5 f  0  377.95    3.70  603.48  270.00  225.92  270.00    0.00    0.00  0.00 
1 1 1    2    0    6 o  2  374.32    3.66  278.87  180.00  355.05  180.00   38.53    0.00  1.00 
1 1 1    2    0    7 o  1  195.77    2.14  495.15   90.00  161.25   90.00   69.03  270.00  1.00 
1 1 1    2    0    8 o  8  164.80    1.90   77.80    0.00  165.81    0.00    2.61    0.00  1.00 
1 1 1    2    0    9 o 11  264.49    2.71  156.93  270.00  357.56  270.00  186.15  270.00  1.00 
1 1 1    2    0   10 o 10  152.42    1.81  314.50  180.00  162.70  180.00   22.79  180.00  0.99 
1 1 1    2    0   11 o 14  298.35    3.00  325.01   90.00  345.79   90.00   94.88   90.00  1.00 
1 1 1    2    0   12 o 18  463.50    4.46  365.49  180.00  522.70  180.00  118.40  180.00  1.00 
1 1 1    2    0   13 o 13   14.03    2.09  307.16   90.00  155.72  270.00  319.78  270.00  0.30 
1 1 1    2    0   14 o 13   89.91    1.42   91.41  180.00   44.26  360.00    1.23  180.00  0.50 
1 1 1    2    0   15 o  7  390.51    4.40  174.66   90.00  493.74   90.00  206.46   90.00  1.00 
1 1 1    2    0   16 o 10  100.12    1.71  147.68  180.00   78.87  180.00    3.77  180.00  0.77 
1 1 1    2    0   17 o 15   67.40    1.58   84.48   90.00    6.68   90.00   27.07  270.00  0.30 
1 1 1    2    0   18 f  0  404.76    4.54  203.48  180.00  267.82  180.00    0.00    0.00  0.00 
1 1 1    2    0   19 o 13  387.95    4.37  409.95   90.00  406.26   90.00   36.63   90.00  1.00 
1 1 1    2    0   20 o 11  135.94    1.70   46.19    0.00  128.10    0.00   12.98  180.00  0.99 
1 1 1    2    0   21 f  0  812.59    7.66  730.70   90.00  707.42   90.00    0.00    0.00  0.00 
1 1 1    2    0   22 o  2  260.59    2.67  217.67    0.00  328.78  360.00  136.39  360.00  1.00 
1 1 1    2    0   23 o  4  362.29    3.55  386.04  270.00  310.94  270.00  102.69   90.00  1.00 
1 1 1    2    0   24 o 16  334.24    3.30  330.87  180.00  350.91  180.00   33.34  180.00  1.00 
1 1 1    2    0   25 o 11  156.26    1.84  190.81   90.00   89.94   90.00  132.64  270.00  1.00 
1 1 1    2    0   26 o  9  585.99    5.57  507.31    0.00  676.52  360.00  181.06  360.00  1.00 
1 1 1    2    0   27 o 13  104.41    1.50  174.75   90.00   35.67   90.00  137.38  270.00  1.00 
1 1 1    2    0   28 o  2  280.62    2.82  250.90  180.00  293.15  180.00   25.06  180.00  1.00 
1 1 1    2    0   29 o 11   26.80    1.86    1.89   90.00    1.63  270.00    4.94  270.00  0.03 
1 1 1    2    0   30 o 14  140.65    1.69   54.26  180.00  224.02  180.00  166.99  180.00  1.00 
1 1 1    2    0   31 f  0    4.89    3.26   56.92  270.00   50.20  270.00    0.00    0.00  0.00 
1 1 1    2    0   32 o  3  156.56    2.54  115.88    0.00  200.82    0.00   88.52    0.00  1.00 
1 1 1    2    0   33 o 12   14.81    3.60    8.89  270.00    4.27   90.00   10.70   90.00  0.07 
1 1 1    2    0   34 o  4  134.04    1.88  126.05  180.00  146.96  180.00   25.85  180.00  1.00 
1 1 1    2    0   35 o 13   77.40    1.53   88.73   90.00   73.22   90.00    8.37  270.00  1.00 
1 1 1    2    0   36 o 12  115.98    1.50   90.72  180.00  144.26  180.00   56.56  180.00  1.00 
1 1 1    2    0   37 o  4  219.47    2.27  219.49  270.00  226.76  270.00   14.56  270.00  1.00 
1 1 1    2    0   38 o  2  101.76    1.42   99.80    0.00  104.35    0.00    5.19    0.00  1.00 
1 1 1    2    0   39 o  7   73.57    1.33   50.61   90.00   96.66   90.00   46.18   90.00  1.00 
1 1 1    2    0   40 o 16   47.12    1.37   50.58  180.00   43.23  180.00    7.76    0.00  1.00 
1 1 1    2    0   41 o 18   68.73    1.27   56.07   90.00   80.71   90.00   23.95   90.00  1.00 
1 1 1    2    0   42 o 16   26.90    1.73   47.66  180.00    5.32  180.00   42.88    0.00  0.99 
1 1 1    2    0   43 o 11    6.72    3.78   10.16  270.00    8.01   90.00   18.27   90.00  0.17 
1 1 1    2    0   44 o  4    6.24    3.60    6.62  180.00    5.27    0.00   11.94    0.00  0.11 
1 1 1    2    0   45 o  1   17.56    2.18    3.41   90.00    3.18   90.00    0.26  270.00  0.19 
1 1 1    2    0   46 o  9   71.53    1.41   65.09    0.00   77.84  360.00   12.62  360.00  1.00 
1 1 1    2    0   47 o  3    4.56    3.02    0.78  270.00    0.64   90.00    1.42   90.00  0.02 
1 1 1    2    0   48 o 15   10.94    3.64   13.38  360.00    0.78  360.00   12.46  180.00  0.64 
1 1 1    2    0   49 o 13    3.56    2.49    4.74  270.00    3.81   90.00    8.47   90.00  0.12 
1 1 1    2    0   50 o 12   17.72    1.75   26.41  180.00    9.56  180.00   16.31    0.00  1.00 
1 1 1    2    0   51 o  2   64.75    1.11   68.21  270.00   62.97  270.00    3.57   90.00  1.00 
1 1 1    2    0   52 o  7    6.81    3.33   12.00  180.00    2.94  360.00   14.60  360.00  0.64 
1 1 1    2    0   53 o 16   23.01    1.35   25.84   90.00   21.02   90.00    3.98  270.00  1.00 
1 1 1    2    0   54 o  5   27.10    1.22   28.01  360.00   27.16  360.00    0.12  360.00  1.00 
1 1 1    2    0   55 o 13   15.86    1.69   12.86   90.00   19.03   90.00    6.63   90.00  0.99 
1 1 1    2    0   56 o 18    5.32    2.94   10.24  180.00    3.20    0.00   13.04    0.00  0.63 
1 1 1    2    0   57 o 12    4.67    2.76    5.26   90.00    1.91  270.00    6.93  270.00  0.33 
1 1 1    2    0   58 o 12   11.79    2.58   13.28    0.00   10.30    0.00    2.16  180.00  0.97 
1 1 1    2    0   59 o 14    5.57    3.06    0.71  270.00    0.15   90.00    0.81   90.00  0.05 
1 1 1    2    0   60 o  8   12.34    2.62   20.31    0.00    6.11    0.00   12.24  180.00  0.99 
1 1 1    2    0   61 o  6    8.05    3.26    9.39   90.00    1.93   90.00    6.27  270.00  0.63 
1 1 1    2    0   62 o 16   16.07    1.43   13.65    0.00   19.94  360.00    8.46  360.00  0.98 
1 1 1    2    0   63 o 15    1.81    1.36    1.49   90.00    1.11  270.00    2.31  270.00  0.03 
1 1 1    2    0   64 o 13    8.21    2.84    7.61  180.00    2.13  180.00    3.81    0.00  0.49 
1 1 1    2    1    0 o  3  348.82    4.86 1431.30  180.00  526.84  180.00  356.05  180.00  1.00 
1 1 1    2    1    1 o 13  567.18    4.93 1440.63  338.75  733.21  336.88  342.19  336.88  0.99 
1 1 1    2    1    2 o  2  398.24    2.97 1080.41   21.00  349.70   24.09   88.05  204.09  0.99 
1 1 1    2    1    3 o 17  288.36    2.06  291.74  307.17  362.40  277.25  168.65  277.25  0.96 
1 1 1    2    1    4 o 12  495.56    3.36  678.01  276.45  572.81  286.78  164.09  286.78  0.99 
1 1 1    2    1    5 o 18  206.37    1.70  407.12  332.48  222.42  284.19   56.23  284.19  0.94 
1 1 1    2    1    6 o  9  300.48    2.13   30.02  165.48  420.20   92.62  264.93   92.62  0.96 
1 1 1    2    1    7 o  9  258.93    1.88  289.58   10.00  291.73   38.76   84.56   38.76  0.96 
1 1 1    2    1    8 o  1  405.42    2.79  541.53   99.27  479.32   88.89  159.92   88.89  0.99 
1 1 1    2    1    9 o 19  325.61    2.29  198.74  185.57  342.67  190.66   47.18  190.66  0.98 
1 1 1    2    1   10 o  1   95.78    1.02  145.30  226.49   49.76  295.12   43.99  115.12  0.75 
1 1 1    2    1   11 o 16  426.18    2.92  512.11  290.24  466.46  295.14   90.70  295.14  0.99 
1 1 1    2    1   12 o  1  147.56    1.26  196.40  309.56   93.19  305.55   86.95  125.55  0.93 
1 1 1    2    1   13 o 15  262.07    1.90  258.56  217.36  322.72  233.55  142.56  233.55  0.96 
1 1 1    2    1   14 o  5  243.01    1.79  114.75  201.67  318.28  211.31  177.95  211.31  0.94 
1 1 1    2    1   15 o  4  476.86    3.74  567.14   41.57  498.46   41.12   51.58   41.12  0.99 
1 1 1    2    1   16 o 18  244.76    2.07  290.62  256.44  166.43  270.28  144.62   90.28  0.98 
1 1 1    2    1   17 o 18  278.49    2.59  441.44  249.88  222.25  241.26  100.97   61.26  0.98 
1 1 1    2    1   18 o 17  512.35    4.48  373.45  115.53  609.29  117.91  202.95  117.91  0.99 
1 1 1    2    1   19 o 17  339.26    2.74  377.20   42.18  337.53   45.99    7.67   45.99  0.98 
1 1 1    2    1   20 o  7  387.00    2.67  354.89  181.94  443.09  191.38  123.61  191.38  0.99 
1 1 1    2    1   21 o 12  201.41    1.54  140.33  164.32  239.95  175.66  104.74  175.66  0.93 
1 1 1    2    1   22 o  6  286.83    2.04  300.64  108.08  297.98  105.70   36.15  105.70  0.98 
1 1 1    2    1   23 o 16  346.35    2.41  345.55  183.60  372.94  181.40   64.87  181.40  0.98 
1 1 1    2    1   24 o  2  147.79    1.27  129.48  326.67  140.38  320.62   11.79  320.62  0.91 
1 1 1    2    1   25 o  8  565.00    3.80  532.16   19.18  599.09   19.17   73.70   19.17  1.00 
1 1 1    2    1   26 o  5  144.92    1.24  188.54  111.03   95.94  111.29   83.62  291.29  0.95 
1 1 1    2    1   27 o  1  185.29    1.44  177.35  292.87  178.23  289.24    2.05  109.24  0.97 
1 1 1    2    1   28 o  9   70.36    0.97   72.58  211.34   34.95  210.23   46.38   30.23  0.83 
1 1 1    2    1   29 f  0  252.67    1.82  214.28  330.47  205.71  328.51    0.00    0.00  0.00 
1 1 1    2    1   30 o 15   38.42    1.05   50.92  186.96    3.14  184.99   44.36    4.99  0.66 
1 1 1    2    1   31 o 11   57.95    1.08   34.61  117.88   52.84  122.02   21.89  122.02  0.72 
1 1 1    2    1   32 o 18  138.79    1.45  136.62  252.81  141.02  254.09   10.16  254.09  0.98 
1 1 1    2    1   33 o  1  139.54    1.37  141.48  209.09  143.58  209.82   13.06  209.82  0.98 
1 1 1    2    1   34 o  1   68.08    1.07   85.08  318.83   48.10  317.50   32.94  137.50  0.95 
1 1 1    2    1   35 o 12  161.28    1.48  165.59    9.61  159.34    9.35    1.01  189.35  0.99 
1 1 1    2    1   36 o  7   58.56    0.92   77.21  341.41   37.72  340.69   36.61  160.69  0.96 
1 1 1    2    1   37 o 12   79.30    0.93   78.04  332.45   77.94  332.62    1.78  332.62  0.97 
1 1 1    2    1   38 o  9   51.55    0.95   47.55   42.08   48.92   41.09    1.59   41.09  0.93
[truncated: 3,806,786 more chars]
