# Supplementary material for: A computationally designed binding mode flip leads to a novel class of potent tri-vector cyclophilin inhibitors
Source: Chem Sci. 2018 Oct 23;10(2):542–7. doi: 10.1039/c8sc03831g (PMC6335623; doi:10.1039/c8sc03831g)
Supplement: Supplementary file 1 [file SC-010-C8SC03831G-s001.zip › Crystallographic_information_files/CypA_lig4_coord.cif]

data_UNNAMED
# 
loop_
_atom_site.group_PDB 
_atom_site.id 
_atom_site.auth_atom_id 
_atom_site.label_atom_id 
_atom_site.label_alt_id 
_atom_site.auth_comp_id 
_atom_site.label_comp_id 
_atom_site.pdbx_auth_comp_id 
_atom_site.auth_asym_id 
_atom_site.label_asym_id 
_atom_site.auth_seq_id 
_atom_site.label_seq_id 
_atom_site.pdbx_PDB_ins_code 
_atom_site.Cartn_x 
_atom_site.Cartn_y 
_atom_site.Cartn_z 
_atom_site.occupancy 
_atom_site.B_iso_or_equiv 
_atom_site.pdbx_PDB_model_num 
_atom_site.label_entity_id 
_atom_site.type_symbol 
_atom_site.pdbx_formal_charge 
HETATM 1    O   O   . l36 l36 l36 B . 1   1   . -0.226  17.638 -6.338  1.00 23.45 1 . O ? 
HETATM 2    C10 C10 . l36 l36 l36 B . 1   1   . -0.820  18.236 -5.452  1.00 20.49 1 . C ? 
HETATM 3    N2  N2  . l36 l36 l36 B . 1   1   . -0.926  17.784 -4.274  1.00 19.67 1 . N ? 
HETATM 4    C11 C11 . l36 l36 l36 B . 1   1   . -0.337  16.504 -3.897  1.00 18.52 1 . C ? 
HETATM 5    C12 C12 . l36 l36 l36 B . 1   1   . -1.093  15.383 -4.571  1.00 17.54 1 . C ? 
HETATM 6    O2  O2  . l36 l36 l36 B . 1   1   . -0.361  14.274 -4.630  1.00 17.69 1 . O ? 
HETATM 7    C13 C13 . l36 l36 l36 B . 1   1   . -0.976  13.031 -4.964  1.00 17.59 1 . C ? 
HETATM 8    C14 C14 . l36 l36 l36 B . 1   1   . 0.021   11.909 -4.777  1.00 18.23 1 . C ? 
HETATM 9    O1  O1  . l36 l36 l36 B . 1   1   . -2.229  15.467 -5.009  1.00 17.15 1 . O ? 
HETATM 10   N   N   . l36 l36 l36 B . 1   1   . -1.389  19.411 -5.706  1.00 20.76 1 . N ? 
HETATM 11   C2  C2  . l36 l36 l36 B . 1   1   . -1.908  20.270 -4.653  1.00 22.61 1 . C ? 
HETATM 12   C1  C1  . l36 l36 l36 B . 1   1   . -0.708  21.082 -4.179  1.00 23.82 1 . C ? 
HETATM 13   C   C   . l36 l36 l36 B . 1   1   . -1.141  22.209 -3.268  1.00 25.24 1 . C ? 
HETATM 14   C3  C3  . l36 l36 l36 B . 1   1   . -1.536  19.927 -7.059  1.00 20.88 1 . C ? 
HETATM 15   C4  C4  . l36 l36 l36 B . 1   1   . -2.965  19.907 -7.550  1.00 20.62 1 . C ? 
HETATM 16   C5  C5  . l36 l36 l36 B . 1   1   . -3.574  21.086 -7.965  1.00 21.31 1 . C ? 
HETATM 17   C6  C6  . l36 l36 l36 B . 1   1   . -4.888  21.068 -8.417  1.00 20.99 1 . C ? 
HETATM 18   C7  C7  . l36 l36 l36 B . 1   1   . -5.594  19.871 -8.454  1.00 21.39 1 . C ? 
HETATM 19   N1  N1  . l36 l36 l36 B . 1   1   . -6.875  19.853 -8.895  1.00 21.54 1 . N ? 
HETATM 20   C8  C8  . l36 l36 l36 B . 1   1   . -4.985  18.692 -8.039  1.00 20.98 1 . C ? 
HETATM 21   C9  C9  . l36 l36 l36 B . 1   1   . -3.671  18.710 -7.587  1.00 20.96 1 . C ? 
ATOM   22   N   N   . MET MET MET A A 1   1   . -23.310 -1.668 -17.174 1.00 55.08 1 . N ? 
ATOM   23   CA  CA  . MET MET MET A A 1   1   . -22.872 -2.738 -16.225 1.00 54.79 1 . C ? 
ATOM   24   CB  CB  . MET MET MET A A 1   1   . -23.490 -4.088 -16.616 1.00 58.65 1 . C ? 
ATOM   25   CG  CG  . MET MET MET A A 1   1   . -23.256 -5.214 -15.615 1.00 61.68 1 . C ? 
ATOM   26   SD  SD  . MET MET MET A A 1   1   . -24.078 -6.752 -16.083 1.00 67.45 1 . S ? 
ATOM   27   CE  CE  . MET MET MET A A 1   1   . -23.523 -7.843 -14.773 1.00 66.85 1 . C ? 
ATOM   28   C   C   . MET MET MET A A 1   1   . -21.349 -2.849 -16.187 1.00 50.29 1 . C ? 
ATOM   29   O   O   . MET MET MET A A 1   1   . -20.742 -2.755 -15.117 1.00 51.16 1 . O ? 
ATOM   30   N   N   . VAL VAL VAL A A 2   2   . -20.747 -3.050 -17.359 1.00 44.71 1 . N ? 
ATOM   31   CA  CA  . VAL VAL VAL A A 2   2   . -19.298 -3.261 -17.470 1.00 39.96 1 . C ? 
ATOM   32   CB  CB  . VAL VAL VAL A A 2   2   . -18.910 -3.896 -18.837 1.00 41.06 1 . C ? 
ATOM   33   CG1 CG1 . VAL VAL VAL A A 2   2   . -19.037 -2.905 -19.995 1.00 41.80 1 . C ? 
ATOM   34   CG2 CG2 . VAL VAL VAL A A 2   2   . -17.507 -4.493 -18.782 1.00 41.86 1 . C ? 
ATOM   35   C   C   . VAL VAL VAL A A 2   2   . -18.515 -1.962 -17.214 1.00 34.39 1 . C ? 
ATOM   36   O   O   . VAL VAL VAL A A 2   2   . -18.845 -0.906 -17.761 1.00 34.44 1 . O ? 
ATOM   37   N   N   . ASN ASN ASN A A 3   3   . -17.501 -2.049 -16.351 1.00 28.76 1 . N ? 
ATOM   38   CA  CA  . ASN ASN ASN A A 3   3   . -16.597 -0.922 -16.096 1.00 25.35 1 . C ? 
ATOM   39   CB  CB  . ASN ASN ASN A A 3   3   . -15.578 -1.285 -15.006 1.00 23.80 1 . C ? 
ATOM   40   CG  CG  . ASN ASN ASN A A 3   3   . -16.138 -1.156 -13.593 1.00 22.85 1 . C ? 
ATOM   41   OD1 OD1 . ASN ASN ASN A A 3   3   . -17.135 -0.468 -13.359 1.00 23.17 1 . O ? 
ATOM   42   ND2 ND2 . ASN ASN ASN A A 3   3   . -15.471 -1.802 -12.640 1.00 23.93 1 . N ? 
ATOM   43   C   C   . ASN ASN ASN A A 3   3   . -15.862 -0.542 -17.385 1.00 24.11 1 . C ? 
ATOM   44   O   O   . ASN ASN ASN A A 3   3   . -15.382 -1.430 -18.088 1.00 25.08 1 . O ? 
ATOM   45   N   N   . PRO PRO PRO A A 4   4   . -15.797 0.766  -17.711 1.00 22.70 1 . N ? 
ATOM   46   CA  CA  . PRO PRO PRO A A 4   4   . -15.099 1.159  -18.937 1.00 21.83 1 . C ? 
ATOM   47   CB  CB  . PRO PRO PRO A A 4   4   . -15.480 2.633  -19.111 1.00 22.82 1 . C ? 
ATOM   48   CG  CG  . PRO PRO PRO A A 4   4   . -15.819 3.108  -17.753 1.00 23.49 1 . C ? 
ATOM   49   CD  CD  . PRO PRO PRO A A 4   4   . -16.373 1.932  -17.012 1.00 22.98 1 . C ? 
ATOM   50   C   C   . PRO PRO PRO A A 4   4   . -13.581 0.992  -18.834 1.00 20.91 1 . C ? 
ATOM   51   O   O   . PRO PRO PRO A A 4   4   . -13.017 0.937  -17.728 1.00 20.71 1 . O ? 
ATOM   52   N   N   . THR THR THR A A 5   5   . -12.946 0.899  -19.996 1.00 20.45 1 . N ? 
ATOM   53   CA  CA  . THR THR THR A A 5   5   . -11.498 0.789  -20.118 1.00 20.96 1 . C ? 
ATOM   54   CB  CB  . THR THR THR A A 5   5   . -11.086 -0.544 -20.782 1.00 23.17 1 . C ? 
ATOM   55   OG1 OG1 . THR THR THR A A 5   5   . -11.611 -1.640 -20.030 1.00 25.67 1 . O ? 
ATOM   56   CG2 CG2 . THR THR THR A A 5   5   . -9.571  -0.689 -20.852 1.00 23.34 1 . C ? 
ATOM   57   C   C   . THR THR THR A A 5   5   . -11.014 1.934  -20.988 1.00 19.93 1 . C ? 
ATOM   58   O   O   . THR THR THR A A 5   5   . -11.586 2.197  -22.049 1.00 20.01 1 . O ? 
ATOM   59   N   N   . VAL VAL VAL A A 6   6   . -9.950  2.595  -20.547 1.00 19.06 1 . N ? 
ATOM   60   CA  CA  . VAL VAL VAL A A 6   6   . -9.316  3.637  -21.347 1.00 19.18 1 . C ? 
ATOM   61   CB  CB  . VAL VAL VAL A A 6   6   . -9.527  5.047  -20.766 1.00 21.26 1 . C ? 
ATOM   62   CG1 CG1 . VAL VAL VAL A A 6   6   . -11.001 5.422  -20.799 1.00 22.20 1 . C ? 
ATOM   63   CG2 CG2 . VAL VAL VAL A A 6   6   . -8.992  5.146  -19.364 1.00 21.71 1 . C ? 
ATOM   64   C   C   . VAL VAL VAL A A 6   6   . -7.832  3.319  -21.513 1.00 17.75 1 . C ? 
ATOM   65   O   O   . VAL VAL VAL A A 6   6   . -7.251  2.556  -20.744 1.00 18.66 1 . O ? 
ATOM   66   N   N   . PHE PHE PHE A A 7   7   . -7.232  3.882  -22.556 1.00 17.73 1 . N ? 
ATOM   67   CA  CA  . PHE PHE PHE A A 7   7   . -5.818  3.699  -22.831 1.00 17.83 1 . C ? 
ATOM   68   CB  CB  . PHE PHE PHE A A 7   7   . -5.602  2.898  -24.133 1.00 18.91 1 . C ? 
ATOM   69   CG  CG  . PHE PHE PHE A A 7   7   . -5.872  3.680  -25.390 1.00 19.43 1 . C ? 
ATOM   70   CD1 CD1 . PHE PHE PHE A A 7   7   . -4.864  4.442  -25.984 1.00 19.67 1 . C ? 
ATOM   71   CE1 CE1 . PHE PHE PHE A A 7   7   . -5.110  5.172  -27.135 1.00 20.97 1 . C ? 
ATOM   72   CZ  CZ  . PHE PHE PHE A A 7   7   . -6.361  5.149  -27.704 1.00 20.94 1 . C ? 
ATOM   73   CE2 CE2 . PHE PHE PHE A A 7   7   . -7.370  4.391  -27.135 1.00 21.23 1 . C ? 
ATOM   74   CD2 CD2 . PHE PHE PHE A A 7   7   . -7.125  3.666  -25.978 1.00 20.07 1 . C ? 
ATOM   75   C   C   . PHE PHE PHE A A 7   7   . -5.100  5.045  -22.918 1.00 16.64 1 . C ? 
ATOM   76   O   O   . PHE PHE PHE A A 7   7   . -5.688  6.052  -23.331 1.00 16.11 1 . O ? 
ATOM   77   N   N   . PHE PHE PHE A A 8   8   . -3.818  5.023  -22.545 1.00 16.15 1 . N ? 
ATOM   78   CA  CA  . PHE PHE PHE A A 8   8   . -2.853  6.073  -22.863 1.00 16.26 1 . C ? 
ATOM   79   CB  CB  . PHE PHE PHE A A 8   8   . -2.151  6.624  -21.610 1.00 15.80 1 . C ? 
ATOM   80   CG  CG  . PHE PHE PHE A A 8   8   . -3.006  7.423  -20.639 1.00 16.07 1 . C ? 
ATOM   81   CD1 CD1 . PHE PHE PHE A A 8   8   . -4.295  7.869  -20.918 1.00 16.36 1 . C ? 
ATOM   82   CE1 CE1 . PHE PHE PHE A A 8   8   . -5.013  8.621  -19.986 1.00 16.64 1 . C ? 
ATOM   83   CZ  CZ  . PHE PHE PHE A A 8   8   . -4.439  8.926  -18.766 1.00 16.36 1 . C ? 
ATOM   84   CE2 CE2 . PHE PHE PHE A A 8   8   . -3.165  8.490  -18.478 1.00 16.63 1 . C ? 
ATOM   85   CD2 CD2 . PHE PHE PHE A A 8   8   . -2.451  7.751  -19.404 1.00 16.62 1 . C ? 
ATOM   86   C   C   . PHE PHE PHE A A 8   8   . -1.727  5.448  -23.694 1.00 16.31 1 . C ? 
ATOM   87   O   O   . PHE PHE PHE A A 8   8   . -1.157  4.417  -23.300 1.00 17.23 1 . O ? 
ATOM   88   N   N   . ASP ASP ASP A A 9   9   . -1.389  6.086  -24.817 1.00 16.81 1 . N ? 
ATOM   89   CA  CA  . ASP ASP ASP A A 9   9   . -0.165  5.781  -25.561 1.00 17.29 1 . C ? 
ATOM   90   CB  CB  . ASP ASP ASP A A 9   9   . -0.418  5.826  -27.068 1.00 18.72 1 . C ? 
ATOM   91   CG  CG  . ASP ASP ASP A A 9   9   . -1.249  4.654  -27.541 1.00 20.29 1 . C ? 
ATOM   92   OD1 OD1 . ASP ASP ASP A A 9   9   . -1.185  3.595  -26.899 1.00 21.29 1 . O ? 
ATOM   93   OD2 OD2 . ASP ASP ASP A A 9   9   . -1.951  4.767  -28.562 1.00 24.23 1 . O ? 
ATOM   94   C   C   . ASP ASP ASP A A 9   9   . 0.902   6.764  -25.131 1.00 17.15 1 . C ? 
ATOM   95   O   O   . ASP ASP ASP A A 9   9   . 0.739   7.970  -25.313 1.00 18.48 1 . O ? 
ATOM   96   N   N   . ILE ILE ILE A A 10  10  . 1.948   6.240  -24.496 1.00 16.82 1 . N ? 
ATOM   97   CA  CA  . ILE ILE ILE A A 10  10  . 2.992   7.043  -23.861 1.00 17.10 1 . C ? 
ATOM   98   CB  CB  . ILE ILE ILE A A 10  10  . 3.497   6.360  -22.564 1.00 17.52 1 . C ? 
ATOM   99   CG1 CG1 . ILE ILE ILE A A 10  10  . 2.342   6.084  -21.581 1.00 18.12 1 . C ? 
ATOM   100  CD1 CD1 . ILE ILE ILE A A 10  10  . 1.636   7.315  -21.047 1.00 18.55 1 . C ? 
ATOM   101  CG2 CG2 . ILE ILE ILE A A 10  10  . 4.603   7.160  -21.883 1.00 17.70 1 . C ? 
ATOM   102  C   C   . ILE ILE ILE A A 10  10  . 4.176   7.254  -24.794 1.00 17.37 1 . C ? 
ATOM   103  O   O   . ILE ILE ILE A A 10  10  . 4.589   6.317  -25.495 1.00 17.49 1 . O ? 
ATOM   104  N   N   . ALA ALA ALA A A 11  11  . 4.720   8.469  -24.789 1.00 17.26 1 . N ? 
ATOM   105  CA  CA  . ALA ALA ALA A A 11  11  . 5.949   8.776  -25.503 1.00 17.64 1 . C ? 
ATOM   106  CB  CB  . ALA ALA ALA A A 11  11  . 5.666   9.682  -26.693 1.00 17.78 1 . C ? 
ATOM   107  C   C   . ALA ALA ALA A A 11  11  . 6.976   9.404  -24.564 1.00 17.75 1 . C ? 
ATOM   108  O   O   . ALA ALA ALA A A 11  11  . 6.628   10.016 -23.544 1.00 17.83 1 . O ? 
ATOM   109  N   N   . VAL VAL VAL A A 12  12  . 8.248   9.233  -24.927 1.00 18.60 1 . N ? 
ATOM   110  CA  CA  . VAL VAL VAL A A 12  12  . 9.397   9.717  -24.163 1.00 19.21 1 . C ? 
ATOM   111  CB  CB  . VAL VAL VAL A A 12  12  . 10.261  8.548  -23.651 1.00 19.99 1 . C ? 
ATOM   112  CG1 CG1 . VAL VAL VAL A A 12  12  . 11.472  9.076  -22.884 1.00 20.72 1 . C ? 
ATOM   113  CG2 CG2 . VAL VAL VAL A A 12  12  . 9.424   7.619  -22.775 1.00 19.66 1 . C ? 
ATOM   114  C   C   . VAL VAL VAL A A 12  12  . 10.230  10.597 -25.088 1.00 20.14 1 . C ? 
ATOM   115  O   O   . VAL VAL VAL A A 12  12  . 10.750  10.103 -26.101 1.00 20.50 1 . O ? 
ATOM   116  N   N   . ASP ASP ASP A A 13  13  . 10.322  11.891 -24.786 1.00 21.48 1 . N ? 
ATOM   117  CA  CA  . ASP ASP ASP A A 13  13  . 10.895  12.883 -25.724 1.00 22.82 1 . C ? 
ATOM   118  CB  CB  . ASP ASP ASP A A 13  13  . 12.438  12.840 -25.707 1.00 24.91 1 . C ? 
ATOM   119  CG  CG  . ASP ASP ASP A A 13  13  . 13.040  13.498 -24.478 1.00 26.62 1 . C ? 
ATOM   120  OD1 OD1 . ASP ASP ASP A A 13  13  . 12.343  14.293 -23.800 1.00 26.52 1 . O ? 
ATOM   121  OD2 OD2 . ASP ASP ASP A A 13  13  . 14.234  13.227 -24.198 1.00 30.24 1 . O ? 
ATOM   122  C   C   . ASP ASP ASP A A 13  13  . 10.358  12.690 -27.154 1.00 23.01 1 . C ? 
ATOM   123  O   O   . ASP ASP ASP A A 13  13  . 11.118  12.720 -28.132 1.00 24.67 1 . O ? 
ATOM   124  N   N   . GLY GLY GLY A A 14  14  . 9.053   12.458 -27.273 1.00 22.31 1 . N ? 
ATOM   125  CA  CA  . GLY GLY GLY A A 14  14  . 8.396   12.267 -28.563 1.00 23.48 1 . C ? 
ATOM   126  C   C   . GLY GLY GLY A A 14  14  . 8.465   10.876 -29.182 1.00 24.11 1 . C ? 
ATOM   127  O   O   . GLY GLY GLY A A 14  14  . 7.785   10.631 -30.190 1.00 27.79 1 . O ? 
ATOM   128  N   N   . GLU GLU GLU A A 15  15  . 9.272   9.974  -28.621 1.00 24.59 1 . N ? 
ATOM   129  CA  CA  . GLU GLU GLU A A 15  15  . 9.440   8.616  -29.156 1.00 25.16 1 . C ? 
ATOM   130  CB  CB  . GLU GLU GLU A A 15  15  . 10.873  8.124  -28.941 1.00 28.63 1 . C ? 
ATOM   131  CG  CG  . GLU GLU GLU A A 15  15  . 11.936  8.974  -29.629 1.00 32.08 1 . C ? 
ATOM   132  CD  CD  . GLU GLU GLU A A 15  15  . 11.731  9.108  -31.132 1.00 35.20 1 . C ? 
ATOM   133  OE1 OE1 . GLU GLU GLU A A 15  15  . 11.261  8.139  -31.774 1.00 38.77 1 . O ? 
ATOM   134  OE2 OE2 . GLU GLU GLU A A 15  15  . 12.041  10.193 -31.675 1.00 38.73 1 . O ? 
ATOM   135  C   C   . GLU GLU GLU A A 15  15  . 8.458   7.653  -28.488 1.00 23.44 1 . C ? 
ATOM   136  O   O   . GLU GLU GLU A A 15  15  . 8.389   7.619  -27.256 1.00 22.20 1 . O ? 
ATOM   137  N   N   . PRO PRO PRO A A 16  16  . 7.694   6.873  -29.280 1.00 22.28 1 . N ? 
ATOM   138  CA  CA  . PRO PRO PRO A A 16  16  . 6.710   5.966  -28.676 1.00 22.16 1 . C ? 
ATOM   139  CB  CB  . PRO PRO PRO A A 16  16  . 6.061   5.279  -29.887 1.00 22.77 1 . C ? 
ATOM   140  CG  CG  . PRO PRO PRO A A 16  16  . 6.325   6.178  -31.043 1.00 24.30 1 . C ? 
ATOM   141  CD  CD  . PRO PRO PRO A A 16  16  . 7.624   6.860  -30.757 1.00 23.58 1 . C ? 
ATOM   142  C   C   . PRO PRO PRO A A 16  16  . 7.336   4.940  -27.734 1.00 21.29 1 . C ? 
ATOM   143  O   O   . PRO PRO PRO A A 16  16  . 8.384   4.373  -28.038 1.00 22.12 1 . O ? 
ATOM   144  N   N   . LEU LEU LEU A A 17  17  . 6.703   4.736  -26.581 1.00 19.54 1 . N ? 
ATOM   145  CA  CA  . LEU LEU LEU A A 17  17  . 7.153   3.780  -25.578 1.00 19.67 1 . C ? 
ATOM   146  CB  CB  . LEU LEU LEU A A 17  17  . 7.192   4.443  -24.198 1.00 19.93 1 . C ? 
ATOM   147  CG  CG  . LEU LEU LEU A A 17  17  . 7.610   3.574  -23.010 1.00 20.52 1 . C ? 
ATOM   148  CD1 CD1 . LEU LEU LEU A A 17  17  . 9.042   3.079  -23.149 1.00 21.57 1 . C ? 
ATOM   149  CD2 CD2 . LEU LEU LEU A A 17  17  . 7.434   4.327  -21.705 1.00 20.50 1 . C ? 
ATOM   150  C   C   . LEU LEU LEU A A 17  17  . 6.229   2.566  -25.553 1.00 19.43 1 . C ? 
ATOM   151  O   O   . LEU LEU LEU A A 17  17  . 6.681   1.437  -25.721 1.00 21.00 1 . O ? 
ATOM   152  N   N   . GLY GLY GLY A A 18  18  . 4.938   2.794  -25.333 1.00 17.52 1 . N ? 
ATOM   153  CA  CA  . GLY GLY GLY A A 18  18  . 3.972   1.703  -25.252 1.00 17.17 1 . C ? 
ATOM   154  C   C   . GLY GLY GLY A A 18  18  . 2.646   2.199  -24.720 1.00 16.91 1 . C ? 
ATOM   155  O   O   . GLY GLY GLY A A 18  18  . 2.469   3.402  -24.536 1.00 17.57 1 . O ? 
ATOM   156  N   N   . ARG ARG ARG A A 19  19  . 1.728   1.280  -24.465 1.00 16.40 1 . N ? 
ATOM   157  CA  CA  . ARG ARG ARG A A 19  19  . 0.381   1.603  -24.041 1.00 16.73 1 . C ? 
ATOM   158  CB  CB  . ARG ARG ARG A A 19  19  . -0.623  0.915  -24.966 1.00 17.49 1 . C ? 
ATOM   159  CG  CG  . ARG ARG ARG A A 19  19  . -2.076  1.101  -24.581 1.00 18.51 1 . C ? 
ATOM   160  CD  CD  . ARG ARG ARG A A 19  19  . -3.003  0.593  -25.665 1.00 18.78 1 . C ? 
ATOM   161  NE  NE  . ARG ARG ARG A A 19  19  . -3.085  1.523  -26.781 1.00 19.35 1 . N ? 
ATOM   162  CZ  CZ  . ARG ARG ARG A A 19  19  . -3.964  1.459  -27.782 1.00 19.56 1 . C ? 
ATOM   163  NH1 NH1 . ARG ARG ARG A A 19  19  . -3.949  2.397  -28.726 1.00 20.34 1 . N ? 
ATOM   164  NH2 NH2 . ARG ARG ARG A A 19  19  . -4.836  0.464  -27.846 1.00 19.38 1 . N ? 
ATOM   165  C   C   . ARG ARG ARG A A 19  19  . 0.159   1.157  -22.607 1.00 16.86 1 . C ? 
ATOM   166  O   O   . ARG ARG ARG A A 19  19  . 0.590   0.079  -22.217 1.00 16.72 1 . O ? 
ATOM   167  N   N   . VAL VAL VAL A A 20  20  . -0.569  1.984  -21.861 1.00 16.62 1 . N ? 
ATOM   168  CA  CA  . VAL VAL VAL A A 20  20  . -1.086  1.638  -20.537 1.00 16.71 1 . C ? 
ATOM   169  CB  CB  . VAL VAL VAL A A 20  20  . -0.614  2.631  -19.442 1.00 17.25 1 . C ? 
ATOM   170  CG1 CG1 . VAL VAL VAL A A 20  20  . -1.087  2.179  -18.061 1.00 17.37 1 . C ? 
ATOM   171  CG2 CG2 . VAL VAL VAL A A 20  20  . 0.900   2.772  -19.445 1.00 17.63 1 . C ? 
ATOM   172  C   C   . VAL VAL VAL A A 20  20  . -2.598  1.685  -20.654 1.00 16.62 1 . C ? 
ATOM   173  O   O   . VAL VAL VAL A A 20  20  . -3.141  2.654  -21.153 1.00 17.19 1 . O ? 
ATOM   174  N   N   . SER SER SER A A 21  21  . -3.280  0.645  -20.201 1.00 16.70 1 . N ? 
ATOM   175  CA  CA  . SER SER SER A A 21  21  . -4.733  0.703  -20.148 1.00 17.73 1 . C ? 
ATOM   176  CB  CB  . SER SER SER A A 21  21  . -5.362  -0.414 -20.956 1.00 18.85 1 . C ? 
ATOM   177  OG  OG  . SER SER SER A A 21  21  . -5.113  -1.663 -20.369 1.00 20.57 1 . O ? 
ATOM   178  C   C   . SER SER SER A A 21  21  . -5.198  0.642  -18.712 1.00 17.27 1 . C ? 
ATOM   179  O   O   . SER SER SER A A 21  21  . -4.491  0.117  -17.850 1.00 17.33 1 . O ? 
ATOM   180  N   N   . PHE PHE PHE A A 22  22  . -6.394  1.174  -18.465 1.00 16.96 1 . N ? 
ATOM   181  CA  CA  . PHE PHE PHE A A 22  22  . -6.942  1.264  -17.112 1.00 16.83 1 . C ? 
ATOM   182  CB  CB  . PHE PHE PHE A A 22  22  . -6.990  2.718  -16.640 1.00 17.35 1 . C ? 
ATOM   183  CG  CG  . PHE PHE PHE A A 22  22  . -5.690  3.455  -16.766 1.00 17.57 1 . C ? 
ATOM   184  CD1 CD1 . PHE PHE PHE A A 22  22  . -4.759  3.449  -15.733 1.00 16.94 1 . C ? 
ATOM   185  CE1 CE1 . PHE PHE PHE A A 22  22  . -3.556  4.143  -15.849 1.00 17.13 1 . C ? 
ATOM   186  CZ  CZ  . PHE PHE PHE A A 22  22  . -3.284  4.850  -17.003 1.00 17.75 1 . C ? 
ATOM   187  CE2 CE2 . PHE PHE PHE A A 22  22  . -4.209  4.864  -18.038 1.00 17.75 1 . C ? 
ATOM   188  CD2 CD2 . PHE PHE PHE A A 22  22  . -5.405  4.171  -17.910 1.00 17.97 1 . C ? 
ATOM   189  C   C   . PHE PHE PHE A A 22  22  . -8.368  0.754  -17.077 1.00 17.60 1 . C ? 
ATOM   190  O   O   . PHE PHE PHE A A 22  22  . -9.150  1.080  -17.972 1.00 18.59 1 . O ? 
ATOM   191  N   N   . GLU GLU GLU A A 23  23  . -8.712  0.015  -16.027 1.00 17.46 1 . N ? 
ATOM   192  CA  CA  . GLU GLU GLU A A 23  23  . -10.116 -0.221 -15.687 1.00 18.45 1 . C ? 
ATOM   193  CB  CB  . GLU GLU GLU A A 23  23  . -10.291 -1.550 -14.959 1.00 20.19 1 . C ? 
ATOM   194  CG  CG  . GLU GLU GLU A A 23  23  . -11.729 -1.809 -14.516 1.00 21.40 1 . C ? 
ATOM   195  CD  CD  . GLU GLU GLU A A 23  23  . -11.909 -3.083 -13.716 1.00 23.60 1 . C ? 
ATOM   196  OE1 OE1 . GLU GLU GLU A A 23  23  . -10.938 -3.859 -13.551 1.00 25.82 1 . O ? 
ATOM   197  OE2 OE2 . GLU GLU GLU A A 23  23  . -13.046 -3.282 -13.229 1.00 25.10 1 . O ? 
ATOM   198  C   C   . GLU GLU GLU A A 23  23  . -10.549 0.918  -14.779 1.00 17.79 1 . C ? 
ATOM   199  O   O   . GLU GLU GLU A A 23  23  . -9.851  1.222  -13.808 1.00 17.27 1 . O ? 
ATOM   200  N   N   . LEU LEU LEU A A 24  24  . -11.691 1.532  -15.085 1.00 17.14 1 . N ? 
ATOM   201  CA  CA  . LEU LEU LEU A A 24  24  . -12.243 2.616  -14.266 1.00 17.48 1 . C ? 
ATOM   202  CB  CB  . LEU LEU LEU A A 24  24  . -12.702 3.793  -15.129 1.00 17.12 1 . C ? 
ATOM   203  CG  CG  . LEU LEU LEU A A 24  24  . -11.662 4.304  -16.137 1.00 17.45 1 . C ? 
ATOM   204  CD1 CD1 . LEU LEU LEU A A 24  24  . -12.231 5.457  -16.946 1.00 17.72 1 . C ? 
ATOM   205  CD2 CD2 . LEU LEU LEU A A 24  24  . -10.361 4.711  -15.451 1.00 17.76 1 . C ? 
ATOM   206  C   C   . LEU LEU LEU A A 24  24  . -13.412 2.044  -13.489 1.00 17.91 1 . C ? 
ATOM   207  O   O   . LEU LEU LEU A A 24  24  . -14.322 1.442  -14.082 1.00 18.95 1 . O ? 
ATOM   208  N   N   . PHE PHE PHE A A 25  25  . -13.407 2.226  -12.170 1.00 18.25 1 . N ? 
ATOM   209  CA  CA  . PHE PHE PHE A A 25  25  . -14.408 1.602  -11.292 1.00 19.96 1 . C ? 
ATOM   210  CB  CB  . PHE PHE PHE A A 25  25  . -13.835 1.378  -9.884  1.00 20.87 1 . C ? 
ATOM   211  CG  CG  . PHE PHE PHE A A 25  25  . -12.557 0.567  -9.858  1.00 22.36 1 . C ? 
ATOM   212  CD1 CD1 . PHE PHE PHE A A 25  25  . -12.463 -0.650 -10.530 1.00 23.81 1 . C ? 
ATOM   213  CE1 CE1 . PHE PHE PHE A A 25  25  . -11.284 -1.389 -10.500 1.00 25.00 1 . C ? 
ATOM   214  CZ  CZ  . PHE PHE PHE A A 25  25  . -10.192 -0.921 -9.789  1.00 24.48 1 . C ? 
ATOM   215  CE2 CE2 . PHE PHE PHE A A 25  25  . -10.274 0.282  -9.116  1.00 24.45 1 . C ? 
ATOM   216  CD2 CD2 . PHE PHE PHE A A 25  25  . -11.446 1.017  -9.153  1.00 23.73 1 . C ? 
ATOM   217  C   C   . PHE PHE PHE A A 25  25  . -15.695 2.422  -11.243 1.00 19.66 1 . C ? 
ATOM   218  O   O   . PHE PHE PHE A A 25  25  . -16.067 2.958  -10.197 1.00 20.22 1 . O ? 
ATOM   219  N   N   . ALA ALA ALA A A 26  26  . -16.392 2.485  -12.374 1.00 19.78 1 . N ? 
ATOM   220  CA  CA  . ALA ALA ALA A A 26  26  . -17.661 3.208  -12.484 1.00 20.41 1 . C ? 
ATOM   221  CB  CB  . ALA ALA ALA A A 26  26  . -18.133 3.218  -13.926 1.00 20.43 1 . C ? 
ATOM   222  C   C   . ALA ALA ALA A A 26  26  . -18.745 2.608  -11.580 1.00 20.72 1 . C ? 
ATOM   223  O   O   . ALA ALA ALA A A 26  26  . -19.647 3.329  -11.132 1.00 22.42 1 . O ? 
ATOM   224  N   N   . ASP ASP ASP A A 27  27  . -18.636 1.303  -11.323 1.00 22.01 1 . N ? 
ATOM   225  CA  CA  . ASP ASP ASP A A 27  27  . -19.510 0.608  -10.363 1.00 23.94 1 . C ? 
ATOM   226  CB  CB  . ASP ASP ASP A A 27  27  . -19.264 -0.924 -10.392 1.00 25.89 1 . C ? 
ATOM   227  CG  CG  . ASP ASP ASP A A 27  27  . -17.835 -1.330 -9.990  1.00 27.49 1 . C ? 
ATOM   228  OD1 OD1 . ASP ASP ASP A A 27  27  . -16.893 -0.523 -10.125 1.00 27.48 1 . O ? 
ATOM   229  OD2 OD2 . ASP ASP ASP A A 27  27  . -17.646 -2.489 -9.554  1.00 31.47 1 . O ? 
ATOM   230  C   C   . ASP ASP ASP A A 27  27  . -19.434 1.142  -8.923  1.00 25.04 1 . C ? 
ATOM   231  O   O   . ASP ASP ASP A A 27  27  . -20.400 1.014  -8.171  1.00 27.13 1 . O ? 
ATOM   232  N   N   . LYS LYS LYS A A 28  28  . -18.303 1.738  -8.543  1.00 23.08 1 . N ? 
ATOM   233  CA  CA  . LYS LYS LYS A A 28  28  . -18.113 2.276  -7.184  1.00 23.58 1 . C ? 
ATOM   234  CB  CB  . LYS LYS LYS A A 28  28  . -16.914 1.594  -6.533  1.00 26.71 1 . C ? 
ATOM   235  CG  CG  . LYS LYS LYS A A 28  28  . -17.111 0.089  -6.423  1.00 29.42 1 . C ? 
ATOM   236  CD  CD  . LYS LYS LYS A A 28  28  . -16.181 -0.564 -5.421  1.00 32.07 1 . C ? 
ATOM   237  CE  CE  . LYS LYS LYS A A 28  28  . -16.591 -2.006 -5.160  1.00 33.91 1 . C ? 
ATOM   238  NZ  NZ  . LYS LYS LYS A A 28  28  . -16.469 -2.866 -6.369  1.00 35.22 1 . N ? 
ATOM   239  C   C   . LYS LYS LYS A A 28  28  . -17.978 3.794  -7.088  1.00 20.96 1 . C ? 
ATOM   240  O   O   . LYS LYS LYS A A 28  28  . -18.402 4.384  -6.096  1.00 19.50 1 . O ? 
ATOM   241  N   N   . VAL VAL VAL A A 29  29  . -17.385 4.428  -8.099  1.00 19.83 1 . N ? 
ATOM   242  CA  CA  . VAL VAL VAL A A 29  29  . -17.214 5.883  -8.129  1.00 18.67 1 . C ? 
ATOM   243  CB  CB  . VAL VAL VAL A A 29  29  . -15.781 6.334  -7.715  1.00 19.15 1 . C ? 
ATOM   244  CG1 CG1 . VAL VAL VAL A A 29  29  . -15.665 6.385  -6.203  1.00 19.19 1 . C ? 
ATOM   245  CG2 CG2 . VAL VAL VAL A A 29  29  . -14.702 5.452  -8.307  1.00 19.56 1 . C ? 
ATOM   246  C   C   . VAL VAL VAL A A 29  29  . -17.571 6.380  -9.526  1.00 18.23 1 . C ? 
ATOM   247  O   O   . VAL VAL VAL A A 29  29  . -16.693 6.797  -10.288 1.00 17.81 1 . O ? 
ATOM   248  N   N   . PRO PRO PRO A A 30  30  . -18.870 6.330  -9.885  1.00 17.41 1 . N ? 
ATOM   249  CA  CA  . PRO PRO PRO A A 30  30  . -19.262 6.702  -11.251 1.00 17.77 1 . C ? 
ATOM   250  CB  CB  . PRO PRO PRO A A 30  30  . -20.787 6.494  -11.257 1.00 18.20 1 . C ? 
ATOM   251  CG  CG  . PRO PRO PRO A A 30  30  . -21.186 6.439  -9.828  1.00 18.58 1 . C ? 
ATOM   252  CD  CD  . PRO PRO PRO A A 30  30  . -20.024 5.866  -9.090  1.00 18.70 1 . C ? 
ATOM   253  C   C   . PRO PRO PRO A A 30  30  . -18.914 8.137  -11.651 1.00 17.44 1 . C ? 
ATOM   254  O   O   . PRO PRO PRO A A 30  30  . -18.521 8.358  -12.804 1.00 17.48 1 . O ? 
ATOM   255  N   N   . LYS LYS LYS A A 31  31  . -19.066 9.110  -10.758 1.00 17.46 1 . N ? 
ATOM   256  CA  CA  . LYS LYS LYS A A 31  31  . -18.805 10.499 -11.118 1.00 17.42 1 . C ? 
ATOM   257  CB  CB  . LYS LYS LYS A A 31  31  . -19.253 11.472 -10.015 1.00 18.40 1 . C ? 
ATOM   258  CG  CG  . LYS LYS LYS A A 31  31  . -19.252 12.920 -10.445 1.00 19.52 1 . C ? 
ATOM   259  CD  CD  . LYS LYS LYS A A 31  31  . -19.994 13.820 -9.474  1.00 20.30 1 . C ? 
ATOM   260  CE  CE  . LYS LYS LYS A A 31  31  . -19.819 15.281 -9.845  1.00 21.19 1 . C ? 
ATOM   261  NZ  NZ  . LYS LYS LYS A A 31  31  . -20.706 16.161 -9.034  1.00 21.77 1 . N ? 
ATOM   262  C   C   . LYS LYS LYS A A 31  31  . -17.321 10.707 -11.435 1.00 17.10 1 . C ? 
ATOM   263  O   O   . LYS LYS LYS A A 31  31  . -16.973 11.355 -12.424 1.00 16.95 1 . O ? 
ATOM   264  N   N   . THR THR THR A A 32  32  . -16.462 10.128 -10.607 1.00 16.72 1 . N ? 
ATOM   265  CA  CA  . THR THR THR A A 32  32  . -15.018 10.285 -10.758 1.00 16.47 1 . C ? 
ATOM   266  CB  CB  . THR THR THR A A 32  32  . -14.321 9.852  -9.456  1.00 15.78 1 . C ? 
ATOM   267  OG1 OG1 . THR THR THR A A 32  32  . -14.910 10.545 -8.344  1.00 16.31 1 . O ? 
ATOM   268  CG2 CG2 . THR THR THR A A 32  32  . -12.860 10.156 -9.469  1.00 15.78 1 . C ? 
ATOM   269  C   C   . THR THR THR A A 32  32  . -14.517 9.491  -11.971 1.00 16.23 1 . C ? 
ATOM   270  O   O   . THR THR THR A A 32  32  . -13.686 9.971  -12.756 1.00 15.90 1 . O ? 
ATOM   271  N   N   . ALA ALA ALA A A 33  33  . -15.031 8.280  -12.145 1.00 15.80 1 . N ? 
ATOM   272  CA  CA  . ALA ALA ALA A A 33  33  . -14.699 7.484  -13.326 1.00 16.14 1 . C ? 
ATOM   273  CB  CB  . ALA ALA ALA A A 33  33  . -15.342 6.109  -13.249 1.00 16.20 1 . C ? 
ATOM   274  C   C   . ALA ALA ALA A A 33  33  . -15.099 8.180  -14.618 1.00 16.66 1 . C ? 
ATOM   275  O   O   . ALA ALA ALA A A 33  33  . -14.340 8.172  -15.592 1.00 17.05 1 . O ? 
ATOM   276  N   N   . GLU GLU GLU A A 34  34  . -16.287 8.772  -14.641 1.00 16.53 1 . N ? 
ATOM   277  CA  CA  . GLU GLU GLU A A 34  34  . -16.785 9.459  -15.842 1.00 17.10 1 . C ? 
ATOM   278  CB  CB  . GLU GLU GLU A A 34  34  . -18.259 9.867  -15.669 1.00 18.38 1 . C ? 
ATOM   279  CG  CG  . GLU GLU GLU A A 34  34  . -18.886 10.669 -16.810 1.00 19.25 1 . C ? 
ATOM   280  CD  CD  . GLU GLU GLU A A 34  34  . -18.862 9.998  -18.175 1.00 19.94 1 . C ? 
ATOM   281  OE1 OE1 . GLU GLU GLU A A 34  34  . -18.682 8.767  -18.264 1.00 20.73 1 . O ? 
ATOM   282  OE2 OE2 . GLU GLU GLU A A 34  34  . -19.042 10.723 -19.183 1.00 23.13 1 . O ? 
ATOM   283  C   C   . GLU GLU GLU A A 34  34  . -15.917 10.663 -16.224 1.00 16.34 1 . C ? 
ATOM   284  O   O   . GLU GLU GLU A A 34  34  . -15.673 10.898 -17.390 1.00 17.38 1 . O ? 
ATOM   285  N   N   . ASN ASN ASN A A 35  35  . -15.452 11.427 -15.244 1.00 16.17 1 . N ? 
ATOM   286  CA  CA  . ASN ASN ASN A A 35  35  . -14.554 12.545 -15.512 1.00 16.05 1 . C ? 
ATOM   287  CB  CB  . ASN ASN ASN A A 35  35  . -14.198 13.206 -14.177 1.00 15.88 1 . C ? 
ATOM   288  CG  CG  . ASN ASN ASN A A 35  35  . -13.286 14.414 -14.320 1.00 15.80 1 . C ? 
ATOM   289  OD1 OD1 . ASN ASN ASN A A 35  35  . -13.626 15.403 -14.983 1.00 17.00 1 . O ? 
ATOM   290  ND2 ND2 . ASN ASN ASN A A 35  35  . -12.128 14.364 -13.647 1.00 15.58 1 . N ? 
ATOM   291  C   C   . ASN ASN ASN A A 35  35  . -13.287 12.055 -16.225 1.00 16.21 1 . C ? 
ATOM   292  O   O   . ASN ASN ASN A A 35  35  . -12.926 12.571 -17.282 1.00 15.96 1 . O ? 
ATOM   293  N   N   . PHE PHE PHE A A 36  36  . -12.644 11.025 -15.681 1.00 16.14 1 . N ? 
ATOM   294  CA  CA  . PHE PHE PHE A A 36  36  . -11.409 10.509 -16.280 1.00 16.39 1 . C ? 
ATOM   295  CB  CB  . PHE PHE PHE A A 36  36  . -10.786 9.466  -15.369 1.00 15.80 1 . C ? 
ATOM   296  CG  CG  . PHE PHE PHE A A 36  36  . -9.408  9.027  -15.775 1.00 15.91 1 . C ? 
ATOM   297  CD1 CD1 . PHE PHE PHE A A 36  36  . -8.274  9.684  -15.315 1.00 16.27 1 . C ? 
ATOM   298  CE1 CE1 . PHE PHE PHE A A 36  36  . -7.013  9.236  -15.662 1.00 16.28 1 . C ? 
ATOM   299  CZ  CZ  . PHE PHE PHE A A 36  36  . -6.873  8.111  -16.456 1.00 17.11 1 . C ? 
ATOM   300  CE2 CE2 . PHE PHE PHE A A 36  36  . -7.985  7.455  -16.927 1.00 17.14 1 . C ? 
ATOM   301  CD2 CD2 . PHE PHE PHE A A 36  36  . -9.246  7.902  -16.576 1.00 16.79 1 . C ? 
ATOM   302  C   C   . PHE PHE PHE A A 36  36  . -11.683 9.940  -17.680 1.00 15.74 1 . C ? 
ATOM   303  O   O   . PHE PHE PHE A A 36  36  . -10.901 10.156 -18.606 1.00 16.29 1 . O ? 
ATOM   304  N   N   . ARG ARG ARG A A 37  37  . -12.795 9.222  -17.834 1.00 16.03 1 . N ? 
ATOM   305  CA  CA  . ARG ARG ARG A A 37  37  . -13.148 8.629  -19.128 1.00 16.50 1 . C ? 
ATOM   306  CB  CB  . ARG ARG ARG A A 37  37  . -14.433 7.803  -19.009 1.00 16.85 1 . C ? 
ATOM   307  CG  CG  . ARG ARG ARG A A 37  37  . -14.780 6.990  -20.264 1.00 17.69 1 . C ? 
ATOM   308  CD  CD  . ARG ARG ARG A A 37  37  . -16.261 6.622  -20.331 1.00 18.40 1 . C ? 
ATOM   309  NE  NE  . ARG ARG ARG A A 37  37  . -17.094 7.818  -20.441 1.00 19.36 1 . N ? 
ATOM   310  CZ  CZ  . ARG ARG ARG A A 37  37  . -17.236 8.564  -21.539 1.00 19.71 1 . C ? 
ATOM   311  NH1 NH1 . ARG ARG ARG A A 37  37  . -16.652 8.226  -22.689 1.00 20.92 1 . N ? 
ATOM   312  NH2 NH2 . ARG ARG ARG A A 37  37  . -17.975 9.661  -21.494 1.00 20.02 1 . N ? 
ATOM   313  C   C   . ARG ARG ARG A A 37  37  . -13.314 9.713  -20.189 1.00 16.32 1 . C ? 
ATOM   314  O   O   . ARG ARG ARG A A 37  37  . -12.740 9.634  -21.273 1.00 16.29 1 . O ? 
ATOM   315  N   N   . ALA ALA ALA A A 38  38  . -14.088 10.733 -19.867 1.00 16.46 1 . N ? 
ATOM   316  CA  CA  . ALA ALA ALA A A 38  38  . -14.355 11.826 -20.797 1.00 16.52 1 . C ? 
ATOM   317  CB  CB  . ALA ALA ALA A A 38  38  . -15.474 12.702 -20.274 1.00 16.64 1 . C ? 
ATOM   318  C   C   . ALA ALA ALA A A 38  38  . -13.116 12.670 -21.112 1.00 16.01 1 . C ? 
ATOM   319  O   O   . ALA ALA ALA A A 38  38  . -12.934 13.106 -22.256 1.00 16.46 1 . O ? 
ATOM   320  N   N   . LEU LEU LEU A A 39  39  . -12.253 12.878 -20.122 1.00 16.49 1 . N ? 
ATOM   321  CA  CA  . LEU LEU LEU A A 39  39  . -11.001 13.596 -20.364 1.00 16.31 1 . C ? 
ATOM   322  CB  CB  . LEU LEU LEU A A 39  39  . -10.313 13.974 -19.047 1.00 16.05 1 . C ? 
ATOM   323  CG  CG  . LEU LEU LEU A A 39  39  . -11.084 15.005 -18.215 1.00 16.39 1 . C ? 
ATOM   324  CD1 CD1 . LEU LEU LEU A A 39  39  . -10.480 15.093 -16.830 1.00 16.31 1 . C ? 
ATOM   325  CD2 CD2 . LEU LEU LEU A A 39  39  . -11.102 16.380 -18.860 1.00 16.92 1 . C ? 
ATOM   326  C   C   . LEU LEU LEU A A 39  39  . -10.065 12.774 -21.249 1.00 16.51 1 . C ? 
ATOM   327  O   O   . LEU LEU LEU A A 39  39  . -9.255  13.335 -22.009 1.00 17.11 1 . O ? 
ATOM   328  N   N   . SER SER SER A A 40  40  . -10.178 11.452 -21.153 1.00 16.70 1 . N ? 
ATOM   329  CA  CA  . SER SER SER A A 40  40  . -9.382  10.539 -21.985 1.00 17.07 1 . C ? 
ATOM   330  CB  CB  . SER SER SER A A 40  40  . -9.332  9.132  -21.384 1.00 16.78 1 . C ? 
ATOM   331  OG  OG  . SER SER SER A A 40  40  . -8.666  9.159  -20.130 1.00 16.90 1 . O ? 
ATOM   332  C   C   . SER SER SER A A 40  40  . -9.860  10.473 -23.434 1.00 17.50 1 . C ? 
ATOM   333  O   O   . SER SER SER A A 40  40  . -9.040  10.306 -24.343 1.00 19.35 1 . O ? 
ATOM   334  N   N   . THR THR THR A A 41  41  . -11.168 10.590 -23.668 1.00 18.48 1 . N ? 
ATOM   335  CA  CA  . THR THR THR A A 41  41  . -11.681 10.622 -25.050 1.00 18.99 1 . C ? 
ATOM   336  CB  CB  . THR THR THR A A 41  41  . -13.145 10.167 -25.145 1.00 19.62 1 . C ? 
ATOM   337  OG1 OG1 . THR THR THR A A 41  41  . -13.983 11.121 -24.487 1.00 21.09 1 . O ? 
ATOM   338  CG2 CG2 . THR THR THR A A 41  41  . -13.344 8.779  -24.557 1.00 20.03 1 . C ? 
ATOM   339  C   C   . THR THR THR A A 41  41  . -11.605 12.018 -25.665 1.00 19.71 1 . C ? 
ATOM   340  O   O   . THR THR THR A A 41  41  . -11.617 12.151 -26.892 1.00 21.23 1 . O ? 
ATOM   341  N   N   . GLY GLY GLY A A 42  42  . -11.561 13.054 -24.828 1.00 19.76 1 . N ? 
ATOM   342  CA  CA  . GLY GLY GLY A A 42  42  . -11.594 14.441 -25.269 1.00 20.86 1 . C ? 
ATOM   343  C   C   . GLY GLY GLY A A 42  42  . -12.952 14.918 -25.755 1.00 21.84 1 . C ? 
ATOM   344  O   O   . GLY GLY GLY A A 42  42  . -13.047 15.983 -26.388 1.00 22.70 1 . O ? 
ATOM   345  N   N   . GLU GLU GLU A A 43  43  . -14.008 14.165 -25.449 1.00 22.28 1 . N ? 
ATOM   346  CA  CA  . GLU GLU GLU A A 43  43  . -15.337 14.432 -26.029 1.00 22.75 1 . C ? 
ATOM   347  CB  CB  . GLU GLU GLU A A 43  43  . -16.269 13.247 -25.789 1.00 22.94 1 . C ? 
ATOM   348  CG  CG  . GLU GLU GLU A A 43  43  . -16.693 13.036 -24.347 1.00 24.19 1 . C ? 
ATOM   349  CD  CD  . GLU GLU GLU A A 43  43  . -17.290 11.662 -24.141 1.00 24.55 1 . C ? 
ATOM   350  OE1 OE1 . GLU GLU GLU A A 43  43  . -16.599 10.649 -24.387 1.00 25.20 1 . O ? 
ATOM   351  OE2 OE2 . GLU GLU GLU A A 43  43  . -18.459 11.590 -23.719 1.00 25.93 1 . O ? 
ATOM   352  C   C   . GLU GLU GLU A A 43  43  . -16.014 15.738 -25.581 1.00 23.49 1 . C ? 
ATOM   353  O   O   . GLU GLU GLU A A 43  43  . -16.967 16.175 -26.232 1.00 24.73 1 . O ? 
ATOM   354  N   N   . LYS LYS LYS A A 44  44  . -15.547 16.356 -24.494 1.00 23.56 1 . N ? 
ATOM   355  CA  CA  . LYS LYS LYS A A 44  44  . -16.046 17.671 -24.061 1.00 23.63 1 . C ? 
ATOM   356  CB  CB  . LYS LYS LYS A A 44  44  . -15.999 17.811 -22.529 1.00 24.46 1 . C ? 
ATOM   357  CG  CG  . LYS LYS LYS A A 44  44  . -16.618 16.662 -21.747 1.00 26.05 1 . C ? 
ATOM   358  CD  CD  . LYS LYS LYS A A 44  44  . -18.108 16.518 -21.988 1.00 27.83 1 . C ? 
ATOM   359  CE  CE  . LYS LYS LYS A A 44  44  . -18.662 15.426 -21.090 1.00 28.77 1 . C ? 
ATOM   360  NZ  NZ  . LYS LYS LYS A A 44  44  . -20.123 15.228 -21.270 1.00 29.61 1 . N ? 
ATOM   361  C   C   . LYS LYS LYS A A 44  44  . -15.272 18.829 -24.696 1.00 23.21 1 . C ? 
ATOM   362  O   O   . LYS LYS LYS A A 44  44  . -15.585 19.986 -24.440 1.00 24.12 1 . O ? 
ATOM   363  N   N   . GLY GLY GLY A A 45  45  . -14.257 18.523 -25.504 1.00 22.63 1 . N ? 
ATOM   364  CA  CA  . GLY GLY GLY A A 45  45  . -13.448 19.546 -26.172 1.00 22.74 1 . C ? 
ATOM   365  C   C   . GLY GLY GLY A A 45  45  . -12.178 19.917 -25.416 1.00 22.16 1 . C ? 
ATOM   366  O   O   . GLY GLY GLY A A 45  45  . -11.496 20.874 -25.785 1.00 23.95 1 . O ? 
ATOM   367  N   N   . PHE PHE PHE A A 46  46  . -11.856 19.167 -24.356 1.00 20.87 1 . N ? 
ATOM   368  CA  CA  . PHE PHE PHE A A 46  46  . -10.603 19.335 -23.618 1.00 20.35 1 . C ? 
ATOM   369  CB  CB  . PHE PHE PHE A A 46  46  . -10.697 20.459 -22.568 1.00 20.70 1 . C ? 
ATOM   370  CG  CG  . PHE PHE PHE A A 46  46  . -11.883 20.356 -21.634 1.00 21.42 1 . C ? 
ATOM   371  CD1 CD1 . PHE PHE PHE A A 46  46  . -11.802 19.645 -20.437 1.00 21.80 1 . C ? 
ATOM   372  CE1 CE1 . PHE PHE PHE A A 46  46  . -12.891 19.570 -19.575 1.00 22.39 1 . C ? 
ATOM   373  CZ  CZ  . PHE PHE PHE A A 46  46  . -14.077 20.217 -19.893 1.00 22.58 1 . C ? 
ATOM   374  CE2 CE2 . PHE PHE PHE A A 46  46  . -14.175 20.935 -21.074 1.00 22.87 1 . C ? 
ATOM   375  CD2 CD2 . PHE PHE PHE A A 46  46  . -13.084 21.011 -21.931 1.00 22.23 1 . C ? 
ATOM   376  C   C   . PHE PHE PHE A A 46  46  . -10.282 17.995 -22.982 1.00 19.40 1 . C ? 
ATOM   377  O   O   . PHE PHE PHE A A 46  46  . -11.141 17.126 -22.898 1.00 19.47 1 . O ? 
ATOM   378  N   N   . GLY GLY GLY A A 47  47  . -9.043  17.818 -22.558 1.00 18.69 1 . N ? 
ATOM   379  CA  CA  . GLY GLY GLY A A 47  47  . -8.650  16.562 -21.943 1.00 17.62 1 . C ? 
ATOM   380  C   C   . GLY GLY GLY A A 47  47  . -7.165  16.282 -21.987 1.00 15.98 1 . C ? 
ATOM   381  O   O   . GLY GLY GLY A A 47  47  . -6.350  17.162 -22.221 1.00 16.39 1 . O ? 
ATOM   382  N   N   . TYR TYR TYR A A 48  48  . -6.844  15.009 -21.796 1.00 15.90 1 . N ? 
ATOM   383  CA  CA  . TYR TYR TYR A A 48  48  . -5.474  14.565 -21.551 1.00 16.23 1 . C ? 
ATOM   384  CB  CB  . TYR TYR TYR A A 48  48  . -5.505  13.199 -20.848 1.00 15.74 1 . C ? 
ATOM   385  CG  CG  . TYR TYR TYR A A 48  48  . -6.158  13.185 -19.478 1.00 15.45 1 . C ? 
ATOM   386  CD1 CD1 . TYR TYR TYR A A 48  48  . -5.890  14.176 -18.523 1.00 15.22 1 . C ? 
ATOM   387  CE1 CE1 . TYR TYR TYR A A 48  48  . -6.472  14.138 -17.270 1.00 15.04 1 . C ? 
ATOM   388  CZ  CZ  . TYR TYR TYR A A 48  48  . -7.329  13.102 -16.955 1.00 14.82 1 . C ? 
ATOM   389  OH  OH  . TYR TYR TYR A A 48  48  . -7.901  13.053 -15.701 1.00 15.34 1 . O ? 
ATOM   390  CE2 CE2 . TYR TYR TYR A A 48  48  . -7.594  12.100 -17.868 1.00 15.07 1 . C ? 
ATOM   391  CD2 CD2 . TYR TYR TYR A A 48  48  . -7.005  12.148 -19.121 1.00 15.09 1 . C ? 
ATOM   392  C   C   . TYR TYR TYR A A 48  48  . -4.555  14.445 -22.769 1.00 16.15 1 . C ? 
ATOM   393  O   O   . TYR TYR TYR A A 48  48  . -3.340  14.404 -22.595 1.00 16.58 1 . O ? 
ATOM   394  N   N   . LYS LYS LYS A A 49  49  . -5.093  14.334 -23.988 1.00 16.73 1 . N ? 
ATOM   395  CA  CA  . LYS LYS LYS A A 49  49  . -4.236  14.083 -25.148 1.00 17.47 1 . C ? 
ATOM   396  CB  CB  . LYS LYS LYS A A 49  49  . -5.056  13.975 -26.430 1.00 18.38 1 . C ? 
ATOM   397  CG  CG  . LYS LYS LYS A A 49  49  . -4.203  13.631 -27.640 1.00 19.73 1 . C ? 
ATOM   398  CD  CD  . LYS LYS LYS A A 49  49  . -5.038  13.362 -28.880 1.00 21.14 1 . C ? 
ATOM   399  CE  CE  . LYS LYS LYS A A 49  49  . -4.142  13.066 -30.069 1.00 23.53 1 . C ? 
ATOM   400  NZ  NZ  . LYS LYS LYS A A 49  49  . -4.956  12.800 -31.290 1.00 25.16 1 . N ? 
ATOM   401  C   C   . LYS LYS LYS A A 49  49  . -3.182  15.188 -25.281 1.00 17.03 1 . C ? 
ATOM   402  O   O   . LYS LYS LYS A A 49  49  . -3.518  16.369 -25.284 1.00 17.18 1 . O ? 
ATOM   403  N   N   . GLY GLY GLY A A 50  50  . -1.911  14.801 -25.339 1.00 16.39 1 . N ? 
ATOM   404  CA  CA  . GLY GLY GLY A A 50  50  . -0.821  15.751 -25.477 1.00 17.18 1 . C ? 
ATOM   405  C   C   . GLY GLY GLY A A 50  50  . -0.220  16.245 -24.174 1.00 17.15 1 . C ? 
ATOM   406  O   O   . GLY GLY GLY A A 50  50  . 0.823   16.896 -24.204 1.00 18.77 1 . O ? 
ATOM   407  N   N   . SER SER SER A A 51  51  . -0.859  15.950 -23.037 1.00 16.77 1 . N ? 
ATOM   408  CA  CA  . SER SER SER A A 51  51  . -0.374  16.392 -21.723 1.00 16.96 1 . C ? 
ATOM   409  CB  CB  . SER SER SER A A 51  51  . -1.519  16.450 -20.698 1.00 17.44 1 . C ? 
ATOM   410  OG  OG  . SER SER SER A A 51  51  . -2.029  15.173 -20.365 1.00 16.72 1 . O ? 
ATOM   411  C   C   . SER SER SER A A 51  51  . 0.766   15.497 -21.254 1.00 17.07 1 . C ? 
ATOM   412  O   O   . SER SER SER A A 51  51  . 1.076   14.483 -21.902 1.00 17.41 1 . O ? 
ATOM   413  N   N   . CYS CYS CYS A A 52  52  . 1.393   15.864 -20.131 1.00 17.17 1 . N ? 
ATOM   414  CA  CA  A CYS CYS CYS A A 52  52  . 2.581   15.166 -19.643 0.50 17.13 1 . C ? 
ATOM   415  CA  CA  B CYS CYS CYS A A 52  52  . 2.565   15.133 -19.662 0.50 18.51 1 . C ? 
ATOM   416  CB  CB  A CYS CYS CYS A A 52  52  . 3.815   16.068 -19.738 0.50 17.57 1 . C ? 
ATOM   417  CB  CB  B CYS CYS CYS A A 52  52  . 3.843   15.962 -19.887 0.50 20.69 1 . C ? 
ATOM   418  SG  SG  A CYS CYS CYS A A 52  52  . 3.960   17.389 -18.506 0.50 17.54 1 . S ? 
ATOM   419  SG  SG  B CYS CYS CYS A A 52  52  . 4.548   16.843 -18.475 0.50 25.52 1 . S ? 
ATOM   420  C   C   . CYS CYS CYS A A 52  52  . 2.432   14.666 -18.216 1.00 16.85 1 . C ? 
ATOM   421  O   O   . CYS CYS CYS A A 52  52  . 1.517   15.081 -17.480 1.00 16.87 1 . O ? 
ATOM   422  N   N   . PHE PHE PHE A A 53  53  . 3.313   13.752 -17.848 1.00 15.96 1 . N ? 
ATOM   423  CA  CA  . PHE PHE PHE A A 53  53  . 3.484   13.342 -16.462 1.00 15.94 1 . C ? 
ATOM   424  CB  CB  . PHE PHE PHE A A 53  53  . 3.861   11.861 -16.370 1.00 16.24 1 . C ? 
ATOM   425  CG  CG  . PHE PHE PHE A A 53  53  . 2.698   10.944 -16.555 1.00 16.62 1 . C ? 
ATOM   426  CD1 CD1 . PHE PHE PHE A A 53  53  . 2.268   10.608 -17.829 1.00 17.53 1 . C ? 
ATOM   427  CE1 CE1 . PHE PHE PHE A A 53  53  . 1.175   9.783  -18.002 1.00 18.06 1 . C ? 
ATOM   428  CZ  CZ  . PHE PHE PHE A A 53  53  . 0.496   9.289  -16.908 1.00 17.49 1 . C ? 
ATOM   429  CE2 CE2 . PHE PHE PHE A A 53  53  . 0.908   9.629  -15.628 1.00 17.67 1 . C ? 
ATOM   430  CD2 CD2 . PHE PHE PHE A A 53  53  . 1.995   10.463 -15.458 1.00 17.71 1 . C ? 
ATOM   431  C   C   . PHE PHE PHE A A 53  53  . 4.555   14.262 -15.893 1.00 16.96 1 . C ? 
ATOM   432  O   O   . PHE PHE PHE A A 53  53  . 5.744   14.064 -16.130 1.00 17.59 1 . O ? 
ATOM   433  N   N   . HIS HIS HIS A A 54  54  . 4.128   15.286 -15.174 1.00 16.89 1 . N ? 
ATOM   434  CA  CA  . HIS HIS HIS A A 54  54  . 5.025   16.343 -14.713 1.00 17.80 1 . C ? 
ATOM   435  CB  CB  . HIS HIS HIS A A 54  54  . 4.245   17.634 -14.494 1.00 18.48 1 . C ? 
ATOM   436  CG  CG  . HIS HIS HIS A A 54  54  . 3.207   17.524 -13.430 1.00 18.22 1 . C ? 
ATOM   437  ND1 ND1 . HIS HIS HIS A A 54  54  . 1.932   17.065 -13.680 1.00 18.68 1 . N ? 
ATOM   438  CE1 CE1 . HIS HIS HIS A A 54  54  . 1.249   17.045 -12.551 1.00 18.81 1 . C ? 
ATOM   439  NE2 NE2 . HIS HIS HIS A A 54  54  . 2.035   17.463 -11.577 1.00 19.47 1 . N ? 
ATOM   440  CD2 CD2 . HIS HIS HIS A A 54  54  . 3.261   17.782 -12.103 1.00 18.82 1 . C ? 
ATOM   441  C   C   . HIS HIS HIS A A 54  54  . 5.789   15.998 -13.436 1.00 18.03 1 . C ? 
ATOM   442  O   O   . HIS HIS HIS A A 54  54  . 6.808   16.645 -13.159 1.00 18.04 1 . O ? 
ATOM   443  N   N   . ARG ARG ARG A A 55  55  . 5.303   15.017 -12.683 1.00 16.52 1 . N ? 
ATOM   444  CA  CA  . ARG ARG ARG A A 55  55  . 5.947   14.604 -11.442 1.00 16.57 1 . C ? 
ATOM   445  CB  CB  . ARG ARG ARG A A 55  55  . 5.214   15.193 -10.236 1.00 18.14 1 . C ? 
ATOM   446  CG  CG  . ARG ARG ARG A A 55  55  . 5.903   14.936 -8.905  1.00 19.55 1 . C ? 
ATOM   447  CD  CD  . ARG ARG ARG A A 55  55  . 5.357   15.845 -7.816  1.00 20.57 1 . C ? 
ATOM   448  NE  NE  . ARG ARG ARG A A 55  55  . 4.071   15.377 -7.307  1.00 22.10 1 . N ? 
ATOM   449  CZ  CZ  . ARG ARG ARG A A 55  55  . 3.862   14.984 -6.055  1.00 22.02 1 . C ? 
ATOM   450  NH1 NH1 . ARG ARG ARG A A 55  55  . 4.856   15.001 -5.177  1.00 23.11 1 . N ? 
ATOM   451  NH2 NH2 . ARG ARG ARG A A 55  55  . 2.659   14.573 -5.679  1.00 22.58 1 . N ? 
ATOM   452  C   C   . ARG ARG ARG A A 55  55  . 6.000   13.084 -11.333 1.00 15.76 1 . C ? 
ATOM   453  O   O   . ARG ARG ARG A A 55  55  . 4.968   12.422 -11.223 1.00 17.19 1 . O ? 
ATOM   454  N   N   . ILE ILE ILE A A 56  56  . 7.211   12.539 -11.364 1.00 14.89 1 . N ? 
ATOM   455  CA  CA  . ILE ILE ILE A A 56  56  . 7.415   11.103 -11.272 1.00 15.06 1 . C ? 
ATOM   456  CB  CB  . ILE ILE ILE A A 56  56  . 7.869   10.522 -12.633 1.00 14.71 1 . C ? 
ATOM   457  CG1 CG1 . ILE ILE ILE A A 56  56  . 6.789   10.727 -13.713 1.00 15.05 1 . C ? 
ATOM   458  CD1 CD1 . ILE ILE ILE A A 56  56  . 7.114   10.104 -15.058 1.00 16.40 1 . C ? 
ATOM   459  CG2 CG2 . ILE ILE ILE A A 56  56  . 8.188   9.039  -12.520 1.00 15.17 1 . C ? 
ATOM   460  C   C   . ILE ILE ILE A A 56  56  . 8.457   10.831 -10.206 1.00 14.89 1 . C ? 
ATOM   461  O   O   . ILE ILE ILE A A 56  56  . 9.596   11.276 -10.349 1.00 15.37 1 . O ? 
ATOM   462  N   N   . ILE ILE ILE A A 57  57  . 8.067   10.104 -9.160  1.00 15.37 1 . N ? 
ATOM   463  CA  CA  . ILE ILE ILE A A 57  57  . 8.952   9.802  -8.033  1.00 15.55 1 . C ? 
ATOM   464  CB  CB  . ILE ILE ILE A A 57  57  . 8.414   10.401 -6.711  1.00 16.05 1 . C ? 
ATOM   465  CG1 CG1 . ILE ILE ILE A A 57  57  . 8.366   11.928 -6.798  1.00 16.65 1 . C ? 
ATOM   466  CD1 CD1 . ILE ILE ILE A A 57  57  . 7.602   12.607 -5.675  1.00 17.23 1 . C ? 
ATOM   467  CG2 CG2 . ILE ILE ILE A A 57  57  . 9.267   9.985  -5.518  1.00 16.84 1 . C ? 
ATOM   468  C   C   . ILE ILE ILE A A 57  57  . 9.031   8.276  -7.953  1.00 16.23 1 . C ? 
ATOM   469  O   O   . ILE ILE ILE A A 57  57  . 8.053   7.622  -7.551  1.00 16.23 1 . O ? 
ATOM   470  N   N   . PRO PRO PRO A A 58  58  . 10.187  7.689  -8.337  1.00 16.61 1 . N ? 
ATOM   471  CA  CA  . PRO PRO PRO A A 58  58  . 10.344  6.238  -8.252  1.00 17.78 1 . C ? 
ATOM   472  CB  CB  . PRO PRO PRO A A 58  58  . 11.811  6.018  -8.660  1.00 18.59 1 . C ? 
ATOM   473  CG  CG  . PRO PRO PRO A A 58  58  . 12.118  7.174  -9.529  1.00 18.33 1 . C ? 
ATOM   474  CD  CD  . PRO PRO PRO A A 58  58  . 11.380  8.329  -8.932  1.00 17.58 1 . C ? 
ATOM   475  C   C   . PRO PRO PRO A A 58  58  . 10.056  5.721  -6.844  1.00 18.07 1 . C ? 
ATOM   476  O   O   . PRO PRO PRO A A 58  58  . 10.445  6.345  -5.851  1.00 18.96 1 . O ? 
ATOM   477  N   N   . GLY GLY GLY A A 59  59  . 9.359   4.601  -6.765  1.00 17.64 1 . N ? 
ATOM   478  CA  CA  . GLY GLY GLY A A 59  59  . 8.970   4.045  -5.478  1.00 17.68 1 . C ? 
ATOM   479  C   C   . GLY GLY GLY A A 59  59  . 7.808   4.770  -4.815  1.00 17.93 1 . C ? 
ATOM   480  O   O   . GLY GLY GLY A A 59  59  . 7.576   4.572  -3.619  1.00 18.65 1 . O ? 
ATOM   481  N   N   . PHE PHE PHE A A 60  60  . 7.069   5.592  -5.566  1.00 16.97 1 . N ? 
ATOM   482  CA  CA  . PHE PHE PHE A A 60  60  . 5.915   6.320  -5.025  1.00 16.57 1 . C ? 
ATOM   483  CB  CB  . PHE PHE PHE A A 60  60  . 6.359   7.711  -4.519  1.00 16.39 1 . C ? 
ATOM   484  CG  CG  . PHE PHE PHE A A 60  60  . 5.261   8.571  -3.930  1.00 16.13 1 . C ? 
ATOM   485  CD1 CD1 . PHE PHE PHE A A 60  60  . 4.041   8.050  -3.493  1.00 16.48 1 . C ? 
ATOM   486  CE1 CE1 . PHE PHE PHE A A 60  60  . 3.067   8.877  -2.953  1.00 16.96 1 . C ? 
ATOM   487  CZ  CZ  . PHE PHE PHE A A 60  60  . 3.296   10.224 -2.839  1.00 16.70 1 . C ? 
ATOM   488  CE2 CE2 . PHE PHE PHE A A 60  60  . 4.502   10.753 -3.244  1.00 16.31 1 . C ? 
ATOM   489  CD2 CD2 . PHE PHE PHE A A 60  60  . 5.473   9.931  -3.794  1.00 16.32 1 . C ? 
ATOM   490  C   C   . PHE PHE PHE A A 60  60  . 4.791   6.371  -6.056  1.00 16.39 1 . C ? 
ATOM   491  O   O   . PHE PHE PHE A A 60  60  . 3.855   5.569  -5.975  1.00 16.70 1 . O ? 
ATOM   492  N   N   . MET MET MET A A 61  61  . 4.904   7.263  -7.035  1.00 15.84 1 . N ? 
ATOM   493  CA  CA  . MET MET MET A A 61  61  . 3.838   7.419  -8.024  1.00 16.24 1 . C ? 
ATOM   494  CB  CB  . MET MET MET A A 61  61  . 2.577   8.012  -7.367  1.00 17.05 1 . C ? 
ATOM   495  CG  CG  . MET MET MET A A 61  61  . 2.771   9.366  -6.722  1.00 17.99 1 . C ? 
ATOM   496  SD  SD  . MET MET MET A A 61  61  . 2.689   10.739 -7.887  1.00 18.06 1 . S ? 
ATOM   497  CE  CE  . MET MET MET A A 61  61  . 4.146   11.676 -7.425  1.00 19.12 1 . C ? 
ATOM   498  C   C   . MET MET MET A A 61  61  . 4.277   8.262  -9.217  1.00 15.85 1 . C ? 
ATOM   499  O   O   . MET MET MET A A 61  61  . 5.325   8.924  -9.196  1.00 15.98 1 . O ? 
ATOM   500  N   N   . CYS CYS CYS A A 62  62  . 3.446   8.207  -10.259 1.00 15.79 1 . N ? 
ATOM   501  CA  CA  . CYS CYS CYS A A 62  62  . 3.560   9.039  -11.462 1.00 16.14 1 . C ? 
ATOM   502  CB  CB  . CYS CYS CYS A A 62  62  . 3.595   8.181  -12.734 1.00 16.86 1 . C ? 
ATOM   503  SG  SG  . CYS CYS CYS A A 62  62  . 4.918   6.952  -12.834 1.00 18.81 1 . S ? 
ATOM   504  C   C   . CYS CYS CYS A A 62  62  . 2.314   9.921  -11.525 1.00 15.26 1 . C ? 
ATOM   505  O   O   . CYS CYS CYS A A 62  62  . 1.194   9.402  -11.557 1.00 15.64 1 . O ? 
ATOM   506  N   N   . GLN GLN GLN A A 63  63  . 2.496   11.236 -11.584 1.00 14.55 1 . N ? 
ATOM   507  CA  CA  . GLN GLN GLN A A 63  63  . 1.373   12.193 -11.589 1.00 15.30 1 . C ? 
ATOM   508  CB  CB  . GLN GLN GLN A A 63  63  . 1.504   13.175 -10.420 1.00 15.82 1 . C ? 
ATOM   509  CG  CG  . GLN GLN GLN A A 63  63  . 0.303   14.099 -10.225 1.00 16.27 1 . C ? 
ATOM   510  CD  CD  . GLN GLN GLN A A 63  63  . 0.350   14.864 -8.911  1.00 17.13 1 . C ? 
ATOM   511  OE1 OE1 . GLN GLN GLN A A 63  63  . 0.956   14.412 -7.940  1.00 20.46 1 . O ? 
ATOM   512  NE2 NE2 . GLN GLN GLN A A 63  63  . -0.296  16.026 -8.874  1.00 17.20 1 . N ? 
ATOM   513  C   C   . GLN GLN GLN A A 63  63  . 1.299   12.950 -12.906 1.00 14.75 1 . C ? 
ATOM   514  O   O   . GLN GLN GLN A A 63  63  . 2.314   13.435 -13.416 1.00 15.36 1 . O ? 
ATOM   515  N   N   . GLY GLY GLY A A 64  64  . 0.078   13.099 -13.406 1.00 14.02 1 . N ? 
ATOM   516  CA  CA  . GLY GLY GLY A A 64  64  . -0.179  13.822 -14.655 1.00 14.14 1 . C ? 
ATOM   517  C   C   . GLY GLY GLY A A 64  64  . -1.531  14.501 -14.637 1.00 13.98 1 . C ? 
ATOM   518  O   O   . GLY GLY GLY A A 64  64  . -2.136  14.707 -13.571 1.00 15.34 1 . O ? 
ATOM   519  N   N   . GLY GLY GLY A A 65  65  . -1.993  14.869 -15.828 1.00 14.67 1 . N ? 
ATOM   520  CA  CA  . GLY GLY GLY A A 65  65  . -3.329  15.400 -16.029 1.00 14.69 1 . C ? 
ATOM   521  C   C   . GLY GLY GLY A A 65  65  . -3.489  16.912 -15.973 1.00 14.55 1 . C ? 
ATOM   522  O   O   . GLY GLY GLY A A 65  65  . -4.622  17.400 -16.043 1.00 15.96 1 . O ? 
ATOM   523  N   N   . ASP ASP ASP A A 66  66  . -2.399  17.664 -15.829 1.00 14.24 1 . N ? 
ATOM   524  CA  CA  . ASP ASP ASP A A 66  66  . -2.491  19.123 -15.815 1.00 14.67 1 . C ? 
ATOM   525  CB  CB  . ASP ASP ASP A A 66  66  . -1.432  19.738 -14.904 1.00 15.04 1 . C ? 
ATOM   526  CG  CG  . ASP ASP ASP A A 66  66  . -1.520  21.250 -14.832 1.00 15.53 1 . C ? 
ATOM   527  OD1 OD1 . ASP ASP ASP A A 66  66  . -2.404  21.845 -15.500 1.00 16.54 1 . O ? 
ATOM   528  OD2 OD2 . ASP ASP ASP A A 66  66  . -0.691  21.836 -14.106 1.00 15.94 1 . O ? 
ATOM   529  C   C   . ASP ASP ASP A A 66  66  . -2.357  19.671 -17.227 1.00 15.01 1 . C ? 
ATOM   530  O   O   . ASP ASP ASP A A 66  66  . -1.267  20.039 -17.661 1.00 16.39 1 . O ? 
ATOM   531  N   N   . PHE PHE PHE A A 67  67  . -3.480  19.737 -17.921 1.00 15.53 1 . N ? 
ATOM   532  CA  CA  . PHE PHE PHE A A 67  67  . -3.484  20.176 -19.311 1.00 15.67 1 . C ? 
ATOM   533  CB  CB  . PHE PHE PHE A A 67  67  . -4.498  19.374 -20.145 1.00 17.00 1 . C ? 
ATOM   534  CG  CG  . PHE PHE PHE A A 67  67  . -5.906  19.418 -19.626 1.00 17.42 1 . C ? 
ATOM   535  CD1 CD1 . PHE PHE PHE A A 67  67  . -6.734  20.497 -19.896 1.00 17.99 1 . C ? 
ATOM   536  CE1 CE1 . PHE PHE PHE A A 67  67  . -8.031  20.535 -19.413 1.00 18.02 1 . C ? 
ATOM   537  CZ  CZ  . PHE PHE PHE A A 67  67  . -8.522  19.467 -18.678 1.00 18.60 1 . C ? 
ATOM   538  CE2 CE2 . PHE PHE PHE A A 67  67  . -7.715  18.379 -18.425 1.00 18.37 1 . C ? 
ATOM   539  CD2 CD2 . PHE PHE PHE A A 67  67  . -6.422  18.356 -18.895 1.00 17.95 1 . C ? 
ATOM   540  C   C   . PHE PHE PHE A A 67  67  . -3.672  21.695 -19.475 1.00 16.20 1 . C ? 
ATOM   541  O   O   . PHE PHE PHE A A 67  67  . -3.672  22.179 -20.612 1.00 16.77 1 . O ? 
ATOM   542  N   N   . THR THR THR A A 68  68  . -3.825  22.455 -18.389 1.00 16.16 1 . N ? 
ATOM   543  CA  CA  . THR THR THR A A 68  68  . -3.948  23.915 -18.501 1.00 17.00 1 . C ? 
ATOM   544  CB  CB  . THR THR THR A A 68  68  . -5.151  24.481 -17.727 1.00 17.90 1 . C ? 
ATOM   545  OG1 OG1 . THR THR THR A A 68  68  . -4.956  24.308 -16.326 1.00 17.59 1 . O ? 
ATOM   546  CG2 CG2 . THR THR THR A A 68  68  . -6.438  23.823 -18.145 1.00 17.86 1 . C ? 
ATOM   547  C   C   . THR THR THR A A 68  68  . -2.694  24.678 -18.090 1.00 17.03 1 . C ? 
ATOM   548  O   O   . THR THR THR A A 68  68  . -2.477  25.781 -18.606 1.00 17.50 1 . O ? 
ATOM   549  N   N   . ARG ARG ARG A A 69  69  . -1.909  24.158 -17.136 1.00 16.42 1 . N ? 
ATOM   550  CA  CA  A ARG ARG ARG A A 69  69  . -0.677  24.819 -16.693 0.50 16.80 1 . C ? 
ATOM   551  CA  CA  B ARG ARG ARG A A 69  69  . -0.668  24.819 -16.708 0.50 16.97 1 . C ? 
ATOM   552  CB  CB  A ARG ARG ARG A A 69  69  . -0.844  25.328 -15.258 0.50 17.13 1 . C ? 
ATOM   553  CB  CB  B ARG ARG ARG A A 69  69  . -0.821  25.371 -15.288 0.50 17.55 1 . C ? 
ATOM   554  CG  CG  A ARG ARG ARG A A 69  69  . -1.982  26.337 -15.139 0.50 17.70 1 . C ? 
ATOM   555  CG  CG  B ARG ARG ARG A A 69  69  . -1.916  26.422 -15.240 0.50 18.33 1 . C ? 
ATOM   556  CD  CD  A ARG ARG ARG A A 69  69  . -2.038  27.045 -13.793 0.50 18.06 1 . C ? 
ATOM   557  CD  CD  B ARG ARG ARG A A 69  69  . -1.958  27.279 -13.988 0.50 19.05 1 . C ? 
ATOM   558  NE  NE  A ARG ARG ARG A A 69  69  . -0.773  27.703 -13.493 0.50 18.12 1 . N ? 
ATOM   559  NE  NE  B ARG ARG ARG A A 69  69  . -3.106  28.175 -14.083 0.50 19.65 1 . N ? 
ATOM   560  CZ  CZ  A ARG ARG ARG A A 69  69  . -0.325  28.794 -14.109 0.50 19.20 1 . C ? 
ATOM   561  CZ  CZ  B ARG ARG ARG A A 69  69  . -3.099  29.335 -14.736 0.50 19.71 1 . C ? 
ATOM   562  NH1 NH1 A ARG ARG ARG A A 69  69  . -1.050  29.371 -15.055 0.50 19.65 1 . N ? 
ATOM   563  NH1 NH1 B ARG ARG ARG A A 69  69  . -1.996  29.765 -15.330 0.50 20.48 1 . N ? 
ATOM   564  NH2 NH2 A ARG ARG ARG A A 69  69  . 0.846   29.307 -13.778 0.50 19.53 1 . N ? 
ATOM   565  NH2 NH2 B ARG ARG ARG A A 69  69  . -4.199  30.073 -14.783 0.50 19.90 1 . N ? 
ATOM   566  C   C   . ARG ARG ARG A A 69  69  . 0.576   23.950 -16.827 1.00 16.33 1 . C ? 
ATOM   567  O   O   . ARG ARG ARG A A 69  69  . 1.689   24.455 -16.687 1.00 16.24 1 . O ? 
ATOM   568  N   N   . HIS HIS HIS A A 70  70  . 0.405   22.649 -17.108 1.00 16.39 1 . N ? 
ATOM   569  CA  CA  . HIS HIS HIS A A 70  70  . 1.501   21.755 -17.523 1.00 17.26 1 . C ? 
ATOM   570  CB  CB  . HIS HIS HIS A A 70  70  . 2.151   22.291 -18.811 1.00 17.31 1 . C ? 
ATOM   571  CG  CG  . HIS HIS HIS A A 70  70  . 1.204   23.066 -19.676 1.00 16.99 1 . C ? 
ATOM   572  ND1 ND1 . HIS HIS HIS A A 70  70  . 0.079   22.507 -20.243 1.00 16.95 1 . N ? 
ATOM   573  CE1 CE1 . HIS HIS HIS A A 70  70  . -0.591  23.439 -20.902 1.00 17.56 1 . C ? 
ATOM   574  NE2 NE2 . HIS HIS HIS A A 70  70  . 0.046   24.588 -20.758 1.00 17.55 1 . N ? 
ATOM   575  CD2 CD2 . HIS HIS HIS A A 70  70  . 1.161   24.386 -19.981 1.00 16.91 1 . C ? 
ATOM   576  C   C   . HIS HIS HIS A A 70  70  . 2.555   21.479 -16.459 1.00 17.63 1 . C ? 
ATOM   577  O   O   . HIS HIS HIS A A 70  70  . 3.645   21.001 -16.776 1.00 19.25 1 . O ? 
ATOM   578  N   N   . ASN ASN ASN A A 71  71  . 2.241   21.773 -15.199 1.00 17.55 1 . N ? 
ATOM   579  CA  CA  . ASN ASN ASN A A 71  71  . 3.247   21.710 -14.138 1.00 17.77 1 . C ? 
ATOM   580  CB  CB  . ASN ASN ASN A A 71  71  . 3.948   23.078 -14.036 1.00 18.22 1 . C ? 
ATOM   581  CG  CG  . ASN ASN ASN A A 71  71  . 3.034   24.185 -13.533 1.00 18.45 1 . C ? 
ATOM   582  OD1 OD1 . ASN ASN ASN A A 71  71  . 1.856   23.972 -13.257 1.00 17.66 1 . O ? 
ATOM   583  ND2 ND2 . ASN ASN ASN A A 71  71  . 3.592   25.385 -13.399 1.00 20.43 1 . N ? 
ATOM   584  C   C   . ASN ASN ASN A A 71  71  . 2.750   21.255 -12.760 1.00 17.78 1 . C ? 
ATOM   585  O   O   . ASN ASN ASN A A 71  71  . 3.514   21.305 -11.805 1.00 19.04 1 . O ? 
ATOM   586  N   N   . GLY GLY GLY A A 72  72  . 1.494   20.825 -12.656 1.00 17.50 1 . N ? 
ATOM   587  CA  CA  . GLY GLY GLY A A 72  72  . 0.918   20.434 -11.387 1.00 17.80 1 . C ? 
ATOM   588  C   C   . GLY GLY GLY A A 72  72  . 0.133   21.496 -10.660 1.00 17.83 1 . C ? 
ATOM   589  O   O   . GLY GLY GLY A A 72  72  . -0.317  21.248 -9.548  1.00 19.25 1 . O ? 
ATOM   590  N   N   . THR THR THR A A 73  73  . -0.054  22.678 -11.253 1.00 17.91 1 . N ? 
ATOM   591  CA  CA  . THR THR THR A A 73  73  . -0.855  23.742 -10.622 1.00 18.50 1 . C ? 
ATOM   592  CB  CB  . THR THR THR A A 73  73  . -0.121  25.094 -10.636 1.00 18.86 1 . C ? 
ATOM   593  OG1 OG1 . THR THR THR A A 73  73  . 0.081   25.522 -11.991 1.00 18.93 1 . O ? 
ATOM   594  CG2 CG2 . THR THR THR A A 73  73  . 1.215   24.987 -9.929  1.00 19.17 1 . C ? 
ATOM   595  C   C   . THR THR THR A A 73  73  . -2.229  23.943 -11.262 1.00 18.46 1 . C ? 
ATOM   596  O   O   . THR THR THR A A 73  73  . -3.022  24.709 -10.736 1.00 20.59 1 . O ? 
ATOM   597  N   N   . GLY GLY GLY A A 74  74  . -2.524  23.254 -12.364 1.00 16.95 1 . N ? 
ATOM   598  CA  CA  . GLY GLY GLY A A 74  74  . -3.765  23.479 -13.117 1.00 16.86 1 . C ? 
ATOM   599  C   C   . GLY GLY GLY A A 74  74  . -4.626  22.249 -13.329 1.00 17.42 1 . C ? 
ATOM   600  O   O   . GLY GLY GLY A A 74  74  . -4.579  21.302 -12.539 1.00 17.64 1 . O ? 
ATOM   601  N   N   . GLY GLY GLY A A 75  75  . -5.385  22.269 -14.424 1.00 17.68 1 . N ? 
ATOM   602  CA  CA  . GLY GLY GLY A A 75  75  . -6.361  21.239 -14.731 1.00 18.21 1 . C ? 
ATOM   603  C   C   . GLY GLY GLY A A 75  75  . -7.770  21.655 -14.367 1.00 18.96 1 . C ? 
ATOM   604  O   O   . GLY GLY GLY A A 75  75  . -7.978  22.581 -13.586 1.00 20.17 1 . O ? 
ATOM   605  N   N   . LYS LYS LYS A A 76  76  . -8.736  20.975 -14.962 1.00 18.19 1 . N ? 
ATOM   606  CA  CA  . LYS LYS LYS A A 76  76  . -10.151 21.203 -14.668 1.00 18.50 1 . C ? 
ATOM   607  CB  CB  . LYS LYS LYS A A 76  76  . -10.715 22.396 -15.454 1.00 19.56 1 . C ? 
ATOM   608  CG  CG  . LYS LYS LYS A A 76  76  . -10.780 22.202 -16.962 1.00 20.43 1 . C ? 
ATOM   609  CD  CD  . LYS LYS LYS A A 76  76  . -11.283 23.456 -17.655 1.00 21.99 1 . C ? 
ATOM   610  CE  CE  . LYS LYS LYS A A 76  76  . -11.433 23.199 -19.142 1.00 22.79 1 . C ? 
ATOM   611  NZ  NZ  . LYS LYS LYS A A 76  76  . -11.908 24.385 -19.915 1.00 23.83 1 . N ? 
ATOM   612  C   C   . LYS LYS LYS A A 76  76  . -10.932 19.947 -14.984 1.00 17.39 1 . C ? 
ATOM   613  O   O   . LYS LYS LYS A A 76  76  . -10.523 19.154 -15.825 1.00 17.32 1 . O ? 
ATOM   614  N   N   . SER SER SER A A 77  77  . -12.049 19.767 -14.299 1.00 17.54 1 . N ? 
ATOM   615  CA  CA  . SER SER SER A A 77  77  . -12.903 18.609 -14.518 1.00 17.29 1 . C ? 
ATOM   616  CB  CB  . SER SER SER A A 77  77  . -13.569 18.198 -13.205 1.00 17.23 1 . C ? 
ATOM   617  OG  OG  . SER SER SER A A 77  77  . -14.764 18.934 -12.951 1.00 17.73 1 . O ? 
ATOM   618  C   C   . SER SER SER A A 77  77  . -13.958 18.892 -15.590 1.00 17.91 1 . C ? 
ATOM   619  O   O   . SER SER SER A A 77  77  . -14.140 20.037 -16.010 1.00 18.49 1 . O ? 
ATOM   620  N   N   . ILE ILE ILE A A 78  78  . -14.703 17.855 -15.963 1.00 17.87 1 . N ? 
ATOM   621  CA  CA  . ILE ILE ILE A A 78  78  . -15.852 18.021 -16.858 1.00 18.62 1 . C ? 
ATOM   622  CB  CB  . ILE ILE ILE A A 78  78  . -16.261 16.683 -17.520 1.00 19.01 1 . C ? 
ATOM   623  CG1 CG1 . ILE ILE ILE A A 78  78  . -16.815 15.660 -16.496 1.00 19.45 1 . C ? 
ATOM   624  CD1 CD1 . ILE ILE ILE A A 78  78  . -17.476 14.463 -17.145 1.00 19.52 1 . C ? 
ATOM   625  CG2 CG2 . ILE ILE ILE A A 78  78  . -15.100 16.121 -18.331 1.00 19.56 1 . C ? 
ATOM   626  C   C   . ILE ILE ILE A A 78  78  . -17.066 18.644 -16.150 1.00 19.85 1 . C ? 
ATOM   627  O   O   . ILE ILE ILE A A 78  78  . -18.065 18.920 -16.805 1.00 21.46 1 . O ? 
ATOM   628  N   N   . TYR TYR TYR A A 79  79  . -16.999 18.827 -14.829 1.00 20.03 1 . N ? 
ATOM   629  CA  CA  . TYR TYR TYR A A 79  79  . -18.097 19.378 -14.020 1.00 20.65 1 . C ? 
ATOM   630  CB  CB  . TYR TYR TYR A A 79  79  . -18.288 18.523 -12.768 1.00 20.24 1 . C ? 
ATOM   631  CG  CG  . TYR TYR TYR A A 79  79  . -18.370 17.052 -13.039 1.00 19.47 1 . C ? 
ATOM   632  CD1 CD1 . TYR TYR TYR A A 79  79  . -19.400 16.520 -13.822 1.00 19.35 1 . C ? 
ATOM   633  CE1 CE1 . TYR TYR TYR A A 79  79  . -19.481 15.161 -14.066 1.00 19.22 1 . C ? 
ATOM   634  CZ  CZ  . TYR TYR TYR A A 79  79  . -18.516 14.311 -13.548 1.00 18.70 1 . C ? 
ATOM   635  OH  OH  . TYR TYR TYR A A 79  79  . -18.593 12.975 -13.810 1.00 18.49 1 . O ? 
ATOM   636  CE2 CE2 . TYR TYR TYR A A 79  79  . -17.481 14.818 -12.777 1.00 18.58 1 . C ? 
ATOM   637  CD2 CD2 . TYR TYR TYR A A 79  79  . -17.412 16.172 -12.527 1.00 18.61 1 . C ? 
ATOM   638  C   C   . TYR TYR TYR A A 79  79  . -17.832 20.813 -13.571 1.00 22.63 1 . C ? 
ATOM   639  O   O   . TYR TYR TYR A A 79  79  . -18.606 21.360 -12.779 1.00 26.34 1 . O ? 
ATOM   640  N   N   . GLY GLY GLY A A 80  80  . -16.741 21.410 -14.053 1.00 22.04 1 . N ? 
ATOM   641  CA  CA  . GLY GLY GLY A A 80  80  . -16.289 22.720 -13.601 1.00 22.35 1 . C ? 
ATOM   642  C   C   . GLY GLY GLY A A 80  80  . -14.851 22.628 -13.138 1.00 21.95 1 . C ? 
ATOM   643  O   O   . GLY GLY GLY A A 80  80  . -14.212 21.567 -13.231 1.00 21.40 1 . O ? 
ATOM   644  N   N   . GLU GLU GLU A A 81  81  . -14.322 23.727 -12.618 1.00 22.27 1 . N ? 
ATOM   645  CA  CA  . GLU GLU GLU A A 81  81  . -12.917 23.736 -12.218 1.00 22.83 1 . C ? 
ATOM   646  CB  CB  . GLU GLU GLU A A 81  81  . -12.481 25.092 -11.656 1.00 24.77 1 . C ? 
ATOM   647  CG  CG  . GLU GLU GLU A A 81  81  . -10.983 25.132 -11.373 1.00 28.18 1 . C ? 
ATOM   648  CD  CD  . GLU GLU GLU A A 81  81  . -10.407 26.530 -11.272 1.00 31.40 1 . C ? 
ATOM   649  OE1 OE1 . GLU GLU GLU A A 81  81  . -11.071 27.424 -10.701 1.00 36.04 1 . O ? 
ATOM   650  OE2 OE2 . GLU GLU GLU A A 81  81  . -9.267  26.725 -11.752 1.00 34.62 1 . O ? 
ATOM   651  C   C   . GLU GLU GLU A A 81  81  . -12.603 22.622 -11.221 1.00 21.95 1 . C ? 
ATOM   652  O   O   . GLU GLU GLU A A 81  81  . -11.580 21.947 -11.358 1.00 22.87 1 . O ? 
ATOM   653  N   N   . LYS LYS LYS A A 82  82  . -13.492 22.427 -10.242 1.00 20.81 1 . N ? 
ATOM   654  CA  CA  A LYS LYS LYS A A 82  82  . -13.314 21.439 -9.173  0.50 21.06 1 . C ? 
ATOM   655  CA  CA  B LYS LYS LYS A A 82  82  . -13.297 21.375 -9.251  0.50 20.55 1 . C ? 
ATOM   656  CB  CB  A LYS LYS LYS A A 82  82  . -12.936 22.124 -7.854  0.50 22.80 1 . C ? 
ATOM   657  CB  CB  B LYS LYS LYS A A 82  82  . -12.660 21.928 -7.970  0.50 21.45 1 . C ? 
ATOM   658  CG  CG  A LYS LYS LYS A A 82  82  . -11.755 23.070 -7.937  0.50 24.05 1 . C ? 
ATOM   659  CG  CG  B LYS LYS LYS A A 82  82  . -13.393 23.121 -7.382  0.50 22.04 1 . C ? 
ATOM   660  CD  CD  A LYS LYS LYS A A 82  82  . -11.376 23.607 -6.566  0.50 25.17 1 . C ? 
ATOM   661  CD  CD  B LYS LYS LYS A A 82  82  . -12.793 23.603 -6.075  0.50 22.57 1 . C ? 
ATOM   662  CE  CE  A LYS LYS LYS A A 82  82  . -10.398 24.763 -6.688  0.50 26.30 1 . C ? 
ATOM   663  CE  CE  B LYS LYS LYS A A 82  82  . -13.527 24.846 -5.602  0.50 23.11 1 . C ? 
ATOM   664  NZ  NZ  A LYS LYS LYS A A 82  82  . -9.986  25.311 -5.366  0.50 26.88 1 . N ? 
ATOM   665  NZ  NZ  B LYS LYS LYS A A 82  82  . -13.202 25.191 -4.194  0.50 23.68 1 . N ? 
ATOM   666  C   C   . LYS LYS LYS A A 82  82  . -14.595 20.645 -8.937  1.00 19.82 1 . C ? 
ATOM   667  O   O   . LYS LYS LYS A A 82  82  . -15.692 21.137 -9.233  1.00 19.92 1 . O ? 
ATOM   668  N   N   . PHE PHE PHE A A 83  83  . -14.459 19.441 -8.375  1.00 17.19 1 . N ? 
ATOM   669  CA  CA  . PHE PHE PHE A A 83  83  . -15.613 18.696 -7.860  1.00 16.81 1 . C ? 
ATOM   670  CB  CB  . PHE PHE PHE A A 83  83  . -16.268 17.783 -8.921  1.00 17.21 1 . C ? 
ATOM   671  CG  CG  . PHE PHE PHE A A 83  83  . -15.443 16.584 -9.340  1.00 16.98 1 . C ? 
ATOM   672  CD1 CD1 . PHE PHE PHE A A 83  83  . -14.355 16.739 -10.190 1.00 16.89 1 . C ? 
ATOM   673  CE1 CE1 . PHE PHE PHE A A 83  83  . -13.614 15.636 -10.605 1.00 16.42 1 . C ? 
ATOM   674  CZ  CZ  . PHE PHE PHE A A 83  83  . -13.957 14.366 -10.190 1.00 16.86 1 . C ? 
ATOM   675  CE2 CE2 . PHE PHE PHE A A 83  83  . -15.041 14.191 -9.357  1.00 17.24 1 . C ? 
ATOM   676  CD2 CD2 . PHE PHE PHE A A 83  83  . -15.784 15.289 -8.950  1.00 16.91 1 . C ? 
ATOM   677  C   C   . PHE PHE PHE A A 83  83  . -15.269 17.953 -6.572  1.00 16.52 1 . C ? 
ATOM   678  O   O   . PHE PHE PHE A A 83  83  . -14.097 17.769 -6.218  1.00 16.42 1 . O ? 
ATOM   679  N   N   . GLU GLU GLU A A 84  84  . -16.322 17.532 -5.888  1.00 15.77 1 . N ? 
ATOM   680  CA  CA  . GLU GLU GLU A A 84  84  . -16.216 16.939 -4.556  1.00 15.85 1 . C ? 
ATOM   681  CB  CB  . GLU GLU GLU A A 84  84  . -17.621 16.812 -3.938  1.00 16.91 1 . C ? 
ATOM   682  CG  CG  . GLU GLU GLU A A 84  84  . -18.574 15.811 -4.618  1.00 18.07 1 . C ? 
ATOM   683  CD  CD  . GLU GLU GLU A A 84  84  . -19.340 16.340 -5.826  1.00 18.85 1 . C ? 
ATOM   684  OE1 OE1 . GLU GLU GLU A A 84  84  . -19.053 17.453 -6.318  1.00 19.25 1 . O ? 
ATOM   685  OE2 OE2 . GLU GLU GLU A A 84  84  . -20.266 15.621 -6.278  1.00 21.41 1 . O ? 
ATOM   686  C   C   . GLU GLU GLU A A 84  84  . -15.544 15.571 -4.564  1.00 15.88 1 . C ? 
ATOM   687  O   O   . GLU GLU GLU A A 84  84  . -15.506 14.873 -5.594  1.00 16.60 1 . O ? 
ATOM   688  N   N   . ASP ASP ASP A A 85  85  . -15.033 15.186 -3.402  1.00 15.42 1 . N ? 
ATOM   689  CA  CA  . ASP ASP ASP A A 85  85  . -14.589 13.814 -3.169  1.00 15.44 1 . C ? 
ATOM   690  CB  CB  . ASP ASP ASP A A 85  85  . -13.852 13.718 -1.838  1.00 15.68 1 . C ? 
ATOM   691  CG  CG  . ASP ASP ASP A A 85  85  . -12.556 14.510 -1.826  1.00 15.68 1 . C ? 
ATOM   692  OD1 OD1 . ASP ASP ASP A A 85  85  . -11.784 14.415 -2.819  1.00 16.12 1 . O ? 
ATOM   693  OD2 OD2 . ASP ASP ASP A A 85  85  . -12.302 15.215 -0.814  1.00 15.34 1 . O ? 
ATOM   694  C   C   . ASP ASP ASP A A 85  85  . -15.826 12.921 -3.157  1.00 15.74 1 . C ? 
ATOM   695  O   O   . ASP ASP ASP A A 85  85  . -16.698 13.083 -2.301  1.00 16.56 1 . O ? 
ATOM   696  N   N   . GLU GLU GLU A A 86  86  . -15.930 11.997 -4.099  1.00 15.91 1 . N ? 
ATOM   697  CA  CA  . GLU GLU GLU A A 86  86  . -17.170 11.258 -4.294  1.00 16.29 1 . C ? 
ATOM   698  CB  CB  . GLU GLU GLU A A 86  86  . -17.123 10.549 -5.645  1.00 16.44 1 . C ? 
ATOM   699  CG  CG  . GLU GLU GLU A A 86  86  . -18.370 9.751  -5.986  1.00 16.88 1 . C ? 
ATOM   700  CD  CD  . GLU GLU GLU A A 86  86  . -18.353 9.221  -7.405  1.00 17.89 1 . C ? 
ATOM   701  OE1 OE1 . GLU GLU GLU A A 86  86  . -17.298 9.260  -8.086  1.00 17.76 1 . O ? 
ATOM   702  OE2 OE2 . GLU GLU GLU A A 86  86  . -19.420 8.749  -7.868  1.00 19.49 1 . O ? 
ATOM   703  C   C   . GLU GLU GLU A A 86  86  . -17.399 10.283 -3.139  1.00 16.56 1 . C ? 
ATOM   704  O   O   . GLU GLU GLU A A 86  86  . -18.483 10.239 -2.560  1.00 17.09 1 . O ? 
ATOM   705  N   N   . ASN ASN ASN A A 87  87  . -16.381 9.486  -2.842  1.00 16.10 1 . N ? 
ATOM   706  CA  CA  . ASN ASN ASN A A 87  87  . -16.362 8.590  -1.681  1.00 16.72 1 . C ? 
ATOM   707  CB  CB  . ASN ASN ASN A A 87  87  . -17.366 7.420  -1.803  1.00 16.88 1 . C ? 
ATOM   708  CG  CG  . ASN ASN ASN A A 87  87  . -17.063 6.477  -2.963  1.00 17.30 1 . C ? 
ATOM   709  OD1 OD1 . ASN ASN ASN A A 87  87  . -15.992 5.878  -3.029  1.00 18.20 1 . O ? 
ATOM   710  ND2 ND2 . ASN ASN ASN A A 87  87  . -18.030 6.310  -3.861  1.00 17.91 1 . N ? 
ATOM   711  C   C   . ASN ASN ASN A A 87  87  . -14.925 8.094  -1.531  1.00 17.06 1 . C ? 
ATOM   712  O   O   . ASN ASN ASN A A 87  87  . -14.080 8.361  -2.408  1.00 17.28 1 . O ? 
ATOM   713  N   N   . PHE PHE PHE A A 88  88  . -14.644 7.392  -0.438  1.00 16.68 1 . N ? 
ATOM   714  CA  CA  . PHE PHE PHE A A 88  88  . -13.341 6.768  -0.230  1.00 16.90 1 . C ? 
ATOM   715  CB  CB  . PHE PHE PHE A A 88  88  . -12.619 7.450  0.935   1.00 16.77 1 . C ? 
ATOM   716  CG  CG  . PHE PHE PHE A A 88  88  . -12.380 8.914  0.707   1.00 16.57 1 . C ? 
ATOM   717  CD1 CD1 . PHE PHE PHE A A 88  88  . -11.364 9.325  -0.136  1.00 16.03 1 . C ? 
ATOM   718  CE1 CE1 . PHE PHE PHE A A 88  88  . -11.135 10.665 -0.357  1.00 16.22 1 . C ? 
ATOM   719  CZ  CZ  . PHE PHE PHE A A 88  88  . -11.912 11.618 0.266   1.00 16.51 1 . C ? 
ATOM   720  CE2 CE2 . PHE PHE PHE A A 88  88  . -12.940 11.223 1.107   1.00 17.01 1 . C ? 
ATOM   721  CD2 CD2 . PHE PHE PHE A A 88  88  . -13.172 9.878  1.314   1.00 16.94 1 . C ? 
ATOM   722  C   C   . PHE PHE PHE A A 88  88  . -13.474 5.258  -0.031  1.00 17.42 1 . C ? 
ATOM   723  O   O   . PHE PHE PHE A A 88  88  . -12.738 4.672  0.751   1.00 18.50 1 . O ? 
ATOM   724  N   N   . ILE ILE ILE A A 89  89  . -14.383 4.628  -0.782  1.00 17.95 1 . N ? 
ATOM   725  CA  CA  . ILE ILE ILE A A 89  89  . -14.602 3.174  -0.670  1.00 19.31 1 . C ? 
ATOM   726  CB  CB  . ILE ILE ILE A A 89  89  . -15.729 2.687  -1.616  1.00 20.96 1 . C ? 
ATOM   727  CG1 CG1 . ILE ILE ILE A A 89  89  . -17.085 3.214  -1.133  1.00 21.72 1 . C ? 
ATOM   728  CD1 CD1 . ILE ILE ILE A A 89  89  . -18.169 3.177  -2.191  1.00 22.22 1 . C ? 
ATOM   729  CG2 CG2 . ILE ILE ILE A A 89  89  . -15.766 1.155  -1.696  1.00 21.80 1 . C ? 
ATOM   730  C   C   . ILE ILE ILE A A 89  89  . -13.314 2.388  -0.955  1.00 19.40 1 . C ? 
ATOM   731  O   O   . ILE ILE ILE A A 89  89  . -12.969 1.459  -0.220  1.00 21.01 1 . O ? 
ATOM   732  N   N   . LEU LEU LEU A A 90  90  . -12.616 2.766  -2.023  1.00 18.84 1 . N ? 
ATOM   733  CA  CA  . LEU LEU LEU A A 90  90  . -11.426 2.051  -2.472  1.00 19.09 1 . C ? 
ATOM   734  CB  CB  . LEU LEU LEU A A 90  90  . -11.361 2.063  -3.994  1.00 20.13 1 . C ? 
ATOM   735  CG  CG  . LEU LEU LEU A A 90  90  . -12.550 1.348  -4.646  1.00 21.08 1 . C ? 
ATOM   736  CD1 CD1 . LEU LEU LEU A A 90  90  . -12.528 1.600  -6.131  1.00 21.86 1 . C ? 
ATOM   737  CD2 CD2 . LEU LEU LEU A A 90  90  . -12.569 -0.148 -4.333  1.00 21.93 1 . C ? 
ATOM   738  C   C   . LEU LEU LEU A A 90  90  . -10.152 2.634  -1.866  1.00 18.65 1 . C ? 
ATOM   739  O   O   . LEU LEU LEU A A 90  90  . -10.051 3.838  -1.629  1.00 18.25 1 . O ? 
ATOM   740  N   N   . LYS LYS LYS A A 91  91  . -9.184  1.754  -1.624  1.00 19.19 1 . N ? 
ATOM   741  CA  CA  . LYS LYS LYS A A 91  91  . -7.948  2.106  -0.937  1.00 19.72 1 . C ? 
ATOM   742  CB  CB  . LYS LYS LYS A A 91  91  . -7.749  1.214  0.291   1.00 21.14 1 . C ? 
ATOM   743  CG  CG  . LYS LYS LYS A A 91  91  . -8.957  1.091  1.216   1.00 22.55 1 . C ? 
ATOM   744  CD  CD  . LYS LYS LYS A A 91  91  . -9.496  2.424  1.702   1.00 24.06 1 . C ? 
ATOM   745  CE  CE  . LYS LYS LYS A A 91  91  . -10.670 2.220  2.648   1.00 25.42 1 . C ? 
ATOM   746  NZ  NZ  . LYS LYS LYS A A 91  91  . -11.364 3.504  2.921   1.00 27.04 1 . N ? 
ATOM   747  C   C   . LYS LYS LYS A A 91  91  . -6.745  1.985  -1.863  1.00 18.62 1 . C ? 
ATOM   748  O   O   . LYS LYS LYS A A 91  91  . -6.798  1.356  -2.925  1.00 18.45 1 . O ? 
ATOM   749  N   N   . HIS HIS HIS A A 92  92  . -5.658  2.623  -1.442  1.00 17.68 1 . N ? 
ATOM   750  CA  CA  . HIS HIS HIS A A 92  92  . -4.389  2.611  -2.164  1.00 17.70 1 . C ? 
ATOM   751  CB  CB  . HIS HIS HIS A A 92  92  . -3.586  3.879  -1.852  1.00 17.07 1 . C ? 
ATOM   752  CG  CG  . HIS HIS HIS A A 92  92  . -4.283  5.154  -2.222  1.00 16.32 1 . C ? 
ATOM   753  ND1 ND1 . HIS HIS HIS A A 92  92  . -5.227  5.745  -1.411  1.00 16.24 1 . N ? 
ATOM   754  CE1 CE1 . HIS HIS HIS A A 92  92  . -5.651  6.862  -1.976  1.00 15.63 1 . C ? 
ATOM   755  NE2 NE2 . HIS HIS HIS A A 92  92  . -5.023  7.014  -3.129  1.00 15.61 1 . N ? 
ATOM   756  CD2 CD2 . HIS HIS HIS A A 92  92  . -4.166  5.957  -3.305  1.00 15.96 1 . C ? 
ATOM   757  C   C   . HIS HIS HIS A A 92  92  . -3.635  1.354  -1.757  1.00 19.26 1 . C ? 
ATOM   758  O   O   . HIS HIS HIS A A 92  92  . -2.819  1.377  -0.835  1.00 20.90 1 . O ? 
ATOM   759  N   N   . THR THR THR A A 93  93  . -3.939  0.249  -2.427  1.00 19.56 1 . N ? 
ATOM   760  CA  CA  . THR THR THR A A 93  93  . -3.480  -1.073 -1.991  1.00 20.75 1 . C ? 
ATOM   761  CB  CB  . THR THR THR A A 93  93  . -4.522  -2.144 -2.354  1.00 21.66 1 . C ? 
ATOM   762  OG1 OG1 . THR THR THR A A 93  93  . -4.814  -2.063 -3.753  1.00 22.70 1 . O ? 
ATOM   763  CG2 CG2 . THR THR THR A A 93  93  . -5.803  -1.939 -1.551  1.00 22.44 1 . C ? 
ATOM   764  C   C   . THR THR THR A A 93  93  . -2.111  -1.502 -2.539  1.00 21.20 1 . C ? 
ATOM   765  O   O   . THR THR THR A A 93  93  . -1.510  -2.444 -2.017  1.00 23.59 1 . O ? 
ATOM   766  N   N   . GLY GLY GLY A A 94  94  . -1.613  -0.826 -3.571  1.00 20.62 1 . N ? 
ATOM   767  CA  CA  . GLY GLY GLY A A 94  94  . -0.364  -1.232 -4.204  1.00 20.54 1 . C ? 
ATOM   768  C   C   . GLY GLY GLY A A 94  94  . -0.116  -0.597 -5.557  1.00 20.70 1 . C ? 
ATOM   769  O   O   . GLY GLY GLY A A 94  94  . -0.865  0.296  -5.972  1.00 20.89 1 . O ? 
ATOM   770  N   N   . PRO PRO PRO A A 95  95  . 0.941   -1.050 -6.263  1.00 20.28 1 . N ? 
ATOM   771  CA  CA  . PRO PRO PRO A A 95  95  . 1.255   -0.561 -7.604  1.00 19.86 1 . C ? 
ATOM   772  CB  CB  . PRO PRO PRO A A 95  95  . 2.420   -1.459 -8.053  1.00 20.69 1 . C ? 
ATOM   773  CG  CG  . PRO PRO PRO A A 95  95  . 3.032   -1.945 -6.788  1.00 21.71 1 . C ? 
ATOM   774  CD  CD  . PRO PRO PRO A A 95  95  . 1.906   -2.071 -5.810  1.00 21.15 1 . C ? 
ATOM   775  C   C   . PRO PRO PRO A A 95  95  . 0.076   -0.691 -8.561  1.00 19.73 1 . C ? 
ATOM   776  O   O   . PRO PRO PRO A A 95  95  . -0.655  -1.691 -8.513  1.00 20.90 1 . O ? 
ATOM   777  N   N   . GLY GLY GLY A A 96  96  . -0.114  0.322  -9.406  1.00 17.83 1 . N ? 
ATOM   778  CA  CA  . GLY GLY GLY A A 96  96  . -1.144  0.303  -10.434 1.00 17.38 1 . C ? 
ATOM   779  C   C   . GLY GLY GLY A A 96  96  . -2.448  0.985  -10.071 1.00 16.91 1 . C ? 
ATOM   780  O   O   . GLY GLY GLY A A 96  96  . -3.275  1.204  -10.936 1.00 17.28 1 . O ? 
ATOM   781  N   N   . ILE ILE ILE A A 97  97  . -2.635  1.332  -8.802  1.00 16.50 1 . N ? 
ATOM   782  CA  CA  . ILE ILE ILE A A 97  97  . -3.825  2.063  -8.389  1.00 16.14 1 . C ? 
ATOM   783  CB  CB  . ILE ILE ILE A A 97  97  . -3.903  2.165  -6.844  1.00 17.15 1 . C ? 
ATOM   784  CG1 CG1 . ILE ILE ILE A A 97  97  . -4.215  0.791  -6.225  1.00 18.84 1 . C ? 
ATOM   785  CD1 CD1 . ILE ILE ILE A A 97  97  . -5.621  0.276  -6.445  1.00 20.21 1 . C ? 
ATOM   786  CG2 CG2 . ILE ILE ILE A A 97  97  . -4.906  3.225  -6.408  1.00 17.73 1 . C ? 
ATOM   787  C   C   . ILE ILE ILE A A 97  97  . -3.851  3.458  -9.044  1.00 15.07 1 . C ? 
ATOM   788  O   O   . ILE ILE ILE A A 97  97  . -2.839  4.161  -9.058  1.00 15.80 1 . O ? 
ATOM   789  N   N   . LEU LEU LEU A A 98  98  . -5.019  3.833  -9.559  1.00 14.18 1 . N ? 
ATOM   790  CA  CA  . LEU LEU LEU A A 98  98  . -5.254  5.126  -10.172 1.00 14.93 1 . C ? 
ATOM   791  CB  CB  . LEU LEU LEU A A 98  98  . -5.932  4.925  -11.519 1.00 16.17 1 . C ? 
ATOM   792  CG  CG  . LEU LEU LEU A A 98  98  . -6.317  6.126  -12.370 1.00 16.54 1 . C ? 
ATOM   793  CD1 CD1 . LEU LEU LEU A A 98  98  . -5.083  6.877  -12.837 1.00 17.19 1 . C ? 
ATOM   794  CD2 CD2 . LEU LEU LEU A A 98  98  . -7.127  5.665  -13.579 1.00 16.75 1 . C ? 
ATOM   795  C   C   . LEU LEU LEU A A 98  98  . -6.135  5.959  -9.237  1.00 14.72 1 . C ? 
ATOM   796  O   O   . LEU LEU LEU A A 98  98  . -7.214  5.525  -8.841  1.00 15.58 1 . O ? 
ATOM   797  N   N   . SER SER SER A A 99  99  . -5.666  7.155  -8.886  1.00 14.58 1 . N ? 
ATOM   798  CA  CA  . SER SER SER A A 99  99  . -6.303  7.966  -7.847  1.00 14.84 1 . C ? 
ATOM   799  CB  CB  . SER SER SER A A 99  99  . -5.579  7.699  -6.542  1.00 14.99 1 . C ? 
ATOM   800  OG  OG  . SER SER SER A A 99  99  . -6.190  8.362  -5.450  1.00 15.93 1 . O ? 
ATOM   801  C   C   . SER SER SER A A 99  99  . -6.222  9.442  -8.206  1.00 14.62 1 . C ? 
ATOM   802  O   O   . SER SER SER A A 99  99  . -5.385  9.848  -9.011  1.00 15.50 1 . O ? 
ATOM   803  N   N   . MET MET MET A A 100 100 . -7.118  10.246 -7.653  1.00 14.72 1 . N ? 
ATOM   804  CA  CA  . MET MET MET A A 100 100 . -7.158  11.674 -7.960  1.00 14.36 1 . C ? 
ATOM   805  CB  CB  . MET MET MET A A 100 100 . -8.554  12.255 -7.749  1.00 14.82 1 . C ? 
ATOM   806  CG  CG  . MET MET MET A A 100 100 . -9.590  11.770 -8.741  1.00 15.92 1 . C ? 
ATOM   807  SD  SD  . MET MET MET A A 100 100 . -9.178  12.080 -10.457 1.00 16.47 1 . S ? 
ATOM   808  CE  CE  . MET MET MET A A 100 100 . -9.484  13.831 -10.605 1.00 17.26 1 . C ? 
ATOM   809  C   C   . MET MET MET A A 100 100 . -6.197  12.469 -7.101  1.00 13.88 1 . C ? 
ATOM   810  O   O   . MET MET MET A A 100 100 . -6.179  12.319 -5.869  1.00 14.70 1 . O ? 
ATOM   811  N   N   . ALA ALA ALA A A 101 101 . -5.416  13.340 -7.732  1.00 14.50 1 . N ? 
ATOM   812  CA  CA  . ALA ALA ALA A A 101 101 . -4.615  14.328 -7.023  1.00 14.13 1 . C ? 
ATOM   813  CB  CB  . ALA ALA ALA A A 101 101 . -3.550  14.907 -7.945  1.00 14.83 1 . C ? 
ATOM   814  C   C   . ALA ALA ALA A A 101 101 . -5.558  15.412 -6.520  1.00 14.06 1 . C ? 
ATOM   815  O   O   . ALA ALA ALA A A 101 101 . -6.649  15.565 -7.064  1.00 14.49 1 . O ? 
ATOM   816  N   N   . ASN ASN ASN A A 102 102 . -5.177  16.140 -5.473  1.00 14.50 1 . N ? 
ATOM   817  CA  CA  . ASN ASN ASN A A 102 102 . -6.019  17.241 -5.020  1.00 15.23 1 . C ? 
ATOM   818  CB  CB  . ASN ASN ASN A A 102 102 . -7.267  16.711 -4.267  1.00 15.26 1 . C ? 
ATOM   819  CG  CG  . ASN ASN ASN A A 102 102 . -6.921  16.006 -2.983  1.00 15.21 1 . C ? 
ATOM   820  OD1 OD1 . ASN ASN ASN A A 102 102 . -6.166  16.541 -2.159  1.00 15.97 1 . O ? 
ATOM   821  ND2 ND2 . ASN ASN ASN A A 102 102 . -7.457  14.802 -2.802  1.00 15.24 1 . N ? 
ATOM   822  C   C   . ASN ASN ASN A A 102 102 . -5.213  18.225 -4.186  1.00 16.03 1 . C ? 
ATOM   823  O   O   . ASN ASN ASN A A 102 102 . -4.040  17.980 -3.896  1.00 16.10 1 . O ? 
ATOM   824  N   N   . ALA ALA ALA A A 103 103 . -5.864  19.335 -3.839  1.00 17.36 1 . N ? 
ATOM   825  CA  CA  . ALA ALA ALA A A 103 103 . -5.262  20.437 -3.076  1.00 18.30 1 . C ? 
ATOM   826  CB  CB  . ALA ALA ALA A A 103 103 . -5.224  21.700 -3.930  1.00 19.56 1 . C ? 
ATOM   827  C   C   . ALA ALA ALA A A 103 103 . -6.024  20.707 -1.787  1.00 19.27 1 . C ? 
ATOM   828  O   O   . ALA ALA ALA A A 103 103 . -6.069  21.849 -1.326  1.00 22.83 1 . O ? 
ATOM   829  N   N   . GLY GLY GLY A A 104 104 . -6.633  19.670 -1.214  1.00 17.35 1 . N ? 
ATOM   830  CA  CA  . GLY GLY GLY A A 104 104 . -7.478  19.816 -0.029  1.00 17.10 1 . C ? 
ATOM   831  C   C   . GLY GLY GLY A A 104 104 . -8.788  19.083 -0.239  1.00 16.95 1 . C ? 
ATOM   832  O   O   . GLY GLY GLY A A 104 104 . -9.026  18.517 -1.311  1.00 16.51 1 . O ? 
ATOM   833  N   N   . PRO PRO PRO A A 105 105 . -9.681  19.110 0.762   1.00 16.67 1 . N ? 
ATOM   834  CA  CA  . PRO PRO PRO A A 105 105 . -10.955 18.418 0.601   1.00 16.21 1 . C ? 
ATOM   835  CB  CB  . PRO PRO PRO A A 105 105 . -11.670 18.661 1.935   1.00 17.17 1 . C ? 
ATOM   836  CG  CG  . PRO PRO PRO A A 105 105 . -11.013 19.871 2.491   1.00 18.10 1 . C ? 
ATOM   837  CD  CD  . PRO PRO PRO A A 105 105 . -9.583  19.764 2.080   1.00 17.11 1 . C ? 
ATOM   838  C   C   . PRO PRO PRO A A 105 105 . -11.767 18.984 -0.559  1.00 15.90 1 . C ? 
ATOM   839  O   O   . PRO PRO PRO A A 105 105 . -11.817 20.189 -0.736  1.00 15.72 1 . O ? 
ATOM   840  N   N   . ASN ASN ASN A A 106 106 . -12.387 18.105 -1.342  1.00 15.13 1 . N ? 
ATOM   841  CA  CA  . ASN ASN ASN A A 106 106 . -13.321 18.516 -2.397  1.00 15.53 1 . C ? 
ATOM   842  CB  CB  . ASN ASN ASN A A 106 106 . -14.575 19.096 -1.737  1.00 15.99 1 . C ? 
ATOM   843  CG  CG  . ASN ASN ASN A A 106 106 . -15.175 18.118 -0.750  1.00 15.13 1 . C ? 
ATOM   844  OD1 OD1 . ASN ASN ASN A A 106 106 . -15.504 16.981 -1.111  1.00 16.03 1 . O ? 
ATOM   845  ND2 ND2 . ASN ASN ASN A A 106 106 . -15.260 18.521 0.535   1.00 15.38 1 . N ? 
ATOM   846  C   C   . ASN ASN ASN A A 106 106 . -12.714 19.465 -3.447  1.00 16.41 1 . C ? 
ATOM   847  O   O   . ASN ASN ASN A A 106 106 . -13.315 20.478 -3.812  1.00 16.78 1 . O ? 
ATOM   848  N   N   . THR THR THR A A 107 107 . -11.518 19.110 -3.934  1.00 15.87 1 . N ? 
ATOM   849  CA  CA  . THR THR THR A A 107 107 . -10.794 19.928 -4.926  1.00 16.96 1 . C ? 
ATOM   850  CB  CB  . THR THR THR A A 107 107 . -9.592  20.684 -4.305  1.00 17.53 1 . C ? 
ATOM   851  OG1 OG1 . THR THR THR A A 107 107 . -8.679  19.748 -3.721  1.00 17.65 1 . O ? 
ATOM   852  CG2 CG2 . THR THR THR A A 107 107 . -10.048 21.694 -3.267  1.00 18.15 1 . C ? 
ATOM   853  C   C   . THR THR THR A A 107 107 . -10.302 19.086 -6.109  1.00 16.74 1 . C ? 
ATOM   854  O   O   . THR THR THR A A 107 107 . -9.265  19.395 -6.705  1.00 18.35 1 . O ? 
ATOM   855  N   N   . ASN ASN ASN A A 108 108 . -11.046 18.054 -6.480  1.00 16.43 1 . N ? 
ATOM   856  CA  CA  . ASN ASN ASN A A 108 108 . -10.668 17.233 -7.638  1.00 16.03 1 . C ? 
ATOM   857  CB  CB  . ASN ASN ASN A A 108 108 . -11.531 15.984 -7.698  1.00 15.47 1 . C ? 
ATOM   858  CG  CG  . ASN ASN ASN A A 108 108 . -11.358 15.140 -6.473  1.00 15.48 1 . C ? 
ATOM   859  OD1 OD1 . ASN ASN ASN A A 108 108 . -10.320 14.533 -6.296  1.00 16.22 1 . O ? 
ATOM   860  ND2 ND2 . ASN ASN ASN A A 108 108 . -12.353 15.159 -5.580  1.00 16.01 1 . N ? 
ATOM   861  C   C   . ASN ASN ASN A A 108 108 . -10.839 18.023 -8.914  1.00 16.06 1 . C ? 
ATOM   862  O   O   . ASN ASN ASN A A 108 108 . -11.829 18.711 -9.074  1.00 16.09 1 . O ? 
ATOM   863  N   N   . GLY GLY GLY A A 109 109 . -9.873  17.923 -9.829  1.00 15.18 1 . N ? 
ATOM   864  CA  CA  . GLY GLY GLY A A 109 109 . -9.976  18.548 -11.155 1.00 15.09 1 . C ? 
ATOM   865  C   C   . GLY GLY GLY A A 109 109 . -9.785  17.504 -12.230 1.00 14.42 1 . C ? 
ATOM   866  O   O   . GLY GLY GLY A A 109 109 . -10.638 16.649 -12.467 1.00 15.25 1 . O ? 
ATOM   867  N   N   . SER SER SER A A 110 110 . -8.631  17.589 -12.874 1.00 14.19 1 . N ? 
ATOM   868  CA  CA  . SER SER SER A A 110 110 . -8.193  16.597 -13.861 1.00 14.28 1 . C ? 
ATOM   869  CB  CB  . SER SER SER A A 110 110 . -7.954  17.225 -15.233 1.00 15.09 1 . C ? 
ATOM   870  OG  OG  . SER SER SER A A 110 110 . -7.042  18.289 -15.138 1.00 15.61 1 . O ? 
ATOM   871  C   C   . SER SER SER A A 110 110 . -6.926  15.847 -13.456 1.00 13.73 1 . C ? 
ATOM   872  O   O   . SER SER SER A A 110 110 . -6.669  14.757 -13.984 1.00 14.09 1 . O ? 
ATOM   873  N   N   . GLN GLN GLN A A 111 111 . -6.130  16.383 -12.520 1.00 13.86 1 . N ? 
ATOM   874  CA  CA  . GLN GLN GLN A A 111 111 . -4.887  15.713 -12.158 1.00 14.31 1 . C ? 
ATOM   875  CB  CB  . GLN GLN GLN A A 111 111 . -3.971  16.605 -11.324 1.00 14.54 1 . C ? 
ATOM   876  CG  CG  . GLN GLN GLN A A 111 111 . -3.331  17.737 -12.119 1.00 15.44 1 . C ? 
ATOM   877  CD  CD  . GLN GLN GLN A A 111 111 . -2.333  18.480 -11.272 1.00 15.49 1 . C ? 
ATOM   878  OE1 OE1 . GLN GLN GLN A A 111 111 . -1.357  17.893 -10.812 1.00 16.52 1 . O ? 
ATOM   879  NE2 NE2 . GLN GLN GLN A A 111 111 . -2.599  19.758 -11.016 1.00 15.89 1 . N ? 
ATOM   880  C   C   . GLN GLN GLN A A 111 111 . -5.121  14.402 -11.426 1.00 14.11 1 . C ? 
ATOM   881  O   O   . GLN GLN GLN A A 111 111 . -6.039  14.289 -10.607 1.00 14.18 1 . O ? 
ATOM   882  N   N   . PHE PHE PHE A A 112 112 . -4.273  13.433 -11.726 1.00 13.83 1 . N ? 
ATOM   883  CA  CA  . PHE PHE PHE A A 112 112 . -4.381  12.063 -11.236 1.00 13.95 1 . C ? 
ATOM   884  CB  CB  . PHE PHE PHE A A 112 112 . -5.128  11.175 -12.248 1.00 14.31 1 . C ? 
ATOM   885  CG  CG  . PHE PHE PHE A A 112 112 . -4.396  11.031 -13.535 1.00 14.55 1 . C ? 
ATOM   886  CD1 CD1 . PHE PHE PHE A A 112 112 . -3.440  10.036 -13.694 1.00 14.97 1 . C ? 
ATOM   887  CE1 CE1 . PHE PHE PHE A A 112 112 . -2.711  9.949  -14.865 1.00 15.60 1 . C ? 
ATOM   888  CZ  CZ  . PHE PHE PHE A A 112 112 . -2.918  10.865 -15.874 1.00 16.00 1 . C ? 
ATOM   889  CE2 CE2 . PHE PHE PHE A A 112 112 . -3.853  11.865 -15.728 1.00 15.21 1 . C ? 
ATOM   890  CD2 CD2 . PHE PHE PHE A A 112 112 . -4.589  11.955 -14.559 1.00 14.68 1 . C ? 
ATOM   891  C   C   . PHE PHE PHE A A 112 112 . -2.983  11.518 -11.002 1.00 13.79 1 . C ? 
ATOM   892  O   O   . PHE PHE PHE A A 112 112 . -2.001  12.058 -11.513 1.00 13.75 1 . O ? 
ATOM   893  N   N   . PHE PHE PHE A A 113 113 . -2.903  10.402 -10.289 1.00 13.55 1 . N ? 
ATOM   894  CA  CA  . PHE PHE PHE A A 113 113 . -1.641  9.694  -10.152 1.00 13.72 1 . C ? 
ATOM   895  CB  CB  . PHE PHE PHE A A 113 113 . -0.871  10.104 -8.883  1.00 14.08 1 . C ? 
ATOM   896  CG  CG  . PHE PHE PHE A A 113 113 . -1.594  9.840  -7.589  1.00 14.50 1 . C ? 
ATOM   897  CD1 CD1 . PHE PHE PHE A A 113 113 . -2.609  10.678 -7.152  1.00 14.91 1 . C ? 
ATOM   898  CE1 CE1 . PHE PHE PHE A A 113 113 . -3.255  10.441 -5.941  1.00 14.86 1 . C ? 
ATOM   899  CZ  CZ  . PHE PHE PHE A A 113 113 . -2.911  9.347  -5.173  1.00 15.47 1 . C ? 
ATOM   900  CE2 CE2 . PHE PHE PHE A A 113 113 . -1.910  8.503  -5.591  1.00 14.99 1 . C ? 
ATOM   901  CD2 CD2 . PHE PHE PHE A A 113 113 . -1.256  8.742  -6.808  1.00 14.82 1 . C ? 
ATOM   902  C   C   . PHE PHE PHE A A 113 113 . -1.811  8.193  -10.242 1.00 13.81 1 . C ? 
ATOM   903  O   O   . PHE PHE PHE A A 113 113 . -2.890  7.648  -9.962  1.00 14.79 1 . O ? 
ATOM   904  N   N   . ILE ILE ILE A A 114 114 . -0.754  7.542  -10.724 1.00 14.31 1 . N ? 
ATOM   905  CA  CA  . ILE ILE ILE A A 114 114 . -0.678  6.088  -10.813 1.00 14.61 1 . C ? 
ATOM   906  CB  CB  . ILE ILE ILE A A 114 114 . -0.224  5.597  -12.215 1.00 15.21 1 . C ? 
ATOM   907  CG1 CG1 . ILE ILE ILE A A 114 114 . -1.116  6.163  -13.331 1.00 15.84 1 . C ? 
ATOM   908  CD1 CD1 . ILE ILE ILE A A 114 114 . -0.517  6.023  -14.718 1.00 16.37 1 . C ? 
ATOM   909  CG2 CG2 . ILE ILE ILE A A 114 114 . -0.176  4.072  -12.255 1.00 15.42 1 . C ? 
ATOM   910  C   C   . ILE ILE ILE A A 114 114 . 0.348   5.656  -9.764  1.00 15.07 1 . C ? 
ATOM   911  O   O   . ILE ILE ILE A A 114 114 . 1.524   6.035  -9.837  1.00 15.18 1 . O ? 
ATOM   912  N   N   . CYS CYS CYS A A 115 115 . -0.093  4.888  -8.779  1.00 15.52 1 . N ? 
ATOM   913  CA  CA  . CYS CYS CYS A A 115 115 . 0.815   4.422  -7.748  1.00 16.45 1 . C ? 
ATOM   914  CB  CB  . CYS CYS CYS A A 115 115 . 0.021   3.766  -6.629  1.00 16.93 1 . C ? 
ATOM   915  SG  SG  . CYS CYS CYS A A 115 115 . -1.129  4.880  -5.793  1.00 18.72 1 . S ? 
ATOM   916  C   C   . CYS CYS CYS A A 115 115 . 1.803   3.411  -8.297  1.00 17.54 1 . C ? 
ATOM   917  O   O   . CYS CYS CYS A A 115 115 . 1.445   2.573  -9.123  1.00 17.16 1 . O ? 
ATOM   918  N   N   . THR THR THR A A 116 116 . 3.044   3.491  -7.832  1.00 17.77 1 . N ? 
ATOM   919  CA  CA  . THR THR THR A A 116 116 . 4.051   2.461  -8.110  1.00 19.11 1 . C ? 
ATOM   920  CB  CB  . THR THR THR A A 116 116 . 5.232   3.058  -8.889  1.00 19.41 1 . C ? 
ATOM   921  OG1 OG1 . THR THR THR A A 116 116 . 5.774   4.179  -8.184  1.00 20.63 1 . O ? 
ATOM   922  CG2 CG2 . THR THR THR A A 116 116 . 4.763   3.511  -10.264 1.00 20.58 1 . C ? 
ATOM   923  C   C   . THR THR THR A A 116 116 . 4.506   1.752  -6.830  1.00 20.25 1 . C ? 
ATOM   924  O   O   . THR THR THR A A 116 116 . 5.451   0.965  -6.856  1.00 22.62 1 . O ? 
ATOM   925  N   N   . ALA ALA ALA A A 117 117 . 3.780   2.001  -5.740  1.00 20.02 1 . N ? 
ATOM   926  CA  CA  . ALA ALA ALA A A 117 117 . 3.987   1.385  -4.429  1.00 20.44 1 . C ? 
ATOM   927  CB  CB  . ALA ALA ALA A A 117 117 . 5.072   2.116  -3.659  1.00 21.32 1 . C ? 
ATOM   928  C   C   . ALA ALA ALA A A 117 117 . 2.654   1.489  -3.689  1.00 19.99 1 . C ? 
ATOM   929  O   O   . ALA ALA ALA A A 117 117 . 1.748   2.225  -4.113  1.00 19.71 1 . O ? 
ATOM   930  N   N   . LYS LYS LYS A A 118 118 . 2.524   0.777  -2.579  1.00 20.41 1 . N ? 
ATOM   931  CA  CA  . LYS LYS LYS A A 118 118 . 1.381   0.949  -1.684  1.00 20.75 1 . C ? 
ATOM   932  CB  CB  . LYS LYS LYS A A 118 118 . 1.367   -0.162 -0.632  1.00 22.40 1 . C ? 
ATOM   933  CG  CG  . LYS LYS LYS A A 118 118 . 0.146   -0.177 0.265   1.00 23.87 1 . C ? 
ATOM   934  CD  CD  . LYS LYS LYS A A 118 118 . 0.180   -1.364 1.213   1.00 26.16 1 . C ? 
ATOM   935  CE  CE  . LYS LYS LYS A A 118 118 . -0.914  -1.263 2.261   1.00 28.78 1 . C ? 
ATOM   936  NZ  NZ  . LYS LYS LYS A A 118 118 . -1.007  -2.513 3.066   1.00 30.93 1 . N ? 
ATOM   937  C   C   . LYS LYS LYS A A 118 118 . 1.507   2.317  -1.009  1.00 20.03 1 . C ? 
ATOM   938  O   O   . LYS LYS LYS A A 118 118 . 2.564   2.648  -0.491  1.00 21.18 1 . O ? 
ATOM   939  N   N   . THR THR THR A A 119 119 . 0.431   3.106  -1.027  1.00 18.71 1 . N ? 
ATOM   940  CA  CA  . THR THR THR A A 119 119 . 0.446   4.473  -0.475  1.00 18.64 1 . C ? 
ATOM   941  CB  CB  . THR THR THR A A 119 119 . 0.422   5.553  -1.583  1.00 18.37 1 . C ? 
ATOM   942  OG1 OG1 . THR THR THR A A 119 119 . -0.778  5.444  -2.373  1.00 18.57 1 . O ? 
ATOM   943  CG2 CG2 . THR THR THR A A 119 119 . 1.637   5.441  -2.501  1.00 18.88 1 . C ? 
ATOM   944  C   C   . THR THR THR A A 119 119 . -0.715  4.645  0.489   1.00 18.02 1 . C ? 
ATOM   945  O   O   . THR THR THR A A 119 119 . -1.577  5.511  0.311   1.00 17.44 1 . O ? 
ATOM   946  N   N   . GLU GLU GLU A A 120 120 . -0.710  3.821  1.534   1.00 18.99 1 . N ? 
ATOM   947  CA  CA  . GLU GLU GLU A A 120 120 . -1.835  3.725  2.468   1.00 19.62 1 . C ? 
ATOM   948  CB  CB  . GLU GLU GLU A A 120 120 . -1.626  2.550  3.445   1.00 21.50 1 . C ? 
ATOM   949  CG  CG  . GLU GLU GLU A A 120 120 . -0.555  2.734  4.518   1.00 23.77 1 . C ? 
ATOM   950  CD  CD  . GLU GLU GLU A A 120 120 . 0.891   2.562  4.044   1.00 26.05 1 . C ? 
ATOM   951  OE1 OE1 . GLU GLU GLU A A 120 120 . 1.164   2.224  2.860   1.00 26.19 1 . O ? 
ATOM   952  OE2 OE2 . GLU GLU GLU A A 120 120 . 1.798   2.788  4.880   1.00 30.08 1 . O ? 
ATOM   953  C   C   . GLU GLU GLU A A 120 120 . -2.179  5.013  3.223   1.00 17.96 1 . C ? 
ATOM   954  O   O   . GLU GLU GLU A A 120 120 . -3.340  5.231  3.582   1.00 17.31 1 . O ? 
ATOM   955  N   N   . TRP TRP TRP A A 121 121 . -1.191  5.876  3.427   1.00 17.16 1 . N ? 
ATOM   956  CA  CA  . TRP TRP TRP A A 121 121 . -1.408  7.158  4.115   1.00 17.81 1 . C ? 
ATOM   957  CB  CB  . TRP TRP TRP A A 121 121 . -0.068  7.835  4.460   1.00 17.84 1 . C ? 
ATOM   958  CG  CG  . TRP TRP TRP A A 121 121 . 0.710   8.254  3.243   1.00 17.69 1 . C ? 
ATOM   959  CD1 CD1 . TRP TRP TRP A A 121 121 . 0.634   9.459  2.587   1.00 18.80 1 . C ? 
ATOM   960  NE1 NE1 . TRP TRP TRP A A 121 121 . 1.464   9.455  1.498   1.00 19.50 1 . N ? 
ATOM   961  CE2 CE2 . TRP TRP TRP A A 121 121 . 2.097   8.243  1.419   1.00 18.51 1 . C ? 
ATOM   962  CD2 CD2 . TRP TRP TRP A A 121 121 . 1.655   7.460  2.511   1.00 18.31 1 . C ? 
ATOM   963  CE3 CE3 . TRP TRP TRP A A 121 121 . 2.174   6.159  2.664   1.00 18.26 1 . C ? 
ATOM   964  CZ3 CZ3 . TRP TRP TRP A A 121 121 . 3.103   5.691  1.741   1.00 19.79 1 . C ? 
ATOM   965  CH2 CH2 . TRP TRP TRP A A 121 121 . 3.525   6.498  0.674   1.00 19.50 1 . C ? 
ATOM   966  CZ2 CZ2 . TRP TRP TRP A A 121 121 . 3.046   7.771  0.499   1.00 19.35 1 . C ? 
ATOM   967  C   C   . TRP TRP TRP A A 121 121 . -2.311  8.117  3.325   1.00 17.19 1 . C ? 
ATOM   968  O   O   . TRP TRP TRP A A 121 121 . -2.783  9.108  3.874   1.00 18.48 1 . O ? 
ATOM   969  N   N   . LEU LEU LEU A A 122 122 . -2.514  7.840  2.036   1.00 16.12 1 . N ? 
ATOM   970  CA  CA  . LEU LEU LEU A A 122 122 . -3.460  8.584  1.203   1.00 15.97 1 . C ? 
ATOM   971  CB  CB  . LEU LEU LEU A A 122 122 . -2.984  8.581  -0.256  1.00 16.25 1 . C ? 
ATOM   972  CG  CG  . LEU LEU LEU A A 122 122 . -1.565  9.120  -0.487  1.00 16.17 1 . C ? 
ATOM   973  CD1 CD1 . LEU LEU LEU A A 122 122 . -1.229  9.033  -1.964  1.00 16.65 1 . C ? 
ATOM   974  CD2 CD2 . LEU LEU LEU A A 122 122 . -1.401  10.544 -0.003  1.00 16.55 1 . C ? 
ATOM   975  C   C   . LEU LEU LEU A A 122 122 . -4.909  8.102  1.294   1.00 15.84 1 . C ? 
ATOM   976  O   O   . LEU LEU LEU A A 122 122 . -5.812  8.768  0.771   1.00 16.27 1 . O ? 
ATOM   977  N   N   . ASP ASP ASP A A 123 123 . -5.131  6.962  1.945   1.00 15.72 1 . N ? 
ATOM   978  CA  CA  . ASP ASP ASP A A 123 123 . -6.470  6.419  2.094   1.00 16.42 1 . C ? 
ATOM   979  CB  CB  . ASP ASP ASP A A 123 123 . -6.437  5.090  2.869   1.00 16.79 1 . C ? 
ATOM   980  CG  CG  . ASP ASP ASP A A 123 123 . -5.820  3.952  2.083   1.00 18.14 1 . C ? 
ATOM   981  OD1 OD1 . ASP ASP ASP A A 123 123 . -5.551  4.101  0.871   1.00 17.60 1 . O ? 
ATOM   982  OD2 OD2 . ASP ASP ASP A A 123 123 . -5.593  2.877  2.692   1.00 19.71 1 . O ? 
ATOM   983  C   C   . ASP ASP ASP A A 123 123 . -7.380  7.408  2.822   1.00 16.62 1 . C ? 
ATOM   984  O   O   . ASP ASP ASP A A 123 123 . -7.010  7.958  3.861   1.00 17.70 1 . O ? 
ATOM   985  N   N   . GLY GLY GLY A A 124 124 . -8.575  7.624  2.288   1.00 16.60 1 . N ? 
ATOM   986  CA  CA  . GLY GLY GLY A A 124 124 . -9.526  8.565  2.887   1.00 16.24 1 . C ? 
ATOM   987  C   C   . GLY GLY GLY A A 124 124 . -9.286  10.035 2.594   1.00 16.28 1 . C ? 
ATOM   988  O   O   . GLY GLY GLY A A 124 124 . -10.048 10.888 3.061   1.00 17.37 1 . O ? 
ATOM   989  N   N   . LYS LYS LYS A A 125 125 . -8.221  10.328 1.837   1.00 15.91 1 . N ? 
ATOM   990  CA  CA  . LYS LYS LYS A A 125 125 . -7.840  11.687 1.424   1.00 17.32 1 . C ? 
ATOM   991  CB  CB  . LYS LYS LYS A A 125 125 . -6.432  11.997 1.976   1.00 20.18 1 . C ? 
ATOM   992  CG  CG  . LYS LYS LYS A A 125 125 . -5.897  13.374 1.624   1.00 23.13 1 . C ? 
ATOM   993  CD  CD  . LYS LYS LYS A A 125 125 . -4.703  13.759 2.479   1.00 24.64 1 . C ? 
ATOM   994  CE  CE  . LYS LYS LYS A A 125 125 . -3.484  12.895 2.232   1.00 25.79 1 . C ? 
ATOM   995  NZ  NZ  . LYS LYS LYS A A 125 125 . -2.273  13.581 2.765   1.00 27.76 1 . N ? 
ATOM   996  C   C   . LYS LYS LYS A A 125 125 . -7.850  11.884 -0.102  1.00 16.12 1 . C ? 
ATOM   997  O   O   . LYS LYS LYS A A 125 125 . -8.116  12.977 -0.566  1.00 15.98 1 . O ? 
ATOM   998  N   N   . HIS HIS HIS A A 126 126 . -7.502  10.841 -0.852  1.00 14.98 1 . N ? 
ATOM   999  CA  CA  . HIS HIS HIS A A 126 126 . -7.540  10.850 -2.308  1.00 14.15 1 . C ? 
ATOM   1000 CB  CB  . HIS HIS HIS A A 126 126 . -6.145  10.627 -2.893  1.00 14.27 1 . C ? 
ATOM   1001 CG  CG  . HIS HIS HIS A A 126 126 . -5.194  11.723 -2.553  1.00 14.33 1 . C ? 
ATOM   1002 ND1 ND1 . HIS HIS HIS A A 126 126 . -4.948  12.784 -3.393  1.00 14.87 1 . N ? 
ATOM   1003 CE1 CE1 . HIS HIS HIS A A 126 126 . -4.103  13.617 -2.810  1.00 14.79 1 . C ? 
ATOM   1004 NE2 NE2 . HIS HIS HIS A A 126 126 . -3.830  13.160 -1.602  1.00 14.89 1 . N ? 
ATOM   1005 CD2 CD2 . HIS HIS HIS A A 126 126 . -4.486  11.967 -1.424  1.00 14.78 1 . C ? 
ATOM   1006 C   C   . HIS HIS HIS A A 126 126 . -8.503  9.775  -2.765  1.00 13.92 1 . C ? 
ATOM   1007 O   O   . HIS HIS HIS A A 126 126 . -8.496  8.668  -2.249  1.00 15.01 1 . O ? 
ATOM   1008 N   N   . VAL VAL VAL A A 127 127 . -9.326  10.118 -3.754  1.00 14.25 1 . N ? 
ATOM   1009 CA  CA  . VAL VAL VAL A A 127 127 . -10.334 9.204  -4.274  1.00 14.84 1 . C ? 
ATOM   1010 CB  CB  . VAL VAL VAL A A 127 127 . -11.519 9.964  -4.919  1.00 15.02 1 . C ? 
ATOM   1011 CG1 CG1 . VAL VAL VAL A A 127 127 . -12.522 8.994  -5.544  1.00 15.05 1 . C ? 
ATOM   1012 CG2 CG2 . VAL VAL VAL A A 127 127 . -12.208 10.849 -3.876  1.00 15.18 1 . C ? 
ATOM   1013 C   C   . VAL VAL VAL A A 127 127 . -9.705  8.256  -5.296  1.00 14.55 1 . C ? 
ATOM   1014 O   O   . VAL VAL VAL A A 127 127 . -9.258  8.673  -6.377  1.00 15.24 1 . O ? 
ATOM   1015 N   N   . VAL VAL VAL A A 128 128 . -9.711  6.971  -4.964  1.00 15.02 1 . N ? 
ATOM   1016 CA  CA  . VAL VAL VAL A A 128 128 . -9.251  5.894  -5.843  1.00 15.63 1 . C ? 
ATOM   1017 CB  CB  . VAL VAL VAL A A 128 128 . -8.851  4.632  -5.041  1.00 15.96 1 . C ? 
ATOM   1018 CG1 CG1 . VAL VAL VAL A A 128 128 . -8.587  3.433  -5.955  1.00 16.13 1 . C ? 
ATOM   1019 CG2 CG2 . VAL VAL VAL A A 128 128 . -7.632  4.926  -4.186  1.00 15.92 1 . C ? 
ATOM   1020 C   C   . VAL VAL VAL A A 128 128 . -10.393 5.547  -6.772  1.00 15.17 1 . C ? 
ATOM   1021 O   O   . VAL VAL VAL A A 128 128 . -11.532 5.347  -6.324  1.00 16.58 1 . O ? 
ATOM   1022 N   N   . PHE PHE PHE A A 129 129 . -10.114 5.473  -8.070  1.00 15.33 1 . N ? 
ATOM   1023 CA  CA  . PHE PHE PHE A A 129 129 . -11.177 5.253  -9.046  1.00 16.15 1 . C ? 
ATOM   1024 CB  CB  . PHE PHE PHE A A 129 129 . -11.656 6.592  -9.600  1.00 16.02 1 . C ? 
ATOM   1025 CG  CG  . PHE PHE PHE A A 129 129 . -10.637 7.293  -10.436 1.00 15.84 1 . C ? 
ATOM   1026 CD1 CD1 . PHE PHE PHE A A 129 129 . -9.683  8.125  -9.860  1.00 15.95 1 . C ? 
ATOM   1027 CE1 CE1 . PHE PHE PHE A A 129 129 . -8.738  8.761  -10.645 1.00 15.85 1 . C ? 
ATOM   1028 CZ  CZ  . PHE PHE PHE A A 129 129 . -8.729  8.585  -12.012 1.00 16.37 1 . C ? 
ATOM   1029 CE2 CE2 . PHE PHE PHE A A 129 129 . -9.659  7.756  -12.597 1.00 16.61 1 . C ? 
ATOM   1030 CD2 CD2 . PHE PHE PHE A A 129 129 . -10.610 7.124  -11.817 1.00 16.14 1 . C ? 
ATOM   1031 C   C   . PHE PHE PHE A A 129 129 . -10.837 4.296  -10.182 1.00 15.93 1 . C ? 
ATOM   1032 O   O   . PHE PHE PHE A A 129 129 . -11.670 4.098  -11.072 1.00 16.16 1 . O ? 
ATOM   1033 N   N   . GLY GLY GLY A A 130 130 . -9.660  3.679  -10.154 1.00 15.68 1 . N ? 
ATOM   1034 CA  CA  . GLY GLY GLY A A 130 130 . -9.301  2.753  -11.224 1.00 16.21 1 . C ? 
ATOM   1035 C   C   . GLY GLY GLY A A 130 130 . -8.013  2.033  -10.924 1.00 16.27 1 . C ? 
ATOM   1036 O   O   . GLY GLY GLY A A 130 130 . -7.420  2.205  -9.855  1.00 16.29 1 . O ? 
ATOM   1037 N   N   . LYS LYS LYS A A 131 131 . -7.590  1.213  -11.872 1.00 17.35 1 . N ? 
ATOM   1038 CA  CA  . LYS LYS LYS A A 131 131 . -6.323  0.503  -11.771 1.00 18.19 1 . C ? 
ATOM   1039 CB  CB  . LYS LYS LYS A A 131 131 . -6.486  -0.815 -11.009 1.00 20.75 1 . C ? 
ATOM   1040 CG  CG  . LYS LYS LYS A A 131 131 . -7.311  -1.880 -11.715 1.00 24.18 1 . C ? 
ATOM   1041 CD  CD  . LYS LYS LYS A A 131 131 . -7.358  -3.154 -10.894 1.00 27.11 1 . C ? 
ATOM   1042 CE  CE  . LYS LYS LYS A A 131 131 . -8.348  -4.138 -11.486 1.00 29.80 1 . C ? 
ATOM   1043 NZ  NZ  . LYS LYS LYS A A 131 131 . -8.277  -5.460 -10.812 1.00 32.26 1 . N ? 
ATOM   1044 C   C   . LYS LYS LYS A A 131 131 . -5.793  0.233  -13.167 1.00 17.24 1 . C ? 
ATOM   1045 O   O   . LYS LYS LYS A A 131 131 . -6.572  0.110  -14.108 1.00 18.51 1 . O ? 
ATOM   1046 N   N   . VAL VAL VAL A A 132 132 . -4.476  0.117  -13.273 1.00 16.59 1 . N ? 
ATOM   1047 CA  CA  . VAL VAL VAL A A 132 132 . -3.840  -0.334 -14.508 1.00 17.14 1 . C ? 
ATOM   1048 CB  CB  . VAL VAL VAL A A 132 132 . -2.309  -0.311 -14.383 1.00 16.94 1 . C ? 
ATOM   1049 CG1 CG1 . VAL VAL VAL A A 132 132 . -1.646  -0.986 -15.591 1.00 17.01 1 . C ? 
ATOM   1050 CG2 CG2 . VAL VAL VAL A A 132 132 . -1.812  1.121  -14.252 1.00 16.86 1 . C ? 
ATOM   1051 C   C   . VAL VAL VAL A A 132 132 . -4.317  -1.752 -14.799 1.00 18.07 1 . C ? 
ATOM   1052 O   O   . VAL VAL VAL A A 132 132 . -4.335  -2.600 -13.907 1.00 19.03 1 . O ? 
ATOM   1053 N   N   . LYS LYS LYS A A 133 133 . -4.718  -1.974 -16.047 1.00 18.86 1 . N ? 
ATOM   1054 CA  CA  . LYS LYS LYS A A 133 133 . -5.210  -3.276 -16.516 1.00 20.95 1 . C ? 
ATOM   1055 CB  CB  . LYS LYS LYS A A 133 133 . -6.446  -3.074 -17.402 1.00 23.27 1 . C ? 
ATOM   1056 CG  CG  . LYS LYS LYS A A 133 133 . -7.072  -4.354 -17.938 1.00 26.15 1 . C ? 
ATOM   1057 CD  CD  . LYS LYS LYS A A 133 133 . -8.333  -4.050 -18.727 1.00 28.55 1 . C ? 
ATOM   1058 CE  CE  . LYS LYS LYS A A 133 133 . -9.195  -5.292 -18.883 1.00 31.17 1 . C ? 
ATOM   1059 NZ  NZ  . LYS LYS LYS A A 133 133 . -10.269 -5.103 -19.897 1.00 33.16 1 . N ? 
ATOM   1060 C   C   . LYS LYS LYS A A 133 133 . -4.101  -3.988 -17.286 1.00 20.52 1 . C ? 
ATOM   1061 O   O   . LYS LYS LYS A A 133 133 . -3.752  -5.118 -16.971 1.00 24.47 1 . O ? 
ATOM   1062 N   N   . GLU GLU GLU A A 134 134 . -3.573  -3.326 -18.312 1.00 19.87 1 . N ? 
ATOM   1063 CA  CA  . GLU GLU GLU A A 134 134 . -2.400  -3.801 -19.044 1.00 19.41 1 . C ? 
ATOM   1064 CB  CB  . GLU GLU GLU A A 134 134 . -2.801  -4.312 -20.433 1.00 21.03 1 . C ? 
ATOM   1065 CG  CG  . GLU GLU GLU A A 134 134 . -3.590  -5.620 -20.379 1.00 23.49 1 . C ? 
ATOM   1066 CD  CD  . GLU GLU GLU A A 134 134 . -3.953  -6.160 -21.753 1.00 25.10 1 . C ? 
ATOM   1067 OE1 OE1 . GLU GLU GLU A A 134 134 . -4.841  -5.582 -22.397 1.00 26.15 1 . O ? 
ATOM   1068 OE2 OE2 . GLU GLU GLU A A 134 134 . -3.356  -7.170 -22.187 1.00 26.53 1 . O ? 
ATOM   1069 C   C   . GLU GLU GLU A A 134 134 . -1.375  -2.678 -19.129 1.00 17.95 1 . C ? 
ATOM   1070 O   O   . GLU GLU GLU A A 134 134 . -1.715  -1.494 -19.052 1.00 17.94 1 . O ? 
ATOM   1071 N   N   . GLY GLY GLY A A 135 135 . -0.110  -3.049 -19.286 1.00 17.86 1 . N ? 
ATOM   1072 CA  CA  . GLY GLY GLY A A 135 135 . 0.969   -2.082 -19.417 1.00 18.21 1 . C ? 
ATOM   1073 C   C   . GLY GLY GLY A A 135 135 . 1.626   -1.597 -18.144 1.00 17.66 1 . C ? 
ATOM   1074 O   O   . GLY GLY GLY A A 135 135 . 2.239   -0.532 -18.150 1.00 17.27 1 . O ? 
ATOM   1075 N   N   . MET MET MET A A 136 136 . 1.549   -2.360 -17.057 1.00 18.38 1 . N ? 
ATOM   1076 CA  CA  . MET MET MET A A 136 136 . 2.313   -1.982 -15.865 1.00 18.79 1 . C ? 
ATOM   1077 CB  CB  . MET MET MET A A 136 136 . 2.016   -2.899 -14.671 1.00 20.07 1 . C ? 
ATOM   1078 CG  CG  . MET MET MET A A 136 136 . 2.373   -2.296 -13.313 1.00 21.71 1 . C ? 
ATOM   1079 SD  SD  . MET MET MET A A 136 136 . 1.517   -0.753 -12.909 1.00 22.21 1 . S ? 
ATOM   1080 CE  CE  . MET MET MET A A 136 136 . 2.688   -0.035 -11.759 1.00 22.45 1 . C ? 
ATOM   1081 C   C   . MET MET MET A A 136 136 . 3.821   -1.937 -16.163 1.00 18.80 1 . C ? 
ATOM   1082 O   O   . MET MET MET A A 136 136 . 4.545   -1.126 -15.589 1.00 18.95 1 . O ? 
ATOM   1083 N   N   . ASN ASN ASN A A 137 137 . 4.283   -2.779 -17.093 1.00 18.24 1 . N ? 
ATOM   1084 CA  CA  . ASN ASN ASN A A 137 137 . 5.656   -2.704 -17.605 1.00 18.22 1 . C ? 
ATOM   1085 CB  CB  . ASN ASN ASN A A 137 137 . 5.928   -3.812 -18.649 1.00 18.56 1 . C ? 
ATOM   1086 CG  CG  . ASN ASN ASN A A 137 137 . 4.947   -3.791 -19.822 1.00 18.31 1 . C ? 
ATOM   1087 OD1 OD1 . ASN ASN ASN A A 137 137 . 3.736   -3.740 -19.626 1.00 20.17 1 . O ? 
ATOM   1088 ND2 ND2 . ASN ASN ASN A A 137 137 . 5.473   -3.855 -21.039 1.00 20.08 1 . N ? 
ATOM   1089 C   C   . ASN ASN ASN A A 137 137 . 6.008   -1.329 -18.201 1.00 17.24 1 . C ? 
ATOM   1090 O   O   . ASN ASN ASN A A 137 137 . 7.122   -0.846 -18.053 1.00 17.94 1 . O ? 
ATOM   1091 N   N   . ILE ILE ILE A A 138 138 . 5.047   -0.716 -18.888 1.00 16.73 1 . N ? 
ATOM   1092 CA  CA  . ILE ILE ILE A A 138 138 . 5.201   0.625  -19.457 1.00 16.37 1 . C ? 
ATOM   1093 CB  CB  . ILE ILE ILE A A 138 138 . 4.097   0.910  -20.522 1.00 16.63 1 . C ? 
ATOM   1094 CG1 CG1 . ILE ILE ILE A A 138 138 . 4.130   -0.160 -21.642 1.00 17.18 1 . C ? 
ATOM   1095 CD1 CD1 . ILE ILE ILE A A 138 138 . 5.464   -0.348 -22.338 1.00 17.50 1 . C ? 
ATOM   1096 CG2 CG2 . ILE ILE ILE A A 138 138 . 4.227   2.317  -21.097 1.00 17.22 1 . C ? 
ATOM   1097 C   C   . ILE ILE ILE A A 138 138 . 5.251   1.684  -18.344 1.00 16.25 1 . C ? 
ATOM   1098 O   O   . ILE ILE ILE A A 138 138 . 6.070   2.598  -18.400 1.00 16.64 1 . O ? 
ATOM   1099 N   N   . VAL VAL VAL A A 139 139 . 4.387   1.539  -17.333 1.00 16.32 1 . N ? 
ATOM   1100 CA  CA  . VAL VAL VAL A A 139 139 . 4.438   2.418  -16.149 1.00 16.79 1 . C ? 
ATOM   1101 CB  CB  . VAL VAL VAL A A 139 139 . 3.289   2.141  -15.150 1.00 17.42 1 . C ? 
ATOM   1102 CG1 CG1 . VAL VAL VAL A A 139 139 . 3.441   2.996  -13.881 1.00 17.97 1 . C ? 
ATOM   1103 CG2 CG2 . VAL VAL VAL A A 139 139 . 1.935   2.406  -15.799 1.00 17.33 1 . C ? 
ATOM   1104 C   C   . VAL VAL VAL A A 139 139 . 5.799   2.324  -15.453 1.00 17.39 1 . C ? 
ATOM   1105 O   O   . VAL VAL VAL A A 139 139 . 6.387   3.353  -15.115 1.00 17.48 1 . O ? 
ATOM   1106 N   N   . GLU GLU GLU A A 140 140 . 6.315   1.108  -15.302 1.00 17.85 1 . N ? 
ATOM   1107 CA  CA  . GLU GLU GLU A A 140 140 . 7.648   0.916  -14.717 1.00 18.30 1 . C ? 
ATOM   1108 CB  CB  . GLU GLU GLU A A 140 140 . 7.924   -0.573 -14.484 1.00 19.67 1 . C ? 
ATOM   1109 CG  CG  . GLU GLU GLU A A 140 140 . 7.016   -1.190 -13.416 1.00 21.53 1 . C ? 
ATOM   1110 CD  CD  . GLU GLU GLU A A 140 140 . 6.874   -2.700 -13.508 1.00 23.97 1 . C ? 
ATOM   1111 OE1 OE1 . GLU GLU GLU A A 140 140 . 7.528   -3.337 -14.365 1.00 26.39 1 . O ? 
ATOM   1112 OE2 OE2 . GLU GLU GLU A A 140 140 . 6.084   -3.261 -12.719 1.00 26.43 1 . O ? 
ATOM   1113 C   C   . GLU GLU GLU A A 140 140 . 8.760   1.553  -15.568 1.00 18.37 1 . C ? 
ATOM   1114 O   O   . GLU GLU GLU A A 140 140 . 9.726   2.092  -15.020 1.00 18.43 1 . O ? 
ATOM   1115 N   N   . ALA ALA ALA A A 141 141 . 8.626   1.511  -16.897 1.00 18.02 1 . N ? 
ATOM   1116 CA  CA  . ALA ALA ALA A A 141 141 . 9.582   2.198  -17.775 1.00 18.44 1 . C ? 
ATOM   1117 CB  CB  . ALA ALA ALA A A 141 141 . 9.363   1.815  -19.232 1.00 18.40 1 . C ? 
ATOM   1118 C   C   . ALA ALA ALA A A 141 141 . 9.530   3.719  -17.604 1.00 18.17 1 . C ? 
ATOM   1119 O   O   . ALA ALA ALA A A 141 141 . 10.576  4.378  -17.531 1.00 19.25 1 . O ? 
ATOM   1120 N   N   . MET MET MET A A 142 142 . 8.311   4.270  -17.524 1.00 18.68 1 . N ? 
ATOM   1121 CA  CA  . MET MET MET A A 142 142 . 8.086   5.707  -17.255 1.00 19.87 1 . C ? 
ATOM   1122 CB  CB  . MET MET MET A A 142 142 . 6.590   6.006  -17.113 1.00 20.56 1 . C ? 
ATOM   1123 CG  CG  . MET MET MET A A 142 142 . 5.809   5.932  -18.404 1.00 21.32 1 . C ? 
ATOM   1124 SD  SD  . MET MET MET A A 142 142 . 4.046   5.885  -18.070 1.00 22.27 1 . S ? 
ATOM   1125 CE  CE  . MET MET MET A A 142 142 . 3.842   7.401  -17.151 1.00 23.13 1 . C ? 
ATOM   1126 C   C   . MET MET MET A A 142 142 . 8.743   6.127  -15.954 1.00 19.71 1 . C ? 
ATOM   1127 O   O   . MET MET MET A A 142 142 . 9.396   7.178  -15.871 1.00 19.47 1 . O ? 
ATOM   1128 N   N   . GLU GLU GLU A A 143 143 . 8.530   5.298  -14.940 1.00 19.87 1 . N ? 
ATOM   1129 CA  CA  . GLU GLU GLU A A 143 143 . 9.026   5.544  -13.595 1.00 20.39 1 . C ? 
ATOM   1130 CB  CB  . GLU GLU GLU A A 143 143 . 8.614   4.384  -12.689 1.00 21.12 1 . C ? 
ATOM   1131 CG  CG  . GLU GLU GLU A A 143 143 . 8.949   4.546  -11.220 1.00 22.56 1 . C ? 
ATOM   1132 CD  CD  . GLU GLU GLU A A 143 143 . 8.528   3.351  -10.390 1.00 23.44 1 . C ? 
ATOM   1133 OE1 OE1 . GLU GLU GLU A A 143 143 . 8.408   2.226  -10.932 1.00 26.10 1 . O ? 
ATOM   1134 OE2 OE2 . GLU GLU GLU A A 143 143 . 8.339   3.534  -9.174  1.00 24.46 1 . O ? 
ATOM   1135 C   C   . GLU GLU GLU A A 143 143 . 10.537  5.766  -13.562 1.00 20.81 1 . C ? 
ATOM   1136 O   O   . GLU GLU GLU A A 143 143 . 11.017  6.605  -12.786 1.00 21.24 1 . O ? 
ATOM   1137 N   N   . ARG ARG ARG A A 144 144 . 11.280  5.072  -14.430 1.00 20.76 1 . N ? 
ATOM   1138 CA  CA  A ARG ARG ARG A A 144 144 . 12.739  5.210  -14.477 0.50 21.12 1 . C ? 
ATOM   1139 CA  CA  B ARG ARG ARG A A 144 144 . 12.738  5.204  -14.476 0.50 21.01 1 . C ? 
ATOM   1140 CB  CB  A ARG ARG ARG A A 144 144 . 13.360  4.090  -15.318 0.50 21.82 1 . C ? 
ATOM   1141 CB  CB  B ARG ARG ARG A A 144 144 . 13.359  4.073  -15.311 0.50 21.55 1 . C ? 
ATOM   1142 CG  CG  A ARG ARG ARG A A 144 144 . 13.242  2.732  -14.654 0.50 22.99 1 . C ? 
ATOM   1143 CG  CG  B ARG ARG ARG A A 144 144 . 13.217  2.698  -14.668 0.50 22.56 1 . C ? 
ATOM   1144 CD  CD  A ARG ARG ARG A A 144 144 . 13.722  1.592  -15.536 0.50 23.98 1 . C ? 
ATOM   1145 CD  CD  B ARG ARG ARG A A 144 144 . 13.981  1.610  -15.415 0.50 23.37 1 . C ? 
ATOM   1146 NE  NE  A ARG ARG ARG A A 144 144 . 13.479  0.321  -14.866 0.50 24.53 1 . N ? 
ATOM   1147 NE  NE  B ARG ARG ARG A A 144 144 . 13.260  1.072  -16.569 0.50 23.73 1 . N ? 
ATOM   1148 CZ  CZ  A ARG ARG ARG A A 144 144 . 12.601  -0.592 -15.269 0.50 25.47 1 . C ? 
ATOM   1149 CZ  CZ  B ARG ARG ARG A A 144 144 . 12.390  0.066  -16.510 0.50 23.66 1 . C ? 
ATOM   1150 NH1 NH1 A ARG ARG ARG A A 144 144 . 12.444  -1.706 -14.569 0.50 26.46 1 . N ? 
ATOM   1151 NH1 NH1 B ARG ARG ARG A A 144 144 . 11.787  -0.354 -17.613 0.50 23.59 1 . N ? 
ATOM   1152 NH2 NH2 A ARG ARG ARG A A 144 144 . 11.894  -0.407 -16.375 0.50 25.04 1 . N ? 
ATOM   1153 NH2 NH2 B ARG ARG ARG A A 144 144 . 12.105  -0.510 -15.348 0.50 23.63 1 . N ? 
ATOM   1154 C   C   . ARG ARG ARG A A 144 144 . 13.219  6.577  -14.966 1.00 20.77 1 . C ? 
ATOM   1155 O   O   . ARG ARG ARG A A 144 144 . 14.385  6.916  -14.785 1.00 22.33 1 . O ? 
ATOM   1156 N   N   . PHE PHE PHE A A 145 145 . 12.328  7.371  -15.568 1.00 19.19 1 . N ? 
ATOM   1157 CA  CA  . PHE PHE PHE A A 145 145 . 12.645  8.747  -15.964 1.00 19.15 1 . C ? 
ATOM   1158 CB  CB  . PHE PHE PHE A A 145 145 . 11.938  9.090  -17.279 1.00 19.80 1 . C ? 
ATOM   1159 CG  CG  . PHE PHE PHE A A 145 145 . 12.417  8.265  -18.437 1.00 20.64 1 . C ? 
ATOM   1160 CD1 CD1 . PHE PHE PHE A A 145 145 . 13.664  8.511  -18.992 1.00 21.72 1 . C ? 
ATOM   1161 CE1 CE1 . PHE PHE PHE A A 145 145 . 14.135  7.745  -20.045 1.00 22.67 1 . C ? 
ATOM   1162 CZ  CZ  . PHE PHE PHE A A 145 145 . 13.362  6.711  -20.544 1.00 22.32 1 . C ? 
ATOM   1163 CE2 CE2 . PHE PHE PHE A A 145 145 . 12.117  6.453  -19.999 1.00 21.38 1 . C ? 
ATOM   1164 CD2 CD2 . PHE PHE PHE A A 145 145 . 11.652  7.223  -18.937 1.00 20.94 1 . C ? 
ATOM   1165 C   C   . PHE PHE PHE A A 145 145 . 12.318  9.785  -14.883 1.00 18.57 1 . C ? 
ATOM   1166 O   O   . PHE PHE PHE A A 145 145 . 12.525  10.982 -15.093 1.00 18.74 1 . O ? 
ATOM   1167 N   N   . GLY GLY GLY A A 146 146 . 11.811  9.334  -13.734 1.00 18.91 1 . N ? 
ATOM   1168 CA  CA  . GLY GLY GLY A A 146 146 . 11.592  10.201 -12.580 1.00 19.00 1 . C ? 
ATOM   1169 C   C   . GLY GLY GLY A A 146 146 . 12.842  10.446 -11.759 1.00 18.82 1 . C ? 
ATOM   1170 O   O   . GLY GLY GLY A A 146 146 . 13.947  10.031 -12.125 1.00 19.62 1 . O ? 
ATOM   1171 N   N   . SER SER SER A A 147 147 . 12.656  11.099 -10.619 1.00 18.07 1 . N ? 
ATOM   1172 CA  CA  . SER SER SER A A 147 147 . 13.743  11.412 -9.696  1.00 18.22 1 . C ? 
ATOM   1173 CB  CB  . SER SER SER A A 147 147 . 14.453  12.691 -10.145 1.00 18.61 1 . C ? 
ATOM   1174 OG  OG  . SER SER SER A A 147 147 . 13.615  13.824 -10.034 1.00 20.94 1 . O ? 
ATOM   1175 C   C   . SER SER SER A A 147 147 . 13.166  11.582 -8.299  1.00 18.03 1 . C ? 
ATOM   1176 O   O   . SER SER SER A A 147 147 . 11.940  11.663 -8.124  1.00 17.80 1 . O ? 
ATOM   1177 N   N   . ARG ARG ARG A A 148 148 . 14.044  11.671 -7.304  1.00 18.22 1 . N ? 
ATOM   1178 CA  CA  . ARG ARG ARG A A 148 148 . 13.605  11.837 -5.920  1.00 18.24 1 . C ? 
ATOM   1179 CB  CB  . ARG ARG ARG A A 148 148 . 14.794  11.941 -4.964  1.00 18.72 1 . C ? 
ATOM   1180 CG  CG  . ARG ARG ARG A A 148 148 . 15.548  10.638 -4.743  1.00 19.04 1 . C ? 
ATOM   1181 CD  CD  . ARG ARG ARG A A 148 148 . 14.759  9.592  -3.966  1.00 19.17 1 . C ? 
ATOM   1182 NE  NE  . ARG ARG ARG A A 148 148 . 14.245  10.107 -2.694  1.00 19.08 1 . N ? 
ATOM   1183 CZ  CZ  . ARG ARG ARG A A 148 148 . 14.941  10.237 -1.564  1.00 18.79 1 . C ? 
ATOM   1184 NH1 NH1 . ARG ARG ARG A A 148 148 . 16.219  9.875  -1.463  1.00 19.32 1 . N ? 
ATOM   1185 NH2 NH2 . ARG ARG ARG A A 148 148 . 14.331  10.743 -0.506  1.00 17.82 1 . N ? 
ATOM   1186 C   C   . ARG ARG ARG A A 148 148 . 12.698  13.047 -5.744  1.00 18.34 1 . C ? 
ATOM   1187 O   O   . ARG ARG ARG A A 148 148 . 11.694  12.957 -5.044  1.00 18.74 1 . O ? 
ATOM   1188 N   N   . ASN ASN ASN A A 149 149 . 13.032  14.166 -6.391  1.00 18.44 1 . N ? 
ATOM   1189 CA  CA  . ASN ASN ASN A A 149 149 . 12.213  15.376 -6.271  1.00 19.28 1 . C ? 
ATOM   1190 CB  CB  . ASN ASN ASN A A 149 149 . 13.066  16.663 -6.309  1.00 21.01 1 . C ? 
ATOM   1191 CG  CG  . ASN ASN ASN A A 149 149 . 13.676  16.960 -7.669  1.00 22.35 1 . C ? 
ATOM   1192 OD1 OD1 . ASN ASN ASN A A 149 149 . 13.179  16.547 -8.705  1.00 23.30 1 . O ? 
ATOM   1193 ND2 ND2 . ASN ASN ASN A A 149 149 . 14.774  17.714 -7.662  1.00 23.80 1 . N ? 
ATOM   1194 C   C   . ASN ASN ASN A A 149 149 . 11.038  15.429 -7.262  1.00 19.18 1 . C ? 
ATOM   1195 O   O   . ASN ASN ASN A A 149 149 . 10.229  16.351 -7.201  1.00 20.52 1 . O ? 
ATOM   1196 N   N   . GLY GLY GLY A A 150 150 . 10.956  14.454 -8.169  1.00 17.89 1 . N ? 
ATOM   1197 CA  CA  . GLY GLY GLY A A 150 150 . 9.843   14.342 -9.105  1.00 17.46 1 . C ? 
ATOM   1198 C   C   . GLY GLY GLY A A 150 150 . 10.092  14.871 -10.498 1.00 17.50 1 . C ? 
ATOM   1199 O   O   . GLY GLY GLY A A 150 150 . 9.325   14.561 -11.410 1.00 17.10 1 . O ? 
ATOM   1200 N   N   . LYS LYS LYS A A 151 151 . 11.128  15.688 -10.684 1.00 18.32 1 . N ? 
ATOM   1201 CA  CA  A LYS LYS LYS A A 151 151 . 11.448  16.222 -12.006 0.60 19.32 1 . C ? 
ATOM   1202 CA  CA  B LYS LYS LYS A A 151 151 . 11.443  16.225 -12.004 0.40 19.12 1 . C ? 
ATOM   1203 CB  CB  A LYS LYS LYS A A 151 151 . 12.557  17.280 -11.930 0.60 20.54 1 . C ? 
ATOM   1204 CB  CB  B LYS LYS LYS A A 151 151 . 12.523  17.314 -11.905 0.40 19.99 1 . C ? 
ATOM   1205 CG  CG  A LYS LYS LYS A A 151 151 . 12.922  17.868 -13.289 0.60 22.09 1 . C ? 
ATOM   1206 CG  CG  B LYS LYS LYS A A 151 151 . 12.041  18.551 -11.157 0.40 21.11 1 . C ? 
ATOM   1207 CD  CD  A LYS LYS LYS A A 151 151 . 13.620  19.214 -13.174 0.60 24.09 1 . C ? 
ATOM   1208 CD  CD  B LYS LYS LYS A A 151 151 . 13.152  19.530 -10.814 0.40 22.29 1 . C ? 
ATOM   1209 CE  CE  A LYS LYS LYS A A 151 151 . 13.959  19.781 -14.547 0.60 25.64 1 . C ? 
ATOM   1210 CE  CE  B LYS LYS LYS A A 151 151 . 13.108  20.758 -11.704 0.40 23.19 1 . C ? 
ATOM   1211 NZ  NZ  A LYS LYS LYS A A 151 151 . 15.075  19.060 -15.216 0.60 27.25 1 . N ? 
ATOM   1212 NZ  NZ  B LYS LYS LYS A A 151 151 . 13.607  21.959 -10.978 0.40 23.73 1 . N ? 
ATOM   1213 C   C   . LYS LYS LYS A A 151 151 . 11.874  15.082 -12.922 1.00 18.82 1 . C ? 
ATOM   1214 O   O   . LYS LYS LYS A A 151 151 . 12.652  14.221 -12.532 1.00 19.35 1 . O ? 
ATOM   1215 N   N   . THR THR THR A A 152 152 . 11.346  15.064 -14.139 1.00 18.86 1 . N ? 
ATOM   1216 CA  CA  . THR THR THR A A 152 152 . 11.654  13.983 -15.070 1.00 19.56 1 . C ? 
ATOM   1217 CB  CB  . THR THR THR A A 152 152 . 10.444  13.650 -15.968 1.00 19.91 1 . C ? 
ATOM   1218 OG1 OG1 . THR THR THR A A 152 152 . 10.077  14.801 -16.728 1.00 20.69 1 . O ? 
ATOM   1219 CG2 CG2 . THR THR THR A A 152 152 . 9.260   13.224 -15.113 1.00 20.21 1 . C ? 
ATOM   1220 C   C   . THR THR THR A A 152 152 . 12.873  14.341 -15.917 1.00 19.80 1 . C ? 
ATOM   1221 O   O   . THR THR THR A A 152 152 . 13.095  15.515 -16.217 1.00 21.21 1 . O ? 
ATOM   1222 N   N   . SER SER SER A A 153 153 . 13.659  13.327 -16.273 1.00 20.44 1 . N ? 
ATOM   1223 CA  CA  . SER SER SER A A 153 153 . 14.875  13.525 -17.070 1.00 21.90 1 . C ? 
ATOM   1224 CB  CB  . SER SER SER A A 153 153 . 15.901  12.444 -16.737 1.00 22.36 1 . C ? 
ATOM   1225 OG  OG  . SER SER SER A A 153 153 . 15.378  11.137 -16.908 1.00 23.29 1 . O ? 
ATOM   1226 C   C   . SER SER SER A A 153 153 . 14.611  13.562 -18.581 1.00 22.70 1 . C ? 
ATOM   1227 O   O   . SER SER SER A A 153 153 . 15.462  14.013 -19.350 1.00 22.82 1 . O ? 
ATOM   1228 N   N   . LYS LYS LYS A A 154 154 . 13.449  13.061 -18.996 1.00 21.60 1 . N ? 
ATOM   1229 CA  CA  . LYS LYS LYS A A 154 154 . 12.942  13.208 -20.356 1.00 21.95 1 . C ? 
ATOM   1230 CB  CB  . LYS LYS LYS A A 154 154 . 13.130  11.911 -21.144 1.00 23.46 1 . C ? 
ATOM   1231 CG  CG  . LYS LYS LYS A A 154 154 . 14.592  11.514 -21.336 1.00 25.62 1 . C ? 
ATOM   1232 CD  CD  . LYS LYS LYS A A 154 154 . 14.759  10.388 -22.348 1.00 27.53 1 . C ? 
ATOM   1233 CE  CE  . LYS LYS LYS A A 154 154 . 16.205  9.920  -22.434 1.00 29.72 1 . C ? 
ATOM   1234 NZ  NZ  . LYS LYS LYS A A 154 154 . 17.065  10.888 -23.162 1.00 31.86 1 . N ? 
ATOM   1235 C   C   . LYS LYS LYS A A 154 154 . 11.462  13.544 -20.232 1.00 20.28 1 . C ? 
ATOM   1236 O   O   . LYS LYS LYS A A 154 154 . 10.851  13.309 -19.187 1.00 19.54 1 . O ? 
ATOM   1237 N   N   . LYS LYS LYS A A 155 155 . 10.885  14.087 -21.291 1.00 19.33 1 . N ? 
ATOM   1238 CA  CA  . LYS LYS LYS A A 155 155 . 9.494   14.531 -21.302 1.00 19.83 1 . C ? 
ATOM   1239 CB  CB  . LYS LYS LYS A A 155 155 . 9.319   15.589 -22.397 1.00 22.00 1 . C ? 
ATOM   1240 CG  CG  . LYS LYS LYS A A 155 155 . 7.964   16.266 -22.440 1.00 23.80 1 . C ? 
ATOM   1241 CD  CD  . LYS LYS LYS A A 155 155 . 7.756   17.178 -21.248 1.00 25.58 1 . C ? 
ATOM   1242 CE  CE  . LYS LYS LYS A A 155 155 . 6.535   18.052 -21.449 1.00 26.92 1 . C ? 
ATOM   1243 NZ  NZ  . LYS LYS LYS A A 155 155 . 6.428   19.054 -20.360 1.00 28.24 1 . N ? 
ATOM   1244 C   C   . LYS LYS LYS A A 155 155 . 8.588   13.329 -21.549 1.00 19.34 1 . C ? 
ATOM   1245 O   O   . LYS LYS LYS A A 155 155 . 8.669   12.695 -22.596 1.00 18.84 1 . O ? 
ATOM   1246 N   N   . ILE ILE ILE A A 156 156 . 7.724   13.027 -20.584 1.00 17.98 1 . N ? 
ATOM   1247 CA  CA  . ILE ILE ILE A A 156 156 . 6.870   11.845 -20.636 1.00 18.02 1 . C ? 
ATOM   1248 CB  CB  . ILE ILE ILE A A 156 156 . 6.883   11.103 -19.279 1.00 18.00 1 . C ? 
ATOM   1249 CG1 CG1 . ILE ILE ILE A A 156 156 . 8.328   10.816 -18.831 1.00 18.24 1 . C ? 
ATOM   1250 CD1 CD1 . ILE ILE ILE A A 156 156 . 9.163   10.016 -19.812 1.00 19.51 1 . C ? 
ATOM   1251 CG2 CG2 . ILE ILE ILE A A 156 156 . 6.052   9.825  -19.346 1.00 18.14 1 . C ? 
ATOM   1252 C   C   . ILE ILE ILE A A 156 156 . 5.461   12.308 -20.969 1.00 17.46 1 . C ? 
ATOM   1253 O   O   . ILE ILE ILE A A 156 156 . 4.818   12.948 -20.146 1.00 18.09 1 . O ? 
ATOM   1254 N   N   . THR THR THR A A 157 157 . 4.986   12.018 -22.184 1.00 17.10 1 . N ? 
ATOM   1255 CA  CA  . THR THR THR A A 157 157 . 3.702   12.529 -22.662 1.00 17.77 1 . C ? 
ATOM   1256 CB  CB  . THR THR THR A A 157 157 . 3.875   13.391 -23.926 1.00 18.57 1 . C ? 
ATOM   1257 OG1 OG1 . THR THR THR A A 157 157 . 4.550   12.635 -24.939 1.00 19.51 1 . O ? 
ATOM   1258 CG2 CG2 . THR THR THR A A 157 157 . 4.654   14.654 -23.599 1.00 19.86 1 . C ? 
ATOM   1259 C   C   . THR THR THR A A 157 157 . 2.697   11.437 -22.991 1.00 16.37 1 . C ? 
ATOM   1260 O   O   . THR THR THR A A 157 157 . 3.054   10.289 -23.247 1.00 17.23 1 . O ? 
ATOM   1261 N   N   . ILE ILE ILE A A 158 158 . 1.427   11.828 -22.928 1.00 16.84 1 . N ? 
ATOM   1262 CA  CA  . ILE ILE ILE A A 158 158 . 0.314   11.039 -23.430 1.00 16.79 1 . C ? 
ATOM   1263 CB  CB  . ILE ILE ILE A A 158 158 . -0.966  11.308 -22.606 1.00 16.87 1 . C ? 
ATOM   1264 CG1 CG1 . ILE ILE ILE A A 158 158 . -0.726  10.975 -21.127 1.00 17.69 1 . C ? 
ATOM   1265 CD1 CD1 . ILE ILE ILE A A 158 158 . -1.866  11.342 -20.202 1.00 17.81 1 . C ? 
ATOM   1266 CG2 CG2 . ILE ILE ILE A A 158 158 . -2.152  10.528 -23.157 1.00 16.81 1 . C ? 
ATOM   1267 C   C   . ILE ILE ILE A A 158 158 . 0.148   11.445 -24.895 1.00 17.51 1 . C ? 
ATOM   1268 O   O   . ILE ILE ILE A A 158 158 . -0.510  12.444 -25.220 1.00 17.98 1 . O ? 
ATOM   1269 N   N   . ALA ALA ALA A A 159 159 . 0.799   10.697 -25.778 1.00 17.62 1 . N ? 
ATOM   1270 CA  CA  . ALA ALA ALA A A 159 159 . 0.741   10.981 -27.217 1.00 18.25 1 . C ? 
ATOM   1271 CB  CB  . ALA ALA ALA A A 159 159 . 1.736   10.113 -27.961 1.00 19.01 1 . C ? 
ATOM   1272 C   C   . ALA ALA ALA A A 159 159 . -0.658  10.788 -27.783 1.00 18.83 1 . C ? 
ATOM   1273 O   O   . ALA ALA ALA A A 159 159 . -1.079  11.524 -28.661 1.00 20.02 1 . O ? 
ATOM   1274 N   N   . ASP ASP ASP A A 160 160 . -1.376  9.789  -27.275 1.00 18.05 1 . N ? 
ATOM   1275 CA  CA  . ASP ASP ASP A A 160 160 . -2.765  9.553  -27.641 1.00 18.25 1 . C ? 
ATOM   1276 CB  CB  . ASP ASP ASP A A 160 160 . -2.830  8.649  -28.879 1.00 19.74 1 . C ? 
ATOM   1277 CG  CG  . ASP ASP ASP A A 160 160 . -4.167  8.709  -29.606 1.00 21.56 1 . C ? 
ATOM   1278 OD1 OD1 . ASP ASP ASP A A 160 160 . -5.009  9.591  -29.340 1.00 21.99 1 . O ? 
ATOM   1279 OD2 OD2 . ASP ASP ASP A A 160 160 . -4.356  7.852  -30.496 1.00 25.11 1 . O ? 
ATOM   1280 C   C   . ASP ASP ASP A A 160 160 . -3.477  8.912  -26.460 1.00 17.10 1 . C ? 
ATOM   1281 O   O   . ASP ASP ASP A A 160 160 . -2.844  8.327  -25.580 1.00 17.13 1 . O ? 
ATOM   1282 N   N   . CYS CYS CYS A A 161 161 . -4.793  9.047  -26.438 1.00 17.33 1 . N ? 
ATOM   1283 CA  CA  . CYS CYS CYS A A 161 161 . -5.609  8.410  -25.416 1.00 17.51 1 . C ? 
ATOM   1284 CB  CB  . CYS CYS CYS A A 161 161 . -5.549  9.176  -24.078 1.00 17.20 1 . C ? 
ATOM   1285 SG  SG  . CYS CYS CYS A A 161 161 . -5.813  10.953 -24.178 1.00 17.78 1 . S ? 
ATOM   1286 C   C   . CYS CYS CYS A A 161 161 . -7.031  8.275  -25.898 1.00 18.28 1 . C ? 
ATOM   1287 O   O   . CYS CYS CYS A A 161 161 . -7.452  8.955  -26.835 1.00 19.69 1 . O ? 
ATOM   1288 N   N   . GLY GLY GLY A A 162 162 . -7.772  7.368  -25.280 1.00 18.21 1 . N ? 
ATOM   1289 CA  CA  . GLY GLY GLY A A 162 162 . -9.149  7.137  -25.679 1.00 18.87 1 . C ? 
ATOM   1290 C   C   . GLY GLY GLY A A 162 162 . -9.757  5.997  -24.916 1.00 19.66 1 . C ? 
ATOM   1291 O   O   . GLY GLY GLY A A 162 162 . -9.175  5.512  -23.942 1.00 18.97 1 . O ? 
ATOM   1292 N   N   . GLN GLN GLN A A 163 163 . -10.927 5.563  -25.365 1.00 19.97 1 . N ? 
ATOM   1293 CA  CA  . GLN GLN GLN A A 163 163 . -11.653 4.480  -24.731 1.00 21.57 1 . C ? 
ATOM   1294 CB  CB  . GLN GLN GLN A A 163 163 . -13.110 4.878  -24.555 1.00 21.14 1 . C ? 
ATOM   1295 CG  CG  . GLN GLN GLN A A 163 163 . -13.949 3.849  -23.821 1.00 21.80 1 . C ? 
ATOM   1296 CD  CD  . GLN GLN GLN A A 163 163 . -15.256 4.415  -23.314 1.00 21.13 1 . C ? 
ATOM   1297 OE1 OE1 . GLN GLN GLN A A 163 163 . -15.574 5.585  -23.540 1.00 21.52 1 . O ? 
ATOM   1298 NE2 NE2 . GLN GLN GLN A A 163 163 . -16.024 3.582  -22.618 1.00 22.63 1 . N ? 
ATOM   1299 C   C   . GLN GLN GLN A A 163 163 . -11.535 3.221  -25.575 1.00 22.74 1 . C ? 
ATOM   1300 O   O   . GLN GLN GLN A A 163 163 . -11.668 3.287  -26.798 1.00 24.24 1 . O ? 
ATOM   1301 N   N   . LEU LEU LEU A A 164 164 . -11.278 2.087  -24.927 1.00 24.36 1 . N ? 
ATOM   1302 CA  CA  . LEU LEU LEU A A 164 164 . -11.253 0.779  -25.595 1.00 27.21 1 . C ? 
ATOM   1303 CB  CB  . LEU LEU LEU A A 164 164 . -10.201 -0.135 -24.957 1.00 27.66 1 . C ? 
ATOM   1304 CG  CG  . LEU LEU LEU A A 164 164 . -8.736  0.281  -25.091 1.00 28.48 1 . C ? 
ATOM   1305 CD1 CD1 . LEU LEU LEU A A 164 164 . -7.836  -0.703 -24.357 1.00 29.72 1 . C ? 
ATOM   1306 CD2 CD2 . LEU LEU LEU A A 164 164 . -8.337  0.393  -26.555 1.00 28.38 1 . C ? 
ATOM   1307 C   C   . LEU LEU LEU A A 164 164 . -12.619 0.105  -25.513 1.00 31.06 1 . C ? 
ATOM   1308 O   O   . LEU LEU LEU A A 164 164 . -13.362 0.318  -24.557 1.00 31.40 1 . O ? 
ATOM   1309 N   N   . GLU GLU GLU A A 165 165 . -12.936 -0.713 -26.516 1.00 35.98 1 . N ? 
ATOM   1310 CA  CA  . GLU GLU GLU A A 165 165 . -14.169 -1.511 -26.512 1.00 41.73 1 . C ? 
ATOM   1311 CB  CB  . GLU GLU GLU A A 165 165 . -14.430 -2.126 -27.895 1.00 44.70 1 . C ? 
ATOM   1312 CG  CG  . GLU GLU GLU A A 165 165 . -15.051 -1.147 -28.887 1.00 47.39 1 . C ? 
ATOM   1313 CD  CD  . GLU GLU GLU A A 165 165 . -14.811 -1.512 -30.346 1.00 50.33 1 . C ? 
ATOM   1314 OE1 OE1 . GLU GLU GLU A A 165 165 . -14.397 -2.656 -30.640 1.00 52.85 1 . O ? 
ATOM   1315 OE2 OE2 . GLU GLU GLU A A 165 165 . -15.043 -0.639 -31.210 1.00 53.11 1 . O ? 
ATOM   1316 C   C   . GLU GLU GLU A A 165 165 . -14.102 -2.602 -25.441 1.00 44.01 1 . C ? 
ATOM   1317 O   O   . GLU GLU GLU A A 165 165 . -14.585 -2.413 -24.324 1.00 46.74 1 . O ? 
ATOM   1318 OXT OXT . GLU GLU GLU A A 165 165 . -13.561 -3.689 -25.655 1.00 47.06 1 . O ? 
HETATM 1319 O   O   . HOH HOH HOH C . 1   1   . -6.509  19.257 -11.760 1.00 16.45 1 . O ? 
HETATM 1320 O   O   . HOH HOH HOH C . 2   2   . 0.459   17.173 -16.083 1.00 17.63 1 . O ? 
HETATM 1321 O   O   . HOH HOH HOH C . 3   3   . -11.138 6.130  -2.598  1.00 16.55 1 . O ? 
HETATM 1322 O   O   . HOH HOH HOH C . 4   4   . -7.434  16.458 -9.480  1.00 15.44 1 . O ? 
HETATM 1323 O   O   . HOH HOH HOH C . 5   5   . -11.678 11.797 -12.353 1.00 18.51 1 . O ? 
HETATM 1324 O   O   . HOH HOH HOH C . 6   6   . 7.613   14.613 -18.126 1.00 19.33 1 . O ? 
HETATM 1325 O   O   . HOH HOH HOH C . 7   7   . -14.197 12.394 -6.369  1.00 15.78 1 . O ? 
HETATM 1326 O   O   . HOH HOH HOH C . 8   8   . 3.144   5.208  -27.657 1.00 21.02 1 . O ? 
HETATM 1327 O   O   . HOH HOH HOH C . 9   9   . -13.519 15.768 -22.563 1.00 20.69 1 . O ? 
HETATM 1328 O   O   . HOH HOH HOH C . 10  10  . -13.353 5.038  -3.944  1.00 17.63 1 . O ? 
HETATM 1329 O   O   . HOH HOH HOH C . 11  11  . -9.473  13.127 -4.152  1.00 17.25 1 . O ? 
HETATM 1330 O   O   . HOH HOH HOH C . 12  12  . 2.322   27.775 -12.075 1.00 31.77 1 . O ? 
HETATM 1331 O   O   . HOH HOH HOH C . 13  13  . -11.947 7.103  -27.651 1.00 27.29 1 . O ? 
HETATM 1332 O   O   . HOH HOH HOH C . 14  14  . -10.240 16.714 -3.160  1.00 16.35 1 . O ? 
HETATM 1333 O   O   . HOH HOH HOH C . 15  15  . -4.157  0.841  1.641   1.00 26.18 1 . O ? 
HETATM 1334 O   O   . HOH HOH HOH C . 16  16  . -7.967  13.808 -24.575 1.00 19.45 1 . O ? 
HETATM 1335 O   O   . HOH HOH HOH C . 17  17  . 4.480   25.044 -16.998 1.00 21.07 1 . O ? 
HETATM 1336 O   O   . HOH HOH HOH C . 18  18  . 7.318   12.929 -25.007 1.00 21.45 1 . O ? 
HETATM 1337 O   O   . HOH HOH HOH C . 19  19  . -0.924  13.977 -18.183 1.00 17.83 1 . O ? 
HETATM 1338 O   O   . HOH HOH HOH C . 20  20  . -9.862  -1.210 -1.789  1.00 25.54 1 . O ? 
HETATM 1339 O   O   . HOH HOH HOH C . 21  21  . -1.264  2.404  -3.680  1.00 20.83 1 . O ? 
HETATM 1340 O   O   . HOH HOH HOH C . 22  22  . -18.019 6.349  -17.076 1.00 22.57 1 . O ? 
HETATM 1341 O   O   . HOH HOH HOH C . 23  23  . -16.935 14.804 -0.264  1.00 18.78 1 . O ? 
HETATM 1342 O   O   . HOH HOH HOH C . 24  24  . -0.458  14.224 -28.834 1.00 32.27 1 . O ? 
HETATM 1343 O   O   . HOH HOH HOH C . 25  25  . 17.107  9.974  -18.763 1.00 36.22 1 . O ? 
HETATM 1344 O   O   . HOH HOH HOH C . 26  26  . -13.393 14.859 1.828   1.00 17.59 1 . O ? 
HETATM 1345 O   O   . HOH HOH HOH C . 27  27  . 9.110   17.012 -14.663 1.00 22.82 1 . O ? 
HETATM 1346 O   O   . HOH HOH HOH C . 28  28  . 2.590   6.938  -29.761 1.00 29.65 1 . O ? 
HETATM 1347 O   O   . HOH HOH HOH C . 29  29  . -9.701  15.066 0.267   1.00 16.46 1 . O ? 
HETATM 1348 O   O   . HOH HOH HOH C . 30  30  . -14.743 0.967  -22.335 1.00 21.67 1 . O ? 
HETATM 1349 O   O   . HOH HOH HOH C . 31  31  . -20.161 12.933 -5.783  1.00 25.04 1 . O ? 
HETATM 1350 O   O   . HOH HOH HOH C . 32  32  . -10.587 17.195 -27.115 1.00 36.89 1 . O ? 
HETATM 1351 O   O   . HOH HOH HOH C . 33  33  . -8.427  -0.570 -4.263  1.00 29.33 1 . O ? 
HETATM 1352 O   O   . HOH HOH HOH C . 34  34  . -8.464  16.430 -25.576 1.00 28.39 1 . O ? 
HETATM 1353 O   O   . HOH HOH HOH C . 35  35  . 12.750  3.338  -18.898 1.00 23.29 1 . O ? 
HETATM 1354 O   O   . HOH HOH HOH C . 36  36  . -19.219 6.356  -14.652 1.00 25.17 1 . O ? 
HETATM 1355 O   O   . HOH HOH HOH C . 37  37  . 8.822   -0.222 -25.640 1.00 27.12 1 . O ? 
HETATM 1356 O   O   . HOH HOH HOH C . 38  38  . 9.359   17.424 -4.763  1.00 21.32 1 . O ? 
HETATM 1357 O   O   . HOH HOH HOH C . 39  39  . -20.762 7.412  -3.676  1.00 24.50 1 . O ? 
HETATM 1358 O   O   . HOH HOH HOH C . 40  40  . 7.393   15.602 -26.030 1.00 34.12 1 . O ? 
HETATM 1359 O   O   . HOH HOH HOH C . 41  41  . 4.692   -0.773 -1.711  1.00 35.98 1 . O ? 
HETATM 1360 O   O   . HOH HOH HOH C . 42  42  . 6.568   25.596 -13.934 1.00 29.62 1 . O ? 
HETATM 1361 O   O   . HOH HOH HOH C . 43  43  . 4.007   13.216 -27.527 1.00 29.42 1 . O ? 
HETATM 1362 O   O   . HOH HOH HOH C . 44  44  . 4.465   11.810 -29.726 1.00 36.31 1 . O ? 
HETATM 1363 O   O   . HOH HOH HOH C . 45  45  . -21.249 11.967 -13.894 1.00 27.76 1 . O ? 
HETATM 1364 O   O   . HOH HOH HOH C . 46  46  . -20.609 11.796 -3.390  1.00 25.81 1 . O ? 
HETATM 1365 O   O   . HOH HOH HOH C . 47  47  . -11.611 13.184 3.302   1.00 20.42 1 . O ? 
HETATM 1366 O   O   . HOH HOH HOH C . 48  48  . 14.272  24.835 -4.862  1.00 39.53 1 . O ? 
HETATM 1367 O   O   . HOH HOH HOH C . 49  49  . 10.535  1.296  -12.469 1.00 23.68 1 . O ? 
HETATM 1368 O   O   . HOH HOH HOH C . 50  50  . -14.794 22.626 -16.600 1.00 31.53 1 . O ? 
HETATM 1369 O   O   . HOH HOH HOH C . 51  51  . -20.433 13.055 -19.365 1.00 29.46 1 . O ? 
HETATM 1370 O   O   . HOH HOH HOH C . 52  52  . -14.874 21.242 1.354   1.00 18.83 1 . O ? 
HETATM 1371 O   O   . HOH HOH HOH C . 53  53  . -21.472 8.242  -6.214  1.00 24.87 1 . O ? 
HETATM 1372 O   O   . HOH HOH HOH C . 54  54  . 0.225   -4.954 -16.584 1.00 27.02 1 . O ? 
HETATM 1373 O   O   . HOH HOH HOH C . 55  55  . -2.915  -2.769 -11.539 1.00 30.17 1 . O ? 
HETATM 1374 O   O   . HOH HOH HOH C . 56  56  . 8.795   -5.641 -17.908 1.00 30.07 1 . O ? 
HETATM 1375 O   O   . HOH HOH HOH C . 57  57  . -8.246  12.004 -26.786 1.00 24.56 1 . O ? 
HETATM 1376 O   O   . HOH HOH HOH C . 58  58  . 16.824  11.008 -8.022  1.00 27.86 1 . O ? 
HETATM 1377 O   O   . HOH HOH HOH C . 59  59  . -1.592  11.234 5.542   1.00 35.78 1 . O ? 
HETATM 1378 O   O   . HOH HOH HOH C . 60  60  . 10.463  5.467  -25.915 1.00 33.54 1 . O ? 
HETATM 1379 O   O   . HOH HOH HOH C . 61  61  . 15.898  14.751 -6.954  1.00 36.98 1 . O ? 
HETATM 1380 O   O   . HOH HOH HOH C . 62  62  . -20.557 3.240  -4.851  1.00 29.60 1 . O ? 
HETATM 1381 O   O   . HOH HOH HOH C . 63  63  . -22.026 11.354 -6.965  1.00 34.93 1 . O ? 
HETATM 1382 O   O   . HOH HOH HOH C . 64  64  . 15.359  14.564 -13.243 1.00 31.53 1 . O ? 
HETATM 1383 O   O   . HOH HOH HOH C . 65  65  . -18.610 4.210  -21.455 1.00 31.78 1 . O ? 
HETATM 1384 O   O   . HOH HOH HOH C . 66  66  . 18.084  8.578  -3.254  1.00 29.81 1 . O ? 
HETATM 1385 O   O   . HOH HOH HOH C . 67  67  . 13.291  8.982  -26.263 1.00 33.92 1 . O ? 
HETATM 1386 O   O   . HOH HOH HOH C . 68  68  . 3.159   17.681 -22.935 1.00 28.27 1 . O ? 
HETATM 1387 O   O   . HOH HOH HOH C . 69  69  . 12.066  5.298  -23.648 1.00 33.92 1 . O ? 
HETATM 1388 O   O   . HOH HOH HOH C . 70  70  . -3.489  -3.834 -5.297  1.00 31.74 1 . O ? 
HETATM 1389 O   O   . HOH HOH HOH C . 71  71  . -19.195 4.505  -18.724 1.00 29.89 1 . O ? 
HETATM 1390 O   O   . HOH HOH HOH C . 72  72  . -11.074 22.767 -0.010  1.00 28.08 1 . O ? 
HETATM 1391 O   O   . HOH HOH HOH C . 73  73  . 7.178   23.526 -15.779 1.00 39.16 1 . O ? 
HETATM 1392 O   O   . HOH HOH HOH C . 74  74  . -21.981 9.660  -12.648 1.00 38.46 1 . O ? 
HETATM 1393 O   O   . HOH HOH HOH C . 75  75  . -0.924  -3.734 -6.828  1.00 35.23 1 . O ? 
HETATM 1394 O   O   . HOH HOH HOH C . 76  76  . 8.115   17.166 -17.439 1.00 34.33 1 . O ? 
HETATM 1395 O   O   . HOH HOH HOH C . 77  77  . -14.606 23.335 -0.387  1.00 30.24 1 . O ? 
HETATM 1396 O   O   . HOH HOH HOH C . 78  78  . 17.111  12.548 -12.956 1.00 31.14 1 . O ? 
HETATM 1397 O   O   . HOH HOH HOH C . 79  79  . 12.427  3.283  -21.725 1.00 27.68 1 . O ? 
HETATM 1398 O   O   . HOH HOH HOH C . 80  80  . -3.898  29.692 -15.193 0.50 22.10 1 . O ? 
HETATM 1399 O   O   . HOH HOH HOH C . 81  81  . 1.774   12.041 0.212   1.00 23.56 1 . O ? 
HETATM 1400 O   O   . HOH HOH HOH C . 82  82  . -9.447  25.741 -20.478 1.00 40.52 1 . O ? 
HETATM 1401 O   O   . HOH HOH HOH C . 83  83  . -20.745 7.978  -20.129 1.00 39.44 1 . O ? 
HETATM 1402 O   O   . HOH HOH HOH C . 84  84  . -19.849 -0.351 -14.113 1.00 40.14 1 . O ? 
HETATM 1403 O   O   . HOH HOH HOH C . 85  85  . 15.410  4.341  -18.668 1.00 34.22 1 . O ? 
HETATM 1404 O   O   . HOH HOH HOH C . 86  86  . 12.115  3.088  -10.823 1.00 32.10 1 . O ? 
HETATM 1405 O   O   . HOH HOH HOH C . 87  87  . -8.618  -2.622 0.501   1.00 35.72 1 . O ? 
HETATM 1406 O   O   . HOH HOH HOH C . 88  88  . 4.622   9.104  -30.109 1.00 39.46 1 . O ? 
HETATM 1407 O   O   . HOH HOH HOH C . 89  89  . 11.666  11.224 -2.876  1.00 19.04 1 . O ? 
HETATM 1408 O   O   . HOH HOH HOH C . 90  90  . -18.362 20.731 -9.577  1.00 25.17 1 . O ? 
HETATM 1409 O   O   . HOH HOH HOH C . 91  91  . 10.150  -3.767 -19.408 1.00 35.97 1 . O ? 
HETATM 1410 O   O   . HOH HOH HOH C . 92  92  . -6.066  17.528 -25.758 1.00 29.98 1 . O ? 
HETATM 1411 O   O   . HOH HOH HOH C . 93  93  . 14.412  4.490  -11.023 1.00 28.40 1 . O ? 
HETATM 1412 O   O   . HOH HOH HOH C . 94  94  . 10.181  -3.066 -15.108 1.00 32.83 1 . O ? 
HETATM 1413 O   O   . HOH HOH HOH C . 95  95  . -21.609 4.905  -2.866  1.00 33.92 1 . O ? 
HETATM 1414 O   O   . HOH HOH HOH C . 96  96  . -16.061 26.004 -12.743 1.00 38.28 1 . O ? 
HETATM 1415 O   O   . HOH HOH HOH C . 97  97  . 19.356  6.308  -7.030  1.00 28.92 1 . O ? 
HETATM 1416 O   O   . HOH HOH HOH C . 98  98  . 8.831   3.011  -1.836  1.00 29.26 1 . O ? 
HETATM 1417 O   O   . HOH HOH HOH C . 99  99  . -16.306 6.491  -25.997 1.00 38.20 1 . O ? 
HETATM 1418 O   O   . HOH HOH HOH C . 100 100 . 12.893  7.236  -5.352  1.00 31.86 1 . O ? 
HETATM 1419 O   O   . HOH HOH HOH C . 101 101 . -17.283 -4.351 -14.779 1.00 40.60 1 . O ? 
HETATM 1420 O   O   . HOH HOH HOH C . 102 102 . -11.359 9.818  -28.493 1.00 33.28 1 . O ? 
HETATM 1421 O   O   . HOH HOH HOH C . 103 103 . -14.660 -5.060 -14.999 1.00 38.94 1 . O ? 
HETATM 1422 O   O   . HOH HOH HOH C . 104 104 . -3.470  -2.050 -9.104  1.00 31.61 1 . O ? 
HETATM 1423 O   O   . HOH HOH HOH C . 105 105 . -14.071 25.067 -15.830 1.00 36.58 1 . O ? 
HETATM 1424 O   O   . HOH HOH HOH C . 106 106 . 15.323  5.147  -8.330  1.00 32.55 1 . O ? 
HETATM 1425 O   O   . HOH HOH HOH C . 107 107 . 0.333   28.519 -10.228 1.00 38.68 1 . O ? 
HETATM 1426 O   O   . HOH HOH HOH C . 108 108 . -9.026  22.059 -10.693 1.00 31.76 1 . O ? 
HETATM 1427 O   O   . HOH HOH HOH C . 109 109 . 5.570   21.021 -18.755 1.00 26.71 1 . O ? 
HETATM 1428 O   O   . HOH HOH HOH C . 110 110 . -18.731 -3.855 -12.553 1.00 49.48 1 . O ? 
HETATM 1429 O   O   . HOH HOH HOH C . 111 111 . -21.329 20.488 -11.983 1.00 40.99 1 . O ? 
HETATM 1430 O   O   . HOH HOH HOH C . 112 112 . -14.315 -2.267 -20.528 1.00 40.71 1 . O ? 
HETATM 1431 O   O   . HOH HOH HOH C . 113 113 . -8.795  -4.799 -14.973 1.00 41.59 1 . O ? 
HETATM 1432 O   O   . HOH HOH HOH C . 114 114 . -5.912  26.280 -14.821 1.00 39.43 1 . O ? 
HETATM 1433 O   O   . HOH HOH HOH C . 115 115 . -1.091  7.563  8.014   1.00 36.20 1 . O ? 
HETATM 1434 O   O   . HOH HOH HOH C . 116 116 . -1.774  19.768 -22.769 1.00 39.88 1 . O ? 
HETATM 1435 O   O   . HOH HOH HOH C . 117 117 . -18.346 20.293 -6.222  1.00 24.15 1 . O ? 
HETATM 1436 O   O   . HOH HOH HOH C . 118 118 . 0.110   -6.036 -19.373 1.00 30.19 1 . O ? 
HETATM 1437 O   O   . HOH HOH HOH C . 119 119 . -15.942 21.032 -5.029  1.00 32.70 1 . O ? 
HETATM 1438 O   O   . HOH HOH HOH C . 120 120 . -5.205  9.918  4.619   1.00 31.27 1 . O ? 
HETATM 1439 O   O   . HOH HOH HOH C . 121 121 . -20.099 13.815 -23.832 1.00 37.37 1 . O ? 
HETATM 1440 O   O   . HOH HOH HOH C . 122 122 . 17.326  7.284  -5.511  1.00 30.91 1 . O ? 
HETATM 1441 O   O   . HOH HOH HOH C . 123 123 . 8.251   -0.194 -9.779  1.00 36.14 1 . O ? 
HETATM 1442 O   O   . HOH HOH HOH C . 124 124 . 14.949  7.583  -7.168  1.00 31.27 1 . O ? 
HETATM 1443 O   O   . HOH HOH HOH C . 125 125 . -19.927 18.840 -8.562  1.00 30.44 1 . O ? 
HETATM 1444 O   O   . HOH HOH HOH C . 126 126 . 4.790   -2.686 -10.423 1.00 32.26 1 . O ? 
HETATM 1445 O   O   . HOH HOH HOH C . 127 127 . -19.829 9.443  -24.599 1.00 38.69 1 . O ? 
HETATM 1446 O   O   . HOH HOH HOH C . 128 128 . 15.738  10.265 -14.338 1.00 32.89 1 . O ? 
HETATM 1447 O   O   . HOH HOH HOH C . 129 129 . -4.981  -3.776 -7.749  1.00 38.63 1 . O ? 
HETATM 1448 O   O   . HOH HOH HOH C . 130 130 . 1.239   4.852  6.468   1.00 38.86 1 . O ? 
HETATM 1449 O   O   . HOH HOH HOH C . 131 131 . 15.939  15.659 -10.161 1.00 39.07 1 . O ? 
HETATM 1450 O   O   . HOH HOH HOH C . 132 132 . 12.930  3.229  -6.274  1.00 49.81 1 . O ? 
HETATM 1451 O   O   . HOH HOH HOH C . 133 133 . -11.274 -0.897 -28.950 1.00 45.57 1 . O ? 
HETATM 1452 O   O   . HOH HOH HOH C . 134 134 . 2.584   -4.498 -10.293 1.00 41.08 1 . O ? 
HETATM 1453 O   O   . HOH HOH HOH C . 135 135 . -17.867 19.595 -19.600 1.00 36.90 1 . O ? 
HETATM 1454 O   O   . HOH HOH HOH C . 136 136 . 0.921   -4.061 -2.248  1.00 40.87 1 . O ? 
HETATM 1455 O   O   . HOH HOH HOH C . 137 137 . -20.515 0.727  -3.775  1.00 42.71 1 . O ? 
HETATM 1456 O   O   . HOH HOH HOH C . 138 138 . 11.587  2.112  -8.335  1.00 40.93 1 . O ? 
HETATM 1457 O   O   . HOH HOH HOH C . 139 139 . 10.985  16.912 -18.891 1.00 38.34 1 . O ? 
HETATM 1458 O   O   . HOH HOH HOH C . 140 140 . -4.476  -1.912 -23.808 1.00 34.76 1 . O ? 
HETATM 1459 O   O   . HOH HOH HOH C . 141 141 . -20.310 17.411 -17.372 1.00 32.26 1 . O ? 
HETATM 1460 O   O   . HOH HOH HOH C . 142 142 . -9.824  5.261  4.386   1.00 34.00 1 . O ? 
HETATM 1461 O   O   . HOH HOH HOH C . 143 143 . -12.543 -1.289 -0.789  1.00 44.49 1 . O ? 
HETATM 1462 O   O   . HOH HOH HOH C . 144 144 . -14.423 -3.857 -17.447 1.00 48.02 1 . O ? 
HETATM 1463 O   O   . HOH HOH HOH C . 145 145 . -1.410  5.107  7.003   1.00 38.48 1 . O ? 
HETATM 1464 O   O   . HOH HOH HOH C . 146 146 . -2.958  31.982 -11.890 1.00 40.04 1 . O ? 
HETATM 1465 O   O   . HOH HOH HOH C . 147 147 . -2.036  16.358 -29.147 1.00 39.15 1 . O ? 
HETATM 1466 O   O   . HOH HOH HOH C . 148 148 . -6.287  -3.417 -22.092 1.00 33.78 1 . O ? 
HETATM 1467 O   O   . HOH HOH HOH C . 149 149 . 5.613   -0.307 -9.522  1.00 47.13 1 . O ? 
HETATM 1468 O   O   . HOH HOH HOH C . 150 150 . 15.081  6.982  -11.846 1.00 34.05 1 . O ? 
HETATM 1469 O   O   . HOH HOH HOH C . 151 151 . 2.125   17.352 -26.546 1.00 39.29 1 . O ? 
HETATM 1470 O   O   . HOH HOH HOH C . 152 152 . -7.031  10.883 -30.657 1.00 40.08 1 . O ? 
HETATM 1471 O   O   . HOH HOH HOH C . 153 153 . -2.404  28.078 -10.537 1.00 42.18 1 . O ? 
HETATM 1472 O   O   . HOH HOH HOH C . 154 154 . -6.583  28.796 -14.851 1.00 39.68 1 . O ? 
HETATM 1473 O   O   . HOH HOH HOH C . 155 155 . -22.351 3.203  -10.400 1.00 41.11 1 . O ? 
HETATM 1474 O   O   . HOH HOH HOH C . 156 156 . 4.996   1.818  0.205   1.00 31.56 1 . O ? 
HETATM 1475 O   O   . HOH HOH HOH C . 157 157 . -18.593 -1.188 -2.423  1.00 52.09 1 . O ? 
HETATM 1476 O   O   . HOH HOH HOH C . 158 158 . -7.125  -3.005 -4.649  1.00 37.12 1 . O ? 
HETATM 1477 O   O   . HOH HOH HOH C . 159 159 . 1.926   14.954 -27.873 1.00 38.42 1 . O ? 
HETATM 1478 O   O   . HOH HOH HOH C . 160 160 . -7.290  7.654  -30.815 1.00 50.31 1 . O ? 
HETATM 1479 O   O   . HOH HOH HOH C . 161 161 . 0.167   7.806  -30.382 1.00 41.38 1 . O ? 
HETATM 1480 O   O   . HOH HOH HOH C . 162 162 . -13.590 22.980 -2.791  1.00 31.31 1 . O ? 
HETATM 1481 O   O   . HOH HOH HOH C . 163 163 . -22.465 3.799  -7.291  1.00 37.62 1 . O ? 
HETATM 1482 O   O   . HOH HOH HOH C . 164 164 . -7.344  24.373 -2.319  1.00 39.69 1 . O ? 
HETATM 1483 O   O   . HOH HOH HOH C . 165 165 . -21.728 5.360  -14.835 1.00 40.14 1 . O ? 
HETATM 1484 O   O   . HOH HOH HOH C . 166 166 . 14.258  7.041  -24.146 1.00 38.10 1 . O ? 
HETATM 1485 O   O   . HOH HOH HOH C . 167 167 . -11.846 26.109 -14.854 1.00 41.23 1 . O ? 
HETATM 1486 O   O   . HOH HOH HOH C . 168 168 . -20.040 6.743  -22.461 1.00 46.78 1 . O ? 
HETATM 1487 O   O   . HOH HOH HOH C . 169 169 . -14.615 7.172  -28.008 1.00 42.01 1 . O ? 
HETATM 1488 O   O   . HOH HOH HOH C . 170 170 . -12.061 6.938  4.699   1.00 30.06 1 . O ? 
HETATM 1489 O   O   . HOH HOH HOH C . 171 171 . -8.916  25.574 -15.668 1.00 35.31 1 . O ? 
HETATM 1490 O   O   . HOH HOH HOH C . 172 172 . -14.457 26.643 -8.561  1.00 39.34 1 . O ? 
HETATM 1491 O   O   . HOH HOH HOH C . 173 173 . -16.430 -1.176 -21.975 1.00 45.42 1 . O ? 
HETATM 1492 O   O   . HOH HOH HOH C . 174 174 . 3.009   -5.759 -17.441 1.00 43.04 1 . O ? 
HETATM 1493 O   O   . HOH HOH HOH C . 175 175 . -13.386 -4.064 -10.575 1.00 42.52 1 . O ? 
HETATM 1494 O   O   . HOH HOH HOH C . 176 176 . -16.456 9.495  -26.953 1.00 45.19 1 . O ? 
HETATM 1495 O   O   . HOH HOH HOH C . 177 177 . -24.770 5.656  -9.219  1.00 38.79 1 . O ? 
HETATM 1496 O   O   . HOH HOH HOH C . 178 178 . -6.879  1.004  -29.922 1.00 39.50 1 . O ? 
HETATM 1497 O   O   . HOH HOH HOH C . 179 179 . -8.400  23.271 -21.936 1.00 19.81 1 . O ? 
HETATM 1498 O   O   . HOH HOH HOH C . 180 180 . -3.770  17.859 -23.102 1.00 20.50 1 . O ? 
HETATM 1499 O   O   . HOH HOH HOH C . 181 181 . -4.891  20.169 -24.090 1.00 32.81 1 . O ? 
HETATM 1500 O   O   . HOH HOH HOH C . 182 182 . -7.509  20.357 -23.457 1.00 26.19 1 . O ? 
HETATM 1501 O   O   . HOH HOH HOH C . 183 183 . 5.937   15.261 -28.281 1.00 36.82 1 . O ? 
HETATM 1502 O   O   . HOH HOH HOH C . 184 184 . 16.516  16.267 -15.007 1.00 43.00 1 . O ? 
HETATM 1503 O   O   . HOH HOH HOH C . 185 185 . 19.772  10.754 -16.428 1.00 54.05 1 . O ? 
HETATM 1504 O   O   . HOH HOH HOH C . 186 186 . 15.891  11.922 -25.897 1.00 42.36 1 . O ? 
HETATM 1505 O   O   . HOH HOH HOH C . 187 187 . -7.583  6.147  6.639   1.00 45.85 1 . O ? 
HETATM 1506 O   O   . HOH HOH HOH C . 188 188 . 8.418   1.377  -7.570  1.00 43.21 1 . O ? 
HETATM 1507 O   O   . HOH HOH HOH C . 189 189 . 0.416   29.980 -13.428 0.50 31.42 1 . O ? 
HETATM 1508 O   O   . HOH HOH HOH C . 190 190 . 0.835   18.330 -18.796 1.00 21.27 1 . O ? 
HETATM 1509 O   O   . HOH HOH HOH C . 191 191 . 0.077   19.840 -20.876 1.00 24.99 1 . O ? 
HETATM 1510 O   O   . HOH HOH HOH C . 192 192 . -11.099 -2.923 -6.950  1.00 42.48 1 . O ? 
HETATM 1511 O   O   . HOH HOH HOH C . 193 193 . 11.855  -5.155 -15.409 1.00 38.02 1 . O ? 
HETATM 1512 O   O   . HOH HOH HOH C . 194 194 . -20.068 21.462 -16.286 1.00 55.46 1 . O ? 
HETATM 1513 O   O   . HOH HOH HOH C . 195 195 . -3.030  11.990 -33.070 1.00 43.29 1 . O ? 
HETATM 1514 O   O   . HOH HOH HOH C . 196 196 . -0.302  -3.825 -11.662 1.00 49.90 1 . O ? 
HETATM 1515 O   O   . HOH HOH HOH C . 197 197 . -15.659 24.438 -9.597  1.00 31.40 1 . O ? 
HETATM 1516 O   O   . HOH HOH HOH C . 198 198 . -5.637  -4.828 -13.073 1.00 46.74 1 . O ? 
HETATM 1517 O   O   . HOH HOH HOH C . 199 199 . -12.050 -2.680 -17.686 1.00 41.21 1 . O ? 
HETATM 1518 O   O   . HOH HOH HOH C . 200 200 . -7.127  25.060 -12.740 1.00 36.17 1 . O ? 
HETATM 1519 O   O   . HOH HOH HOH C . 201 201 . -12.506 24.278 -22.727 1.00 36.04 1 . O ? 
HETATM 1520 O   O   . HOH HOH HOH C . 202 202 . -11.197 24.777 -2.356  1.00 51.30 1 . O ? 
HETATM 1521 O   O   . HOH HOH HOH C . 203 203 . 5.969   19.121 -16.769 1.00 50.73 1 . O ? 
HETATM 1522 O   O   . HOH HOH HOH C . 205 205 . -8.825  6.462  -0.425  1.00 17.51 1 . O ? 
HETATM 1523 O   O   . HOH HOH HOH C . 206 206 . -2.075  14.761 -0.330  1.00 22.52 1 . O ? 
HETATM 1524 O   O   . HOH HOH HOH C . 207 207 . 2.569   13.998 -2.821  1.00 23.77 1 . O ? 
HETATM 1525 O   O   . HOH HOH HOH C . 208 208 . 5.589   13.722 -1.858  1.00 22.46 1 . O ? 
HETATM 1526 O   O   . HOH HOH HOH C . 209 209 . -16.366 6.568  1.761   1.00 24.95 1 . O ? 
HETATM 1527 O   O   . HOH HOH HOH C . 210 210 . -19.247 10.570 0.162   1.00 23.31 1 . O ? 
HETATM 1528 O   O   . HOH HOH HOH C . 211 211 . 0.651   14.464 -0.876  1.00 22.56 1 . O ? 
HETATM 1529 O   O   . HOH HOH HOH C . 212 212 . 9.595   -2.020 -17.635 1.00 26.19 1 . O ? 
HETATM 1530 O   O   . HOH HOH HOH C . 213 213 . -16.336 8.885  3.165   1.00 28.72 1 . O ? 
HETATM 1531 O   O   . HOH HOH HOH C . 214 214 . 2.427   17.773 -8.684  1.00 31.76 1 . O ? 
HETATM 1532 O   O   . HOH HOH HOH C . 215 215 . -16.647 10.783 1.215   1.00 29.16 1 . O ? 
HETATM 1533 O   O   . HOH HOH HOH C . 216 216 . 7.225   18.419 -11.089 1.00 35.54 1 . O ? 
HETATM 1534 O   O   . HOH HOH HOH C . 217 217 . 7.264   -5.702 -15.648 1.00 33.97 1 . O ? 
HETATM 1535 O   O   . HOH HOH HOH C . 218 218 . 6.869   20.883 -14.942 1.00 33.53 1 . O ? 
HETATM 1536 O   O   . HOH HOH HOH C . 219 219 . 1.679   21.387 -7.567  1.00 32.46 1 . O ? 
HETATM 1537 O   O   . HOH HOH HOH C . 220 220 . 2.496   18.578 -4.018  1.00 38.76 1 . O ? 
HETATM 1538 O   O   . HOH HOH HOH C . 221 221 . -2.667  -3.769 0.171   1.00 42.93 1 . O ? 
HETATM 1539 O   O   . HOH HOH HOH C . 222 222 . 6.215   20.614 -12.314 1.00 33.74 1 . O ? 
HETATM 1540 O   O   . HOH HOH HOH C . 223 223 . 3.789   21.908 -9.168  1.00 31.69 1 . O ? 
HETATM 1541 O   O   . HOH HOH HOH C . 224 224 . 0.225   12.926 2.341   1.00 30.43 1 . O ? 
HETATM 1542 O   O   . HOH HOH HOH C . 225 225 . -3.310  5.406  -30.663 1.00 39.42 1 . O ? 
HETATM 1543 O   O   . HOH HOH HOH C . 226 226 . -11.391 27.697 -21.514 1.00 33.22 1 . O ? 
HETATM 1544 O   O   . HOH HOH HOH C . 227 227 . -16.493 23.600 -4.326  1.00 59.29 1 . O ? 
HETATM 1545 O   O   . HOH HOH HOH C . 228 228 . -5.064  7.474  5.765   1.00 37.66 1 . O ? 
HETATM 1546 O   O   . HOH HOH HOH C . 229 229 . -16.176 1.635  -25.687 1.00 50.18 1 . O ? 
HETATM 1547 O   O   . HOH HOH HOH C . 230 230 . 19.088  14.591 -9.559  1.00 48.22 1 . O ? 
HETATM 1548 O   O   . HOH HOH HOH C . 231 231 . -8.948  8.756  -28.997 1.00 41.53 1 . O ? 
HETATM 1549 O   O   . HOH HOH HOH C . 232 232 . -9.793  5.419  -29.616 1.00 48.57 1 . O ? 
HETATM 1550 O   O   . HOH HOH HOH C . 233 233 . -23.116 16.454 -13.394 1.00 41.21 1 . O ? 
HETATM 1551 O   O   . HOH HOH HOH C . 234 234 . 20.417  9.016  -2.037  1.00 33.86 1 . O ? 
HETATM 1552 O   O   . HOH HOH HOH C . 235 235 . -2.501  24.960 -7.761  1.00 44.96 1 . O ? 
HETATM 1553 O   O   . HOH HOH HOH C . 236 236 . 5.046   19.097 -9.309  1.00 38.97 1 . O ? 
HETATM 1554 O   O   . HOH HOH HOH C . 237 237 . -7.581  23.663 -5.641  1.00 49.82 1 . O ? 
HETATM 1555 O   O   . HOH HOH HOH C . 238 238 . 6.585   6.277  -9.690  1.00 37.38 1 . O ? 
HETATM 1556 O   O   . HOH HOH HOH C . 239 239 . -5.547  24.608 -9.727  1.00 36.15 1 . O ? 
HETATM 1557 O   O   . HOH HOH HOH C . 240 240 . -8.919  -3.821 -22.602 1.00 47.45 1 . O ? 
HETATM 1558 O   O   . HOH HOH HOH C . 241 241 . 8.711   17.903 -8.848  1.00 43.12 1 . O ? 
HETATM 1559 O   O   . HOH HOH HOH C . 242 242 . -5.736  -1.626 2.088   1.00 42.02 1 . O ? 
HETATM 1560 O   O   . HOH HOH HOH C . 243 243 . 4.327   -5.498 -13.047 1.00 45.75 1 . O ? 
HETATM 1561 O   O   . HOH HOH HOH C . 244 244 . -8.534  21.999 -7.503  1.00 44.41 1 . O ? 
HETATM 1562 O   O   . HOH HOH HOH C . 245 245 . 7.322   15.642 -4.403  1.00 29.86 1 . O ? 
HETATM 1563 O   O   . HOH HOH HOH C . 246 246 . -3.589  17.144 -1.038  1.00 20.21 1 . O ? 
HETATM 1564 O   O   . HOH HOH HOH C . 248 248 . 17.125  3.217  -14.319 1.00 34.57 1 . O ? 
HETATM 1565 O   O   . HOH HOH HOH C . 249 249 . -12.010 27.635 -8.178  1.00 73.62 1 . O ? 
HETATM 1566 O   O   . HOH HOH HOH C . 250 250 . 0.158   22.475 0.180   1.00 46.19 1 . O ? 
HETATM 1567 O   O   . HOH HOH HOH C . 251 251 . 2.244   21.194 -0.965  1.00 31.95 1 . O ? 
HETATM 1568 O   O   . HOH HOH HOH C . 252 252 . 1.094   18.804 -1.552  1.00 32.33 1 . O ? 
HETATM 1569 O   O   . HOH HOH HOH C . 253 253 . 14.886  -3.596 -17.041 1.00 47.35 1 . O ? 
HETATM 1570 O   O   . HOH HOH HOH C . 254 254 . 12.996  0.354  -19.857 1.00 49.28 1 . O ? 
HETATM 1571 O   O   . HOH HOH HOH C . 255 255 . -1.670  19.180 -1.138  1.00 27.75 1 . O ? 
# 
_atom_sites.entry_id                    UNNAMED 
_atom_sites.fract_transf_matrix[1][1]   0.023405 
_atom_sites.fract_transf_matrix[1][2]   0.000000 
_atom_sites.fract_transf_matrix[1][3]   0.000000 
_atom_sites.fract_transf_matrix[2][1]   -0.000000 
_atom_sites.fract_transf_matrix[2][2]   0.018390 
_atom_sites.fract_transf_matrix[2][3]   0.000000 
_atom_sites.fract_transf_matrix[3][1]   0.000000 
_atom_sites.fract_transf_matrix[3][2]   -0.000000 
_atom_sites.fract_transf_matrix[3][3]   0.011457 
_atom_sites.fract_transf_vector[1]      0.000000 
_atom_sites.fract_transf_vector[2]      0.000000 
_atom_sites.fract_transf_vector[3]      0.000000 
# 
_cell.length_a      42.726 
_cell.length_b      54.378 
_cell.length_c      87.283 
_cell.angle_alpha   90.000 
_cell.angle_beta    90.000 
_cell.angle_gamma   90.000 
_cell.entry_id      UNNAMED 
# 
_data_extraction.extraction_date   'Mon May 21 16:03:30 2018' 
# 
loop_
_database_2.database_id 
_database_2.database_code 
PDB   UNNAMED 
WWPDB UNNAMED 
# 
_database_PDB_remark.id     3 
_database_PDB_remark.text   
;
REMARK   3                                                                      
REMARK   3 REFINEMENT.                                                          
REMARK   3   PROGRAM     : REFMAC 5.8.0158                                      
REMARK   3   AUTHORS     : MURSHUDOV,SKUBAK,LEBEDEV,PANNU,                      
REMARK   3                 STEINER,NICHOLLS,WINN,LONG,VAGIN                     
REMARK   3                                                                      
REMARK   3    REFINEMENT TARGET : MAXIMUM LIKELIHOOD                            
REMARK   3                                                                      
REMARK   3  DATA USED IN REFINEMENT.                                            
REMARK   3   RESOLUTION RANGE HIGH (ANGSTROMS) :   1.35                         
REMARK   3   RESOLUTION RANGE LOW  (ANGSTROMS) :  34.04                         
REMARK   3   DATA CUTOFF            (SIGMA(F)) : NONE                           
REMARK   3   COMPLETENESS FOR RANGE        (%) :  99.87                         
REMARK   3   NUMBER OF REFLECTIONS             :   42741                        
REMARK   3                                                                      
REMARK   3  FIT TO DATA USED IN REFINEMENT.                                     
REMARK   3   CROSS-VALIDATION METHOD          : THROUGHOUT                      
REMARK   3   FREE R VALUE TEST SET SELECTION  : RANDOM                          
REMARK   3   R VALUE     (WORKING + TEST SET) : 0.16164                         
REMARK   3   R VALUE            (WORKING SET) :  0.16076                        
REMARK   3   FREE R VALUE                     :  0.17784                        
REMARK   3   FREE R VALUE TEST SET SIZE   (%) :  5.1                            
REMARK   3   FREE R VALUE TEST SET COUNT      :  2274                           
REMARK   3                                                                      
REMARK   3  FIT IN THE HIGHEST RESOLUTION BIN.                                  
REMARK   3   TOTAL NUMBER OF BINS USED           :      20                      
REMARK   3   BIN RESOLUTION RANGE HIGH           :    1.354                     
REMARK   3   BIN RESOLUTION RANGE LOW            :    1.389                     
REMARK   3   REFLECTION IN BIN     (WORKING SET) :     3131                     
REMARK   3   BIN COMPLETENESS (WORKING+TEST) (%) :    99.88                     
REMARK   3   BIN R VALUE           (WORKING SET) :    0.212                     
REMARK   3   BIN FREE R VALUE SET COUNT          :      148                     
REMARK   3   BIN FREE R VALUE                    :    0.252                     
REMARK   3                                                                      
REMARK   3  NUMBER OF NON-HYDROGEN ATOMS USED IN REFINEMENT.                    
REMARK   3   ALL ATOMS                :     1571                                
REMARK   3                                                                      
REMARK   3  B VALUES.                                                           
REMARK   3   FROM WILSON PLOT           (A**2) : NULL                           
REMARK   3   MEAN B VALUE      (OVERALL, A**2) :  20.723                        
REMARK   3   OVERALL ANISOTROPIC B VALUE.                                       
REMARK   3    B11 (A**2) :     0.02                                             
REMARK   3    B22 (A**2) :    -0.56                                             
REMARK   3    B33 (A**2) :     0.54                                             
REMARK   3    B12 (A**2) :     0.00                                             
REMARK   3    B13 (A**2) :     0.00                                             
REMARK   3    B23 (A**2) :    -0.00                                             
REMARK   3                                                                      
REMARK   3  ESTIMATED OVERALL COORDINATE ERROR.                                 
REMARK   3   ESU BASED ON R VALUE                            (A):   0.010       
REMARK   3   ESU BASED ON FREE R VALUE                       (A):   0.010       
REMARK   3   ESU BASED ON MAXIMUM LIKELIHOOD                 (A):   0.018       
REMARK   3   ESU FOR B VALUES BASED ON MAXIMUM LIKELIHOOD (A**2):   0.415       
REMARK   3                                                                      
REMARK   3 CORRELATION COEFFICIENTS.                                            
REMARK   3   CORRELATION COEFFICIENT FO-FC      :   0.975                       
REMARK   3   CORRELATION COEFFICIENT FO-FC FREE :   0.969                       
REMARK   3                                                                      
REMARK   3  RMS DEVIATIONS FROM IDEAL VALUES        COUNT    RMS    WEIGHT      
REMARK   3   BOND LENGTHS REFINED ATOMS        (A):  1351 ; 0.007 ; 0.019       
REMARK   3   BOND LENGTHS OTHERS               (A):  1256 ; 0.002 ; 0.020       
REMARK   3   BOND ANGLES REFINED ATOMS   (DEGREES):  1814 ; 1.297 ; 1.958       
REMARK   3   BOND ANGLES OTHERS          (DEGREES):  2926 ; 0.886 ; 3.000       
REMARK   3   TORSION ANGLES, PERIOD 1    (DEGREES):   174 ; 5.700 ; 5.000       
REMARK   3   TORSION ANGLES, PERIOD 2    (DEGREES):    61 ;31.473 ;23.770       
REMARK   3   TORSION ANGLES, PERIOD 3    (DEGREES):   238 ;11.007 ;15.000       
REMARK   3   TORSION ANGLES, PERIOD 4    (DEGREES):     8 ;16.545 ;15.000       
REMARK   3   CHIRAL-CENTER RESTRAINTS       (A**3):   184 ; 0.078 ; 0.200       
REMARK   3   GENERAL PLANES REFINED ATOMS      (A):  1533 ; 0.005 ; 0.020       
REMARK   3   GENERAL PLANES OTHERS             (A):   297 ; 0.002 ; 0.020       
REMARK   3                                                                      
REMARK   3  ISOTROPIC THERMAL FACTOR RESTRAINTS.     COUNT   RMS    WEIGHT      
REMARK   3   MAIN-CHAIN BOND REFINED ATOMS  (A**2):   669 ; 1.001 ; 1.843       
REMARK   3   MAIN-CHAIN BOND OTHER ATOMS    (A**2):   668 ; 0.992 ; 1.839       
REMARK   3   MAIN-CHAIN ANGLE REFINED ATOMS (A**2):   838 ; 1.673 ; 2.761       
REMARK   3   MAIN-CHAIN ANGLE OTHER ATOMS (A**2)  :   839 ; 1.675 ; 2.766       
REMARK   3   SIDE-CHAIN BOND REFINED ATOMS  (A**2):   682 ; 1.203 ; 2.021       
REMARK   3   SIDE-CHAIN BOND OTHER ATOMS  (A**2)  :   679 ; 1.186 ; 2.008       
REMARK   3   SIDE-CHAIN ANGLE OTHER ATOMS (A**2)  :   970 ; 1.973 ; 2.960       
REMARK   3   LONG RANGE B REFINED ATOMS (A**2)    :  1534 ; 4.567 ;23.469       
REMARK   3   LONG RANGE B OTHER ATOMS (A**2)      :  1463 ; 4.199 ;21.951       
REMARK   3                                                                      
REMARK   3 ANISOTROPIC THERMAL FACTOR RESTRAINTS.    COUNT   RMS   WEIGHT       
REMARK   3                                                                      
REMARK   3  NCS RESTRAINTS STATISTICS                                           
REMARK   3   NUMBER OF NCS GROUPS : NULL                                        
REMARK   3                                                                      
REMARK   3  TWIN DETAILS                                                        
REMARK   3   NUMBER OF TWIN DOMAINS  : NULL                                     
REMARK   3                                                                      
REMARK   3                                                                      
REMARK   3  TLS DETAILS                                                         
REMARK   3   NUMBER OF TLS GROUPS  : NULL                                       
REMARK   3                                                                      
REMARK   3                                                                      
REMARK   3  BULK SOLVENT MODELLING.                                             
REMARK   3   METHOD USED : BABINET MODEL WITH MASK                              
REMARK   3   PARAMETERS FOR MASK CALCULATION                                    
REMARK   3   VDW PROBE RADIUS   :   1.20                                        
REMARK   3   ION PROBE RADIUS   :   0.80                                        
REMARK   3   SHRINKAGE RADIUS   :   0.80                                        
REMARK   3                                                                      
REMARK   3  OTHER REFINEMENT REMARKS:                                           
REMARK   3  HYDROGENS HAVE BEEN ADDED IN THE RIDING POSITIONS                   
REMARK   3  U VALUES      : REFINED INDIVIDUALLY                                
REMARK   3                                                                      
;
# 
_diffrn_radiation.diffrn_id                        1 
_diffrn_radiation.wavelength_id                    ? 
_diffrn_radiation.pdbx_monochromatic_or_laue_m_l   ? 
_diffrn_radiation.monochromator                    ? 
_diffrn_radiation.pdbx_diffrn_protocol             ? 
_diffrn_radiation.pdbx_scattering_type             ? 
# 
_entity_poly.entity_id                  1 
_entity_poly.pdbx_seq_one_letter_code   
;MVNPTVFFDIAVDGEPLGRVSFELFADKVPKTAENFRALSTGEKGFGYKGSCFHRIIPGF
MCQGGDFTRHNGTGGKSIYGEKFEDENFILKHTGPGILSMANAGPNTNGSQFFICTAKTE
WLDGKHVVFGKVKEGMNIVEAMERFGSRNGKTSKKITIADCGQLE
;
_entity_poly.pdbx_strand_id             A 
_entity_poly.type                       'polypeptide(L)' 
_entity_poly.pdbx_target_identifier     ? 
# 
_entry.id   UNNAMED 
# 
_exptl.crystals_number   1 
_exptl.entry_id          UNNAMED 
_exptl.method            'X-RAY DIFFRACTION' 
# 
_refine.entry_id                                 UNNAMED 
_refine.pdbx_refine_id                           'X-RAY DIFFRACTION' 
_refine.ls_d_res_high                            1.3500 
_refine.ls_d_res_low                             34.0400 
_refine.pdbx_ls_sigma_F                          0.000 
_refine.pdbx_data_cutoff_high_absF               ? 
_refine.pdbx_data_cutoff_low_absF                ? 
_refine.ls_percent_reflns_obs                    99.8700 
_refine.ls_number_reflns_obs                     42741 
_refine.ls_number_reflns_all                     ? 
_refine.pdbx_ls_cross_valid_method               THROUGHOUT 
_refine.ls_matrix_type                           ? 
_refine.pdbx_R_Free_selection_details            RANDOM 
_refine.details                                  
' HYDROGENS HAVE BEEN ADDED IN THE RIDING POSITIONS U VALUES      : REFINED INDIVIDUALLY ' 
_refine.ls_R_factor_all                          ? 
_refine.ls_R_factor_obs                          0.1616 
_refine.ls_R_factor_R_work                       0.1608 
_refine.ls_wR_factor_R_work                      ? 
_refine.ls_R_factor_R_free                       0.1778 
_refine.ls_wR_factor_R_free                      ? 
_refine.ls_percent_reflns_R_free                 5.1000 
_refine.ls_number_reflns_R_free                  2274 
_refine.ls_number_reflns_R_work                  ? 
_refine.ls_R_factor_R_free_error                 ? 
_refine.B_iso_mean                               20.7230 
_refine.solvent_model_param_bsol                 ? 
_refine.solvent_model_param_ksol                 ? 
_refine.pdbx_isotropic_thermal_model             ? 
_refine.aniso_B[1][1]                            0.0200 
_refine.aniso_B[2][2]                            -0.5600 
_refine.aniso_B[3][3]                            0.5400 
_refine.aniso_B[1][2]                            0.0000 
_refine.aniso_B[1][3]                            0.0000 
_refine.aniso_B[2][3]                            -0.0000 
_refine.correlation_coeff_Fo_to_Fc               0.9750 
_refine.correlation_coeff_Fo_to_Fc_free          0.9690 
_refine.overall_SU_R_Cruickshank_DPI             ? 
_refine.pdbx_overall_SU_R_free_Cruickshank_DPI   ? 
_refine.pdbx_overall_SU_R_Blow_DPI               ? 
_refine.pdbx_overall_SU_R_free_Blow_DPI          ? 
_refine.overall_SU_R_free                        ? 
_refine.pdbx_overall_ESU_R                       0.0100 
_refine.pdbx_overall_ESU_R_Free                  0.0100 
_refine.overall_SU_ML                            0.0180 
_refine.overall_SU_B                             0.4150 
_refine.solvent_model_details                    'BABINET MODEL WITH MASK' 
_refine.pdbx_solvent_vdw_probe_radii             1.2000 
_refine.pdbx_solvent_ion_probe_radii             0.8000 
_refine.pdbx_solvent_shrinkage_radii             0.8000 
_refine.ls_number_parameters                     ? 
_refine.ls_number_restraints                     ? 
_refine.pdbx_starting_model                      ? 
_refine.pdbx_method_to_determine_struct          ? 
_refine.pdbx_stereochemistry_target_values       'MAXIMUM LIKELIHOOD' 
_refine.pdbx_stereochem_target_val_spec_case     ? 
_refine.overall_FOM_work_R_set                   ? 
_refine.B_iso_max                                73.620 
_refine.B_iso_min                                13.550 
_refine.pdbx_overall_phase_error                 ? 
_refine.occupancy_max                            ? 
_refine.occupancy_min                            ? 
# 
_refine_hist.cycle_id                     final 
_refine_hist.pdbx_refine_id               'X-RAY DIFFRACTION' 
_refine_hist.d_res_high                   1.35 
_refine_hist.d_res_low                    34.04 
_refine_hist.pdbx_number_atoms_ligand     21 
_refine_hist.number_atoms_solvent         253 
_refine_hist.number_atoms_total           1571 
_refine_hist.pdbx_number_residues_total   165 
_refine_hist.pdbx_B_iso_mean_ligand       20.54 
_refine_hist.pdbx_B_iso_mean_solvent      34.01 
# 
loop_
_refine_ls_restr.pdbx_refine_id 
_refine_ls_restr.type 
_refine_ls_restr.number 
_refine_ls_restr.dev_ideal 
_refine_ls_restr.dev_ideal_target 
_refine_ls_restr.weight 
_refine_ls_restr.pdbx_restraint_function 
'X-RAY DIFFRACTION' r_bond_refined_d       1351 0.007  0.019  ? ? 
'X-RAY DIFFRACTION' r_bond_other_d         1256 0.002  0.020  ? ? 
'X-RAY DIFFRACTION' r_angle_refined_deg    1814 1.297  1.958  ? ? 
'X-RAY DIFFRACTION' r_angle_other_deg      2926 0.886  3.000  ? ? 
'X-RAY DIFFRACTION' r_dihedral_angle_1_deg 174  5.700  5.000  ? ? 
'X-RAY DIFFRACTION' r_dihedral_angle_2_deg 61   31.473 23.770 ? ? 
'X-RAY DIFFRACTION' r_dihedral_angle_3_deg 238  11.007 15.000 ? ? 
'X-RAY DIFFRACTION' r_dihedral_angle_4_deg 8    16.545 15.000 ? ? 
'X-RAY DIFFRACTION' r_chiral_restr         184  0.078  0.200  ? ? 
'X-RAY DIFFRACTION' r_gen_planes_refined   1533 0.005  0.020  ? ? 
'X-RAY DIFFRACTION' r_gen_planes_other     297  0.002  0.020  ? ? 
# 
_refine_ls_shell.d_res_high                       1.3540 
_refine_ls_shell.d_res_low                        1.3890 
_refine_ls_shell.pdbx_total_number_of_bins_used   20 
_refine_ls_shell.percent_reflns_obs               99.8800 
_refine_ls_shell.number_reflns_R_work             3131 
_refine_ls_shell.R_factor_all                     ? 
_refine_ls_shell.R_factor_R_work                  0.2120 
_refine_ls_shell.R_factor_R_free                  0.2520 
_refine_ls_shell.percent_reflns_R_free            ? 
_refine_ls_shell.number_reflns_R_free             148 
_refine_ls_shell.R_factor_R_free_error            0.0000 
_refine_ls_shell.number_reflns_all                3279 
_refine_ls_shell.number_reflns_obs                ? 
_refine_ls_shell.pdbx_refine_id                   'X-RAY DIFFRACTION' 
# 
_reflns.entry_id                     UNNAMED 
_reflns.pdbx_diffrn_id               1 
_reflns.pdbx_ordinal                 1 
_reflns.observed_criterion_sigma_I   ? 
_reflns.observed_criterion_sigma_F   ? 
_reflns.d_resolution_low             ? 
_reflns.d_resolution_high            ? 
_reflns.number_obs                   ? 
_reflns.number_all                   ? 
_reflns.percent_possible_obs         ? 
_reflns.pdbx_Rmerge_I_obs            ? 
_reflns.pdbx_Rsym_value              ? 
_reflns.pdbx_netI_over_sigmaI        ? 
_reflns.B_iso_Wilson_estimate        ? 
_reflns.pdbx_redundancy              ? 
_reflns.pdbx_Rrim_I_all              ? 
_reflns.pdbx_Rpim_I_all              ? 
_reflns.pdbx_CC_half                 ? 
_reflns.pdbx_netI_over_av_sigmaI     ? 
_reflns.pdbx_number_measured_all     ? 
_reflns.pdbx_scaling_rejects         ? 
_reflns.pdbx_chi_squared             ? 
_reflns.Rmerge_F_all                 ? 
_reflns.Rmerge_F_obs                 ? 
_reflns.observed_criterion_F_max     ? 
_reflns.observed_criterion_F_min     ? 
_reflns.observed_criterion_I_max     ? 
_reflns.observed_criterion_I_min     ? 
_reflns.pdbx_d_res_high_opt          ? 
_reflns.pdbx_d_res_low_opt           ? 
_reflns.details                      ? 
# 
loop_
_software.pdbx_ordinal 
_software.name 
_software.version 
_software.date 
_software.type 
_software.contact_author 
_software.contact_author_email 
_software.classification 
_software.location 
_software.language 
1 Aimless     ?        ?              program 'Phil Evans'         ?                        
'data scaling'    http://www.mrc-lmb.cam.ac.uk/harry/pre/aimless.html ?          
2 REFMAC      5.8.0158 ?              program 'Garib N. Murshudov' garib@ysbl.york.ac.uk    
refinement        http://www.ccp4.ac.uk/dist/html/refmac5.html        Fortran_77 
3 PDB_EXTRACT 3.24     'Sep. 1, 2017' package PDB                  deposit@deposit.rcsb.org 
'data extraction' http://sw-tools.pdb.org/apps/PDB_EXTRACT/           C++        
# 
_symmetry.space_group_name_H-M   'P 21 21 21' 
_symmetry.entry_id               UNNAMED 
# 
