# Supplementary material for: A computationally designed binding mode flip leads to a novel class of potent tri-vector cyclophilin inhibitors
Source: Chem Sci. 2018 Oct 23;10(2):542–7. doi: 10.1039/c8sc03831g (PMC6335623; doi:10.1039/c8sc03831g)
Supplement: Supplementary file 1 [file SC-010-C8SC03831G-s001.zip › Crystallographic_information_files/CypA_lig4_sf.cif]

data_rxxxxsf
# 
_audit.revision_id     1_0 
_audit.creation_date   ? 
_audit.update_record   'Initial release' 
# 
_cell.entry_id      xxxx 
_cell.length_a      42.726 
_cell.length_b      54.378 
_cell.length_c      87.283 
_cell.angle_alpha   90.000 
_cell.angle_beta    90.000 
_cell.angle_gamma   90.000 
# 
_diffrn_radiation_wavelength.id           1 
_diffrn_radiation_wavelength.wavelength   0.9795 
# 
_entry.id   xxxx 
# 
_exptl_crystal.id   1 
# 
_reflns_scale.group_code   1 
# 
_symmetry.entry_id               xxxx 
_symmetry.space_group_name_H-M   'P 21 21 21' 
_symmetry.Int_Tables_number      19 
# 
#
loop_
_refln.crystal_id
_refln.wavelength_id
_refln.scale_group_code
_refln.index_h
_refln.index_k
_refln.index_l
_refln.status
_refln.pdbx_r_free_flag
_refln.F_meas_au
_refln.F_meas_sigma_au
_refln.F_calc_au
_refln.phase_calc
_refln.pdbx_FWT
_refln.pdbx_PHWT
_refln.pdbx_DELFWT
_refln.pdbx_DELPHWT
_refln.fom
1 1 1    2    0    0 o  1  680.03   18.23 1980.87  180.00 1058.54  180.00  378.51  180.00  1.00 
1 1 1    4    0    0 o  1  130.33    3.42  257.54 -180.00   86.26 -180.00   17.45    0.00  0.80 
1 1 1    6    0    0 o  1  442.33   11.45  246.89 -180.00  402.41 -180.00   39.93    0.00  1.00 
1 1 1    8    0    0 o  1  337.99    8.77  356.37    0.00  305.03    0.00   32.95 -180.00  1.00 
1 1 1   10    0    0 o  1  123.64    3.29  151.61   -0.00   19.10  180.00  138.28  180.00  0.96 
1 1 1   12    0    0 f  0  673.76   17.33  707.91 -180.00  667.43 -180.00    0.00    0.00  1.00 
1 1 1   14    0    0 o  1   79.22    2.33   88.24    0.00   26.41   -0.00   28.18  180.00  0.69 
1 1 1   16    0    0 o  1  119.38   45.17  140.20  180.00  103.47  180.00   13.55   -0.00  0.98 
1 1 1   18    0    0 x  0       ?       ?  120.29    0.00  115.36    0.00    0.00    0.00  0.00 
1 1 1   20    0    0 o  1  102.86    3.01   94.89 -180.00  108.54 -180.00    5.69 -180.00  1.00 
1 1 1   22    0    0 o  1   12.16    6.94    0.30   -0.00    0.24  180.00    0.27  180.00  0.00 
1 1 1   24    0    0 o  1   71.52    2.51   56.70  180.00   86.88  180.00   15.36  180.00  1.00 
1 1 1   26    0    0 o  1   24.72    8.84   17.17    0.00   18.48    0.00    0.93    0.00  0.71 
1 1 1   28    0    0 o  1   40.32    6.88   43.64 -180.00   38.54 -180.00    1.78    0.00  1.00 
1 1 1   30    0    0 o  1   41.36    7.78   43.09    0.00   40.83    0.00    0.53 -180.00  1.00 
1 1 1    1    1    0 o  1  215.50    5.61  751.60  -90.00  258.55  -90.00   43.06  -90.00  1.00 
1 1 1    2    1    0 o  1  192.77    4.08 1352.34 -180.00  236.22 -180.00   43.56 -180.00  1.00 
1 1 1    3    1    0 o  1  343.51    6.23 1227.26  -90.00  300.64  -90.00   42.86   90.00  1.00 
1 1 1    4    1    0 o  1  298.41    6.33  816.23 -180.00  420.22 -180.00  121.81 -180.00  1.00 
1 1 1    5    1    0 o  1  179.12    3.29    1.03  -90.00  217.94  -90.00   39.24  -90.00  1.00 
1 1 1    6    1    0 f  0   93.69    1.76  233.69 -180.00   55.04 -180.00    0.00    0.00  0.60 
1 1 1    7    1    0 o  1  391.81    7.14  373.06   90.00  413.90   90.00   22.09   90.00  1.00 
1 1 1    8    1    0 f  0  316.46    6.66  347.44    0.00  359.63    0.00    0.00    0.00  1.00 
1 1 1    9    1    0 f  0  157.79    2.92  156.36  -90.00  127.64  -90.00    0.00    0.00  0.99 
1 1 1   10    1    0 o  1  382.49    8.05  314.25    0.00  371.97    0.00   10.51 -180.00  1.00 
1 1 1   11    1    0 f  0   99.95    2.81  102.65  -90.00  119.40  -90.00    0.00    0.00  0.90 
1 1 1   12    1    0 o  1   58.44    1.76   49.56 -180.00    9.74    0.00   29.33    0.00  0.34 
1 1 1   13    1    0 o  1   96.16    2.68   99.49  -90.00   82.03  -90.00    1.57   90.00  0.87 
1 1 1   14    1    0 o  1   19.74    3.69   80.59    0.00   65.61 -180.00   73.41 -180.00  0.40 
1 1 1   15    1    0 o  1   13.43    4.36   74.97  -90.00   75.23   90.00   80.21   90.00  0.37 
1 1 1   16    1    0 o  1  247.87    5.30  182.97    0.00  318.64    0.00   70.77    0.00  1.00 
1 1 1   17    1    0 o  1   63.07    1.51   87.64  -90.00   43.88  -90.00   18.60   90.00  0.99 
1 1 1   18    1    0 o  1   51.91    1.87   61.06  180.00   36.46  180.00   10.93   -0.00  0.91 
1 1 1   19    1    0 o  1  247.63    4.62  221.21  -90.00  275.66  -90.00   28.03  -90.00  1.00 
1 1 1   20    1    0 o  1   63.52    2.13   40.89 -180.00   84.58 -180.00   21.36 -180.00  1.00 
1 1 1   21    1    0 o  1  136.16    2.64  110.79   90.00  157.73   90.00   21.57   90.00  1.00 
1 1 1   22    1    0 o  1  163.90    3.15  142.55 -180.00  182.45 -180.00   18.55 -180.00  1.00 
1 1 1   23    1    0 o  1    8.17    4.61   21.13   90.00   15.43  -90.00   18.30  -90.00  0.35 
1 1 1   24    1    0 o  1   32.23    3.42   42.99    0.00   21.85    0.00   10.37 -180.00  1.00 
1 1 1   25    1    0 o  1   56.84   10.76   60.78   90.00   54.47   90.00    2.36  -90.00  1.00 
1 1 1   26    1    0 o  1    7.38    5.93    7.63    0.00    3.87 -180.00    5.62 -180.00  0.24 
1 1 1   27    1    0 o  1    0.46    6.19    2.92  -90.00    2.82   90.00    2.83   90.00  0.02 
1 1 1   28    1    0 f  0   22.81    3.02   33.53    0.00   32.32    0.00    0.00    0.00  1.00 
1 1 1   29    1    0 o  1   44.54    6.55   46.01   90.00   43.96   90.00    0.58  -90.00  1.00 
1 1 1   30    1    0 o  1   31.11    5.47   32.48    0.00   30.70    0.00    0.41 -180.00  1.00 
1 1 1   31    1    0 o  1   28.43    3.05   32.95  -90.00   24.56  -90.00    3.87   90.00  1.00 
1 1 1    0    2    0 o  1  372.88   80.95 1162.07 -180.00  344.33 -180.00   28.55    0.00  1.00 
1 1 1    1    2    0 o  1   73.99    1.59  697.08   90.00   10.07  -90.00   51.40   90.00  0.83 
1 1 1    2    2    0 x  0       ?       ? 1158.00    0.00  596.76    0.00    0.00    0.00  0.00 
1 1 1    3    2    0 o  1  533.88   11.29  674.71  -90.00  647.35  -90.00  113.46  -90.00  1.00 
1 1 1    4    2    0 o  1  193.16    4.09  507.57    0.00  178.48    0.00   14.68 -180.00  1.00 
1 1 1    5    2    0 o  1  334.40    6.09  390.10   90.00  341.27   90.00    6.87   90.00  1.00 
1 1 1    6    2    0 o  1  127.61    2.74   35.29 -180.00  128.04 -180.00   38.24 -180.00  0.70 
1 1 1    7    2    0 o  1  108.13    2.02  185.57  -90.00   92.98  -90.00    2.42   90.00  0.88 
1 1 1    8    2    0 o  1  162.98    3.01   44.26    0.00  180.09    0.00   17.86    0.00  1.00 
1 1 1    9    2    0 o  1  149.77    3.23  123.30  -90.00  120.96   90.00   46.05   90.00  0.50 
1 1 1   10    2    0 o  1  264.50    4.87  116.60    0.00  381.98    0.00  117.51    0.00  1.00 
1 1 1   11    2    0 o  1  242.71    4.44  298.59  -90.00  172.01  -90.00   70.71   90.00  1.00 
1 1 1   12    2    0 o  1  175.64    4.65  106.46    0.00  239.90    0.00   68.56    0.00  0.98 
1 1 1   13    2    0 f  0  147.40    3.89  209.30  -90.00  212.63  -90.00    0.00    0.00  1.00 
1 1 1   14    2    0 o  1  119.72    3.26   80.49    0.00  169.48    0.00   54.12    0.00  0.96 
1 1 1   15    2    0 o  1   73.37    2.20   67.87   90.00   68.70   90.00    0.56  -90.00  0.94 
1 1 1   16    2    0 o  1  105.10    2.06  114.42 -180.00  100.77 -180.00    4.31    0.00  1.00 
1 1 1   17    2    0 o  1   25.98   15.53    1.02   90.00    0.27   90.00    0.50   90.00  0.01 
1 1 1   18    2    0 o  1   67.09    1.92   56.04 -180.00   73.27 -180.00    9.32 -180.00  0.95 
1 1 1   19    2    0 o  1  286.16    6.11  253.28  -90.00  319.87  -90.00   33.71  -90.00  1.00 
1 1 1   20    2    0 o  1   59.56   19.28   61.13    0.00   55.93   -0.00    3.40  180.00  1.00 
1 1 1   21    2    0 o  1  254.32    4.64  235.86  -90.00  264.72  -90.00   10.40  -90.00  1.00 
1 1 1   22    2    0 o  1    7.24    4.53   41.29   -0.00   36.64  180.00   39.34  180.00  0.37 
1 1 1   23    2    0 f  0   62.11    2.06    0.88  -90.00    0.90  -90.00    0.00    0.00  0.13 
1 1 1   24    2    0 o  1   67.41    1.75   86.46   -0.00   49.22   -0.00   18.20  180.00  1.00 
1 1 1   25    2    0 o  1   92.89    1.98   91.57  -90.00   96.54  -90.00    3.65  -90.00  1.00 
1 1 1   26    2    0 o  1   54.93    1.80   45.71   -0.00   65.59   -0.00   10.66   -0.00  1.00 
1 1 1   27    2    0 o  1   39.30    6.20   41.36   90.00   38.55   90.00    0.75  -90.00  1.00 
1 1 1   28    2    0 f  0   29.09    3.39   27.06 -180.00   26.41 -180.00    0.00    0.00  1.00 
1 1 1   29    2    0 o  1   46.55    6.48   47.97   90.00   45.97   90.00    0.57  -90.00  1.00 
1 1 1   30    2    0 o  1    8.53    3.81    9.51    0.00    7.69    0.00    0.72 -180.00  0.99 
1 1 1   31    2    0 o  1    7.55    4.00    9.03   90.00    5.66   90.00    1.62  -90.00  0.96 
1 1 1    1    3    0 o  1  776.19   20.32 2386.38  -90.00  956.76  -90.00  180.58  -90.00  1.00 
1 1 1    2    3    0 o  1  149.43    3.17  437.23 -180.00  145.39 -180.00    3.53    0.00  1.00 
1 1 1    3    3    0 o  1  240.46    5.07  197.81   90.00  203.16   90.00   37.30  -90.00  1.00 
1 1 1    4    3    0 o  1  355.28    7.45  506.79    0.00  308.82    0.00   46.46 -180.00  1.00 
1 1 1    5    3    0 o  1   92.60    1.74  115.08   90.00   60.57   90.00   11.20  -90.00  0.78 
1 1 1    6    3    0 o  1   43.60    1.38   46.75   -0.00   79.33    0.00  108.04    0.00  0.66 
1 1 1    7    3    0 o  1  180.79    3.31  224.90   90.00  131.03   90.00   49.75  -90.00  1.00 
1 1 1    8    3    0 o  1  192.27    4.06  416.84    0.00   28.74    0.00  163.53 -180.00  1.00 
1 1 1    9    3    0 o  1   99.86    2.20  244.91  -90.00   11.02   90.00  109.88   90.00  0.99 
1 1 1   10    3    0 o  1  481.40    8.82  318.46    0.00  605.25    0.00  123.86    0.00  1.00 
1 1 1   11    3    0 o  1  304.88    5.58  275.17   90.00  324.20   90.00   19.32   90.00  1.00 
1 1 1   12    3    0 o  1  164.25    3.06  252.47    0.00  155.83   -0.00    8.14  180.00  1.00 
1 1 1   13    3    0 o  1  491.43   10.18  519.97  -90.00  503.21  -90.00   11.78  -90.00  1.00 
1 1 1   14    3    0 o  1   28.12    3.08   35.22   -0.00    5.14  180.00    7.33  180.00  0.08 
1 1 1   15    3    0 o  1  233.59    4.24  329.24  -90.00  154.20  -90.00   79.38   90.00  1.00 
1 1 1   16    3    0 o  1   71.75    1.79    9.96   -0.00   20.81   -0.00    7.38   -0.00  0.19 
1 1 1   17    3    0 o  1  117.59    2.28   97.94  -90.00  149.82  -90.00   32.23  -90.00  1.00 
1 1 1   18    3    0 o  1  192.39    3.57  175.20    0.00  216.84    0.00   24.46    0.00  1.00 
1 1 1   19    3    0 o  1  122.27    3.51  127.87   90.00  116.57   90.00    5.70  -90.00  1.00 
1 1 1   20    3    0 o  1  193.86    4.20  145.91    0.00  237.79    0.00   43.92    0.00  1.00 
1 1 1   21    3    0 o  1   32.56   15.88   32.16   90.00   19.54   90.00    6.85  -90.00  0.81 
1 1 1   22    3    0 o  1  108.41   23.76  113.55  180.00  101.54  180.00    6.86   -0.00  1.00 
1 1 1   23    3    0 o  1   27.32    3.36    9.86   90.00   23.16   90.00    6.64   90.00  0.60 
1 1 1   24    3    0 o  1  105.92    2.17  106.82    0.00  106.12    0.00    0.20    0.00  1.00 
1 1 1   25    3    0 o  1    5.44    5.67    4.68  -90.00    2.95   90.00    3.75   90.00  0.15 
1 1 1   26    3    0 o  1   46.29   11.41   49.25  180.00   44.80  180.00    1.49   -0.00  1.00 
1 1 1   27    3    0 o  1   52.22    6.21   54.95  -90.00   51.17  -90.00    1.04   90.00  1.00 
1 1 1   28    3    0 o  1  105.81    2.19   97.67 -180.00  117.18 -180.00   11.37 -180.00  1.00 
1 1 1   29    3    0 o  1   26.92    5.10   23.73  -90.00   30.51  -90.00    3.59  -90.00  1.00 
1 1 1   30    3    0 o  1   30.74    2.94   32.51 -180.00   29.86 -180.00    0.88    0.00  1.00 
1 1 1   31    3    0 o  1   10.60    3.93   12.93   90.00    8.47   90.00    2.12  -90.00  1.00 
1 1 1    0    4    0 o  1  628.32   16.46 1262.49    0.00  829.57   -0.00  201.25   -0.00  1.00 
1 1 1    1    4    0 o  1  184.51    3.37  124.03   90.00  183.67   90.00    0.82  -90.00  1.00 
1 1 1    2    4    0 o  1   43.59    0.91    3.06    0.00   22.60    0.00   34.47    0.00  0.27 
1 1 1    3    4    0 o  1  299.64    5.45  628.64  -90.00  309.86  -90.00   10.22  -90.00  1.00 
1 1 1    4    4    0 o  1   75.81    2.04  143.73 -180.00   20.85 -180.00   33.53    0.00  0.72 
1 1 1    5    4    0 o  1   23.95   47.63  185.80   90.00   81.78  -90.00   87.13  -90.00  0.22 
1 1 1    6    4    0 o  1  257.19    5.47  175.52    0.00  285.78    0.00   28.60    0.00  1.00 
1 1 1    7    4    0 o  1  353.16    9.24  295.23   90.00  438.46   90.00   85.30   90.00  1.00 
1 1 1    8    4    0 o  1  175.31    3.22  336.33    0.00  135.48    0.00   39.81 -180.00  1.00 
1 1 1    9    4    0 o  1   51.02    1.41   28.50  -90.00    3.41   90.00    6.68   90.00  0.06 
1 1 1   10    4    0 o  1  265.24    6.83  359.01    0.00  142.91    0.00  122.34 -180.00  1.00 
1 1 1   11    4    0 o  1  135.60    3.67  148.87   90.00   84.78   90.00   50.26  -90.00  1.00 
1 1 1   12    4    0 o  1  571.65   10.48  488.61  180.00  711.52  180.00  139.87  180.00  1.00 
1 1 1   13    4    0 o  1  327.52    6.86  336.92   90.00  310.38   90.00   17.14  -90.00  1.00 
1 1 1   14    4    0 o  1  460.69    9.51  501.60 -180.00  432.33 -180.00   28.36    0.00  1.00 
1 1 1   15    4    0 o  1  421.36    7.60  437.88  -90.00  425.21  -90.00    3.85  -90.00  1.00 
1 1 1   16    4    0 o  1   83.62   30.08   95.11    0.00   75.81    0.00    6.34 -180.00  0.98 
1 1 1   17    4    0 o  1   92.09    2.18   92.34  -90.00   96.59  -90.00    4.53  -90.00  1.00 
1 1 1   18    4    0 o  1   24.46    2.62   81.06    0.00   40.44  180.00   58.58  180.00  0.74 
1 1 1   19    4    0 o  1  171.00    3.73  163.08   90.00  178.23   90.00    7.22   90.00  1.00 
1 1 1   20    4    0 o  1   71.86    2.23   76.33    0.00   65.17    0.00    6.70 -180.00  1.00 
1 1 1   21    4    0 o  1   14.96    6.02   23.35  -90.00   10.05   90.00   17.09   90.00  0.47 
1 1 1   22    4    0 f  0  204.43    3.88  168.13    0.00  170.00    0.00    0.00    0.00  1.00 
1 1 1   23    4    0 o  1    7.26    4.36   19.97   90.00   14.59  -90.00   17.28  -90.00  0.37 
1 1 1   24    4    0 o  1   72.94    1.80   88.44 -180.00   58.39 -180.00   14.55    0.00  1.00 
1 1 1   25    4    0 o  1    4.68    5.46    3.36   90.00    2.31  -90.00    2.80  -90.00  0.10 
1 1 1   26    4    0 o  1   38.71    5.58   46.10 -180.00   32.60 -180.00    6.11    0.00  1.00 
1 1 1   27    4    0 o  1   58.65    1.79   61.32  -90.00   57.75  -90.00    0.90   90.00  1.00 
1 1 1   28    4    0 o  1    7.52    4.33    8.85 -180.00    3.39 -180.00    2.61    0.00  0.80 
1 1 1   29    4    0 o  1    6.01    3.88    8.76  -90.00    0.56  -90.00    4.02   90.00  0.76 
1 1 1   30    4    0 f  0   25.76    5.91   26.36    0.00   25.61    0.00    0.00    0.00  1.00 
1 1 1   31    4    0 o  1   10.74    3.20   17.43  -90.00    4.45  -90.00    6.29   90.00  1.00 
1 1 1    1    5    0 o  1  507.38    9.31  989.02  -90.00  682.48  -90.00  175.10  -90.00  1.00 
1 1 1    2    5    0 o  1  174.99    3.19  395.83    0.00   30.39    0.00  144.60 -180.00  1.00 
1 1 1    3    5    0 o  1  332.06    6.04  413.58   90.00  320.68   90.00   11.38  -90.00  1.00 
1 1 1    4    5    0 o  1  137.60    2.54  346.62    0.00  167.51   -0.00   47.00   -0.00  0.88 
1 1 1    5    5    0 o  1   84.39    1.86   64.18  -90.00   27.49  -90.00    3.38   90.00  0.37 
1 1 1    6    5    0 o  1  557.58   10.00  759.82 -180.00  437.59 -180.00  119.99    0.00  1.00 
1 1 1    7    5    0 o  1  361.88    6.63  192.32   90.00  386.83   90.00   24.95   90.00  1.00 
1 1 1    8    5    0 o  1  106.22    2.02  204.45   -0.00   15.58  180.00  121.35  180.00  1.00 
1 1 1    9    5    0 o  1  822.65   15.01  579.90   90.00  951.28   90.00  128.63   90.00  1.00 
1 1 1   10    5    0 o  1  309.46    5.61  450.80 -180.00  142.87 -180.00  166.59    0.00  1.00 
1 1 1   11    5    0 o  1  111.28    3.06    9.87   90.00   81.65  -90.00   15.94  -90.00  0.59 
1 1 1   12    5    0 o  1    0.04   65.62   24.51   -0.00   37.76  180.00   37.76  180.00  0.00 
1 1 1   13    5    0 o  1  122.39    2.69   81.24   90.00  160.73   90.00   45.23   90.00  0.94 
1 1 1   14    5    0 o  1  138.59    3.72  122.65   -0.00  145.70   -0.00    7.12   -0.00  1.00 
1 1 1   15    5    0 o  1  160.36    3.48  141.54   90.00  187.20   90.00   26.83   90.00  1.00 
1 1 1   16    5    0 f  0   82.25    1.74    8.41  180.00    6.34  180.00    0.00    0.00  0.24 
1 1 1   17    5    0 o  1   21.68    2.64    3.83   90.00    3.79  -90.00    5.59  -90.00  0.08 
1 1 1   18    5    0 o  1  106.89    2.13  130.36    0.00   87.97    0.00   18.92 -180.00  1.00 
1 1 1   19    5    0 o  1   25.45    3.01   26.27   90.00    6.59  -90.00   16.55  -90.00  0.39 
1 1 1   20    5    0 o  1   13.91    5.05   23.66    0.00   13.30 -180.00   18.83 -180.00  0.40 
1 1 1   21    5    0 o  1   83.35    2.68  107.87  -90.00   55.20  -90.00   28.15   90.00  1.00 
1 1 1   22    5    0 o  1  143.02    3.24  128.49    0.00  156.79    0.00   13.78    0.00  1.00 
1 1 1   23    5    0 o  1   27.26    2.68   56.72  -90.00    2.10   90.00   29.35   90.00  1.00 
1 1 1   24    5    0 o  1   50.73   11.93   54.97    0.00   47.13    0.00    3.60 -180.00  1.00 
1 1 1   25    5    0 o  1   81.50    7.67   84.87   90.00   79.94   90.00    1.56  -90.00  1.00 
1 1 1   26    5    0 o  1   63.50    1.73   71.96    0.00   56.89    0.00    6.61 -180.00  1.00 
1 1 1   27    5    0 f  0    9.10    3.43   18.08   90.00   17.61   90.00    0.00    0.00  0.98 
1 1 1   28    5    0 o  1   50.23    6.40   52.76    0.00   49.31    0.00    0.92 -180.00  1.00 
1 1 1   29    5    0 o  1    7.67    4.50    8.90   90.00    4.17   90.00    2.30  -90.00  0.84 
1 1 1   30    5    0 o  1   16.70    3.79   18.08  180.00   15.92  180.00    0.79   -0.00  1.00 
1 1 1   31    5    0 o  1   26.35    2.81   23.20  -90.00   29.90  -90.00    3.55  -90.00  1.00 
1 1 1    0    6    0 o  1  465.48   12.08  317.11    0.00  514.92    0.00   49.44    0.00  1.00 
1 1 1    1    6    0 o  1   97.33    2.59  188.69  -90.00   19.29  -90.00    3.43  -90.00  0.16 
1 1 1    2    6    0 o  1   86.21    1.90  223.13 -180.00    3.77 -180.00   78.48    0.00  0.95 
1 1 1    3    6    0 o  1   19.01    4.21   50.27  -90.00   84.92   90.00   89.38   90.00  0.23 
1 1 1    4    6    0 o  1  206.44    4.37  180.13 -180.00  198.98 -180.00    7.46    0.00  1.00 
1 1 1    5    6    0 o  1   33.10    1.09  124.05   90.00   66.60  -90.00   79.17  -90.00  0.38 
1 1 1    6    6    0 o  1  473.58    8.58  541.98  180.00  453.94  180.00   19.64   -0.00  1.00 
1 1 1    7    6    0 o  1  184.92    3.40  144.02  -90.00  199.09  -90.00   14.28  -90.00  1.00 
1 1 1    8    6    0 o  1  380.39    6.88  497.94 -180.00  238.34 -180.00  142.06    0.00  1.00 
1 1 1    9    6    0 o  1  142.06    3.08   84.69  -90.00  160.64  -90.00   52.00  -90.00  0.76 
1 1 1   10    6    0 o  1  276.14    5.84  328.70 -180.00  240.72 -180.00   35.41    0.00  1.00 
1 1 1   11    6    0 o  1   26.48   26.03   40.76   90.00   25.01  -90.00   27.35  -90.00  0.09 
1 1 1   12    6    0 o  1  308.44    5.59  399.63 -180.00  253.94 -180.00   54.50    0.00  1.00 
1 1 1   13    6    0 o  1  110.67    3.01   41.02  -90.00  139.21  -90.00   45.60  -90.00  0.85 
1 1 1   14    6    0 o  1  235.96    4.34  212.01    0.00  261.39    0.00   25.43    0.00  1.00 
1 1 1   15    6    0 o  1  227.14    4.85  212.12   90.00  260.76   90.00   33.62   90.00  1.00 
1 1 1   16    6    0 o  1  116.55    2.26  107.61 -180.00  134.91 -180.00   18.37 -180.00  1.00 
1 1 1   17    6    0 o  1  190.25    3.50  218.75  -90.00  171.31  -90.00   18.94   90.00  1.00 
1 1 1   18    6    0 o  1  153.55    3.35  150.87    0.00  159.88    0.00    6.33    0.00  1.00 
1 1 1   19    6    0 o  1    0.20   20.99   15.65  -90.00   15.86   90.00   15.86   90.00  0.00 
1 1 1   20    6    0 o  1   67.85    2.00   80.27    0.00   52.93    0.00   14.93 -180.00  1.00 
1 1 1   21    6    0 o  1    0.01   17.89    7.78  -90.00    8.02   90.00    8.02   90.00  0.00 
1 1 1   22    6    0 o  1  316.19    5.87  279.76 -180.00  351.85 -180.00   35.66 -180.00  1.00 
1 1 1   23    6    0 o  1   11.33    6.16    0.52  -90.00    0.12   90.00    0.32   90.00  0.02 
1 1 1   24    6    0 o  1   46.46   13.03   48.05  180.00   45.62  180.00    0.84   -0.00  1.00 
1 1 1   25    6    0 f  0   82.03    1.90   77.70  -90.00   76.20  -90.00    0.00    0.00  1.00 
1 1 1   26    6    0 o  1   16.97    4.08   12.65    0.00   20.73    0.00    4.19    0.00  0.98 
1 1 1   27    6    0 o  1    4.20    6.62    0.15   90.00    0.10  -90.00    0.12  -90.00  0.01 
1 1 1   28    6    0 o  1    3.82    5.40    4.85    0.00    2.60 -180.00    3.65 -180.00  0.27 
1 1 1   29    6    0 o  1   17.49    3.65   17.70   90.00   17.58   90.00    0.09   90.00  1.00 
1 1 1   30    6    0 o  1    9.08    3.90   11.02    0.00    7.29    0.00    1.63 -180.00  0.98 
1 1 1   31    6    0 o  1    0.01    5.39    3.14  -90.00    3.03   90.00    3.03   90.00  0.00 
1 1 1    1    7    0 o  1  291.94    6.13  259.30   90.00  210.60   90.00   81.34  -90.00  1.00 
1 1 1    2    7    0 o  1  302.17    6.44  212.23 -180.00  448.64 -180.00  146.47 -180.00  1.00 
1 1 1    3    7    0 o  1  353.23    6.44  331.40  -90.00  365.44  -90.00   12.21  -90.00  1.00 
1 1 1    4    7    0 o  1   36.68    1.07   36.70 -180.00   14.57    0.00   18.55    0.00  0.11 
1 1 1    5    7    0 o  1  607.32   10.83  853.19   90.00  449.18   90.00  158.14  -90.00  1.00 
1 1 1    6    7    0 o  1  359.62    7.62  291.34    0.00  410.57    0.00   50.95    0.00  1.00 
1 1 1    7    7    0 o  1  561.28   10.20  500.85  -90.00  608.67  -90.00   47.39  -90.00  1.00 
1 1 1    8    7    0 o  1   98.91    2.21   75.72    0.00   43.57    0.00   49.98 -180.00  0.95 
1 1 1    9    7    0 o  1  254.49    6.74  125.48   90.00  326.63   90.00   72.15   90.00  1.00 
1 1 1   10    7    0 o  1  365.70    6.61  484.82 -180.00  205.20 -180.00  160.49    0.00  1.00 
1 1 1   11    7    0 o  1   30.33    6.63   16.84  -90.00   12.11  -90.00   13.95  -90.00  0.06 
1 1 1   12    7    0 o  1  214.05    4.51  324.72 -180.00   89.95 -180.00  124.10    0.00  1.00 
1 1 1   13    7    0 o  1   29.55   23.50   64.20   90.00   38.66  -90.00   51.22  -90.00  0.42 
1 1 1   14    7    0 o  1  232.68    4.27  232.90    0.00  245.31    0.00   12.63    0.00  1.00 
1 1 1   15    7    0 o  1   80.63    2.38   86.45   90.00   74.06   90.00    6.11  -90.00  0.99 
1 1 1   16    7    0 o  1   90.13    2.15   25.34   -0.00  112.88   -0.00   46.10   -0.00  0.74 
1 1 1   17    7    0 o  1   27.58    4.50    3.81   90.00    0.84  -90.00    2.26  -90.00  0.05 
1 1 1   18    7    0 x  0       ?       ?   32.87    0.00   32.28    0.00    0.00    0.00  0.00 
1 1 1   19    7    0 o  1  117.93    2.29  129.86   90.00  103.68   90.00   14.25  -90.00  1.00 
1 1 1   20    7    0 o  1   20.03    3.58   26.14   -0.00    3.26  180.00   15.15  180.00  0.59 
1 1 1   21    7    0 o  1  331.30    6.00  283.95  -90.00  369.43  -90.00   38.13  -90.00  1.00 
1 1 1   22    7    0 o  1  127.23    2.83  111.85 -180.00  142.32 -180.00   15.09 -180.00  1.00 
1 1 1   23    7    0 o  1   45.90    1.57   43.15   90.00   48.92   90.00    3.02   90.00  1.00 
1 1 1   24    7    0 o  1   60.10    1.91   45.26   -0.00   75.85   -0.00   15.75   -0.00  1.00 
1 1 1   25    7    0 o  1    7.06    4.79   10.82  -90.00    2.93   90.00    6.76   90.00  0.54 
1 1 1   26    7    0 o  1   29.69    5.82   29.20  180.00   30.86  180.00    1.16  180.00  1.00 
1 1 1   27    7    0 o  1   34.89    5.97   38.32  -90.00   32.51  -90.00    2.38   90.00  1.00 
1 1 1   28    7    0 o  1   33.50    6.15   35.04  180.00   32.96  180.00    0.55   -0.00  1.00 
1 1 1   29    7    0 o  1   23.33    3.48   26.43  -90.00   20.82  -90.00    2.51   90.00  1.00 
1 1 1   30    7    0 o  1    0.02    5.54    1.75   -0.00    1.57  180.00    1.57  180.00  0.00 
1 1 1   31    7    0 o  1    0.09    5.39    3.84   90.00    3.73  -90.00    3.74  -90.00  0.01 
1 1 1    0    8    0 o  1  345.10   86.48  515.68 -180.00  340.64 -180.00    4.45    0.00  1.00 
1 1 1    1    8    0 o  1  279.31    5.87  503.76   90.00  189.40   90.00   89.91  -90.00  1.00 
1 1 1    2    8    0 o  1  151.58    2.80  207.46 -180.00  176.02 -180.00   26.65 -180.00  0.99 
1 1 1    3    8    0 o  1   15.26    2.62  119.92  -90.00   31.96   90.00   33.00   90.00  0.07 
1 1 1    4    8    0 f  0   57.40    1.82   84.47 -180.00   55.21 -180.00    0.00    0.00  0.39 
1 1 1    5    8    0 o  1  634.23   11.48  614.67  -90.00  648.88  -90.00   14.65  -90.00  1.00 
1 1 1    6    8    0 o  1  273.62    5.02  146.12 -180.00  347.29 -180.00   73.67 -180.00  1.00 
1 1 1    7    8    0 o  1  217.80    4.64  136.46  -90.00  264.87  -90.00   47.10  -90.00  1.00 
1 1 1    8    8    0 o  1  412.63    8.62  497.27    0.00  341.09    0.00   71.55 -180.00  1.00 
1 1 1    9    8    0 o  1   70.48    1.64  168.59   90.00   17.00  -90.00   74.81  -90.00  0.82 
1 1 1   10    8    0 o  1   16.55    5.44   18.05   -0.00   16.29  180.00   16.88  180.00  0.04 
1 1 1   11    8    0 o  1  184.40    3.45   79.21  -90.00  265.72  -90.00   83.28  -90.00  0.99 
1 1 1   12    8    0 o  1    0.09   42.06   24.90 -180.00   31.28    0.00   31.28    0.00  0.00 
1 1 1   13    8    0 f  0  295.59    5.36  340.91   90.00  333.86   90.00    0.00    0.00  1.00 
1 1 1   14    8    0 o  1   60.34   33.08   58.53  180.00   27.19  180.00   20.92   -0.00  0.80 
1 1 1   15    8    0 o  1  213.93    4.55  226.33   90.00  215.37   90.00    1.45   90.00  1.00 
1 1 1   16    8    0 o  1  121.60    3.31  122.86 -180.00  124.04 -180.00    2.45 -180.00  1.00 
1 1 1   17    8    0 f  0   15.18    4.27   37.32  -90.00   34.80  -90.00    0.00    0.00  0.26 
1 1 1   18    8    0 f  0   83.57    2.10   98.19    0.00   97.73   -0.00    0.00    0.00  1.00 
1 1 1   19    8    0 o  1    0.02   20.99    0.81   90.00    0.84  -90.00    0.84  -90.00  0.00 
1 1 1   20    8    0 o  1  125.09    2.40  151.80    0.00   93.16    0.00   31.93 -180.00  1.00 
1 1 1   21    8    0 f  0   29.68   10.48   22.67  -90.00   23.20  -90.00    0.00    0.00  0.71 
1 1 1   22    8    0 o  1   64.20   14.80   66.51    0.00   61.74    0.00    2.46 -180.00  1.00 
1 1 1   23    8    0 o  1   50.54    1.54   70.56   90.00   31.08   90.00   19.46  -90.00  1.00 
1 1 1   24    8    0 o  1   13.87    9.21    8.22    0.00    2.68    0.00    2.67 -180.00  0.39 
1 1 1   25    8    0 o  1   18.82   10.40   18.05  -90.00   14.95  -90.00    1.30   90.00  0.86 
1 1 1   26    8    0 o  1   31.56    4.67   32.13    0.00   31.87   -0.00    0.31   -0.00  1.00 
1 1 1   27    8    0 o  1   10.30    3.17   21.49  -90.00    0.38   90.00   10.64   90.00  1.00 
1 1 1   28    8    0 o  1   30.83    2.93   34.72   -0.00   27.90   -0.00    2.93  180.00  1.00 
1 1 1   29    8    0 f  0   54.62    1.83   49.63  -90.00   48.34  -90.00    0.00    0.00  1.00 
1 1 1   30    8    0 o  1   25.75    2.68   29.79  180.00   22.33  180.00    3.42   -0.00  1.00 
1 1 1    1    9    0 o  1   33.64    1.15   28.69  -90.00   16.06  -90.00   19.43  -90.00  0.10 
1 1 1    2    9    0 o  1  260.69    5.50  317.27   -0.00  203.97   -0.00   56.72  180.00  1.00 
1 1 1    3    9    0 o  1  240.61    5.10  360.57   90.00  245.60   90.00    4.99   90.00  1.00 
1 1 1    4    9    0 o  1  148.37    3.19  246.24 -180.00  134.74 -180.00   13.01    0.00  1.00 
1 1 1    5    9    0 f  0  113.22    2.15   67.35  -90.00   59.25  -90.00    0.00    0.00  0.70 
1 1 1    6    9    0 o  1  356.37    7.45  489.02    0.00  262.57    0.00   93.80 -180.00  1.00 
1 1 1    7    9    0 o  1  495.83    8.99  495.27   90.00  488.95   90.00    6.88  -90.00  1.00 
1 1 1    8    9    0 o  1  122.89    2.36   65.88 -180.00   52.72 -180.00   16.39 -180.00  0.30 
1 1 1    9    9    0 o  1  533.70    9.70  489.61  -90.00  576.93  -90.00   43.23  -90.00  1.00 
1 1 1   10    9    0 o  1  371.33    6.78  354.51 -180.00  395.15 -180.00   23.81 -180.00  1.00 
1 1 1   11    9    0 o  1  343.62    6.25  346.19  -90.00  345.46  -90.00    1.85  -90.00  1.00 
1 1 1   12    9    0 f  0  415.77    7.56  399.55 -180.00  377.97 -180.00    0.00    0.00  1.00 
1 1 1   13    9    0 o  1  109.35    2.48  105.32   90.00  108.20   90.00    1.07  -90.00  1.00 
1 1 1   14    9    0 o  1  250.43   35.87  261.74 -180.00  249.74 -180.00    0.68    0.00  1.00 
1 1 1   15    9    0 o  1  191.93    5.06  182.25  -90.00  210.04  -90.00   18.11  -90.00  1.00 
1 1 1   16    9    0 o  1   59.89    2.14  185.48 -180.00   56.50    0.00  116.39    0.00  1.00 
1 1 1   17    9    0 o  1   57.55    1.58   62.36  -90.00   48.63  -90.00    5.66   90.00  0.94 
1 1 1   18    9    0 o  1    0.03   31.38   19.66    0.00   19.75 -180.00   19.75 -180.00  0.00 
1 1 1   19    9    0 o  1   92.33    1.97   79.86   90.00  102.53   90.00   10.20   90.00  1.00 
1 1 1   20    9    0 f  0   93.75    2.23   58.02    0.00   60.02    0.00    0.00    0.00  1.00 
1 1 1   21    9    0 o  1    6.63    4.67    5.66   90.00    5.17  -90.00    5.47  -90.00  0.04 
1 1 1   22    9    0 o  1  101.63    2.05  108.48    0.00   94.65    0.00    6.98 -180.00  1.00 
1 1 1   23    9    0 o  1  111.69    2.20  106.98  -90.00  117.46  -90.00    5.77  -90.00  1.00 
1 1 1   24    9    0 o  1   39.15   10.96   41.21   -0.00   38.16   -0.00    0.99  180.00  1.00 
1 1 1   25    9    0 o  1   25.07    6.32   19.62  -90.00   29.45  -90.00    5.24  -90.00  0.97 
1 1 1   26    9    0 o  1    3.24    5.59    5.32  180.00    3.59   -0.00    4.37   -0.00  0.24 
1 1 1   27    9    0 o  1   23.90    7.02   24.11   90.00   24.56   90.00    0.67   90.00  1.00 
1 1 1   28    9    0 o  1   22.79    4.30   26.44 -180.00   19.75 -180.00    3.04    0.00  1.00 
1 1 1   29    9    0 o  1   31.29    4.19   29.59   90.00   33.84   90.00    2.56   90.00  1.00 
1 1 1   30    9    0 o  1   25.55    3.22   27.01 -180.00   24.66 -180.00    0.89    0.00  1.00 
1 1 1    0   10    0 o  1  168.23    4.43  180.62 -180.00  170.37 -180.00   30.21 -180.00  0.83 
1 1 1    1   10    0 o  1   85.53    1.67  107.91   90.00   39.85  -90.00   10.81   90.00  0.59 
1 1 1    2   10    0 o  1  222.68    4.08  221.58    0.00  212.74    0.00    9.94 -180.00  1.00 
1 1 1    3   10    0 o  1  179.29    3.31  190.25  -90.00  208.95  -90.00   30.03  -90.00  1.00 
1 1 1    4   10    0 o  1  384.70    8.11  421.38    0.00  402.96    0.00   18.26    0.00  1.00 
1 1 1    5   10    0 o  1  310.20    7.99  326.01  -90.00  229.08  -90.00   81.12   90.00  1.00 
1 1 1    6   10    0 o  1  338.86    7.21  197.23    0.00  419.83    0.00   80.97    0.00  1.00 
1 1 1    7   10    0 o  1  676.63   14.04  722.92  -90.00  672.71  -90.00    3.93   90.00  1.00 
1 1 1    8   10    0 o  1   34.43   22.69    9.45   -0.00   25.16  180.00   29.90  180.00  0.14 
1 1 1    9   10    0 o  1  162.32    3.53  235.90   90.00   74.87   90.00   87.43  -90.00  1.00 
1 1 1   10   10    0 o  1  106.08    3.08   85.37 -180.00   99.04 -180.00    9.54 -180.00  0.84 
1 1 1   11   10    0 o  1  519.63   10.72  522.15   90.00  512.07   90.00    7.56  -90.00  1.00 
1 1 1   12   10    0 o  1  161.71    4.27  215.04    0.00  115.50    0.00   46.22 -180.00  1.00 
1 1 1   13   10    0 x  0       ?       ?   97.79   90.00  104.69   90.00    0.00    0.00  0.00 
1 1 1   14   10    0 o  1  164.63    4.44   95.78 -180.00  240.38 -180.00   75.76 -180.00  1.00 
1 1 1   15   10    0 o  1   13.02    5.26    2.07  -90.00    2.95   90.00    3.26   90.00  0.02 
1 1 1   16   10    0 o  1  272.61    5.00  251.58    0.00  305.75    0.00   33.14    0.00  1.00 
1 1 1   17   10    0 o  1   89.96    1.94   69.95  -90.00  110.64  -90.00   20.98  -90.00  1.00 
1 1 1   18   10    0 o  1  131.57    2.91  138.30 -180.00  122.78 -180.00    8.79    0.00  1.00 
1 1 1   19   10    0 o  1   85.90    1.89   67.50   90.00  102.21   90.00   16.31   90.00  1.00 
1 1 1   20   10    0 o  1  169.29    3.17  143.24    0.00  190.55    0.00   21.26    0.00  1.00 
1 1 1   21   10    0 o  1  123.94    2.45  131.47   90.00  115.99   90.00    7.94  -90.00  1.00 
1 1 1   22   10    0 o  1   52.21    1.59   38.37   -0.00   66.13   -0.00   13.92   -0.00  1.00 
1 1 1   23   10    0 o  1   27.77    3.28   42.18  -90.00   13.84  -90.00   13.92   90.00  1.00 
1 1 1   24   10    0 o  1   17.21    3.47   24.18   -0.00   10.69   -0.00    6.48  180.00  1.00 
1 1 1   25   10    0 o  1   61.05    7.43   66.53  -90.00   57.42  -90.00    3.63   90.00  1.00 
1 1 1   26   10    0 o  1   21.62    3.13   23.27 -180.00   20.67 -180.00    0.96    0.00  1.00 
1 1 1   27   10    0 o  1    9.16    5.49    1.98   90.00    2.34   90.00    0.25   90.00  0.23 
1 1 1   28   10    0 o  1   24.75    3.56   33.00 -180.00   17.06 -180.00    7.69    0.00  1.00 
1 1 1   29   10    0 o  1    0.01    5.50    0.23  -90.00    0.14   90.00    0.14   90.00  0.00 
1 1 1   30   10    0 o  1    0.23    6.18    4.18   -0.00    4.07  180.00    4.08  180.00  0.02 
1 1 1    1   11    0 o  1  473.31    8.57  509.83  -90.00  443.94  -90.00   29.37   90.00  1.00 
1 1 1    2   11    0 o  1  246.26    5.17  412.40 -180.00   94.21 -180.00  152.04    0.00  1.00 
1 1 1    3   11    0 o  1  431.44    7.86  342.86  -90.00  459.08  -90.00   27.64  -90.00  1.00 
1 1 1    4   11    0 o  1  236.56    4.33  239.23 -180.00  160.25 -180.00   76.31    0.00  1.00 
1 1 1    5   11    0 o  1 1020.41   18.30  982.37  -90.00 1092.90  -90.00   72.49  -90.00  1.00 
1 1 1    6   11    0 o  1  130.16    2.47  248.63    0.00    4.45 -180.00  134.56 -180.00  1.00 
1 1 1    7   11    0 o  1   68.54    1.75  120.87  -90.00   28.19   90.00   85.55   90.00  0.84 
1 1 1    8   11    0 o  1  616.68   11.20  482.93    0.00  688.00    0.00   71.33    0.00  1.00 
1 1 1    9   11    0 o  1  488.47    8.89  458.63   90.00  522.78   90.00   34.31   90.00  1.00 
1 1 1   10   11    0 o  1  181.79    4.72  263.04 -180.00  104.71 -180.00   77.08    0.00  1.00 
1 1 1   11   11    0 o  1   64.47    2.15    9.37   90.00    8.52   90.00    0.46   90.00  0.13 
1 1 1   12   11    0 o  1    0.04   35.90   22.32    0.00   22.82 -180.00   22.82 -180.00  0.00 
1 1 1   13   11    0 o  1   79.86    1.96  110.37   90.00   50.12   90.00   29.56  -90.00  1.00 
1 1 1   14   11    0 o  1   92.03    1.88  136.09    0.00   58.75    0.00   33.27 -180.00  1.00 
1 1 1   15   11    0 f  0   51.87    1.58  136.38   90.00  127.78   90.00    0.00    0.00  1.00 
1 1 1   16   11    0 o  1   50.82    1.59  100.22    0.00    3.31    0.00   46.83 -180.00  0.99 
1 1 1   17   11    0 o  1  188.80    4.07  189.02   90.00  189.23   90.00    0.42   90.00  1.00 
1 1 1   18   11    0 o  1   13.13    5.36   12.50 -180.00    8.26    0.00   10.52    0.00  0.17 
1 1 1   19   11    0 o  1  226.94    4.16  205.22   90.00  241.70   90.00   14.76   90.00  1.00 
1 1 1   20   11    0 o  1  234.30    4.33  190.33    0.00  272.70    0.00   38.40    0.00  1.00 
1 1 1   21   11    0 o  1    5.72   15.48   18.10  -90.00   16.92   90.00   17.53   90.00  0.11 
1 1 1   22   11    0 o  1   71.54    1.67   74.38  180.00   69.16  180.00    2.39   -0.00  1.00 
1 1 1   23   11    0 o  1   92.50    1.94   82.25   90.00  104.28   90.00   11.78   90.00  1.00 
1 1 1   24   11    0 o  1    8.49    4.49   10.58 -180.00    1.75 -180.00    4.30    0.00  0.71 
1 1 1   25   11    0 o  1   49.59    1.62   42.20   90.00   57.90   90.00    8.31   90.00  1.00 
1 1 1   26   11    0 o  1   25.91    3.08   22.35 -180.00   30.01 -180.00    4.10 -180.00  1.00 
1 1 1   27   11    0 o  1    6.79    5.39    7.63  -90.00    1.53  -90.00    2.94   90.00  0.66 
1 1 1   28   11    0 o  1   20.17    3.90   18.19    0.00   22.44    0.00    2.27    0.00  1.00 
1 1 1   29   11    0 o  1   24.68    2.84   19.44  -90.00   30.44  -90.00    5.75  -90.00  1.00 
1 1 1   30   11    0 o  1   23.88    2.72   23.61    0.00   24.65    0.00    0.78    0.00  1.00 
1 1 1    0   12    0 x  0       ?       ?  451.61  180.00  330.21  180.00    0.00    0.00  0.00 
1 1 1    1   12    0 o  1  188.63    4.99  110.07   90.00  247.91   90.00   60.14   90.00  1.00 
1 1 1    2   12    0 o  1  454.08    8.17  618.77 -180.00  318.64 -180.00  135.44    0.00  1.00 
1 1 1    3   12    0 o  1  478.07    8.67  514.52   90.00  466.48   90.00   11.59  -90.00  1.00 
1 1 1    4   12    0 o  1  262.94    4.80  346.17    0.00  201.88    0.00   61.05 -180.00  1.00 
1 1 1    5   12    0 o  1  218.57    5.67  336.95  -90.00   79.33  -90.00  139.24   90.00  1.00 
1 1 1    6   12    0 f  0   94.12    1.98   97.77 -180.00   86.46 -180.00    0.00    0.00  0.76 
1 1 1    7   12    0 o  1  180.92    3.37  452.21   90.00   72.61  -90.00  253.53  -90.00  1.00 
1 1 1    8   12    0 o  1  146.70    2.79   98.70 -180.00  184.95 -180.00   58.03 -180.00  0.87 
1 1 1    9   12    0 o  1  520.47    9.28  550.40  -90.00  493.80  -90.00   26.66   90.00  1.00 
1 1 1   10   12    0 o  1  337.96    7.08  353.19    0.00  321.65   -0.00   16.31  180.00  1.00 
1 1 1   11   12    0 f  0  249.12    4.56  263.43  -90.00  257.63  -90.00    0.00    0.00  1.00 
1 1 1   12   12    0 o  1   30.00    4.54   23.93 -180.00   10.03    0.00   18.43    0.00  0.28 
1 1 1   13   12    0 o  1   94.46    2.70  102.01   90.00   91.25   90.00    3.14  -90.00  1.00 
1 1 1   14   12    0 o  1  192.09    3.55  218.00    0.00  179.21    0.00   12.88 -180.00  1.00 
1 1 1   15   12    0 o  1   27.51    3.29    6.58  -90.00    1.77   90.00    4.81   90.00  0.11 
1 1 1   16   12    0 o  1  171.74    3.72  140.72    0.00  206.44    0.00   34.70    0.00  1.00 
1 1 1   17   12    0 o  1  131.26    2.54   98.59  -90.00  163.00  -90.00   31.74  -90.00  1.00 
1 1 1   18   12    0 o  1  201.61    3.73  185.38 -180.00  212.52 -180.00   10.91 -180.00  1.00 
1 1 1   19   12    0 o  1  117.11    2.31   92.94   90.00  138.13   90.00   21.03   90.00  1.00 
1 1 1   20   12    0 o  1   88.01    1.98   84.26    0.00   90.43    0.00    2.42    0.00  1.00 
1 1 1   21   12    0 o  1  122.29    2.36  125.94  -90.00  118.43  -90.00    3.86   90.00  1.00 
1 1 1   22   12    0 o  1   83.86    1.82   57.50 -180.00  110.73 -180.00   26.87 -180.00  1.00 
1 1 1   23   12    0 f  0   11.03    5.58   12.77  -90.00   12.44  -90.00    0.00    0.00  0.57 
1 1 1   24   12    0 o  1   55.77    1.61   43.62   -0.00   69.14   -0.00   13.36   -0.00  1.00 
1 1 1   25   12    0 f  0    4.42    4.94    5.43   90.00    5.28   90.00    0.00    0.00  0.31 
1 1 1   26   12    0 o  1    5.34    4.37    6.87  180.00    2.26   -0.00    4.43   -0.00  0.41 
1 1 1   27   12    0 o  1   29.83    5.88   30.04  -90.00   30.46  -90.00    0.63  -90.00  1.00 
1 1 1   28   12    0 o  1    0.01    5.70    0.82   -0.00    0.81  180.00    0.81  180.00  0.00 
1 1 1   29   12    0 f  0   15.64    3.77   13.42  -90.00   13.15  -90.00    0.00    0.00  1.00 
1 1 1   30   12    0 o  1    5.62    3.97    7.00  180.00    2.47  180.00    2.17   -0.00  0.83 
1 1 1    1   13    0 o  1  121.04    3.31   42.90   90.00   98.07   90.00   26.63   90.00  0.59 
1 1 1    2   13    0 o  1  242.77    5.17  258.30    0.00  226.62    0.00   16.15 -180.00  1.00 
1 1 1    3   13    0 o  1  486.63   10.22  469.80  -90.00  475.71  -90.00   10.92   90.00  1.00 
1 1 1    4   13    0 o  1  445.96    9.43  359.60    0.00  527.62    0.00   81.66    0.00  1.00 
1 1 1    5   13    0 o  1   27.51    4.17  126.00   90.00  115.04  -90.00  127.11  -90.00  0.44 
1 1 1    6   13    0 o  1  198.60    3.70  154.95  180.00  260.07  180.00   62.01  180.00  1.00 
1 1 1    7   13    0 o  1   71.02    2.07   22.63  -90.00    4.32   90.00    4.77  -90.00  0.13 
1 1 1    8   13    0 o  1  370.61    7.76  369.17 -180.00  385.39 -180.00   14.78 -180.00  1.00 
1 1 1    9   13    0 o  1  127.87    2.84   56.51   90.00  175.87   90.00   58.34   90.00  0.92 
1 1 1   10   13    0 o  1  322.09    5.93  237.12    0.00  406.97    0.00   84.88    0.00  1.00 
1 1 1   11   13    0 o  1   23.28    3.10   22.66  -90.00   17.23   90.00   22.15   90.00  0.21 
1 1 1   12   13    0 o  1   93.23    2.20  109.66    0.00   75.34    0.00   17.85 -180.00  1.00 
1 1 1   13   13    0 o  1  149.93    2.81  214.06   90.00   99.41   90.00   50.52  -90.00  1.00 
1 1 1   14   13    0 o  1  125.34    2.76  185.15    0.00   76.42    0.00   48.92 -180.00  1.00 
1 1 1   15   13    0 o  1   62.49    2.26   56.39  -90.00   62.41  -90.00    3.56  -90.00  0.94 
1 1 1   16   13    0 o  1  115.68    2.68   74.35    0.00  157.13    0.00   41.48    0.00  1.00 
1 1 1   17   13    0 o  1   17.38    4.85    1.19   90.00    0.54  -90.00    0.86  -90.00  0.02 
1 1 1   18   13    0 o  1  122.52    2.40  101.28 -180.00  140.46 -180.00   17.94 -180.00  1.00 
1 1 1   19   13    0 o  1   18.98    4.25    7.51  -90.00    1.84  -90.00    2.96   90.00  0.25 
1 1 1   20   13    0 o  1   82.14    1.93   31.75    0.00  130.97    0.00   49.56    0.00  0.99 
1 1 1   21   13    0 o  1  175.51    3.27  156.24  -90.00  195.12  -90.00   19.62  -90.00  1.00 
1 1 1   22   13    0 o  1   19.91    3.82   15.57   -0.00   17.32   -0.00    0.96   -0.00  0.82 
1 1 1   23   13    0 o  1    9.73    3.28   19.50  -90.00    1.93   90.00   10.48   90.00  0.88 
1 1 1   24   13    0 o  1   11.58    4.36   19.55    0.00    0.06    0.00    9.45 -180.00  0.82 
1 1 1   25   13    0 o  1   11.50    2.94   21.93   90.00    1.79   90.00    9.71  -90.00  1.00 
1 1 1   26   13    0 o  1   49.03    1.70   52.16 -180.00   47.87 -180.00    1.16    0.00  1.00 
1 1 1   27   13    0 o  1    7.00    3.19   11.40   90.00    2.10   90.00    4.51  -90.00  0.95 
1 1 1   28   13    0 o  1    0.01    5.50    1.27 -180.00    1.25    0.00    1.25    0.00  0.00 
1 1 1   29   13    0 f  0    9.81    3.64   11.36   90.00   11.05   90.00    0.00    0.00  1.00 
1 1 1    0   14    0 o  1  825.94   20.73  961.88 -180.00  707.91 -180.00  118.03    0.00  1.00 
1 1 1    1   14    0 o  1  377.83    6.91  346.43   90.00  448.27   90.00   70.44   90.00  1.00 
1 1 1    2   14    0 o  1  403.21    7.36  301.66  180.00  458.34  180.00   55.13  180.00  1.00 
1 1 1    3   14    0 o  1  670.13   12.07  692.68  -90.00  671.63  -90.00    1.50  -90.00  1.00 
1 1 1    4   14    0 o  1   81.63    2.14   63.96  180.00   16.77  180.00    5.82   -0.00  0.28 
1 1 1    5   14    0 o  1  204.16    4.36  256.55  -90.00  122.71  -90.00   81.45   90.00  1.00 
1 1 1    6   14    0 f  0  403.84    8.48  454.79    0.00  432.07    0.00    0.00    0.00  1.00 
1 1 1    7   14    0 o  1   29.55    3.53   13.83   90.00   38.23  -90.00   45.63  -90.00  0.25 
1 1 1    8   14    0 o  1  248.61    4.60  184.88 -180.00  300.43 -180.00   51.82 -180.00  1.00 
1 1 1    9   14    0 o  1  176.13    3.32  130.06   90.00  212.70   90.00   36.57   90.00  1.00 
1 1 1   10   14    0 o  1   24.43    3.07   55.18    0.00   32.84 -180.00   42.59 -180.00  0.40 
1 1 1   11   14    0 o  1  226.09    4.19  185.42   90.00  274.17   90.00   48.08   90.00  1.00 
1 1 1   12   14    0 o  1   87.48    2.22   49.03 -180.00  117.88 -180.00   33.80 -180.00  0.96 
1 1 1   13   14    0 f  0  114.14    2.58   68.59   90.00   67.79   90.00    0.00    0.00  1.00 
1 1 1   14   14    0 o  1   35.48   18.59   55.01    0.00    4.67 -180.00   28.42 -180.00  0.67 
1 1 1   15   14    0 o  1   63.96    2.01   51.37  -90.00   69.15  -90.00    9.95  -90.00  0.93 
1 1 1   16   14    0 o  1   61.07    1.76   35.45 -180.00   71.22 -180.00   17.71 -180.00  0.88 
1 1 1   17   14    0 o  1  325.75    5.86  302.84  -90.00  340.11  -90.00   14.37  -90.00  1.00 
1 1 1   18   14    0 o  1  138.24    3.76  153.37    0.00  117.86    0.00   20.38 -180.00  1.00 
1 1 1   19   14    0 f  0   33.13    8.30   41.11   90.00   42.03   90.00    0.00    0.00  0.95 
1 1 1   20   14    0 o  1   45.41   14.81   46.09    0.00   43.40    0.00    1.39 -180.00  0.99 
1 1 1   21   14    0 o  1   63.20    1.92   33.58  -90.00   93.08  -90.00   29.88  -90.00  1.00 
1 1 1   22   14    0 o  1    9.42    5.45    4.21 -180.00    1.18    0.00    2.67    0.00  0.16 
1 1 1   23   14    0 o  1   57.01    1.58   45.55   90.00   69.37   90.00   12.36   90.00  1.00 
1 1 1   24   14    0 o  1   21.72    2.91   27.07 -180.00   16.98 -180.00    4.74    0.00  1.00 
1 1 1   25   14    0 o  1   22.95    2.88   22.49   90.00   24.00   90.00    1.04   90.00  1.00 
1 1 1   26   14    0 o  1   10.71    2.96   20.70  180.00    1.40  180.00    9.32   -0.00  1.00 
1 1 1   27   14    0 o  1   13.51    3.22   23.32   90.00    4.04   90.00    9.47  -90.00  1.00 
1 1 1   28   14    0 o  1   26.24    2.71   27.72 -180.00   25.59 -180.00    0.65    0.00  1.00 
1 1 1   29   14    0 o  1   33.89    3.25   34.20   90.00   34.35   90.00    0.46   90.00  1.00 
1 1 1    1   15    0 o  1  332.63    6.05  423.91   90.00  262.52   90.00   70.11  -90.00  1.00 
1 1 1    2   15    0 o  1  612.66   11.05  642.45    0.00  595.39    0.00   17.27 -180.00  1.00 
1 1 1    3   15    0 o  1   89.48    1.93   18.33   90.00   23.37   90.00    1.13  -90.00  0.27 
1 1 1    4   15    0 o  1 1019.56   18.13  983.78    0.00 1050.36    0.00   30.80    0.00  1.00 
1 1 1    5   15    0 o  1   96.23   35.18  121.36   90.00   55.19   90.00   30.13  -90.00  0.89 
1 1 1    6   15    0 o  1   22.70    4.95  125.88   -0.00   90.42  180.00   99.68  180.00  0.41 
1 1 1    7   15    0 o  1  459.77    8.39  380.51   90.00  532.01   90.00   72.24   90.00  1.00 
1 1 1    8   15    0 o  1   22.23    4.22   42.57    0.00   31.94 -180.00   38.21 -180.00  0.28 
1 1 1    9   15    0 o  1  205.63    4.38  241.56  -90.00  181.94  -90.00   23.69   90.00  1.00 
1 1 1   10   15    0 o  1   33.94    7.57   62.69   -0.00   11.95  180.00   30.51  180.00  0.55 
1 1 1   11   15    0 o  1   16.05    6.04   48.55  -90.00   42.00   90.00   47.60   90.00  0.35 
1 1 1   12   15    0 o  1  272.87    5.84  242.44  180.00  316.58  180.00   43.72  180.00  1.00 
1 1 1   13   15    0 f  0   83.99    2.12   98.38  -90.00   90.45  -90.00    0.00    0.00  1.00 
1 1 1   14   15    0 o  1  126.14    2.46  106.60 -180.00  150.24 -180.00   24.09 -180.00  1.00 
1 1 1   15   15    0 o  1   36.93   30.30   49.88   90.00    7.38  -90.00   28.59  -90.00  0.57 
1 1 1   16   15    0 o  1   95.78    2.31   93.87  180.00   95.75  180.00    0.03   -0.00  1.00 
1 1 1   17   15    0 o  1   18.73   19.61   28.01   90.00   12.66  -90.00   20.79  -90.00  0.43 
1 1 1   18   15    0 o  1   14.75    5.41    2.07 -180.00    0.61    0.00    1.40    0.00  0.05 
1 1 1   19   15    0 o  1   79.61    2.21   49.23   90.00  109.63   90.00   30.06   90.00  1.00 
1 1 1   20   15    0 o  1   64.68    2.01   42.75    0.00   86.63    0.00   21.95    0.00  1.00 
1 1 1   21   15    0 o  1   53.56   12.95   55.62   90.00   52.05   90.00    1.51  -90.00  1.00 
1 1 1   22   15    0 o  1   32.89    8.90   33.33  180.00   33.33  180.00    0.45  180.00  1.00 
1 1 1   23   15    0 o  1   22.83    8.93   18.76  -90.00   24.64  -90.00    3.22  -90.00  0.94 
1 1 1   24   15    0 o  1   46.32    1.63   43.45 -180.00   50.36 -180.00    4.04 -180.00  1.00 
1 1 1   25   15    0 o  1   27.75    2.88   33.73  -90.00   22.78  -90.00    4.96   90.00  1.00 
1 1 1   26   15    0 o  1   22.13    3.03    9.38   -0.00   35.13   -0.00   13.01   -0.00  1.00 
1 1 1   27   15    0 o  1    1.33    5.60    3.96   90.00    3.66  -90.00    3.78  -90.00  0.09 
1 1 1   28   15    0 o  1    2.53    5.56    2.99   -0.00    2.27  180.00    2.59  180.00  0.13 
1 1 1   29   15    0 o  1    0.36    5.39    5.73   90.00    5.61  -90.00    5.63  -90.00  0.04 
1 1 1    0   16    0 f  0  256.02    6.74  151.23 -180.00  147.38 -180.00    0.00    0.00  0.99 
1 1 1    1   16    0 o  1  427.86    7.83  379.24   90.00  499.71   90.00   71.85   90.00  1.00 
1 1 1    2   16    0 o  1  119.20    2.34   84.54  180.00  124.80  180.00   33.28  180.00  0.77 
1 1 1    3   16    0 o  1  309.08    6.60  219.01   90.00  399.84   90.00   90.76   90.00  1.00 
1 1 1    4   16    0 f  0  235.06    4.35  223.36  180.00  225.11  180.00    0.00    0.00  1.00 
1 1 1    5   16    0 o  1  374.51    6.79  390.29  -90.00  362.88  -90.00   11.63   90.00  1.00 
1 1 1    6   16    0 o  1   28.67    3.28   48.84    0.00   32.02 -180.00   42.20 -180.00  0.36 
1 1 1    7   16    0 o  1  553.54    9.95  540.82  -90.00  579.90  -90.00   26.35  -90.00  1.00 
1 1 1    8   16    0 o  1   15.80   33.69   42.55    0.00   37.52 -180.00   40.08 -180.00  0.16 
1 1 1    9   16    0 o  1  155.59    2.96   80.36   90.00  235.42   90.00   79.87   90.00  1.00 
1 1 1   10   16    0 o  1   70.02    2.03   60.31   -0.00   74.74   -0.00    9.57   -0.00  0.93 
1 1 1   11   16    0 o  1   22.11    3.78   30.94  -90.00   19.85   90.00   28.03   90.00  0.37 
1 1 1   12   16    0 o  1  133.28    3.03  161.07  180.00  112.95  180.00   20.34   -0.00  1.00 
1 1 1   13   16    0 o  1   13.77    6.36   29.29   90.00   24.55  -90.00   27.36  -90.00  0.20 
1 1 1   14   16    0 o  1   35.18    4.05   46.54 -180.00    2.37 -180.00   21.47    0.00  0.68 
1 1 1   15   16    0 o  1   42.82    4.95   76.25   90.00    6.67   90.00   35.29  -90.00  0.98 
1 1 1   16   16    0 o  1  221.21    4.66  219.70    0.00  216.27    0.00    4.94 -180.00  1.00 
1 1 1   17   16    0 o  1  356.28    7.08  346.34   90.00  354.42   90.00    1.86  -90.00  1.00 
1 1 1   18   16    0 o  1  136.65    3.80  116.92 -180.00  153.83 -180.00   17.18 -180.00  1.00 
1 1 1   19   16    0 o  1   83.28    2.21   68.79  -90.00   97.64  -90.00   14.35  -90.00  1.00 
1 1 1   20   16    0 o  1   11.87    5.01   15.90 -180.00    2.21    0.00    9.01    0.00  0.57 
1 1 1   21   16    0 o  1   25.26    2.86   12.50  -90.00   31.17  -90.00    9.44  -90.00  0.86 
1 1 1   22   16    0 o  1   57.59    1.81   41.61 -180.00   74.43 -180.00   16.84 -180.00  1.00 
1 1 1   23   16    0 o  1   78.25    1.75   75.24  -90.00   83.35  -90.00    5.09  -90.00  1.00 
1 1 1   24   16    0 o  1   24.98    2.64   21.95   -0.00   28.68   -0.00    3.70   -0.00  1.00 
1 1 1   25   16    0 f  0   24.64    2.48   28.41  -90.00   27.25  -90.00    0.00    0.00  1.00 
1 1 1   26   16    0 o  1    4.73    3.52    7.42 -180.00    1.25    0.00    4.25    0.00  0.63 
1 1 1   27   16    0 o  1   13.48    3.61   13.91   90.00   13.44   90.00    0.03  -90.00  1.00 
1 1 1   28   16    0 o  1    2.47    4.64    2.46   -0.00    1.59  180.00    1.95  180.00  0.15 
1 1 1    1   17    0 o  1   83.29   32.39  107.80   90.00   40.52   90.00   33.45  -90.00  0.89 
1 1 1    2   17    0 o  1  410.46    7.23  573.81    0.00  231.53    0.00  178.92 -180.00  1.00 
1 1 1    3   17    0 o  1  168.24    3.20   66.90   90.00  266.08   90.00  100.87   90.00  0.98 
1 1 1    4   17    0 o  1  140.62    2.68  116.72   -0.00  165.79   -0.00   25.25   -0.00  1.00 
1 1 1    5   17    0 o  1  125.23    2.43  190.32  -90.00   59.88  -90.00   65.36   90.00  1.00 
1 1 1    6   17    0 o  1  388.92    7.03  404.83 -180.00  374.61 -180.00   14.30    0.00  1.00 
1 1 1    7   17    0 f  0   19.79   25.52    5.32   90.00    7.52   90.00    0.00    0.00  0.04 
1 1 1    8   17    0 o  1   15.41    5.74   34.65    0.00   22.32 -180.00   24.77 -180.00  0.16 
1 1 1    9   17    0 o  1  253.95    4.68  224.26   90.00  292.31   90.00   38.36   90.00  1.00 
1 1 1   10   17    0 o  1   95.27    2.02  183.42    0.00   17.94    0.00   77.33 -180.00  1.00 
1 1 1   11   17    0 o  1  245.03    4.52  239.26  -90.00  262.82  -90.00   17.78  -90.00  1.00 
1 1 1   12   17    0 o  1  203.21    3.78  227.66    0.00  187.95    0.00   15.25 -180.00  1.00 
1 1 1   13   17    0 o  1  101.15    3.30  121.41   90.00   83.79   90.00   17.36  -90.00  1.00 
1 1 1   14   17    0 o  1  225.10    4.17  218.60 -180.00  230.20 -180.00    5.10 -180.00  1.00 
1 1 1   15   17    0 f  0   63.23    1.80  101.15  -90.00  103.82  -90.00    0.00    0.00  1.00 
1 1 1   16   17    0 o  1   86.75    2.71   66.10    0.00  105.19    0.00   18.44    0.00  1.00 
1 1 1   17   17    0 o  1  144.72    2.77  159.07  -90.00  125.07  -90.00   19.65   90.00  1.00 
1 1 1   18   17    0 o  1    5.16    3.75   10.55    0.00   10.01 -180.00   10.29 -180.00  0.05 
1 1 1   19   17    0 o  1    0.02   15.60   10.25   90.00   10.25  -90.00   10.25  -90.00  0.00 
1 1 1   20   17    0 o  1  158.34    3.46  142.58 -180.00  175.52 -180.00   17.18 -180.00  1.00 
1 1 1   21   17    0 o  1   33.10    3.63   34.30  -90.00   32.84  -90.00    0.26   90.00  1.00 
1 1 1   22   17    0 f  0   10.86    4.97   17.64 -180.00   17.18 -180.00    0.00    0.00  0.82 
1 1 1   23   17    0 o  1    6.61    5.20    6.90  -90.00    0.21   90.00    3.47   90.00  0.49 
1 1 1   24   17    0 f  0    4.52    5.11    1.39 -180.00    1.36 -180.00    0.00    0.00  0.06 
1 1 1   25   17    0 o  1   10.24    4.02   11.48  -90.00    8.89  -90.00    1.13   90.00  0.98 
1 1 1   26   17    0 o  1   27.26    2.56   33.83 -180.00   21.14 -180.00    6.12    0.00  1.00 
1 1 1   27   17    0 o  1   14.83    3.81   14.38  -90.00   15.61  -90.00    0.78  -90.00  1.00 
1 1 1   28   17    0 o  1   26.55    5.98   27.70 -180.00   26.02 -180.00    0.52    0.00  1.00 
1 1 1    0   18    0 o  1   90.40    2.75   36.44 -180.00   43.01 -180.00    2.74 -180.00  0.45 
1 1 1    1   18    0 o  1  485.14   10.06  481.23  -90.00  496.67  -90.00   11.54  -90.00  1.00 
1 1 1    2   18    0 o  1  394.06   10.09  378.46    0.00  409.01    0.00   14.95    0.00  1.00 
1 1 1    3   18    0 o  1  157.76    2.97  236.64  -90.00   81.50  -90.00   76.26   90.00  1.00 
1 1 1    4   18    0 o  1  302.24    5.62  188.31 -180.00  433.55 -180.00  131.31 -180.00  1.00 
1 1 1    5   18    0 o  1   80.17    2.13  166.21  -90.00    3.76  -90.00   76.38   90.00  1.00 
1 1 1    6   18    0 o  1  197.18    4.26  176.35 -180.00  227.13 -180.00   29.95 -180.00  1.00 
1 1 1    7   18    0 o  1  147.29    3.95  206.59   90.00  104.46   90.00   42.83  -90.00  1.00 
1 1 1    8   18    0 o  1  263.73    4.83  279.50    0.00  261.07    0.00    2.66 -180.00  1.00 
1 1 1    9   18    0 o  1  160.33    3.06   97.76   90.00  226.97   90.00   66.64   90.00  1.00 
1 1 1   10   18    0 o  1  160.21    3.06  126.32    0.00  204.33    0.00   44.12    0.00  1.00 
1 1 1   11   18    0 o  1   31.41    3.55   31.15   90.00    1.74  -90.00   15.33  -90.00  0.43 
1 1 1   12   18    0 o  1  547.99    9.94  477.60  180.00  630.68  180.00   82.68  180.00  1.00 
1 1 1   13   18    0 o  1  181.15    3.46  181.70  -90.00  180.14  -90.00    1.01   90.00  1.00 
1 1 1   14   18    0 o  1   84.94    2.79   40.89 -180.00  127.78 -180.00   43.00 -180.00  1.00 
1 1 1   15   18    0 o  1  203.15    4.34  185.65   90.00  214.80   90.00   11.66   90.00  1.00 
1 1 1   16   18    0 o  1  148.25    3.27  143.22 -180.00  148.44 -180.00    0.19 -180.00  1.00 
1 1 1   17   18    0 o  1   40.11    6.05   64.20   90.00   14.75   90.00   25.22  -90.00  1.00 
1 1 1   18   18    0 o  1   53.94    1.82   41.66  180.00   66.07  180.00   12.17  180.00  1.00 
1 1 1   19   18    0 o  1   41.61   11.91   43.52   90.00   39.97   90.00    1.62  -90.00  1.00 
1 1 1   20   18    0 o  1   25.49    2.89   22.11 -180.00   28.29 -180.00    3.28 -180.00  0.98 
1 1 1   21   18    0 o  1  102.45    3.12   78.96  -90.00  127.61  -90.00   25.16  -90.00  1.00 
1 1 1   22   18    0 o  1   27.23    6.35   23.89   -0.00   31.12   -0.00    3.96   -0.00  1.00 
1 1 1   23   18    0 o  1   27.11    3.05   23.35   90.00   31.62   90.00    4.51   90.00  1.00 
1 1 1   24   18    0 o  1   47.96    7.18   50.76    0.00   47.02    0.00    0.94 -180.00  1.00 
1 1 1   25   18    0 o  1   10.96    3.75   13.31   90.00    8.88   90.00    2.03  -90.00  1.00 
1 1 1   26   18    0 o  1   18.03    3.37   24.88   -0.00   11.78   -0.00    6.25  180.00  1.00 
1 1 1   27   18    0 o  1    0.05    5.54    1.91  -90.00    1.99   90.00    1.99   90.00  0.00 
1 1 1   28   18    0 o  1    0.02    5.39    2.26    0.00    2.26 -180.00    2.26 -180.00  0.00 
1 1 1    1   19    0 o  1   85.35   32.78   92.98  -90.00   70.86  -90.00   11.28   90.00  0.96 
1 1 1    2   19    0 o  1  143.22    2.75  169.58 -180.00  127.07 -180.00   16.15    0.00  1.00 
1 1 1    3   19    0 o  1   14.20    6.71   30.64  -90.00   14.34   90.00   15.53   90.00  0.08 
1 1 1    4   19    0 f  0   21.59    6.21   10.68 -180.00    4.49 -180.00    0.00    0.00  0.04 
1 1 1    5   19    0 f  0  237.18    6.27  221.77   90.00  202.35   90.00    0.00    0.00  1.00 
1 1 1    6   19    0 o  1   31.21    6.19    2.52 -180.00    0.33    0.00    1.11    0.00  0.02 
1 1 1    7   19    0 o  1  156.44    2.99  109.49   90.00  208.32   90.00   51.88   90.00  1.00 
1 1 1    8   19    0 o  1   67.74    1.81  100.13 -180.00   41.87 -180.00   25.67    0.00  1.00 
1 1 1    9   19    0 o  1  103.82    2.18  100.32  -90.00  116.82  -90.00   13.01  -90.00  1.00 
1 1 1   10   19    0 o  1   15.17    5.82   27.21  180.00   19.47   -0.00   22.36   -0.00  0.19 
1 1 1   11   19    0 o  1   28.29    3.80   25.01   90.00    5.00  -90.00   14.35  -90.00  0.33 
1 1 1   12   19    0 o  1    9.71    6.32   16.49 -180.00   14.89    0.00   15.69    0.00  0.08 
1 1 1   13   19    0 o  1  112.95    2.69   85.85  -90.00  138.42  -90.00   25.46  -90.00  1.00 
1 1 1   14   19    0 o  1   71.93    2.21   86.94  180.00   54.30  180.00   17.64   -0.00  1.00 
1 1 1   15   19    0 o  1  101.89    2.48   60.56   90.00  141.15   90.00   39.26   90.00  1.00 
1 1 1   16   19    0 o  1  111.23    2.29   97.93 -180.00  122.09 -180.00   10.86 -180.00  1.00 
1 1 1   17   19    0 o  1   71.88    1.89   67.25   90.00   76.33   90.00    4.46   90.00  1.00 
1 1 1   18   19    0 o  1  136.50    3.70  124.52 -180.00  148.81 -180.00   12.31 -180.00  1.00 
1 1 1   19   19    0 o  1   61.75    1.74   73.35   90.00   50.94   90.00   10.81  -90.00  1.00 
1 1 1   20   19    0 o  1   26.25    2.82   30.45    0.00   22.85    0.00    3.39 -180.00  1.00 
1 1 1   21   19    0 f  0   40.93   11.27   43.67   90.00   42.48   90.00    0.00    0.00  1.00 
1 1 1   22   19    0 o  1   66.31    1.78   42.95    0.00   90.66    0.00   24.35    0.00  1.00 
1 1 1   23   19    0 o  1   58.40    7.72   61.83   90.00   56.41   90.00    1.98  -90.00  1.00 
1 1 1   24   19    0 o  1   28.68    3.29   31.65  180.00   26.68  180.00    2.00   -0.00  1.00 
1 1 1   25   19    0 o  1   24.43    4.59   21.08  -90.00   28.14  -90.00    3.71  -90.00  1.00 
1 1 1   26   19    0 o  1    0.01    5.50    0.17   -0.00    0.17  180.00    0.17  180.00  0.00 
1 1 1   27   19    0 o  1   40.64    5.90   43.40   90.00   38.58   90.00    2.06  -90.00  1.00 
1 1 1    0   20    0 o  1   44.71   11.04  128.95    0.00   55.51 -180.00   91.52 -180.00  0.81 
1 1 1    1   20    0 o  1  178.50    3.37   95.68   90.00  262.64   90.00   84.13   90.00  1.00 
1 1 1    2   20    0 o  1  186.61    4.03  198.10    0.00  188.14    0.00    1.53    0.00  1.00 
1 1 1    3   20    0 o  1  104.96    2.54   30.77  -90.00  149.79  -90.00   60.79  -90.00  0.85 
1 1 1    4   20    0 o  1   31.80    5.62   24.47    0.00    3.59  180.00   13.69  180.00  0.32 
1 1 1    5   20    0 o  1   90.94    1.99  115.16  -90.00   74.26  -90.00   16.66   90.00  1.00 
1 1 1    6   20    0 o  1   26.85    4.06    0.54 -180.00    1.10    0.00    2.48    0.00  0.05 
1 1 1    7   20    0 o  1  156.16    3.46  178.41   90.00  145.17   90.00   11.00  -90.00  1.00 
1 1 1    8   20    0 f  0  143.30    3.26  138.92   -0.00  131.23   -0.00    0.00    0.00  1.00 
1 1 1    9   20    0 o  1  199.48    3.76  147.99   90.00  257.36   90.00   57.88   90.00  1.00 
1 1 1   10   20    0 o  1   15.32    6.44    5.11  180.00    4.10   -0.00    4.74   -0.00  0.04 
1 1 1   11   20    0 o  1   98.29    2.70   90.67  -90.00  105.73  -90.00    7.46  -90.00  1.00 
1 1 1   12   20    0 o  1  156.33    3.45  152.94    0.00  156.95    0.00    0.62    0.00  1.00 
1 1 1   13   20    0 o  1  105.03    2.30  119.78   90.00   86.78   90.00   18.25  -90.00  1.00 
1 1 1   14   20    0 o  1   17.32    5.06   70.92   -0.00   41.12  180.00   57.24  180.00  0.93 
1 1 1   15   20    0 o  1   64.01   17.47   63.49   90.00   62.51   90.00    1.49  -90.00  1.00 
1 1 1   16   20    0 o  1    5.11    3.68   16.20  180.00   15.42   -0.00   15.85   -0.00  0.08 
1 1 1   17   20    0 o  1   57.83    2.04   51.10   90.00   64.52   90.00    6.69   90.00  1.00 
1 1 1   18   20    0 o  1   14.24    5.28   14.47 -180.00    3.81 -180.00    5.27    0.00  0.64 
1 1 1   19   20    0 o  1   53.56   10.19   59.28   90.00   49.08   90.00    4.48  -90.00  1.00 
1 1 1   20   20    0 o  1   86.23    1.96   78.81   -0.00   95.17   -0.00    8.94   -0.00  1.00 
1 1 1   21   20    0 o  1   65.07    1.76   67.76   90.00   64.22   90.00    0.85  -90.00  1.00 
1 1 1   22   20    0 o  1   36.28    6.14   38.20   -0.00   35.58   -0.00    0.71  180.00  1.00 
1 1 1   23   20    0 o  1   77.50    2.15   77.24  -90.00   80.49  -90.00    3.00  -90.00  1.00 
1 1 1   24   20    0 o  1   41.10    6.02   43.26 -180.00   40.14 -180.00    0.96    0.00  1.00 
1 1 1   25   20    0 o  1    1.95    5.56    5.75   90.00    4.86  -90.00    5.24  -90.00  0.20 
1 1 1   26   20    0 o  1   36.29    6.06   38.08  180.00   35.63  180.00    0.66   -0.00  1.00 
1 1 1   27   20    0 o  1   10.95    4.06    9.97   90.00   12.05   90.00    1.14   90.00  1.00 
1 1 1    1   21    0 o  1   83.71    2.76  138.26   90.00   38.22   90.00   45.49  -90.00  1.00 
1 1 1    2   21    0 o  1  220.42    4.09  216.45    0.00  231.71    0.00   11.29    0.00  1.00 
1 1 1    3   21    0 o  1  213.06    5.66  175.98   90.00  254.51   90.00   41.45   90.00  1.00 
1 1 1    4   21    0 o  1  429.37    9.06  397.28 -180.00  482.39 -180.00   53.02 -180.00  1.00 
1 1 1    5   21    0 o  1  222.12    4.13  217.47   90.00  240.40   90.00   18.28   90.00  1.00 
1 1 1    6   21    0 o  1  150.39    2.90  135.78    0.00  172.91    0.00   22.52    0.00  1.00 
1 1 1    7   21    0 o  1  128.85    2.99  111.00  -90.00  150.53  -90.00   21.68  -90.00  1.00 
1 1 1    8   21    0 o  1  244.99    4.50  309.91 -180.00  191.04 -180.00   53.96    0.00  1.00 
1 1 1    9   21    0 o  1    5.44    3.89   41.47  -90.00   39.46   90.00   40.08   90.00  0.11 
1 1 1   10   21    0 o  1  286.37    7.38  298.21   -0.00  272.98   -0.00   13.38  180.00  1.00 
1 1 1   11   21    0 o  1   75.17    2.55   93.57  -90.00   54.90  -90.00   20.27   90.00  1.00 
1 1 1   12   21    0 o  1  265.46    5.61  238.56   -0.00  285.29   -0.00   19.84   -0.00  1.00 
1 1 1   13   21    0 o  1   84.41    2.48   99.73  -90.00   65.69  -90.00   18.72   90.00  1.00 
1 1 1   14   21    0 o  1   63.55    2.17   68.74    0.00   56.09    0.00    7.46 -180.00  1.00 
1 1 1   15   21    0 o  1   92.80    2.50   42.50   90.00  142.74   90.00   49.98   90.00  1.00 
1 1 1   16   21    0 o  1   31.52    3.41   41.22 -180.00   21.15 -180.00   10.06    0.00  0.99 
1 1 1   17   21    0 o  1    9.78    5.46   15.43  -90.00    5.71   90.00   10.52   90.00  0.49 
1 1 1   18   21    0 o  1   26.41    3.17   55.43    0.00    1.82 -180.00   28.23 -180.00  1.00 
1 1 1   19   21    0 o  1   33.29    3.50   42.57  -90.00   25.03  -90.00    8.26   90.00  1.00 
1 1 1   20   21    0 o  1   38.39   10.85   41.10   -0.00   36.98   -0.00    1.41  180.00  1.00 
1 1 1   21   21    0 o  1   12.78    3.58   17.78  -90.00    8.19  -90.00    4.57   90.00  1.00 
1 1 1   22   21    0 o  1    8.88    4.84   11.52   -0.00    2.74   -0.00    4.24  180.00  0.79 
1 1 1   23   21    0 o  1   20.46    3.61   27.61  -90.00   14.13  -90.00    6.33   90.00  1.00 
1 1 1   24   21    0 o  1    3.18    6.04    5.08   -0.00    3.64  180.00    4.32  180.00  0.22 
1 1 1   25   21    0 o  1   20.12    4.14   21.65   90.00   19.25   90.00    0.87  -90.00  1.00 
1 1 1   26   21    0 o  1   17.76    4.30   17.21 -180.00   18.67 -180.00    0.92 -180.00  1.00 
1 1 1    0   22    0 f  0  119.66    3.45  138.07   -0.00  129.78    0.00    0.00    0.00  1.00 
1 1 1    1   22    0 o  1   33.85    4.30   36.40   90.00    1.64   90.00   17.85  -90.00  0.58 
1 1 1    2   22    0 o  1   81.60    2.89   75.34 -180.00   92.26 -180.00   11.08 -180.00  0.99 
1 1 1    3   22    0 o  1   78.50   23.44  107.17   90.00   55.12   90.00   23.13  -90.00  1.00 
1 1 1    4   22    0 o  1  193.70    4.22  213.36    0.00  183.06    0.00   10.64 -180.00  1.00 
1 1 1    5   22    0 o  1   39.26    4.31   54.50  -90.00    9.48  -90.00   20.48   90.00  0.76 
1 1 1    6   22    0 o  1   36.49    8.84   39.22 -180.00    5.14 -180.00   16.62    0.00  0.60 
1 1 1    7   22    0 o  1  264.49    4.88  239.17  -90.00  294.87  -90.00   30.38  -90.00  1.00 
1 1 1    8   22    0 f  0   44.61   11.51   21.73  180.00   21.82  180.00    0.00    0.00  0.45 
1 1 1    9   22    0 o  1   34.70    4.01   11.27  -90.00    6.10  -90.00    2.64   90.00  0.25 
1 1 1   10   22    0 o  1  108.25    2.37   78.19    0.00  136.47    0.00   28.22    0.00  1.00 
1 1 1   11   22    0 o  1  166.21    3.20  153.94   90.00  173.76   90.00    7.56   90.00  1.00 
1 1 1   12   22    0 o  1  124.66    2.58  108.31 -180.00  137.32 -180.00   12.66 -180.00  1.00 
1 1 1   13   22    0 o  1  109.15    3.57  119.45   90.00   94.83   90.00   14.32  -90.00  1.00 
1 1 1   14   22    0 o  1  195.39    5.54  143.03 -180.00  246.31 -180.00   50.92 -180.00  1.00 
1 1 1   15   22    0 o  1   35.39    7.52   24.34   90.00   38.03   90.00    6.81   90.00  0.88 
1 1 1   16   22    0 o  1  115.99    2.38   88.58 -180.00  143.84 -180.00   27.85 -180.00  1.00 
1 1 1   17   22    0 o  1   16.84    6.73   11.42   90.00    7.89   90.00    1.71  -90.00  0.57 
1 1 1   18   22    0 o  1   12.42    4.92   19.33  180.00    2.11  180.00    8.35   -0.00  0.84 
1 1 1   19   22    0 o  1   46.91   11.44   49.84   90.00   45.23   90.00    1.68  -90.00  1.00 
1 1 1   20   22    0 o  1   11.17    4.05   16.66 -180.00    5.19 -180.00    5.55    0.00  0.96 
1 1 1   21   22    0 o  1    6.97    5.45    8.54  -90.00    0.16  -90.00    4.07   90.00  0.61 
1 1 1   22   22    0 o  1   26.50    2.93   23.90 -180.00   30.11 -180.00    3.61 -180.00  1.00 
1 1 1   23   22    0 o  1   11.43    3.31   18.22   90.00    5.14   90.00    6.29  -90.00  1.00 
1 1 1   24   22    0 o  1   18.73    3.87   21.00    0.00   16.96    0.00    1.77 -180.00  1.00 
1 1 1   25   22    0 o  1   28.69    2.96   25.92  -90.00   32.02  -90.00    3.33  -90.00  1.00 
1 1 1   26   22    0 o  1   14.36    4.10   15.46   -0.00   13.69   -0.00    0.67  180.00  1.00 
1 1 1    1   23    0 o  1   40.36    6.63  100.62   90.00   19.62  -90.00   58.39  -90.00  0.96 
1 1 1    2   23    0 o  1  290.63    5.32  313.05    0.00  281.29    0.00    9.34 -180.00  1.00 
1 1 1    3   23    0 o  1   39.88    5.18   56.89   90.00    9.07   90.00   22.89  -90.00  0.80 
1 1 1    4   23    0 o  1  149.87    2.93  173.14    0.00  131.45    0.00   18.42 -180.00  1.00 
1 1 1    5   23    0 o  1  119.35    2.93  116.45   90.00  123.99   90.00    4.64   90.00  1.00 
1 1 1    6   23    0 x  0       ?       ?  199.76 -180.00  198.92 -180.00    0.00    0.00  0.00 
1 1 1    7   23    0 o  1  153.56    4.20  177.25   90.00  128.45   90.00   25.11  -90.00  1.00 
1 1 1    8   23    0 o  1   31.28    3.88   55.09 -180.00    0.13 -180.00   27.97    0.00  0.90 
1 1 1    9   23    0 o  1  189.57    3.56  191.44   90.00  182.36   90.00    7.21  -90.00  1.00 
1 1 1   10   23    0 f  0   29.65    4.17    5.00    0.00    5.17    0.00    0.00    0.00  0.19 
1 1 1   11   23    0 o  1   81.66    2.21   40.34  -90.00  121.62  -90.00   39.97  -90.00  1.00 
1 1 1   12   23    0 o  1    0.01   17.89    8.10    0.00    8.37 -180.00    8.37 -180.00  0.00 
1 1 1   13   23    0 o  1  175.73    3.45  168.53  -90.00  181.35  -90.00    5.62  -90.00  1.00 
1 1 1   14   23    0 o  1   74.12    2.16   78.43 -180.00   69.64 -180.00    4.48    0.00  1.00 
1 1 1   15   23    0 f  0   13.28    4.80   26.41   90.00   26.31   90.00    0.00    0.00  0.80 
1 1 1   16   23    0 o  1   77.49    1.94   84.70  180.00   71.15  180.00    6.34   -0.00  1.00 
1 1 1   17   23    0 o  1   10.03    4.67   20.94   90.00    5.36  -90.00   12.89  -90.00  0.75 
1 1 1   18   23    0 o  1   21.58    4.19   32.49  180.00   11.34  180.00   10.24   -0.00  1.00 
1 1 1   19   23    0 o  1   85.51    2.90   80.83   90.00   92.39   90.00    6.88   90.00  1.00 
1 1 1   20   23    0 o  1   14.22    4.07   16.11    0.00   12.83    0.00    1.38 -180.00  1.00 
1 1 1   21   23    0 o  1   56.43    1.89   65.51  -90.00   49.39  -90.00    7.05   90.00  1.00 
1 1 1   22   23    0 o  1   20.47    3.74   23.64    0.00   17.97    0.00    2.50 -180.00  1.00 
1 1 1   23   23    0 o  1    0.01    6.59    0.16  -89.99    0.11   90.01    0.11   90.01  0.00 
1 1 1   24   23    0 o  1    0.01    5.50    1.68 -180.00    1.60    0.00    1.60    0.00  0.00 
1 1 1   25   23    0 o  1    2.58    5.64    4.78  -90.00    3.33   90.00    3.96   90.00  0.24 
1 1 1    0   24    0 o  1  591.27   15.11  530.41 -180.00  659.06 -180.00   67.79 -180.00  1.00 
1 1 1    1   24    0 o  1    0.02   31.38    6.06  -90.00    5.97   90.00    5.97   90.00  0.00 
1 1 1    2   24    0 o  1   96.78    2.37   93.23    0.00  100.92   -0.00    4.15   -0.00  1.00 
1 1 1    3   24    0 o  1    8.33    5.22   59.92   90.00   55.63  -90.00   57.75  -90.00  0.25 
1 1 1    4   24    0 o  1    9.33    6.09   12.25  180.00   11.11   -0.00   11.70   -0.00  0.06 
1 1 1    5   24    0 o  1  130.24    3.79   68.21  -90.00  191.55  -90.00   61.31  -90.00  1.00 
1 1 1    6   24    0 o  1   12.53    7.03    0.03 -179.98    0.05    0.01    0.06    0.01  0.00 
1 1 1    7   24    0 o  1  167.07    3.23  147.89   90.00  182.21   90.00   15.15   90.00  1.00 
1 1 1    8   24    0 o  1   78.63    2.52   97.27    0.00   57.03    0.00   21.60  180.00  1.00 
1 1 1    9   24    0 o  1  198.87    4.38  153.40   90.00  239.10   90.00   40.24   90.00  1.00 
1 1 1   10   24    0 o  1  327.15    6.89  269.90    0.00  375.29    0.00   48.15    0.00  1.00 
1 1 1   11   24    0 o  1   29.30    4.66   15.77  -90.00   21.37  -90.00    2.59  -90.00  0.64 
1 1 1   12   24    0 o  1   12.62    7.46   18.77  180.00   13.05   -0.00   15.95   -0.00  0.23 
1 1 1   13   24    0 o  1   75.53    2.18  104.44  -90.00   46.43  -90.00   29.10   90.00  1.00 
1 1 1   14   24    0 o  1  128.68    2.63  136.90 -180.00  121.02 -180.00    7.67    0.00  1.00 
1 1 1   15   24    0 o  1   16.91    4.68   33.54  -90.00    0.40   90.00   16.81   90.00  0.97 
1 1 1   16   24    0 o  1   52.55   11.02   55.34    0.00   51.02    0.00    1.53 -180.00  1.00 
1 1 1   17   24    0 f  0   19.94    3.63   38.62   90.00   37.85   90.00    0.00    0.00  1.00 
1 1 1   18   24    0 f  0   22.94    4.99   31.68  180.00   30.70  180.00    0.00    0.00  1.00 
1 1 1   19   24    0 o  1    0.02    6.21    2.83  -90.00    2.76   90.00    2.76   90.00  0.00 
1 1 1   20   24    0 o  1   74.14    7.88   77.71 -180.00   72.44 -180.00    1.70    0.00  1.00 
1 1 1   21   24    0 o  1   24.89    4.14   30.78  -90.00   19.89  -90.00    4.99   90.00  1.00 
1 1 1   22   24    0 o  1    7.75    4.90    8.83 -180.00    4.01 -180.00    2.31    0.00  0.82 
1 1 1   23   24    0 o  1   16.64    4.01   17.27  -90.00   16.44  -90.00    0.19   90.00  1.00 
1 1 1   24   24    0 o  1   14.22    3.40   20.13  180.00    8.77  180.00    5.46   -0.00  1.00 
1 1 1   25   24    0 o  1    0.01    5.39    1.80   90.00    1.74  -90.00    1.74  -90.00  0.00 
1 1 1    1   25    0 o  1   16.11    5.38   64.22   90.00   43.96  -90.00   54.58  -90.00  0.66 
1 1 1    2   25    0 o  1  328.80    6.60  347.90    0.00  303.61    0.00   25.18 -180.00  1.00 
1 1 1    3   25    0 o  1  127.46    2.99  169.16  -90.00   82.23  -90.00   45.23   90.00  1.00 
1 1 1    4   25    0 o  1   97.82    2.34   24.69    0.00  169.25    0.00   71.99    0.00  0.99 
1 1 1    5   25    0 o  1   16.89    7.08   10.03  -90.00    3.33   90.00    6.83   90.00  0.21 
1 1 1    6   25    0 o  1   96.61    2.76   46.70 -180.00  145.13 -180.00   48.52 -180.00  1.00 
1 1 1    7   25    0 o  1   88.49    2.66   86.71   90.00   87.28   90.00    1.20  -90.00  1.00 
1 1 1    8   25    0 o  1  142.21    3.32  125.37  180.00  154.80  180.00   12.59  180.00  1.00 
1 1 1    9   25    0 o  1   83.03    2.64   64.70  -90.00   99.20  -90.00   16.17  -90.00  1.00 
1 1 1   10   25    0 o  1   54.27   24.67   55.82    0.00   49.40    0.00    3.74 -180.00  0.98 
1 1 1   11   25    0 o  1  110.64    2.96   95.14  -90.00  125.89  -90.00   15.25  -90.00  1.00 
1 1 1   12   25    0 o  1  136.42    3.31   98.84    0.00  173.84    0.00   37.42    0.00  1.00 
1 1 1   13   25    0 o  1   38.67    3.74   54.60   90.00   23.00   90.00   15.67  -90.00  1.00 
1 1 1   14   25    0 o  1   82.79    2.67   53.13    0.00  113.00    0.00   30.22    0.00  1.00 
1 1 1   15   25    0 o  1   29.27    3.62   10.00  -90.00   41.24  -90.00   15.74  -90.00  0.87 
1 1 1   16   25    0 o  1   65.14    7.70   67.79 -180.00   63.92 -180.00    1.22    0.00  1.00 
1 1 1   17   25    0 o  1   10.66    5.97   12.65   90.00    1.29  -90.00    6.76  -90.00  0.51 
1 1 1   18   25    0 f  0   13.27    4.42   14.59    0.00   14.24    0.00    0.00    0.00  0.99 
1 1 1   19   25    0 o  1   31.67    4.29   25.66   90.00   38.33   90.00    6.66   90.00  1.00 
1 1 1   20   25    0 o  1    0.02    6.44    4.64    0.00    4.51 -180.00    4.51 -180.00  0.00 
1 1 1   21   25    0 o  1    6.52    4.37    8.41  -90.00    1.92  -90.00    3.13   90.00  0.78 
1 1 1   22   25    0 o  1    7.83    3.89    9.74  180.00    5.34  180.00    2.09   -0.00  0.95 
1 1 1   23   25    0 o  1    0.01    6.09    1.17   90.00    1.07  -90.00    1.07  -90.00  0.00 
1 1 1   24   25    0 o  1   14.18    4.14   16.68  180.00   11.87  180.00    2.30   -0.00  1.00 
1 1 1    0   26    0 o  1  136.50   28.68  132.75    0.00  136.27    0.00    0.23 -180.00  1.00 
1 1 1    1   26    0 o  1   27.39    6.53   12.76  -90.00    9.41  -90.00    1.87   90.00  0.41 
1 1 1    2   26    0 o  1   49.63    7.41   69.41 -180.00   27.72 -180.00   21.89    0.00  1.00 
1 1 1    3   26    0 o  1   33.85    4.02    5.75  -90.00   10.75  -90.00    2.42  -90.00  0.25 
1 1 1    4   26    0 o  1   22.69    5.99   40.79 -180.00    4.71    0.00   23.43    0.00  0.82 
1 1 1    5   26    0 o  1  195.57    3.72  167.26  -90.00  218.17  -90.00   22.60  -90.00  1.00 
1 1 1    6   26    0 o  1   80.47   13.20   99.23 -180.00   58.33 -180.00   22.14    0.00  1.00 
1 1 1    7   26    0 o  1   22.31    6.69   25.44  -90.00    7.63  -90.00    9.33   90.00  0.76 
1 1 1    8   26    0 o  1   35.84    3.94   45.23    0.00   24.21   -0.00   11.03  180.00  0.98 
1 1 1    9   26    0 o  1   30.64   24.79   40.56  -90.00    0.01   90.00   20.43   90.00  0.67 
1 1 1   10   26    0 o  1   52.54   14.93   53.70 -180.00   50.79 -180.00    1.53    0.00  1.00 
1 1 1   11   26    0 o  1   26.73    4.63   32.26   90.00   20.10   90.00    6.07  -90.00  0.98 
1 1 1   12   26    0 o  1   25.96    4.60   33.16    0.00   18.81   -0.00    7.06  180.00  1.00 
1 1 1   13   26    0 o  1   30.43    3.90   40.98   90.00   20.32   90.00   10.11  -90.00  1.00 
1 1 1   14   26    0 o  1   39.05    5.57   31.94   -0.00   46.93   -0.00    7.88   -0.00  1.00 
1 1 1   15   26    0 o  1    6.06    6.94    8.19  -90.00    3.88   90.00    5.95   90.00  0.34 
1 1 1   16   26    0 o  1   11.58    5.06   21.46    0.00    1.96 -180.00   11.36 -180.00  0.81 
1 1 1   17   26    0 o  1    8.80    4.47   12.68   90.00    3.32   90.00    4.54  -90.00  0.89 
1 1 1   18   26    0 o  1    7.27    7.35    8.57 -180.00    0.99    0.00    4.66    0.00  0.50 
1 1 1   19   26    0 f  0   52.16    5.78   61.44  -90.00   59.12  -90.00    0.00    0.00  1.00 
1 1 1   20   26    0 o  1   33.14    4.82   31.64   -0.00   35.53   -0.00    2.39   -0.00  1.00 
1 1 1   21   26    0 o  1    0.01    6.59    0.89  -90.00    0.84   90.00    0.84   90.00  0.00 
1 1 1   22   26    0 o  1    9.98    3.94   11.16   -0.00    9.04   -0.00    0.91  180.00  1.00 
1 1 1   23   26    0 o  1   16.03    4.72   14.49  -90.00   17.85  -90.00    1.82  -90.00  1.00 
1 1 1   24   26    0 o  1   30.87    4.15   33.38 -180.00   29.24 -180.00    1.63    0.00  1.00 
1 1 1    1   27    0 o  1   25.68    5.75    0.78   90.00    0.72   90.00    0.05  -90.00  0.03 
1 1 1    2   27    0 o  1   90.32    2.71  133.73 -180.00   42.37 -180.00   47.95    0.00  1.00 
1 1 1    3   27    0 o  1   99.09    2.76   71.51  -90.00  124.27  -90.00   25.18  -90.00  1.00 
1 1 1    4   27    0 o  1   38.00   15.43   33.78   -0.00   36.12   -0.00    0.62   -0.00  0.93 
1 1 1    5   27    0 o  1   72.95   15.39   77.68   90.00   65.98   90.00    6.98  -90.00  1.00 
1 1 1    6   27    0 o  1   82.10    2.43   63.95 -180.00   99.07 -180.00   16.98 -180.00  1.00 
1 1 1    7   27    0 o  1   23.96    6.93    5.72  -90.00    0.80  -90.00    2.47   90.00  0.14 
1 1 1    8   27    0 o  1   21.41    6.27    0.23  180.00    0.03  180.00    0.10   -0.00  0.01 
1 1 1    9   27    0 o  1   26.95    4.82   57.47   90.00    3.77  -90.00   30.67  -90.00  1.00 
1 1 1   10   27    0 o  1  120.51    2.61   82.17 -180.00  159.15 -180.00   38.64 -180.00  1.00 
1 1 1   11   27    0 o  1   10.78    7.24    8.97   90.00    2.13  -90.00    5.50  -90.00  0.31 
1 1 1   12   27    0 o  1   22.02    5.51    4.79    0.00   11.17    0.00    3.22    0.00  0.36 
1 1 1   13   27    0 o  1  105.77    3.23  105.61  -90.00  108.80  -90.00    3.03  -90.00  1.00 
1 1 1   14   27    0 o  1   17.46    4.64   21.91    0.00   13.41    0.00    4.04 -180.00  1.00 
1 1 1   15   27    0 o  1   41.79   11.41   44.38  -90.00   40.67  -90.00    1.13   90.00  1.00 
1 1 1   16   27    0 o  1   15.32    4.34   21.50   -0.00    9.61   -0.00    5.70  180.00  1.00 
1 1 1   17   27    0 o  1   19.73    5.01   26.18   90.00   14.03   90.00    5.70  -90.00  1.00 
1 1 1   18   27    0 o  1   24.94    4.68   33.23 -180.00   17.88 -180.00    7.06    0.00  1.00 
1 1 1   19   27    0 o  1   73.06    2.43   72.41  -90.00   75.78  -90.00    2.72  -90.00  1.00 
1 1 1   20   27    0 o  1   13.71    3.98   18.52  180.00    9.09  180.00    4.62   -0.00  1.00 
1 1 1   21   27    0 o  1   19.74    4.22   18.23  -90.00   21.77  -90.00    2.02  -90.00  1.00 
1 1 1   22   27    0 o  1   14.73    3.88   17.45 -180.00   12.25 -180.00    2.48    0.00  1.00 
1 1 1   23   27    0 o  1   13.61    4.30   14.15  -90.00   13.28  -90.00    0.33   90.00  1.00 
1 1 1    0   28    0 o  1   56.12    7.89   95.61 -180.00   14.53 -180.00   41.52    0.00  1.00 
1 1 1    1   28    0 o  1  103.81    2.93   79.45   90.00  126.61   90.00   22.80   90.00  1.00 
1 1 1    2   28    0 f  0  101.45    3.01   99.76    0.00  101.41    0.00    0.00    0.00  1.00 
1 1 1    3   28    0 o  1   19.54    8.47   23.52  -90.00    5.76   90.00   14.77   90.00  0.46 
1 1 1    4   28    0 o  1   79.88    2.51   68.84    0.00   90.53    0.00   10.65    0.00  1.00 
1 1 1    5   28    0 o  1   15.14    8.29    0.96  -90.00    0.49   90.00    0.73   90.00  0.02 
1 1 1    6   28    0 o  1   69.84   14.10   74.23  180.00   65.27  180.00    4.56   -0.00  1.00 
1 1 1    7   28    0 o  1   14.82    6.34   23.35  -90.00    3.36   90.00   13.37   90.00  0.68 
1 1 1    8   28    0 o  1   12.38    6.36   16.32   -0.00    3.43  180.00    9.85  180.00  0.52 
1 1 1    9   28    0 o  1   85.08    2.27   78.45   90.00   92.31   90.00    7.23   90.00  1.00 
1 1 1   10   28    0 o  1   32.21    3.74   38.28   -0.00   26.54   -0.00    5.67  180.00  1.00 
1 1 1   11   28    0 o  1    7.98    5.01   15.59  -90.00    7.84   90.00   11.56   90.00  0.47 
1 1 1   12   28    0 o  1  115.75    2.56  104.55    0.00  129.61    0.00   13.85    0.00  1.00 
1 1 1   13   28    0 o  1   12.41    5.56   12.33   90.00    8.95   90.00    1.56  -90.00  0.85 
1 1 1   14   28    0 o  1   18.75    5.98   21.61    0.00   14.89    0.00    3.02 -180.00  0.96 
1 1 1   15   28    0 o  1   18.58    4.55   13.06  -90.00   24.29  -90.00    5.77  -90.00  1.00 
1 1 1   16   28    0 o  1   79.90    2.25   68.31 -180.00   93.41 -180.00   13.52 -180.00  1.00 
1 1 1   17   28    0 o  1  102.61    2.33  105.39  -90.00  103.53  -90.00    0.92  -90.00  1.00 
1 1 1   18   28    0 o  1    3.20    6.04    6.35    0.00    4.42 -180.00    5.30 -180.00  0.27 
1 1 1   19   28    0 o  1   30.16    3.73   30.60   90.00   30.30   90.00    0.13   90.00  1.00 
1 1 1   20   28    0 f  0    0.01    5.50    1.34 -180.00    1.33 -180.00    0.00    0.00  0.00 
1 1 1   21   28    0 o  1   19.15    4.50   21.94  -90.00   16.99  -90.00    2.15   90.00  1.00 
1 1 1   22   28    0 o  1    9.92    4.93   10.56   -0.00    9.23   -0.00    0.53  180.00  0.98 
1 1 1    1   29    0 o  1   12.32    6.84   18.92   90.00   10.91  -90.00   14.94  -90.00  0.33 
1 1 1    2   29    0 o  1   69.92    2.41   58.76  180.00   80.96  180.00   11.04  180.00  1.00 
1 1 1    3   29    0 o  1   10.99    7.66    4.56  -90.00    2.52   90.00    3.54   90.00  0.09 
1 1 1    4   29    0 o  1   84.33   15.00   87.67 -180.00   80.90 -180.00    3.43    0.00  1.00 
1 1 1    5   29    0 o  1   73.18   12.83   75.21   90.00   71.31   90.00    1.87  -90.00  1.00 
1 1 1    6   29    0 o  1   21.34    6.06    7.90    0.00   13.05    0.00    2.59    0.00  0.49 
1 1 1    7   29    0 o  1  172.89    3.36  158.39   90.00  188.70   90.00   15.80   90.00  1.00 
1 1 1    8   29    0 o  1   20.59    6.74   20.76  180.00   16.29  180.00    2.13   -0.00  0.89 
1 1 1    9   29    0 o  1    5.85    8.18    0.50  -90.00    0.37   90.00    0.43   90.00  0.01 
1 1 1   10   29    0 o  1   10.11    7.80    9.08    0.00    1.63 -180.00    5.23 -180.00  0.36 
1 1 1   11   29    0 o  1   45.15    7.68   46.95   90.00   44.36   90.00    0.79  -90.00  1.00 
1 1 1   12   29    0 o  1   44.52   10.94   47.10    0.00   43.21    0.00    1.31 -180.00  1.00 
1 1 1   13   29    0 o  1   34.29    7.55   34.98  -90.00   34.56  -90.00    0.26  -90.00  1.00 
1 1 1   14   29    0 o  1   38.33    4.10   33.03 -180.00   44.52 -180.00    6.19 -180.00  1.00 
1 1 1   15   29    0 f  0  104.19    2.36   97.55   90.00   94.96   90.00    0.00    0.00  1.00 
1 1 1   16   29    0 o  1   23.09    4.75   27.87 -180.00   19.19 -180.00    3.90    0.00  1.00 
1 1 1   17   29    0 o  1   24.66    4.20   29.91  -90.00   20.27  -90.00    4.39   90.00  1.00 
1 1 1   18   29    0 o  1    0.01    6.59    1.97    0.00    1.97 -180.00    1.97 -180.00  0.00 
1 1 1   19   29    0 o  1   40.30    4.53   40.60   90.00   41.05   90.00    0.74   90.00  1.00 
1 1 1   20   29    0 o  1   48.52    5.02   51.53    0.00   47.07    0.00    1.45 -180.00  1.00 
1 1 1   21   29    0 o  1   17.63    3.69   27.31   90.00    8.40   90.00    9.23  -90.00  1.00 
1 1 1    0   30    0 o  1   55.36   15.53   49.15   -0.00   61.59   -0.00    6.35   -0.00  1.00 
1 1 1    1   30    0 o  1   39.83    4.01   47.42   90.00   32.50   90.00    7.33  -90.00  1.00 
1 1 1    2   30    0 o  1   57.00    5.02   89.01  180.00   25.55  180.00   31.45   -0.00  1.00 
1 1 1    3   30    0 o  1   42.57   12.14   42.20   90.00   43.26   90.00    0.70   90.00  1.00 
1 1 1    4   30    0 o  1   34.00    3.92   36.86    0.00   31.45    0.00    2.54 -180.00  1.00 
1 1 1    5   30    0 o  1   78.11    2.36   69.71   90.00   87.23   90.00    9.12   90.00  1.00 
1 1 1    6   30    0 o  1   11.78    5.62   22.13 -180.00    4.82    0.00   13.34    0.00  0.72 
1 1 1    7   30    0 f  0   91.63    2.57  105.56   90.00  103.57   90.00    0.00    0.00  1.00 
1 1 1    8   30    0 o  1   17.47    5.14   30.36   -0.00    4.97   -0.00   12.28  180.00  0.99 
1 1 1    9   30    0 o  1   97.86    2.45   82.11  -90.00  115.47  -90.00   17.61  -90.00  1.00 
1 1 1   10   30    0 o  1   89.03    2.45   92.99    0.00   87.19    0.00    1.84 -180.00  1.00 
1 1 1   11   30    0 o  1   23.63    6.49   25.93   90.00   21.60   90.00    1.74  -90.00  0.99 
1 1 1   12   30    0 o  1    0.01    7.82    2.95   -0.00    2.89  180.00    2.89  180.00  0.00 
1 1 1   13   30    0 o  1    0.01    6.21    4.12   90.00    3.99  -90.00    3.99  -90.00  0.00 
1 1 1   14   30    0 o  1    0.73    7.87    2.29  180.00    2.23   -0.00    2.23   -0.00  0.01 
1 1 1   15   30    0 o  1   66.08    2.31   58.19  -90.00   76.00  -90.00    9.92  -90.00  1.00 
1 1 1   16   30    0 o  1   23.72    4.15   29.25    0.00   19.03    0.00    4.69 -180.00  1.00 
1 1 1   17   30    0 o  1   33.19    3.75   30.17   90.00   36.74   90.00    3.55   90.00  1.00 
1 1 1   18   30    0 o  1    0.01    5.70    2.14 -180.00    2.10    0.00    2.10    0.00  0.00 
1 1 1   19   30    0 o  1   17.41    4.73   18.84  -90.00   16.42  -90.00    1.00   90.00  1.00 
1 1 1   20   30    0 o  1    0.01    6.18    3.31  180.00    3.18   -0.00    3.18   -0.00  0.00 
1 1 1    1   31    0 o  1   37.15   10.56   32.65  -90.00   41.93  -90.00    4.86  -90.00  1.00 
1 1 1    2   31    0 o  1   48.99    7.94   58.02   -0.00   40.81   -0.00    8.19  180.00  1.00 
1 1 1    3   31    0 f  0   51.41   10.57   54.33   90.00   53.36   90.00    0.00    0.00  1.00 
1 1 1    4   31    0 f  0   79.74    2.43   83.70   -0.00   81.88   -0.00    0.00    0.00  1.00 
1 1 1    5   31    0 o  1   28.22   10.33   23.59   90.00   32.25   90.00    4.65   90.00  0.98 
1 1 1    6   31    0 o  1    2.41    7.54    7.43  180.00    6.80   -0.00    7.01   -0.00  0.09 
1 1 1    7   31    0 o  1    0.02    7.71    3.47   90.00    3.41  -90.00    3.41  -90.00  0.00 
1 1 1    8   31    0 f  0  145.89    3.12  104.29    0.00  101.82    0.00    0.00    0.00  1.00 
1 1 1    9   31    0 o  1   57.87   11.17   61.82  -90.00   55.94  -90.00    1.94   90.00  1.00 
1 1 1   10   31    0 o  1   41.84    5.61   36.54   -0.00   48.05   -0.00    6.21   -0.00  1.00 
1 1 1   11   31    0 o  1   38.29    4.16   33.94  -90.00   43.55  -90.00    5.26  -90.00  1.00 
1 1 1   12   31    0 o  1   25.19    5.31   20.82    0.00   30.17    0.00    4.98    0.00  1.00 
1 1 1   13   31    0 o  1    5.23    6.34    8.16  -90.00    4.00   90.00    5.96   90.00  0.38 
1 1 1   14   31    0 o  1   28.61    5.03   26.94    0.00   31.21    0.00    2.60    0.00  1.00 
1 1 1   15   31    0 o  1    0.01    6.17    2.87  -90.00    2.78   90.00    2.78   90.00  0.00 
1 1 1   16   31    0 o  1   21.01    4.52   26.51   -0.00   15.91   -0.00    5.10  180.00  1.00 
1 1 1   17   31    0 o  1   34.35    4.09   37.06   90.00   32.61   90.00    1.75  -90.00  1.00 
1 1 1   18   31    0 o  1   36.41    3.62   36.36    0.00   37.39    0.00    0.98    0.00  1.00 
1 1 1   19   31    0 o  1   13.93    4.25   16.84  -90.00   11.00  -90.00    2.93   90.00  1.00 
1 1 1   20   31    0 o  1    0.00    5.39    1.48 -180.00    1.44    0.00    1.44    0.00  0.00 
1 1 1    0   32    0 o  1  127.44    3.91  125.64  180.00  132.26  180.00    4.82  180.00  1.00 
1 1 1    1   32    0 o  1   20.99    5.62   17.89   90.00   23.75   90.00    3.15   90.00  0.98 
1 1 1    2   32    0 o  1   96.19    2.49   88.74 -180.00  105.66 -180.00    9.47 -180.00  1.00 
1 1 1    3   32    0 o  1   53.18    7.50   55.40  -90.00   52.13  -90.00    1.05   90.00  1.00 
1 1 1    4   32    0 o  1   19.99    5.39   20.93  180.00   19.43  180.00    0.55   -0.00  1.00 
1 1 1    5   32    0 o  1   10.28    6.07   16.02  -90.00    0.81  -90.00    7.42   90.00  0.80 
1 1 1    6   32    0 o  1   99.09    2.62   82.18 -180.00  118.43 -180.00   19.34 -180.00  1.00 
1 1 1    7   32    0 o  1    8.59    7.31   10.06   90.00    3.50  -90.00    6.63  -90.00  0.36 
1 1 1    8   32    0 o  1   52.03    5.02   49.87 -180.00   55.35 -180.00    3.32 -180.00  1.00 
1 1 1    9   32    0 o  1   77.82    6.21   81.88   90.00   75.92   90.00    1.91  -90.00  1.00 
1 1 1   10   32    0 o  1   21.98    5.20   21.45   -0.00   23.19   -0.00    1.21   -0.00  1.00 
1 1 1   11   32    0 o  1   27.23    5.19   32.52   90.00   22.68   90.00    4.54  -90.00  1.00 
1 1 1   12   32    0 o  1   12.83    5.20   14.60   -0.00   10.95   -0.00    1.62  180.00  0.98 
1 1 1   13   32    0 o  1    0.01    6.44    0.55  -90.00    0.54   90.00    0.54   90.00  0.00 
1 1 1   14   32    0 o  1    0.00    6.17    2.15  180.00    2.09   -0.00    2.09   -0.00  0.00 
1 1 1   15   32    0 o  1   24.17    4.78   26.89   90.00   21.88   90.00    2.29  -90.00  1.00 
1 1 1   16   32    0 o  1   12.53    5.22   11.25 -180.00   14.00 -180.00    1.53 -180.00  0.99 
1 1 1   17   32    0 o  1    0.01    6.09    2.56   90.00    2.68  -90.00    2.68  -90.00  0.00 
1 1 1   18   32    0 f  0   15.65    4.00   21.68   -0.00   21.31   -0.00    0.00    0.00  1.00 
1 1 1   19   32    0 o  1    0.00    5.39    0.67  -90.00    0.65   90.00    0.65   90.00  0.00 
1 1 1    1   33    0 o  1   42.41    4.62   34.90  -90.00   51.05  -90.00    8.64  -90.00  1.00 
1 1 1    2   33    0 f  0   65.04   11.40   69.20    0.00   66.94    0.00    0.00    0.00  1.00 
1 1 1    3   33    0 o  1   65.12   11.26   69.63  -90.00   62.70  -90.00    2.41   90.00  1.00 
1 1 1    4   33    0 o  1   26.37    5.70   22.43 -180.00   30.81 -180.00    4.49 -180.00  1.00 
1 1 1    5   33    0 o  1    3.87    7.33    7.68   90.00    5.90  -90.00    6.71  -90.00  0.21 
1 1 1    6   33    0 o  1   57.73    7.02   61.12   -0.00   55.79   -0.00    1.95  180.00  1.00 
1 1 1    7   33    0 o  1   35.60    4.90   29.55  -90.00   42.53  -90.00    6.93  -90.00  1.00 
1 1 1    8   33    0 o  1    0.01    7.92    0.61   -0.00    0.59  180.00    0.59  180.00  0.00 
1 1 1    9   33    0 o  1   11.04    5.82   12.43   90.00    6.66   90.00    2.74  -90.00  0.85 
1 1 1   10   33    0 o  1   24.55    4.75   32.82  180.00   17.30  180.00    7.25   -0.00  1.00 
1 1 1   11   33    0 o  1   21.41    5.33   19.57  -90.00   23.92  -90.00    2.52  -90.00  1.00 
1 1 1   12   33    0 o  1   32.12    4.72   28.55    0.00   36.50    0.00    4.38    0.00  1.00 
1 1 1   13   33    0 o  1    0.01    6.59    2.93   90.00    2.89  -90.00    2.89  -90.00  0.00 
1 1 1   14   33    0 o  1   19.49    4.66   21.53    0.00   17.91    0.00    1.59 -180.00  1.00 
1 1 1   15   33    0 o  1   19.69    4.09   23.84   90.00   16.26   90.00    3.43  -90.00  1.00 
1 1 1   16   33    0 o  1   24.23    4.77   25.10   -0.00   24.01   -0.00    0.23  180.00  1.00 
1 1 1   17   33    0 o  1   11.01    4.90   11.63   90.00   10.36   90.00    0.60  -90.00  1.00 
1 1 1    0   34    0 o  1   63.05    7.27   66.60 -180.00   61.25 -180.00    1.81    0.00  1.00 
1 1 1    1   34    0 o  1   13.20    4.90   13.97   90.00   12.44   90.00    0.58  -90.00  0.99 
1 1 1    2   34    0 o  1   44.66    4.95   42.76    0.00   47.76   -0.00    3.10   -0.00  1.00 
1 1 1    3   34    0 o  1    0.01    6.21    1.69  -90.00    1.63   90.00    1.63   90.00  0.00 
1 1 1    4   34    0 o  1    9.68    5.33   10.35  180.00    7.41  180.00    1.30   -0.00  0.90 
1 1 1    5   34    0 o  1   16.88    4.93   22.31  -90.00   12.07  -90.00    4.81   90.00  1.00 
1 1 1    6   34    0 o  1   57.53    7.80   60.16    0.00   56.35    0.00    1.17 -180.00  1.00 
1 1 1    7   34    0 o  1   34.46    4.48   24.46  -90.00   45.14  -90.00   10.69  -90.00  1.00 
1 1 1    8   34    0 o  1   25.97    5.19   29.32    0.00   23.65    0.00    2.32 -180.00  1.00 
1 1 1    9   34    0 o  1   19.88    5.03   21.46   90.00   19.04   90.00    0.84  -90.00  1.00 
1 1 1   10   34    0 o  1   29.13    4.76   30.67   -0.00   28.45   -0.00    0.67  180.00  1.00 
1 1 1   11   34    0 o  1   15.95    4.24   21.74  -90.00   10.67  -90.00    5.28   90.00  1.00 
1 1 1   12   34    0 o  1    0.01    6.59    4.12   -0.00    4.02  180.00    4.02  180.00  0.00 
1 1 1   13   34    0 o  1    0.00    5.50    1.24   90.00    1.20  -90.00    1.20  -90.00  0.00 
1 1 1   14   34    0 o  1   33.20    4.66   34.68    0.00   32.81    0.00    0.38 -180.00  1.00 
1 1 1   15   34    0 o  1   19.85    4.53   21.61  -90.00   18.53  -90.00    1.32   90.00  1.00 
1 1 1   16   34    0 o  1    2.04    6.13    7.51  180.00    6.24   -0.00    6.77   -0.00  0.26 
1 1 1    1   35    0 o  1   56.62    6.78   58.13   90.00   56.52   90.00    0.10  -90.00  1.00 
1 1 1    2   35    0 o  1    0.23    7.18    8.05  180.00    7.83   -0.00    7.84   -0.00  0.02 
1 1 1    3   35    0 o  1   28.25    5.24   31.71  -90.00   25.65  -90.00    2.60   90.00  1.00 
1 1 1    4   35    0 o  1   17.40    5.09   20.99    0.00   14.65    0.00    2.74 -180.00  1.00 
1 1 1    5   35    0 o  1   29.87    5.46   35.61   90.00   25.26   90.00    4.61  -90.00  1.00 
1 1 1    6   35    0 o  1   47.16    3.75   55.87 -180.00   40.34 -180.00    6.82    0.00  1.00 
1 1 1    7   35    0 o  1    0.01    6.44    1.89  -90.00    1.84   90.00    1.84   90.00  0.00 
1 1 1    8   35    0 o  1   25.88    4.84   28.47    0.00   24.09    0.00    1.79 -180.00  1.00 
1 1 1    9   35    0 o  1   12.18    4.77   13.71  -90.00   10.77  -90.00    1.33   90.00  0.99 
1 1 1   10   35    0 o  1   51.97    4.39   53.44   -0.00   51.30   -0.00    0.67  180.00  1.00 
1 1 1   11   35    0 o  1   26.01    4.31   31.72   90.00   21.08   90.00    4.93  -90.00  1.00 
1 1 1   12   35    0 o  1    0.01    5.50    4.38   -0.00    4.22  180.00    4.22  180.00  0.00 
1 1 1   13   35    0 o  1    0.02    6.09    5.67   90.00    5.62  -90.00    5.62  -90.00  0.00 
1 1 1   14   35    0 o  1   19.48    5.00   21.11 -180.00   18.29 -180.00    1.19    0.00  1.00 
1 1 1   15   35    0 o  1   16.82    4.63   17.12  -90.00   16.84  -90.00    0.03  -90.00  1.00 
1 1 1    0   36    0 o  1   13.09    5.34   19.14    0.00    7.17    0.00    5.69 -180.00  0.98 
1 1 1    1   36    0 o  1   37.19    5.15   37.18  -90.00   38.34  -90.00    1.15  -90.00  1.00 
1 1 1    2   36    0 o  1   14.70    4.85   16.46   -0.00   13.41   -0.00    1.28  180.00  1.00 
1 1 1    3   36    0 o  1   42.80    5.25   38.72   90.00   47.99   90.00    5.19   90.00  1.00 
1 1 1    4   36    0 o  1    0.03    6.17    6.19   -0.00    6.01  180.00    6.01  180.00  0.00 
1 1 1    5   36    0 o  1    0.01    6.17    2.55  -90.00    2.48   90.00    2.48   90.00  0.00 
1 1 1    6   36    0 o  1    6.71    5.93    8.80    0.00    0.59    0.00    4.00 -180.00  0.68 
1 1 1    7   36    0 o  1   32.32    5.43   30.14   90.00   34.95   90.00    2.63   90.00  1.00 
1 1 1    8   36    0 o  1   23.82    5.01   24.91 -180.00   23.19 -180.00    0.63    0.00  1.00 
1 1 1    9   36    0 o  1   20.73    4.69   22.66  -90.00   19.35  -90.00    1.38   90.00  1.00 
1 1 1   10   36    0 o  1   16.76    4.47   18.46 -180.00   15.66 -180.00    1.10    0.00  1.00 
1 1 1   11   36    0 o  1    0.10    6.09    6.05   90.00    5.74  -90.00    5.74  -90.00  0.01 
1 1 1   12   36    0 o  1   22.35    4.71   24.12    0.00   21.20    0.00    1.16 -180.00  1.00 
1 1 1   13   36    0 o  1    0.01    6.18    4.73  -90.00    4.74   90.00    4.74   90.00  0.00 
1 1 1    1   37    0 o  1    0.01    6.59    2.32  -90.00    2.26   90.00    2.26   90.00  0.00 
1 1 1    2   37    0 o  1   11.90    5.32   12.38    0.00   11.11    0.00    0.53 -180.00  0.98 
1 1 1    3   37    0 o  1   13.43    5.64   13.26  -90.00   13.50  -90.00    0.21  -90.00  0.99 
1 1 1    4   37    0 o  1   11.99    5.18   11.85  180.00   11.95  180.00    0.15  180.00  0.98 
1 1 1    5   37    0 o  1   53.02    4.54   51.02  -90.00   56.13  -90.00    3.10  -90.00  1.00 
1 1 1    6   37    0 o  1   40.95    4.52   40.15   -0.00   42.77   -0.00    1.82   -0.00  1.00 
1 1 1    7   37    0 o  1    0.01    5.50    5.64  -90.00    5.45   90.00    5.45   90.00  0.00 
1 1 1    8   37    0 o  1    0.01    6.09    6.08  180.00    5.72   -0.00    5.72   -0.00  0.00 
1 1 1    9   37    0 f  0    0.40    6.09    7.07   90.00    6.63   90.00    0.00    0.00  0.04 
1 1 1   10   37    0 f  0    0.01    5.54    3.28    0.00    3.22    0.00    0.00    0.00  0.00 
1 1 1   11   37    0 o  1   11.16    5.56   11.32  -90.00   10.88  -90.00    0.15   90.00  0.99 
1 1 1   12   37    0 o  1   14.64    4.58   15.46    0.00   14.21    0.00    0.42 -180.00  1.00 
1 1 1    0   38    0 o  1    0.08    7.78    7.36    0.00    7.19 -180.00    7.19 -180.00  0.01 
1 1 1    1   38    0 f  0    0.00    5.50    3.39   90.00    3.29   90.00    0.00    0.00  0.00 
1 1 1    2   38    0 o  1   10.45    4.53   10.95 -180.00   10.12 -180.00    0.27    0.00  0.99 
1 1 1    3   38    0 o  1   40.35    4.26   37.57  -90.00   44.37  -90.00    4.02  -90.00  1.00 
1 1 1    4   38    0 o  1   10.93    5.60   11.09    0.00   10.76    0.00    0.05    0.00  0.98 
1 1 1    5   38    0 o  1   28.60    5.11   29.98   90.00   28.30   90.00    0.30  -90.00  1.00 
1 1 1    6   38    0 o  1   15.55    4.92   16.71   -0.00   14.88   -0.00    0.67  180.00  1.00 
1 1 1    7   38    0 o  1   16.87    4.73   17.85  -90.00   16.34  -90.00    0.54   90.00  1.00 
1 1 1    8   38    0 o  1   21.81    5.75   21.96   -0.00   22.09   -0.00    0.27   -0.00  1.00 
1 1 1    9   38    0 o  1    0.00    6.18    4.18  -90.00    4.30   90.00    4.30   90.00  0.00 
1 1 1   10   38    0 o  1   24.62    4.44   28.01    0.00   21.95    0.00    2.67 -180.00  1.00 
1 1 1    1   39    0 o  1    0.00    5.54    2.06  -90.00    1.97   90.00    1.97   90.00  0.00 
1 1 1    2   39    0 o  1   22.64    4.95   23.09  180.00   22.69  180.00    0.05  180.00  1.00 
1 1 1    3   39    0 o  1    7.17    5.23    8.50   90.00    4.32   90.00    1.96  -90.00  0.88 
1 1 1    4   39    0 o  1    0.01    6.18    5.60   -0.00    5.46  180.00    5.46  180.00  0.00 
1 1 1    5   39    0 o  1    0.12    6.18    7.03  -90.00    6.82   90.00    6.82   90.00  0.02 
1 1 1    6   39    0 o  1    0.00    5.39    2.06 -180.00    2.08    0.00    2.08    0.00  0.00 
1 1 1    7   39    0 o  1   19.33    4.41   21.81  -90.00   17.39  -90.00    1.94   90.00  1.00 
1 1 1    0   40    0 o  1    9.62    7.19   11.52  180.00    5.17  180.00    3.01   -0.00  0.85 
1 1 1    1   40    0 o  1   22.93    4.55   25.65  -90.00   20.86  -90.00    2.07   90.00  1.00 
1 1 1    2   40    0 o  1   10.18    4.97   10.37   -0.00    9.99   -0.00    0.05  180.00  0.99 
1 1 1    1    0    1 x  0       ?       ? 5648.83  -90.00  884.98  -90.00    0.00    0.00  0.00 
1 1 1    2    0    1 o  1   68.32    1.81  755.47   90.00   11.74   90.00   22.69  -90.00  0.50 
1 1 1    3    0    1 o  1  583.44   15.38 1243.72  -90.00  761.71  -90.00  178.27  -90.00  1.00 
1 1 1    4    0    1 o  1  389.29    8.22 1029.55   90.00  474.38   90.00   85.09   90.00  1.00 
1 1 1    5    0    1 o  1  422.55    7.64  763.50   90.00  354.31   90.00   68.24  -90.00  1.00 
1 1 1    6    0    1 o  1   66.55    1.51  102.12   90.00    1.15  -90.00    2.62   90.00  0.06 
1 1 1    7    0    1 o  1  320.37    5.86  280.76  -90.00  347.87  -90.00   27.50  -90.00  1.00 
1 1 1    8    0    1 o  1  248.92    5.22  493.81  -90.00   83.74  -90.00  165.18   90.00  1.00 
1 1 1    9    0    1 o  1  306.38    5.59  368.60  -90.00  310.27  -90.00    3.89  -90.00  1.00 
1 1 1   10    0    1 o  1  237.56    5.03  200.70  -90.00  213.82  -90.00   23.73   90.00  1.00 
1 1 1   11    0    1 o  1  556.16   14.35  551.96  -90.00  609.70  -90.00   53.54  -90.00  1.00 
1 1 1   12    0    1 o  1   79.18    2.40   36.81   90.00    4.50   90.00    2.03  -90.00  0.08 
1 1 1   13    0    1 o  1  151.10    3.24  161.34   90.00  101.56   90.00   49.52  -90.00  1.00 
1 1 1   14    0    1 f  0  258.03    4.70  308.64  -90.00  310.59  -90.00    0.00    0.00  1.00 
1 1 1   15    0    1 o  1   79.80    1.69   31.84   90.00   88.91   90.00   22.47   90.00  0.83 
1 1 1   16    0    1 o  1  109.02    2.48  121.79  -90.00   99.58  -90.00    9.43   90.00  1.00 
1 1 1   17    0    1 o  1  246.16    6.30  291.64   90.00  213.47   90.00   32.69  -90.00  1.00 
1 1 1   18    0    1 o  1   23.51    4.05    2.32  -90.00    1.17   90.00    1.92   90.00  0.03 
1 1 1   19    0    1 o  1  219.17    4.08  192.77  -90.00  246.98  -90.00   27.81  -90.00  1.00 
1 1 1   20    0    1 o  1   11.93    5.63   19.19   90.00   13.68  -90.00   16.66  -90.00  0.25 
1 1 1   21    0    1 f  0  158.06    3.02  117.64   90.00  121.67   90.00    0.00    0.00  1.00 
1 1 1   22    0    1 o  1   44.75   24.41   48.13   90.00   34.24   90.00    7.42  -90.00  0.93 
1 1 1   23    0    1 o  1  126.33    2.48  111.06  -90.00  141.41  -90.00   15.08  -90.00  1.00 
1 1 1   24    0    1 o  1   13.07    4.39   29.56  -90.00    5.88   90.00   17.58   90.00  0.90 
1 1 1   25    0    1 o  1   11.88    5.22   16.91   90.00    2.27   90.00    7.09  -90.00  0.79 
1 1 1   26    0    1 o  1   13.65    4.88   23.95   90.00    1.39   90.00   10.89  -90.00  0.90 
1 1 1   27    0    1 o  1    6.60    4.55    8.15  -90.00    1.60  -90.00    3.14   90.00  0.72 
1 1 1   28    0    1 o  1   14.92    3.92   18.27  -90.00   12.24  -90.00    2.68   90.00  1.00 
1 1 1   29    0    1 o  1    0.16    6.59    1.59   90.00    1.59  -90.00    1.59  -90.00  0.00 
1 1 1   30    0    1 o  1    9.49    4.35    8.27  -90.00   10.43  -90.00    1.19  -90.00  0.97 
1 1 1   31    0    1 o  1   31.98    6.16   33.44   90.00   30.95   90.00    1.04  -90.00  1.00 
1 1 1    0    1    1 x  0       ?       ? 11191.00   90.00 2041.46   90.00    0.00    0.00  0.00 
1 1 1    1    1    1 o  1  378.82   42.33 1902.43  -56.12  363.66  -63.37    8.16  116.63  0.98 
1 1 1    2    1    1 o  1  330.93   41.34 1314.57  -31.03  333.09  -35.04   10.67  -35.04  0.97 
1 1 1    3    1    1 o  1  443.83    6.13 1269.01 -103.14  491.65 -102.86   52.52 -102.86  0.99 
1 1 1    4    1    1 o  1  226.91    3.14  277.95  -33.94  228.99  -75.43   11.07  -75.43  0.96 
1 1 1    5    1    1 o  1  191.32    2.66  493.15  -47.06  185.75   14.58    5.32   14.58  0.94 
1 1 1    6    1    1 o  1   80.19    1.11  212.58  122.47   23.67 -141.25    9.29   38.75  0.41 
1 1 1    7    1    1 o  1  143.89    1.93  188.28   35.02  125.94   59.37    2.40 -120.63  0.89 
1 1 1    8    1    1 o  1  113.76    1.54  141.21   53.04   86.64   44.26   16.11   44.26  0.62 
1 1 1    9    1    1 o  1  476.82    6.23  584.37  -79.16  387.17  -76.49   86.09  103.51  0.99 
1 1 1   10    1    1 o  1  296.68    4.51  259.44 -103.25  332.80 -105.81   44.44 -105.81  0.97 
1 1 1   11    1    1 o  1  246.42    3.66  282.70  124.75  188.13  119.96   51.21  -60.04  0.97 
1 1 1   12    1    1 o  1  420.71    5.59  368.30 -104.50  473.77 -106.03   58.91 -106.03  0.99 
1 1 1   13    1    1 o  1  168.89    2.61  172.65  142.12  161.59  133.44    2.89  133.44  0.94 
1 1 1   14    1    1 o  1  337.78    4.46  365.33  139.82  315.39  138.16   19.67  -41.84  0.99 
1 1 1   15    1    1 o  1  139.17    1.98  142.57  161.83  129.84  158.45    3.90  -21.55  0.96 
1 1 1   16    1    1 o  1   91.87    2.11  105.29 -130.85   77.10 -129.12    8.20   50.88  0.93 
1 1 1   17    1    1 o  1   76.91    1.45   80.78 -113.61   65.45 -114.81    4.77   65.19  0.91 
1 1 1   18    1    1 o  1  141.70    2.19  129.82  129.96  150.80  130.30   13.10  130.30  0.97 
1 1 1   19    1    1 o  1  252.05    3.52  256.17 -135.80  245.42 -135.81    4.73   44.19  0.99 
1 1 1   20    1    1 o  1  126.84    1.73  132.26 -143.88  114.85 -143.88   10.38   36.12  0.99 
1 1 1   21    1    1 o  1   26.41    2.09   31.20  132.19    6.59  132.18   12.85  -47.82  0.74 
1 1 1   22    1    1 o  1  204.70    2.69  218.79   10.33  184.65   10.33   19.22 -169.67  1.00 
1 1 1   23    1    1 o  1   24.72    2.17   12.27  -16.80   15.05  -16.78    1.38  -16.78  0.55 
1 1 1   24    1    1 o  1   33.46    6.98   28.79 -106.74   32.07 -106.73    1.78 -106.73  0.91 
1 1 1   25    1    1 o  1   12.82    2.56    4.62 -137.71    3.88 -137.85    0.31   42.15  0.33 
1 1 1   26    1    1 o  1   49.93    6.80   52.32    9.27   46.42    9.27    2.10 -170.73  0.97 
1 1 1   27    1    1 o  1   17.14    2.16   16.84  -18.42   16.51  -18.42    0.11  -18.42  0.96 
1 1 1   28    1    1 o  1   13.72    2.35   14.08  -19.57   11.67  -19.39    0.94  160.61  0.92 
1 1 1   29    1    1 o  1   27.50    2.17   26.02   -9.45   28.58   -9.43    1.52   -9.43  0.98 
1 1 1   30    1    1 o  1   30.20    2.22   26.80  156.63   33.93  156.66    3.98  156.66  0.99 
1 1 1   31    1    1 o  1   13.98    2.01   18.00  -75.66    9.72  -75.75    3.89  104.25  0.97 
1 1 1    0    2    1 o  1  154.84    4.03 1751.30    0.00   90.45   -0.00   64.38  180.00  1.00 
1 1 1    1    2    1 o  1  160.54    2.38  999.45 -119.79   78.21 -121.11   74.37   58.89  0.95 
1 1 1    2    2    1 o  1  580.33    9.20 1087.54  167.19  713.28  164.09  137.10  164.09  0.99 
1 1 1    3    2    1 o  1  246.34    3.43  354.33   27.59  325.43   36.79   92.27   36.79  0.95 
1 1 1    4    2    1 f  0  389.52    5.02  419.79  -81.83  290.15  -90.54    0.00    0.00  0.98 
1 1 1    5    2    1 o  1   60.36    0.90   79.95   37.13    1.54   54.87   16.76   54.87  0.25 
1 1 1    6    2    1 o  1  312.55    4.14  262.84  119.69  310.55  114.74    4.32  114.74  0.98 
1 1 1    7    2    1 o  1   75.39    1.06   45.69  -59.38   16.41 -141.80   15.37   38.20  0.42 
1 1 1    8    2    1 o  1  136.60    2.19  181.15  -84.49  100.82 -111.18   21.41   68.82  0.89 
1 1 1    9    2    1 o  1   76.19    1.49   20.80   94.16   16.50   88.08   19.70  -91.92  0.48 
1 1 1   10    2    1 o  1  229.49    3.19  286.38   11.01  204.86    8.29   16.03 -171.71  0.96 
1 1 1   11    2    1 o  1  132.43    2.03  105.31  -83.33  121.00  -80.54   12.35  -80.54  0.82 
1 1 1   12    2    1 o  1  414.81    6.50  403.40  170.03  397.88  171.59   11.99   -8.41  0.99 
1 1 1   13    2    1 o  1   99.31    1.77  152.55  162.81   23.61  161.33   65.42  -18.67  0.90 
1 1 1   14    2    1 o  1  245.19    3.87  247.35  -31.94  238.85  -31.09    2.54  148.91  0.98 
1 1 1   15    2    1 o  1  103.19    1.64  106.09  162.58   94.50  164.69    0.86  -15.31  0.92 
1 1 1   16    2    1 o  1   58.79    1.29   40.59 -118.01   42.28 -119.43    2.93 -119.43  0.67 
1 1 1   17    2    1 o  1   31.79    4.94   36.90  -85.08    3.79   97.25   19.89   97.25  0.51 
1 1 1   18    2    1 o  1  176.52    2.50  193.61  -18.48  163.20  -18.49   10.63  161.51  0.98 
1 1 1   19    2    1 o  1   87.21    1.67   95.73  -40.63   68.68  -40.63   13.40  139.37  0.94 
1 1 1   20    2    1 f  0  164.33    2.33  164.96 -131.79  169.28 -131.79    0.00    0.00  0.99 
1 1 1   21    2    1 o  1  116.92    1.64  121.43  -88.76  105.31  -88.77   10.14   91.23  0.99 
1 1 1   22    2    1 o  1   96.25    1.63   95.02 -171.77   91.80 -171.76    2.45    8.24  0.98 
1 1 1   23    2    1 o  1   31.24    1.88   34.75  112.51   21.33  112.49    6.74  -67.51  0.90 
1 1 1   24    2    1 o  1  120.57    1.82  118.16 -143.84  123.06 -143.84    3.04 -143.84  1.00 
1 1 1   25    2    1 f  0   30.09    1.87   31.36 -134.97   30.56 -134.95    0.00    0.00  0.96 
1 1 1   26    2    1 o  1   36.03    2.59   36.66  170.71   33.79  170.71    0.85   -9.29  0.96 
1 1 1   27    2    1 o  1   17.06    2.31   21.54  119.25   12.01  119.26    4.42  -60.74  0.96 
1 1 1   28    2    1 o  1   32.69    1.94   38.29   64.63   27.73   64.69    4.60 -115.31  0.99 
1 1 1   29    2    1 o  1   34.38    2.94   33.20 -143.71   35.35 -143.68    1.37 -143.68  0.99 
1 1 1   30    2    1 o  1   32.47    1.97   32.72   20.01   32.88   20.00    0.60   20.00  0.99 
1 1 1   31    2    1 o  1   15.39    2.18   17.64  -30.47   12.55  -30.94    2.45  149.06  0.97 
1 1 1    0    3    1 o  1  458.42    8.40 1276.79   90.00  618.53   90.00  160.11   90.00  1.00 
1 1 1    1    3    1 o  1  461.63    6.40 1167.18  -40.97  558.43  -33.19  101.89  -33.19  0.99 
1 1 1    2    3    1 o  1  161.94    2.25  780.99   -5.57  127.50   24.11   23.84 -155.89  0.93 
1 1 1    3    3    1 o  1   85.97    1.22  380.56   95.29   34.08   52.11   27.38 -127.89  0.71 
1 1 1    4    3    1 o  1  309.73    4.69  488.27  107.38  298.00  115.81    5.71  -64.19  0.98 
1 1 1    5    3    1 o  1  352.36    5.33  361.40 -104.92  297.12 -106.56   50.49   73.44  0.99 
1 1 1    6    3    1 o  1  142.20    2.00   71.07 -146.47  145.52 -103.49   25.46 -103.49  0.84 
1 1 1    7    3    1 o  1  264.67    3.92  471.76   22.75  173.02   22.63   86.02 -157.37  0.98 
1 1 1    8    3    1 o  1  158.55    2.37  191.00  104.36   91.73  103.13   57.05  -76.87  0.94 
1 1 1    9    3    1 o  1  326.69    4.19  379.62  -69.43  297.17  -75.66   23.73  104.34  0.98 
1 1 1   10    3    1 o  1  418.24    5.34  445.28   14.54  377.00   19.30   36.75 -160.70  0.99 
1 1 1   11    3    1 o  1  215.60    2.79  176.18    1.56  245.75    5.60   43.35    5.60  0.94 
1 1 1   12    3    1 o  1  257.89   29.41  313.07  169.38  180.59  172.15   69.59   -7.85  0.97 
1 1 1   13    3    1 o  1  199.08    2.99  140.60   48.41  246.46   36.54   58.81   36.54  0.94 
1 1 1   14    3    1 o  1  152.64    2.87   83.33  106.84  203.56  111.07   62.25  111.07  0.93 
1 1 1   15    3    1 o  1  307.80    4.27  299.90  164.80  325.69  166.70   20.40  166.70  0.99 
1 1 1   16    3    1 o  1   45.62    1.03   23.97   42.99   14.09   56.76    3.28 -123.24  0.38 
1 1 1   17    3    1 o  1   97.70    1.78  102.10  -89.29   86.75  -88.62    6.00   91.38  0.95 
1 1 1   18    3    1 o  1  241.02    3.12  241.44  -62.87  246.67  -63.08    7.80  -63.08  0.99 
1 1 1   19    3    1 f  0  293.89    4.38  294.77  -53.20  295.02  -53.20    0.00    0.00  0.99 
1 1 1   20    3    1 o  1   78.05    1.29   66.37 -119.88   82.03 -119.86    6.91 -119.86  0.96 
1 1 1   21    3    1 o  1  139.47    2.20   89.51   56.95  182.51   56.94   44.97   56.94  0.99 
1 1 1   22    3    1 o  1  220.52    3.59  193.15 -151.99  242.89 -151.99   23.44 -151.99  1.00 
1 1 1   23    3    1 o  1   41.39    6.25   26.42   80.71   47.22   80.69   10.40   80.69  0.89 
1 1 1   24    3    1 o  1  175.60    2.35  161.36   29.03  190.70   29.03   15.50   29.03  1.00 
1 1 1   25    3    1 o  1   11.46    2.29    8.56  -62.17    4.24  -62.17    2.06  117.83  0.55 
1 1 1   26    3    1 o  1   71.60    1.36   62.59  131.88   81.11  131.88   10.20  131.88  0.99 
1 1 1   27    3    1 o  1   37.19    2.82   40.12  166.98   34.69  166.98    2.10  -13.02  0.99 
1 1 1   28    3    1 o  1   31.01    2.14   36.92 -116.92   25.62 -117.05    5.02   62.95  0.99 
1 1 1   29    3    1 o  1   39.44    3.80   40.13   92.13   38.58   92.11    0.45  -87.89  0.99 
1 1 1   30    3    1 o  1    9.25    2.20    5.31   18.77   10.27   18.95    2.57   18.95  0.83 
1 1 1   31    3    1 o  1   20.53    1.87   21.22   80.82   19.80   80.55    0.42  -99.45  0.99 
1 1 1    0    4    1 o  1  311.25    5.66 1097.00 -180.00  326.86 -180.00   15.62 -180.00  1.00 
1 1 1    1    4    1 o  1  230.42    2.95  587.59 -115.91  214.05  -67.99    8.44  112.01  0.97 
1 1 1    2    4    1 o  1  331.50    4.26  204.21  158.98  404.59 -158.16   80.64 -158.16  0.98 
1 1 1    3    4    1 o  1  272.88    3.48  549.85  -66.65  174.42  -90.45   93.33   89.55  0.98 
1 1 1    4    4    1 o  1  210.87    2.70  219.32  111.38  163.72  112.61   39.37  -67.39  0.96 
1 1 1    5    4    1 o  1  428.82    5.67  367.60  119.38  415.80  111.74    8.63  -68.26  0.99 
1 1 1    6    4    1 o  1  132.94    1.87  272.64   78.50   93.87   65.50   25.02 -114.50  0.89 
1 1 1    7    4    1 o  1  356.46    4.95  298.56  -77.17  388.42  -83.68   38.21  -83.68  0.98 
1 1 1    8    4    1 o  1  439.93    5.63  447.91   39.21  455.22   36.82   20.05   36.82  0.99 
1 1 1    9    4    1 o  1  277.63    3.57  228.79   12.49  268.58  -15.29    1.65  164.71  0.97 
1 1 1   10    4    1 o  1  546.97    7.49  596.23  104.60  506.13  102.06   37.33  -77.94  0.99 
1 1 1   11    4    1 o  1  348.30    4.46  394.47  177.90  311.40  174.05   31.41   -5.95  0.98 
1 1 1   12    4    1 o  1  141.43    2.27  205.29   47.44   71.02   36.45   60.09 -143.55  0.93 
1 1 1   13    4    1 o  1  180.59    2.88  159.46   -8.88  206.72   -1.95   36.38   -1.95  0.94 
1 1 1   14    4    1 o  1  216.77    2.79  257.09 -104.28  161.59 -104.86   52.01   75.14  0.99 
1 1 1   15    4    1 o  1  246.73    3.41  303.46   42.58  201.26   41.99   43.07 -138.01  0.99 
1 1 1   16    4    1 o  1  132.87    1.77  155.28  110.20  116.33  111.40   12.53  -68.60  0.97 
1 1 1   17    4    1 o  1  144.61    1.91  143.25  -98.52  144.36  -98.07    3.26  -98.07  0.98 
1 1 1   18    4    1 o  1  235.56    3.03  287.11  176.17  190.90  176.24   42.87   -3.76  0.99 
1 1 1   19    4    1 o  1  250.05    3.27  186.67  -74.40  307.76  -74.41   60.13  -74.41  0.99 
1 1 1   20    4    1 o  1  136.86    2.26  123.92  146.92  143.15  146.93    7.85  146.93  0.99 
1 1 1   21    4    1 o  1  143.83    2.32  112.74  154.44  168.16  154.45   25.79  154.45  0.99 
1 1 1   22    4    1 o  1  160.77    2.35  122.82  -51.83  193.77  -51.83   34.81  -51.83  0.99 
1 1 1   23    4    1 o  1   30.20    1.86   47.11  -79.54    9.34  -79.54   18.88  100.46  0.93 
1 1 1   24    4    1 o  1   21.11    2.18   14.35    7.69   17.24    7.68    1.53    7.68  0.74 
1 1 1   25    4    1 o  1   33.93    2.38   35.16   12.63   31.63   12.62    1.35 -167.38  0.97 
1 1 1   26    4    1 o  1   35.33    2.55   40.46  -74.59   29.35  -74.61    4.99  105.39  0.97 
1 1 1   27    4    1 o  1   15.89    2.49   13.84  -43.00   15.85  -43.01    1.20  -43.01  0.92 
1 1 1   28    4    1 o  1   56.35    1.22   55.01  -82.54   59.02  -82.56    2.88  -82.56  1.00 
1 1 1   29    4    1 o  1   21.65    2.08   23.67  154.57   18.99  154.46    2.18  -25.54  0.98 
1 1 1   30    4    1 o  1   22.41    2.18   26.48 -171.61   18.46 -171.46    3.66    8.54  0.99 
1 1 1   31    4    1 o  1   14.95    2.26   14.90  144.41   14.23  144.51    0.23  -35.49  0.97 
1 1 1    0    5    1 o  1  305.97    5.56  389.55  -90.00  284.17  -90.00   21.80   90.00  1.00 
1 1 1    1    5    1 o  1  318.92    4.06  799.45   67.97  216.51   80.45   97.96  -99.55  0.99 
1 1 1    2    5    1 o  1  399.02    5.11  488.50  -56.59  424.23   -6.79   30.30   -6.79  0.99 
1 1 1    3    5    1 o  1  165.81    2.14  355.89   42.94  163.57   59.49   11.53   59.49  0.92 
1 1 1    4    5    1 f  0  242.20    3.12  189.39  133.18  163.84  165.45    0.00    0.00  0.95 
1 1 1    5    5    1 o  1   56.77    0.95   13.97   66.82    8.60  -39.29   26.86  -39.29  0.32 
1 1 1    6    5    1 o  1  471.09    6.46  621.23   36.88  362.28   35.94  105.44 -144.06  0.99 
1 1 1    7    5    1 o  1  349.26    4.85  272.41  179.99  386.87  179.06   44.19  179.06  0.98 
1 1 1    8    5    1 o  1  109.48    1.57  127.15  -15.44   62.73  -35.61   28.37  144.39  0.83 
1 1 1    9    5    1 o  1  387.00    4.94  400.26 -134.13  335.75 -134.77   46.57   45.23  0.99 
1 1 1   10    5    1 o  1  452.41    6.27  349.35   88.80  509.50   97.04   62.41   97.04  0.99 
1 1 1   11    5    1 o  1  228.68    3.20  235.78 -120.64  206.70 -118.37   13.02   61.63  0.96 
1 1 1   12    5    1 o  1  186.26    2.62  243.94  173.27  142.93  170.57   34.81   -9.43  0.95 
1 1 1   13    5    1 o  1   78.10    1.60   57.72  178.48   47.40  179.58    6.20   -0.42  0.69 
1 1 1   14    5    1 o  1  231.87    3.24  186.85 -101.35  273.25 -103.29   45.87 -103.29  0.98 
1 1 1   15    5    1 o  1  160.95    2.11  152.27  -51.74  175.56  -52.48   19.51  -52.48  0.97 
1 1 1   16    5    1 o  1  161.26    2.30  128.09   84.72  193.01   86.82   36.29   86.82  0.97 
1 1 1   17    5    1 o  1   65.77    1.20  100.89 -134.75   24.63 -134.95   35.93   45.05  0.92 
1 1 1   18    5    1 o  1   28.33    1.79    9.73   10.01    1.69 -171.36    5.41 -171.36  0.13 
1 1 1   19    5    1 o  1  214.79    3.03  181.39 -105.65  242.15 -105.65   29.60 -105.65  0.99 
1 1 1   20    5    1 o  1   51.04   10.18   52.08  -49.92   38.72  -49.92    7.45  130.08  0.90 
1 1 1   21    5    1 o  1  153.29    2.18  162.83   59.69  136.36   59.70   15.99 -120.30  0.99 
1 1 1   22    5    1 o  1  177.70    2.46  155.13   89.50  196.28   89.50   20.15   89.50  0.99 
1 1 1   23    5    1 o  1   69.39    1.36   72.38  -86.04   64.24  -86.03    3.99   93.97  0.98 
1 1 1   24    5    1 o  1   46.19    6.53   50.98 -130.47   38.60 -130.47    5.89   49.53  0.96 
1 1 1   25    5    1 o  1   42.52    2.80   49.17 -144.89   35.75 -144.88    6.19   35.12  0.99 
1 1 1   26    5    1 o  1   62.27    1.23   65.27  -33.53   60.03  -33.53    1.79  146.47  0.99 
1 1 1   27    5    1 o  1   71.87    1.28   71.99  -43.42   73.19  -43.42    1.55  -43.42  1.00 
1 1 1   28    5    1 o  1   10.71    2.32    6.44   96.96   10.74   96.87    2.25   96.87  0.79 
1 1 1   29    5    1 o  1   14.21    2.39   12.14   25.90   14.48   25.99    1.26   25.99  0.93 
1 1 1   30    5    1 o  1   27.41    1.76   23.10  158.32   31.72  157.98    4.63  157.98  0.99 
1 1 1   31    5    1 o  1   17.82    2.10   20.33   55.08   15.04   55.02    2.44 -124.98  0.98 
1 1 1    0    6    1 o  1  323.76    5.89  220.51 -180.00  299.59   -0.00   24.16  180.00  1.00 
1 1 1    1    6    1 o  1  544.74    6.96  540.30   61.02  567.38   49.84   26.26   49.84  0.99 
1 1 1    2    6    1 o  1  529.51    6.77  513.70  151.76  548.75  161.93   22.97  161.93  0.99 
1 1 1    3    6    1 o  1  322.71    4.76  465.45 -135.81  264.00 -148.59   53.62   31.41  0.98 
1 1 1    4    6    1 o  1  237.56    3.53  252.17  107.92  242.30   74.81   13.68   74.81  0.96 
1 1 1    5    6    1 o  1  282.66    3.61  394.11  -64.12  199.37  -68.08   77.87  111.92  0.98 
1 1 1    6    6    1 o  1  408.00    5.24  337.89  -77.46  435.90  -70.88   33.17  -70.88  0.99 
1 1 1    7    6    1 o  1  450.85    5.94  376.97  138.58  413.10  135.52   33.65  -44.48  0.99 
1 1 1    8    6    1 o  1  601.47    7.82  660.44 -168.22  498.73 -169.91   99.87   10.09  1.00 
1 1 1    9    6    1 o  1  385.21    4.91  466.44  128.17  316.43  133.05   64.25  -46.95  0.99 
1 1 1   10    6    1 o  1  274.89    4.09  311.41    3.58  286.70   -1.90   20.18   -1.90  0.97 
1 1 1   11    6    1 o  1  394.40    5.46  373.72  116.03  399.83  114.54   10.93  114.54  0.99 
1 1 1   12    6    1 o  1  124.42    1.79  131.60   37.66   95.33   35.06   15.46 -144.94  0.89 
1 1 1   13    6    1 o  1   86.40    1.54   55.56 -158.13   71.51 -160.16    7.76 -160.16  0.74 
1 1 1   14    6    1 o  1  239.36    3.29  327.98  -33.87  162.23  -31.98   74.64  148.02  0.99 
1 1 1   15    6    1 o  1   58.20    1.20   83.42  -74.98   19.78  -72.94   29.75  107.06  0.85 
1 1 1   16    6    1 o  1  128.09    1.86  102.90  -47.14  145.79  -46.08   22.98  -46.08  0.96 
1 1 1   17    6    1 o  1  133.46    1.93  126.65   97.92  137.85   98.05    8.46   98.05  0.97 
1 1 1   18    6    1 o  1   62.27    1.21   38.96   84.00   56.53   83.21    9.28   83.21  0.76 
1 1 1   19    6    1 o  1   60.83    4.56   43.95  162.57   59.27  162.55    7.37  162.55  0.85 
1 1 1   20    6    1 o  1  174.01    2.28  148.81  160.44  192.00  160.44   19.28  160.44  0.99 
1 1 1   21    6    1 o  1   46.74    7.34   31.72  155.86   49.63  155.87    8.43  155.87  0.88 
1 1 1   22    6    1 o  1   98.97    1.60   86.91  142.16  105.39  142.17    9.11  142.17  0.97 
1 1 1   23    6    1 o  1  113.29    1.70  120.00   96.17  105.80   96.16    6.85  -83.84  0.99 
1 1 1   24    6    1 o  1   35.41    4.70   33.83 -167.66   33.22 -167.67    0.04   12.33  0.94 
1 1 1   25    6    1 o  1   35.35    2.42   30.68  146.38   39.26  146.36    4.58  146.36  0.98 
1 1 1   26    6    1 o  1   27.62    1.69   30.97  155.22   23.56  155.22    3.36  -24.78  0.97 
1 1 1   27    6    1 f  0   16.77    2.47    4.63  -67.09    4.52  -67.07    0.00    0.00  0.67 
1 1 1   28    6    1 o  1   16.50    2.20   19.26  170.68   13.10  170.69    2.80   -9.31  0.96 
1 1 1   29    6    1 o  1    9.21    2.23    5.75   60.47    8.66   60.43    1.50   60.43  0.78 
1 1 1   30    6    1 o  1   35.18    1.99   39.88  -14.45   30.98  -14.45    3.99  165.55  0.99 
1 1 1   31    6    1 o  1   11.51    2.23    9.65  -80.18   12.07  -80.55    1.30  -80.55  0.94 
1 1 1    0    7    1 o  1  355.92    6.45  262.12   90.00  298.83   90.00   57.09  -90.00  1.00 
1 1 1    1    7    1 o  1  605.58    8.40  443.87  -83.91  646.84  -79.42   44.67  -79.42  0.99 
1 1 1    2    7    1 o  1  244.89    3.62  544.55  -81.83  181.60  -78.51   56.85  101.49  0.97 
1 1 1    3    7    1 o  1   99.87    1.32   86.13   -2.46   45.16  -42.74   36.78  137.26  0.82 
1 1 1    4    7    1 o  1  451.82    5.78  425.88  -35.16  419.29  -24.53   28.50  155.47  0.99 
1 1 1    5    7    1 o  1  274.54    3.52  371.02 -152.74  203.70 -146.83   65.03   33.17  0.98 
1 1 1    6    7    1 o  1  406.81    5.64  393.04 -146.23  441.04 -144.15   39.66 -144.15  0.99 
1 1 1    7    7    1 o  1  186.27    2.41  212.01  -12.27  134.20  -10.95   42.92  169.05  0.95 
1 1 1    8    7    1 o  1  777.32   10.63  772.46  -63.96  788.26  -64.35   13.62  -64.35  1.00 
1 1 1    9    7    1 o  1  186.08    3.41  245.23   89.89  100.48   99.83   77.55  -80.17  0.96 
1 1 1   10    7    1 o  1  307.78    3.96  374.25   -6.11  286.47   -2.00   14.79  178.00  0.98 
1 1 1   11    7    1 o  1  498.49    6.40  405.09   83.66  570.07   87.84   76.34   87.84  0.99 
1 1 1   12    7    1 o  1  437.13    5.52  475.84   -8.81  393.72   -8.70   40.36  171.30  0.99 
1 1 1   13    7    1 f  0  233.30    3.67  257.50   17.20  256.33   16.47    0.00    0.00  0.98 
1 1 1   14    7    1 o  1   89.02    1.47   89.82  102.44   73.86  105.37    6.21  -74.63  0.90 
1 1 1   15    7    1 o  1  232.60    3.00  239.28  116.01  234.43  115.44    4.49  115.44  0.99 
1 1 1   16    7    1 o  1   67.67    1.35   59.51   78.02   58.35   83.08    0.30  -96.92  0.87 
1 1 1   17    7    1 o  1  113.54    1.99  134.65  -54.97   89.68  -54.83   20.03  125.17  0.97 
1 1 1   18    7    1 o  1   79.31    1.45   84.89 -160.80   63.04 -160.78   10.29   19.22  0.92 
1 1 1   19    7    1 o  1   39.97   11.59   33.16 -155.82   20.57 -155.83    6.60   24.17  0.68 
1 1 1   20    7    1 o  1   44.21    7.04   50.34 -131.77   27.44 -131.76   12.28   48.24  0.90 
1 1 1   21    7    1 o  1   38.68    2.95   62.37  -53.04    8.65  -53.04   27.86  126.96  0.94 
1 1 1   22    7    1 o  1  135.28    2.61  118.51  -91.78  148.50  -91.78   14.85  -91.78  0.99 
1 1 1   23    7    1 f  0   93.15    1.78   77.58  110.57   77.07  110.57    0.00    0.00  0.99 
1 1 1   24    7    1 o  1   31.84    6.33   30.42   29.98   28.74   29.97    0.53 -150.03  0.92 
1 1 1   25    7    1 o  1   38.32    5.56   42.88    8.07   32.76    8.07    4.57 -171.93  0.97 
1 1 1   26    7    1 o  1   36.39    2.81   39.80 -165.04   32.95 -165.04    2.97   14.96  0.99 
1 1 1   27    7    1 o  1   18.31    2.33   21.05  140.44   14.15  140.49    3.18  -39.51  0.95 
1 1 1   28    7    1 o  1   31.71    1.96   31.82 -170.66   31.84 -170.65    0.46 -170.65  0.99 
1 1 1   29    7    1 o  1   37.49    3.28   37.31  138.50   37.86  138.50    0.69  138.50  0.99 
1 1 1   30    7    1 o  1   15.40    2.11   18.55   68.15   11.90   67.99    3.07 -112.01  0.97 
1 1 1   31    7    1 o  1   17.36    2.08   18.77  -13.37   15.73  -13.37    1.27  166.63  0.98 
1 1 1    0    8    1 o  1  413.04   10.65  357.08    0.00  391.74    0.00   21.31 -180.00  1.00 
1 1 1    1    8    1 o  1   78.56    1.39   62.98 -174.91   10.14 -122.30    3.20   57.70  0.17 
1 1 1    2    8    1 o  1  295.51    3.80  236.66  -37.43  342.24  -30.89   55.02  -30.89  0.97 
1 1 1    3    8    1 o  1  218.70    2.81  247.71 -163.20  198.21  174.86   11.71   -5.14  0.96 
1 1 1    4    8    1 o  1  173.10    2.24   56.90   62.84  213.67 -176.71   68.21 -176.71  0.84 
1 1 1    5    8    1 o  1  608.14    7.70  772.43  116.35  535.80  119.22   69.42  -60.78  1.00 
1 1 1    6    8    1 o  1  377.40    5.20  413.96 -146.97  314.26 -158.90   58.55   21.10  0.99 
1 1 1    7    8    1 o  1  649.58    9.54  613.22    8.08  663.29    7.33   16.92    7.33  1.00 
1 1 1    8    8    1 o  1  332.07    5.22  325.86  132.36  341.95  130.21   16.44  130.21  0.98 
1 1 1    9    8    1 o  1  390.78    5.90  440.80 -111.69  345.10 -112.87   40.89   67.13  0.99 
1 1 1   10    8    1 o  1  329.08    4.36  332.35  -24.19  304.73  -25.07   18.29  154.93  0.98 
1 1 1   11    8    1 o  1  204.23    2.65  227.29  146.77  156.83  145.43   39.89  -34.57  0.96 
1 1 1   12    8    1 o  1  156.51    2.37  172.20   74.36  131.95   74.56   16.95 -105.44  0.95 
1 1 1   13    8    1 o  1  270.01    3.77  229.66  121.42  312.65  123.08   46.42  123.08  0.99 
1 1 1   14    8    1 o  1  182.67    2.75  165.02   80.23  196.34   78.31   17.99   78.31  0.98 
1 1 1   15    8    1 o  1   81.71    1.30   47.79  131.26   90.77  128.59   23.67  128.59  0.82 
1 1 1   16    8    1 o  1   76.12    1.37  100.71  -26.97   47.53  -27.24   23.34  152.76  0.93 
1 1 1   17    8    1 o  1  154.56    2.20  166.77 -123.79  141.61 -123.65    9.87   56.35  0.98 
1 1 1   18    8    1 o  1  176.04    2.51  169.76  114.69  177.08  114.65    3.88  114.65  0.98 
1 1 1   19    8    1 o  1   37.64    8.40   24.76  -49.53   25.66  -49.46    0.13  -49.46  0.68 
1 1 1   20    8    1 o  1   20.99    2.17   22.68  179.65    1.00   -0.31   12.23   -0.31  0.53 
1 1 1   21    8    1 o  1  115.55    1.74   92.61  -59.26  132.73  -59.27   18.98  -59.27  0.98 
1 1 1   22    8    1 o  1   73.53    1.33   61.13  -93.52   81.04  -93.55    9.88  -93.55  0.97 
1 1 1   23    8    1 o  1   29.84    3.31    9.06  134.28   32.93  134.31   11.97  134.31  0.70 
1 1 1   24    8    1 o  1   40.18    4.79   40.94 -153.70   37.48 -153.70    1.21   26.30  0.96 
1 1 1   25    8    1 o  1   17.88    2.25   20.79  -88.12   11.39  -88.13    4.41   91.87  0.88 
1 1 1   26    8    1 o  1   37.05    4.09   38.17  -10.52   35.87  -10.53    0.63  169.47  0.99 
1 1 1   27    8    1 o  1   16.64    2.43   16.04  -84.39   15.39  -84.44    0.06   95.56  0.93 
1 1 1   28    8    1 o  1   18.90    2.47   19.92 -174.47   17.24 -174.48    1.06    5.52  0.97 
1 1 1   29    8    1 o  1   17.14    2.45   16.03  -45.12   17.59  -45.14    0.98  -45.14  0.97 
1 1 1   30    8    1 o  1   34.57    2.78   32.06  173.11   37.10  173.03    2.80  173.03  0.99 
1 1 1    0    9    1 f  0   83.79    1.62   98.04   90.00  150.34   90.00    0.00    0.00  0.93 
1 1 1    1    9    1 o  1   75.71    1.05  251.86 -165.51   47.51   23.23  111.05   23.23  0.84 
1 1 1    2    9    1 o  1  245.99    3.41  378.15 -118.88  205.45 -122.46   33.38   57.54  0.97 
1 1 1    3    9    1 o  1  106.36    1.64   58.69  -86.80   52.76 -145.58   10.85 -145.58  0.39 
1 1 1    4    9    1 o  1  107.86    1.55  149.42 -107.68   59.25  -97.81   30.61   82.19  0.83 
1 1 1    5    9    1 o  1  193.24    3.26   21.11  -59.56  228.64  -37.93   94.20  -37.93  0.70 
1 1 1    6    9    1 o  1  211.13    3.53  182.36 -155.49  223.35 -154.93   23.80 -154.93  0.95 
1 1 1    7    9    1 o  1  906.15   12.51  807.92  -93.44  990.11  -92.10   86.49  -92.10  1.00 
1 1 1    8    9    1 o  1  166.62    2.36  149.85  -22.68  118.79  -11.90   37.02  168.10  0.94 
1 1 1    9    9    1 o  1  116.26    2.60  107.78   99.53   85.86  100.71    6.93  -79.29  0.80 
1 1 1   10    9    1 o  1  166.54    2.58  213.13 -101.99  111.68  -97.97   44.62   82.03  0.94 
1 1 1   11    9    1 o  1  402.25    5.60  316.01   13.77  468.12   17.34   70.54   17.34  0.99 
1 1 1   12    9    1 o  1  176.32    2.65  265.09  -34.94   93.48  -36.52   78.77  143.48  0.98 
1 1 1   13    9    1 o  1  140.03    2.01  132.82   94.31  133.42   91.19    0.82  -88.81  0.96 
1 1 1   14    9    1 o  1  161.65    2.31  129.43  101.74  192.94  100.29   36.66  100.29  0.97 
1 1 1   15    9    1 o  1  111.49    1.64  119.77 -148.09  100.98 -148.02    5.72   31.98  0.96 
1 1 1   16    9    1 o  1  148.75    2.13  134.59  -98.88  160.98  -99.15   16.01  -99.15  0.97 
1 1 1   17    9    1 o  1  103.21    1.59   90.45   96.89  107.59   97.02   10.15   97.02  0.94 
1 1 1   18    9    1 o  1   95.45    1.52   93.03  162.36   87.97  162.34    2.83  -17.66  0.95 
1 1 1   19    9    1 o  1  133.38    1.93  122.86  -71.86  137.27  -71.86    5.46  -71.86  0.99 
1 1 1   20    9    1 o  1  107.63    1.63   81.19   -7.84  127.23   -7.84   21.65   -7.84  0.98 
1 1 1   21    9    1 o  1  109.57    1.57  102.87  -95.82  110.84  -95.81    3.30  -95.81  0.98 
1 1 1   22    9    1 f  0   82.85    1.38   67.41 -163.69   67.49 -163.69    0.00    0.00  0.98 
1 1 1   23    9    1 o  1   36.66    6.06   37.48  169.51   31.75  169.50    2.68  -10.50  0.94 
1 1 1   24    9    1 o  1   57.75    1.24   55.00  174.05   60.47  174.07    3.45  174.07  0.99 
1 1 1   25    9    1 o  1   21.31    2.27   12.68  120.01   20.48  120.05    4.11  120.05  0.77 
1 1 1   26    9    1 o  1   56.52    3.97   60.23   16.27   54.17   16.26    2.06 -163.74  0.99 
1 1 1   27    9    1 o  1   14.08    2.52   12.94   38.73   13.07   39.01    0.32   39.01  0.91 
1 1 1   28    9    1 o  1    8.86    1.91    9.05    3.84    6.36    3.79    1.23 -176.21  0.86 
1 1 1   29    9    1 o  1   17.16    2.16   20.47   41.76   13.74   41.72    3.07 -138.28  0.98 
1 1 1   30    9    1 o  1   16.04    2.23   17.17  -41.73   14.40  -41.61    1.24  138.39  0.98 
1 1 1    0   10    1 o  1   51.77    1.23  155.23 -180.00   29.65    0.00   55.31    0.00  0.50 
1 1 1    1   10    1 o  1  213.39    2.74  275.05  -49.92  166.95  -41.24   38.35  138.76  0.96 
1 1 1    2   10    1 o  1  141.31    1.85   60.03  -78.70  140.53  -86.22   21.00  -86.22  0.85 
1 1 1    3   10    1 o  1  205.57    2.66    8.28  100.40  279.39  -85.90  106.95  -85.90  0.84 
1 1 1    4   10    1 o  1  197.78    3.31  220.96  131.09  179.99  133.60    7.45  -46.40  0.95 
1 1 1    5   10    1 o  1  767.84   10.37  883.64 -115.11  690.49 -114.93   74.94   65.07  1.00 
1 1 1    6   10    1 o  1  226.90    3.17  207.30   36.59  248.12   37.16   32.37   37.16  0.95 
1 1 1    7   10    1 o  1  125.11    2.36  145.88   19.34   82.26    2.16   26.83 -177.84  0.87 
1 1 1    8   10    1 o  1  249.49    3.75  140.07  -55.33  304.96  -65.21   67.80  -65.21  0.95 
1 1 1    9   10    1 f  0  364.25    5.06  314.77   75.30  316.59   79.88    0.00    0.00  0.98 
1 1 1   10   10    1 o  1  317.44    4.83  306.67    0.47  307.45    4.00    4.49 -176.00  0.98 
1 1 1   11   10    1 o  1  300.51    4.00  245.56  -47.14  351.72  -50.26   56.49  -50.26  0.98 
1 1 1   12   10    1 o  1  364.38    4.64  411.47   -8.93  335.23   -9.08   26.97  170.92  0.99 
1 1 1   13   10    1 o  1  244.28    3.63  251.94  -41.68  244.38  -43.73    3.10  -43.73  0.99 
1 1 1   14   10    1 o  1  184.07    2.94  179.81 -114.49  187.94 -115.65    7.30 -115.65  0.98 
1 1 1   15   10    1 o  1  178.33    2.54  149.17  -93.60  212.84  -93.19   38.13  -93.19  0.98 
1 1 1   16   10    1 o  1   45.23    8.97   14.09  -61.16   12.65  -63.67    1.10  116.33  0.30 
1 1 1   17   10    1 o  1  164.17    2.35  157.59   29.55  167.27   29.40    6.25   29.40  0.98 
1 1 1   18   10    1 o  1   64.55    1.51   84.03  -66.02   35.72  -66.02   24.80  113.98  0.94 
1 1 1   19   10    1 o  1  110.29    1.76  102.49  -57.26  111.14  -57.28    2.72  -57.28  0.98 
1 1 1   20   10    1 o  1  167.08    2.19  162.40   -0.23  164.56   -0.22    1.64  179.78  0.99 
1 1 1   21   10    1 o  1   75.59    1.31   60.37   58.33   82.17   58.34   10.81   58.34  0.94 
1 1 1   22   10    1 o  1   26.20    1.72   23.10   65.99   21.56   66.04    0.74 -113.96  0.85 
1 1 1   23   10    1 o  1   31.62    6.77   29.75  -28.84   27.68  -28.83    0.85  151.17  0.90 
1 1 1   24   10    1 o  1   58.30    1.23   56.91  143.92   59.96  143.92    2.16  143.92  0.99 
1 1 1   25   10    1 o  1   57.06    4.84   60.43  -57.79   53.79  -57.79    2.49  122.21  0.99 
1 1 1   26   10    1 o  1   11.74    2.43   10.96  178.44    9.68  178.46    0.48   -1.54  0.87 
1 1 1   27   10    1 o  1   32.63    1.92   30.04  129.58   35.27  129.56    3.08  129.56  0.99 
1 1 1   28   10    1 o  1   30.65    2.13   32.76 -152.37   28.38 -152.37    1.93   27.63  0.99 
1 1 1   29   10    1 o  1   27.98    1.83   26.16  128.88   30.15  129.00    2.42  129.00  0.99 
1 1 1   30   10    1 o  1   29.53    1.96   28.38 -122.08   30.49 -122.50    1.19 -122.50  0.99 
1 1 1    0   11    1 o  1   86.55    1.71  305.78   90.00   17.86  -90.00  101.63  -90.00  0.97 
1 1 1    1   11    1 o  1  130.19    1.71   33.56   32.55  105.88   -1.62    6.27  178.38  0.86 
1 1 1    2   11    1 o  1  630.02    9.26  619.25 -145.87  636.73 -147.13    9.95 -147.13  0.99 
1 1 1    3   11    1 o  1  353.32    4.51  436.41   50.39  287.96   41.45   60.49 -138.55  0.99 
1 1 1    4   11    1 o  1  837.55   10.63  739.06 -146.63  869.02 -149.49   34.02 -149.49  1.00 
1 1 1    5   11    1 o  1  535.62    7.40  448.36  -53.10  575.36  -57.20   43.88  -57.20  0.99 
1 1 1    6   11    1 o  1  323.92    4.16  269.62   -8.62  313.14   -5.59    4.46  174.41  0.98 
1 1 1    7   11    1 o  1  568.56    7.24  568.88  -68.23  572.89  -63.20    8.01  -63.20  0.99 
1 1 1    8   11    1 o  1   78.97    1.73   55.23    4.05   18.34  -14.72   14.75  165.28  0.42 
1 1 1    9   11    1 o  1  120.17    1.78  157.29 -165.63   36.39 -154.73   73.11   25.27  0.91 
1 1 1   10   11    1 o  1  397.34    5.46  415.21 -171.67  386.06 -171.65    7.70    8.35  0.99 
1 1 1   11   11    1 o  1  148.69    3.23  101.07   58.06  180.38   60.40   42.27   60.40  0.93 
1 1 1   12   11    1 o  1  239.83    4.01  212.62   60.12  266.85   59.07   30.82   59.07  0.98 
1 1 1   13   11    1 o  1  144.86    2.08   82.66   -5.10  194.91   -4.05   58.56   -4.05  0.94 
1 1 1   14   11    1 o  1  221.62    3.09  256.37  -81.07  195.52  -80.03   23.85   99.97  0.99 
1 1 1   15   11    1 o  1  139.38    2.01  129.85  -28.88  147.19  -29.48   11.74  -29.48  0.97 
1 1 1   16   11    1 o  1  105.95    1.61  121.07   32.85   86.80   32.77   14.82 -147.23  0.96 
1 1 1   17   11    1 o  1  199.24    3.40  145.62 -108.70  246.66 -108.71   50.75 -108.71  0.98 
1 1 1   18   11    1 o  1   59.48    1.18   77.81   16.60   33.30   16.59   23.18 -163.41  0.95 
1 1 1   19   11    1 o  1   97.41    1.54   76.11 -127.99  111.08 -128.00   16.20 -128.00  0.97 
1 1 1   20   11    1 o  1   93.91    1.75   85.15  163.65   96.83  163.66    4.60  163.66  0.98 
1 1 1   21   11    1 o  1   41.08    5.17   57.19 -155.10   17.68 -155.09   19.82   24.91  0.91 
1 1 1   22   11    1 o  1   51.87    1.10   42.21   21.64   58.63   21.64    8.34   21.64  0.97 
1 1 1   23   11    1 o  1   28.95    1.93   22.65  -74.01   30.32  -74.05    4.05  -74.05  0.91 
1 1 1   24   11    1 o  1   70.54    1.23   80.50  -13.96   61.69  -13.96    8.58  166.04  1.00 
1 1 1   25   11    1 o  1   35.22    3.33   35.95 -101.23   33.93 -101.23    0.62   78.77  0.98 
1 1 1   26   11    1 o  1   43.62    4.92   45.32 -153.17   41.66 -153.17    1.29   26.83  0.98 
1 1 1   27   11    1 o  1   36.44    3.05   35.56  162.40   37.59  162.40    1.53  162.40  0.99 
1 1 1   28   11    1 o  1   26.27    2.10   22.81 -166.77   29.19 -166.73    3.38 -166.73  0.98 
1 1 1   29   11    1 o  1   13.17    2.23   14.16  -72.20   11.38  -72.35    1.18  107.65  0.95 
1 1 1   30   11    1 o  1    8.94    2.19    6.15   79.80    9.39   78.65    1.71   78.65  0.86 
1 1 1    0   12    1 o  1  838.00   21.63  676.53    0.00  943.57    0.00  105.57    0.00  1.00 
1 1 1    1   12    1 o  1  261.87    4.12  294.68    5.32  247.44   11.62    6.71 -168.38  0.97 
1 1 1    2   12    1 o  1   69.57    1.24  124.98   19.96    6.44 -172.54   50.53 -172.54  0.63 
1 1 1    3   12    1 o  1  487.62    6.22  498.90   94.98  471.02   95.94   12.55  -84.06  0.99 
1 1 1    4   12    1 o  1  595.93    8.10  663.51  -60.17  505.17  -54.76   87.77  125.24  0.99 
1 1 1    5   12    1 o  1  349.35    4.50  362.76    7.48  335.77    6.82    7.78 -173.18  0.98 
1 1 1    6   12    1 o  1  133.80    2.33   83.42   55.55  128.66   48.03   24.63   48.03  0.78 
1 1 1    7   12    1 o  1  538.10    7.47  430.14   -0.02  620.58    1.63   87.14    1.63  0.99 
1 1 1    8   12    1 o  1  242.76    3.64  261.09   84.79  216.28   86.90   18.78  -93.10  0.97 
1 1 1    9   12    1 o  1  360.62    4.58  414.12 -138.82  327.81 -140.94   28.80   39.06  0.99 
1 1 1   10   12    1 o  1  586.43    8.41  633.85 -163.71  545.88 -163.47   38.71   16.53  1.00 
1 1 1   11   12    1 o  1  187.65    2.92  125.87 -167.65  241.47 -165.11   60.75 -165.11  0.96 
1 1 1   12   12    1 o  1   35.79    7.11   53.29    8.72   10.28 -176.49   27.87 -176.49  0.49 
1 1 1   13   12    1 o  1  109.47    1.63  119.03  -21.20  100.34  -20.92    3.53  159.08  0.95 
1 1 1   14   12    1 o  1  142.42    1.89  171.37   -7.18  117.98   -6.45   21.33  173.55  0.98 
1 1 1   15   12    1 o  1  186.38    2.98  194.32  -63.55  184.57  -62.94    0.88  -62.94  0.99 
1 1 1   16   12    1 o  1  182.78    2.75  196.45  -84.67  168.54  -84.67   11.69   95.33  0.99 
1 1 1   17   12    1 o  1  177.54    2.32  160.69 -176.92  188.00 -176.90   12.91 -176.90  0.99 
1 1 1   18   12    1 o  1  152.10    2.02  128.05  134.50  169.46  134.49   18.87  134.49  0.99 
1 1 1   19   12    1 o  1  107.71    1.99   51.07  144.10  156.01  144.08   51.59  144.08  0.97 
1 1 1   20   12    1 o  1   97.53    9.03  133.34   71.81   56.05   71.81   39.69 -108.19  0.98 
1 1 1   21   12    1 o  1   52.98    1.14   39.66 -145.35   60.51 -145.33   10.40 -145.33  0.95 
1 1 1   22   12    1 o  1   71.64    1.19   59.79  -91.00   81.92  -91.00   11.33  -91.00  0.99 
1 1 1   23   12    1 o  1   98.43    1.63   93.59 -107.60  104.72 -107.60    6.81 -107.60  0.99 
1 1 1   24   12    1 o  1   12.86    2.31    9.77 -155.48    6.09 -155.45    1.70   24.55  0.61 
1 1 1   25   12    1 o  1   53.58    1.11   51.17  176.39   56.84  176.39    3.51  176.39  1.00 
1 1 1   26   12    1 o  1   14.67    2.11   15.89 -128.89   11.54 -128.76    1.92   51.24  0.92 
1 1 1   27   12    1 o  1   13.53    2.07   18.19  129.60    8.17  129.60    4.75  -50.40  0.96 
1 1 1   28   12    1 f  0   12.02    2.71    7.63  112.04    7.46  112.04    0.00    0.00  0.88 
1 1 1   29   12    1 o  1    7.93    2.46    1.80  145.77    4.03  145.04    1.17  145.04  0.36 
1 1 1   30   12    1 o  1   13.91    1.96   16.49   89.79   10.98   89.79    2.54  -90.21  0.97 
1 1 1    0   13    1 o  1   80.48    1.70   19.90   90.00   12.01   90.00    4.00  -90.00  0.20 
1 1 1    1   13    1 o  1  356.01    4.60  227.10  -36.30  422.01  -35.28   73.38  -35.28  0.98 
1 1 1    2   13    1 o  1  631.72    9.34  547.96  170.79  700.47  171.78   72.44  171.78  0.99 
1 1 1    3   13    1 o  1  284.72    4.23  314.32 -174.76  279.17 -178.36    1.87 -178.36  0.97 
1 1 1    4   13    1 o  1  454.62    6.29  414.31   35.49  491.99   37.12   42.40   37.12  0.99 
1 1 1    5   13    1 o  1  325.83    4.20  173.85  -10.13  414.27  -12.03   97.92  -12.03  0.97 
1 1 1    6   13    1 o  1  179.37    2.36  131.14  143.67  164.90  150.39    1.85  -29.61  0.93 
1 1 1    7   13    1 o  1   40.85    6.68   54.85 -119.85   16.54   97.92   22.73   97.92  0.15 
1 1 1    8   13    1 o  1  246.45    3.67  220.85  -50.93  253.03  -55.65   13.62  -55.65  0.97 
1 1 1    9   13    1 o  1  380.19    5.28  328.05   14.55  422.80   17.28   46.26   17.28  0.99 
1 1 1   10   13    1 o  1  149.97    2.30  173.32  160.95  115.31  159.69   29.76  -20.31  0.97 
1 1 1   11   13    1 o  1  227.24    3.15  303.78  -97.23  154.99  -96.79   69.73   83.21  0.99 
1 1 1   12   13    1 o  1  287.18    3.99  274.42   41.05  308.03   40.39   23.25   40.39  0.99 
1 1 1   13   13    1 o  1  175.07    2.28  191.60   -6.03  162.74   -6.26    9.37  173.74  0.98 
1 1 1   14   13    1 o  1   66.25    1.28  118.17  178.30   12.98  178.16   48.78   -1.84  0.93 
1 1 1   15   13    1 o  1  156.54    2.39  161.60   31.62  150.57   31.49    2.77 -148.51  0.98 
1 1 1   16   13    1 f  0  151.28    2.35   82.00   52.26   81.54   52.33    0.00    0.00  0.96 
1 1 1   17   13    1 o  1   49.80    6.79   50.37  165.98   35.78  165.97    7.78  -14.03  0.87 
1 1 1   18   13    1 o  1  175.02    2.33  130.63 -104.20  212.26 -104.19   38.71 -104.19  0.99 
1 1 1   19   13    1 f  0   83.67    1.30   75.09 -176.92   77.58 -176.92    0.00    0.00  0.98 
1 1 1   20   13    1 o  1   21.29    2.57   30.90 -100.14    7.17   79.85   19.08   79.85  0.56 
1 1 1   21   13    1 o  1   93.59    1.56  127.51  -41.44   58.66  -41.43   34.29  138.57  0.99 
1 1 1   22   13    1 o  1   62.55    1.30   50.32 -160.22   72.79 -160.22   11.52 -160.22  0.98 
1 1 1   23   13    1 o  1   29.34    2.10   31.42   80.09   25.81   80.08    2.43  -99.92  0.96 
1 1 1   24   13    1 o  1   20.77    1.88   19.61 -128.53   17.53 -128.52    0.74   51.48  0.88 
1 1 1   25   13    1 o  1   60.26    1.18   55.91   92.94   66.06   92.94    5.98   92.94  1.00 
1 1 1   26   13    1 o  1   66.65    1.24   60.31  -29.09   74.87  -29.05    8.44  -29.05  1.00 
1 1 1   27   13    1 o  1   32.36    1.92   30.81    1.54   33.97    1.55    1.95    1.55  0.99 
1 1 1   28   13    1 o  1   10.93    2.29    7.55   81.07   12.39   81.12    2.52   81.12  0.90 
1 1 1   29   13    1 o  1   12.92    2.27   10.53   52.95   14.22   53.73    1.95   53.73  0.95 
1 1 1    0   14    1 o  1  158.24    2.98   93.03    0.00  209.17    0.00   61.12    0.00  0.94 
1 1 1    1   14    1 o  1  341.75    4.38  380.43   75.01  318.23   73.68   17.73 -106.32  0.98 
1 1 1    2   14    1 o  1  466.60    5.97  430.04 -122.09  475.50 -123.80   13.47 -123.80  0.99 
1 1 1    3   14    1 o  1  331.95    4.29  194.80   57.62  429.55   60.56  107.22   60.56  0.97 
1 1 1    4   14    1 o  1  248.67    3.97  222.40  -59.28  250.76  -55.46   11.23  -55.46  0.96 
1 1 1    5   14    1 o  1  111.42    2.03   81.54   47.54   81.73   51.29    2.90   51.29  0.71 
1 1 1    6   14    1 o  1  377.34    5.25  329.56  -24.42  393.98  -27.72   21.91  -27.72  0.99 
1 1 1    7   14    1 o  1  263.98    4.78  272.37  -29.07  236.74  -28.30   21.70  151.70  0.98 
1 1 1    8   14    1 o  1  242.73    3.40  181.39  164.34  287.30  163.94   51.15  163.94  0.97 
1 1 1    9   14    1 o  1  134.27    2.10  114.08  114.76  146.87  113.76   21.04  113.76  0.94 
1 1 1   10   14    1 o  1  326.80    4.16  360.50   -3.96  298.53   -3.58   26.09  176.42  0.99 
1 1 1   11   14    1 o  1  193.37    2.53  177.19  141.77  210.49  142.53   21.02  142.53  0.98 
1 1 1   12   14    1 o  1  301.43    4.00  302.06   45.12  313.90   45.47   14.47   45.47  0.99 
1 1 1   13   14    1 o  1  101.45    1.75  111.15  104.94   88.24  106.23    8.58  -73.77  0.95 
1 1 1   14   14    1 o  1  188.63    2.45  225.40  119.32  156.80  119.34   29.56  -60.66  0.99 
1 1 1   15   14    1 o  1  120.46    2.02  114.40  -42.54  120.03  -42.36    3.98  -42.36  0.96 
1 1 1   16   14    1 o  1   73.29    1.48   86.85  100.65   49.50  100.66   19.05  -79.34  0.94 
1 1 1   17   14    1 o  1  205.32    2.68  183.41  -92.72  219.89  -92.72   15.63  -92.72  0.99 
1 1 1   18   14    1 o  1  124.73    1.72  110.96 -153.90  131.51 -153.90    8.37 -153.90  0.99 
1 1 1   19   14    1 o  1   94.26    1.43   65.41   68.86  116.39   68.87   24.77   68.87  0.97 
1 1 1   20   14    1 o  1   36.01    7.26   30.51  -14.11   27.97  -14.12    1.30  165.88  0.81 
1 1 1   21   14    1 o  1   94.86    1.50   81.60   37.87  107.18   37.87   13.08   37.87  0.99 
1 1 1   22   14    1 o  1   60.73    6.21   68.69  160.56   51.89  160.56    7.74  -19.44  0.98 
1 1 1   23   14    1 o  1   61.86    1.11   63.20  123.92   61.15  123.93    0.39  -56.07  0.99 
1 1 1   24   14    1 o  1   55.07    1.16   49.35    4.25   61.02    4.25    6.40    4.25  0.99 
1 1 1   25   14    1 o  1   32.81    2.46   36.58 -127.18   28.94 -127.19    3.35   52.81  0.98 
1 1 1   26   14    1 o  1   48.45    3.61   52.04  -19.28   45.84  -19.30    2.29  160.70  0.99 
1 1 1   27   14    1 o  1   30.11    2.27   28.62  105.59   31.17  105.61    1.48  105.61  0.99 
1 1 1   28   14    1 o  1   11.29    2.00   12.01  -31.78    9.78  -31.89    0.93  148.11  0.95 
1 1 1   29   14    1 o  1   13.19    2.39   10.87  112.77   14.47  114.43    1.99  114.43  0.95 
1 1 1    0   15    1 o  1  165.59    3.12  226.50  -90.00  101.98  -90.00   63.58   90.00  1.00 
1 1 1    1   15    1 o  1  382.02    4.89  373.93  -92.30  350.62  -96.90   26.27   83.10  0.99 
1 1 1    2   15    1 o  1  502.26    6.42  434.44 -107.33  512.04 -105.90   14.06 -105.90  0.99 
1 1 1    3   15    1 o  1  325.61    4.50  409.35  -50.14  233.75  -51.89   86.81  128.11  0.98 
1 1 1    4   15    1 o  1  329.79    4.24  314.40   19.42  338.61   15.22   14.96   15.22  0.98 
1 1 1    5   15    1 o  1  296.84    4.37  330.26 -136.83  265.03 -136.85   26.51   43.15  0.98 
1 1 1    6   15    1 o  1  163.34    2.78  209.80   23.73  136.17   24.51   18.78 -155.49  0.95 
1 1 1    7   15    1 o  1  372.86    5.14  380.27  -92.44  372.55  -90.57    2.82  -90.57  0.99 
1 1 1    8   15    1 o  1   84.06    1.50  116.95  -27.37   35.27  -35.63   41.18  144.37  0.91 
1 1 1    9   15    1 o  1  163.87    2.34  185.98   46.14  147.25   44.41   12.12 -135.59  0.97 
1 1 1   10   15    1 o  1  189.60    2.70  120.32  175.83  252.76  176.82   69.07  176.82  0.97 
1 1 1   11   15    1 o  1   94.15    1.80  102.32   90.21   81.09   91.18    6.71  -88.82  0.93 
1 1 1   12   15    1 o  1  157.49    2.56  151.88   34.47  165.11   33.52   11.17   33.52  0.98 
1 1 1   13   15    1 f  0   98.59    1.86  111.59    6.74  103.67    7.04    0.00    0.00  0.95 
1 1 1   14   15    1 o  1  117.17    2.09   95.53   82.19  130.84   81.95   19.11   81.95  0.95 
1 1 1   15   15    1 o  1  190.83    2.72  162.56  -43.32  213.61  -43.32   25.74  -43.32  0.98 
1 1 1   16   15    1 o  1  173.39    2.46  170.36 -127.67  169.75 -127.68    2.11   52.32  0.99 
1 1 1   17   15    1 o  1  351.82    4.78  330.24   29.22  361.53   29.22   10.31   29.22  1.00 
1 1 1   18   15    1 o  1  117.90    1.76  123.36   65.32  106.05   65.33   10.71 -114.67  0.99 
1 1 1   19   15    1 o  1   80.89    2.21   81.53  117.49   73.76  117.49    4.08  -62.51  0.96 
1 1 1   20   15    1 o  1   59.04    1.27   63.43   34.64   51.85   34.64    5.77 -145.36  0.98 
1 1 1   21   15    1 o  1   38.51    7.55   37.92 -125.14   34.50 -125.14    1.52   54.86  0.94 
1 1 1   22   15    1 o  1   25.36    1.89   21.57  117.05   25.44  117.08    2.23  117.08  0.92 
1 1 1   23   15    1 o  1   32.62    4.33   24.52 -174.19   37.08 -174.18    6.64 -174.18  0.93 
1 1 1   24   15    1 o  1   39.55    3.01   45.40  -40.77   34.18  -40.77    5.00  139.23  0.99 
1 1 1   25   15    1 o  1   23.01    1.72   22.94   58.00   22.17   58.00    0.05 -122.00  0.97 
1 1 1   26   15    1 o  1   19.33    2.02   22.63 -105.62   15.70 -105.62    3.14   74.38  0.98 
1 1 1   27   15    1 o  1    8.91    1.96    7.46  122.98    7.90  122.92    0.30  122.92  0.85 
1 1 1   28   15    1 o  1   10.40    2.15    8.60  -15.92   10.14  -16.16    0.83  -16.16  0.90 
1 1 1   29   15    1 o  1   22.83    1.90   20.72 -147.87   24.85 -147.99    2.33 -147.99  0.99 
1 1 1    0   16    1 o  1   57.70    2.04  126.67    0.00   17.81 -180.00   52.94 -180.00  0.61 
1 1 1    1   16    1 o  1  219.89    2.85  250.60  147.61  172.83  151.50   39.92  -28.50  0.97 
1 1 1    2   16    1 o  1  325.94    4.20  251.62  -14.77  382.88  -15.96   63.71  -15.96  0.98 
1 1 1    3   16    1 o  1  231.36    3.88  180.30   50.66  258.63   56.19   35.99   56.19  0.96 
1 1 1    4   16    1 o  1  185.67    2.80  191.92  109.39  161.63  109.55   16.49  -70.45  0.96 
1 1 1    5   16    1 o  1   64.79    1.37   52.79   -5.99   15.99   13.59    5.34 -166.41  0.33 
1 1 1    6   16    1 o  1  130.97    2.31  118.64   90.52  124.96   94.64    2.72   94.64  0.93 
1 1 1    7   16    1 o  1  172.72    2.27  202.90 -111.77  134.34 -111.24   34.24   68.76  0.98 
1 1 1    8   16    1 o  1  203.56    2.67  193.51  157.65  211.83  156.38   12.32  156.38  0.98 
1 1 1    9   16    1 o  1  143.22    1.92  158.89   43.72  124.84   44.93   13.96 -135.07  0.97 
1 1 1   10   16    1 o  1  208.09    3.52  210.92  175.28  213.76  176.05    8.70  176.05  0.99 
1 1 1   11   16    1 f  0   26.37    2.10   85.33   15.35   79.70   15.43    0.00    0.00  0.71 
1 1 1   12   16    1 o  1  230.32    3.24  232.70  -49.83  235.50  -49.83    7.38  -49.83  0.99 
1 1 1   13   16    1 o  1  120.60    2.04  142.48   25.02   97.87   24.84   19.05 -155.16  0.97 
1 1 1   14   16    1 o  1  133.28    2.38  127.23   17.61  133.87   17.63    4.51   17.63  0.97 
1 1 1   15   16    1 o  1  161.23    2.15  135.38  -89.73  180.12  -89.72   21.49  -89.72  0.98 
1 1 1   16   16    1 o  1   92.27    1.99   53.38  -91.07  122.29  -91.09   33.68  -91.09  0.96 
1 1 1   17   16    1 o  1   22.89    2.59   24.32   49.48    3.34   49.52   10.92 -130.48  0.62 
1 1 1   18   16    1 o  1   89.26    1.79   94.24  -14.64   78.54  -14.65    8.89  165.35  0.98 
1 1 1   19   16    1 o  1   95.93    1.64  100.31   81.54   88.00   81.55    6.27  -98.45  0.98 
1 1 1   20   16    1 o  1   85.35    1.43   72.42   96.27   96.87   96.27   12.45   96.27  0.99 
1 1 1   21   16    1 o  1   35.55    4.32   34.03  -76.06   33.47  -76.07    0.01  103.92  0.94 
1 1 1   22   16    1 o  1   20.48    2.24   24.06  161.69   15.25  161.68    4.15  -18.32  0.95 
1 1 1   23   16    1 o  1   13.83    2.25   16.92   85.45    6.23   85.45    5.12  -94.55  0.82 
1 1 1   24   16    1 o  1   56.28    3.81   61.34 -150.97   52.47 -150.97    3.50   29.03  0.99 
1 1 1   25   16    1 o  1   52.91    4.41   57.03   95.28   50.03   95.40    2.49  -84.60  0.99 
1 1 1   26   16    1 o  1    9.78    1.94   10.46 -149.25    7.19 -149.28    1.52   30.72  0.89 
1 1 1   27   16    1 o  1   33.90    3.53   34.71  -93.61   33.40  -93.64    0.17   86.36  0.99 
1 1 1   28   16    1 o  1   16.00    2.24   15.34   78.69   15.94   78.55    0.40   78.55  0.97 
1 1 1    0   17    1 o  1  461.19    9.57  473.20  -90.00  466.73  -90.00    5.54  -90.00  1.00 
1 1 1    1   17    1 o  1  243.72    3.63  247.83  174.55  201.59  176.06   37.29   -3.94  0.98 
1 1 1    2   17    1 o  1  218.75    2.83  263.63  -44.32  165.51  -44.86   48.41  135.14  0.98 
1 1 1    3   17    1 o  1  406.54    5.21  374.30 -143.12  442.97 -146.11   39.62 -146.11  0.99 
1 1 1    4   17    1 f  0  308.36    3.97  280.93  -60.32  282.73  -57.73    0.00    0.00  0.99 
1 1 1    5   17    1 o  1  114.75    1.59  179.16   -7.77   42.32  -10.43   67.55  169.57  0.96 
1 1 1    6   17    1 o  1   54.44    2.12   81.35 -158.72    9.33 -153.68   32.79   26.32  0.77 
1 1 1    7   17    1 o  1  461.20    5.86  458.62   36.50  476.64   36.57   17.12   36.57  1.00 
1 1 1    8   17    1 o  1  121.98    1.94   88.26  -76.53  138.25  -78.53   23.62  -78.53  0.94 
1 1 1    9   17    1 o  1  149.09    2.00  149.50  -72.12  143.06  -72.80    2.03  107.20  0.97 
1 1 1   10   17    1 o  1  105.71    2.00  110.62    9.57   98.50    8.48    2.06 -171.52  0.95 
1 1 1   11   17    1 o  1   54.00    1.29   44.32  -22.43   39.61  -18.87    0.06  -18.87  0.73 
1 1 1   12   17    1 o  1  225.57    2.97  180.66   48.79  273.26   48.63   50.57   48.63  0.99 
1 1 1   13   17    1 o  1   48.04   12.62   47.95  140.66   20.05  140.91   13.66  -39.09  0.70 
1 1 1   14   17    1 f  0  162.62    2.26  159.79  151.43  160.94  151.42    0.00    0.00  0.98 
1 1 1   15   17    1 o  1  187.65    2.86  157.21  -27.56  211.41  -27.57   25.00  -27.57  0.99 
1 1 1   16   17    1 o  1   95.39    1.86  120.06   87.62   63.47   87.62   30.33  -92.38  0.98 
1 1 1   17   17    1 o  1  111.67    1.95  129.47 -179.51   87.51 -179.52   23.14    0.48  0.99 
1 1 1   18   17    1 o  1   80.00    1.63   78.69  160.49   74.58  160.48    2.17  -19.52  0.96 
1 1 1   19   17    1 o  1   24.32    2.13   30.59   66.86   11.67   66.84    9.46 -113.16  0.87 
1 1 1   20   17    1 o  1   54.43    1.20   48.02  137.35   58.66  137.36    5.55  137.36  0.98 
1 1 1   21   17    1 o  1   52.65    4.90   54.85   78.53   49.83   78.53    1.76 -101.47  0.98 
1 1 1   22   17    1 o  1   38.27    6.30   40.51 -105.73   34.32 -105.73    2.56   74.27  0.96 
1 1 1   23   17    1 o  1   14.28    2.52   10.15   92.04   14.95   92.06    2.52   92.06  0.87 
1 1 1   24   17    1 o  1   40.43    3.53   47.16 -161.87   33.73 -161.88    6.16   18.12  0.99 
1 1 1   25   17    1 o  1   44.15    3.26   44.84   46.88   44.13   46.87    0.30   46.88  0.99 
1 1 1   26   17    1 o  1   11.60    2.27    8.90 -100.53   11.63 -100.54    1.43 -100.54  0.88 
1 1 1   27   17    1 o  1   12.68    2.17   13.31   87.78   11.31   87.28    0.80  -92.72  0.95 
1 1 1   28   17    1 o  1   19.77    1.85   17.78  -37.08   21.18  -37.08    1.76  -37.08  0.98 
1 1 1    0   18    1 o  1   58.00    1.70   40.98   -0.00   27.03   -0.00    6.52  180.00  0.58 
1 1 1    1   18    1 o  1  200.13    3.01  208.40  -47.54  192.45  -46.04    3.29  133.96  0.98 
1 1 1    2   18    1 o  1  163.13    2.76  300.38  106.80   26.13  107.08  134.10  -72.92  0.98 
1 1 1    3   18    1 o  1  249.07    3.20  299.91   64.85  190.54   64.20   55.80 -115.80  0.99 
1 1 1    4   18    1 o  1   69.65    1.42  106.24  117.08   28.69  113.25   31.77  -66.75  0.87 
1 1 1    5   18    1 o  1  233.19    3.25  270.40   65.72  202.38   65.78   27.93 -114.22  0.99 
1 1 1    6   18    1 o  1  148.19    2.56  152.47  -14.34  142.73  -11.78    0.65  168.22  0.97 
1 1 1    7   18    1 o  1  201.17    3.01  250.30 -112.17  159.74 -111.43   38.80   68.57  0.99 
1 1 1    8   18    1 o  1  179.86    2.38  176.95  133.19  183.72  132.48    7.24  132.48  0.98 
1 1 1    9   18    1 o  1   52.92    5.06   60.20  124.47   27.07  125.69   15.79  -54.31  0.81 
1 1 1   10   18    1 o  1  135.75    1.87  121.42    0.15  145.95    0.36   14.35    0.36  0.97 
1 1 1   11   18    1 o  1  211.03    2.77  223.46   56.16  203.47   56.13    5.26 -123.87  0.99 
1 1 1   12   18    1 o  1   42.59    5.51   38.64  148.25   15.19  147.94   11.41  -32.06  0.62 
1 1 1   13   18    1 o  1   15.35    2.82   30.33 -140.18   22.97   39.88   26.69   39.88  0.24 
1 1 1   14   18    1 o  1  184.46    2.53  139.06 -151.67  223.19 -151.67   40.54 -151.67  0.99 
1 1 1   15   18    1 o  1  283.29    4.23  236.00   65.14  321.41   65.15   38.96   65.15  1.00 
1 1 1   16   18    1 o  1   61.56    5.14   92.26   43.47   24.11   43.46   35.63 -136.54  0.97 
1 1 1   17   18    1 o  1   21.05    2.86   54.59   37.64   21.82 -142.37   38.63 -142.37  0.80 
1 1 1   18   18    1 o  1  105.09    1.65  105.83   81.11  101.49   81.10    2.27  -98.90  0.99 
1 1 1   19   18    1 o  1   59.36    1.37   57.76  -71.76   59.14  -71.77    0.89  -71.77  0.98 
1 1 1   20   18    1 o  1   49.84    5.05   50.58 -127.13   47.08 -127.12    1.33   52.88  0.97 
1 1 1   21   18    1 o  1   18.47    2.71   13.40   -9.80   19.42   -9.78    3.15   -9.78  0.88 
1 1 1   22   18    1 o  1   63.34    1.19   67.45 -138.47   60.00 -138.46    2.75   41.54  0.99 
1 1 1   23   18    1 o  1   22.31    1.93   21.62   26.50   22.62   26.49    0.85   26.49  0.98 
1 1 1   24   18    1 o  1   13.72    2.33   13.79   26.91   11.68   26.83    0.79 -153.17  0.91 
1 1 1   25   18    1 o  1   38.42    3.68   39.67  -97.27   37.49  -97.27    0.54   82.73  0.99 
1 1 1   26   18    1 o  1   32.35    2.21   31.20    9.40   33.73    9.40    1.64    9.40  0.99 
1 1 1   27   18    1 o  1   15.20    2.08   17.26   36.71   12.53   36.82    2.20 -143.18  0.97 
1 1 1   28   18    1 o  1   11.56    1.97   12.05  -69.20   10.30  -69.17    0.71  110.83  0.95 
1 1 1    0   19    1 o  1   64.02    1.72  112.91  -90.00   25.88  -90.00   36.32   90.00  0.97 
1 1 1    1   19    1 o  1  148.09    1.99  131.44  -40.19  157.60  -40.03   15.48  -40.03  0.96 
1 1 1    2   19    1 o  1  440.69    6.06  429.13  162.66  462.83  161.84   23.93  161.84  1.00 
1 1 1    3   19    1 o  1   76.28    1.48   46.76   -8.90   69.95   -5.15    9.57   -5.15  0.79 
1 1 1    4   19    1 f  0  321.54    5.81  324.80  -28.56  314.74  -28.76    0.00    0.00  0.99 
1 1 1    5   19    1 o  1  137.70    2.42  151.84   37.73  126.13   38.54    7.06 -141.46  0.97 
1 1 1    6   19    1 o  1  220.30    2.85  274.21 -134.11  178.66 -133.17   39.36   46.83  0.99 
1 1 1    7   19    1 o  1  130.05    1.78  148.32  -86.85  110.35  -87.23   15.85   92.77  0.97 
1 1 1    8   19    1 o  1  189.74    2.49  196.40   56.32  189.15   57.25    2.06   57.25  0.99 
1 1 1    9   19    1 o  1  153.66    2.08  119.22  128.51  185.23  128.52   35.87  128.52  0.97 
1 1 1   10   19    1 o  1  136.57    1.88  105.42  103.45  163.03  103.96   31.44  103.96  0.96 
1 1 1   11   19    1 o  1   18.65    2.98   25.86  145.31   16.63  -35.83   21.02  -35.83  0.24 
1 1 1   12   19    1 o  1  244.51    3.22  188.59 -101.70  295.13 -101.69   53.16 -101.69  0.99 
1 1 1   13   19    1 o  1  191.33    2.90  173.60   35.53  202.48   35.53   12.79   35.53  0.99 
1 1 1   14   19    1 o  1   59.26    6.62   66.12   29.52   43.83   29.52   12.14 -150.48  0.94 
1 1 1   15   19    1 o  1   97.26    1.46  124.90  155.50   62.62  155.50   33.27  -24.50  0.99 
1 1 1   16   19    1 o  1   59.18    3.96   50.79 -146.25   59.63 -146.24    3.78 -146.24  0.94 
1 1 1   17   19    1 o  1   55.16    8.37   62.37  148.50   39.92  148.51   11.32  -31.49  0.93 
1 1 1   18   19    1 o  1   55.60    6.91   63.02  -32.09   45.05  -32.08    8.90  147.92  0.97 
1 1 1   19   19    1 f  0   47.04    7.54   50.66   50.43   50.13   50.43    0.00    0.00  0.96 
1 1 1   20   19    1 o  1   26.19    1.84   27.03  -13.79   22.71  -13.79    1.80  166.21  0.94 
1 1 1   21   19    1 o  1   71.17    1.62   58.15   -7.86   84.47   -7.86   13.95   -7.86  0.99 
1 1 1   22   19    1 o  1   13.82    2.47   12.87  -69.37   12.21  -69.37    0.18  110.63  0.90 
1 1 1   23   19    1 o  1   31.77    1.90   31.51  127.73   31.49  127.74    0.35  127.74  0.98 
1 1 1   24   19    1 o  1   48.03    4.09   49.88   33.72   46.97   33.71    0.69 -146.29  0.99 
1 1 1   25   19    1 o  1   12.79    2.40   11.01  152.54   12.43  152.58    0.79  152.58  0.91 
1 1 1   26   19    1 o  1   22.21    2.09   20.63   -1.55   23.85   -1.72    1.96   -1.72  0.99 
1 1 1   27   19    1 o  1   35.35    3.16   37.11  -87.99   33.79  -87.86    1.31   92.14  0.99 
1 1 1    0   20    1 f  0   27.80   21.67   43.67   -0.00   36.90   -0.00    0.00    0.00  0.33 
1 1 1    1   20    1 o  1   41.43    8.46   29.57  -55.72    5.42  -59.40   12.87  120.60  0.44 
1 1 1    2   20    1 o  1  276.68    4.12  277.02  -29.50  287.31  -29.52   12.99  -29.52  0.99 
1 1 1    3   20    1 o  1  186.32    2.86  107.80  -46.74  255.82  -46.91   75.23  -46.91  0.97 
1 1 1    4   20    1 o  1  186.19    2.64  229.19   82.78  155.32   82.84   28.15  -97.16  0.99 
1 1 1    5   20    1 o  1   41.97    6.23   57.16  139.98    6.39  143.97   22.51  -36.03  0.69 
1 1 1    6   20    1 o  1   39.21    5.36   38.37  178.25    8.34  171.52   13.59   -8.48  0.56 
1 1 1    7   20    1 o  1  138.78    2.19  180.94  178.65  101.72  178.08   34.23   -1.92  0.98 
1 1 1    8   20    1 o  1  207.94    2.95  184.74   33.16  234.05   33.29   28.89   33.29  0.99 
1 1 1    9   20    1 o  1   96.19    1.62  105.14  -41.47   81.44  -41.84    9.74  138.16  0.95 
1 1 1   10   20    1 o  1  132.47    2.02  156.14  -59.83  105.54  -59.78   23.73  120.22  0.98 
1 1 1   11   20    1 o  1  106.18    1.76   89.97  -32.40  111.42  -32.39   10.63  -32.39  0.95 
1 1 1   12   20    1 o  1  178.51    2.72  177.25 -111.71  173.26 -111.72    3.61   68.28  0.99 
1 1 1   13   20    1 o  1  149.87    2.06  142.58  -91.82  150.22  -91.81    1.70  -91.81  0.99 
1 1 1   14   20    1 o  1  127.75    1.92  128.84  -29.97  119.42  -29.97    6.93  150.03  0.99 
1 1 1   15   20    1 o  1   59.84    1.35   67.71  -89.78   45.91  -89.81   11.98   90.19  0.97 
1 1 1   16   20    1 o  1   11.67    2.48   13.50  -19.99    9.90  160.05   11.72  160.05  0.16 
1 1 1   17   20    1 f  0  105.34    1.76   95.28 -144.46   95.34 -144.47    0.00    0.00  0.99 
1 1 1   18   20    1 o  1   78.20    1.41   79.43  -99.83   76.09  -99.84    1.33   80.16  0.99 
1 1 1   19   20    1 o  1   41.54    5.02   47.34  153.52   33.90  153.54    6.23  -26.46  0.97 
1 1 1   20   20    1 o  1   47.13    4.37   51.66   -9.49   42.53   -9.49    4.07  170.51  0.99 
1 1 1   21   20    1 o  1   22.41    2.12   25.78 -137.27   16.86 -137.26    4.11   42.74  0.94 
1 1 1   22   20    1 o  1   12.40    2.30   10.99   10.80   11.64   10.80    0.50   10.80  0.90 
1 1 1   23   20    1 o  1   12.92    2.43   13.90 -179.25    9.89 -179.48    1.77    0.52  0.90 
1 1 1   24   20    1 o  1   15.14    2.46   14.44  -42.27   14.60  -42.26    0.28  -42.26  0.95 
1 1 1   25   20    1 o  1   17.30    2.16   20.10   47.89   14.09   47.87    2.78 -132.13  0.97 
1 1 1   26   20    1 o  1   11.38    2.41    8.90  112.37   11.86  111.93    1.62  111.93  0.90 
1 1 1   27   20    1 o  1   17.97    2.35   15.51  157.52   19.75  157.40    2.26  157.40  0.97 
1 1 1    0   21    1 o  1   75.93    2.69   61.09  -90.00   90.07  -90.00   16.91  -90.00  0.96 
1 1 1    1   21    1 o  1  316.56    5.05  269.44  -74.17  374.21  -73.91   59.79  -73.91  0.99 
1 1 1    2   21    1 o  1  235.73    3.06  244.59   47.81  238.60   47.60    5.18   47.60  0.99 
1 1 1    3   21    1 o  1  201.40    2.64  221.11  -49.38  188.07  -49.89   10.90  130.11  0.99 
1 1 1    4   21    1 o  1  142.83    2.54  100.35 -109.65  178.25 -109.73   40.49 -109.73  0.96 
1 1 1    5   21    1 o  1  243.49    3.40  283.38   82.96  215.57   83.79   26.11  -96.21  0.99 
1 1 1    6   21    1 o  1   97.71    1.60  139.70  -67.18   52.92  -66.41   41.14  113.59  0.96 
1 1 1    7   21    1 o  1  119.55    1.70  125.99  119.54  110.80  118.67    4.60  -61.33  0.97 
1 1 1    8   21    1 o  1  100.42    1.55   90.49   26.90  102.69   27.07    8.13   27.07  0.94 
1 1 1    9   21    1 o  1   84.75    2.00  133.85 -117.22   30.19 -117.25   50.82   62.75  0.96 
1 1 1   10   21    1 o  1  126.59    2.33  142.02 -100.73  104.16 -100.71   19.31   79.29  0.98 
1 1 1   11   21    1 o  1  211.81    2.98  217.71  -58.43  199.06  -58.42   11.50  121.58  0.99 
1 1 1   12   21    1 o  1   77.13    1.66   57.27    8.71   88.47    8.72   14.75    8.72  0.96 
1 1 1   13   21    1 o  1  127.08    2.00  108.97 -164.13  138.09 -164.12   12.70 -164.12  0.99 
1 1 1   14   21    1 o  1  139.41    2.00  136.76  133.89  135.64  133.88    2.82  -46.12  0.99 
1 1 1   15   21    1 o  1  115.32    2.20   98.13 -140.26  126.95 -140.26   14.03 -140.26  0.98 
1 1 1   16   21    1 f  0   38.96    3.18   53.81  -15.73   53.93  -15.74    0.00    0.00  0.94 
1 1 1   17   21    1 o  1   45.44    4.01   59.34   88.31   29.54   88.32   14.70  -91.68  0.97 
1 1 1   18   21    1 o  1   17.67    2.61   18.28   87.72    9.12   87.71    4.45  -92.29  0.77 
1 1 1   19   21    1 o  1   59.15    4.84   65.45 -105.56   53.08 -105.56    5.41   74.44  0.99 
1 1 1   20   21    1 o  1   55.15    6.28   60.39  138.89   49.57  138.89    4.45  -41.11  0.98 
1 1 1   21   21    1 o  1   12.16    2.24   11.63 -138.88   10.18 -138.86    0.57   41.14  0.88 
1 1 1   22   21    1 o  1   28.76    2.06   23.68   84.36   32.66   84.32    4.77   84.32  0.97 
1 1 1   23   21    1 o  1   38.04    3.48   38.98  -38.38   37.47  -38.41    0.17  141.59  0.99 
1 1 1   24   21    1 o  1   18.57    2.56   18.38 -112.01   17.68 -112.05    0.20   67.95  0.96 
1 1 1   25   21    1 o  1   10.98    2.31    8.63 -118.87   11.89 -118.97    1.76 -118.97  0.92 
1 1 1   26   21    1 o  1   13.86    2.47    9.16 -130.45   17.13 -130.67    4.08 -130.67  0.94 
1 1 1    0   22    1 o  1   15.75    6.01    0.52   -0.00    0.14    0.00    0.16    0.00  0.00 
1 1 1    1   22    1 o  1  281.55    3.62  315.32  -80.93  262.03  -80.84   17.89   99.16  0.99 
1 1 1    2   22    1 o  1  194.05    3.30  220.46  -99.59  175.70  -99.60   16.00   80.40  0.99 
1 1 1    3   22    1 f  0   57.46   14.95   52.17  -50.23   47.60  -48.31    0.00    0.00  0.74 
1 1 1    4   22    1 o  1  100.45    1.67   65.13 -115.68  121.86 -116.86   29.50 -116.86  0.92 
1 1 1    5   22    1 o  1  135.39    2.17  139.26   75.45  131.69   75.57    0.10   75.56  0.97 
1 1 1    6   22    1 o  1  106.67    1.75   83.82   70.37  120.28   70.83   19.91   70.83  0.94 
1 1 1    7   22    1 o  1  147.34    2.03  163.30   49.74  128.31   49.64   15.97 -130.36  0.98 
1 1 1    8   22    1 o  1  153.97    3.00  118.37 -110.14  181.71 -110.12   31.85 -110.12  0.97 
1 1 1    9   22    1 o  1  130.99    2.05  132.96    1.26  121.86    1.26    6.27 -178.74  0.98 
1 1 1   10   22    1 o  1   29.35    2.63   28.70 -148.97    9.92 -148.94    9.74   31.06  0.67 
1 1 1   11   22    1 o  1   60.74    7.88   84.07   28.52   29.50   28.51   28.57 -151.49  0.96 
1 1 1   12   22    1 o  1   88.24    1.84   94.80   66.23   74.60   66.23   11.73 -113.77  0.98 
1 1 1   13   22    1 o  1  170.16    2.51  158.72   66.87  174.64   66.87    5.31   66.87  1.00 
1 1 1   14   22    1 o  1  149.81    2.76   93.05   16.24  200.79   16.25   53.42   16.25  0.98 
1 1 1   15   22    1 o  1   40.87    4.02   40.14  113.03   33.71  113.03    3.24  -66.97  0.90 
1 1 1   16   22    1 f  0   49.29    6.75   44.11  -37.31   43.88  -37.32    0.00    0.00  0.96 
1 1 1   17   22    1 o  1   28.30    2.71   30.33   24.63   22.00   24.62    3.99 -155.38  0.92 
1 1 1   18   22    1 o  1   21.99    2.43   21.61  146.48   18.50  146.46    1.26  -33.54  0.90 
1 1 1   19   22    1 o  1   22.22    2.43   21.85    2.13   19.82    2.13    0.74 -177.87  0.93 
1 1 1   20   22    1 o  1   13.66    2.53   13.09   76.21   10.78   76.20    1.01 -103.80  0.86 
1 1 1   21   22    1 o  1   18.34    2.38   26.89 -138.63    9.30 -138.65    8.42   41.35  0.97 
1 1 1   22   22    1 o  1   11.27    2.50    7.31 -146.16   10.56 -145.82    1.75 -145.82  0.78 
1 1 1   23   22    1 o  1   10.22    2.77    3.45   70.99    8.51   70.97    2.58   70.97  0.58 
1 1 1   24   22    1 o  1   11.03    2.48    7.53  147.72   12.16  147.73    2.40  147.73  0.88 
1 1 1   25   22    1 o  1   16.75    2.53   16.35  149.16   16.46  149.39    0.31  149.39  0.96 
1 1 1   26   22    1 o  1   17.42    2.39   12.55  165.17   21.30  165.40    4.49  165.40  0.97 
1 1 1    0   23    1 f  0  230.51    4.98  200.69   90.00  193.27   90.00    0.00    0.00  1.00 
1 1 1    1   23    1 o  1  199.78    2.66  157.18  -91.38  242.14  -91.05   45.67  -91.05  0.98 
1 1 1    2   23    1 o  1  180.15    2.39  204.43  160.94  159.36  161.04   18.26  -18.96  0.99 
1 1 1    3   23    1 o  1  105.79    1.74  131.57   46.10   77.53   46.22   24.29 -133.78  0.96 
1 1 1    4   23    1 o  1  147.76    2.20  133.09  -24.97  158.24  -24.98   14.29  -24.98  0.97 
1 1 1    5   23    1 o  1   37.39    3.81   14.30  140.62    5.48  141.87    4.41  -38.13  0.26 
1 1 1    6   23    1 o  1  163.10    3.13  154.14   90.22  166.35   90.18    6.40   90.18  0.98 
1 1 1    7   23    1 o  1  195.87    3.02  161.25   18.79  224.12   18.80   30.83   18.80  0.99 
1 1 1    8   23    1 o  1   46.09    3.90   70.21 -138.04   11.77 -138.05   29.86   41.95  0.90 
1 1 1    9   23    1 o  1   86.08    1.54   61.89   -6.21  102.29   -6.21   19.36   -6.21  0.96 
1 1 1   10   23    1 o  1  103.72    1.65   87.78  -78.32  112.48  -78.31   10.95  -78.31  0.98 
1 1 1   11   23    1 o  1  174.68    2.35  157.85  141.32  183.97  141.32   10.37  141.32  0.99 
1 1 1   12   23    1 o  1   79.01    1.78   86.04 -177.91   66.18 -177.90   11.36    2.10  0.98 
1 1 1   13   23    1 o  1  100.26    1.99   59.05  148.64  133.11  148.65   36.76  148.65  0.96 
1 1 1   14   23    1 o  1   27.58    2.43   36.66  -17.12    9.32  -17.11   13.71  162.89  0.83 
1 1 1   15   23    1 o  1   37.11    2.18   45.72  154.06   25.30  154.06   10.11  -25.94  0.95 
1 1 1   16   23    1 o  1   45.04    5.06   51.64  -47.97   36.01  -47.99    7.55  132.01  0.97 
1 1 1   17   23    1 o  1   14.35    2.83   12.70   83.17    6.31   83.24    3.03  -96.76  0.65 
1 1 1   18   23    1 o  1   26.77    2.26   30.19  -22.46   22.45  -22.48    3.56  157.52  0.97 
1 1 1   19   23    1 o  1   34.99    2.32   38.60  101.30   30.52  101.29    3.51  -78.71  0.97 
1 1 1   20   23    1 o  1   14.74    2.49   13.82   31.20   14.22   31.19    0.42   31.19  0.94 
1 1 1   21   23    1 o  1   13.96    2.54   13.63  -80.78   11.83  -80.77    0.66   99.23  0.89 
1 1 1   22   23    1 o  1   34.92    2.10   34.28 -176.63   35.91 -176.63    1.31 -176.63  0.99 
1 1 1   23   23    1 o  1   17.65    2.73   11.83   87.57   21.42   87.73    4.86   87.73  0.94 
1 1 1   24   23    1 o  1    9.06    2.42    5.00   47.80    9.85   48.59    2.51   48.59  0.81 
1 1 1   25   23    1 o  1    9.82    2.35    6.66  135.16   10.89  134.71    2.21  134.71  0.88 
1 1 1    0   24    1 o  1  254.38    5.47  225.52 -180.00  285.82 -180.00   31.43 -180.00  1.00 
1 1 1    1   24    1 o  1  152.52    2.46  148.85   98.15  151.22   98.10    2.00   98.10  0.98 
1 1 1    2   24    1 o  1  145.83    2.05  153.59 -170.28  132.92 -170.34    9.74    9.66  0.98 
1 1 1    3   24    1 o  1   64.98    8.74   97.84 -117.35   21.36 -117.35   38.12   62.65  0.92 
1 1 1    4   24    1 o  1   47.42    3.91   46.73  168.22   25.34  168.19   10.81  -11.81  0.76 
1 1 1    5   24    1 o  1  124.54    2.07  120.71  161.39  120.78  161.40    0.66  -18.60  0.98 
1 1 1    6   24    1 o  1  125.92    1.83  105.45   47.56  139.01   47.56   15.80   47.56  0.98 
1 1 1    7   24    1 o  1  114.66    1.87  121.42 -151.90  101.47 -151.89   11.60   28.11  0.99 
1 1 1    8   24    1 o  1  151.88    2.41  158.12  -15.58  138.38  -15.59   12.29  164.41  0.99 
1 1 1    9   24    1 o  1  189.47    2.78  124.42  -74.36  247.17  -74.36   59.25  -74.36  0.99 
1 1 1   10   24    1 o  1   97.11    2.26   98.51   16.82   89.22   16.82    6.31 -163.18  0.98 
1 1 1   11   24    1 o  1  145.94    2.43  108.46  -80.17  177.68  -80.17   33.14  -80.17  0.99 
1 1 1   12   24    1 o  1  104.20    2.09   77.32  -36.54  124.31  -36.56   23.29  -36.56  0.97 
1 1 1   13   24    1 o  1   35.63    2.22   35.21   13.42   27.50   13.43    3.89 -166.57  0.88 
1 1 1   14   24    1 o  1   23.72    2.58   21.78  -94.44   17.87  -94.42    1.92   85.58  0.83 
1 1 1   15   24    1 o  1   19.88    2.77   12.99 -142.22   14.57 -142.22    0.86 -142.22  0.69 
1 1 1   16   24    1 o  1   43.99    5.99   46.56 -153.04   39.47 -153.02    3.01   26.98  0.97 
1 1 1   17   24    1 o  1   20.28    2.53   16.38   35.77   21.54   35.76    2.74   35.76  0.93 
1 1 1   18   24    1 o  1   46.10    3.72   53.19  179.32   38.70  179.31    6.42   -0.69  0.98 
1 1 1   19   24    1 o  1   46.46    3.68   49.41   96.59   44.13   96.58    1.95  -83.42  0.99 
1 1 1   20   24    1 o  1   21.39    2.51   23.16 -149.33   18.29 -149.29    2.16   30.71  0.96 
1 1 1   21   24    1 o  1   39.76    2.18   43.74   80.58   36.54   80.59    2.94  -99.41  0.99 
1 1 1   22   24    1 o  1   20.68    2.57   19.97  142.93   20.56  142.84    0.50  142.84  0.97 
1 1 1   23   24    1 o  1   16.87    2.49   15.33   71.95   17.72   71.97    1.40   71.97  0.97 
1 1 1   24   24    1 o  1   13.00    2.26   13.42  172.07   11.75  171.73    0.63   -8.27  0.95 
1 1 1   25   24    1 o  1    9.18    2.31    6.06  -24.58    9.87  -23.98    2.00  -23.98  0.86 
1 1 1    0   25    1 o  1  264.65    4.83  247.37  -90.00  278.28  -90.00   13.63  -90.00  1.00 
1 1 1    1   25    1 o  1   62.49    5.33   65.84 -116.80   47.54 -116.79    9.66   63.21  0.92 
1 1 1    2   25    1 o  1   46.56    3.02   33.36   78.96   38.23   78.96    2.13   78.96  0.78 
1 1 1    3   25    1 o  1   24.91    3.42   34.37 -120.09    3.81   59.91   19.46   59.91  0.63 
1 1 1    4   25    1 o  1  115.18    1.76   97.12   56.92  126.52   56.94   13.45   56.94  0.98 
1 1 1    5   25    1 o  1   45.80    4.40   40.26   53.79   39.59   53.75    0.89 -126.25  0.88 
1 1 1    6   25    1 o  1  117.34    1.91  117.55    9.27  110.20    9.27    5.50 -170.73  0.99 
1 1 1    7   25    1 o  1   81.62    1.55   70.07  136.97   85.28  136.97    6.41  136.97  0.97 
1 1 1    8   25    1 o  1  127.70    2.17  107.02  119.06  141.60  119.07   15.47  119.07  0.99 
1 1 1    9   25    1 o  1   63.94   10.10   60.16  165.15   59.58  165.16    1.30  -14.84  0.95 
1 1 1   10   25    1 o  1   55.01    9.00   59.84   90.41   41.29   90.41    9.82  -89.59  0.93 
1 1 1   11   25    1 o  1  150.72    2.32  163.50  -90.18  134.66  -90.18   14.65   89.82  0.99 
1 1 1   12   25    1 o  1   64.60    7.63   68.37  -85.77   56.59  -85.78    5.93   94.22  0.97 
1 1 1   13   25    1 o  1   63.76    7.79   65.01  -96.81   59.71  -96.82    2.49   83.18  0.98 
1 1 1   14   25    1 o  1   91.00    1.63   96.91 -130.24   84.79 -130.25    5.55   49.75  0.99 
1 1 1   15   25    1 o  1   73.83    1.48   77.20   78.31   70.85   78.31    2.30 -101.69  0.99 
1 1 1   16   25    1 o  1   44.19    5.18   43.97  127.99   43.66  127.99    0.30  127.99  0.98 
1 1 1   17   25    1 o  1   19.10    2.58   34.87 -175.91    1.23 -175.92   16.24    4.08  0.91 
1 1 1   18   25    1 o  1   36.33    2.27   38.33  -19.85   34.43  -19.85    1.48  160.15  0.99 
1 1 1   19   25    1 o  1   35.09    1.95   42.39  178.26   28.00  178.26    6.65   -1.74  0.99 
1 1 1   20   25    1 o  1   35.54    2.18   40.31  -65.10   31.42  -65.20    3.76  114.80  0.99 
1 1 1   21   25    1 o  1    9.97    2.55    5.79   22.52    9.54   22.53    1.95   22.53  0.76 
1 1 1   22   25    1 o  1   14.12    2.31   15.25 -120.34   12.07 -120.37    1.43   59.63  0.96 
1 1 1   23   25    1 o  1   27.97    2.32   30.07   94.91   26.30   94.96    1.39  -85.04  0.99 
1 1 1   24   25    1 o  1   18.86    2.69   17.90    8.34   19.05    8.30    0.65    8.30  0.98 
1 1 1    0   26    1 o  1   56.20    8.44   76.70   -0.00   33.41   -0.00   22.79  180.00  1.00 
1 1 1    1   26    1 o  1   72.98    4.53   65.09   59.74   72.65   59.73    2.80   59.73  0.96 
1 1 1    2   26    1 o  1  104.52    1.81  147.33   78.93   54.54   78.92   48.67 -101.08  0.99 
1 1 1    3   26    1 o  1   70.34    9.54   78.89   55.93   53.19   55.94   14.14 -124.06  0.96 
1 1 1    4   26    1 o  1  144.50    2.04  120.47  139.62  161.30  139.62   18.39  139.62  0.99 
1 1 1    5   26    1 f  0  119.52    2.05  132.00  -76.21  136.55  -76.22    0.00    0.00  0.99 
1 1 1    6   26    1 o  1  150.95    2.46  121.85  176.68  173.30  176.70   23.66  176.70  0.99 
1 1 1    7   26    1 o  1   77.91    1.83   59.16 -104.54   90.13 -104.53   14.50 -104.53  0.97 
1 1 1    8   26    1 o  1   42.42    2.67   61.57 -144.48   16.12 -144.48   23.43   35.52  0.93 
1 1 1    9   26    1 o  1   65.82    6.63   39.43  -31.15   78.08  -31.15   19.20  -31.15  0.89 
1 1 1   10   26    1 o  1   18.32    3.34   12.52  -33.20    1.34  146.81    6.95  146.81  0.31 
1 1 1   11   26    1 o  1   97.47    1.64   80.14   -5.40  112.55   -5.39   16.21   -5.39  0.99 
1 1 1   12   26    1 o  1   86.79    1.57   97.43 -164.01   75.52 -164.01   10.62   15.99  0.99 
1 1 1   13   26    1 o  1   36.60    8.23   33.48   82.70   34.01   82.71    0.45   82.71  0.92 
1 1 1   14   26    1 o  1   18.44    3.31    8.26 -162.26   12.78 -162.24    2.36 -162.24  0.57 
1 1 1   15   26    1 o  1   19.65    3.14   12.10  108.52   22.57  108.58    5.36  108.58  0.88 
1 1 1   16   26    1 o  1   62.55    6.49   69.45  -13.78   55.85  -13.78    5.68  166.22  0.98 
1 1 1   17   26    1 o  1   22.44    2.59   27.46   19.20   16.74   19.21    5.04 -160.79  0.97 
1 1 1   18   26    1 o  1   25.80    2.77   30.00  126.25   21.22  126.25    3.97  -53.75  0.98 
1 1 1   19   26    1 o  1   38.31    2.26   38.56 -162.35   38.63 -162.39    0.73 -162.39  0.99 
1 1 1   20   26    1 o  1   14.98    2.57   13.78  -10.94   14.77  -10.95    0.69  -10.95  0.94 
1 1 1   21   26    1 o  1   10.43    2.68    6.24  104.55   10.26  104.56    2.04  104.56  0.79 
1 1 1   22   26    1 o  1   17.09    2.51   17.51 -135.19   16.34 -135.65    0.31   44.35  0.97 
1 1 1   23   26    1 o  1   15.99    2.53   15.88   79.02   15.32   78.69    0.20 -101.31  0.97 
1 1 1   24   26    1 o  1   16.22    2.50   16.46  173.55   15.51  173.55    0.26   -6.45  0.97 
1 1 1    0   27    1 o  1   34.25    4.02   33.68   90.00   29.46   90.00    2.68  -90.00  0.94 
1 1 1    1   27    1 o  1   96.33    1.68  102.47  -22.54   83.51  -22.54   11.22  157.46  0.98 
1 1 1    2   27    1 o  1  159.83    2.57  130.45 -150.41  182.32 -150.42   23.72 -150.42  0.99 
1 1 1    3   27    1 o  1   99.02    1.91  117.46 -139.77   74.11 -139.77   23.64   40.23  0.99 
1 1 1    4   27    1 o  1  141.77    2.34  128.94 -163.75  148.20 -163.76    7.47 -163.76  0.99 
1 1 1    5   27    1 o  1   23.44    3.65   20.69  -76.07    8.19  -76.05    6.55  103.95  0.63 
1 1 1    6   27    1 o  1   51.10    5.95   51.16   19.06   41.83   19.07    5.13 -160.93  0.92 
1 1 1    7   27    1 o  1   38.26    2.82    7.88   -5.59   14.85   -5.61    3.46   -5.61  0.30 
1 1 1    8   27    1 o  1   70.16    1.63   71.25  145.29   63.43  145.28    4.00  -34.72  0.96 
1 1 1    9   27    1 o  1   97.59    1.65   79.64   42.11  112.74   42.11   16.48   42.11  0.99 
1 1 1   10   27    1 o  1   35.93    2.24   38.36  -66.51   29.45  -66.53    4.39  113.47  0.94 
1 1 1   11   27    1 o  1   57.33    8.53   57.87  119.37   53.87  119.37    1.75  -60.63  0.97 
1 1 1   12   27    1 o  1  128.94    2.09  110.30 -157.81  147.87 -157.81   19.51 -157.81  1.00 
1 1 1   13   27    1 o  1  104.09    1.90   78.46  125.14  130.65  125.13   27.17  125.13  0.99 
1 1 1   14   27    1 o  1   21.39    2.73   25.45   72.13   16.04   72.11    4.46 -107.89  0.96 
1 1 1   15   27    1 o  1   34.12    2.27   26.67  -47.39   38.31  -47.37    6.27  -47.37  0.94 
1 1 1   16   27    1 o  1   39.46    2.65   39.76   93.17   39.16   93.17    0.16   93.17  0.99 
1 1 1   17   27    1 o  1   48.63    2.99   50.75 -177.94   47.25 -177.94    1.03    2.06  0.99 
1 1 1   18   27    1 o  1   36.43    2.46   40.19  -90.75   33.30  -90.60    2.70   89.40  0.99 
1 1 1   19   27    1 o  1   52.19    3.26   56.69   18.38   48.81   18.38    3.13 -161.62  1.00 
1 1 1   20   27    1 o  1   36.55    2.29   35.56  174.01   37.38  174.01    1.16  174.01  0.99 
1 1 1   21   27    1 o  1   11.39    2.50    8.98   79.44   12.24   79.50    1.77   79.50  0.92 
1 1 1   22   27    1 o  1   13.50    2.41   13.23   85.34   12.78   85.44    0.08  -94.56  0.95 
1 1 1   23   27    1 o  1   11.52    2.49    9.59  -41.64   12.00  -41.71    1.31  -41.71  0.93 
1 1 1    0   28    1 o  1   35.00    4.43   17.18    0.00   29.94    0.00    6.21    0.00  0.68 
1 1 1    1   28    1 o  1   84.62    1.77   72.87  -97.05   89.88  -97.05    7.81  -97.05  0.97 
1 1 1    2   28    1 o  1   72.57   11.05   84.46  -35.94   53.17  -35.93   16.33  144.07  0.96 
1 1 1    3   28    1 o  1   41.68    2.87   44.78  -96.14   27.55  -96.15    8.87   83.85  0.87 
1 1 1    4   28    1 o  1   21.60    3.80   30.12  147.94    6.74  -32.05   18.51  -32.05  0.54 
1 1 1    5   28    1 f  0   19.08    3.65   20.91  144.57   20.97  144.58    0.00    0.00  0.41 
1 1 1    6   28    1 o  1   28.62    3.26   17.33 -170.31   16.83 -170.28    0.26    9.72  0.60 
1 1 1    7   28    1 o  1   90.93    1.77   97.81   72.30   81.92   72.30    8.02 -107.70  0.99 
1 1 1    8   28    1 o  1   30.23    2.65   22.69   16.12   30.10   16.12    3.75   16.12  0.87 
1 1 1    9   28    1 o  1   99.24    1.66   93.86  -63.55  104.02  -63.55    5.45  -63.55  0.99 
1 1 1   10   28    1 o  1   47.72    6.91   47.38 -144.48   44.83 -144.47    1.01   35.53  0.96 
1 1 1   11   28    1 o  1   35.05    2.45   26.72   27.70   39.40   27.70    6.60   27.70  0.94 
1 1 1   12   28    1 o  1   51.36    5.04   53.12  -38.46   49.05  -38.46    1.36  141.54  0.98 
1 1 1   13   28    1 o  1   34.40    2.24   33.43 -115.83   34.53 -115.83    0.91 -115.83  0.98 
1 1 1   14   28    1 o  1   30.97    2.92   29.45   45.04   30.01   45.05    0.73   45.05  0.95 
1 1 1   15   28    1 f  0   60.90    4.18   64.70  -35.41   63.14  -35.41    0.00    0.00  0.99 
1 1 1   16   28    1 o  1   15.62    2.83   14.01  135.30   14.96  135.28    0.67  135.28  0.91 
1 1 1   17   28    1 o  1   43.57    2.26   57.66  108.49   30.99  108.41   12.30  -71.59  0.99 
1 1 1   18   28    1 o  1   23.05    2.71   25.13 -167.16   20.68 -167.16    1.86   12.84  0.98 
1 1 1   19   28    1 o  1   31.10    2.51   29.76  -41.47   32.10  -41.46    1.41  -41.46  0.99 
1 1 1   20   28    1 f  0   43.70    3.37   43.47 -128.09   42.31 -128.08    0.00    0.00  0.99 
1 1 1   21   28    1 o  1   32.44    2.30   32.88  -53.32   32.15  -53.17    0.01  126.83  0.99 
1 1 1   22   28    1 o  1   12.57    2.90    9.31  -95.34   14.04  -95.23    2.47  -95.23  0.92 
1 1 1    0   29    1 o  1   28.35    7.91   28.96   90.00   17.29   90.00    5.85  -90.00  0.82 
1 1 1    1   29    1 o  1   17.79    3.25   28.31   78.92    6.82 -101.10   17.60 -101.10  0.61 
1 1 1    2   29    1 f  0   52.20    5.24   52.37  133.34   52.47  133.32    0.00    0.00  0.94 
1 1 1    3   29    1 f  0   43.51    2.83   41.48   38.90   41.56   38.89    0.00    0.00  0.93 
1 1 1    4   29    1 o  1   39.58    2.34   46.37  -17.49   28.54  -17.50    8.93  162.50  0.95 
1 1 1    5   29    1 o  1   41.89    2.58   43.10 -149.33   36.71 -149.32    3.15   30.68  0.95 
1 1 1    6   29    1 o  1  144.90    2.06  134.24    6.55  155.19    6.56   10.82    6.56  1.00 
1 1 1    7   29    1 o  1   27.36    3.17   25.50  -34.96   23.92  -34.96    0.69  145.04  0.90 
1 1 1    8   29    1 f  0   43.75    2.80   25.85   79.34   25.57   79.32    0.00    0.00  0.94 
1 1 1    9   29    1 o  1   45.09    2.52   62.58 -171.98   26.66 -171.97   17.44    8.03  0.98 
1 1 1   10   29    1 o  1   37.25    2.83   39.81  -30.12   33.23  -30.13    2.75  149.87  0.97 
1 1 1   11   29    1 o  1   36.41    2.24   50.03  -46.40   22.76  -46.39   13.10  133.61  0.99 
1 1 1   12   29    1 o  1   27.39    2.96   28.51   76.45   24.14   76.45    1.80 -103.55  0.95 
1 1 1   13   29    1 o  1   23.68    3.06   16.29   92.57   26.55   92.58    5.35   92.58  0.90 
1 1 1   14   29    1 o  1   61.44    4.18   64.22   37.25   59.75   37.25    1.36 -142.75  0.99 
1 1 1   15   29    1 o  1   33.05    2.43   28.96  144.50   36.64  144.49    4.22  144.49  0.98 
1 1 1   16   29    1 o  1   57.89    4.15   58.41  -29.27   58.59  -29.21    1.08  -29.21  0.99 
1 1 1   17   29    1 o  1   50.66    3.99   53.18  -18.37   49.04  -18.37    1.30  161.63  0.99 
1 1 1   18   29    1 o  1   23.52    2.87   16.96  171.59   28.79  171.45    6.06  171.45  0.97 
1 1 1   19   29    1 o  1   41.23    2.22   43.09 -117.14   40.11 -117.13    0.94   62.87  1.00 
1 1 1   20   29    1 o  1   19.40    2.84   19.97  -34.48   18.32  -34.79    0.55  145.21  0.97 
1 1 1   21   29    1 o  1   19.06    2.73   20.58  -77.81   17.08  -77.69    1.57  102.31  0.98 
1 1 1    0   30    1 o  1    9.10    8.62    5.95  180.00    3.12   -0.00    4.52   -0.00  0.15 
1 1 1    1   30    1 o  1  109.28    1.81   91.69 -113.20  125.88 -113.20   17.36 -113.20  0.99 
1 1 1    2   30    1 o  1   74.46    7.94   76.57  -68.78   70.32  -68.78    2.87  111.22  0.98 
1 1 1    3   30    1 o  1   48.52    2.94   44.51  108.50   49.90  108.49    2.87  108.49  0.97 
1 1 1    4   30    1 o  1   67.35    6.94   71.63  -51.86   61.27  -51.86    4.87  128.14  0.98 
1 1 1    5   30    1 o  1   15.74    3.27    9.11 -132.94    5.68 -132.96    1.68   47.04  0.47 
1 1 1    6   30    1 o  1   49.20    4.23   54.96   21.85   41.41   21.84    6.45 -158.16  0.97 
1 1 1    7   30    1 o  1   64.08    6.58   70.52 -171.90   56.78 -171.91    6.19    8.09  0.98 
1 1 1    8   30    1 o  1   94.89    1.85   92.79  -71.04   98.52  -71.04    4.14  -71.04  0.99 
1 1 1    9   30    1 o  1   34.94    2.40   32.78 -147.59   35.92 -147.60    1.93 -147.60  0.97 
1 1 1   10   30    1 o  1   42.32    2.57   40.64 -156.88   43.46 -156.87    1.88 -156.87  0.98 
1 1 1   11   30    1 o  1   42.71    2.56   49.31 -105.19   35.57 -105.19    6.07   74.81  0.97 
1 1 1   12   30    1 o  1   38.71    3.39   43.46  -31.93   33.79  -31.93    4.36  148.07  0.99 
1 1 1   13   30    1 o  1   22.85    3.26   18.99  -15.50   25.67  -15.51    3.64  -15.51  0.96 
1 1 1   14   30    1 o  1   17.70    2.93   19.81 -177.86   13.70 -177.86    2.83    2.14  0.93 
1 1 1   15   30    1 o  1   33.81    2.48   36.81 -144.28   31.42 -144.25    1.96   35.75  0.99 
1 1 1   16   30    1 o  1   17.38    2.45   21.69 -134.30   12.58 -134.29    4.25   45.71  0.97 
1 1 1   17   30    1 o  1   74.51    1.70   62.59  -49.20   87.14  -49.20   12.80  -49.20  1.00 
1 1 1   18   30    1 f  0   37.68    2.24   33.65 -123.50   32.80 -123.49    0.00    0.00  0.99 
1 1 1   19   30    1 o  1   24.48    3.05   24.16  115.02   24.45  115.05    0.41  115.05  0.98 
1 1 1   20   30    1 o  1   14.68    2.44   17.32   93.15   11.50   92.80    2.75  -87.20  0.97 
1 1 1    0   31    1 o  1    7.96    7.33    6.30  -90.00    3.62   90.00    4.92   90.00  0.16 
1 1 1    1   31    1 o  1   45.98    2.80   49.26  -90.70   40.64  -90.70    3.98   89.30  0.97 
1 1 1    2   31    1 o  1   53.38    4.24   70.16  153.87   35.65  153.87   16.73  -26.13  0.98 
1 1 1    3   31    1 o  1   48.71    3.71   46.52 -174.21   48.96 -174.21    1.64 -174.21  0.97 
1 1 1    4   31    1 o  1   71.35    1.72   75.36   50.75   67.56   50.75    3.07 -129.25  0.99 
1 1 1    5   31    1 o  1   48.37    2.89   52.93  148.59   43.30  148.57    4.11  -31.43  0.98 
1 1 1    6   31    1 o  1   39.98    2.76   33.44   -4.86   44.94   -4.86    6.17   -4.86  0.97 
1 1 1    7   31    1 o  1   53.92    5.15   53.99 -127.57   53.64 -127.56    0.38 -127.56  0.99 
1 1 1    8   31    1 o  1   55.19    5.93   59.79   52.47   50.45   52.48    3.95 -127.52  0.99 
1 1 1    9   31    1 o  1  119.88    1.97   99.91  -40.68  142.08  -40.68   22.72  -40.68  1.00 
1 1 1   10   31    1 o  1   69.09    5.15   73.10 -154.30   65.78 -154.30    2.76   25.70  0.99 
1 1 1   11   31    1 o  1   43.67    2.89   37.91  -93.05   49.56  -93.05    6.34  -93.05  0.99 
1 1 1   12   31    1 o  1   44.30    2.52   43.87   91.59   45.29   91.59    1.36   91.59  0.99 
1 1 1   13   31    1 o  1   13.12    3.45    6.74 -172.32   11.50 -172.80    2.45 -172.80  0.69 
1 1 1   14   31    1 o  1   28.41    2.83   27.85  -68.99   28.76  -69.00    0.91  -69.00  0.98 
1 1 1   15   31    1 o  1   34.29    2.62   35.05  -21.49   33.81  -21.49    0.13  158.51  0.99 
1 1 1   16   31    1 o  1   15.56    3.24   11.31  163.94   17.26  164.15    3.04  164.15  0.91 
1 1 1   17   31    1 o  1   28.88    2.94   29.66  -96.00   28.24  -95.99    0.31   84.01  0.99 
1 1 1   18   31    1 o  1   29.05    2.67   34.17  -22.11   24.43  -22.02    4.33  157.98  0.99 
1 1 1   19   31    1 o  1   10.27    2.87    6.01   68.03   11.51   67.91    2.77   67.91  0.85 
1 1 1   20   31    1 o  1   18.13    2.64   19.24  168.00   16.71  168.00    1.01  -12.00  0.98 
1 1 1    0   32    1 o  1   43.85    3.70   55.07  180.00   33.95  180.00    9.91   -0.00  1.00 
1 1 1    1   32    1 o  1   85.09    1.83   77.96  112.39   93.21  112.38    8.55  112.38  0.99 
1 1 1    2   32    1 o  1   68.33    5.17   71.24 -152.85   65.85 -152.86    1.89   27.14  0.99 
1 1 1    3   32    1 o  1   47.32    3.80   42.71  155.99   51.36  155.98    4.77  155.98  0.98 
1 1 1    4   32    1 o  1   20.67    3.20   21.16 -109.39   18.42 -109.40    1.17   70.60  0.95 
1 1 1    5   32    1 o  1   68.45    7.26   72.55   62.13   64.54   62.14    3.14 -117.86  0.99 
1 1 1    6   32    1 o  1   23.75    3.60   14.13  -52.04   26.09  -52.02    6.19  -52.02  0.84 
1 1 1    7   32    1 f  0   48.17    7.06   47.81  100.18   46.37  100.18    0.00    0.00  0.97 
1 1 1    8   32    1 o  1   57.37    4.23   55.40   14.47   59.48   14.48    2.68   14.48  0.99 
1 1 1    9   32    1 o  1   43.11    2.86   39.99  -20.43   46.43  -20.43    3.74  -20.43  0.99 
1 1 1   10   32    1 o  1   64.62    4.12   66.34  -20.64   64.39  -20.63    0.06  -20.63  1.00 
1 1 1   11   32    1 o  1   13.89    3.45    8.31  -31.06   12.62  -31.06    2.25  -31.06  0.75 
1 1 1   12   32    1 o  1   19.57    3.19   18.79  169.22   18.88  168.99    0.34  168.99  0.95 
1 1 1   13   32    1 o  1   19.17    3.26   15.19   66.90   21.61   66.89    3.44   66.89  0.95 
1 1 1   14   32    1 o  1   22.79    2.91   23.24  -31.47   21.87  -31.47    0.37  148.53  0.98 
1 1 1   15   32    1 o  1   20.04    3.09   19.70  -50.92   19.35  -50.92    0.00  129.06  0.97 
1 1 1   16   32    1 o  1   24.38    2.89   24.23   14.09   24.43   14.10    0.43   14.10  0.98 
1 1 1   17   32    1 o  1   30.62    2.84   31.34   87.29   30.12   87.16    0.15  -92.84  0.99 
1 1 1   18   32    1 o  1   13.62    2.85   11.81   48.46   14.23   48.12    1.36   48.12  0.95 
1 1 1   19   32    1 o  1   26.63    2.85   27.55  -86.52   25.83  -86.52    0.49   93.48  0.99 
1 1 1    0   33    1 o  1   16.38    8.24   11.90   90.00    9.32   90.00    1.10  -90.00  0.64 
1 1 1    1   33    1 o  1   30.01    3.48   31.97  178.40   25.54  178.39    2.70   -1.61  0.94 
1 1 1    2   33    1 o  1   51.01    4.02   51.89 -126.48   49.57 -126.48    0.32   53.52  0.98 
1 1 1    3   33    1 o  1   51.73    3.53   60.27   96.72   43.37   96.72    7.54  -83.28  0.98 
1 1 1    4   33    1 o  1   16.93    3.44   12.28 -103.46   14.51 -103.46    1.28 -103.46  0.78 
1 1 1    5   33    1 o  1   28.67    2.97   34.06 -106.03   22.54 -106.04    5.37   73.96  0.97 
1 1 1    6   33    1 o  1   35.74    3.13   34.55 -135.37   36.66 -135.38    1.47 -135.38  0.98 
1 1 1    7   33    1 o  1   34.34    2.72   28.78 -118.01   39.75 -118.02    5.91 -118.02  0.99 
1 1 1    8   33    1 o  1   26.49    2.98   35.17  162.08   17.88  162.09    8.12  -17.91  0.98 
1 1 1    9   33    1 o  1   19.75    3.40   17.14   32.61   19.76   32.61    1.51   32.61  0.92 
1 1 1   10   33    1 o  1   23.13    3.17   24.50   78.74   20.96   78.71    1.36 -101.29  0.96 
1 1 1   11   33    1 o  1   14.75    3.38   10.84   -6.21   15.77   -6.36    2.63   -6.36  0.89 
1 1 1   12   33    1 f  0   38.14    2.78   31.89 -160.23   30.99 -160.23    0.00    0.00  0.99 
1 1 1   13   33    1 o  1   25.52    3.16   27.17  -83.02   23.35  -83.03    1.65   96.97  0.98 
1 1 1   14   33    1 o  1   24.45    3.12   25.56  -38.03   22.95  -38.01    1.04  141.99  0.98 
1 1 1   15   33    1 o  1    9.20    3.00    5.32   32.51    9.38   32.15    2.11   32.15  0.79 
1 1 1   16   33    1 o  1   19.31    2.69   20.46  -17.99   17.70  -17.96    1.14  162.04  0.98 
1 1 1   17   33    1 o  1   11.50    3.07    7.47  150.79   12.88  150.06    2.67  150.06  0.89 
1 1 1    0   34    1 o  1   17.76    4.31   22.65    0.00   13.48    0.00    4.28 -180.00  1.00 
1 1 1    1   34    1 o  1   46.21    2.45   47.87   36.22   45.19   36.22    0.70 -143.78  0.99 
1 1 1    2   34    1 o  1   26.58    3.28   23.80   90.99   28.57   91.01    2.72   91.01  0.97 
1 1 1    3   34    1 o  1   25.08    2.93   27.48  -81.11   22.44  -81.12    2.10   98.88  0.98 
1 1 1    4   34    1 o  1   20.38    3.28   18.50   93.94   21.16   93.92    1.63   93.92  0.96 
1 1 1    5   34    1 o  1   16.84    3.60   11.77  -25.44   18.65  -25.45    3.61  -25.45  0.89 
1 1 1    6   34    1 o  1   36.74    2.94   41.47  133.45   31.95  133.46    4.26  -46.54  0.99 
1 1 1    7   34    1 o  1   66.84    4.91   70.68  -72.50   64.13  -72.54    2.30  107.46  0.99 
1 1 1    8   34    1 o  1   22.26    3.47   18.72  -78.08   24.50  -77.63    3.31  -77.63  0.95 
1 1 1    9   34    1 o  1   27.14    3.06   28.40  -75.21   25.69  -75.17    0.91  104.83  0.98 
1 1 1   10   34    1 f  0   27.33    3.08   27.22 -116.07   26.45 -116.07    0.00    0.00  0.98 
1 1 1   11   34    1 o  1   30.21    3.08   32.45   68.05   27.88   68.03    1.91 -111.97  0.99 
1 1 1   12   34    1 o  1   13.24    3.49    8.57 -161.32   14.28 -161.44    2.90 -161.44  0.86 
1 1 1   13   34    1 o  1   21.05    2.66   24.26   -4.64   17.75   -4.71    2.94  175.29  0.98 
1 1 1   14   34    1 o  1   26.38    3.09   25.54  132.66   27.19  132.64    1.21  132.64  0.98 
1 1 1   15   34    1 o  1   18.78    2.85   19.19  166.13   17.73  165.94    0.59  -14.06  0.98 
1 1 1   16   34    1 o  1   11.06    3.17    6.96  -32.53   12.30  -31.56    2.79  -31.56  0.86 
1 1 1    0   35    1 o  1   65.32    7.82   68.40  -90.00   63.94  -90.00    1.38   90.00  1.00 
1 1 1    1   35    1 o  1   58.49    4.17   56.90  164.77   60.56  164.78    2.54  164.78  0.99 
1 1 1    2   35    1 o  1   10.85    3.72    4.69  169.83    5.50  169.71    0.46  169.71  0.46 
1 1 1    3   35    1 o  1   39.74    2.86   47.58  -63.02   32.53  -63.00    6.78  117.00  0.99 
1 1 1    4   35    1 o  1   26.76    3.36   28.05  135.60   24.99  135.63    1.03  -44.37  0.97 
1 1 1    5   35    1 o  1   27.64    3.46   28.37  106.06   26.71  106.21    0.26  -73.79  0.98 
1 1 1    6   35    1 o  1   41.18    2.83   39.76   16.09   43.17   16.14    2.36   16.14  0.99 
1 1 1    7   35    1 o  1   13.51    3.48    8.87   -7.76   14.68   -7.75    3.04   -7.75  0.86 
1 1 1    8   35    1 o  1   15.78    3.11   13.65   50.52   16.24   50.50    1.48   50.50  0.94 
1 1 1    9   35    1 o  1   43.05    2.81   43.81 -168.24   42.63 -168.21    0.13   11.79  0.99 
1 1 1   10   35    1 o  1   41.59    3.00   40.97  137.81   42.16  137.78    0.89  137.78  0.99 
1 1 1   11   35    1 o  1   31.16    3.03   26.25  -67.53   35.92  -67.55    5.16  -67.55  0.99 
1 1 1   12   35    1 o  1   18.43    2.75   19.34    5.54   17.31    5.47    0.69 -174.53  0.98 
1 1 1   13   35    1 o  1   15.74    3.13   13.93  -42.03   16.23  -42.31    1.32  -42.31  0.95 
1 1 1   14   35    1 o  1   12.47    3.23    8.86  -51.80   13.95  -50.91    2.61  -50.91  0.91 
1 1 1   15   35    1 o  1   15.10    2.94   12.88   22.56   16.19   22.46    1.80   22.46  0.95 
1 1 1    0   36    1 o  1   71.39    6.43   74.78 -180.00   70.27 -180.00    1.12    0.00  1.00 
1 1 1    1   36    1 o  1   48.64    3.04   44.26 -128.90   53.72 -128.87    5.40 -128.87  0.99 
1 1 1    2   36    1 o  1   57.43    2.98   57.55   15.62   58.53   15.62    1.33   15.62  1.00 
1 1 1    3   36    1 o  1   19.53    3.17   19.39  105.49   18.76  105.49    0.04  -74.51  0.96 
1 1 1    4   36    1 o  1   17.06    3.34   14.00  176.13   18.40  176.12    2.40  176.12  0.94 
1 1 1    5   36    1 o  1   45.65    2.81   41.72 -110.86   50.12 -110.86    4.77 -110.86  0.99 
1 1 1    6   36    1 o  1   50.63    2.72   48.29  -45.23   53.55  -45.24    3.18  -45.24  0.99 
1 1 1    7   36    1 o  1   40.25    3.14   42.71   72.25   37.72   72.23    2.19 -107.77  0.99 
1 1 1    8   36    1 o  1   12.16    3.30    8.98  -59.52   12.36  -59.53    1.77  -59.53  0.87 
1 1 1    9   36    1 o  1   13.21    3.14   10.32   67.98   14.27   67.95    2.11   67.95  0.92 
1 1 1   10   36    1 o  1   14.20    2.97   12.31   25.64   15.02   25.54    1.55   25.54  0.95 
1 1 1   11   36    1 o  1   31.01    3.08   32.61 -121.02   29.49 -121.08    1.17   58.92  0.99 
1 1 1   12   36    1 o  1   20.61    3.13   19.71 -157.27   20.86 -157.31    0.71 -157.31  0.98 
1 1 1   13   36    1 o  1   12.31    3.28    8.24   -6.19   13.87   -7.30    2.86   -7.30  0.89 
1 1 1    0   37    1 o  1    0.01    6.59    2.26   90.00    2.26  -90.00    2.26  -90.00  0.00 
1 1 1    1   37    1 o  1    9.97    3.63    4.67 -118.56    7.18 -118.70    1.28 -118.70  0.59 
1 1 1    2   37    1 o  1   23.42    3.23   24.71  130.34   21.30  130.34    1.53  -49.66  0.97 
1 1 1    3   37    1 o  1   23.27    3.59   21.55 -168.48   23.81 -168.49    1.27 -168.49  0.97 
1 1 1    4   37    1 o  1   15.15    3.21   12.89  -59.83   15.52  -59.78    1.43  -59.78  0.93 
1 1 1    5   37    1 o  1   25.35    3.17   25.82  -42.33   24.54  -42.33    0.36  137.67  0.98 
1 1 1    6   37    1 o  1   35.33    3.26   34.06  155.75   36.83  155.74    1.82  155.74  0.99 
1 1 1    7   37    1 o  1   10.94    3.14    7.69   54.43   11.75   54.53    2.15   54.53  0.88 
1 1 1    8   37    1 o  1   19.05    3.36   16.75 -129.82   20.47 -129.81    2.09 -129.81  0.96 
1 1 1    9   37    1 o  1   15.67    3.00   14.91  -12.36   15.50  -11.77    0.57  -11.77  0.95 
1 1 1   10   37    1 o  1   20.57    3.20   19.84  -47.32   20.81  -47.32    0.71  -47.32  0.98 
1 1 1   11   37    1 o  1   21.53    3.43   19.94  -89.32   22.53  -89.56    1.53  -89.56  0.97 
1 1 1   12   37    1 o  1   26.22    2.91   28.77  108.60   23.81  108.59    2.11  -71.41  0.99 
1 1 1    0   38    1 o  1    0.01    5.50    3.97    0.00    3.85 -180.00    3.85 -180.00  0.00 
1 1 1    1   38    1 o  1   19.55    3.02   19.33  176.32   19.43  176.28    0.37  176.28  0.98 
1 1 1    2   38    1 f  0   13.01    3.14   10.23  -21.23    9.90  -21.22    0.00    0.00  0.93 
1 1 1    3   38    1 o  1   28.87    3.08   29.85  -53.55   28.19  -53.61    0.38  126.39  0.99 
1 1 1    4   38    1 o  1    9.35    3.39    5.19  -20.45    8.63  -20.87    1.81  -20.87  0.73 
1 1 1    5   38    1 o  1   22.47    3.28   21.75    0.02   22.64    0.04    0.70    0.04  0.98 
1 1 1    6   38    1 o  1   29.13    3.41   28.01  170.55   30.04  170.13    1.33  170.13  0.99 
1 1 1    7   38    1 o  1   30.27    3.09   31.86  -82.20   28.56  -82.11    1.42   97.89  0.99 
1 1 1    8   38    1 o  1   17.26    3.66   14.64 -166.66   18.62 -166.54    2.14 -166.54  0.95 
1 1 1    9   38    1 o  1   24.47    3.23   26.07 -142.35   22.75 -142.62    1.34   37.38  0.98 
1 1 1   10   38    1 o  1    7.75    3.01    4.20   14.27    6.25   14.27    1.08   14.27  0.67 
1 1 1    0   39    1 o  1    0.00    5.54    2.07  -90.00    1.95   90.00    1.95   90.00  0.00 
1 1 1    1   39    1 o  1   35.36    3.05   38.80  101.64   32.20  101.60    2.92  -78.40  0.99 
1 1 1    2   39    1 o  1    7.67    3.09    4.06 -104.46    5.84 -102.88    0.97 -102.88  0.64 
1 1 1    3   39    1 o  1   23.51    3.04   24.04  -58.70   22.57  -58.56    0.57  121.44  0.98 
1 1 1    4   39    1 o  1   22.53    3.22   23.25  164.03   21.31  163.99    0.80  -16.01  0.98 
1 1 1    5   39    1 o  1   20.88    3.30   20.78  176.40   20.62  176.51    0.25  176.51  0.98 
1 1 1    6   39    1 o  1   23.77    2.92   25.99  151.20   21.41  151.04    2.01  -28.96  0.99 
1 1 1    7   39    1 o  1    8.81    3.09    5.64  -38.79    8.33  -38.80    1.41  -38.80  0.79 
1 1 1    0   40    1 o  1   25.19    4.71   26.98  180.00   24.08  180.00    1.11   -0.00  1.00 
1 1 1    1   40    1 o  1   15.22    3.07   13.49 -171.85   15.92 -171.89    1.39 -171.89  0.95 
1 1 1    2   40    1 o  1   10.04    3.15    7.11 -162.66   10.25 -162.66    1.66 -162.66  0.86 
1 1 1    0    0    2 x  0       ?       ? 6474.09 -180.00 1221.54 -180.00    0.00    0.00  0.00 
1 1 1    1    0    2 x  0       ?       ? 2323.90 -180.00  353.06 -180.00    0.00    0.00  0.00 
1 1 1    2    0    2 o  1  197.47    4.17 1247.13    0.00  180.58   -0.00   16.88  180.00  1.00 
1 1 1    3    0    2 o  1  503.57    9.18  978.59 -180.00  593.73 -180.00   90.16 -180.00  1.00 
1 1 1    4    0    2 o  1   27.47    0.91  474.11    0.00   46.66  180.00   52.65  180.00  0.22 
1 1 1    5    0    2 o  1   75.26    1.67  471.52 -180.00    2.25   -0.00    0.99  180.00  0.04 
1 1 1    6    0    2 o  1  200.11    3.65  354.51    0.00   92.38   -0.00  107.74  180.00  1.00 
1 1 1    7    0    2 o  1  248.91    4.56  301.23    0.00  296.63   -0.00   47.72   -0.00  1.00 
1 1 1    8    0    2 o  1   90.40    2.00  296.13    0.00    4.24   -0.00   82.80  180.00  0.96 
1 1 1    9    0    2 o  1  408.42    7.41  495.64  180.00  289.13  180.00  119.28   -0.00  1.00 
1 1 1   10    0    2 o  1  130.16    2.82   73.44 -180.00  114.18 -180.00   13.41    0.00  0.98 
1 1 1   11    0    2 o  1  602.89   15.32  565.15    0.00  592.99    0.00    9.90 -180.00  1.00 
1 1 1   12    0    2 o  1  192.78    4.12  312.55  180.00   69.17  180.00  123.61   -0.00  1.00 
1 1 1   13    0    2 o  1   76.40    1.89   92.19 -180.00   25.09 -180.00   41.81    0.00  0.88 
1 1 1   14    0    2 o  1  236.74    4.35  194.54    0.00  278.55   -0.00   41.82   -0.00  1.00 
1 1 1   15    0    2 o  1   91.26    2.61  109.35 -180.00   71.93 -180.00   19.15    0.00  1.00 
1 1 1   16    0    2 o  1  111.84    2.53   15.25 -180.00  135.72 -180.00   59.01 -180.00  0.69 
1 1 1   17    0    2 o  1   32.02   28.42   57.39  180.00   16.09   -0.00   33.09   -0.00  0.53 
1 1 1   18    0    2 o  1    0.09   32.05   28.31 -180.00   28.66    0.00   28.66    0.00  0.00 
1 1 1   19    0    2 o  1  130.44    3.57  145.95 -180.00  115.70 -180.00   14.74    0.00  1.00 
1 1 1   20    0    2 o  1  175.80    3.27  174.69 -180.00  172.53 -180.00    3.27    0.00  1.00 
1 1 1   21    0    2 o  1  246.44    4.54  220.75  180.00  264.56  180.00   18.12  180.00  1.00 
1 1 1   22    0    2 o  1   75.52    1.96   73.35    0.00   76.26    0.00    0.74    0.00  1.00 
1 1 1   23    0    2 o  1    8.19    5.15    6.90   -0.00    4.96  180.00    5.94  180.00  0.12 
1 1 1   24    0    2 o  1    6.92    5.00    9.29 -180.00    6.00    0.00    7.60    0.00  0.23 
1 1 1   25    0    2 o  1   26.59    2.89   22.95 -180.00   30.75 -180.00    4.20 -180.00  1.00 
1 1 1   26    0    2 o  1   11.72    4.89   21.87    0.00    1.81  180.00   11.49  180.00  0.83 
1 1 1   27    0    2 o  1   17.54    4.15   13.15    0.00   22.33    0.00    4.80    0.00  1.00 
1 1 1   28    0    2 o  1   17.09    4.28   18.96    0.00   16.01    0.00    1.08 -180.00  1.00 
1 1 1   29    0    2 o  1    8.54    4.45    9.31  180.00    6.10  180.00    1.51   -0.00  0.89 
1 1 1   30    0    2 o  1    9.19    2.79   15.99    0.00    2.95   -0.00    6.24  180.00  1.00 
1 1 1   31    0    2 o  1    0.80    6.13    1.61 -180.00    1.26    0.00    1.28    0.00  0.02 
1 1 1    0    1    2 o  1  510.05   61.65 2851.91  -90.00  499.96  -90.00   10.09   90.00  1.00 
1 1 1    1    1    2 o  1  132.34    3.42  567.52  -75.42  115.88 -155.16    0.20   24.84  0.88 
1 1 1    2    1    2 o  1  312.39    5.62  903.62   12.20  251.59   25.04   55.85 -154.96  0.98 
1 1 1    3    1    2 o  1  342.10    5.75  698.69   13.28  509.85   -9.73  180.07   -9.73  0.96 
1 1 1    4    1    2 o  1  253.25    3.26  230.31   87.82  295.34  126.78   51.80  126.78  0.96 
1 1 1    5    1    2 o  1  242.50    3.59  383.10 -171.86  247.89  157.92   13.98  157.92  0.96 
1 1 1    6    1    2 o  1  403.25    5.31  609.64   75.81  362.39   78.25   36.49 -101.75  0.99 
1 1 1    7    1    2 o  1   86.62    1.25  108.45  160.84   36.82   76.11   10.28 -103.89  0.54 
1 1 1    8    1    2 o  1   76.72    1.22  110.24   14.08    5.13  164.84   62.87  164.84  0.75 
1 1 1    9    1    2 o  1  402.27    6.24  549.26   43.40  323.16   46.44   74.89 -133.56  0.99 
1 1 1   10    1    2 o  1  349.33    4.82  432.91  -84.76  325.40  -84.87   18.34   95.13  0.98 
1 1 1   11    1    2 o  1  419.46    6.21  377.23 -131.27  448.33 -129.04   34.28 -129.04  0.99 
1 1 1   12    1    2 o  1  290.68    4.41  295.23   75.14  246.81   75.43   37.39 -104.57  0.98 
1 1 1   13    1    2 o  1   92.52    1.59   89.75  -27.79   51.62  -28.95   23.28  151.05  0.81 
1 1 1   14    1    2 f  0  231.11    3.22  210.15  -24.62  209.10  -25.46    0.00    0.00  0.98 
1 1 1   15    1    2 o  1   82.69    1.31   91.00 -106.24   66.59 -106.38    6.19   73.62  0.88 
1 1 1   16    1    2 o  1  144.87    2.07  122.42  127.34  164.05  128.50   24.37  128.50  0.96 
1 1 1   17    1    2 o  1   32.02    3.37   27.82  149.61    0.46  -33.73   13.03  -33.73  0.39 
1 1 1   18    1    2 o  1   86.82    1.39   54.50   31.90  101.94   30.20   25.47   30.20  0.88 
1 1 1   19    1    2 o  1  166.77    2.40  154.57   95.47  173.40   95.45    9.75   95.45  0.98 
1 1 1   20    1    2 o  1   23.06    2.32   33.08 -135.43    3.19   44.58   18.56   44.58  0.67 
1 1 1   21    1    2 o  1  100.61    1.78   73.86 -104.01  119.89 -104.01   21.75 -104.01  0.98 
1 1 1   22    1    2 o  1   36.81    3.03   42.93  -74.27   20.44  -74.28   11.65  105.72  0.87 
1 1 1   23    1    2 o  1   49.41    7.24   49.86    1.32   43.35    1.32    3.29 -178.68  0.94 
1 1 1   24    1    2 o  1   63.08    1.20   61.37  150.92   63.32  150.91    1.26  150.91  0.98 
1 1 1   25    1    2 o  1   38.23    3.78   48.27  -66.53   27.51  -66.52    9.76  113.48  0.97 
1 1 1   26    1    2 o  1   21.18    2.36   24.31  159.65   14.41  159.65    4.56  -20.35  0.90 
1 1 1   27    1    2 o  1   21.25    1.96   21.05   -9.45   20.97   -9.42    0.30   -9.42  0.97 
1 1 1   28    1    2 f  0   14.59    2.26   10.47 -132.94   10.12 -133.17    0.00    0.00  0.90 
1 1 1   29    1    2 o  1   22.08    2.17   21.15  115.93   22.31  115.96    0.77  115.96  0.98 
1 1 1   30    1    2 f  0   28.52    1.73   34.43 -135.93   33.38 -135.97    0.00    0.00  0.99 
1 1 1   31    1    2 o  1   11.38    2.12   10.22  100.29   11.55  100.41    0.86  100.41  0.94 
1 1 1    0    2    2 o  1  107.18    2.82   88.64    0.00   90.72   -0.00   18.72   -0.00  0.67 
1 1 1    1    2    2 o  1  410.86    5.69 1064.26  155.80  474.42  119.42   68.87  119.42  0.99 
1 1 1    2    2    2 o  1  191.08    2.84  425.91   56.21  249.60   61.06   79.57   61.06  0.89 
1 1 1    3    2    2 o  1  160.53    2.39   43.33 -125.69  144.34  112.99    3.79  -67.01  0.92 
1 1 1    4    2    2 o  1  497.18    7.30  518.45   43.91  472.38   49.99   21.18 -130.01  0.99 
1 1 1    5    2    2 o  1  219.75    2.82  138.90  165.55  178.29  169.78   33.77  -10.22  0.96 
1 1 1    6    2    2 o  1   98.31    1.40  105.80  141.22   60.72  -86.17    7.61   93.83  0.70 
1 1 1    7    2    2 o  1  179.18    2.38  390.60  -14.12  115.20  -25.97   55.29  154.03  0.95 
1 1 1    8    2    2 o  1  184.26   37.30  178.15 -118.38  170.46 -133.78    3.11 -133.78  0.91 
1 1 1    9    2    2 o  1  225.60    3.00  182.42   -9.95  213.00  -12.40    3.45  167.60  0.96 
1 1 1   10    2    2 o  1  285.92    3.96  279.22  -21.38  271.07  -17.88    7.78  162.12  0.98 
1 1 1   11    2    2 o  1  355.67    4.95  252.65 -158.29  427.50 -163.82   79.49 -163.82  0.98 
1 1 1   12    2    2 o  1  253.06    3.37  192.14   36.63  284.11   39.04   41.51   39.04  0.96 
1 1 1   13    2    2 o  1  201.34    2.71   92.38  -86.72  276.00  -98.65   91.22  -98.65  0.92 
1 1 1   14    2    2 o  1  322.33    5.02  360.17 -137.82  293.59 -138.00   26.10   42.00  0.99 
1 1 1   15    2    2 o  1   85.10    1.45  114.05   56.56   45.48   55.78   32.88 -124.22  0.92 
1 1 1   16    2    2 o  1  118.55    1.95  162.30  -13.36   75.89  -13.00   38.81  167.00  0.97 
1 1 1   17    2    2 o  1  161.32    2.30  153.37 -162.51  170.99 -162.17   12.98 -162.17  0.98 
1 1 1   18    2    2 o  1  271.57    3.76  316.91 -172.11  236.22 -171.85   33.71    8.15  0.99 
1 1 1   19    2    2 o  1  208.19    2.81  230.60 -147.45  182.08 -147.44   24.03   32.56  0.99 
1 1 1   20    2    2 o  1   45.61    4.94   31.80  -42.94   44.31  -42.91    5.85  -42.91  0.84 
1 1 1   21    2    2 o  1  161.67    2.31  155.10   79.86  160.66   79.86    0.14   79.86  0.99 
1 1 1   22    2    2 o  1  159.52    2.49  171.05  139.53  142.80  139.53   15.58  -40.47  0.99 
1 1 1   23    2    2 o  1   41.34    6.06   49.35  174.24   28.37  174.23   10.53   -5.77  0.94 
1 1 1   24    2    2 o  1   55.20    7.03   51.98  -52.90   55.54  -52.90    2.04  -52.90  0.97 
1 1 1   25    2    2 o  1   50.67    3.50   59.23   73.40   42.14   73.40    7.80 -106.60  0.99 
1 1 1   26    2    2 o  1   34.47    2.34   32.86  103.91   34.12  103.92    1.14  103.92  0.96 
1 1 1   27    2    2 o  1   41.08    2.82   47.39  170.71   35.64  170.72    5.13   -9.28  0.99 
1 1 1   28    2    2 o  1   10.92    2.40    5.41 -137.41   10.17 -136.97    2.45 -136.97  0.71 
1 1 1   29    2    2 f  0   41.29    3.51   45.46  -11.28   44.66  -11.26    0.00    0.00  0.99 
1 1 1   30    2    2 o  1   31.14    1.85   30.84  -56.87   31.99  -56.59    1.06  -56.59  0.99 
1 1 1   31    2    2 o  1   11.81    2.05   12.70  -45.80   10.19  -46.68    1.08  133.32  0.95 
1 1 1    0    3    2 x  0       ?       ? 2633.15  -90.00  751.07  -90.00    0.00    0.00  0.00 
1 1 1    1    3    2 o  1  153.43    2.13  389.87   92.78  129.52  128.04   11.75  -51.96  0.92 
1 1 1    2    3    2 o  1  229.89    3.50  352.63 -170.51  283.75 -159.88   66.07 -159.88  0.95 
1 1 1    3    3    2 o  1   31.62    0.54  345.33  -26.81   41.61   38.02   49.21   38.02  0.24 
1 1 1    4    3    2 o  1  122.45    1.59  120.80   98.15   96.74  -34.82   27.75  -34.82  0.56 
1 1 1    5    3    2 o  1  326.85    4.19  127.84  -53.11  333.79   -8.26   13.08   -8.26  0.98 
1 1 1    6    3    2 o  1  235.97    3.27  388.75  139.31  163.35  151.21   66.12  -28.79  0.97 
1 1 1    7    3    2 o  1  194.47    2.90  144.75  143.82  223.04  147.61   43.23  147.61  0.92 
1 1 1    8    3    2 o  1  244.96    3.40  217.99  -70.56  219.00  -65.59   18.20  114.41  0.97 
1 1 1    9    3    2 o  1  305.51    4.23  436.05    5.51  215.52    1.30   84.81 -178.70  0.98 
1 1 1   10    3    2 o  1  258.94    3.92  389.80  -12.63  152.15   -4.76  101.06  175.24  0.98 
1 1 1   11    3    2 o  1   28.42    1.80   32.99 -143.71   38.30  124.67   42.98  124.67  0.16 
1 1 1   12    3    2 o  1  338.38    4.70  296.40  160.81  360.33  166.35   28.57  166.35  0.98 
1 1 1   13    3    2 o  1  238.89    3.33  220.32  136.98  258.02  136.70   26.09  136.70  0.97 
1 1 1   14    3    2 o  1  369.16    4.70  410.00   94.93  338.03   94.83   28.94  -85.17  0.99 
1 1 1   15    3    2 o  1  181.29    2.71  253.94  -72.39  115.91  -72.16   62.43  107.84  0.98 
1 1 1   16    3    2 o  1   67.87    1.56   47.96   23.80   60.93   24.99    7.18   24.99  0.79 
1 1 1   17    3    2 o  1  138.46    1.99  132.38  172.33  142.35  172.45    7.70  172.45  0.97 
1 1 1   18    3    2 o  1  240.42    3.39  196.66  136.71  286.87  136.73   49.10  136.73  0.99 
1 1 1   19    3    2 o  1  109.16    1.62   76.57 -166.82  128.92 -166.84   26.12 -166.84  0.94 
1 1 1   20    3    2 o  1   65.85    1.22   73.85   52.70   50.53   52.70   12.69 -127.30  0.96 
1 1 1   21    3    2 o  1   88.18    1.47   50.17   43.83  117.54   43.84   32.82   43.84  0.96 
1 1 1   22    3    2 o  1   43.58    6.09   53.97  -83.48   23.78  -83.46   15.47   96.54  0.90 
1 1 1   23    3    2 o  1   99.03    1.75   99.71  -96.89   96.40  -96.89    1.68   83.11  0.99 
1 1 1   24    3    2 o  1   26.43    1.78   22.91  -29.90   24.19  -29.89    0.76  -29.89  0.89 
1 1 1   25    3    2 o  1   70.73    1.23   74.67  -84.40   67.68  -84.40    2.59   95.60  0.99 
1 1 1   26    3    2 o  1   31.75    2.03   24.90 -114.04   35.77 -114.03    5.80 -114.03  0.94 
1 1 1   27    3    2 o  1   22.22    2.33   22.53  145.92   21.27  145.93    0.29  -34.07  0.97 
1 1 1   28    3    2 f  0   10.88    2.52    7.51 -103.45    7.22 -103.89    0.00    0.00  0.80 
1 1 1   29    3    2 o  1   24.20    1.94   19.21   74.29   28.33   74.25    4.71   74.25  0.98 
1 1 1   30    3    2 o  1   17.16    2.09   19.17  -14.56   15.01  -14.48    1.77  165.52  0.98 
1 1 1   31    3    2 f  0   13.32    2.14   13.23 -167.89   13.07 -167.59    0.00    0.00  0.96 
1 1 1    0    4    2 x  0       ?       ? 1311.74 -180.00  903.11 -180.00    0.00    0.00  0.00 
1 1 1    1    4    2 o  1  245.37    3.14  329.31  -13.52  239.17    4.85    1.57    4.85  0.97 
1 1 1    2    4    2 o  1  361.18    4.63  444.16   -6.66  417.91  -22.04   63.02  -22.04  0.98 
1 1 1    3    4    2 o  1  444.64    6.70  291.00  106.27  411.97  109.01   28.71  -70.99  0.99 
1 1 1    4    4    2 o  1   58.31    1.00  108.44 -168.55   14.12   11.42   42.45   11.42  0.49 
1 1 1    5    4    2 o  1  224.85    3.41  346.43 -101.29  163.70  -71.03   54.14  108.97  0.97 
1 1 1    6    4    2 o  1  128.82    2.06   95.37 -162.43  122.85  144.23   28.61  144.23  0.73 
1 1 1    7    4    2 o  1  266.93    4.19  214.44   62.13  201.93   47.81   58.89 -132.19  0.98 
1 1 1    8    4    2 o  1  480.21    6.37  446.84 -157.49  522.34 -156.47   46.75 -156.47  0.99 
1 1 1    9    4    2 o  1  430.17    5.50  465.45   75.98  419.15   70.42    6.38 -109.58  0.99 
1 1 1   10    4    2 o  1  519.08    6.66  470.26   55.96  584.49   52.45   69.99   52.45  0.99 
1 1 1   11    4    2 o  1  218.17    2.84   71.83 -127.44  301.61 -129.65  111.77 -129.65  0.87 
1 1 1   12    4    2 o  1  343.61   37.75  362.48   23.15  319.98   22.71   16.20 -157.29  0.98 
1 1 1   13    4    2 o  1  100.33    1.77  116.32 -113.83   68.29  -96.57   18.40   83.43  0.86 
1 1 1   14    4    2 o  1   30.26    3.09   84.70   -5.46   46.80  169.61   64.89  169.61  0.60 
1 1 1   15    4    2 o  1  154.98    2.04  126.78 -149.92  191.31 -146.11   42.94 -146.11  0.96 
1 1 1   16    4    2 o  1  201.51    2.83  183.28  107.63  223.98  107.65   25.73  107.65  0.98 
1 1 1   17    4    2 o  1  167.84    2.36  215.24   35.40  128.37   35.62   37.08 -144.38  0.99 
1 1 1   18    4    2 o  1  159.26    2.11  102.48  -14.34  208.99  -14.59   54.75  -14.59  0.97 
1 1 1   19    4    2 o  1   72.74    9.16   86.91   15.72   46.54   15.72   20.41 -164.28  0.92 
1 1 1   20    4    2 o  1   19.50    2.44   24.28   -2.28    4.62  177.68   14.79  177.68  0.52 
1 1 1   21    4    2 o  1   18.76    2.49   14.67  -15.37    0.62  164.58    7.91  164.58  0.39 
1 1 1   22    4    2 o  1  169.91    2.72  129.73  -74.30  205.32  -74.30   37.14  -74.30  0.99 
1 1 1   23    4    2 o  1   29.63    2.80   35.25   64.56   18.57   64.53    8.33 -115.47  0.91 
1 1 1   24    4    2 o  1   63.37    1.45   56.13  105.77   68.93  105.76    6.71  105.76  0.98 
1 1 1   25    4    2 o  1   69.97    4.61   71.39  150.68   69.05  150.68    0.35  -29.32  0.99 
1 1 1   26    4    2 o  1   56.29    1.21   47.34 -159.30   65.01 -159.30    9.49 -159.30  0.99 
1 1 1   27    4    2 o  1   30.83    2.03   37.53  -77.96   24.35  -77.96    6.07  102.04  0.99 
1 1 1   28    4    2 o  1   38.36    4.12   39.95   46.52   37.12   46.63    0.76 -133.37  0.99 
1 1 1   29    4    2 o  1   33.43    3.02   33.88 -147.22   32.60 -147.20    0.41   32.80  0.99 
1 1 1   30    4    2 o  1   31.98    2.31   33.14   95.69   31.21   95.68    0.52  -84.32  0.99 
1 1 1   31    4    2 o  1   11.44    2.14   10.48   53.99   11.32   52.58    0.56   52.58  0.94 
1 1 1    0    5    2 o  1  458.24    8.41  336.97  -90.00  619.04  -90.00  160.81  -90.00  1.00 
1 1 1    1    5    2 o  1  432.93    5.56  128.74  104.75  504.77   59.20   77.10   59.20  0.99 
1 1 1    2    5    2 o  1  404.31    5.14  816.75 -134.63  338.77 -112.44   61.53   67.56  0.99 
1 1 1    3    5    2 o  1  167.53    2.16  283.98  -53.73  192.09  -55.32   43.31  -55.32  0.89 
1 1 1    4    5    2 o  1  433.66    6.03  509.15  108.67  507.01  117.95   78.77  117.95  0.99 
1 1 1    5    5    2 o  1  165.35    2.46  191.45 -143.32  115.63 -155.69   39.71   24.31  0.94 
1 1 1    6    5    2 o  1  220.86    3.07  217.81  -83.17  204.44  -89.09    7.51   90.91  0.96 
1 1 1    7    5    2 o  1  231.97    3.23   73.04  -43.85  250.65  -27.55   28.98  -27.55  0.96 
1 1 1    8    5    2 o  1 1073.73   13.81 1143.92  120.26 1031.00  117.31   40.89  -62.69  1.00 
1 1 1    9    5    2 o  1  207.94    3.47  246.01   -8.51  128.71   -6.58   71.77  173.42  0.96 
1 1 1   10    5    2 o  1  273.10    3.53  178.58 -162.07  359.75 -165.18   99.53 -165.18  0.95 
1 1 1   11    5    2 o  1  167.98    2.38  124.98  -44.34  188.18  -34.99   40.97  -34.99  0.88 
1 1 1   12    5    2 o  1  315.00    4.97  314.56  127.79  306.12  129.88    3.20  -50.12  0.98 
1 1 1   13    5    2 o  1  274.13    3.83  211.40   23.21  334.74   23.65   66.62   23.65  0.98 
1 1 1   14    5    2 f  0   22.19    1.62   39.95 -161.87   40.63 -149.07    0.00    0.00  0.27 
1 1 1   15    5    2 o  1  127.37    1.70  141.55  -43.37  107.11  -40.96   15.43  139.04  0.96 
1 1 1   16    5    2 o  1  270.47    3.49  259.99  170.21  293.58  170.48   25.34  170.48  0.99 
1 1 1   17    5    2 o  1  199.17    2.82  154.36   10.46  245.50   10.25   49.67   10.25  0.98 
1 1 1   18    5    2 o  1  162.64    2.32  133.93 -104.27  187.41 -104.11   28.57 -104.11  0.98 
1 1 1   19    5    2 o  1  173.66    2.82  164.80   10.41  176.20   10.41    4.98   10.41  0.99 
1 1 1   20    5    2 o  1   25.44    2.42   52.75  171.44   11.56   -8.59   32.94   -8.59  0.84 
1 1 1   21    5    2 o  1   25.01    2.21   36.06   22.57    3.15   22.54   17.06 -157.46  0.81 
1 1 1   22    5    2 o  1   49.75    5.88   59.52   59.36   30.50   59.36   14.65 -120.64  0.91 
1 1 1   23    5    2 o  1   42.26    4.98   55.29   18.17   25.91   18.17   14.63 -161.83  0.96 
1 1 1   24    5    2 o  1   43.49    5.78   53.58   87.57   31.02   87.56   10.95  -92.44  0.97 
1 1 1   25    5    2 o  1   23.80    2.06   31.27 -128.97   15.31 -128.96    7.65   51.04  0.96 
1 1 1   26    5    2 o  1   30.04    1.76   32.40  169.94   26.65  169.95    2.47  -10.05  0.97 
1 1 1   27    5    2 o  1   22.28    2.25   24.71  -32.61   19.00  -32.62    2.53  147.38  0.97 
1 1 1   28    5    2 o  1   14.69    2.11   18.41  -75.67   10.20  -75.74    3.83  104.26  0.96 
1 1 1   29    5    2 o  1   44.83    4.35   46.52  -78.30   43.10  -78.30    1.34  101.70  0.99 
1 1 1   30    5    2 o  1   25.70    2.09   26.40  -96.08   25.17  -96.35    0.22   83.65  0.99 
1 1 1   31    5    2 o  1   10.67    2.35    7.78  131.43   11.63  131.65    1.94  131.65  0.91 
1 1 1    0    6    2 o  1  433.53    7.88  653.93    0.00  463.60   -0.00   30.07   -0.00  1.00 
1 1 1    1    6    2 o  1  471.77    6.00  477.67  169.63  430.12  173.08   37.96   -6.92  0.99 
1 1 1    2    6    2 o  1   49.55    0.80    4.54  106.21   18.98  -40.29   34.98  -40.29  0.32 
1 1 1    3    6    2 o  1  112.78    1.71  178.91 -120.89   82.93 -124.86   17.96 -124.86  0.58 
1 1 1    4    6    2 o  1  275.10    3.80  281.52  -72.98  217.12  -70.10   52.04  109.90  0.98 
1 1 1    5    6    2 o  1  204.54    2.84  470.07 -168.56   90.72 -162.32  107.49   17.68  0.97 
1 1 1    6    6    2 o  1  215.61    3.30  211.93  177.53  213.02  156.00    7.38  156.00  0.95 
1 1 1    7    6    2 o  1  294.46    3.89  375.63  -89.90  242.02  -88.85   46.55   91.15  0.98 
1 1 1    8    6    2 o  1  159.96    2.15  195.35   90.73  165.62   71.62   23.42   71.62  0.89 
1 1 1    9    6    2 f  0  416.05    6.10  481.82  166.31  486.98  170.08    0.00    0.00  0.99 
1 1 1   10    6    2 o  1  352.97    4.90  336.43 -114.42  351.38 -116.69    4.40 -116.69  0.98 
1 1 1   11    6    2 o  1  105.04    1.85  118.21  -23.59   55.78  -20.01   28.34  159.99  0.80 
1 1 1   12    6    2 o  1  162.56    2.31  115.67  -72.00  194.98  -66.49   50.64  -66.49  0.89 
1 1 1   13    6    2 o  1  363.08    4.96  424.13  -80.21  294.29  -79.77   66.30  100.23  0.99 
1 1 1   14    6    2 o  1  150.58    2.14  174.13  -57.47  127.50  -56.36   18.34  123.64  0.97 
1 1 1   15    6    2 o  1   69.74    1.10   74.02  118.42   53.00  118.39    6.32  -61.61  0.85 
1 1 1   16    6    2 o  1  127.65    1.71  161.91  101.64   97.26  102.46   26.95  -77.54  0.97 
1 1 1   17    6    2 o  1   88.38    1.38   77.76  -52.88   89.07  -53.44    7.51  -53.44  0.92 
1 1 1   18    6    2 o  1  175.17    2.50  141.40  140.88  205.10  140.82   33.48  140.82  0.98 
1 1 1   19    6    2 o  1  121.19    1.79   94.92   11.58  138.83   11.60   21.30   11.60  0.97 
1 1 1   20    6    2 o  1   24.78    2.03   38.77   87.12    1.98  -92.86   20.97  -92.86  0.77 
1 1 1   21    6    2 o  1   66.97   10.22   60.12  117.10   65.46  117.10    1.67  117.10  0.95 
1 1 1   22    6    2 o  1   61.42    1.30   76.87   46.78   39.70   46.78   18.70 -133.22  0.95 
1 1 1   23    6    2 o  1   81.25    1.31   74.40   93.65   86.41   93.66    6.16   93.66  0.99 
1 1 1   24    6    2 o  1  109.64    1.82  106.08  -26.08  113.76  -26.08    4.69  -26.08  0.99 
1 1 1   25    6    2 o  1   32.25    4.03   31.18  -54.19   32.28  -54.19    0.85  -54.19  0.97 
1 1 1   26    6    2 o  1   19.49    2.23   17.53  110.14   19.28  110.14    1.07  110.14  0.93 
1 1 1   27    6    2 o  1   28.39    1.79   32.98   99.36   23.35   99.35    4.43  -80.65  0.98 
1 1 1   28    6    2 o  1   12.59    2.25   12.30  -38.65   11.28  -38.64    0.33  141.36  0.92 
1 1 1   29    6    2 o  1   16.53    2.48   14.41  104.06   17.40  104.01    1.62  104.01  0.95 
1 1 1   30    6    2 o  1   16.22    2.25   16.71  -69.82   15.25  -69.97    0.42  110.03  0.97 
1 1 1   31    6    2 o  1   25.15    1.73   24.92  164.83   25.49  164.83    0.57  164.83  0.99 
1 1 1    0    7    2 o  1  413.13    7.55   59.70  -90.00  480.73  -90.00   67.60  -90.00  1.00 
1 1 1    1    7    2 o  1  316.93    4.69  302.10  163.46  287.06  155.31   24.22  -24.69  0.98 
1 1 1    2    7    2 o  1  153.86    2.30  191.19 -141.00  137.68  -80.44    2.31   99.56  0.91 
1 1 1    3    7    2 o  1  142.04    1.84  260.84   83.80   54.44   59.75   78.34 -120.25  0.93 
1 1 1    4    7    2 o  1  365.05    4.66  459.96 -170.81  287.81 -164.01   72.81   15.99  0.99 
1 1 1    5    7    2 o  1  211.91    2.74  191.43 -102.43  228.56 -109.87   28.13 -109.87  0.95 
1 1 1    6    7    2 o  1  249.48    3.32  274.17  137.84  235.89  142.15    5.60  -37.85  0.97 
1 1 1    7    7    2 o  1  497.31    6.52  627.15 -145.32  436.47 -141.37   57.24   38.63  0.99 
1 1 1    8    7    2 o  1  660.81    9.07  591.54  -70.41  657.26  -69.40    0.47  110.60  1.00 
1 1 1    9    7    2 o  1  417.92    6.45  176.15 -162.20  605.93 -160.01  197.76 -160.01  0.98 
1 1 1   10    7    2 o  1  375.93    5.20  380.86  117.24  365.37  109.84    5.07  -70.16  0.99 
1 1 1   11    7    2 o  1  208.08    2.92  183.86  -49.17  201.53  -49.86    3.72  -49.86  0.95 
1 1 1   12    7    2 o  1   99.98    1.50  101.56   44.24   68.84   47.83   15.35 -132.17  0.84 
1 1 1   13    7    2 o  1  145.57    2.74   90.60   48.87  181.98   54.75   46.83   54.75  0.93 
1 1 1   14    7    2 o  1  246.62    3.17  276.84   40.59  222.89   41.66   20.96 -138.34  0.99 
1 1 1   15    7    2 o  1  146.47    1.94  137.99  -35.33  157.02  -38.52   15.32  -38.52  0.97 
1 1 1   16    7    2 o  1   43.62    3.54   55.24 -173.22   13.95 -175.81   17.82    4.19  0.73 
1 1 1   17    7    2 o  1  147.90    1.96  159.34  123.35  137.26  124.10    7.38  -55.90  0.98 
1 1 1   18    7    2 o  1  137.09    2.15  119.96   48.95  147.25   48.99   14.27   48.99  0.97 
1 1 1   19    7    2 o  1  176.68    2.51  155.93 -115.45  190.87 -115.46   16.00 -115.46  0.99 
1 1 1   20    7    2 o  1  149.90    2.18  105.65 -147.16  187.00 -147.17   38.93 -147.17  0.99 
1 1 1   21    7    2 o  1  132.97    2.20  116.19   87.90  143.78   87.89   11.96   87.89  0.99 
1 1 1   22    7    2 o  1   92.68    1.52   72.03  -68.29  107.92  -68.29   17.86  -68.29  0.97 
1 1 1   23    7    2 o  1   65.34    1.34   70.56  -95.42   58.76  -95.43    5.66   84.57  0.99 
1 1 1   24    7    2 o  1   21.19    1.98    8.57 -164.82   18.17 -164.82    4.89 -164.82  0.63 
1 1 1   25    7    2 o  1   58.01    1.19   55.18  -86.65   61.12  -86.65    3.61  -86.65  0.99 
1 1 1   26    7    2 o  1   12.03    2.17   12.52  -92.14    8.97  -92.14    1.63   87.86  0.88 
1 1 1   27    7    2 o  1   53.72    1.24   50.67   69.28   57.41   69.27    4.04   69.27  0.99 
1 1 1   28    7    2 o  1   34.94    2.65   33.40   37.53   36.69   37.53    2.12   37.53  0.99 
1 1 1   29    7    2 o  1   21.35    2.18   22.87  144.79   19.59  144.78    1.38  -35.22  0.98 
1 1 1   30    7    2 o  1   29.01    1.85   28.88   97.48   29.35   97.26    0.60   97.26  0.99 
1 1 1   31    7    2 f  0   31.99    2.03   28.93  -43.01   28.17  -43.01    0.00    0.00  0.99 
1 1 1    0    8    2 o  1   17.99    2.48   58.69    0.00   11.69    0.00   12.24    0.00  0.03 
1 1 1    1    8    2 o  1  255.24    3.55  414.62  -66.81  276.84  -66.40   30.53  -66.40  0.97 
1 1 1    2    8    2 o  1  461.55    6.37  590.53   47.87  426.49   52.94   31.12 -127.06  0.99 
1 1 1    3    8    2 o  1  111.10    1.47  147.84  -25.51   80.23  -42.75    8.13  137.25  0.80 
1 1 1    4    8    2 o  1  250.93    3.23  179.72   79.00  294.82   83.85   54.46   83.85  0.96 
1 1 1    5    8    2 o  1  171.16    2.22  204.42 -115.66  144.51  -93.65   15.16   86.35  0.93 
1 1 1    6    8    2 o  1  336.72    4.68  224.75  -46.12  382.69  -40.16   53.15  -40.16  0.98 
1 1 1    7    8    2 o  1  399.37    6.24  413.73  176.39  370.95  179.22   23.62   -0.78  0.99 
1 1 1    8    8    2 o  1  303.53    4.64  195.69  -27.35  354.33  -26.31   59.45  -26.31  0.97 
1 1 1    9    8    2 o  1  371.58    5.62  386.08 -147.97  340.77 -148.08   25.58   31.92  0.99 
1 1 1   10    8    2 o  1  205.17    3.14  249.59 -107.61  155.36 -116.49   40.98   63.51  0.96 
1 1 1   11    8    2 o  1  181.52    2.91  146.94 -154.85  181.53 -149.49   11.24 -149.49  0.94 
1 1 1   12    8    2 o  1   41.80    8.85   74.84  173.03   25.01   -2.99   44.82   -2.99  0.47 
1 1 1   13    8    2 o  1  150.99    1.98  148.77  -42.06  141.65  -43.97    3.76  136.03  0.96 
1 1 1   14    8    2 o  1   96.01    1.71  116.08   13.25   63.97   11.77   25.99 -168.23  0.94 
1 1 1   15    8    2 o  1  233.31    3.25  243.69 -134.23  231.84 -134.16    1.00 -134.16  0.99 
1 1 1   16    8    2 f  0   69.11    1.19   71.68  170.86   70.06  172.79    0.00    0.00  0.90 
1 1 1   17    8    2 o  1  166.88    2.36  172.70   68.53  162.38   68.80    1.48 -111.20  0.98 
1 1 1   18    8    2 o  1  135.29    1.84  119.18   69.09  143.38   69.06   12.14   69.06  0.97 
1 1 1   19    8    2 o  1   83.74    1.45  100.41   -3.50   60.34   -3.49   21.30  176.51  0.97 
1 1 1   20    8    2 o  1  104.90    1.90  108.95   84.09   93.65   84.09    9.53  -95.91  0.98 
1 1 1   21    8    2 o  1  103.88    1.73   78.72  121.19  122.94  121.19   21.21  121.19  0.98 
1 1 1   22    8    2 o  1   41.18    8.66   35.84  -26.32   35.81  -26.31    0.05  153.69  0.87 
1 1 1   23    8    2 o  1   57.46    1.28   64.35 -141.73   49.16 -141.73    7.32   38.27  0.98 
1 1 1   24    8    2 o  1   30.34    1.91   27.44  160.85   30.21  160.86    1.74  160.86  0.94 
1 1 1   25    8    2 o  1   30.56    3.64   26.08  137.06   32.19  137.06    3.42  137.06  0.94 
1 1 1   26    8    2 o  1   11.39    2.04   12.33 -111.91    8.35 -111.92    1.82   68.08  0.89 
1 1 1   27    8    2 f  0   19.83    2.37   17.06  -41.92   16.47  -41.92    0.00    0.00  0.95 
1 1 1   28    8    2 f  0   38.18    2.58   43.14 -147.40   41.95 -147.40    0.00    0.00  0.99 
1 1 1   29    8    2 o  1    9.27    2.37    5.21  -25.13    9.87  -25.12    2.39  -25.12  0.81 
1 1 1   30    8    2 o  1   11.73    2.05   12.48   66.63   10.14   66.47    1.03 -113.53  0.95 
1 1 1    0    9    2 o  1  160.69    2.96  391.68   90.00  124.12   90.00   36.49  -90.00  1.00 
1 1 1    1    9    2 o  1  142.54    1.86   62.30  176.58  149.88  176.96   33.43  176.96  0.82 
1 1 1    2    9    2 o  1  188.63    2.63  238.34  151.44  143.02  162.01   36.49  -17.99  0.95 
1 1 1    3    9    2 o  1  433.88    6.01  396.36 -102.19  434.95 -106.44    5.68 -106.44  0.99 
1 1 1    4    9    2 o  1   89.35    1.32  233.59   -9.80    9.19  152.48   85.31  152.48  0.85 
1 1 1    5    9    2 o  1  220.02    3.68  221.70  148.14  178.92  150.55   32.94  -29.45  0.96 
1 1 1    6    9    2 o  1  397.83    6.54  482.54 -124.94  354.16 -128.53   39.04   51.47  0.99 
1 1 1    7    9    2 o  1  110.20    1.84  163.34  -78.87   80.84  -57.53    0.30  -57.53  0.73 
1 1 1    8    9    2 f  0  647.87    9.95  733.53 -169.86  723.96 -169.51    0.00    0.00  1.00 
1 1 1    9    9    2 o  1  473.80    7.15  443.73   31.09  450.43   31.38   19.14 -148.62  0.99 
1 1 1   10    9    2 o  1  107.15    2.97   83.76  -56.36   72.75  -28.16    8.48  151.84  0.76 
1 1 1   11    9    2 o  1  572.37    7.46  568.31 -172.67  586.92 -172.25   17.29 -172.25  1.00 
1 1 1   12    9    2 o  1  173.67    2.45  153.12  -35.99  188.28  -36.87   21.61  -36.87  0.96 
1 1 1   13    9    2 o  1  340.63    4.36  341.00  -86.29  349.88  -86.11   11.61  -86.11  0.99 
1 1 1   14    9    2 o  1  248.13    3.47  203.36   99.58  295.23  100.25   50.37  100.25  0.99 
1 1 1   15    9    2 o  1  104.25    1.67   93.05  110.85  107.39  108.33    9.22  108.33  0.94 
1 1 1   16    9    2 o  1  166.73    2.18  189.50   29.83  147.20   30.19   16.84 -149.81  0.98 
1 1 1   17    9    2 o  1  135.94    1.82  126.44 -148.41  141.25 -148.18    9.36 -148.18  0.97 
1 1 1   18    9    2 o  1  321.92    4.16  296.71 -152.18  342.09 -152.18   21.60 -152.18  1.00 
1 1 1   19    9    2 o  1  121.16    2.00  145.89 -169.80   89.61 -169.81   30.23   10.19  0.99 
1 1 1   20    9    2 o  1   83.92    1.48   72.79  -86.69   88.05  -86.69    6.40  -86.69  0.97 
1 1 1   21    9    2 o  1  105.91    2.07   71.27  -21.18  133.64  -21.18   30.73  -21.18  0.97 
1 1 1   22    9    2 o  1   56.71    1.25   68.52  178.68   42.09  178.68   13.24   -1.32  0.98 
1 1 1   23    9    2 o  1   52.89    1.21   61.94   79.59   42.39   79.60    9.47 -100.40  0.98 
1 1 1   24    9    2 o  1   34.52    5.26   34.88   45.39   31.98   45.38    1.00 -134.62  0.96 
1 1 1   25    9    2 o  1   39.67    4.37   37.15 -110.13   40.12 -110.11    2.10 -110.11  0.96 
1 1 1   26    9    2 f  0   42.39    4.08   44.88   86.04   43.41   86.04    0.00    0.00  0.99 
1 1 1   27    9    2 o  1   16.80    2.17   18.41  -65.67   14.18  -65.08    1.78  114.92  0.95 
1 1 1   28    9    2 o  1   10.93    1.96   15.09    7.46    5.67    7.47    4.54 -172.53  0.93 
1 1 1   29    9    2 o  1   10.43    2.17    8.68 -118.88   10.74 -118.71    1.16 -118.71  0.92 
1 1 1   30    9    2 o  1   13.52    2.23   12.73 -103.77   13.33 -104.41    0.34 -104.41  0.96 
1 1 1    0   10    2 o  1  154.63    2.86  318.11 -180.00   79.35 -180.00   75.26    0.00  1.00 
1 1 1    1   10    2 o  1  327.70    4.20  373.10  -77.26  306.21  -86.98   15.70   93.02  0.98 
1 1 1    2   10    2 o  1  230.34    2.97  218.97 -137.92  231.46 -127.92   10.55 -127.92  0.96 
1 1 1    3   10    2 o  1  422.10    5.38  427.98 -137.44  380.04 -132.96   37.74   47.04  0.99 
1 1 1    4   10    2 f  0  240.94    4.00  341.33 -168.91  274.70 -171.67    0.00    0.00  0.97 
1 1 1    5   10    2 o  1  186.65    2.60  327.31  -61.30   95.76  -63.45   83.19  116.55  0.96 
1 1 1    6   10    2 o  1  258.86    3.33  322.02  -14.44  186.07  -19.73   66.47  160.27  0.98 
1 1 1    7   10    2 f  0  491.12    6.33  382.35   43.96  370.74   36.51    0.00    0.00  0.99 
1 1 1    8   10    2 o  1  205.60    2.67  173.13   77.23  230.05   78.90   38.15   78.90  0.93 
1 1 1    9   10    2 o  1  446.10    5.93  348.23 -110.18  539.85 -109.22   99.86 -109.22  0.99 
1 1 1   10   10    2 o  1  241.13    3.23  197.31   48.94  273.88   50.93   41.87   50.93  0.96 
1 1 1   11   10    2 o  1  110.64    1.94   91.90 -136.99   99.57 -127.46    3.30 -127.46  0.87 
1 1 1   12   10    2 o  1  316.63    4.42  257.73   -0.23  375.94   -0.25   62.68   -0.25  0.99 
1 1 1   13   10    2 f  0  183.08    2.76  173.54 -139.65  177.43 -140.28    0.00    0.00  0.98 
1 1 1   14   10    2 o  1  111.50    1.86  101.18 -161.77  112.02 -161.94    6.60 -161.94  0.95 
1 1 1   15   10    2 o  1  159.62    2.26  161.06  -95.82  160.07  -94.72    3.66  -94.72  0.98 
1 1 1   16   10    2 o  1  132.52    1.78  107.92 -135.69  151.13 -135.68   23.37 -135.68  0.96 
1 1 1   17   10    2 o  1   35.86    5.64   19.04 -125.12    4.23 -123.90    7.10   56.10  0.32 
1 1 1   18   10    2 o  1   43.35    8.15   52.54  -37.26   18.18  -37.28   17.59  142.72  0.83 
1 1 1   19   10    2 o  1   53.88    6.19   73.07   53.16   26.52   53.17   24.44 -126.83  0.95 
1 1 1   20   10    2 o  1  113.59    1.72   78.03 -177.42  142.90 -177.42   31.12 -177.42  0.98 
1 1 1   21   10    2 o  1  122.81    2.27  100.55  -84.91  139.83  -84.90   19.48  -84.90  0.98 
1 1 1   22   10    2 o  1   13.24    2.34   27.95   66.69    8.40 -113.33   18.14 -113.33  0.74 
1 1 1   23   10    2 o  1   55.20    5.56   56.96 -145.90   51.32 -145.90    2.48   34.10  0.97 
1 1 1   24   10    2 o  1   91.62    1.74   92.75 -127.32   91.93 -127.32    0.60 -127.32  1.00 
1 1 1   25   10    2 o  1   43.07    4.76   45.16  111.11   40.16  111.10    1.88  -68.90  0.98 
1 1 1   26   10    2 o  1   63.48    5.08   67.19   99.43   60.92   99.43    2.17  -80.57  0.99 
1 1 1   27   10    2 o  1   21.62    2.04   25.44   75.72   17.61   75.58    3.50 -104.42  0.98 
1 1 1   28   10    2 o  1   33.30    1.93   39.94   20.10   26.73   20.04    6.29 -159.96  0.99 
1 1 1   29   10    2 o  1   14.74    2.30   15.28 -145.66   13.70 -145.63    0.56   34.37  0.97 
1 1 1   30   10    2 o  1   13.59    2.19   15.18   82.13   11.46   82.54    1.66  -97.46  0.97 
1 1 1    0   11    2 o  1  259.28    4.74  308.33  -90.00  240.16  -90.00   19.12   90.00  1.00 
1 1 1    1   11    2 o  1  451.67    6.22  489.68  116.90  424.60  111.61   22.85  -68.39  0.99 
1 1 1    2   11    2 o  1  345.67    5.07  435.75  -13.67  241.98  -12.85   99.18  167.15  0.99 
1 1 1    3   11    2 o  1  589.51    7.53  581.67  127.28  637.59  129.58   51.83  129.58  0.99 
1 1 1    4   11    2 o  1  572.76    7.26  622.28 -149.81  528.06 -141.61   41.41   38.39  0.99 
1 1 1    5   11    2 o  1  382.04    5.27  496.76  175.79  282.78  177.51   94.99   -2.49  0.99 
1 1 1    6   11    2 o  1  416.73    5.38  298.29 -142.68  556.67 -157.12  147.75 -157.12  0.98 
1 1 1    7   11    2 o  1  335.13    4.67  329.88  -70.57  355.59  -70.96   27.29  -70.96  0.98 
1 1 1    8   11    2 o  1   92.35    1.86   79.29 -126.15   41.38 -117.92   21.80   62.08  0.68 
1 1 1    9   11    2 o  1  167.97    2.86  131.02 -173.56  166.93 -167.80   12.52 -167.80  0.92 
1 1 1   10   11    2 o  1  219.55    3.07  235.26  128.16  205.00  131.99    8.09  -48.01  0.97 
1 1 1   11   11    2 o  1  289.05    4.02  295.61   50.97  281.14   49.18    4.58 -130.82  0.99 
1 1 1   12   11    2 o  1   57.31    7.63  108.84 -107.59   10.61   73.11   60.03   73.11  0.86 
1 1 1   13   11    2 o  1   49.31    2.17   39.64  -23.79   19.97  -23.81    7.50  156.19  0.56 
1 1 1   14   11    2 o  1  137.18    2.35  171.73  -53.92  103.71  -53.40   30.13  126.60  0.98 
1 1 1   15   11    2 o  1  131.74    1.90  152.56 -104.70  114.44 -104.13   13.89   75.87  0.97 
1 1 1   16   11    2 o  1  264.04    3.69  255.11 -177.91  279.52 -178.03   17.53 -178.03  0.99 
1 1 1   17   11    2 f  0  127.75    2.26  101.78   70.09  101.64   70.03    0.00    0.00  0.96 
1 1 1   18   11    2 o  1   78.58    1.44  129.65   68.01   20.91   68.02   55.93 -111.98  0.98 
1 1 1   19   11    2 o  1   93.73    1.50   93.95  -12.18   86.21  -12.18    5.48  167.82  0.98 
1 1 1   20   11    2 o  1   37.40    4.34   42.83  -49.45   23.23  -49.45   10.41  130.55  0.90 
1 1 1   21   11    2 o  1   97.80    1.80   80.21  156.47  110.69  156.48   15.15  156.48  0.98 
1 1 1   22   11    2 f  0   67.86    1.46   77.97  126.94   77.45  126.95    0.00    0.00  0.99 
1 1 1   23   11    2 o  1   59.60    6.82   59.93 -124.90   57.75 -124.91    0.52   55.09  0.98 
1 1 1   24   11    2 o  1   12.80    3.43    3.80   42.95    6.74   42.94    1.51   42.94  0.41 
1 1 1   25   11    2 o  1   39.99    4.16   40.66   75.74   38.90   75.74    0.44 -104.26  0.98 
1 1 1   26   11    2 o  1   21.87    2.19   32.52  100.57   10.70  100.57   10.53  -79.43  0.97 
1 1 1   27   11    2 o  1   11.55    2.18   11.66 -166.41    9.73 -166.41    0.79   13.59  0.91 
1 1 1   28   11    2 o  1   10.37    2.32    8.34   96.47    9.67   96.45    0.73   96.45  0.86 
1 1 1   29   11    2 o  1   15.33    2.25   16.98   69.05   13.14   69.08    1.68 -110.92  0.97 
1 1 1   30   11    2 o  1   33.51    3.51   34.34  -77.69   32.71  -77.68    0.48  102.32  0.99 
1 1 1    0   12    2 o  1  233.07    6.09  287.87 -180.00  241.54 -180.00    8.47 -180.00  1.00 
1 1 1    1   12    2 o  1  492.33    7.68  496.20 -147.78  478.75 -138.90    9.53   41.10  0.99 
1 1 1    2   12    2 o  1  939.86   11.70 1016.37   -4.41  871.34   -1.19   66.48  178.81  1.00 
1 1 1    3   12    2 o  1  377.20    4.84  356.48  -18.55  403.40  -18.70   32.15  -18.70  0.98 
1 1 1    4   12    2 o  1  860.92   11.75  834.28  -62.22  896.44  -60.31   38.04  -60.31  1.00 
1 1 1    5   12    2 o  1  176.13    2.30  213.89  155.95  128.03  172.41   37.90   -7.59  0.94 
1 1 1    6   12    2 o  1  504.47    6.50  406.30   56.13  610.42   55.24  111.25   55.24  0.99 
1 1 1    7   12    2 o  1  464.60    6.44  402.28  -74.06  502.90  -72.15   43.28  -72.15  0.99 
1 1 1    8   12    2 f  0  535.22    6.82  598.79  -86.68  559.40  -89.99    0.00    0.00  0.99 
1 1 1    9   12    2 o  1  337.35    4.73  224.44 -112.09  440.03 -113.95  109.64 -113.95  0.98 
1 1 1   10   12    2 o  1  444.47    6.63  369.63  109.37  518.26  109.99   76.87  109.99  0.99 
1 1 1   11   12    2 f  0  357.75    4.94  366.27  101.76  349.49  100.08    0.00    0.00  0.99 
1 1 1   12   12    2 o  1  150.34    2.32  119.17   46.69  177.88   46.02   33.98   46.02  0.96 
1 1 1   13   12    2 o  1  116.27    1.96  105.59 -127.98  120.77 -127.59   10.50 -127.59  0.95 
1 1 1   14   12    2 o  1   87.44    1.57  101.72   24.20   68.44   24.11   13.72 -155.89  0.94 
1 1 1   15   12    2 o  1  150.37   17.41  163.28  -91.74  135.61  -91.72   10.65   88.28  0.97 
1 1 1   16   12    2 o  1  129.01    2.03  150.03 -163.28  104.40 -163.32   21.27   16.68  0.97 
1 1 1   17   12    2 f  0  143.13    2.07  130.16    2.25  131.45    2.27    0.00    0.00  0.98 
1 1 1   18   12    2 o  1   62.23    1.30   54.49  -12.68   61.17  -12.67    2.54  -12.67  0.94 
1 1 1   19   12    2 o  1  192.87    2.72  169.61  -15.71  208.42  -15.70   16.53  -15.70  0.99 
1 1 1   20   12    2 o  1  130.32    2.38  103.47 -174.18  151.70 -174.19   23.35 -174.19  0.98 
1 1 1   21   12    2 o  1   98.21    1.78   99.06 -108.90   95.01 -108.90    2.11   71.10  0.99 
1 1 1   22   12    2 o  1   73.91    4.97   79.14   82.09   67.51   82.08    5.46  -97.92  0.99 
1 1 1   23   12    2 o  1   48.19    3.23   49.44   69.85   46.17   69.84    0.97 -110.16  0.98 
1 1 1   24   12    2 o  1   49.21    2.38   61.02  110.25   37.75  110.25   10.77  -69.75  0.99 
1 1 1   25   12    2 o  1   56.83    3.96   57.78  -43.99   56.73  -43.99    0.25  -43.99  0.99 
1 1 1   26   12    2 o  1   42.16    4.67   43.34 -111.97   41.00 -111.92    0.53   68.08  0.99 
1 1 1   27   12    2 o  1   20.20    1.98   26.85 -120.62   13.50 -120.62    6.30   59.38  0.98 
1 1 1   28   12    2 o  1   12.62    2.13   13.78   32.86   10.53   32.83    1.46 -147.17  0.95 
1 1 1   29   12    2 o  1   26.39    1.75   27.86   30.59   25.08   30.53    1.05 -149.47  0.99 
1 1 1   30   12    2 o  1   10.29    2.24    8.91   19.40   10.28   19.39    0.80   19.39  0.92 
1 1 1    0   13    2 o  1  548.10    9.85  514.57   90.00  478.81   90.00   69.28  -90.00  1.00 
1 1 1    1   13    2 o  1  410.71    5.68  396.57   78.62  444.22   88.35   39.05   88.35  0.99 
1 1 1    2   13    2 o  1  485.95    6.71  460.66 -127.72  489.40 -130.36    7.74 -130.36  0.99 
1 1 1    3   13    2 o  1  308.12    4.27  360.35  -55.01  241.19  -62.49   61.33  117.51  0.98 
1 1 1    4   13    2 o  1  432.66    6.01  356.21  -19.16  504.75  -22.02   77.97  -22.02  0.99 
1 1 1    5   13    2 o  1  389.95    5.38  443.74    1.37  319.99   -0.72   65.39  179.28  0.99 
1 1 1    6   13    2 o  1  375.13    4.80  461.91  -74.39  322.60  -78.64   47.58  101.36  0.99 
1 1 1    7   13    2 o  1  196.06    2.55  256.63   84.52  162.20   85.10   24.70  -94.90  0.95 
1 1 1    8   13    2 o  1   81.22    1.75   72.73  -19.03   39.52  -13.86   12.70  166.14  0.64 
1 1 1    9   13    2 o  1  287.76    3.97  323.35  -36.86  253.87  -38.55   30.11  141.45  0.99 
1 1 1   10   13    2 o  1  304.01    4.05  271.03 -133.57  332.79 -133.67   31.93 -133.67  0.99 
1 1 1   11   13    2 o  1  207.72    2.78  216.79   52.10  197.43   53.94    6.80 -126.06  0.98 
1 1 1   12   13    2 o  1  249.85    3.49  233.50   -8.55  269.88   -7.31   22.81   -7.31  0.99 
1 1 1   13   13    2 f  0   57.89    1.15   66.51  -54.50   64.02  -51.35    0.00    0.00  0.84 
1 1 1   14   13    2 o  1  124.12    1.82  111.39  -45.27  132.18  -44.90   12.63  -44.90  0.96 
1 1 1   15   13    2 o  1  148.62    2.14  126.66   49.44  167.94   49.53   23.46   49.53  0.97 
1 1 1   16   13    2 o  1  266.35    3.46  224.18    8.62  305.49    8.63   41.30    8.63  0.99 
1 1 1   17   13    2 o  1  167.78    2.20  162.71 -127.63  166.28 -127.63    0.13 -127.63  0.99 
1 1 1   18   13    2 o  1  104.33    1.62  107.29  147.09   94.27  147.08    8.27  -32.92  0.98 
1 1 1   19   13    2 o  1   91.32    1.83   79.23 -178.61   97.42 -178.61    7.79 -178.61  0.98 
1 1 1   20   13    2 o  1   49.28    6.36   54.10 -176.01   34.28 -176.03   10.00    3.97  0.90 
1 1 1   21   13    2 o  1   99.99    8.56   99.00   24.09   98.86   24.10    0.06   24.10  0.99 
1 1 1   22   13    2 o  1   78.52    1.66   64.98   13.81   90.80   13.81   13.28   13.81  0.99 
1 1 1   23   13    2 o  1   59.44    4.57   60.64   39.88   58.28   39.89    0.47 -140.11  0.99 
1 1 1   24   13    2 o  1   60.90    6.51   62.61 -127.90   59.01 -127.91    0.85   52.09  0.98 
1 1 1   25   13    2 o  1   66.56    2.71   71.58 -126.25   63.47 -126.26    2.90   53.74  1.00 
1 1 1   26   13    2 o  1   39.44    4.59   40.03  -59.36   39.17  -59.47    0.33  -59.47  0.98 
1 1 1   27   13    2 o  1   44.02    3.67   47.72 -141.36   40.80 -141.36    2.89   38.64  0.99 
1 1 1   28   13    2 o  1   26.00    1.82   27.17 -112.84   25.13 -112.82    0.63   67.18  0.99 
1 1 1   29   13    2 o  1   21.23    1.93   22.38  -22.83   20.07  -22.54    0.89  157.46  0.99 
1 1 1    0   14    2 o  1   50.87    1.74  159.72    0.00   57.40  180.00   90.57  180.00  0.65 
1 1 1    1   14    2 o  1  145.96    2.11   76.32   96.66  149.33   89.70   27.12   89.70  0.84 
1 1 1    2   14    2 o  1  448.48    5.76  323.62 -121.51  502.57 -123.38   59.44 -123.38  0.99 
1 1 1    3   14    2 o  1  183.77    2.60  223.49 -130.91  113.77 -138.69   61.15   41.31  0.95 
1 1 1    4   14    2 o  1  312.05    4.64  294.50  -13.47  342.98  -12.42   38.75  -12.42  0.97 
1 1 1    5   14    2 o  1  457.33    6.33  442.88  152.28  463.18  151.64   10.57  151.64  0.99 
1 1 1    6   14    2 o  1  318.34    4.45  261.38   98.68  389.08  101.87   78.66  101.87  0.98 
1 1 1    7   14    2 o  1  279.72    5.08  259.87  -88.47  279.35  -91.94    5.35  -91.94  0.98 
1 1 1    8   14    2 o  1  132.72    2.32  120.10   14.66  126.29   20.55    4.03   20.55  0.92 
1 1 1    9   14    2 o  1  316.18    5.04  279.01 -103.74  356.48 -103.54   43.51 -103.54  0.99 
1 1 1   10   14    2 o  1   46.45    7.21   57.68   -7.09    2.95  -19.66   26.80  160.34  0.64 
1 1 1   11   14    2 o  1  166.83    2.38  181.91  -83.10  153.08  -82.61    9.97   97.39  0.98 
1 1 1   12   14    2 o  1   44.73   13.11   38.56  -27.19   11.41  -29.70   11.44  150.30  0.51 
1 1 1   13   14    2 o  1  146.63    2.51  165.87   37.63  129.20   39.00   14.39 -141.00  0.98 
1 1 1   14   14    2 o  1  152.68    2.62  147.47   -2.80  156.27   -2.56    7.08   -2.56  0.98 
1 1 1   15   14    2 o  1   88.95    1.72   73.85  169.51   91.81  169.56    9.89  169.56  0.92 
1 1 1   16   14    2 o  1   77.97    1.48   99.43 -171.96   47.50 -171.99   26.42    8.01  0.95 
1 1 1   17   14    2 o  1  117.20    1.75  120.87   -1.25  106.93   -1.23    8.68  178.77  0.99 
1 1 1   18   14    2 o  1   46.47    5.41   41.67   40.26   40.33   40.26    1.39 -139.74  0.90 
1 1 1   19   14    2 o  1  133.48    1.98  127.92    1.55  133.57    1.55    1.46    1.55  0.99 
1 1 1   20   14    2 o  1   51.58    1.69   55.39   14.21   42.00   14.21    6.75 -165.79  0.95 
1 1 1   21   14    2 o  1  122.40    1.98   83.48  108.99  160.45  108.98   38.80  108.98  0.99 
1 1 1   22   14    2 o  1   42.48    5.56   42.72  -77.03   39.73  -77.03    1.07  102.97  0.96 
1 1 1   23   14    2 f  0   42.76    4.05   45.94  -69.56   45.00  -69.57    0.00    0.00  0.99 
1 1 1   24   14    2 o  1   16.88    2.93   12.32 -122.53   17.30 -122.55    2.63 -122.55  0.87 
1 1 1   25   14    2 o  1   69.13    4.78   72.85 -104.33   66.49 -104.34    2.25   75.66  0.99 
1 1 1   26   14    2 o  1   43.68    3.21   45.60   87.12   42.50   87.12    0.85  -92.88  0.99 
1 1 1   27   14    2 o  1   14.74    2.39   14.56  175.33   13.38  175.35    0.49   -4.65  0.94 
1 1 1   28   14    2 o  1   12.31    2.24   11.04  -25.66   12.52  -25.69    0.90  -25.69  0.94 
1 1 1   29   14    2 o  1   18.34    3.18   13.51 -117.79   21.72 -118.12    4.10 -118.12  0.96 
1 1 1    0   15    2 o  1  594.87   10.76  626.75  -90.00  609.43  -90.00   14.56  -90.00  1.00 
1 1 1    1   15    2 o  1  211.57    2.76  139.03  170.37  258.74  158.09   63.36  158.09  0.92 
1 1 1    2   15    2 o  1  144.39    1.93  178.31 -126.34   87.68 -129.04   44.55   50.96  0.92 
1 1 1    3   15    2 o  1  339.15    4.37  328.66  176.07  305.20  171.42   28.30   -8.58  0.98 
1 1 1    4   15    2 o  1  343.64    4.41  340.35  143.51  330.71  146.40    7.51  -33.60  0.98 
1 1 1    5   15    2 o  1  536.44    7.82  509.58 -165.41  556.80 -166.22   23.66 -166.22  0.99 
1 1 1    6   15    2 o  1  402.82    5.51  428.58   68.55  366.81   67.91   32.72 -112.09  0.99 
1 1 1    7   15    2 o  1   97.60    1.53  145.60  134.70   50.83  133.89   37.34  -46.11  0.90 
1 1 1    8   15    2 o  1  148.75    2.13  250.54  -65.94   40.31  -67.09  105.02  112.91  0.98 
1 1 1    9   15    2 o  1   88.33    1.44   72.47   49.66   80.50   54.20    3.20   54.20  0.88 
1 1 1   10   15    2 o  1  123.55    2.20  109.94 -114.61  128.10 -110.69   10.95 -110.69  0.95 
1 1 1   11   15    2 o  1   95.76    1.61  133.10  -84.54   60.47  -83.93   30.42   96.07  0.95 
1 1 1   12   15    2 o  1   41.18    5.41   89.26  133.48   13.62  -46.08   47.81  -46.08  0.83 
1 1 1   13   15    2 o  1   48.80    3.84   33.86 -172.54   28.05 -170.35    0.79    9.65  0.59 
1 1 1   14   15    2 o  1  229.47    3.23  220.24  -92.18  240.77  -92.17   13.63  -92.17  0.99 
1 1 1   15   15    2 o  1  135.37    2.64  112.86  -21.48  149.44  -21.53   18.36  -21.53  0.97 
1 1 1   16   15    2 o  1  137.57    2.26  143.88 -107.05  124.66 -107.04   11.14   72.96  0.99 
1 1 1   17   15    2 o  1   73.11    1.27   69.80   -8.83   68.60   -8.84    1.74  171.16  0.96 
1 1 1   18   15    2 o  1   36.06    3.37   34.21  -39.36   27.79  -39.34    3.79  140.66  0.88 
1 1 1   19   15    2 o  1   88.90    1.62   83.89   -9.33   87.58   -9.33    1.65   -9.33  0.97 
1 1 1   20   15    2 o  1   59.11    1.34   59.10  -66.52   56.13  -66.51    1.47  113.49  0.97 
1 1 1   21   15    2 o  1   44.15    2.80   37.97 -122.45   47.16 -122.45    4.79 -122.45  0.96 
1 1 1   22   15    2 o  1   34.94    6.00   31.09   29.65   35.63   29.65    2.68   29.65  0.94 
1 1 1   23   15    2 o  1   35.40    3.38   38.23  -29.54   31.13  -29.54    2.98  150.46  0.96 
1 1 1   24   15    2 o  1   57.46    1.30   56.06  101.21   59.95  101.21    2.71  101.21  1.00 
1 1 1   25   15    2 o  1   25.75    2.28   19.30 -132.85   30.78 -132.91    6.03 -132.91  0.96 
1 1 1   26   15    2 o  1   29.18    1.93   30.36 -160.11   28.17 -160.11    0.67   19.89  0.99 
1 1 1   27   15    2 o  1   19.31    2.27   18.78 -165.69   19.23 -165.65    0.43 -165.65  0.97 
1 1 1   28   15    2 o  1    9.00    2.28    4.30  -63.81    8.70  -61.17    2.28  -61.17  0.71 
1 1 1   29   15    2 o  1   16.65    2.74   13.32 -151.20   19.03 -151.35    3.02 -151.35  0.96 
1 1 1    0   16    2 o  1  812.87   14.86  650.74 -180.00  978.60 -180.00  165.73 -180.00  1.00 
1 1 1    1   16    2 o  1  500.73    6.41  477.75  -26.44  527.16  -25.91   30.25  -25.91  0.99 
1 1 1    2   16    2 o  1  401.45    5.62  229.26  -12.73  546.32  -12.23  151.96  -12.23  0.98 
1 1 1    3   16    2 o  1  465.50    6.93  372.97 -178.49  546.58  179.99   85.35  179.99  0.99 
1 1 1    4   16    2 o  1  251.61    3.23  289.43 -149.81  217.23 -145.29   29.16   34.71  0.98 
1 1 1    5   16    2 o  1  121.99    1.67  109.84 -149.43  113.52 -135.84    3.78 -135.84  0.90 
1 1 1    6   16    2 o  1  185.68    2.44  185.41  137.28  172.47  135.78    7.86  -44.22  0.97 
1 1 1    7   16    2 o  1  327.66    4.21  307.89   14.80  355.66   15.25   30.84   15.25  0.99 
1 1 1    8   16    2 o  1   33.10    2.10   94.76  -23.49   39.95  161.42   62.37  161.42  0.68 
1 1 1    9   16    2 o  1  166.24    2.86  158.85  -25.31  176.18  -23.28   14.50  -23.28  0.97 
1 1 1   10   16    2 o  1  160.43    2.77  103.32  -64.13  206.21  -66.44   51.56  -66.44  0.96 
1 1 1   11   16    2 o  1  114.91    1.76   80.78   50.62  138.66   52.03   30.54   52.03  0.94 
1 1 1   12   16    2 o  1  168.58    2.31  153.59  -52.44  183.66  -52.99   18.38  -52.99  0.98 
1 1 1   13   16    2 o  1  137.94    1.93  130.00  154.14  143.78  154.04    9.88  154.04  0.97 
1 1 1   14   16    2 o  1   12.77    2.59   31.19  176.56   25.32   -2.87   27.84   -2.87  0.20 
1 1 1   15   16    2 o  1   29.60    1.95   40.03 -173.43    2.29    6.62   21.42    6.62  0.65 
1 1 1   16   16    2 f  0   27.86    2.13   28.01  -74.32   28.83  -74.32    0.00    0.00  0.70 
1 1 1   17   16    2 f  0  157.19    2.55  153.23  129.97  158.45  129.96    0.00    0.00  0.99 
1 1 1   18   16    2 o  1   97.00    1.91  100.74  -60.33   87.64  -60.32    7.62  119.68  0.98 
1 1 1   19   16    2 o  1   25.27    2.20   11.63   51.99    9.10   51.97    1.28 -128.03  0.41 
1 1 1   20   16    2 o  1   41.32    5.85   47.97  -25.43   31.45  -25.45    8.11  154.55  0.96 
1 1 1   21   16    2 o  1   23.76    1.95   22.09  -65.13   19.89  -65.10    0.92  114.90  0.88 
1 1 1   22   16    2 o  1   24.90    2.07   18.67   98.84   28.87   98.85    5.30   98.85  0.95 
1 1 1   23   16    2 f  0   32.99    2.34   40.15   81.82   39.06   81.82    0.00    0.00  0.97 
1 1 1   24   16    2 o  1   76.17    1.37   70.37   75.81   83.74   75.82    7.75   75.82  1.00 
1 1 1   25   16    2 o  1   32.90    4.50   32.84 -135.39   32.69 -135.24    0.49 -135.24  0.98 
1 1 1   26   16    2 o  1   17.61    2.22   17.92  -48.40   16.45  -48.40    0.53  131.60  0.96 
1 1 1   27   16    2 o  1   32.78    1.79   34.26  -88.73   31.87  -88.75    0.72   91.25  0.99 
1 1 1   28   16    2 o  1   17.35    2.56   17.76 -174.71   16.35 -174.23    0.57    5.77  0.97 
1 1 1    0   17    2 o  1  182.40    3.94  134.25   90.00  207.66   90.00   25.27   90.00  1.00 
1 1 1    1   17    2 o  1  142.95    2.20  220.77 -123.87   58.65 -121.48   78.09   58.52  0.96 
1 1 1    2   17    2 o  1  197.62    3.15  187.14 -104.01  199.36 -104.20    8.68 -104.20  0.96 
1 1 1    3   17    2 o  1  231.78    3.25  199.56 -114.31  262.52 -113.09   36.83 -113.09  0.97 
1 1 1    4   17    2 o  1  172.50    2.27  173.87  150.57  160.58  150.90    6.13  -29.10  0.97 
1 1 1    5   17    2 o  1  199.40    2.81  225.32  165.72  171.17  167.31   24.35  -12.69  0.98 
1 1 1    6   17    2 o  1  376.18    5.21  345.62  -62.52  407.07  -62.79   33.23  -62.79  0.99 
1 1 1    7   17    2 o  1  223.50    2.89  261.45  106.71  198.92  105.93   21.58  -74.07  0.99 
1 1 1    8   17    2 o  1  254.64    3.80  255.36  -72.28  256.70  -71.76    4.70  -71.76  0.99 
1 1 1    9   17    2 o  1  212.97    2.79  179.28  -64.20  255.84  -64.58   46.46  -64.58  0.98 
1 1 1   10   17    2 o  1  103.79    1.97   77.67 -121.75  120.16 -121.56   23.70 -121.56  0.93 
1 1 1   11   17    2 o  1  147.05    2.30  145.74 -160.47  150.05 -160.00    6.54 -160.00  0.98 
1 1 1   12   17    2 o  1   51.81    9.26   44.92  -91.12   31.09  -90.50    5.48   89.50  0.71 
1 1 1   13   17    2 o  1   54.43    5.13   61.23   25.34   30.46   25.54   14.67 -154.46  0.83 
1 1 1   14   17    2 o  1  149.87    2.42  117.21   67.99  174.55   67.98   28.26   67.98  0.98 
1 1 1   15   17    2 o  1  240.96    3.80  219.49    2.44  254.72    2.44   14.66    2.44  1.00 
1 1 1   16   17    2 o  1   39.87    4.85   38.62 -139.43   28.46 -139.40    5.73   40.60  0.86 
1 1 1   17   17    2 o  1  186.78    2.65  168.05   47.51  198.36   47.51   12.37   47.51  1.00 
1 1 1   18   17    2 o  1   58.40    7.98   72.33   56.71   36.32   56.72   18.11 -123.28  0.93 
1 1 1   19   17    2 o  1   78.98    1.29   55.42 -168.05   99.38 -168.03   21.99 -168.03  0.98 
1 1 1   20   17    2 o  1   54.23    7.07   58.84  -14.28   47.19  -14.27    5.53  165.73  0.97 
1 1 1   21   17    2 o  1   29.83    1.87   32.85   73.12   24.79   73.11    3.57 -106.89  0.95 
1 1 1   22   17    2 o  1   51.95    1.17   48.75  133.23   54.96  133.23    3.76  133.23  0.99 
1 1 1   23   17    2 o  1   19.03    2.10   25.86 -169.35   11.54 -169.35    6.85   10.65  0.97 
1 1 1   24   17    2 o  1   39.67    4.44   43.03  -62.00   36.01  -62.00    2.99  118.00  0.98 
1 1 1   25   17    2 o  1   45.71    4.20   46.64  157.46   45.36  157.46    0.04  157.46  0.99 
1 1 1   26   17    2 o  1   45.32    4.04   48.87  -16.94   41.75  -16.95    3.21  163.05  0.99 
1 1 1   27   17    2 o  1   25.14    1.81   21.61  -21.82   28.58  -21.83    3.75  -21.83  0.99 
1 1 1   28   17    2 o  1    9.53    2.96    3.42   87.35    9.34   87.81    2.98   87.81  0.67 
1 1 1    0   18    2 o  1  175.71    3.30  176.38   -0.00  190.50   -0.00   14.79   -0.00  1.00 
1 1 1    1   18    2 o  1  102.39    1.58  136.63  162.59   50.58  165.74   45.57  -14.26  0.94 
1 1 1    2   18    2 o  1  197.78    2.79  220.57  -93.28  185.06  -94.96    8.50   85.04  0.98 
1 1 1    3   18    2 o  1  441.65    6.10  420.65  -92.34  467.53  -91.22   27.90  -91.22  1.00 
1 1 1    4   18    2 o  1  159.06    2.11  151.02    9.94  160.78    7.45    7.12    7.45  0.97 
1 1 1    5   18    2 o  1  156.78    2.08  172.98    9.52  139.13    9.17   13.16 -170.83  0.97 
1 1 1    6   18    2 o  1  228.05    3.45  182.63  119.50  268.06  117.81   43.81  117.81  0.98 
1 1 1    7   18    2 o  1   84.68    1.70   66.88  -75.46   86.39  -75.80   12.58  -75.80  0.87 
1 1 1    8   18    2 o  1  196.91    2.58  212.52   26.06  185.15   25.51    8.97 -154.49  0.99 
1 1 1    9   18    2 o  1  137.29    2.04   57.26   41.41  199.50   41.43   71.46   41.43  0.93 
1 1 1   10   18    2 o  1   97.11    1.70  110.20  162.52   81.90  162.08   10.43  -17.92  0.95 
1 1 1   11   18    2 o  1  242.02    3.14  245.34  173.40  244.88  173.40    4.96  173.40  0.99 
1 1 1   12   18    2 o  1   53.06    7.58   54.88   55.07   30.46   55.40   11.53 -124.60  0.79 
1 1 1   13   18    2 o  1  131.70    2.24  125.65  -18.59  129.87  -18.61    1.86  -18.61  0.97 
1 1 1   14   18    2 o  1   38.09    2.48   38.50  -78.46   22.35  -78.43    8.50  101.57  0.81 
1 1 1   15   18    2 o  1  181.68    2.75  176.48   60.31  179.06   60.32    1.52 -119.68  0.99 
1 1 1   16   18    2 o  1   31.45    2.38   28.98   88.91   20.92   88.91    4.51  -91.09  0.81 
1 1 1   17   18    2 o  1  115.27    2.07  116.87  -11.52  108.48  -11.51    5.05  168.49  0.98 
1 1 1   18   18    2 o  1   53.07    6.03   60.69 -152.28   40.14 -152.28   10.34   27.72  0.95 
1 1 1   19   18    2 o  1   62.28    1.31   57.41  -25.39   65.38  -25.37    4.19  -25.37  0.98 
1 1 1   20   18    2 o  1   30.96    6.33   27.01  -89.27   29.25  -89.27    1.34  -89.27  0.90 
1 1 1   21   18    2 o  1   53.64    4.76   59.61  147.27   47.75  147.28    5.31  -32.72  0.99 
1 1 1   22   18    2 o  1   13.06    2.52    7.51  -77.17    6.08  -77.16    0.61  102.84  0.51 
1 1 1   23   18    2 o  1   30.16    1.75   30.71 -139.84   29.86 -139.83    0.07 -139.84  0.99 
1 1 1   24   18    2 o  1   30.23    2.06   25.56  -89.90   34.69  -89.94    5.08  -89.94  0.98 
1 1 1   25   18    2 o  1   33.88    3.13   33.11  138.31   34.74  138.31    1.27  138.31  0.99 
1 1 1   26   18    2 o  1   14.20    2.33   12.42  175.93   14.91  175.91    1.40  175.91  0.95 
1 1 1   27   18    2 o  1   14.05    2.22   11.39 -174.02   15.38 -174.75    2.07 -174.75  0.95 
1 1 1   28   18    2 o  1   23.07    2.15   23.72   -8.90   22.47   -8.74    0.31  171.26  0.99 
1 1 1    0   19    2 o  1   56.51    1.71   52.09   90.00   32.70   90.00   12.72  -90.00  0.80 
1 1 1    1   19    2 o  1  199.84    2.62  177.59   89.17  213.44   87.03   17.80   87.03  0.98 
1 1 1    2   19    2 o  1  189.97    2.69  181.33  167.37  201.85  167.76   16.20  167.76  0.98 
1 1 1    3   19    2 o  1  131.34    1.93  166.28  122.43   91.13  124.80   35.87  -55.20  0.97 
1 1 1    4   19    2 o  1  194.69    3.62  183.98  -44.35  210.81  -44.89   20.06  -44.89  0.98 
1 1 1    5   19    2 o  1   30.75    2.39   22.60  149.23    8.14  -32.37   18.51  -32.37  0.34 
1 1 1    6   19    2 o  1   85.27   11.54   94.83  -68.05   63.74  -70.27   14.18  109.73  0.91 
1 1 1    7   19    2 o  1   73.75    1.27   34.23  -95.85   75.02 -100.49   22.16 -100.49  0.72 
1 1 1    8   19    2 f  0   28.82    2.13    8.35   44.74    7.27   44.72    0.00    0.00  0.11 
1 1 1    9   19    2 f  0   74.77    1.32   98.69   16.66   94.18   17.17    0.00    0.00  0.93 
1 1 1   10   19    2 o  1  196.48    2.58  195.33  -99.88  201.47 -100.32    7.64 -100.32  0.99 
1 1 1   11   19    2 o  1   76.31    1.64   68.48 -159.83   70.80 -159.89    2.28 -159.89  0.90 
1 1 1   12   19    2 o  1  130.60    2.01  105.07   28.97  146.75   29.00   20.73   29.00  0.96 
1 1 1   13   19    2 o  1   46.56    5.11   56.56 -138.11   24.61 -138.14   16.52   41.86  0.88 
1 1 1   14   19    2 o  1  100.29    1.86  104.99  -61.85   88.69  -61.84    9.76  118.16  0.98 
1 1 1   15   19    2 o  1   78.02    1.51   89.70  143.08   59.51  143.08   16.62  -36.92  0.98 
1 1 1   16   19    2 o  1  167.35    2.76  144.92   59.80  184.01   59.80   17.79   59.80  0.99 
1 1 1   17   19    2 o  1   86.59    1.50   93.49  170.44   75.15  170.44    9.30   -9.56  0.98 
1 1 1   18   19    2 o  1   25.50    2.16   24.84  112.86   19.17  112.88    2.80  -67.12  0.86 
1 1 1   19   19    2 o  1   40.47    4.45   48.23   23.25   30.15   23.25    8.77 -156.75  0.96 
1 1 1   20   19    2 o  1  112.43    1.73  101.05 -105.55  125.65 -105.55   13.65 -105.55  1.00 
1 1 1   21   19    2 o  1   11.55    2.39    7.32  -36.34    3.54  -36.32    1.79  143.68  0.46 
1 1 1   22   19    2 o  1   33.69    2.70   32.73  -68.81   34.34  -68.81    1.19  -68.81  0.98 
1 1 1   23   19    2 o  1   44.30    5.05   45.56 -129.36   42.70 -129.36    0.90   50.64  0.98 
1 1 1   24   19    2 o  1   21.55    2.10   19.29  -81.17   23.16  -81.16    2.23  -81.16  0.97 
1 1 1   25   19    2 o  1   19.88    2.15   22.06  -30.14   16.92  -30.07    2.43  149.93  0.97 
1 1 1   26   19    2 o  1   20.71    2.09   20.47  123.19   20.97  123.25    0.57  123.25  0.98 
1 1 1   27   19    2 o  1   10.90    2.28    6.98   73.40   12.80   72.68    2.93   72.68  0.91 
1 1 1    0   20    2 o  1   55.50    1.80    9.24 -180.00   21.55 -180.00    3.00 -180.00  0.33 
1 1 1    1   20    2 o  1  161.18    2.32  159.42  -58.22  161.87  -56.68    4.81  -56.68  0.97 
1 1 1    2   20    2 o  1  149.24    2.33  153.69 -103.75  145.29 -103.84    0.31 -103.83  0.97 
1 1 1    3   20    2 o  1  197.81    2.82  159.77  -73.75  238.61  -74.20   44.81  -74.20  0.98 
1 1 1    4   20    2 o  1  163.17    2.67  163.35   80.29  160.61   80.25    1.05   80.25  0.98 
1 1 1    5   20    2 o  1  276.00    3.86  256.25   10.59  306.36   11.42   32.61   11.42  0.99 
1 1 1    6   20    2 o  1  139.85    2.06  155.71  -23.61  131.28  -23.40    4.99  156.60  0.97 
1 1 1    7   20    2 o  1  243.35    3.18  195.91  -40.54  294.97  -40.99   54.21  -40.99  0.99 
1 1 1    8   20    2 o  1  118.64    1.82  128.30  166.14  106.59  167.32    8.03  -12.68  0.97 
1 1 1    9   20    2 o  1  163.21    2.36  204.16 -154.91  125.41 -154.93   35.26   25.07  0.98 
1 1 1   10   20    2 f  0  151.99    2.25  153.14  175.95  149.68  175.94    0.00    0.00  0.98 
1 1 1   11   20    2 o  1  118.55    2.85  154.50 -144.56   75.97 -144.56   39.52   35.44  0.97 
1 1 1   12   20    2 o  1  105.46    2.01  126.56 -100.23   77.48 -100.23   25.72   79.77  0.98 
1 1 1   13   20    2 o  1  193.54    2.60  201.08  129.32  178.04  129.32   14.53  -50.68  1.00 
1 1 1   14   20    2 o  1  172.48    2.39  146.45  149.17  191.07  149.18   19.81  149.18  0.99 
1 1 1   15   20    2 o  1  145.51    2.07  115.51  165.16  169.60  165.15   25.26  165.15  0.99 
1 1 1   16   20    2 o  1   85.38    1.57   98.77  144.24   66.70  144.25   16.18  -35.75  0.97 
1 1 1   17   20    2 o  1   51.09    5.87   64.44  -82.37   34.30  -82.38   15.09   97.62  0.97 
1 1 1   18   20    2 o  1   35.32    6.17   28.70   38.78   36.30   38.77    3.93   38.77  0.92 
1 1 1   19   20    2 o  1   37.09    3.05   47.07  146.05   25.64  146.05   10.21  -33.95  0.97 
1 1 1   20   20    2 f  0   22.71    2.11   16.77  127.55   16.44  127.55    0.00    0.00  0.95 
1 1 1   21   20    2 o  1   32.71    2.08   29.37  164.04   34.43  164.03    2.92  164.03  0.96 
1 1 1   22   20    2 o  1   27.91    1.93   26.69  -58.98   29.04  -58.98    1.59  -58.98  0.98 
1 1 1   23   20    2 o  1   17.67    2.52   12.80 -138.67   20.42 -138.71    4.13 -138.71  0.92 
1 1 1   24   20    2 o  1   10.93    2.13   11.10   68.21    9.01   68.20    0.89 -111.80  0.91 
1 1 1   25   20    2 o  1   10.19    2.12    8.63  -93.16    9.88  -93.15    0.72  -93.15  0.90 
1 1 1   26   20    2 o  1   46.25    3.78   45.71   44.03   47.29   43.95    1.34   43.95  0.99 
1 1 1   27   20    2 o  1   29.88    2.79   25.99  -15.22   33.59  -15.07    4.03  -15.07  0.99 
1 1 1    0   21    2 f  0  191.76    4.98  282.47   90.00  272.19   90.00    0.00    0.00  1.00 
1 1 1    1   21    2 o  1  209.79    3.38  174.73 -174.56  251.74 -174.38   45.28 -174.38  0.98 
1 1 1    2   21    2 o  1  128.94    1.94  108.83 -115.29  145.61 -113.74   21.88 -113.74  0.96 
1 1 1    3   21    2 o  1  249.13    3.23  248.65 -130.17  257.11 -130.49   10.13 -130.49  0.99 
1 1 1    4   21    2 o  1  220.29    2.87  249.35   66.70  199.81   66.37   18.43 -113.63  0.99 
1 1 1    5   21    2 o  1   32.77    1.99   92.28 -129.51   32.67   50.18   59.03   50.18  0.80 
1 1 1    6   21    2 o  1  180.78    2.60  169.21 -105.76  194.69 -105.53   16.96 -105.53  0.98 
1 1 1    7   21    2 o  1   38.35    2.97   54.66 -105.06    2.07 -106.82   24.74   73.18  0.70 
1 1 1    8   21    2 o  1   66.27    1.53   94.08  142.05   30.32  141.89   30.30  -38.11  0.91 
1 1 1    9   21    2 o  1   85.15    1.68   80.23 -149.03   78.61 -149.14    0.21   30.86  0.93 
1 1 1   10   21    2 o  1  123.76    2.53   95.17 -176.93  142.52 -176.94   23.39 -176.94  0.96 
1 1 1   11   21    2 f  0   66.35    1.49   93.30  -56.28   95.24  -56.26    0.00    0.00  0.96 
1 1 1   12   21    2 o  1   75.63    6.94   93.30  -39.32   50.54  -39.30   22.77  140.70  0.97 
1 1 1   13   21    2 o  1   89.74    1.80   89.30  -29.66   83.02  -29.67    4.66  150.33  0.98 
1 1 1   14   21    2 o  1   36.23    7.64   14.02   61.59   31.22   61.56    8.35   61.56  0.63 
1 1 1   15   21    2 o  1   59.47    6.88   36.66 -169.83   66.85 -169.84   14.98 -169.84  0.87 
1 1 1   16   21    2 o  1   37.29    9.03   29.78   73.09   33.21   73.11    1.69   73.11  0.85 
1 1 1   17   21    2 o  1  110.08    1.73   95.86  -32.31  123.68  -32.32   14.26  -32.32  0.99 
1 1 1   18   21    2 o  1   21.86    2.40   17.13   62.71   18.44   62.72    0.78   62.72  0.81 
1 1 1   19   21    2 o  1   53.21    4.99   57.10   17.45   49.11   17.43    3.33 -162.57  0.99 
1 1 1   20   21    2 o  1   50.14    6.54   56.61  128.98   42.98  128.98    5.91  -51.02  0.97 
1 1 1   21   21    2 o  1   17.81    2.25   19.25  167.17   15.28  167.17    1.73  -12.83  0.96 
1 1 1   22   21    2 o  1   16.40    2.89   13.17  -99.17   16.37  -99.13    1.77  -99.13  0.89 
1 1 1   23   21    2 o  1   17.72    2.52   14.98 -177.98   19.20 -178.02    2.33 -178.02  0.95 
1 1 1   24   21    2 o  1   24.02    2.11   26.19   59.10   21.35   59.11    2.22 -120.89  0.98 
1 1 1   25   21    2 o  1   14.49    2.15   16.28   33.77   12.41   33.78    1.67 -146.22  0.97 
1 1 1   26   21    2 o  1    8.70    2.42    3.28   44.70    8.92   44.33    2.86   44.33  0.70 
1 1 1    0   22    2 o  1  102.10    2.54   78.42   -0.00  126.51   -0.00   24.47   -0.00  1.00 
1 1 1    1   22    2 o  1  186.80    3.52  166.35  131.23  209.21  131.11   25.49  131.11  0.98 
1 1 1    2   22    2 f  0  141.55    2.12  111.34  126.05  107.40  126.03    0.00    0.00  0.97 
1 1 1    3   22    2 o  1   24.44    3.02   51.16  -45.51   23.11  135.62   35.78  135.62  0.52 
1 1 1    4   22    2 o  1  180.14    2.75  220.36 -147.08  147.60 -147.60   30.17   32.40  0.99 
1 1 1    5   22    2 o  1   42.36    6.56   36.52  -16.51   14.48  -14.81   10.26  165.19  0.58 
1 1 1    6   22    2 o  1  340.29    4.35  364.20   -1.37  326.16   -1.49   12.71  178.51  1.00 
1 1 1    7   22    2 o  1   24.36    2.92   44.97   80.25   20.65 -100.13   32.42 -100.13  0.48 
1 1 1    8   22    2 f  0  107.50    2.30  130.55  112.16  130.27  112.12    0.00    0.00  0.97 
1 1 1    9   22    2 o  1   20.22    3.21   13.70 -110.10    6.47   69.90   10.16   69.90  0.18 
1 1 1   10   22    2 o  1  145.36    2.19  128.98  -92.83  155.17  -92.83   11.55  -92.83  0.99 
1 1 1   11   22    2 o  1  140.46    2.15  111.36   26.98  162.70   26.98   23.97   26.98  0.99 
1 1 1   12   22    2 o  1   97.06    1.75   77.64  -88.33  109.19  -88.35   14.45  -88.35  0.98 
1 1 1   13   22    2 o  1   85.01    1.72  121.74 -109.80   42.10 -109.80   41.84   70.20  0.99 
1 1 1   14   22    2 o  1   60.63   12.30   51.29 -138.03   57.14 -138.04    2.69 -138.04  0.90 
1 1 1   15   22    2 o  1   31.99    2.08   43.29  -34.05   13.77  -34.05   14.81  145.95  0.89 
1 1 1   16   22    2 o  1   64.68    1.43   46.02   37.40   80.51   37.39   17.37   37.39  0.98 
1 1 1   17   22    2 o  1   81.54    1.52   86.96  177.75   75.64  177.76    5.16   -2.24  0.99 
1 1 1   18   22    2 o  1   51.65    5.54   51.47 -144.18   50.96 -144.16    0.44 -144.16  0.98 
1 1 1   19   22    2 o  1   28.85    2.36   33.69  -11.27   22.74  -11.26    5.05  168.74  0.96 
1 1 1   20   22    2 o  1   49.96    4.54   54.33  -86.22   45.70  -86.22    3.73   93.78  0.99 
1 1 1   21   22    2 f  0   16.72    2.70   13.08  120.38   12.72  120.36    0.00    0.00  0.92 
1 1 1   22   22    2 o  1   17.70    2.32   19.84   86.21   14.74   86.33    2.19  -93.67  0.96 
1 1 1   23   22    2 o  1   38.37    2.47   41.91   -2.09   35.40   -2.09    2.69  177.91  0.99 
1 1 1   24   22    2 o  1   14.41    2.62   11.89  123.37   15.62  123.36    2.01  123.36  0.94 
1 1 1   25   22    2 o  1   13.04    2.38   11.66   99.26   13.06   99.69    0.83   99.69  0.94 
1 1 1   26   22    2 o  1    9.92    2.04    9.18  148.74    9.42  149.08    0.26  149.08  0.92 
1 1 1    0   23    2 o  1  147.22    2.86  187.26   90.00  115.66   90.00   31.55  -90.00  1.00 
1 1 1    1   23    2 o  1  231.46    3.03  208.86   -4.36  256.99   -4.53   28.01   -4.53  0.99 
1 1 1    2   23    2 o  1   87.00    1.48   99.42   79.47   67.58   79.34   14.10 -100.66  0.94 
1 1 1    3   23    2 f  0   83.93    1.72   59.45   47.35   57.49   47.14    0.00    0.00  0.89 
1 1 1    4   23    2 o  1  110.32    1.79  178.02  178.74   40.96  178.60   66.53   -1.40  0.97 
1 1 1    5   23    2 o  1  170.40    2.49  186.83   89.02  151.40   89.07   16.35  -90.93  0.98 
1 1 1    6   23    2 o  1  100.50    2.31   77.81   25.72  110.57   25.70   16.42   25.70  0.94 
1 1 1    7   23    2 o  1  120.87    2.48  143.13  150.71   91.70  150.73   26.31  -29.27  0.98 
1 1 1    8   23    2 f  0  205.75    2.92  193.03  -79.20  196.64  -79.19    0.00    0.00  0.99 
1 1 1    9   23    2 o  1  194.23    2.59  161.02  -95.48  220.54  -95.48   27.51  -95.48  0.99 
1 1 1   10   23    2 o  1  199.15    2.64  179.37  -36.56  210.98  -36.56   12.91  -36.56  0.99 
1 1 1   11   23    2 o  1   93.70    1.73   79.77 -174.82  100.66 -174.80    9.09 -174.80  0.98 
1 1 1   12   23    2 o  1   21.71    3.18   48.87 -117.02   12.91   62.98   31.69   62.98  0.86 
1 1 1   13   23    2 o  1  150.48    2.50  133.23  106.16  163.13  106.17   14.38  106.17  0.99 
1 1 1   14   23    2 o  1   87.33    1.61   72.04   29.76   98.45   29.77   13.15   29.77  0.98 
1 1 1   15   23    2 o  1   57.70    7.47   62.76 -132.62   49.67 -132.61    6.40   47.39  0.97 
1 1 1   16   23    2 o  1   43.71    5.62   42.76   35.94   41.36   35.95    0.47 -144.05  0.96 
1 1 1   17   23    2 o  1   27.82    2.19   18.84  -66.18   31.64  -66.17    6.64  -66.17  0.90 
1 1 1   18   23    2 o  1   31.87    1.86   35.25  -17.53   27.92  -17.53    3.30  162.47  0.98 
1 1 1   19   23    2 o  1   55.39    4.99   59.26 -112.70   51.55 -112.70    3.06   67.30  0.99 
1 1 1   20   23    2 o  1   30.23    1.87   32.64 -169.62   28.19 -169.61    1.69   10.39  0.99 
1 1 1   21   23    2 o  1   44.19    3.19   51.90   29.67   37.38   29.80    6.42 -150.20  0.99 
1 1 1   22   23    2 o  1   16.91    2.41   19.02  -72.41   14.08  -72.42    2.20  107.58  0.96 
1 1 1   23   23    2 o  1   12.16    2.77    7.50 -152.69   13.21 -152.75    2.91 -152.75  0.85 
1 1 1   24   23    2 o  1   10.56    2.20    9.31  116.45   10.57  116.56    0.81  116.56  0.92 
1 1 1   25   23    2 o  1   24.66    2.38   27.98 -166.62   21.43 -166.59    2.97   13.41  0.99 
1 1 1    0   24    2 o  1   17.53    7.72   49.24    0.00   34.63  180.00   41.83  180.00  0.41 
1 1 1    1   24    2 o  1  178.57    2.43  141.46   48.50  210.16   48.51   35.06   48.51  0.98 
1 1 1    2   24    2 o  1  201.67    2.70  166.04 -109.39  232.51 -109.39   33.76 -109.39  0.99 
1 1 1    3   24    2 o  1  237.44    3.37  223.28  102.88  247.47  102.87   12.18  102.87  0.99 
1 1 1    4   24    2 o  1   80.25    1.76   43.43   39.39   94.94   39.41   25.63   39.41  0.86 
1 1 1    5   24    2 o  1   90.35   10.69  103.17  -44.06   68.03  -44.03   18.17  135.97  0.95 
1 1 1    6   24    2 o  1   80.63    1.69   98.38 -161.86   55.23 -161.85   22.53   18.15  0.96 
1 1 1    7   24    2 o  1   44.19    3.46   45.04  -23.59   32.88  -23.64    6.68  156.36  0.90 
1 1 1    8   24    2 o  1   50.07    4.95   30.92  -87.23   54.01  -87.23   11.08  -87.23  0.86 
1 1 1    9   24    2 o  1   88.76    1.69   96.67   14.59   73.53   14.59   13.24 -165.41  0.98 
1 1 1   10   24    2 o  1   50.50    3.65   53.73 -150.23   39.40 -150.24    8.07   29.76  0.94 
1 1 1   11   24    2 o  1   77.31    1.82  107.20 -145.01   41.72 -145.01   34.16   34.99  0.98 
1 1 1   12   24    2 o  1  108.88    1.81  110.38  164.93  102.40  164.91    4.25  -15.09  0.98 
1 1 1   13   24    2 o  1   78.48    1.58   89.57  169.01   64.20  169.00   12.77  -11.00  0.98 
1 1 1   14   24    2 o  1   22.66    2.68   26.13  170.21   12.92  170.22    6.55   -9.78  0.86 
1 1 1   15   24    2 o  1   16.22    2.64   29.15  -20.34    1.42  159.65   15.13  159.65  0.85 
1 1 1   16   24    2 o  1   25.76    2.42   32.87   81.68   16.06   81.70    8.02  -98.30  0.93 
1 1 1   17   24    2 o  1   40.77    2.41   47.69  114.27   33.85  114.27    6.45  -65.73  0.99 
1 1 1   18   24    2 o  1   15.97    3.32   13.69   58.77   10.05   58.75    1.61 -121.25  0.73 
1 1 1   19   24    2 o  1   38.49    2.71   39.48   87.17   37.83   87.17    0.27  -92.83  0.99 
1 1 1   20   24    2 o  1   17.41    2.65   16.22    4.83   16.22    4.83    0.21    4.83  0.92 
1 1 1   21   24    2 o  1   19.74    2.47   20.93  100.49   17.91  100.44    1.20  -79.56  0.97 
1 1 1   22   24    2 o  1   17.57    2.79   11.42  -66.91   21.61  -66.98    5.20  -66.98  0.93 
1 1 1   23   24    2 o  1   20.55    2.42   20.97  110.07   19.92  110.03    0.24  -69.97  0.98 
1 1 1   24   24    2 o  1   18.36    2.38   20.31  -62.66   16.03  -62.79    1.91  117.21  0.98 
1 1 1   25   24    2 o  1    9.62    2.53    6.02  130.83   10.51  131.12    2.28  131.12  0.86 
1 1 1    0   25    2 o  1   15.78    7.53    2.02   90.00    1.30  -90.00    1.67  -90.00  0.02 
1 1 1    1   25    2 o  1   81.19    7.97  104.67 -119.82   49.31 -119.83   28.53   60.17  0.96 
1 1 1    2   25    2 o  1  212.78    3.61  187.59 -119.68  231.41 -119.69   20.21 -119.69  0.99 
1 1 1    3   25    2 o  1   74.29    6.72   92.93   46.80   47.65   46.80   23.64 -133.20  0.96 
1 1 1    4   25    2 o  1  147.47    2.06  118.64    9.40  169.85    9.43   24.06    9.43  0.99 
1 1 1    5   25    2 o  1  138.41    1.97  107.41  178.60  162.76  178.59   26.14  178.59  0.99 
1 1 1    6   25    2 o  1  289.37    3.75  238.66  123.88  331.01  123.87   42.46  123.87  1.00 
1 1 1    7   25    2 o  1   77.90    1.56   87.52  -55.55   60.89  -55.56   14.80  124.44  0.97 
1 1 1    8   25    2 o  1  174.84    2.72  157.88   43.68  184.34   43.68   10.55   43.68  0.99 
1 1 1    9   25    2 o  1   70.48    5.33   65.75   74.98   68.62   74.97    0.34   74.97  0.97 
1 1 1   10   25    2 o  1   44.22    2.83   29.09   36.98   44.12   36.96    7.26   36.96  0.83 
1 1 1   11   25    2 o  1   31.38    3.09   15.35  -24.76   13.95  -24.78    0.72  155.22  0.47 
1 1 1   12   25    2 f  0  118.52    1.80  116.31  103.18  116.49  103.18    0.00    0.00  0.99 
1 1 1   13   25    2 o  1   52.42    7.86   51.52 -113.59   49.63 -113.59    0.81   66.41  0.96 
1 1 1   14   25    2 o  1   25.74    2.65   31.78 -144.54   15.66 -144.52    7.89   35.47  0.92 
1 1 1   15   25    2 o  1   23.96    2.71   30.94  -16.46   14.02  -16.43    8.11  163.57  0.92 
1 1 1   16   25    2 o  1   59.20    4.27   66.61  -21.42   52.22  -21.41    6.51  158.59  0.99 
1 1 1   17   25    2 o  1   22.72    2.67   23.66  -94.13   17.72  -94.11    2.57   85.89  0.89 
1 1 1   18   25    2 o  1   12.00    2.63    8.65  -94.73   11.15  -94.74    1.36  -94.74  0.82 
1 1 1   19   25    2 o  1   20.49    2.64   24.17  105.40   15.72  105.41    3.93  -74.59  0.96 
1 1 1   20   25    2 o  1   23.23    2.51   25.41 -106.52   20.80 -106.68    1.84   73.32  0.97 
1 1 1   21   25    2 o  1   44.47    3.81   46.43  176.98   43.10  176.98    1.03   -3.02  0.99 
1 1 1   22   25    2 o  1   11.34    2.52    8.23  126.84   12.10  126.83    2.02  126.83  0.89 
1 1 1   23   25    2 o  1    9.43    2.39    5.70   -4.84    9.80   -5.71    2.11   -5.71  0.82 
1 1 1   24   25    2 o  1   16.35    2.50   17.34   -9.50   14.58   -9.89    1.32  170.11  0.97 
1 1 1    0   26    2 o  1  135.55    3.96   89.80   -0.00  178.59   -0.00   43.04   -0.00  1.00 
1 1 1    1   26    2 o  1   37.06    2.93   71.55 -127.40    5.26   52.59   39.49   52.59  0.92 
1 1 1    2   26    2 o  1  116.10    1.79   93.46  119.52  131.72  119.54   17.68  119.54  0.98 
1 1 1    3   26    2 o  1  111.60    1.73   94.48  122.26  121.62  122.25   12.05  122.25  0.98 
1 1 1    4   26    2 o  1   88.03    1.59   97.68  103.96   71.15  103.95   14.91  -76.05  0.98 
1 1 1    5   26    2 o  1  120.04    1.94  146.13   83.85   86.46   83.84   32.34  -96.16  0.99 
1 1 1    6   26    2 o  1   53.99    8.10   50.30  -90.00   48.24  -89.98    1.88   90.02  0.93 
1 1 1    7   26    2 o  1   19.66    3.58   17.78   98.02    2.82   98.06    7.77  -81.94  0.54 
1 1 1    8   26    2 o  1   21.04    3.45   26.55 -160.24    1.10   19.73   14.12   19.73  0.62 
1 1 1    9   26    2 o  1   87.29    2.04   63.59  -40.17  102.89  -40.17   19.46  -40.17  0.96 
1 1 1   10   26    2 o  1   19.96    3.34   16.64  114.00    0.43  114.02    8.12  -65.98  0.43 
1 1 1   11   26    2 o  1   44.79    4.18   41.33  -43.79   43.45  -43.78    1.06  -43.78  0.95 
1 1 1   12   26    2 o  1   89.69    6.88   92.41  -87.40   85.80  -87.39    2.97   92.61  0.99 
1 1 1   13   26    2 o  1   29.91    2.68   15.39   32.73   34.96   32.71    9.88   32.71  0.84 
1 1 1   14   26    2 o  1   81.58    1.79   88.18  -55.02   75.98  -55.03    5.02  124.97  0.99 
1 1 1   15   26    2 o  1   50.09    5.15   50.66 -158.20   49.15 -158.19    0.24   21.81  0.99 
1 1 1   16   26    2 o  1   42.13    6.22   41.79 -123.65   40.43 -123.65    0.00   56.38  0.96 
1 1 1   17   26    2 o  1   18.12    3.02    9.37  101.45   22.76  101.44    6.80  101.44  0.88 
1 1 1   18   26    2 o  1   24.64    2.81   27.77  170.06   20.92  170.07    3.05   -9.93  0.97 
1 1 1   19   26    2 o  1   62.07    4.83   66.35  -70.49   59.39  -70.53    2.30  109.47  0.99 
1 1 1   20   26    2 o  1   16.99    2.59   16.44   58.80   16.50   58.80    0.26   58.80  0.96 
1 1 1   21   26    2 o  1   15.52    2.58   14.80  169.56   14.86  169.63    0.15  169.63  0.95 
1 1 1   22   26    2 o  1   35.41    2.11   33.38  -41.51   38.09  -41.53    2.87  -41.53  0.99 
1 1 1   23   26    2 o  1   30.14    2.12   26.45  153.67   33.78  153.93    3.89  153.93  0.99 
1 1 1   24   26    2 o  1   22.67    2.56   21.57   57.59   23.63   57.59    1.32   57.59  0.98 
1 1 1    0   27    2 o  1    0.23   17.89   22.17  -90.00   22.93   90.00   22.93   90.00  0.01 
1 1 1    1   27    2 o  1  205.98    3.15  183.37  146.41  220.57  146.42   15.49  146.42  1.00 
1 1 1    2   27    2 o  1   32.34    3.50   26.78  118.17   23.14  118.16    2.27  -61.84  0.79 
1 1 1    3   27    2 f  0   87.68    1.87  102.71  136.02  106.15  136.01    0.00    0.00  0.98 
1 1 1    4   27    2 o  1   75.21    6.42   80.33  175.75   63.64  175.73    9.67   -4.27  0.97 
1 1 1    5   27    2 o  1   84.57    9.42   92.56    6.10   69.87    6.11   12.64 -173.89  0.98 
1 1 1    6   27    2 o  1   14.69    3.00   31.68  -49.97   17.11  130.07   24.67  130.07  0.52 
1 1 1    7   27    2 o  1  116.99    2.04  107.48   13.17  121.38   13.17    6.67   13.17  0.98 
1 1 1    8   27    2 o  1   35.86    2.42   29.38  105.52   27.45  105.53    1.00  -74.47  0.79 
1 1 1    9   27    2 o  1   40.05    2.40   41.76  -86.32   33.15  -86.30    4.34   93.70  0.94 
1 1 1   10   27    2 o  1   98.51    1.65   82.20   13.52  113.31   13.53   15.72   13.53  0.99 
1 1 1   11   27    2 o  1   20.16    3.13   16.85   50.17   14.38   50.15    1.16 -129.85  0.77 
1 1 1   12   27    2 o  1   68.06    1.60   60.26 -109.26   74.57 -109.26    7.56 -109.26  0.98 
1 1 1   13   27    2 o  1   79.25    1.70   76.86  102.95   82.54  102.96    3.90  102.96  0.99 
1 1 1   14   27    2 o  1   33.31    2.24   28.88  -59.90   36.86  -59.91    4.27  -59.91  0.98 
1 1 1   15   27    2 o  1   60.45    7.10   60.85  175.66   59.52  175.66    0.33  175.66  0.98 
1 1 1   16   27    2 o  1   28.72    2.61   27.12   61.40   29.64   61.39    1.58   61.39  0.98 
1 1 1   17   27    2 o  1   19.72    3.11   12.13 -101.74   24.45 -101.70    6.33 -101.70  0.92 
1 1 1   18   27    2 o  1   12.00    3.29    1.91   40.71    5.16   40.90    1.61   40.90  0.30 
1 1 1   19   27    2 o  1   14.55    2.44   15.63  145.79   12.36  145.79    1.41  -34.21  0.95 
1 1 1   20   27    2 o  1   20.17    2.80   18.51  114.42   20.64  114.36    1.20  114.36  0.96 
1 1 1   21   27    2 o  1   24.74    2.54   24.76 -154.86   24.82 -154.85    0.40 -154.85  0.99 
1 1 1   22   27    2 o  1   25.40    2.43   30.89  -42.09   19.97  -42.14    5.17  137.86  0.99 
1 1 1   23   27    2 o  1   10.80    2.75    7.60   76.09   11.84   76.27    2.21   76.27  0.89 
1 1 1    0   28    2 o  1   28.04    5.97   38.23    0.00   10.90    0.00   14.04  180.00  0.89 
1 1 1    1   28    2 o  1   23.20    3.73   23.47   93.57    2.88   93.65   10.51  -86.35  0.58 
1 1 1    2   28    2 o  1   65.77    8.46   76.95  -88.43   47.25  -88.44   15.43   91.56  0.95 
1 1 1    3   28    2 o  1  128.62    2.15  116.99  -93.78  135.20  -93.76    8.46  -93.76  0.99 
1 1 1    4   28    2 o  1  156.49    2.43  132.13 -130.26  176.51 -130.26   21.91 -130.26  0.99 
1 1 1    5   28    2 o  1  123.15    2.05  119.34   56.44  123.04   56.43    1.69   56.43  0.99 
1 1 1    6   28    2 o  1   53.26    8.52   51.71  -24.42   46.97  -24.41    2.43  155.59  0.93 
1 1 1    7   28    2 o  1   22.01    3.20   32.87   78.78    4.43   78.76   14.24 -101.24  0.85 
1 1 1    8   28    2 o  1   88.09    1.60   81.59  -75.72   92.94  -75.72    5.81  -75.72  0.99 
1 1 1    9   28    2 o  1   76.37    1.55   84.74  129.30   67.18  129.31    8.46  -50.69  0.99 
1 1 1   10   28    2 o  1   77.84    1.60   69.80 -121.27   84.78 -121.27    7.87 -121.27  0.99 
1 1 1   11   28    2 o  1   47.46    3.34   54.73 -118.78   39.05 -118.78    7.30   61.22  0.98 
1 1 1   12   28    2 o  1   47.46    4.81   48.31 -111.85   45.80 -111.85    0.66   68.15  0.98 
1 1 1   13   28    2 o  1   52.02    5.13   53.69 -118.22   50.14 -118.24    1.18   61.76  0.99 
1 1 1   14   28    2 o  1   21.51    3.10   19.21 -102.45   18.99 -102.45    0.18 -102.45  0.87 
1 1 1   15   28    2 o  1   39.16    2.45   35.28   96.98   42.96   96.98    4.27   96.98  0.99 
1 1 1   16   28    2 o  1   22.03    3.02   20.42  -83.74   22.34  -83.75    1.25  -83.75  0.96 
1 1 1   17   28    2 o  1   10.97    3.21    3.00   15.00    5.75   14.82    1.40   14.82  0.40 
1 1 1   18   28    2 o  1   53.65    4.08   55.36   59.41   52.90   59.41    0.43 -120.59  0.99 
1 1 1   19   28    2 o  1   52.30    4.32   53.28  136.47   51.52  136.47    0.43  -43.53  0.99 
1 1 1   20   28    2 o  1   18.59    2.54   19.86  -91.75   17.02  -91.79    1.15   88.21  0.98 
1 1 1   21   28    2 o  1   33.03    2.41   34.32  115.80   31.97  115.73    0.80  -64.27  0.99 
1 1 1   22   28    2 o  1   12.03    2.84    8.48   78.12   13.65   76.86    2.71   76.86  0.91 
1 1 1    0   29    2 o  1   26.23    8.22   35.71   90.00    9.76   90.00   13.01  -90.00  0.87 
1 1 1    1   29    2 o  1   36.04    3.60   25.58  -34.57   31.95  -34.56    3.15  -34.56  0.80 
1 1 1    2   29    2 o  1   33.69    2.96   43.55   79.35   16.71   79.34   13.45 -100.66  0.90 
1 1 1    3   29    2 o  1   50.03    7.51   47.80   18.69   46.00   18.68    0.94 -161.32  0.94 
1 1 1    4   29    2 o  1   21.39    3.42    7.37   70.91    8.66   70.78    0.64   70.78  0.37 
1 1 1    5   29    2 f  0   88.35    1.61  102.21  -98.67  102.00  -98.66    0.00    0.00  0.99 
1 1 1    6   29    2 o  1   61.95    6.65   71.81   78.64   49.93   78.64   10.74 -101.36  0.98 
1 1 1    7   29    2 o  1   43.21    2.43   70.82 -159.58   14.36 -159.58   27.93   20.42  0.98 
1 1 1    8   29    2 o  1   95.14    1.81  100.05 -167.65   90.01 -167.65    4.49   12.35  0.99 
1 1 1    9   29    2 o  1   64.22    5.61   65.09   15.23   62.18   15.23    0.90 -164.77  0.98 
1 1 1   10   29    2 f  0   29.91    3.03   34.13 -104.28   33.18 -104.28    0.00    0.00  0.95 
1 1 1   11   29    2 o  1   39.53    4.91   37.39  -40.94   40.52  -40.92    1.97  -40.92  0.98 
1 1 1   12   29    2 o  1   15.96    3.18   13.29 -110.93   11.58 -110.91    0.67   69.09  0.77 
1 1 1   13   29    2 o  1   45.52    2.65   48.47  -27.07   42.38  -27.07    2.40  152.93  0.98 
1 1 1   14   29    2 f  0   46.47    2.49   46.51   41.64   45.22   41.64    0.00    0.00  0.99 
1 1 1   15   29    2 f  0   27.89    2.73   20.25  -83.01   19.72  -83.01    0.00    0.00  0.97 
1 1 1   16   29    2 f  0   15.65    3.20   10.76    9.21   10.31    8.86    0.00    0.00  0.88 
1 1 1   17   29    2 o  1   68.71    1.58   69.66 -158.70   69.47 -158.70    0.90 -158.70  1.00 
1 1 1   18   29    2 o  1   32.79    2.63   31.63  170.09   33.71  170.07    1.31  170.07  0.99 
1 1 1   19   29    2 o  1   35.83    2.35   34.14  -66.56   37.93  -66.55    2.34  -66.55  0.99 
1 1 1   20   29    2 o  1   11.50    3.07    7.60  177.63   12.45  177.94    2.59  177.94  0.86 
1 1 1   21   29    2 o  1   28.18    2.78   27.14   36.28   29.01   36.32    1.14   36.32  0.99 
1 1 1    0   30    2 o  1   91.75    2.44   82.34 -180.00  101.61 -180.00    9.86 -180.00  1.00 
1 1 1    1   30    2 o  1   24.39    3.25   26.03  -47.98   16.90  -47.99    4.50  132.01  0.88 
1 1 1    2   30    2 o  1   60.68    6.97   65.25   29.21   53.82   29.21    5.50 -150.79  0.98 
1 1 1    3   30    2 o  1   36.92    2.93   61.00   18.36   11.15   18.36   24.69 -161.64  0.97 
1 1 1    4   30    2 o  1   24.35    3.23   37.94  -36.53    7.41  -36.55   15.10  143.45  0.92 
1 1 1    5   30    2 o  1   49.90    4.82   53.88  -97.99   43.69  -97.99    4.82   82.01  0.97 
1 1 1    6   30    2 o  1   60.81    8.23   63.63  119.79   55.67  119.79    3.59  -60.21  0.97 
1 1 1    7   30    2 o  1   43.21    3.91   30.10 -162.95   52.65 -162.93   11.57 -162.93  0.95 
1 1 1    8   30    2 o  1   17.89    3.29   15.94  -68.48   12.99  -68.46    1.25  111.54  0.80 
1 1 1    9   30    2 o  1   29.95    2.67   30.89 -134.85   27.66 -134.86    1.27   45.14  0.97 
1 1 1   10   30    2 o  1   95.36    1.89  105.39  125.19   87.24  125.19    7.84  -54.81  1.00 
1 1 1   11   30    2 o  1   15.71    3.34   12.17  128.24    8.97  128.23    1.40  -51.77  0.66 
1 1 1   12   30    2 o  1   86.60    2.02   92.22  -23.10   82.53  -23.11    3.86  156.89  1.00 
1 1 1   13   30    2 o  1   69.45    4.08   74.74 -178.07   66.06 -178.07    3.15    1.93  1.00 
1 1 1   14   30    2 o  1   63.18    4.18   59.51  165.63   67.31  165.62    4.59  165.62  0.99 
1 1 1   15   30    2 o  1   23.93    3.06   24.81  -42.56   22.52  -42.61    0.70  137.39  0.97 
1 1 1   16   30    2 o  1   17.11    3.25   13.17   64.58   19.20   64.60    3.20   64.60  0.93 
1 1 1   17   30    2 o  1    9.68    3.31    1.86 -144.75    3.84 -145.97    1.02 -145.97  0.29 
1 1 1   18   30    2 o  1   27.82    2.61   29.33 -116.63   26.46 -116.65    1.06   63.35  0.99 
1 1 1   19   30    2 o  1   24.34    2.92   25.35   14.93   23.36   15.43    0.56 -164.57  0.98 
1 1 1   20   30    2 o  1   16.28    2.81   15.45  -12.18   16.39  -11.85    0.66  -11.85  0.97 
1 1 1    0   31    2 o  1   33.67    4.95   42.20   90.00   25.71   90.00    7.96  -90.00  1.00 
1 1 1    1   31    2 o  1   87.37    1.74   86.97    0.64   87.51    0.65    0.86    0.65  0.99 
1 1 1    2   31    2 o  1   26.94    3.22   25.94   63.29   23.07   63.30    1.23 -116.70  0.90 
1 1 1    3   31    2 o  1   21.63    3.16   27.53 -120.73   11.49 -120.73    7.77   59.27  0.89 
1 1 1    4   31    2 f  0   90.98    1.73  100.50  133.93   98.27  133.93    0.00    0.00  0.99 
1 1 1    5   31    2 o  1   51.50    3.24   54.29  -69.82   48.27  -69.82    2.28  110.18  0.98 
1 1 1    6   31    2 o  1   25.33    3.29   16.31  168.01   29.47  168.07    6.78  168.07  0.90 
1 1 1    7   31    2 o  1   88.34    1.80   91.43  -49.37   86.62  -49.37    1.47  130.63  1.00 
1 1 1    8   31    2 o  1   41.44    2.65   35.31 -150.28   46.54 -150.29    6.04 -150.29  0.98 
1 1 1    9   31    2 o  1   35.99    2.69   42.87 -157.69   27.94 -157.68    6.75   22.32  0.96 
1 1 1   10   31    2 o  1   73.85    5.36   77.68 -118.61   70.87 -118.61    2.46   61.39  0.99 
1 1 1   11   31    2 o  1   26.58    2.92   21.63   75.34   30.55   75.33    4.75   75.33  0.97 
1 1 1   12   31    2 o  1   37.61    2.67   35.76   67.38   39.56   67.37    2.42   67.37  0.99 
1 1 1   13   31    2 o  1   49.31    2.78   50.11  -13.12   49.06  -13.07    0.16  -13.07  0.99 
1 1 1   14   31    2 o  1   28.17    2.85   26.88 -130.30   29.20 -130.18    1.60 -130.18  0.98 
1 1 1   15   31    2 o  1   43.65    2.32   44.34 -109.05   43.69 -109.05    0.30 -109.05  0.99 
1 1 1   16   31    2 o  1   17.73    3.10   15.75 -131.53   18.11 -131.49    1.30 -131.49  0.95 
1 1 1   17   31    2 o  1   43.51    2.74   43.44   -5.31   44.32   -5.32    1.02   -5.32  1.00 
1 1 1   18   31    2 o  1   23.13    2.89   24.49  -60.77   21.75  -60.60    0.95  119.40  0.98 
1 1 1   19   31    2 o  1   26.11    2.87   24.82  163.49   27.23  163.74    1.46  163.74  0.99 
1 1 1   20   31    2 o  1   22.74    2.71   24.59 -133.50   20.90 -133.50    1.51   46.50  0.99 
1 1 1    0   32    2 o  1  116.73    2.67  105.26    0.00  130.70   -0.00   13.97   -0.00  1.00 
1 1 1    1   32    2 o  1   49.90    4.69   49.93  122.94   49.34  122.95    0.29  122.95  0.98 
1 1 1    2   32    2 o  1   37.03    2.49   35.52  171.20   37.57  171.20    1.42  171.20  0.98 
1 1 1    3   32    2 f  0   15.05    3.17   11.91  131.92   11.66  131.94    0.00    0.00  0.82 
1 1 1    4   32    2 o  1   48.69    2.64   55.82  168.60   41.88  168.60    6.43  -11.40  0.99 
1 1 1    5   32    2 o  1   27.71    3.24   27.95  156.46   25.60  156.45    0.84  -23.55  0.95 
1 1 1    6   32    2 o  1   56.50    6.97   59.32   19.25   53.14   19.26    2.20 -160.74  0.98 
1 1 1    7   32    2 o  1   15.76    3.68    8.44  -79.19    9.55  -79.16    0.68  -79.16  0.56 
1 1 1    8   32    2 o  1   31.25    3.44   32.67   96.24   28.86   96.24    1.53  -83.76  0.97 
1 1 1    9   32    2 o  1   31.04    2.80   27.41 -122.86   34.17 -122.87    3.74 -122.87  0.98 
1 1 1   10   32    2 o  1   51.08    2.71   52.74  -34.90   50.49  -34.89    0.31  145.11  0.99 
1 1 1   11   32    2 o  1   30.67    3.16   35.44 -115.84   25.37 -115.85    4.62   64.15  0.98 
1 1 1   12   32    2 o  1   52.86    2.73   62.06  157.35   45.37  157.44    7.22  -22.56  0.99 
1 1 1   13   32    2 o  1   23.51    2.99   21.99 -159.80   24.41 -159.79    1.53 -159.79  0.97 
1 1 1   14   32    2 o  1   38.72    2.44   41.08   -5.76   36.90   -5.76    1.54  174.24  0.99 
1 1 1   15   32    2 o  1   12.68    3.22    8.78  -96.66   13.31  -96.58    2.32  -96.58  0.87 
1 1 1   16   32    2 o  1   14.55    2.82   12.97  -80.56   15.09  -80.57    1.24  -80.57  0.95 
1 1 1   17   32    2 o  1   14.95    2.87   13.55  -63.14   15.15  -62.28    1.03  -62.28  0.94 
1 1 1   18   32    2 o  1   15.32    3.09   12.22  146.69   17.09  146.17    2.54  146.17  0.95 
1 1 1   19   32    2 o  1   21.39    2.82   21.58 -101.78   21.00 -101.78    0.00 -101.79  0.98 
1 1 1    0   33    2 o  1   13.98    6.44   19.45  -90.00    4.08  -90.00    7.38   90.00  0.82 
1 1 1    1   33    2 o  1   34.63    3.21   38.24  -71.30   29.34  -71.29    3.82  108.71  0.96 
1 1 1    2   33    2 o  1   19.03    3.64   14.49   37.22   15.14   37.21    0.56   37.21  0.77 
1 1 1    3   33    2 f  0   31.80    2.81   41.30  112.70   40.06  112.70    0.00    0.00  0.96 
1 1 1    4   33    2 o  1   35.32    2.70   44.67   -2.58   25.55   -2.58    8.97  177.42  0.98 
1 1 1    5   33    2 o  1   40.40    2.50   52.45  155.17   28.63  155.17   11.32  -24.83  0.99 
1 1 1    6   33    2 o  1   14.27    3.35   10.33  123.16   14.33  123.22    2.13  123.22  0.85 
1 1 1    7   33    2 o  1   33.11    2.91   33.11  -88.89   33.23  -88.90    0.57  -88.90  0.99 
1 1 1    8   33    2 o  1   21.46    3.44   18.40 -154.12   22.98 -154.12    2.56 -154.12  0.95 
1 1 1    9   33    2 o  1   47.72    2.81   45.34   33.07   50.14   33.06    2.92   33.06  0.99 
1 1 1   10   33    2 o  1   37.84    2.80   39.73   12.98   36.34   13.08    1.04 -166.92  0.99 
1 1 1   11   33    2 o  1   36.96    2.89   33.98    3.90   40.22    3.87    3.70    3.87  0.99 
1 1 1   12   33    2 o  1   33.32    3.06   34.04 -153.93   32.77 -153.94    0.16   26.06  0.99 
1 1 1   13   33    2 o  1   22.43    3.13   21.77 -120.21   22.20 -120.20    0.41 -120.20  0.97 
1 1 1   14   33    2 o  1   13.70    3.06   10.98   65.82   14.44   65.80    1.84   65.80  0.92 
1 1 1   15   33    2 o  1   10.02    2.99    6.37 -120.17   10.80 -120.10    2.31 -120.10  0.85 
1 1 1   16   33    2 o  1   25.27    2.83   24.87 -179.51   25.60 -179.79    0.73 -179.79  0.98 
1 1 1   17   33    2 o  1   12.90    3.11    9.68 -172.38   14.36 -172.28    2.49 -172.28  0.92 
1 1 1    0   34    2 o  1   58.54    6.21   61.59 -180.00   57.15 -180.00    1.40    0.00  1.00 
1 1 1    1   34    2 o  1   22.87    3.18   21.00   88.97   23.63   88.96    1.60   88.96  0.96 
1 1 1    2   34    2 o  1   43.50    2.70   46.76 -117.47   40.93 -117.48    2.25   62.52  0.99 
1 1 1    3   34    2 o  1   45.33    2.55   46.49 -150.11   45.04 -150.11    0.00   29.90  0.99 
1 1 1    4   34    2 o  1   28.50    2.73   38.97   11.74   18.55   11.74    9.59 -168.26  0.99 
1 1 1    5   34    2 o  1   55.53    3.91   55.67   21.37   56.21   21.37    1.06   21.37  0.99 
1 1 1    6   34    2 o  1   35.38    3.02   29.37 -109.45   40.57 -109.46    5.95 -109.46  0.98 
1 1 1    7   34    2 o  1   16.72    3.40   12.73 -163.37   17.34 -163.49    2.50 -163.49  0.89 
1 1 1    8   34    2 o  1   46.22    2.63   43.48 -135.99   49.84 -135.75    4.00 -135.75  0.99 
1 1 1    9   34    2 o  1   50.84    2.77   49.99   99.25   52.70   99.23    2.14   99.23  0.99 
1 1 1   10   34    2 o  1   13.24    3.32    9.18  138.38   14.18  138.38    2.63  138.38  0.87 
1 1 1   11   34    2 o  1   28.06    3.19   28.14  140.22   27.64  140.22    0.07  140.22  0.98 
1 1 1   12   34    2 o  1   50.98    2.60   49.79  -56.14   52.46  -56.12    1.72  -56.12  1.00 
1 1 1   13   34    2 o  1    8.25    3.04    4.17  117.20    6.65  117.16    1.30  117.16  0.65 
1 1 1   14   34    2 o  1   17.54    3.22   16.22 -171.29   18.02 -171.19    1.14 -171.19  0.96 
1 1 1   15   34    2 o  1    9.78    3.16    6.13 -169.88    9.92 -168.46    1.93 -168.46  0.82 
1 1 1   16   34    2 o  1   19.11    3.09   17.88   53.13   19.71   53.35    1.14   53.35  0.97 
1 1 1    0   35    2 o  1   82.88    2.96   71.37   90.00   96.14   90.00   13.26   90.00  1.00 
1 1 1    1   35    2 o  1   47.38    2.87   50.26  155.27   44.88  155.28    2.05  -24.72  0.99 
1 1 1    2   35    2 o  1   22.78    3.41   22.69  -64.96   21.45  -65.03    0.30  114.97  0.95 
1 1 1    3   35    2 o  1   30.88    3.27   27.64  107.19   33.44  107.20    3.34  107.20  0.97 
1 1 1    4   35    2 o  1   27.56    3.33   28.66  161.52   26.01  161.68    0.84  -18.32  0.97 
1 1 1    5   35    2 o  1   14.40    3.58    9.76 -104.37   15.11 -104.26    2.86 -104.26  0.85 
1 1 1    6   35    2 o  1   17.28    3.18   15.61   31.36   17.36   31.36    1.12   31.36  0.94 
1 1 1    7   35    2 f  0   48.52    2.75   44.00  -12.21   42.72  -12.20    0.00    0.00  0.99 
1 1 1    8   35    2 o  1   35.75    2.90   28.41  114.77   42.98  114.77    7.68  114.77  0.99 
1 1 1    9   35    2 o  1   39.05    2.93   41.68   10.06   36.68   10.06    2.05 -169.94  0.99 
1 1 1   10   35    2 o  1   14.83    3.63   10.59  133.44   16.16  133.51    2.87  133.51  0.90 
1 1 1   11   35    2 o  1   23.56    2.75   27.68  155.55   19.45  155.56    3.77  -24.44  0.99 
1 1 1   12   35    2 o  1   16.31    2.85   15.66 -146.19   16.36 -146.45    0.61 -146.45  0.97 
1 1 1   13   35    2 o  1   24.14    2.85   27.65  135.06   20.62  135.12    3.15  -44.88  0.98 
1 1 1   14   35    2 o  1   21.45    3.32   20.29  -79.90   22.02  -80.01    1.06  -80.01  0.98 
1 1 1   15   35    2 o  1   15.80    2.84   14.67 -111.48   16.10 -111.42    0.90 -111.42  0.96 
1 1 1    0   36    2 o  1   18.24    4.71   22.20    0.00   14.94    0.00    3.30  180.00  1.00 
1 1 1    1   36    2 o  1   14.31    3.48   10.76 -147.93   15.12 -147.92    2.34 -147.92  0.89 
1 1 1    2   36    2 o  1   28.48    3.47   25.57  132.98   30.95  132.98    3.06  132.98  0.98 
1 1 1    3   36    2 o  1   22.76    3.44   19.32 -124.31   25.19 -124.31    3.21 -124.31  0.97 
1 1 1    4   36    2 o  1   41.73    2.76   43.78 -179.22   40.34 -179.22    1.10    0.78  0.99 
1 1 1    5   36    2 f  0   15.00    3.54   10.66 -134.66   10.36 -134.65    0.00    0.00  0.90 
1 1 1    6   36    2 o  1   21.33    2.78   27.48   36.51   14.84   36.52    6.03 -143.48  0.98 
1 1 1    7   36    2 o  1   26.24    3.52   23.80 -102.54   27.71 -102.47    2.13 -102.47  0.97 
1 1 1    8   36    2 o  1   14.17    3.26   11.24  171.02   14.92  171.06    1.95  171.06  0.92 
1 1 1    9   36    2 o  1   25.00    3.01   26.18 -122.94   23.73 -122.97    0.89   57.03  0.98 
1 1 1   10   36    2 o  1   25.51    2.85   28.86  -96.69   22.46  -96.77    2.75   83.23  0.99 
1 1 1   11   36    2 o  1   21.08    3.14   20.94  118.39   20.75  118.57    0.23  118.57  0.97 
1 1 1   12   36    2 o  1   15.03    3.23   12.31  -21.71   16.22  -21.51    1.96  -21.51  0.95 
1 1 1   13   36    2 o  1    9.03    3.09    3.74    7.74    8.23    6.35    2.28    6.35  0.66 
1 1 1    0   37    2 o  1   15.61    5.74   14.81  -90.00   16.56  -90.00    0.99  -90.00  1.00 
1 1 1    1   37    2 o  1   19.11    3.44   16.80  -24.46   19.85  -24.53    1.66  -24.53  0.95 
1 1 1    2   37    2 o  1   45.33    2.92   42.76  160.36   47.88  160.42    2.87  160.42  0.99 
1 1 1    3   37    2 o  1   19.19    3.27   18.62 -149.82   18.43 -149.79    0.03 -149.79  0.96 
1 1 1    4   37    2 o  1   15.75    3.23   13.30  -50.98   16.38  -50.99    1.66  -50.99  0.93 
1 1 1    5   37    2 o  1   19.55    3.20   18.33   14.77   19.88   14.80    0.97   14.80  0.97 
1 1 1    6   37    2 o  1   14.72    3.08   12.58   79.60   15.52   79.56    1.63   79.56  0.94 
1 1 1    7   37    2 o  1   22.23    2.86   24.12  179.47   20.35  179.40    1.52   -0.60  0.98 
1 1 1    8   37    2 o  1   28.44    3.29   27.72  -11.55   29.24  -11.30    1.20  -11.30  0.99 
1 1 1    9   37    2 o  1   23.31    3.17   24.08   69.19   22.15   68.91    0.69 -111.09  0.98 
1 1 1   10   37    2 o  1   13.25    3.28   10.46  138.10   14.28  137.98    1.97  137.98  0.93 
1 1 1   11   37    2 o  1   22.63    3.27   22.42  -70.06   22.31  -69.98    0.13  -69.98  0.98 
1 1 1   12   37    2 o  1   11.50    3.12    8.40 -116.40   12.46 -116.38    2.14 -116.38  0.90 
1 1 1    0   38    2 o  1   12.30    4.31   13.60 -180.00   11.40 -180.00    0.90    0.00  1.00 
1 1 1    1   38    2 o  1   21.44    3.04   21.39  -66.71   21.24  -66.71    0.24  -66.71  0.98 
1 1 1    2   38    2 o  1   22.66    3.19   20.93 -176.84   24.10 -176.92    1.90 -176.92  0.98 
1 1 1    3   38    2 o  1   19.33    3.30   17.15  143.02   20.93  142.93    2.18  142.93  0.97 
1 1 1    4   38    2 o  1   12.97    3.34    9.57   51.55   14.30   51.62    2.52   51.62  0.91 
1 1 1    5   38    2 o  1   17.15    3.49   13.70  111.68   19.09  111.72    2.86  111.72  0.95 
1 1 1    6   38    2 o  1   25.00    3.31   24.88  174.26   24.73  173.97    0.20  173.97  0.98 
1 1 1    7   38    2 o  1   25.11    3.07   26.02   83.39   23.92   83.30    0.83  -96.70  0.99 
1 1 1    8   38    2 f  0    9.07    3.39    4.96  -23.76    4.79  -24.14    0.00    0.00  0.72 
1 1 1    9   38    2 o  1   15.42    3.51   12.06  161.27   17.08  161.19    2.58  161.19  0.94 
1 1 1   10   38    2 o  1   12.15    3.14    9.21    6.46   13.20    6.46    2.11    6.46  0.91 
1 1 1    0   39    2 o  1    0.00    5.54    2.61   90.00    2.40  -90.00    2.40  -90.00  0.00 
1 1 1    1   39    2 o  1   13.21    3.29   10.22  -66.43   14.24  -65.74    2.04  -65.74  0.92 
1 1 1    2   39    2 o  1   35.43    3.08   37.44   72.18   33.56   72.32    1.63 -107.68  0.99 
1 1 1    3   39    2 o  1    6.75    2.95    1.39   86.72    2.37   83.25    0.45   83.25  0.29 
1 1 1    4   39    2 o  1   20.13    3.11   21.02  149.04   18.80  148.26    0.88  -31.74  0.98 
1 1 1    5   39    2 o  1   26.60    3.14   30.28   70.54   22.88   70.31    3.40 -109.69  0.99 
1 1 1    6   39    2 o  1   25.65    3.17   25.48  -21.38   25.54  -21.03    0.27  -21.03  0.99 
1 1 1    7   39    2 f  0   29.70    2.88   33.73   22.23   32.88   22.22    0.00    0.00  0.99 
1 1 1    0   40    2 o  1    0.00    5.39    0.04 -180.00    0.02    0.00    0.02    0.00  0.00 
1 1 1    1   40    2 o  1   14.59    3.21   12.26  179.65   15.62  179.66    1.84  179.66  0.94 
1 1 1    2   40    2 o  1    8.29    3.05    5.09  134.95    7.40  134.95    1.22  134.95  0.75 
1 1 1    1    0    3 o  1  283.77    5.98 1317.72   90.00  302.78   90.00   19.01   90.00  1.00 
1 1 1    2    0    3 o  1  467.65    8.46 1179.61  -90.00  350.96  -90.00  116.69   90.00  1.00 
1 1 1    3    0    3 o  1  150.25    2.76  178.17   90.00   96.23   90.00   53.96  -90.00  1.00 
1 1 1    4    0    3 o  1  445.37    9.36 1170.93  -90.00  495.73  -90.00   50.36  -90.00  1.00 
1 1 1    5    0    3 o  1  319.83    5.84   48.24  -90.00  272.40  -90.00   47.43   90.00  1.00 
1 1 1    6    0    3 o  1  184.34    3.37  295.89   90.00   89.96   90.00   94.37  -90.00  1.00 
1 1 1    7    0    3 o  1  116.53    2.18   85.09   90.00    7.37   90.00    2.25   90.00  0.04 
1 1 1    8    0    3 o  1  233.52    4.27  365.51  -90.00  107.47  -90.00  126.05   90.00  1.00 
1 1 1    9    0    3 o  1  282.36    7.39  177.76  -90.00  364.06  -90.00   81.71  -90.00  1.00 
1 1 1   10    0    3 o  1  134.56    2.52   27.73   90.00  124.35  -90.00   40.55  -90.00  0.62 
1 1 1   11    0    3 o  1  221.64    4.08  189.55   90.00  261.94   90.00   40.32   90.00  1.00 
1 1 1   12    0    3 o  1   98.84    2.27   13.13  -90.00   14.52   90.00    1.95   90.00  0.13 
1 1 1   13    0    3 o  1   18.44    3.99   31.01  -90.00   44.13   90.00   46.91   90.00  0.15 
1 1 1   14    0    3 o  1   25.48    3.26   99.70  -90.00   65.90   90.00   80.55   90.00  0.58 
1 1 1   15    0    3 x  0       ?       ?  172.68  -90.00  165.03  -90.00    0.00    0.00  0.00 
1 1 1   16    0    3 o  1   61.55    1.69   64.66  -90.00   52.04  -90.00    4.98   90.00  0.93 
1 1 1   17    0    3 o  1  214.99    3.95  228.43  -90.00  212.74  -90.00    2.25   90.00  1.00 
1 1 1   18    0    3 o  1   36.59   30.08   53.43   90.00    9.33  -90.00   30.49  -90.00  0.58 
1 1 1   19    0    3 o  1  145.91    3.22  106.01   90.00  186.22   90.00   40.31   90.00  1.00 
1 1 1   20    0    3 o  1  114.03    2.24   98.30   90.00  127.24   90.00   13.21   90.00  1.00 
1 1 1   21    0    3 o  1  110.56    2.58   58.86  -90.00  160.22  -90.00   49.66  -90.00  1.00 
1 1 1   22    0    3 o  1  190.32    3.59  192.22   90.00  184.87   90.00    5.44  -90.00  1.00 
1 1 1   23    0    3 o  1   78.03    2.17   67.06   90.00   88.90   90.00   10.87   90.00  1.00 
1 1 1   24    0    3 o  1   34.54    6.97   43.52  -90.00   25.98  -90.00    8.55   90.00  1.00 
1 1 1   25    0    3 o  1   33.10    9.06   35.45  -90.00   31.66  -90.00    1.44   90.00  1.00 
1 1 1   26    0    3 o  1    8.55    5.46    5.16  -90.00    1.58   90.00    3.29   90.00  0.20 
1 1 1   27    0    3 o  1   13.22    3.72   16.10  -90.00   10.81  -90.00    2.40   90.00  1.00 
1 1 1   28    0    3 o  1   18.31    3.98   21.68   90.00   15.75   90.00    2.56  -90.00  1.00 
1 1 1   29    0    3 o  1   28.98    3.01   34.62  -90.00   23.99  -90.00    4.99   90.00  1.00 
1 1 1   30    0    3 f  0   25.42    3.03   20.97   90.00   20.39   90.00    0.00    0.00  1.00 
1 1 1   31    0    3 o  1   17.17    3.29   18.77  -90.00   15.71  -90.00    1.46   90.00  1.00 
1 1 1    0    1    3 o  1  327.16    8.65    1.78   89.99  525.61   90.00  198.45   90.00  1.00 
1 1 1    1    1    3 x  0       ?       ? 2186.83    7.26  676.69    6.25    0.00    0.00  0.00 
1 1 1    2    1    3 f  0  259.03    4.32  339.84  -16.17  135.27  -59.93    0.00    0.00  0.95 
1 1 1    3    1    3 o  1  614.12    9.15  915.64  -29.64  737.15  -29.34  126.85  -29.34  0.99 
1 1 1    4    1    3 o  1  314.19    4.35  441.42   16.53  331.32   14.43   23.66   14.43  0.98 
1 1 1    5    1    3 o  1  164.14    2.29  131.91   28.60  109.93   50.17   44.59 -129.83  0.94 
1 1 1    6    1    3 o  1  275.64    3.84  331.74    0.91  309.80   37.04   42.71   37.04  0.97 
1 1 1    7    1    3 o  1   54.15    0.88  162.28 -179.90   28.14   -2.52   55.50   -2.52  0.51 
1 1 1    8    1    3 o  1  556.16    7.66  612.67  109.64  540.06  102.97   12.60  -77.03  0.99 
1 1 1    9    1    3 o  1  409.89    5.66  424.73 -124.31  388.23 -113.57   16.94   66.43  0.99 
1 1 1   10    1    3 o  1  234.88    3.26  285.99   80.51  193.98   74.10   33.09 -105.90  0.97 
1 1 1   11    1    3 o  1  181.41    3.04  236.96  148.68  111.65  157.49   60.84  -22.51  0.95 
1 1 1   12    1    3 o  1  282.20    3.92  266.41  -74.56  280.44  -74.21    6.03  -74.21  0.97 
1 1 1   13    1    3 o  1  141.90    2.16  149.08 -108.80  107.16 -115.46   24.86   64.54  0.93 
1 1 1   14    1    3 o  1  142.48    2.42  204.30 -164.30   80.44 -165.04   57.27   14.96  0.97 
1 1 1   15    1    3 o  1  287.32    3.68  299.55  -59.01  274.82  -57.78   10.03  122.22  0.99 
1 1 1   16    1    3 o  1   31.12    2.54   25.09 -106.60    6.65   71.93   17.91   71.93  0.36 
1 1 1   17    1    3 o  1  140.25    1.86  129.72  101.48  150.19   99.58   13.88   99.58  0.97 
1 1 1   18    1    3 o  1   84.01    1.34   47.48  -22.28   98.92  -23.16   26.76  -23.16  0.86 
1 1 1   19    1    3 o  1   14.12    2.49    8.94  -18.13    7.09  161.78    8.03  161.78  0.07 
1 1 1   20    1    3 o  1  221.88    3.10  208.47  -74.02  227.88  -74.02    6.97  -74.02  1.00 
1 1 1   21    1    3 o  1   87.98    1.73   92.76  -87.69   76.14  -87.68    9.90   92.32  0.98 
1 1 1   22    1    3 o  1   96.88    1.90  118.04  146.32   70.39  146.33   24.87  -33.67  0.98 
1 1 1   23    1    3 o  1   42.01    8.15   42.31   25.18   35.00   25.20    3.68 -154.80  0.92 
1 1 1   24    1    3 o  1   38.99    3.21   55.02 -121.80   21.01 -121.80   16.73   58.20  0.97 
1 1 1   25    1    3 o  1   39.46    4.65   39.25 -152.30   38.16 -152.29    0.04   27.71  0.97 
1 1 1   26    1    3 o  1   14.33    2.60   13.58 -163.94    6.68 -163.96    3.23   16.04  0.69 
1 1 1   27    1    3 o  1   42.76    3.08   46.66   91.83   39.67   91.83    2.76  -88.17  0.99 
1 1 1   28    1    3 o  1   10.83    2.13    9.62 -177.15    9.05 -177.59    0.21    2.41  0.86 
1 1 1   29    1    3 o  1   17.06    2.19   19.37 -132.59   13.88 -132.65    2.57   47.35  0.96 
1 1 1   30    1    3 o  1   13.21    1.99   15.62   26.45   10.42   26.53    2.37 -153.47  0.97 
1 1 1   31    1    3 o  1    9.87    2.30    5.76   86.22   11.38   85.52    2.90   85.52  0.86 
1 1 1    0    2    3 o  1   73.94    1.97  202.35  180.00    8.18    0.00   53.79 -180.00  0.84 
1 1 1    1    2    3 o  1  216.50    2.99  649.70    8.31  143.87   10.32   66.11 -169.68  0.97 
1 1 1    2    2    3 o  1  160.60    2.07  242.10  -10.61  189.82    5.37   52.11    5.37  0.86 
1 1 1    3    2    3 f  0  108.89    1.63  345.09 -122.72  112.98  -50.30    0.00    0.00  0.84 
1 1 1    4    2    3 o  1  188.48    2.80  264.21  108.54  200.98  102.14   25.13  102.14  0.93 
1 1 1    5    2    3 o  1  294.81    4.35  398.90  -96.04  234.15  -94.58   55.18   85.42  0.98 
1 1 1    6    2    3 o  1  296.86    3.81  349.82  173.88  269.32 -172.74   21.42    7.26  0.98 
1 1 1    7    2    3 o  1   95.98    1.80  183.78 -159.34   36.17 -176.62   41.49    3.38  0.81 
1 1 1    8    2    3 o  1  397.08    5.99  386.63   74.03  367.84   73.99   24.52 -106.01  0.99 
1 1 1    9    2    3 f  0  441.82    5.77  536.68  142.95  560.93  145.07    0.00    0.00  0.99 
1 1 1   10    2    3 o  1  446.54    7.37  399.59  -61.94  466.29  -66.04   24.63  -66.04  0.99 
1 1 1   11    2    3 o  1  434.76    5.99  469.36   -4.59  413.60   -7.16   16.56  172.84  0.99 
1 1 1   12    2    3 o  1  368.09    5.10  370.79    9.45  373.60   13.65   11.36   13.65  0.98 
1 1 1   13    2    3 o  1  188.89    2.65  202.80  -36.74  157.97  -37.97   23.71  142.03  0.96 
1 1 1   14    2    3 o  1  167.23    2.53  162.34   16.63  174.31   19.36   13.10   19.36  0.96 
1 1 1   15    2    3 o  1  119.17    1.73  108.80  143.78  112.31  139.24    0.37  -40.76  0.95 
1 1 1   16    2    3 o  1   89.39    1.46  148.43  167.33   30.76  169.47   54.40  -10.53  0.95 
1 1 1   17    2    3 o  1   38.52    3.95   41.12   46.85    7.83   46.73   15.95 -133.27  0.62 
1 1 1   18    2    3 f  0  145.69    2.09  136.32  132.69  129.56  132.62    0.00    0.00  0.97 
1 1 1   19    2    3 o  1   27.51    2.27   44.12  152.74   14.65  -27.30   29.41  -27.30  0.54 
1 1 1   20    2    3 o  1  131.02    1.84  121.72   56.72  133.87   56.71    4.44   56.71  0.99 
1 1 1   21    2    3 o  1   14.86    2.67   20.42 -126.47    9.39   53.51   15.26   53.51  0.40 
1 1 1   22    2    3 o  1   61.10   10.18   74.03   31.56   40.15   31.56   17.53 -148.44  0.94 
1 1 1   23    2    3 o  1   68.44    1.28   83.93 -172.91   50.55 -172.90   16.75    7.10  0.98 
1 1 1   24    2    3 o  1   13.91    2.41   11.22  -47.04    3.14  -47.05    3.98  132.95  0.51 
1 1 1   25    2    3 o  1   30.81    2.69   28.91  166.25   30.65  166.25    1.23  166.25  0.95 
1 1 1   26    2    3 o  1   31.05    1.90   30.98   58.57   29.07   58.56    0.48 -121.44  0.95 
1 1 1   27    2    3 o  1   10.97    1.99   12.19 -124.80    7.80 -124.78    2.01   55.22  0.89 
1 1 1   28    2    3 o  1   10.83    2.38    5.50    8.42   10.10    8.64    2.40    8.64  0.71 
1 1 1   29    2    3 f  0   34.94    2.30   39.37 -170.09   38.70 -170.12    0.00    0.00  0.99 
1 1 1   30    2    3 o  1   26.93    1.70   25.70 -104.87   28.45 -104.89    1.76 -104.89  0.99 
1 1 1   31    2    3 o  1   18.22    2.01   23.07  151.09   13.08  150.77    4.86  -29.23  0.98 
1 1 1    0    3    3 o  1  520.62    9.53  808.38   90.00  661.64   90.00  141.02   90.00  1.00 
1 1 1    1    3    3 f  0  244.02    3.39  295.04 -152.42  187.36 -177.76    0.00    0.00  0.96 
1 1 1    2    3    3 o  1  154.71    2.16  232.12  153.74  180.48   98.89   53.22   98.89  0.82 
1 1 1    3    3    3 o  1  644.56    8.22  767.81    2.84  686.20   20.37   44.75   20.37  1.00 
1 1 1    4    3    3 o  1  183.02    2.73  197.39    3.63  188.42 -135.45   17.96 -135.45  0.93 
1 1 1    5    3    3 o  1  173.25    2.58  127.26 -104.39  154.79 -140.48    6.98   39.52  0.93 
1 1 1    6    3    3 o  1  266.09    3.70  330.54    7.97  253.69   20.13    5.11 -159.87  0.97 
1 1 1    7    3    3 o  1  144.77    2.43  179.44 -102.59   72.64  -83.42   61.97   96.58  0.93 
1 1 1    8    3    3 o  1  255.80    3.80  191.75  -58.03  265.48  -43.14   18.36  -43.14  0.97 
1 1 1    9    3    3 o  1  274.11    3.81  283.60   37.35  230.18   38.46   37.36 -141.54  0.98 
1 1 1   10    3    3 o  1  431.21    6.33  462.25  -74.30  383.76  -78.92   43.13  101.08  0.99 
1 1 1   11    3    3 f  0  376.67    5.20  345.74    0.26  401.36   -1.13    0.00    0.00  0.99 
1 1 1   12    3    3 o  1  130.11    1.87   53.37 -101.26  123.82 -116.36   27.90 -116.36  0.74 
1 1 1   13    3    3 o  1  116.35    1.62   79.22  100.03  118.46   88.69   26.64   88.69  0.79 
1 1 1   14    3    3 o  1  118.91    1.64  127.53 -160.21   97.28 -159.37   14.74   20.63  0.94 
1 1 1   15    3    3 o  1  165.25    2.50  150.93  112.24  179.46  111.60   19.24  111.60  0.97 
1 1 1   16    3    3 o  1  140.42    2.16  116.78  -13.95  162.62  -17.91   27.58  -17.91  0.96 
1 1 1   17    3    3 o  1   82.67    1.65   88.51  -68.37   70.51  -68.91    6.18  111.09  0.93 
1 1 1   18    3    3 o  1   90.64    1.42   85.05 -160.73   86.08 -159.95    1.61 -159.95  0.93 
1 1 1   19    3    3 o  1   77.99    1.36   83.33  -82.77   60.72  -82.78   11.43   97.22  0.93 
1 1 1   20    3    3 o  1   54.87    1.25   46.30   28.28   53.58   28.29    3.02   28.29  0.92 
1 1 1   21    3    3 o  1  139.02    2.02  115.97 -158.15  155.21 -158.15   17.65 -158.15  0.99 
1 1 1   22    3    3 o  1  114.97    2.04   95.50  142.83  128.75  142.84   15.99  142.84  0.98 
1 1 1   23    3    3 o  1  120.19    2.02  111.46  -53.42  127.20  -53.42    7.85  -53.42  0.99 
1 1 1   24    3    3 f  0   77.01    1.46   74.04  171.73   73.26  171.74    0.00    0.00  0.99 
1 1 1   25    3    3 o  1   50.51    4.28   52.98   71.74   47.72   71.73    2.00 -108.27  0.98 
1 1 1   26    3    3 f  0   26.34    2.21   24.38 -118.63   23.66 -118.64    0.00    0.00  0.93 
1 1 1   27    3    3 o  1   22.66    1.91   26.15 -133.54   18.84 -133.55    3.27   46.45  0.98 
1 1 1   28    3    3 o  1   18.32    2.07   21.62   27.67   14.48   27.75    3.23 -152.25  0.97 
1 1 1   29    3    3 o  1   51.58    4.36   53.03  145.79   50.18  145.82    1.04  -34.18  0.99 
1 1 1   30    3    3 o  1   41.65    3.90   44.09   42.67   39.88   42.73    1.49 -137.27  0.99 
1 1 1   31    3    3 o  1   15.85    2.06   14.40  -51.20   16.65  -51.92    1.28  -51.92  0.97 
1 1 1    0    4    3 f  0  256.60    4.66  631.39    0.00  348.45   -0.00    0.00    0.00  1.00 
1 1 1    1    4    3 o  1  510.22    6.76  993.25   -9.69  596.42   -7.02   90.61   -7.02  0.99 
1 1 1    2    4    3 o  1   71.20    1.22   84.50  -83.42    3.35  157.31   43.27  -22.69  0.65 
1 1 1    3    4    3 o  1  168.01    2.34  470.34 -165.96  197.36 -165.76   49.38 -165.76  0.88 
1 1 1    4    4    3 o  1  251.58    3.49  291.12   17.82  234.94    5.69    9.18 -174.31  0.97 
1 1 1    5    4    3 o  1   96.43    1.37  143.37   69.35   15.91   98.52   66.74  -81.48  0.86 
1 1 1    6    4    3 o  1  231.50    3.22  227.89 -144.87  196.49  175.92   27.30   -4.08  0.97 
1 1 1    7    4    3 o  1  441.45    6.47  618.60  168.75  350.73  171.83   87.00   -8.17  0.99 
1 1 1    8    4    3 o  1  401.72    5.57  383.61    7.69  388.54   13.10    8.30 -166.90  0.99 
1 1 1    9    4    3 o  1  337.96    4.70  316.28   70.21  358.07   72.11   26.71   72.11  0.98 
1 1 1   10    4    3 o  1  125.71    1.80  133.60   76.71   96.69   77.52    9.99 -102.48  0.85 
1 1 1   11    4    3 o  1  270.36    4.02  339.75  -40.80  218.21  -46.16   45.46  133.84  0.98 
1 1 1   12    4    3 o  1   76.14    1.89   62.49  -99.93   19.56  -83.10   21.35   96.90  0.54 
1 1 1   13    4    3 o  1  232.96    3.65  267.70 -114.98  185.02 -116.06   43.12   63.94  0.98 
1 1 1   14    4    3 o  1   23.51    1.82   35.63  134.76   30.78  -47.34   38.00  -47.34  0.31 
1 1 1   15    4    3 o  1  219.79    2.84  239.76  -46.35  210.02  -46.69    6.72  133.31  0.99 
1 1 1   16    4    3 o  1   65.06    1.19   61.21   27.66   48.48   27.73    6.79 -152.27  0.85 
1 1 1   17    4    3 o  1  159.09    2.42  168.55  -16.12  153.44  -16.78    2.59  163.22  0.98 
1 1 1   18    4    3 o  1  175.66    2.68  151.02  -93.47  198.84  -93.42   26.59  -93.42  0.98 
1 1 1   19    4    3 o  1  180.79    2.57  158.41 -175.10  196.76 -175.10   18.73 -175.10  0.98 
1 1 1   20    4    3 o  1   82.11    1.30  123.87   71.15   33.65   71.15   46.91 -108.85  0.98 
1 1 1   21    4    3 o  1  211.61    2.84  190.60  -55.20  224.48  -55.20   13.71  -55.20  1.00 
1 1 1   22    4    3 o  1   78.35    1.63   55.49  -71.07   92.35  -71.06   18.19  -71.06  0.95 
1 1 1   23    4    3 o  1   61.07    1.20   35.91   27.23   81.33   27.25   22.73   27.25  0.96 
1 1 1   24    4    3 o  1   74.15    1.36   74.46  -21.67   72.96  -21.67    0.33  158.33  0.99 
1 1 1   25    4    3 o  1   20.31    2.14   29.02   19.38   10.11   19.37    9.13 -160.63  0.95 
1 1 1   26    4    3 o  1   15.80    2.36   11.76   71.29   12.89   71.27    0.73   71.27  0.77 
1 1 1   27    4    3 o  1   13.34    2.39   15.44  -62.64    9.37  -62.65    2.82  117.35  0.91 
1 1 1   28    4    3 o  1   32.35    2.24   35.01 -162.14   30.10 -162.12    1.88   17.88  0.99 
1 1 1   29    4    3 o  1   30.01    1.88   24.52  154.10   34.92  154.15    5.37  154.15  0.98 
1 1 1   30    4    3 o  1   24.92    1.86   22.73   47.75   27.13   47.81    2.53   47.81  0.99 
1 1 1   31    4    3 o  1   29.34    1.76   28.66  -68.62   30.06  -68.77    0.94  -68.77  0.99 
1 1 1    0    5    3 o  1  173.81    3.18   85.92  -90.00  141.19  -90.00   32.61   90.00  1.00 
1 1 1    1    5    3 o  1   82.23    1.09  182.59 -133.42   51.57  -26.51  123.75  -26.51  0.88 
1 1 1    2    5    3 o  1  495.15    6.36  576.42  108.85  572.87  134.01   82.29  134.01  0.99 
1 1 1    3    5    3 o  1  471.84    6.23  394.96 -159.87  455.42 -152.29   12.52   27.71  0.99 
1 1 1    4    5    3 o  1  135.13    1.89  240.18  -26.25  123.18  -48.72    6.63  -48.72  0.86 
1 1 1    5    5    3 f  0  207.78    3.29  179.28   48.52  175.19   74.27    0.00    0.00  0.95 
1 1 1    6    5    3 o  1  230.47    3.64  195.14 -118.13  222.73 -126.30    1.14 -126.30  0.96 
1 1 1    7    5    3 o  1  201.73    3.09  191.41  -26.18  239.42    1.86   52.82    1.86  0.93 
1 1 1    8    5    3 f  0  109.83    1.74  183.88 -152.59  179.10 -159.91    0.00    0.00  0.89 
1 1 1    9    5    3 o  1  755.65   10.24  789.01   54.06  680.64   55.72   72.54 -124.28  1.00 
1 1 1   10    5    3 o  1  278.14    4.13  286.09  162.68  232.09  157.40   39.47  -22.60  0.98 
1 1 1   11    5    3 o  1  145.94    2.49  225.09   15.55   72.94   27.63   62.20 -152.37  0.93 
1 1 1   12    5    3 o  1  387.97    6.08  436.14   43.72  355.39   42.39   28.34 -137.61  0.99 
1 1 1   13    5    3 o  1  155.09    2.20  159.30  179.83  138.94  176.03    8.45   -3.97  0.95 
1 1 1   14    5    3 o  1  171.05    2.22  248.10 -140.29   95.04 -138.57   72.66   41.43  0.98 
1 1 1   15    5    3 o  1  353.93    4.50  386.57   26.37  332.74   26.85   19.42 -153.15  0.99 
1 1 1   16    5    3 o  1  144.14    1.91  118.92 -103.47  168.28 -104.54   29.05 -104.54  0.97 
1 1 1   17    5    3 o  1  124.97    1.81  120.91  127.05  125.36  126.26    4.62  126.26  0.97 
1 1 1   18    5    3 o  1   29.32    3.32   36.92   92.96    8.12  -87.13   21.80  -87.13  0.47 
1 1 1   19    5    3 o  1   42.49   10.52   33.37   32.64   19.20   32.60    7.25 -147.40  0.62 
1 1 1   20    5    3 o  1   53.47    1.21   51.76  118.77   45.99  118.79    3.66  -61.21  0.93 
1 1 1   21    5    3 o  1   73.84    1.44   78.53  -89.25   62.71  -89.23    9.22   90.77  0.97 
1 1 1   22    5    3 o  1   74.77    1.35   82.32  -41.89   60.76  -41.88   10.93  138.12  0.96 
1 1 1   23    5    3 o  1   96.50    1.51   73.24   56.25  117.73   56.26   22.34   56.26  0.99 
1 1 1   24    5    3 o  1   49.72    6.77   53.90 -130.80   43.01 -130.80    5.10   49.20  0.97 
1 1 1   25    5    3 o  1   15.86    2.08   22.70  166.74    7.23  166.75    7.50  -13.25  0.93 
1 1 1   26    5    3 o  1   39.62    3.44   43.05 -134.78   35.74 -134.78    3.13   45.22  0.98 
1 1 1   27    5    3 o  1   27.36    1.81   37.86   87.63   16.88   87.63   10.00  -92.37  0.98 
1 1 1   28    5    3 o  1   42.36    2.81   48.63 -120.79   36.99 -120.79    5.09   59.21  0.99 
1 1 1   29    5    3 o  1   32.16    2.36   29.29   -7.98   34.69   -8.02    2.92   -8.02  0.99 
1 1 1   30    5    3 o  1   20.38    2.07   19.81  157.19   20.53  157.60    0.57  157.60  0.98 
1 1 1   31    5    3 o  1   25.41    1.81   25.29   78.75   25.61   78.41    0.44   78.41  0.99 
1 1 1    0    6    3 o  1  351.10    6.42  381.49 -180.00  427.57 -180.00   76.48 -180.00  1.00 
1 1 1    1    6    3 o  1  408.15    5.24  300.97 -113.55  462.61 -132.90   59.92 -132.90  0.99 
1 1 1    2    6    3 o  1  626.14    8.04  669.20  -28.29  691.83  -22.87   69.11  -22.87  0.99 
1 1 1    3    6    3 o  1  228.33    3.40  192.20  178.16  273.04  152.35   56.79  152.35  0.95 
1 1 1    4    6    3 o  1  288.13    4.02  230.09  122.86  350.23  168.72   71.37  168.72  0.97 
1 1 1    5    6    3 o  1  154.29    2.06  191.98   63.16  122.56   84.38   19.37  -95.62  0.92 
1 1 1    6    6    3 o  1  467.60    6.20  414.75   92.76  500.72  104.26   37.71  104.26  0.99 
1 1 1    7    6    3 o  1  242.10    3.37  198.06   78.12  224.75   75.73    9.16 -104.27  0.97 
1 1 1    8    6    3 o  1  857.66   11.20  866.49 -170.12  866.52 -168.70   11.27 -168.70  1.00 
1 1 1    9    6    3 f  0  293.85    4.07  289.98   87.79  326.45   91.97    0.00    0.00  0.98 
1 1 1   10    6    3 o  1  719.61   10.74  696.01   46.44  702.90   48.86   13.85 -131.14  1.00 
1 1 1   11    6    3 o  1  117.27    2.03  130.59 -161.36   62.20 -160.04   39.14   19.96  0.86 
1 1 1   12    6    3 o  1  300.87    3.81  412.82 -164.18  193.55 -166.71  103.36   13.29  0.99 
1 1 1   13    6    3 o  1   83.72    1.39   76.88   50.38   66.91   52.45    2.80   52.45  0.77 
1 1 1   14    6    3 o  1  119.81    1.74  112.28 -142.28  119.21 -141.97    6.84 -141.97  0.94 
1 1 1   15    6    3 o  1  103.40    1.43  115.92   39.49   86.97   42.47   10.57 -137.53  0.94 
1 1 1   16    6    3 o  1  155.41    2.03  204.14  167.12  117.43  166.11   35.24  -13.89  0.98 
1 1 1   17    6    3 o  1  158.69    2.25  137.02   17.29  179.68   17.45   24.77   17.45  0.98 
1 1 1   18    6    3 o  1  152.69    2.20  147.75  -31.42  154.12  -31.34    4.82  -31.34  0.98 
1 1 1   19    6    3 o  1  254.39    4.20  240.93   92.51  261.57   92.51    8.59   92.51  0.99 
1 1 1   20    6    3 o  1   49.24    6.08   76.70 -121.59   13.80 -121.60   32.66   58.40  0.94 
1 1 1   21    6    3 o  1   30.07    1.98   41.95 -129.31    9.86 -129.30   16.75   50.70  0.88 
1 1 1   22    6    3 o  1   80.43    1.38   68.03 -175.72   86.03 -175.71    8.91 -175.71  0.96 
1 1 1   23    6    3 o  1  131.17    2.06  117.02  -29.32  144.61  -29.31   14.07  -29.31  1.00 
1 1 1   24    6    3 o  1   14.07    2.25   21.23 -158.07    0.54 -158.07   10.17   21.93  0.76 
1 1 1   25    6    3 o  1   34.38    4.07   35.24 -145.12   32.68 -145.12    0.94   34.88  0.98 
1 1 1   26    6    3 f  0   31.28    2.62   31.04  -17.80   30.38  -17.80    0.00    0.00  0.98 
1 1 1   27    6    3 o  1   10.38    2.53    2.84  -88.36    3.87  -88.47    0.55  -88.47  0.32 
1 1 1   28    6    3 o  1   29.90    1.75   33.42    6.26   26.71    6.26    2.88 -173.74  0.99 
1 1 1   29    6    3 o  1   14.96    2.37   12.59   58.47   15.90   58.50    1.78   58.50  0.94 
1 1 1   30    6    3 o  1    9.59    2.18    7.76   57.87    9.20   58.79    0.86   58.79  0.87 
1 1 1   31    6    3 o  1   21.39    2.11   22.95 -122.52   19.77 -122.46    1.32   57.54  0.99 
1 1 1    0    7    3 o  1  194.50    4.12   74.36   90.00  164.40   90.00   30.10  -90.00  1.00 
1 1 1    1    7    3 o  1  168.78    2.52  216.14  146.48  118.31  148.87   40.82  -31.13  0.94 
1 1 1    2    7    3 o  1  301.78    4.47  422.88   34.94  274.01   25.59   21.77 -154.41  0.98 
1 1 1    3    7    3 o  1   95.80    1.27  169.03 -117.90    5.83   44.71   89.94   44.71  0.88 
1 1 1    4    7    3 o  1  211.91    2.73  336.35  107.55  121.08  106.32   84.14  -73.68  0.97 
1 1 1    5    7    3 o  1  117.45    1.60   80.26 -138.70   95.34 -153.74    2.39 -153.74  0.79 
1 1 1    6    7    3 f  0  240.91    3.21  260.83  -89.22  245.92  -73.12    0.00    0.00  0.97 
1 1 1    7    7    3 o  1  423.89    5.60  450.76 -127.08  418.51 -144.89    0.65   35.11  0.99 
1 1 1    8    7    3 o  1  500.67    6.95  396.44  121.89  573.56  120.10   77.72  120.10  0.99 
1 1 1    9    7    3 o  1  325.45   39.83  332.70 -119.18  312.64 -116.86    3.94   63.14  0.97 
1 1 1   10    7    3 o  1  298.20   39.51  309.82 -114.28  284.53 -110.99    3.87   69.01  0.97 
1 1 1   11    7    3 f  0  257.59    3.93  186.74  126.45  196.68  123.77    0.00    0.00  0.96 
1 1 1   12    7    3 o  1   85.11    1.31  119.80  157.99   20.96  156.39   51.94  -23.61  0.86 
1 1 1   13    7    3 o  1  293.67    3.77  305.62  -27.63  283.51  -26.23    7.24  153.77  0.99 
1 1 1   14    7    3 f  0  194.74    3.31   92.80  124.57   95.29  123.81    0.00    0.00  0.96 
1 1 1   15    7    3 o  1  118.92    1.73  112.13  -99.49  117.60 -100.27    4.19 -100.27  0.95 
1 1 1   16    7    3 o  1  106.61    1.77   83.08 -111.49  121.50 -111.59   21.19 -111.59  0.94 
1 1 1   17    7    3 o  1  202.50    2.62  231.24   24.01  180.41   24.13   19.84 -155.87  0.99 
1 1 1   18    7    3 o  1   87.65    1.92  101.41  -85.65   65.00  -85.68   17.73   94.32  0.94 
1 1 1   19    7    3 o  1   86.13    1.65   87.14   45.09   77.09   45.10    5.88 -134.90  0.96 
1 1 1   20    7    3 o  1  171.13    2.79  139.08   16.94  195.78   16.95   26.05   16.95  0.99 
1 1 1   21    7    3 f  0   43.68    7.00   44.43  112.81   45.79  112.80    0.00    0.00  0.91 
1 1 1   22    7    3 o  1  151.76    2.23  115.30  163.24  184.80  163.25   34.62  163.25  0.99 
1 1 1   23    7    3 o  1   45.56    5.18   37.72  163.30   49.55  163.30    6.05  163.30  0.95 
1 1 1   24    7    3 o  1   20.13    2.22   23.76  109.98   11.96  110.00    5.65  -70.00  0.87 
1 1 1   25    7    3 o  1   14.72    2.63   12.17  174.65   11.53  174.65    0.18   -5.35  0.80 
1 1 1   26    7    3 o  1   26.79    1.60   41.36  -63.52   12.47  -63.51   13.95  116.49  0.99 
1 1 1   27    7    3 o  1   13.43    2.43    3.28   32.93    9.83   33.31    3.30   33.31  0.49 
1 1 1   28    7    3 o  1   32.35    1.94   30.48   84.60   34.38   84.60    2.38   84.60  0.99 
1 1 1   29    7    3 o  1   25.78    1.78   22.77 -105.30   28.63 -105.29    3.19 -105.29  0.99 
1 1 1   30    7    3 o  1   10.90    1.99   12.16   78.43    8.82   79.00    1.43 -101.00  0.94 
1 1 1   31    7    3 o  1   21.72    1.94   23.45   15.54   20.08   15.54    1.37 -164.46  0.99 
1 1 1    0    8    3 o  1   84.62    1.89  130.87 -180.00   21.36   -0.00    1.91  180.00  0.28 
1 1 1    1    8    3 o  1  203.60    2.82  251.04 -160.18  104.73 -142.26   92.22   37.74  0.97 
1 1 1    2    8    3 o  1  311.13    4.32  336.38  121.58  316.79  125.19   12.24  125.19  0.98 
1 1 1    3    8    3 o  1  177.70    2.48  195.61   82.60  168.75   65.75    3.28   65.75  0.93 
1 1 1    4    8    3 o  1  358.18    4.97  409.54 -126.20  377.32 -127.95   25.09 -127.95  0.98 
1 1 1    5    8    3 o  1  429.05    6.65  655.70  -70.11  315.43  -72.85  109.94  107.15  0.99 
1 1 1    6    8    3 o  1  231.06    3.64  314.95  108.15  161.08  118.09   63.05  -61.91  0.97 
1 1 1    7    8    3 o  1  640.76   41.11  708.43 -132.40  597.17 -132.72   39.40   47.28  0.99 
1 1 1    8    8    3 o  1  566.26   44.03  538.30   86.07  564.48   85.99    3.57   85.99  0.99 
1 1 1    9    8    3 o  1  357.73    5.46  300.93 -139.94  405.68 -137.65   54.90 -137.65  0.98 
1 1 1   10    8    3 o  1  270.72    4.11  287.09  134.00  222.59  136.83   41.30  -43.17  0.97 
1 1 1   11    8    3 o  1  185.27    2.49  204.13  115.77  155.03  116.25   21.45  -63.75  0.95 
1 1 1   12    8    3 o  1  228.45    3.17  286.79 -142.49  160.10 -139.45   64.18   40.55  0.98 
1 1 1   13    8    3 o  1  254.91    4.03  223.77 -130.94  277.91 -130.56   26.67 -130.56  0.99 
1 1 1   14    8    3 o  1  169.09    2.21  171.44   61.09  165.81   62.63    0.88   62.63  0.98 
1 1 1   15    8    3 o  1  112.22    1.64  135.31   47.56   88.76   47.18   18.99 -132.82  0.96 
1 1 1   16    8    3 o  1  158.03    2.09  114.79   18.79  198.47   17.49   44.89   17.49  0.97 
1 1 1   17    8    3 o  1  121.39    1.78  119.85   70.78  119.11   69.79    2.09   69.79  0.96 
1 1 1   18    8    3 o  1  154.39    2.06  128.64 -172.59  172.61 -172.56   21.96 -172.56  0.98 
1 1 1   19    8    3 o  1   97.71    1.53  108.69   31.13   80.17   31.14   15.68 -148.86  0.98 
1 1 1   20    8    3 o  1  151.82    2.47  128.91  -79.84  167.46  -79.84   17.07  -79.84  0.99 
1 1 1   21    8    3 o  1   44.70    8.75   57.19  -95.86   23.31  -95.86   17.56   84.14  0.91 
1 1 1   22    8    3 o  1  126.93    2.87  106.09   45.92  144.99   45.92   19.36   45.92  0.99 
1 1 1   23    8    3 o  1   29.15    1.76   35.08   50.11   19.82   50.11    7.48 -129.89  0.94 
1 1 1   24    8    3 o  1   52.21    1.24   41.73    9.23   61.48    9.22   10.43    9.22  0.98 
1 1 1   25    8    3 o  1   31.78    2.86   37.50   54.37   24.73   54.36    5.84 -125.64  0.96 
1 1 1   26    8    3 o  1   12.95    2.29    9.43 -136.38   13.44 -136.38    2.14 -136.38  0.87 
1 1 1   27    8    3 o  1   20.18    1.98   24.96  143.27   14.85  143.27    4.64  -36.73  0.97 
1 1 1   28    8    3 o  1   11.64    2.26   10.30 -133.43   11.00 -133.42    0.49 -133.42  0.90 
1 1 1   29    8    3 o  1   14.33    2.11   17.30  132.27   10.92  132.24    2.97  -47.76  0.97 
1 1 1   30    8    3 o  1    8.46    2.40    3.55  102.28    8.44  103.97    2.45  103.97  0.71 
1 1 1    0    9    3 o  1  177.92    3.27   85.98   90.00  152.72   90.00   25.17  -90.00  1.00 
1 1 1    1    9    3 o  1  182.31    2.35  293.64 -147.61  127.71 -149.23   45.63   30.77  0.95 
1 1 1    2    9    3 o  1  409.10    5.67  392.52  143.87  413.94  157.71    9.77  157.71  0.99 
1 1 1    3    9    3 o  1  202.21    2.61  228.84   99.17  210.11   97.72   19.53   97.72  0.94 
1 1 1    4    9    3 o  1  202.58    2.62  155.99 -144.42  203.30 -123.04   11.86 -123.04  0.95 
1 1 1    5    9    3 o  1  102.77    1.50   40.07  -68.12   67.52  -57.52    0.03  -57.51  0.66 
1 1 1    6    9    3 o  1  594.58    8.56  733.68  -70.61  436.13  -70.64  155.76  109.36  1.00 
1 1 1    7    9    3 o  1  161.90    2.28   93.00   -6.90  162.80   12.08   17.48   12.08  0.90 
1 1 1    8    9    3 o  1   69.80    1.36  126.14  -28.30    0.94  139.01   40.57  139.01  0.57 
1 1 1    9    9    3 o  1  123.42    2.04   67.36  -72.49  107.07  -79.90   15.38  -79.90  0.74 
1 1 1   10    9    3 o  1  359.94    4.78  359.36   57.10  368.10   61.10   13.93   61.10  0.98 
1 1 1   11    9    3 o  1  150.86    2.05  140.99  -52.60  134.11  -56.59    6.43  123.41  0.93 
1 1 1   12    9    3 o  1  334.25    4.46  277.05  -72.99  386.57  -73.75   55.89  -73.75  0.99 
1 1 1   13    9    3 o  1  225.66    3.14  232.70   68.83  216.31   69.50    6.00 -110.50  0.99 
1 1 1   14    9    3 o  1  199.98    2.81  163.17  -60.97  239.68  -58.61   43.84  -58.61  0.98 
1 1 1   15    9    3 o  1   57.06    1.24   56.18  -51.55   38.27  -53.76    7.75  126.24  0.81 
1 1 1   16    9    3 o  1  271.92    3.51  257.05  177.00  294.20  176.45   24.27  176.45  0.99 
1 1 1   17    9    3 o  1  246.49    3.20  213.70 -173.77  280.91 -173.60   36.80 -173.60  0.99 
1 1 1   18    9    3 o  1   81.68    1.50   93.86   88.26   59.82   88.29   17.41  -91.71  0.95 
1 1 1   19    9    3 o  1   47.93    3.38   61.22   70.51   26.26   70.50   18.35 -109.50  0.93 
1 1 1   20    9    3 f  0  161.89    2.45  153.17  126.90  158.38  126.91    0.00    0.00  0.99 
1 1 1   21    9    3 o  1  107.86    1.81  101.94   70.42  108.34   70.43    2.60   70.43  0.98 
1 1 1   22    9    3 o  1   69.64    1.40   59.63   11.11   76.47   11.12    8.41   11.12  0.98 
1 1 1   23    9    3 o  1   21.21    2.21    8.59  -67.11   15.76  -67.06    3.63  -67.06  0.57 
1 1 1   24    9    3 o  1   22.82    1.98   23.58 -162.09   19.19 -162.10    1.90   17.90  0.92 
1 1 1   25    9    3 o  1   32.59    2.67   33.03  -48.97   29.99  -48.96    0.99  131.04  0.95 
1 1 1   26    9    3 o  1   26.76    1.77   25.38 -158.88   28.11 -158.90    1.78 -158.90  0.98 
1 1 1   27    9    3 o  1   16.51    2.22   20.25   16.38   11.93   15.91    3.81 -164.09  0.95 
1 1 1   28    9    3 o  1   39.11    3.63   40.65  -85.50   37.73  -85.51    1.00   94.49  0.99 
1 1 1   29    9    3 o  1   10.94    1.84   14.57 -155.31    6.84 -155.34    3.66   24.66  0.96 
1 1 1   30    9    3 o  1   20.03    2.05   18.18   73.60   21.56   74.30    1.88   74.30  0.98 
1 1 1    0   10    3 o  1  270.00    4.96  162.06  180.00  402.18  180.00  132.22  180.00  1.00 
1 1 1    1   10    3 o  1  330.17    4.22  413.75  158.57  284.66  167.01   40.15  -12.99  0.98 
1 1 1    2   10    3 o  1  380.25    4.85  442.24  153.74  316.21  160.41   59.53  -19.59  0.99 
1 1 1    3   10    3 o  1   59.04    1.04   77.90  -63.23   14.83  110.21   42.49  110.21  0.47 
1 1 1    4   10    3 o  1  204.12    3.40  216.96  113.75  176.32  102.91   18.35  -77.09  0.95 
1 1 1    5   10    3 o  1  362.66    5.05  247.38  162.79  439.23  173.51   83.97  173.51  0.98 
1 1 1    6   10    3 o  1  166.59    2.18   98.96 -146.26  194.56 -127.15   52.39 -127.15  0.85 
1 1 1    7   10    3 o  1  650.49    8.85  675.81 -138.65  587.43 -139.18   60.15   40.82  1.00 
1 1 1    8   10    3 o  1  537.31    7.10  483.81 -101.03  561.82 -102.46   28.59 -102.46  0.99 
1 1 1    9   10    3 o  1  180.44    2.43  222.19  122.85  122.99  120.94   47.79  -59.06  0.95 
1 1 1   10   10    3 o  1  145.66    1.99  110.48 -169.54  142.87 -174.81   12.18 -174.81  0.90 
1 1 1   11   10    3 o  1  139.71    2.02   84.97 -103.77  169.13  -97.13   46.50  -97.13  0.88 
1 1 1   12   10    3 o  1   46.60    8.44   91.29  162.93   17.13  -15.69   52.02  -15.69  0.75 
1 1 1   13   10    3 o  1  111.35    1.86   70.43  -87.66  133.10  -90.33   32.60  -90.33  0.90 
1 1 1   14   10    3 o  1  291.89    4.05  287.71 -159.31  303.19 -160.49   13.43 -160.49  0.99 
1 1 1   15   10    3 o  1   60.19    1.08   69.07  -29.30   37.39  -30.69   15.11  149.31  0.87 
1 1 1   16   10    3 o  1  127.37    1.71  129.42   78.20  122.12   78.38    1.26 -101.62  0.97 
1 1 1   17   10    3 o  1  219.72    3.10  192.76  -91.34  244.25  -91.36   27.10  -91.36  0.99 
1 1 1   18   10    3 o  1   56.65    1.15   87.21    6.89   17.29    6.88   35.66 -173.12  0.93 
1 1 1   19   10    3 o  1   24.60    2.11   26.31  107.84    4.38  107.82   11.37  -72.18  0.64 
1 1 1   20   10    3 o  1   84.43    1.40  106.92 -130.71   55.79 -130.71   27.35   49.29  0.98 
1 1 1   21   10    3 o  1  103.13    1.50   65.51   65.13  133.16   65.12   33.74   65.12  0.96 
1 1 1   22   10    3 o  1   71.43    1.16   55.14  -12.32   85.02  -12.33   15.03  -12.33  0.98 
1 1 1   23   10    3 o  1   86.76    1.43   69.88  144.39  102.67  144.39   16.82  144.39  0.99 
1 1 1   24   10    3 o  1   39.94    3.48   33.93 -124.61   44.82 -124.63    5.81 -124.63  0.98 
1 1 1   25   10    3 o  1   55.38    1.18   48.43   14.47   62.26   14.48    7.56   14.48  0.99 
1 1 1   26   10    3 o  1   44.52    4.40   44.44  175.08   44.79  175.07    0.80  175.07  0.99 
1 1 1   27   10    3 o  1    9.12    2.13    6.20  -41.71    7.21  -41.40    0.62  -41.40  0.72 
1 1 1   28   10    3 o  1   14.08    2.37    9.09   35.68   16.41   35.56    3.73   35.56  0.90 
1 1 1   29   10    3 f  0   39.86    3.29   43.21  -55.88   41.95  -55.82    0.00    0.00  0.99 
1 1 1   30   10    3 o  1   27.01    1.96   23.57  130.15   30.13  130.02    3.39  130.02  0.99 
1 1 1    0   11    3 o  1  235.83    4.31  496.21  -90.00  180.88  -90.00   54.94   90.00  1.00 
1 1 1    1   11    3 o  1  101.45    1.48  167.80  146.19   42.86  121.80   40.93  -58.20  0.83 
1 1 1    2   11    3 o  1  260.56    3.87  333.24   29.06  189.25   26.61   65.08 -153.39  0.98 
1 1 1    3   11    3 o  1  581.61    7.35  633.37  -84.75  497.19  -82.85   81.39   97.15  0.99 
1 1 1    4   11    3 f  0  158.04    2.24   50.74  161.36   71.82  112.88    0.00    0.00  0.80 
1 1 1    5   11    3 o  1  388.76    5.01  250.51  106.47  480.47  100.93   98.87  100.93  0.98 
1 1 1    6   11    3 o  1  183.63    2.59   61.60 -156.58  230.22  171.76   72.32  171.76  0.86 
1 1 1    7   11    3 o  1  432.99    5.98  483.31  139.54  412.15  140.68   16.22  -39.32  0.99 
1 1 1    8   11    3 o  1  622.19    8.62  539.17 -165.83  705.42 -168.01   87.16 -168.01  0.99 
1 1 1    9   11    3 o  1  153.21    2.48  138.35   57.57  138.97   56.75    0.68 -123.25  0.91 
1 1 1   10   11    3 o  1  495.14    6.53  447.13   -7.09  535.26   -6.66   43.25   -6.66  0.99 
1 1 1   11   11    3 o  1   65.37    1.39   85.80 -107.73   19.87 -101.92   33.24   78.08  0.81 
1 1 1   12   11    3 o  1   38.86    7.10   31.04  155.51    3.08  -23.56   17.14  -23.56  0.36 
1 1 1   13   11    3 o  1  125.99    1.84   84.82   25.84  155.12   28.83   37.25   28.83  0.94 
1 1 1   14   11    3 o  1  111.43    1.65   92.87    7.16  119.70   10.09   14.31   10.09  0.95 
1 1 1   15   11    3 o  1  271.21    4.26  289.84 -169.83  261.37 -169.63    8.08   10.37  0.99 
1 1 1   16   11    3 o  1   99.53    1.62   89.58  -80.93  101.34  -81.38    7.73  -81.38  0.94 
1 1 1   17   11    3 o  1   85.83    1.44   68.95  -18.12   88.31  -18.04    9.68  -18.04  0.92 
1 1 1   18   11    3 o  1  145.53    2.24  128.26 -165.35  156.23 -165.36   12.39 -165.36  0.99 
1 1 1   19   11    3 o  1  128.22    1.89   93.92 -111.77  155.21 -111.77   29.03 -111.77  0.98 
1 1 1   20   11    3 o  1   50.30    4.84   62.82   -3.29   30.87   -3.30   16.83  176.70  0.95 
1 1 1   21   11    3 o  1   69.13    1.32   58.78  157.37   73.34  157.36    7.21  157.36  0.96 
1 1 1   22   11    3 o  1   30.17    2.89   25.25   60.33   29.65   60.30    2.28   60.30  0.91 
1 1 1   23   11    3 o  1  101.98    1.56  101.79  -12.49  103.07  -12.49    1.65  -12.49  0.99 
1 1 1   24   11    3 o  1   29.65    3.51   28.57  -23.24   29.29  -23.26    0.67  -23.26  0.97 
1 1 1   25   11    3 f  0   44.88    4.25   41.93 -149.53   41.07 -149.54    0.00    0.00  0.99 
1 1 1   26   11    3 o  1   59.02    1.29   64.00  152.30   54.92  152.31    3.81  -27.69  0.99 
1 1 1   27   11    3 o  1   12.39    2.12   11.21   41.50   11.81   41.50    0.46   41.50  0.92 
1 1 1   28   11    3 o  1   24.68    2.10   23.89   19.45   25.00   19.44    0.75   19.44  0.98 
1 1 1   29   11    3 o  1   21.33    2.51   16.04   47.93   25.72   48.69    4.96   48.69  0.97 
1 1 1   30   11    3 o  1   16.94    2.41   18.23 -133.87   15.14 -133.92    1.38   46.08  0.98 
1 1 1    0   12    3 x  0       ?       ?   72.44    0.00   66.88    0.00    0.00    0.00  0.00 
1 1 1    1   12    3 f  0  475.42    7.45  478.17  -57.94  441.36  -54.72    0.00    0.00  0.99 
1 1 1    2   12    3 o  1  443.57    6.16  285.66  145.68  512.66  145.49   74.63  145.49  0.99 
1 1 1    3   12    3 o  1 1146.01   14.31 1103.07 -137.11 1143.22 -139.44    0.96   40.56  1.00 
1 1 1    4   12    3 o  1  594.00    7.54  643.30 -117.56  565.47 -116.89   25.23   63.11  0.99 
1 1 1    5   12    3 o  1  642.88    8.83  580.79  -78.88  660.50  -79.87   20.94  -79.87  0.99 
1 1 1    6   12    3 o  1  182.55    2.39  169.05  -62.82  180.32  -48.79   11.14  -48.79  0.93 
1 1 1    7   12    3 o  1  136.73    2.40   95.44  103.67  126.14  123.47   11.55  123.47  0.84 
1 1 1    8   12    3 o  1  331.40    4.66  180.37  114.87  451.38  120.43  129.97  120.43  0.97 
1 1 1    9   12    3 o  1  310.37    4.58  321.70 -105.81  287.43 -110.25   18.29   69.75  0.99 
1 1 1   10   12    3 o  1  219.44    3.68  178.64  115.78  247.45  110.51   34.12  110.51  0.97 
1 1 1   11   12    3 o  1  412.32    6.09  386.03   28.40  439.62   28.82   29.46   28.82  0.99 
1 1 1   12   12    3 o  1  273.95    3.81  266.09  -56.14  280.99  -55.52    9.70  -55.52  0.99 
1 1 1   13   12    3 o  1  109.21    1.55  128.66  130.59   87.75  131.15   16.57  -48.85  0.96 
1 1 1   14   12    3 o  1  141.92    2.31  122.26  170.75  161.09  171.49   23.52  171.49  0.97 
1 1 1   15   12    3 o  1  157.31    2.25  159.66 -137.90  155.72 -138.11    1.64 -138.11  0.98 
1 1 1   16   12    3 o  1  103.22    1.58   91.33  -82.05  106.47  -82.10    8.87  -82.10  0.95 
1 1 1   17   12    3 o  1  120.78    2.05  128.72  107.82  105.50  107.84   12.32  -72.16  0.98 
1 1 1   18   12    3 o  1   92.77    1.58   74.35  -27.84  103.79  -27.84   13.62  -27.84  0.97 
1 1 1   19   12    3 f  0   88.21    1.43  104.45   94.44  107.97   94.44    0.00    0.00  0.98 
1 1 1   20   12    3 o  1   35.44    2.16   78.98 -145.34   14.66   34.67   47.37   34.67  0.92 
1 1 1   21   12    3 f  0   65.27    1.16   66.03  -70.75   66.13  -70.75    0.00    0.00  0.98 
1 1 1   22   12    3 o  1   56.59    1.17   63.77 -132.80   48.02 -132.81    7.58   47.19  0.98 
1 1 1   23   12    3 o  1   70.68    1.17   62.12   12.91   79.47   12.91    9.54   12.91  0.99 
1 1 1   24   12    3 o  1   72.68    1.51   59.62  118.36   86.05  118.36   14.07  118.36  0.99 
1 1 1   25   12    3 o  1   28.21    2.17   25.51   96.83   30.46   96.83    2.82   96.83  0.98 
1 1 1   26   12    3 o  1   52.83    4.39   57.12  178.35   49.38  178.37    3.00   -1.63  0.99 
1 1 1   27   12    3 o  1   29.56    3.41   30.45 -179.21   28.57 -179.21    0.52    0.79  0.98 
1 1 1   28   12    3 o  1   16.60    2.30   19.80  177.58   12.98  177.59    3.18   -2.41  0.97 
1 1 1   29   12    3 o  1   11.62    2.15   11.97 -109.16   10.20 -109.73    0.75   70.27  0.94 
1 1 1   30   12    3 o  1   27.85    2.44   26.74   -0.02   29.11   -0.02    1.53   -0.02  0.99 
1 1 1    0   13    3 o  1  280.86    5.16  122.56  -90.00  396.80  -90.00  115.94  -90.00  1.00 
1 1 1    1   13    3 o  1  326.58    4.50  455.38 -111.18  229.67 -111.79   92.01   68.21  0.99 
1 1 1    2   13    3 o  1  480.82    6.64  485.11  124.07  503.63  128.11   27.34  128.11  0.99 
1 1 1    3   13    3 o  1  217.03    2.83  139.54  121.16  266.38  123.90   64.63  123.90  0.93 
1 1 1    4   13    3 o  1  460.49    6.30  548.05  -74.82  365.50  -75.55   91.25  104.45  0.99 
1 1 1    5   13    3 o  1   81.26    1.40   11.94   36.42   18.98   10.99    8.51 -169.01  0.34 
1 1 1    6   13    3 o  1  466.93    6.43  475.08  -70.71  432.75  -69.39   29.97  110.61  0.99 
1 1 1    7   13    3 o  1   41.39    4.19   45.82   71.19   46.59 -175.06   63.35 -175.06  0.40 
1 1 1    8   13    3 o  1  281.72    4.69  239.85   45.82  313.87   41.84   38.69   41.84  0.98 
1 1 1    9   13    3 o  1  335.80    4.66  295.37 -157.61  368.44 -157.04   36.58 -157.04  0.99 
1 1 1   10   13    3 o  1  269.22    3.75  265.85 -153.58  270.41 -153.22    4.41 -153.22  0.99 
1 1 1   11   13    3 o  1   52.76    1.19   10.97   32.04   13.53   72.64    1.19 -107.36  0.28 
1 1 1   12   13    3 o  1  110.43    1.64  192.74 -125.99   29.02 -126.12   78.05   53.88  0.97 
1 1 1   13   13    3 o  1  348.89    5.14  373.86  -84.94  343.87  -84.65    3.48   95.35  1.00 
1 1 1   14   13    3 o  1  149.25    3.27  104.70  -74.03  188.89  -73.50   44.57  -73.50  0.97 
1 1 1   15   13    3 o  1  134.44    2.35  166.12  109.09  104.34  109.04   26.94  -70.96  0.98 
1 1 1   16   13    3 o  1  189.60    3.11  133.52  -91.95  238.90  -91.96   52.94  -91.96  0.98 
1 1 1   17   13    3 f  0  131.27    2.33  104.79   -9.99  107.04   -9.98    0.00    0.00  0.98 
1 1 1   18   13    3 o  1   93.83    1.77   44.38   11.83  133.03   11.85   43.60   11.85  0.95 
1 1 1   19   13    3 o  1   38.57    6.36   47.02  -41.53   21.90  -41.56   13.34  138.44  0.91 
1 1 1   20   13    3 f  0   89.61    1.51   70.61  -51.74   70.80  -51.74    0.00    0.00  0.96 
1 1 1   21   13    3 o  1   81.81    1.51   62.22   40.96   99.02   40.96   18.49   40.96  0.98 
1 1 1   22   13    3 o  1   90.69    1.34   89.99 -162.50   90.99 -162.50    1.02 -162.50  0.99 
1 1 1   23   13    3 o  1   62.66    1.18   71.05 -166.75   55.05 -166.74    7.19   13.26  0.99 
1 1 1   24   13    3 f  0   60.45    1.27   44.75   77.02   43.41   77.02    0.00    0.00  0.98 
1 1 1   25   13    3 o  1   15.63    2.24   15.27  139.40   14.73  139.40    0.03  -40.60  0.94 
1 1 1   26   13    3 o  1   23.81    1.96   21.30   79.78   25.63   79.87    2.50   79.87  0.97 
1 1 1   27   13    3 o  1   32.86    3.13   35.49  164.28   30.27  164.30    2.20  -15.70  0.99 
1 1 1   28   13    3 o  1   15.58    2.04   21.48  148.49    9.68  148.47    5.57  -31.53  0.98 
1 1 1   29   13    3 o  1   15.95    2.59   13.43  132.01   17.55  131.41    2.17  131.41  0.96 
1 1 1    0   14    3 o  1  319.35    5.80  395.84 -180.00  210.15 -180.00  109.20    0.00  1.00 
1 1 1    1   14    3 o  1  145.53    2.10  164.35 -144.38   74.08 -145.60   60.64   34.40  0.93 
1 1 1    2   14    3 o  1  525.86    6.72  518.98   50.79  560.81   53.26   39.22   53.26  0.99 
1 1 1    3   14    3 o  1  760.52   10.35  744.67   30.08  747.00   27.12   10.80 -152.88  1.00 
1 1 1    4   14    3 f  0  256.13    3.58  182.96   75.60  228.09   68.60    0.00    0.00  0.96 
1 1 1    5   14    3 o  1  351.85    4.53  312.86   94.89  391.72   90.96   46.79   90.96  0.98 
1 1 1    6   14    3 o  1  268.84    4.50  202.12   80.34  282.63   79.41   21.34   79.41  0.97 
1 1 1    7   14    3 o  1  128.59    2.00  105.44  123.39  123.44  129.30   10.44  129.30  0.88 
1 1 1    8   14    3 o  1  191.64    2.70  216.65 -107.73  139.45 -108.94   47.17   71.06  0.97 
1 1 1    9   14    3 o  1  139.18    2.02  102.56   38.26  163.62   35.85   33.49   35.85  0.93 
1 1 1   10   14    3 o  1  522.64    7.11  535.86  170.84  525.57  170.70    4.43  170.70  1.00 
1 1 1   11   14    3 o  1  106.02    2.08   59.41   24.14  131.76   19.37   38.14   19.37  0.88 
1 1 1   12   14    3 o  1   47.57    6.04   18.41  -57.94   12.89  -76.50    0.72  103.50  0.29 
1 1 1   13   14    3 o  1  104.88    1.80  112.49    8.39   93.87    8.14    6.46 -171.86  0.96 
1 1 1   14   14    3 o  1   18.43    2.52   12.78   87.19    6.91  -88.31    8.73  -88.31  0.10 
1 1 1   15   14    3 o  1  239.57    3.36  214.57 -127.47  264.55 -127.56   27.32 -127.56  0.99 
1 1 1   16   14    3 f  0  177.19    2.53  145.61  111.20  147.09  111.21    0.00    0.00  0.99 
1 1 1   17   14    3 o  1  124.84    1.86  116.15   17.99  126.87   18.00    3.68   18.00  0.99 
1 1 1   18   14    3 o  1  161.44    2.29  166.44  -66.73  148.68  -66.74   11.72  113.26  0.99 
1 1 1   19   14    3 o  1  121.60    1.85  100.96  -99.60  136.62  -99.60   16.81  -99.60  0.99 
1 1 1   20   14    3 o  1  115.49    2.01   94.45  145.88  133.21  145.88   19.29  145.88  0.99 
1 1 1   21   14    3 o  1   26.46    2.07   26.62   98.90   21.52   98.93    2.45  -81.07  0.91 
1 1 1   22   14    3 o  1   18.75    2.09   28.63  -10.88    5.27  -10.89   11.39  169.11  0.89 
1 1 1   23   14    3 o  1   28.46    1.96   22.97 -175.92   32.33 -175.92    4.92 -175.92  0.96 
1 1 1   24   14    3 o  1   26.58    1.74   20.45   26.92   31.10   26.91    5.55   26.91  0.96 
1 1 1   25   14    3 o  1   29.28    2.10   27.69   77.49   30.18   77.49    1.59   77.49  0.98 
1 1 1   26   14    3 o  1   34.83    2.67   43.74 -178.48   26.66 -178.45    7.86    1.55  0.99 
1 1 1   27   14    3 o  1   28.00    1.97   28.60  -61.09   26.97  -61.12    0.64  118.88  0.99 
1 1 1   28   14    3 o  1   10.22    2.38    6.76   89.57   11.39   89.32    2.42   89.32  0.88 
1 1 1   29   14    3 o  1   13.63    2.25   15.22   88.61   11.41   88.41    1.75  -91.59  0.97 
1 1 1    0   15    3 o  1  391.77    7.17  359.85   90.00  466.68   90.00   74.90   90.00  1.00 
1 1 1    1   15    3 o  1  460.24    5.88  484.86  157.64  407.66  153.99   48.48  -26.01  0.99 
1 1 1    2   15    3 o  1  318.35    4.08  410.43   56.11  262.07   48.47   50.57 -131.53  0.98 
1 1 1    3   15    3 o  1  487.81    6.22  527.28   80.79  445.40   81.36   38.55  -98.64  0.99 
1 1 1    4   15    3 o  1  479.95    7.57  388.04  155.58  538.14  154.78   62.70  154.78  0.99 
1 1 1    5   15    3 o  1  375.12    5.51  368.91  -36.52  364.07  -35.19    6.70  144.81  0.99 
1 1 1    6   15    3 o  1  439.32    6.08  410.64   80.10  492.58   79.48   56.95   79.48  0.99 
1 1 1    7   15    3 o  1  276.28    4.33  338.41  -90.03  210.47  -90.38   62.51   89.62  0.99 
1 1 1    8   15    3 o  1  302.94    3.87  348.45 -115.64  251.92 -115.41   48.59   64.59  0.99 
1 1 1    9   15    3 o  1  347.27    4.46  326.83  -64.79  374.27  -64.36   29.41  -64.36  0.99 
1 1 1   10   15    3 o  1   42.95    2.39   40.88   12.70    7.33   19.14   14.82 -160.86  0.52 
1 1 1   11   15    3 o  1   89.85    1.52   82.96  -55.52   86.06  -54.50    3.86  -54.50  0.91 
1 1 1   12   15    3 o  1  133.31    2.14   72.22 -156.60  184.53 -157.14   58.85 -157.14  0.94 
1 1 1   13   15    3 o  1  287.63    3.81  313.85  148.35  274.63  148.38   11.35  -31.62  0.99 
1 1 1   14   15    3 o  1  111.73    1.63   92.16 -164.51  123.08 -164.02   17.00 -164.02  0.95 
1 1 1   15   15    3 o  1   10.98    2.37   21.14   22.67   18.45 -157.25   19.78 -157.25  0.12 
1 1 1   16   15    3 o  1  111.26    1.99  111.04  -18.86  104.59  -18.86    4.46  161.14  0.98 
1 1 1   17   15    3 o  1   75.38    1.26   94.22  128.17   49.35  128.17   23.99  -51.83  0.97 
1 1 1   18   15    3 o  1  104.12    1.60  120.99 -171.23   80.96 -171.24   22.03    8.76  0.99 
1 1 1   19   15    3 o  1   99.21    1.50   73.07  174.16  118.15  174.15   22.43  174.15  0.96 
1 1 1   20   15    3 o  1   74.56    1.46   65.87 -152.73   80.67 -152.74    7.44 -152.74  0.98 
1 1 1   21   15    3 o  1   14.15    2.40   24.05   31.07    1.84 -148.94   12.83 -148.94  0.78 
1 1 1   22   15    3 o  1   90.21    1.50   91.56  -38.57   90.38  -38.58    0.62  -38.58  0.99 
1 1 1   23   15    3 o  1   59.63    1.14   60.05   33.73   59.54   33.73    0.66   33.73  0.99 
1 1 1   24   15    3 o  1   22.02    1.69   21.72  -51.77   21.68  -51.77    0.29  -51.77  0.97 
1 1 1   25   15    3 o  1   33.80    3.93   35.79   98.46   31.57   98.46    1.56  -81.54  0.98 
1 1 1   26   15    3 o  1   25.01    1.80   33.69 -166.40   16.67 -166.40    8.04   13.60  0.99 
1 1 1   27   15    3 o  1   34.65    1.96   34.66  166.62   34.89  166.62    0.48  166.62  0.99 
1 1 1   28   15    3 o  1   17.02    2.46   15.39   88.80   17.76   88.79    1.36   88.79  0.96 
1 1 1   29   15    3 o  1   19.29    2.38   17.96   -2.78   20.17   -2.79    1.29   -2.79  0.98 
1 1 1    0   16    3 o  1  387.08    7.10  262.18    0.00  506.02    0.00  118.94    0.00  1.00 
1 1 1    1   16    3 o  1  303.51    5.08  225.88   50.02  366.37   49.32   70.71   49.32  0.97 
1 1 1    2   16    3 o  1  216.29    3.66  162.98  136.42  244.19  141.80   38.07  141.80  0.95 
1 1 1    3   16    3 o  1  213.77    3.61  147.39  -84.34  251.04  -82.07   47.48  -82.07  0.95 
1 1 1    4   16    3 o  1  101.02    1.67  154.52   59.81   27.02   52.16   64.59 -127.84  0.91 
1 1 1    5   16    3 o  1  173.58    2.28  238.14 -123.60  109.00 -119.37   59.22   60.63  0.97 
1 1 1    6   16    3 o  1  306.48    3.95  317.33 -175.48  299.35 -178.30    3.96    1.70  0.99 
1 1 1    7   16    3 f  0  158.31    2.09  199.27    6.91  187.88   10.52    0.00    0.00  0.97 
1 1 1    8   16    3 o  1  148.49    2.15  179.98  -97.98  109.43  -98.34   34.87   81.66  0.97 
1 1 1    9   16    3 o  1  198.74    3.01  173.57 -158.53  219.54 -157.68   24.70 -157.68  0.98 
1 1 1   10   16    3 o  1  218.34    3.66  226.45  -10.46  214.87  -10.39    0.75  169.61  0.99 
1 1 1   11   16    3 o  1  333.76    4.41  343.70  114.69  338.92  114.67    6.75  114.67  1.00 
1 1 1   12   16    3 f  0   82.92    1.34   14.14  109.96   14.18  115.65    0.00    0.00  0.52 
1 1 1   13   16    3 o  1   98.67    1.56   92.02  -95.77   97.65  -95.56    4.75  -95.56  0.94 
1 1 1   14   16    3 o  1  186.09    2.53  201.09   15.92  168.41   15.90   15.25 -164.10  0.99 
1 1 1   15   16    3 o  1   98.91    1.73   92.62  117.06   96.51  117.04    1.28  117.04  0.96 
1 1 1   16   16    3 o  1  192.53    2.52  177.68   22.98  199.92   22.98    8.47   22.98  0.99 
1 1 1   17   16    3 o  1  106.60    1.63  130.89 -118.00   75.30 -118.01   30.02   61.99  0.99 
1 1 1   18   16    3 o  1   58.75    1.41   31.03  103.35   73.64  103.36   20.98  103.36  0.90 
1 1 1   19   16    3 o  1   74.57    1.40   67.50  133.04   76.81  133.05    4.58  133.05  0.97 
1 1 1   20   16    3 o  1   33.31    6.40   29.64  -91.11   31.19  -91.11    0.88  -91.11  0.91 
1 1 1   21   16    3 o  1   38.94    5.70   40.02   13.18   34.73   13.17    2.31 -166.83  0.95 
1 1 1   22   16    3 o  1   15.64    2.10   23.02   62.63    6.66   62.63    7.95 -117.37  0.93 
1 1 1   23   16    3 o  1   24.40    1.98   18.83   68.74   26.69   68.73    4.18   68.73  0.92 
1 1 1   24   16    3 o  1   56.07    1.13   60.03 -174.36   53.48 -174.36    2.37    5.64  1.00 
1 1 1   25   16    3 o  1   68.42    1.18   68.63  -20.99   70.20  -20.92    1.96  -20.92  1.00 
1 1 1   26   16    3 o  1   44.97    2.88   46.46 -108.25   43.98 -108.26    0.71   71.74  0.99 
1 1 1   27   16    3 o  1   23.15    2.19   27.34  166.60   19.18  166.62    3.70  -13.38  0.99 
1 1 1   28   16    3 o  1   13.17    2.50   10.52  -39.92   14.63  -39.77    2.19  -39.77  0.94 
1 1 1    0   17    3 f  0   34.88   10.39   55.88  -90.00   46.55  -90.00    0.00    0.00  0.30 
1 1 1    1   17    3 o  1  292.51    4.30  349.57   91.23  230.60   89.67   58.18  -90.33  0.99 
1 1 1    2   17    3 o  1  241.51    3.36  260.71  170.35  220.36  170.42   16.29   -9.58  0.98 
1 1 1    3   17    3 o  1  204.16    2.88  181.32  -92.83  206.09  -93.28    7.83  -93.28  0.97 
1 1 1    4   17    3 o  1  234.68    3.29  240.97 -101.86  217.38 -101.26   13.33   78.74  0.98 
1 1 1    5   17    3 o  1  186.10    2.64  159.23  -41.62  206.12  -40.78   25.51  -40.78  0.97 
1 1 1    6   17    3 o  1  131.59    2.09   58.11   61.51  178.97   55.44   63.74   55.44  0.88 
1 1 1    7   17    3 o  1  477.18    6.11  444.49  173.97  525.00  173.33   49.53  173.33  1.00 
1 1 1    8   17    3 o  1  139.26    2.17  138.98  -58.22  134.95  -59.16    0.54  -59.16  0.97 
1 1 1    9   17    3 o  1   96.79    1.44  147.95   61.45   44.70   61.02   47.92 -118.98  0.96 
1 1 1   10   17    3 o  1  137.31    1.87  135.84   94.33  137.91   95.62    4.62   95.62  0.97 
1 1 1   11   17    3 o  1  275.36    4.21  271.64  108.62  290.51  108.54   17.06  108.54  0.99 
1 1 1   12   17    3 o  1   80.79    1.56  105.15    3.98   50.73    3.98   25.02 -176.02  0.94 
1 1 1   13   17    3 o  1  244.99    3.76  246.58 -111.49  244.19 -111.51    1.23 -111.51  0.99 
1 1 1   14   17    3 o  1  119.38    1.75  158.71  -50.75   73.63  -50.75   43.19  129.25  0.98 
1 1 1   15   17    3 o  1   92.95    1.48   93.59 -115.08   85.68 -115.08    5.21   64.92  0.98 
1 1 1   16   17    3 o  1   71.66    1.73   60.99 -109.21   73.88 -109.22    5.42 -109.22  0.96 
1 1 1   17   17    3 o  1   49.01    8.70   48.88 -164.29   40.64 -164.28    4.92   15.72  0.93 
1 1 1   18   17    3 o  1  129.53    1.81  117.79   35.15  136.80   35.14    9.33   35.14  0.98 
1 1 1   19   17    3 o  1   62.83    1.30   56.32  -64.92   66.29  -64.92    5.01  -64.92  0.98 
1 1 1   20   17    3 o  1   24.99    1.93   17.56 -167.04   24.45 -167.01    3.54 -167.01  0.84 
1 1 1   21   17    3 f  0   14.82    2.54   10.68   -2.71   10.40   -2.68    0.00    0.00  0.64 
1 1 1   22   17    3 o  1   33.81    4.21   31.68  139.33   33.80  139.33    1.50  139.33  0.96 
1 1 1   23   17    3 o  1   34.52    3.19   34.98   61.29   33.83   61.29    0.14 -118.71  0.98 
1 1 1   24   17    3 o  1   26.87    1.79   18.61   92.43   33.42   92.49    7.64   92.49  0.96 
1 1 1   25   17    3 f  0   30.91    4.16   31.11  -21.50   30.21  -21.50    0.00    0.00  0.98 
1 1 1   26   17    3 o  1   19.39    1.91   13.20  -62.33   24.14  -62.31    5.56  -62.31  0.96 
1 1 1   27   17    3 o  1   13.12    2.27   13.72  -11.92   11.78  -11.81    0.75  168.19  0.96 
1 1 1   28   17    3 o  1   27.07    2.33   27.24 -133.55   26.94 -133.23    0.13 -133.23  0.99 
1 1 1    0   18    3 o  1  147.95    3.28   26.58    0.00  205.92    0.00   90.95    0.00  0.78 
1 1 1    1   18    3 o  1  279.84    3.90  270.21  160.38  296.72  161.26   20.23  161.26  0.99 
1 1 1    2   18    3 o  1  178.77    2.53  212.82   21.34  142.93   22.09   31.74 -157.91  0.98 
1 1 1    3   18    3 o  1  275.99    3.87  207.83  -34.46  336.37  -35.64   64.32  -35.64  0.99 
1 1 1    4   18    3 o  1  366.55    5.09  330.12 -126.08  402.19 -126.69   38.04 -126.69  0.99 
1 1 1    5   18    3 f  0  175.18    2.30  222.32  -87.65  206.21  -87.93    0.00    0.00  0.98 
1 1 1    6   18    3 o  1  146.52    2.26  190.40 -154.89  103.79 -156.57   39.00   23.43  0.97 
1 1 1    7   18    3 o  1  135.29    1.99  136.18  120.39  132.11  119.74    1.63  119.74  0.96 
1 1 1    8   18    3 o  1  305.08    3.94  282.73  -14.29  336.13  -14.20   33.14  -14.20  0.99 
1 1 1    9   18    3 o  1  174.44    2.31  200.50  -21.20  151.73  -21.23   20.08  158.77  0.98 
1 1 1   10   18    3 o  1  261.06    3.38  256.85  145.02  274.01  144.56   14.95  144.56  0.99 
1 1 1   11   18    3 o  1  261.51    3.50  250.27  -48.69  280.60  -48.82   21.17  -48.82  0.99 
1 1 1   12   18    3 o  1  195.80    2.66  198.34  -92.58  193.24  -92.43    0.03   87.57  0.99 
1 1 1   13   18    3 o  1  137.73    2.03  183.47  136.11   86.26  136.11   49.01  -43.89  0.98 
1 1 1   14   18    3 o  1   64.56    1.95   53.45   70.54   65.32   70.53    5.32   70.53  0.93 
1 1 1   15   18    3 o  1   33.06    2.61   22.09   37.84   22.21   37.83    0.29 -142.17  0.68 
1 1 1   16   18    3 o  1  150.49    2.47  144.23  -63.21  149.77  -63.23    0.32  -63.23  0.99 
1 1 1   17   18    3 o  1  172.64    2.50  152.07  116.34  188.39  116.35   17.12  116.35  0.99 
1 1 1   18   18    3 o  1  119.84    1.80  128.58  -79.09  108.81  -79.10   10.01  100.90  0.99 
1 1 1   19   18    3 o  1   42.70    6.18   45.33  -62.98   36.81  -62.98    4.09  117.02  0.96 
1 1 1   20   18    3 o  1  111.27    1.69  109.61  112.29  113.80  112.29    3.06  112.29  1.00 
1 1 1   21   18    3 o  1   17.57    2.32   10.93  -56.21   19.54  -56.17    4.42  -56.17  0.86 
1 1 1   22   18    3 o  1   34.97    5.05   35.65  158.12   32.45  158.11    1.10  -21.89  0.96 
1 1 1   23   18    3 o  1   29.01    1.80   23.60  149.53   34.14  149.53    5.65  149.53  0.98 
1 1 1   24   18    3 o  1   13.21    2.31   13.34   68.86   11.02   68.99    0.95 -111.01  0.91 
1 1 1   25   18    3 o  1   35.34    3.52   36.31 -137.18   34.54 -137.18    0.39   42.82  0.99 
1 1 1   26   18    3 o  1   23.33    1.61   22.71   98.97   23.90   99.01    0.87   99.01  0.99 
1 1 1   27   18    3 o  1   23.99    2.25   23.78  -64.41   23.94  -64.56    0.29  -64.56  0.99 
1 1 1   28   18    3 o  1   20.63    2.42   20.73  139.36   20.31  139.38    0.04  139.38  0.98 
1 1 1    0   19    3 o  1  164.34    3.10  130.25  -90.00  203.87  -90.00   39.53  -90.00  1.00 
1 1 1    1   19    3 o  1   38.77    8.54   15.62 -127.25    0.47   70.35    7.27   70.35  0.18 
1 1 1    2   19    3 o  1  276.59    3.56  277.70  -16.00  281.88  -16.72    8.02  -16.72  0.99 
1 1 1    3   19    3 o  1  231.24    3.22  294.89  -26.72  181.89  -27.42   46.82  152.58  0.99 
1 1 1    4   19    3 o  1  141.37    2.47  108.08  -64.59  163.16  -61.27   28.07  -61.27  0.96 
1 1 1    5   19    3 o  1  352.60    5.26  311.46 -109.70  403.53 -110.46   53.04 -110.46  0.99 
1 1 1    6   19    3 o  1  113.62    1.74   97.97 -139.68  123.31 -139.15   16.22 -139.15  0.94 
1 1 1    7   19    3 o  1  104.31    1.64  107.48   70.54   93.06   70.01    6.08 -109.99  0.95 
1 1 1    8   19    3 o  1  103.42    1.65  120.81  144.09   84.01  144.28   15.11  -35.72  0.96 
1 1 1    9   19    3 f  0   27.08    2.18   47.86   35.57   42.99   35.96    0.00    0.00  0.51 
1 1 1   10   19    3 o  1  114.21    2.12  158.83  -35.58   70.64  -35.80   40.27  144.20  0.97 
1 1 1   11   19    3 o  1  168.63    2.28  187.10 -144.93  148.79 -145.01   17.17   34.99  0.98 
1 1 1   12   19    3 o  1  110.41    1.80   86.66 -152.98  122.84 -153.00   17.94 -153.00  0.95 
1 1 1   13   19    3 o  1  145.00    2.30  104.85  166.09  177.87  166.08   35.44  166.08  0.98 
1 1 1   14   19    3 o  1   68.99    6.78   77.51   81.76   52.50   81.78   13.69  -98.22  0.96 
1 1 1   15   19    3 o  1  111.15    2.14   87.76  -14.33  127.73  -14.32   18.50  -14.32  0.98 
1 1 1   16   19    3 o  1  158.90    2.55  151.28   68.22  160.80   68.22    3.00   68.22  0.99 
1 1 1   17   19    3 o  1   24.17    2.91    6.87  -41.07    3.18  -41.13    1.86  138.87  0.21 
1 1 1   18   19    3 o  1   33.44    1.95   48.55  140.50   15.19  140.52   16.59  -39.48  0.95 
1 1 1   19   19    3 o  1   22.15    2.33   11.47  140.66   19.10  140.68    3.88  140.68  0.69 
1 1 1   20   19    3 o  1   28.30    1.99   22.85  -31.97   30.51  -31.97    4.13  -31.97  0.93 
1 1 1   21   19    3 o  1   29.25    1.90   21.71  113.31   33.48  113.31    6.19  113.31  0.93 
1 1 1   22   19    3 o  1   31.53    1.86   32.67 -157.43   30.23 -157.43    0.83   22.57  0.98 
1 1 1   23   19    3 o  1   41.42    3.86   47.38 -131.69   35.42 -131.68    5.44   48.32  0.99 
1 1 1   24   19    3 o  1   39.36    3.86   40.95 -171.97   38.16 -171.96    0.78    8.04  0.99 
1 1 1   25   19    3 o  1   22.85    2.19   21.21  -46.12   23.68  -46.03    1.38  -46.03  0.98 
1 1 1   26   19    3 o  1   30.27    2.12   28.32  -46.02   32.65  -46.07    2.61  -46.07  0.99 
1 1 1   27   19    3 o  1   12.29    2.47   10.90   47.25   12.56   47.01    0.97   47.01  0.94 
1 1 1    0   20    3 o  1  124.10    2.46   26.58  180.00  153.50  180.00   68.40  180.00  0.69 
1 1 1    1   20    3 f  0   47.05    8.61   10.13   78.16   12.69   35.60    0.00    0.00  0.22 
1 1 1    2   20    3 o  1  216.00    3.67  155.25 -136.96  272.40 -137.52   60.45 -137.52  0.98 
1 1 1    3   20    3 o  1  230.41    3.24  218.47   92.15  249.96   92.09   22.44   92.09  0.99 
1 1 1    4   20    3 o  1  266.49    3.43  287.08  -14.26  259.49  -14.36    4.90  165.64  0.99 
1 1 1    5   20    3 o  1  149.65    2.35  109.90  133.13  181.41  132.98   36.77  132.98  0.97 
1 1 1    6   20    3 o  1  157.30    2.28  131.54 -120.27  184.19 -119.95   30.99 -119.95  0.97 
1 1 1    7   20    3 o  1   68.13    1.30   43.68 -138.69   68.14 -134.68   12.65 -134.68  0.81 
1 1 1    8   20    3 o  1   76.14    1.59   53.21 -169.28   80.85 -169.92   15.21 -169.92  0.86 
1 1 1    9   20    3 o  1  150.04    2.21  163.21   97.54  137.96   97.33    8.88  -82.67  0.98 
1 1 1   10   20    3 o  1   61.16    6.45   32.60  106.75   52.36  106.58   10.02  106.58  0.69 
1 1 1   11   20    3 o  1  114.17    2.09  102.47 -164.42  116.41 -164.42    6.79 -164.42  0.96 
1 1 1   12   20    3 o  1  152.98    2.66  148.31   96.19  151.06   96.18    0.06  -83.82  0.99 
1 1 1   13   20    3 o  1  126.37    2.14   97.43   -9.34  148.41   -9.34   24.01   -9.34  0.98 
1 1 1   14   20    3 o  1   90.54    1.51   87.91   68.66   86.17   68.67    2.36 -111.33  0.98 
1 1 1   15   20    3 o  1  133.77    2.01  136.64  111.65  124.81  111.65    7.94  -68.35  0.99 
1 1 1   16   20    3 o  1   25.55    3.32   40.40 -176.03    3.78    4.00   22.15    4.00  0.72 
1 1 1   17   20    3 o  1   33.34    1.93   57.89  -43.95    5.56  -43.95   26.16  136.05  0.95 
1 1 1   18   20    3 o  1   94.86    1.46   71.50   61.68  117.11   61.67   23.12   61.67  0.99 
1 1 1   19   20    3 o  1   34.03    2.15   32.36  -70.46   32.98  -70.46    0.66  -70.46  0.95 
1 1 1   20   20    3 o  1   59.04    1.32   64.81   34.80   53.95   34.80    4.80 -145.20  1.00 
1 1 1   21   20    3 o  1   22.27    2.09   28.71  140.94   14.20  140.94    6.88  -39.06  0.95 
1 1 1   22   20    3 o  1   24.46    1.92   22.62  111.16   25.83  111.18    1.95  111.18  0.98 
1 1 1   23   20    3 o  1   15.78    2.42   15.92 -103.97   14.16 -103.87    0.56   76.13  0.93 
1 1 1   24   20    3 o  1   22.57    2.04   20.69  -36.20   23.98  -36.20    1.93  -36.20  0.98 
1 1 1   25   20    3 o  1   14.11    2.28   14.10  -15.04   13.20  -15.01    0.28  164.99  0.96 
1 1 1   26   20    3 o  1   11.94    2.37    8.02  168.31   13.52  168.12    2.77  168.12  0.90 
1 1 1   27   20    3 o  1   14.70    2.45   13.22   95.66   15.22   95.32    1.10   95.32  0.96 
1 1 1    0   21    3 o  1   74.86   31.29   77.82   90.00   65.73   90.00    5.63  -90.00  0.95 
1 1 1    1   21    3 o  1  214.58    3.46  186.22   83.97  249.92   83.22   38.42   83.22  0.99 
1 1 1    2   21    3 o  1   95.21    1.70   62.84   65.73  109.42   70.70   22.68   70.70  0.91 
1 1 1    3   21    3 o  1   70.45    1.31   75.08   39.83   54.26   40.74    8.81 -139.26  0.90 
1 1 1    4   21    3 o  1  228.58    3.44  236.64  150.25  230.38  150.35    3.96  150.35  0.99 
1 1 1    5   21    3 o  1   31.61    2.02    6.54  150.81    0.23  160.18    2.88  -19.82  0.10 
1 1 1    6   21    3 o  1   81.22    1.37  104.48  -19.28   53.95  -20.14   22.18  159.86  0.94 
1 1 1    7   21    3 o  1   53.88    9.65   52.11  -57.14   32.86  -58.16    8.31  121.84  0.76 
1 1 1    8   21    3 o  1  162.37    2.37  143.29  108.23  178.70  108.01   19.90  108.01  0.98 
1 1 1    9   21    3 o  1  100.81    1.79  128.79  -15.20   67.09  -15.34   29.86  164.66  0.96 
1 1 1   10   21    3 o  1  204.69    3.11  209.08  170.05  194.85  170.05    7.81   -9.95  0.99 
1 1 1   11   21    3 o  1   81.05    1.75   66.27 -117.10   86.51 -117.12    9.42 -117.12  0.95 
1 1 1   12   21    3 o  1   63.81    8.59   48.96   92.87   67.61   92.85    8.60   92.85  0.92 
1 1 1   13   21    3 o  1  180.52    2.49  158.20 -153.41  195.15 -153.43   15.78 -153.43  0.99 
1 1 1   14   21    3 o  1  113.39    2.16   95.66 -122.52  125.29 -122.52   13.23 -122.52  0.99 
1 1 1   15   21    3 o  1   91.77    9.58   82.95  -98.39   93.13  -98.38    4.85  -98.38  0.96 
1 1 1   16   21    3 o  1   71.77    6.66   52.66  177.07   85.74  177.06   16.49  177.06  0.96 
1 1 1   17   21    3 o  1   36.60    2.17   55.07  102.77   16.23  102.77   19.21  -77.23  0.97 
1 1 1   18   21    3 o  1   57.65    1.43   45.83   94.19   67.52   94.17   11.20   94.17  0.98 
1 1 1   19   21    3 o  1   35.16    2.10   37.15   68.46   32.27   68.47    2.02 -111.53  0.98 
1 1 1   20   21    3 o  1   38.32    4.21   35.44 -107.67   38.97 -107.66    2.35 -107.66  0.96 
1 1 1   21   21    3 o  1   29.46    1.96   29.97 -161.73   28.80 -161.75    0.18   18.25  0.98 
1 1 1   22   21    3 o  1   22.34    2.65   22.58   27.34   20.76   27.38    0.62 -152.62  0.96 
1 1 1   23   21    3 f  0   25.30    1.95   24.10  -60.30   23.39  -60.30    0.00    0.00  0.98 
1 1 1   24   21    3 o  1   14.79    2.43   13.94  142.48   14.03  142.71    0.16  142.71  0.94 
1 1 1   25   21    3 o  1    8.79    2.48    3.37 -120.08    9.03 -119.95    2.90 -119.95  0.70 
1 1 1   26   21    3 o  1   13.15    2.31   10.33 -148.09   14.74 -147.65    2.27 -147.65  0.95 
1 1 1    0   22    3 o  1   67.32    2.27   62.56  180.00   72.74  180.00    7.80  180.00  0.96 
1 1 1    1   22    3 o  1   46.13    6.72   84.38  175.61    0.10   -3.81   39.14   -3.81  0.85 
1 1 1    2   22    3 o  1  381.92    5.27  382.94   57.72  398.02   57.83   17.45   57.83  1.00 
1 1 1    3   22    3 o  1  190.31    3.06  229.22  -25.40  158.71  -26.00   29.35  154.00  0.99 
1 1 1    4   22    3 o  1  128.25    1.95  107.62  126.36  143.87  126.98   20.44  126.98  0.96 
1 1 1    5   22    3 o  1  152.20    2.89  168.45  -60.43  137.89  -60.54   11.20  119.46  0.98 
1 1 1    6   22    3 o  1  106.64    1.61  107.02   84.14  100.18   83.97    1.61  -96.03  0.95 
1 1 1    7   22    3 o  1   67.52    1.48  105.90  164.30   21.82  164.28   40.85  -15.72  0.93 
1 1 1    8   22    3 o  1   83.00    9.67  113.13  -55.24   43.52  -55.28   34.74  124.72  0.94 
1 1 1    9   22    3 o  1   69.84    1.51   61.90  167.85   64.83  167.82    1.10  167.82  0.91 
1 1 1   10   22    3 f  0  125.76    1.97  136.06 -138.94  139.47 -138.95    0.00    0.00  0.99 
1 1 1   11   22    3 o  1  113.68    2.03  100.13   50.23  120.25   50.23    8.50   50.23  0.98 
1 1 1   12   22    3 o  1   89.06    1.95   75.64  -90.60   95.17  -90.60    8.46  -90.60  0.97 
1 1 1   13   22    3 o  1   75.22    1.58   68.65   41.07   75.82   41.08    2.45   41.08  0.98 
1 1 1   14   22    3 o  1   72.22    2.42   21.98 -103.36   98.80 -103.38   38.33 -103.38  0.84 
1 1 1   15   22    3 o  1   40.91    4.86   36.78 -133.02   36.75 -133.03    0.05   46.97  0.90 
1 1 1   16   22    3 o  1  137.31    1.98  115.52  103.77  158.55  103.77   21.84  103.77  1.00 
1 1 1   17   22    3 o  1   61.49    1.32   63.40  104.18   58.26  104.18    2.21  -75.82  0.98 
1 1 1   18   22    3 o  1   28.48    1.96   28.26 -179.42   26.36 -179.42    0.57    0.58  0.95 
1 1 1   19   22    3 o  1   64.91    1.31   82.80  134.16   48.34  134.16   16.14  -45.84  0.99 
1 1 1   20   22    3 o  1   19.03    2.61   21.50 -102.83   15.09 -102.84    2.98   77.16  0.95 
1 1 1   21   22    3 o  1   26.61    2.42   26.33  -81.38   26.28  -81.37    0.34  -81.37  0.97 
1 1 1   22   22    3 o  1   15.65    2.64   16.68 -147.48   13.33 -147.71    1.35   32.29  0.94 
1 1 1   23   22    3 o  1   35.40    2.32   39.78  -20.69   31.49  -20.69    3.63  159.31  0.99 
1 1 1   24   22    3 o  1   14.70    2.35   14.56  131.63   14.02  131.61    0.09  -48.39  0.96 
1 1 1   25   22    3 o  1   19.84    2.22   23.50   69.96   15.97   69.93    3.50 -110.07  0.98 
1 1 1   26   22    3 o  1   11.52    2.15   11.46   28.67   10.51   28.41    0.41 -151.59  0.95 
1 1 1    0   23    3 o  1   60.68    2.11   21.70   90.00   47.85   90.00   13.52   90.00  0.57 
1 1 1    1   23    3 o  1   41.56    3.57   28.36   99.64   13.65   99.53    6.54  -80.47  0.49 
1 1 1    2   23    3 o  1   45.76    4.99   54.96 -138.61   15.87 -140.51   18.76   39.49  0.76 
1 1 1    3   23    3 o  1   90.43    1.50   86.08   17.95   84.89   17.61    0.51   17.61  0.93 
1 1 1    4   23    3 o  1   46.67    5.36   57.49   48.86   16.44   49.05   19.90 -130.95  0.78 
1 1 1    5   23    3 o  1   55.23   12.51   62.54   99.65   28.27   99.83   16.68  -80.17  0.81 
1 1 1    6   23    3 o  1   44.45    4.02   38.66   60.58   19.97   60.63    9.34 -119.37  0.66 
1 1 1    7   23    3 o  1   50.67    6.13   50.19 -146.82   32.17 -146.86    9.21   33.14  0.82 
1 1 1    8   23    3 o  1   87.66    2.08  121.59  150.14   46.78  150.12   38.58  -29.88  0.97 
1 1 1    9   23    3 o  1  310.70    3.94  298.30  -79.76  313.36  -79.76    3.32  -79.76  1.00 
1 1 1   10   23    3 o  1   68.38    1.54   58.07   89.20   70.09   89.18    5.06   89.18  0.95 
1 1 1   11   23    3 o  1   78.69    1.52   70.65  -54.26   79.57  -54.25    3.25  -54.25  0.97 
1 1 1   12   23    3 o  1   19.80    3.22   23.49   70.37    1.24   70.34   11.49 -109.66  0.64 
1 1 1   13   23    3 o  1  148.85    2.57  114.47 -178.50  178.26 -178.49   31.48 -178.49  0.99 
1 1 1   14   23    3 o  1   27.27    2.63   46.64   95.39    1.34   95.38   22.70  -84.62  0.88 
1 1 1   15   23    3 o  1   39.26    4.54   33.15 -125.64   40.43 -125.64    3.72 -125.64  0.94 
1 1 1   16   23    3 o  1   36.49    2.31   37.63  166.66   32.19  166.66    2.52  -13.34  0.95 
1 1 1   17   23    3 o  1   54.45    5.78   59.41  -47.02   48.88  -47.01    4.48  132.99  0.98 
1 1 1   18   23    3 o  1   12.95    2.41   13.75   64.78    8.33   64.76    2.57 -115.24  0.84 
1 1 1   19   23    3 o  1   29.33    2.12   28.69 -107.89   28.33 -107.89    0.20 -107.89  0.96 
1 1 1   20   23    3 o  1   35.52    1.96   39.11   44.69   32.63   44.68    2.60 -135.32  0.99 
1 1 1   21   23    3 o  1   24.32    2.22   26.03  151.97   22.11  152.05    1.53  -27.95  0.97 
1 1 1   22   23    3 o  1   12.60    2.44   10.73   -4.51   12.46   -4.50    1.02   -4.50  0.91 
1 1 1   23   23    3 o  1   17.45    2.93   15.59   70.72   17.87   70.61    1.26   70.61  0.95 
1 1 1   24   23    3 o  1   13.57    2.43   13.32 -120.65   13.06 -120.55    0.09 -120.55  0.96 
1 1 1   25   23    3 o  1   14.63    2.20   18.99    4.82    9.75    5.34    4.53 -174.66  0.98 
1 1 1    0   24    3 o  1   80.78    2.76   19.28   -0.00   88.60   -0.00   34.77   -0.00  0.67 
1 1 1    1   24    3 f  0  193.90    2.83  111.15  148.06  110.35  148.15    0.00    0.00  0.98 
1 1 1    2   24    3 o  1  188.49    2.76   98.39   71.25  269.24   71.29   85.70   71.29  0.97 
1 1 1    3   24    3 o  1  117.94    1.81  105.13   27.77  121.54   27.79    8.20   27.79  0.96 
1 1 1    4   24    3 o  1  267.82    4.00  266.24  -66.77  264.49  -66.77    1.71  113.23  0.99 
1 1 1    5   24    3 o  1  155.21    2.48  124.18  127.16  178.92  127.17   26.59  127.17  0.98 
1 1 1    6   24    3 o  1  124.79    1.97  115.98   35.39  126.60   35.38    4.15   35.38  0.98 
1 1 1    7   24    3 o  1  114.05    2.01   93.50 -113.41  127.88 -113.42   15.90 -113.42  0.98 
1 1 1    8   24    3 o  1  115.24    1.75   83.62   25.45  139.66   25.44   26.73   25.44  0.98 
1 1 1    9   24    3 o  1   61.37    9.07   69.50   93.48   44.12   93.48   13.90  -86.52  0.95 
1 1 1   10   24    3 f  0  132.98    2.45  132.82  -81.47  137.30  -81.47    0.00    0.00  0.99 
1 1 1   11   24    3 o  1   73.84    8.62   76.96   65.06   63.68   65.07    7.62 -114.93  0.97 
1 1 1   12   24    3 o  1   38.29    2.80   40.60   -9.81   21.76   -9.83    9.50  170.17  0.82 
1 1 1   13   24    3 o  1   78.46    1.59   61.24   72.51   91.33   72.50   14.98   72.50  0.97 
1 1 1   14   24    3 o  1   54.17    5.38   59.90  137.24   45.80  137.24    6.91  -42.76  0.97 
1 1 1   15   24    3 o  1   21.85    2.66   36.86  -12.90    3.45  -12.92   16.52  167.08  0.91 
1 1 1   16   24    3 o  1   67.34    1.54   65.68   -9.83   69.03   -9.83    2.47   -9.83  0.99 
1 1 1   17   24    3 o  1   15.86    2.83   16.05 -169.97   13.06 -169.97    1.34   10.03  0.91 
1 1 1   18   24    3 o  1   38.24    2.58   37.53    2.11   37.62    2.11    0.61    2.11  0.97 
1 1 1   19   24    3 o  1   59.02    3.43   64.96  -36.11   54.40  -36.11    4.35  143.89  1.00 
1 1 1   20   24    3 o  1   15.67    2.45   19.74  136.36    9.90  136.41    4.67  -43.59  0.93 
1 1 1   21   24    3 o  1   22.97    2.28   31.18   86.29   14.92   86.32    7.65  -93.68  0.98 
1 1 1   22   24    3 o  1   40.93    3.12   40.25   -8.47   41.70   -8.52    1.11   -8.52  0.99 
1 1 1   23   24    3 o  1   29.32    1.96   30.75  -65.65   28.29  -65.69    0.81  114.31  0.99 
1 1 1   24   24    3 o  1   24.56    2.44   21.86  -84.72   26.91  -85.05    2.74  -85.05  0.98 
1 1 1   25   24    3 o  1   11.40    2.45    8.91 -152.57   12.36 -152.61    1.83 -152.61  0.92 
1 1 1    0   25    3 o  1  129.04   20.60  128.05   90.00  127.97   90.00    1.06  -90.00  1.00 
1 1 1    1   25    3 o  1   92.02    1.73   73.56  104.90  100.78  104.87   13.00  104.87  0.95 
1 1 1    2   25    3 f  0  163.94    2.56  163.89   43.04  166.95   43.05    0.00    0.00  0.99 
1 1 1    3   25    3 o  1  203.43    3.31  173.17  163.16  226.98  163.16   24.98  163.16  0.99 
1 1 1    4   25    3 o  1  128.26    1.87  107.67  -54.37  142.37  -54.35   15.90  -54.35  0.99 
1 1 1    5   25    3 o  1   86.44    1.70   98.34  -52.53   67.76  -52.53   16.72  127.47  0.98 
1 1 1    6   25    3 o  1  178.18    2.40  151.52  153.69  197.54  153.69   20.63  153.69  0.99 
1 1 1    7   25    3 o  1  156.87    2.17  131.75  -15.76  174.56  -15.75   19.15  -15.75  0.99 
1 1 1    8   25    3 o  1  125.28    2.12  135.87  -89.56  107.70  -89.56   16.38   90.44  0.99 
1 1 1    9   25    3 o  1  134.69    2.52  138.23  -99.29  124.68  -99.30    9.08   80.70  0.99 
1 1 1   10   25    3 o  1   19.50    3.48   37.04  111.19   11.68  -68.81   24.68  -68.81  0.67 
1 1 1   11   25    3 o  1   41.50    2.61   41.94 -156.80   29.49 -156.79    6.28   23.21  0.86 
1 1 1   12   25    3 o  1   97.40    1.70   94.22  177.09   98.25  177.09    1.94  177.09  0.99 
1 1 1   13   25    3 o  1   70.40    1.46   76.16  -42.37   63.27  -42.37    6.23  137.63  0.99 
1 1 1   14   25    3 o  1   43.35    4.75   46.11 -145.88   37.80 -145.88    3.91   34.12  0.96 
1 1 1   15   25    3 o  1   44.19    3.12   50.46  166.55   36.90  166.55    6.18  -13.45  0.98 
1 1 1   16   25    3 o  1   41.52    2.50   40.18 -150.64   42.47 -150.64    1.55 -150.64  0.99 
1 1 1   17   25    3 o  1   47.16    5.52   46.68 -106.27   46.36 -106.27    0.59 -106.27  0.97 
1 1 1   18   25    3 o  1   21.47    2.63   23.16  135.51   18.92  135.52    1.83  -44.48  0.97 
1 1 1   19   25    3 o  1   58.19    5.01   63.06  172.17   53.93  172.17    3.79   -7.83  0.99 
1 1 1   20   25    3 o  1   12.52    2.88    6.85  123.60   13.09  123.95    3.22  123.95  0.79 
1 1 1   21   25    3 o  1   10.63    2.25    9.66  -64.05    9.44  -64.07    0.02  -64.07  0.89 
1 1 1   22   25    3 o  1   11.06    2.64    7.00  157.73   12.19  157.75    2.67  157.75  0.86 
1 1 1   23   25    3 o  1   14.51    2.79   10.56   14.49   16.94   14.90    3.43   14.90  0.93 
1 1 1   24   25    3 o  1   16.64    2.70   13.92  -44.11   18.55  -43.60    2.51  -43.60  0.96 
1 1 1    0   26    3 o  1  127.39    3.65  165.97 -180.00   83.78 -180.00   43.61    0.00  1.00 
1 1 1    1   26    3 o  1  197.01    3.24  150.77   -8.19  236.10   -8.20   40.39   -8.20  0.99 
1 1 1    2   26    3 o  1  159.95    2.20  145.79  -34.64  166.92  -34.64    8.29  -34.64  0.99 
1 1 1    3   26    3 o  1   45.63    7.10   31.89  -57.86   43.39  -57.85    5.24  -57.85  0.84 
1 1 1    4   26    3 o  1   47.36    4.42   51.99   65.93   32.97   65.92   10.39 -114.08  0.92 
1 1 1    5   26    3 o  1   97.17    1.64   74.47 -145.37  112.52 -145.38   17.75 -145.38  0.98 
1 1 1    6   26    3 o  1  104.99    1.96   83.37  -72.05  120.06  -72.04   16.94  -72.04  0.98 
1 1 1    7   26    3 o  1   52.81    4.26   63.98   98.37   35.16   98.36   15.48  -81.64  0.96 
1 1 1    8   26    3 o  1   68.18   10.75   84.66   60.49   44.35   60.48   21.05 -119.52  0.96 
1 1 1    9   26    3 o  1   28.78    3.32   19.23  -75.97    8.63  -75.98    5.34  104.02  0.49 
1 1 1   10   26    3 o  1   14.15    3.01    4.42   59.60    1.80 -120.44    3.12 -120.44  0.09 
1 1 1   11   26    3 o  1   70.69    1.58   50.59 -145.65   87.30 -145.66   18.37 -145.66  0.98 
1 1 1   12   26    3 f  0  109.91    1.88   96.45  112.93   95.72  112.92    0.00    0.00  0.99 
1 1 1   13   26    3 o  1   29.97    2.49   30.24 -130.80   25.48 -130.79    2.21   49.21  0.92 
1 1 1   14   26    3 o  1   16.35    3.16    7.38 -152.69    8.83 -152.65    0.82 -152.65  0.49 
1 1 1   15   26    3 o  1   60.32    3.29   58.71   53.33   62.22   53.33    2.35   53.33  0.99 
1 1 1   16   26    3 o  1   39.91    2.74   37.10 -133.10   40.96 -133.10    2.54 -133.10  0.96 
1 1 1   17   26    3 o  1   30.21    2.46   34.89  135.53   25.38  135.53    4.34  -44.47  0.98 
1 1 1   18   26    3 o  1   15.48    2.71   16.56  -71.50   12.48  -71.50    1.82  108.50  0.92 
1 1 1   19   26    3 o  1   12.23    2.94    7.03 -147.09   11.96 -146.39    2.61 -146.39  0.76 
1 1 1   20   26    3 o  1   11.55    2.75    8.13 -142.59   11.85 -142.59    1.97 -142.59  0.85 
1 1 1   21   26    3 o  1   24.39    2.40   29.36 -149.13   19.14 -149.12    4.87   30.88  0.98 
1 1 1   22   26    3 o  1   18.01    2.66   14.65  115.76   20.66  115.62    3.21  115.62  0.97 
1 1 1   23   26    3 o  1   13.02    2.45   11.77  -82.71   13.35  -83.07    0.96  -83.07  0.95 
1 1 1   24   26    3 o  1   18.17    2.39   21.22  -11.16   15.02  -11.16    2.81  168.84  0.98 
1 1 1    0   27    3 o  1  160.19    3.16  125.58   90.00  190.58   90.00   30.39   90.00  1.00 
1 1 1    1   27    3 o  1   84.32    1.90   44.10   89.88  115.64   89.82   35.03   89.82  0.96 
1 1 1    2   27    3 o  1   76.69   10.94   70.34  160.92   74.61  160.88    0.96  160.88  0.96 
1 1 1    3   27    3 o  1   95.61    1.79   93.68  163.38   91.32  163.38    2.74  -16.62  0.98 
1 1 1    4   27    3 o  1  122.24    2.44  108.36  107.63  130.09  107.63    9.06  107.63  0.99 
1 1 1    5   27    3 o  1   59.07    6.66   61.79  -13.23   49.01  -13.24    7.23  166.76  0.95 
1 1 1    6   27    3 o  1  144.93    2.12   92.31  -85.69  191.78  -85.69   48.98  -85.69  0.99 
1 1 1    7   27    3 o  1   52.93   10.88   47.61  -42.39   44.13  -42.39    1.85  137.61  0.87 
1 1 1    8   27    3 o  1   47.24    6.21   41.93 -117.88   42.32 -117.89    0.14 -117.89  0.89 
1 1 1    9   27    3 o  1   65.48    1.59   54.38   18.61   72.91   18.61    9.23   18.61  0.97 
1 1 1   10   27    3 o  1   91.46    1.59   88.73  153.90   92.88  153.89    2.26  153.89  0.99 
1 1 1   11   27    3 f  0   32.03    2.39   36.06  -17.51   35.75  -17.50    0.00    0.00  0.94 
1 1 1   12   27    3 o  1   44.47    3.07   52.49   42.50   34.68   42.49    8.53 -137.51  0.97 
1 1 1   13   27    3 o  1   19.20    3.44    3.65 -159.47    9.05 -159.60    2.75 -159.60  0.33 
1 1 1   14   27    3 o  1   22.62    2.88   19.75   -8.41   23.67   -8.40    2.14   -8.40  0.95 
1 1 1   15   27    3 o  1   17.94    2.95   25.28  -92.01    6.89  -92.02    8.79   87.98  0.87 
1 1 1   16   27    3 o  1   36.44    2.77   30.24  -64.23   42.16  -64.22    6.32  -64.22  0.98 
1 1 1   17   27    3 o  1   19.06    3.17   15.42  -63.92   20.55  -63.93    2.78  -63.93  0.93 
1 1 1   18   27    3 o  1   38.37    3.27   33.13   47.87   43.58   48.01    5.79   48.01  0.98 
1 1 1   19   27    3 o  1   47.15    3.60   49.58   47.82   45.51   47.82    1.33 -132.18  0.99 
1 1 1   20   27    3 o  1   14.62    2.79   11.10 -112.44   15.78 -112.35    2.41 -112.35  0.91 
1 1 1   21   27    3 o  1   13.48    2.57   11.50   -9.58   14.38   -9.43    1.60   -9.43  0.95 
1 1 1   22   27    3 o  1   19.28    2.77   18.61   35.43   19.25   35.15    0.45   35.15  0.97 
1 1 1   23   27    3 o  1   27.25    2.56   28.64 -114.66   25.96 -114.74    1.01   65.26  0.99 
1 1 1    0   28    3 o  1   93.04    2.50   87.33    0.00   97.16    0.00    4.12    0.00  1.00 
1 1 1    1   28    3 o  1  170.25    2.58  153.11 -158.71  182.22 -158.71   13.23 -158.71  0.99 
1 1 1    2   28    3 o  1   95.72    2.11   88.36  143.17   97.15  143.16    3.76  143.16  0.98 
1 1 1    3   28    3 o  1   90.15    1.96   53.30  -90.48  117.90  -90.47   32.05  -90.47  0.95 
1 1 1    4   28    3 o  1   81.43    9.56  105.48    0.31   51.33    0.30   27.25 -179.70  0.97 
1 1 1    5   28    3 o  1  131.44    2.14  107.83  151.96  150.87  151.96   21.37  151.96  0.99 
1 1 1    6   28    3 o  1  105.61    1.74  116.34    2.06   92.04    2.06   12.26 -177.94  0.99 
1 1 1    7   28    3 o  1   69.38    8.86   70.34  172.01   64.58  172.01    2.90   -7.99  0.97 
1 1 1    8   28    3 o  1   92.74    1.78   90.42  120.24   93.67  120.23    1.79  120.23  0.99 
1 1 1    9   28    3 o  1   71.61    1.57   78.82 -161.62   63.44 -161.63    7.37   18.37  0.99 
1 1 1   10   28    3 o  1   45.29    5.79   41.74  104.52   45.40  104.52    2.07  104.52  0.96 
1 1 1   11   28    3 o  1   71.84    1.71   66.84 -148.19   76.54 -148.19    5.54 -148.19  0.99 
1 1 1   12   28    3 o  1   27.45    2.62   32.90 -158.73   20.41 -158.74    5.84   21.26  0.96 
1 1 1   13   28    3 o  1   54.25    6.58   59.84  -48.88   48.39  -48.88    5.05  131.12  0.99 
1 1 1   14   28    3 o  1   31.26    2.36   36.41  -30.16   24.73  -30.16    5.29  149.84  0.96 
1 1 1   15   28    3 o  1   39.68    2.22   41.04  176.37   38.57  176.36    0.72   -3.64  0.99 
1 1 1   16   28    3 o  1   14.09    3.63    4.70  154.98   12.67  154.94    4.05  154.94  0.61 
1 1 1   17   28    3 o  1   19.59    3.33   18.53   46.02   19.07   46.28    0.56   46.28  0.94 
1 1 1   18   28    3 o  1   21.75    2.87   15.88   60.71   26.40   60.71    5.48   60.71  0.96 
1 1 1   19   28    3 o  1   20.00    2.82   20.79 -141.80   18.28 -141.84    1.07   38.16  0.97 
1 1 1   20   28    3 o  1   32.33    2.21   32.91   44.64   32.21   44.64    0.11   44.64  0.99 
1 1 1   21   28    3 o  1   25.49    2.68   25.94  -56.10   25.12  -56.10    0.02  -56.11  0.99 
1 1 1   22   28    3 o  1   10.59    2.91    6.00   11.60   12.04   11.69    3.14   11.69  0.84 
1 1 1    0   29    3 o  1   79.32   15.54   80.22  -90.00   78.26  -90.00    1.07   90.00  1.00 
1 1 1    1   29    3 o  1   56.62    4.78   62.30 -119.79   45.55 -119.78    8.44   60.22  0.95 
1 1 1    2   29    3 o  1   43.87    5.14   21.97  -40.73   50.70  -40.76   14.35  -40.76  0.83 
1 1 1    3   29    3 o  1   98.88    1.82  120.28  -59.90   75.44  -59.90   22.52  120.10  0.99 
1 1 1    4   29    3 o  1   18.96    3.23   23.34  -54.36    4.86  -54.36    9.24  125.64  0.74 
1 1 1    5   29    3 o  1   54.06    4.79   69.03  140.19   36.60  140.18   16.13  -39.82  0.98 
1 1 1    6   29    3 o  1   34.31    2.62   44.87  164.36   20.80  164.38   11.90  -15.62  0.95 
1 1 1    7   29    3 o  1   24.90    3.12   35.67   44.47   10.56   44.45   12.40 -135.55  0.92 
1 1 1    8   29    3 o  1   46.43    3.41   54.35  -10.07   36.53  -10.06    8.61  169.94  0.97 
1 1 1    9   29    3 o  1   87.18    1.79   74.94 -166.88   99.21 -166.87   12.81 -166.87  0.99 
1 1 1   10   29    3 o  1   56.54    6.61   59.56  -72.22   52.90  -72.22    2.52  107.78  0.98 
1 1 1   11   29    3 o  1   27.53    2.89   28.76   41.96   25.00   41.95    1.58 -138.05  0.97 
1 1 1   12   29    3 o  1   83.58    7.03   90.51 -127.46   77.77 -127.46    5.11   52.54  0.99 
1 1 1   13   29    3 o  1   37.55    2.58   37.80   48.58   36.45   48.58    0.18 -131.42  0.98 
1 1 1   14   29    3 o  1   29.02    2.72   29.45 -143.41   28.36 -143.41    0.13   36.59  0.98 
1 1 1   15   29    3 o  1   41.87    2.50   39.92 -107.35   43.87 -107.35    2.48 -107.35  0.99 
1 1 1   16   29    3 o  1   11.26    3.18    4.22 -159.50    8.00 -160.70    1.99 -160.70  0.53 
1 1 1   17   29    3 o  1   41.52    2.39   39.96 -157.14   43.64 -157.14    2.41 -157.14  0.99 
1 1 1   18   29    3 o  1   55.50    4.19   57.15  148.25   54.17  148.24    1.02  -31.76  0.99 
1 1 1   19   29    3 o  1   13.34    2.89   10.23  -54.41   14.79  -54.36    2.42  -54.36  0.93 
1 1 1   20   29    3 o  1   18.60    2.93   17.64  143.06   18.86  143.01    0.89  143.01  0.97 
1 1 1   21   29    3 o  1   24.24    2.72   24.87  141.84   23.51  141.74    0.39  -38.26  0.99 
1 1 1    0   30    3 o  1   79.76   12.62   82.84 -180.00   77.15 -180.00    2.61    0.00  1.00 
1 1 1    1   30    3 o  1   35.14    2.62   43.29  -89.24   24.01  -89.23    9.50   90.77  0.95 
1 1 1    2   30    3 o  1   17.10    3.37   19.33 -125.61    6.76 -125.58    6.22   54.42  0.76 
1 1 1    3   30    3 o  1   33.88    2.66   23.62  145.36   38.59  145.33    7.57  145.33  0.92 
1 1 1    4   30    3 o  1   85.62    1.83   62.04  106.23  107.71  106.22   23.12  106.22  0.99 
1 1 1    5   30    3 f  0   85.82    1.81   75.01   19.85   74.22   19.85    0.00    0.00  0.99 
1 1 1    6   30    3 o  1   78.01    1.65   85.12  179.50   70.48  179.51    6.77   -0.49  0.99 
1 1 1    7   30    3 o  1   76.46    6.72   86.58 -115.98   66.30 -115.98    9.26   64.02  0.99 
1 1 1    8   30    3 o  1   38.56    2.34   47.20   29.65   29.19   29.65    8.36 -150.35  0.97 
1 1 1    9   30    3 o  1   54.10    4.38   56.61   36.50   51.56   36.50    1.90 -143.50  0.99 
1 1 1   10   30    3 o  1   16.80    3.66    7.52   88.95   14.73   88.93    3.69   88.93  0.66 
1 1 1   11   30    3 o  1   14.37    3.29    5.45  -70.13    4.91  -70.24    0.19  109.76  0.35 
1 1 1   12   30    3 o  1   42.64    2.82   33.28   90.87   51.51   90.87    9.46   90.87  0.99 
1 1 1   13   30    3 o  1   29.70    2.53   30.29 -123.43   29.24 -123.41    0.04   56.59  0.99 
1 1 1   14   30    3 o  1   16.68    3.29   13.01 -170.09   16.63 -170.09    1.96 -170.09  0.88 
1 1 1   15   30    3 o  1   14.70    3.25   11.11  -56.07   15.29  -55.74    2.33  -55.74  0.88 
1 1 1   16   30    3 o  1   15.14    2.98   13.02   94.51   15.51   94.50    1.43   94.50  0.93 
1 1 1   17   30    3 o  1   54.00    4.12   55.53 -105.69   52.70 -105.70    0.98   74.30  0.99 
1 1 1   18   30    3 o  1   37.01    2.55   37.29 -124.25   37.22 -124.24    0.44 -124.24  0.99 
1 1 1   19   30    3 o  1   21.45    2.78   23.63   22.68   19.06   22.36    1.96 -157.64  0.98 
1 1 1   20   30    3 o  1   17.21    2.90   15.38 -167.40   18.07 -167.53    1.43 -167.53  0.97 
1 1 1    0   31    3 o  1   25.80    5.81   21.02  -90.00   28.79  -90.00    4.03  -90.00  0.96 
1 1 1    1   31    3 o  1   61.30    6.91   67.11   65.90   53.90   65.90    6.12 -114.10  0.98 
1 1 1    2   31    3 f  0   45.09    3.35   39.10   80.26   38.46   80.27    0.00    0.00  0.96 
1 1 1    3   31    3 o  1   44.05    2.57   49.29   64.98   37.31   64.99    5.53 -115.01  0.97 
1 1 1    4   31    3 o  1   45.79    2.67   46.98  113.02   43.31  113.03    1.29  -66.97  0.97 
1 1 1    5   31    3 o  1   42.81    2.67   42.66   12.16   41.84   12.16    0.19   12.16  0.97 
1 1 1    6   31    3 o  1   55.89    5.25   57.69 -105.74   53.81 -105.73    1.24   74.27  0.99 
1 1 1    7   31    3 o  1   50.64    3.77   53.19   65.57   48.13   65.58    1.99 -114.42  0.99 
1 1 1    8   31    3 o  1   15.99    3.34   13.14  145.62   12.78  145.62    0.02  -34.38  0.80 
1 1 1    9   31    3 o  1   53.71    5.02   58.74  141.19   48.46  141.19    4.18  -38.81  0.98 
1 1 1   10   31    3 o  1   45.78    2.62   47.25 -166.25   44.27 -166.24    0.93   13.76  0.99 
1 1 1   11   31    3 f  0   53.44    3.63   55.97  100.97   54.42  100.98    0.00    0.00  0.99 
1 1 1   12   31    3 f  0   44.26    2.74   53.97   70.17   52.43   70.17    0.00    0.00  0.99 
1 1 1   13   31    3 o  1   56.09    4.02   59.84  -66.90   53.31  -66.85    2.37  113.15  0.99 
1 1 1   14   31    3 o  1   59.50    4.37   61.48 -124.36   58.86 -124.39    0.30   55.61  0.99 
1 1 1   15   31    3 f  0   39.87    2.40   33.70   85.21   32.76   85.20    0.00    0.00  0.99 
1 1 1   16   31    3 o  1   26.89    2.91   29.79  170.94   23.47  170.99    2.97   -9.01  0.98 
1 1 1   17   31    3 o  1   29.42    2.86   24.24  155.58   34.47  155.54    5.44  155.54  0.99 
1 1 1   18   31    3 o  1    9.43    3.09    4.24  -83.42    8.39  -84.13    2.09  -84.13  0.67 
1 1 1   19   31    3 o  1   22.47    2.81   24.90  170.11   19.69  170.22    2.45   -9.78  0.99 
1 1 1   20   31    3 o  1   18.52    2.69   19.86    7.33   16.92    7.33    1.20 -172.67  0.98 
1 1 1    0   32    3 o  1   15.96    6.29   13.64   -0.00   14.44   -0.00    0.56   -0.00  0.87 
1 1 1    1   32    3 o  1   18.31    3.37   13.25  -20.12   17.70  -20.08    2.38  -20.08  0.84 
1 1 1    2   32    3 o  1   44.55    2.59   40.57   77.75   47.93   77.74    4.13   77.74  0.98 
1 1 1    3   32    3 o  1   24.77    3.09   29.55   -7.73   18.78   -7.72    5.08  172.28  0.96 
1 1 1    4   32    3 o  1   26.76    2.88   33.33  170.14   19.41  170.13    6.63   -9.87  0.97 
1 1 1    5   32    3 o  1   44.39    2.70   39.28   27.84   48.71   27.84    5.20   27.84  0.98 
1 1 1    6   32    3 o  1   46.15    5.45   39.04  -31.31   51.34  -31.31    6.75  -31.31  0.97 
1 1 1    7   32    3 o  1   29.04    3.17   21.80   -6.69   32.61   -6.69    5.73   -6.69  0.93 
1 1 1    8   32    3 o  1   37.91    3.19   43.65 -129.51   31.99 -129.51    5.34   50.49  0.98 
1 1 1    9   32    3 o  1   54.02    3.00   59.10  -40.99   49.98  -41.00    3.76  139.00  0.99 
1 1 1   10   32    3 o  1   14.81    3.27   10.50  132.62   15.96  132.64    2.89  132.64  0.88 
1 1 1   11   32    3 o  1   46.63    3.22   37.77 -163.40   55.12 -163.39    9.12 -163.39  0.99 
1 1 1   12   32    3 o  1   42.10    2.55   35.27   72.60   49.27   72.54    7.64   72.54  0.99 
1 1 1   13   32    3 o  1   45.22    2.57   42.99   46.14   48.13   46.14    3.20   46.14  0.99 
1 1 1   14   32    3 o  1   17.74    2.65   20.76   79.69   14.08   79.70    3.07 -100.30  0.97 
1 1 1   15   32    3 o  1   16.63    2.98   15.53   23.06   16.27   23.09    0.48   23.09  0.95 
1 1 1   16   32    3 o  1   12.95    2.57   12.20 -145.80   12.69 -145.86    0.43 -145.86  0.95 
1 1 1   17   32    3 o  1   12.09    2.73    9.66 -136.98   12.52 -136.11    1.56 -136.11  0.91 
1 1 1   18   32    3 o  1   15.51    3.02   13.67   75.46   16.42   75.37    1.59   75.37  0.96 
1 1 1   19   32    3 o  1   11.78    2.77    9.14  -45.83   12.79  -45.83    1.95  -45.83  0.92 
1 1 1    0   33    3 o  1   83.47   11.40   88.90   90.00   80.94   90.00    2.53  -90.00  1.00 
1 1 1    1   33    3 o  1   47.63    2.77   51.33 -100.48   43.49 -100.48    3.08   79.52  0.98 
1 1 1    2   33    3 o  1   26.84    3.50   26.02 -157.36   24.23 -157.35    0.49   22.65  0.92 
1 1 1    3   33    3 o  1   38.47    2.53   44.17   86.57   32.09   86.57    5.39  -93.43  0.97 
1 1 1    4   33    3 o  1   20.88    3.43   16.17 -126.95   21.16 -126.94    2.70 -126.94  0.88 
1 1 1    5   33    3 o  1   43.68    2.68   37.07  -69.69   49.89  -69.70    6.82  -69.70  0.99 
1 1 1    6   33    3 o  1   46.87    2.60   44.10 -160.91   49.96 -160.90    3.47 -160.90  0.99 
1 1 1    7   33    3 o  1   18.72    3.12   17.32   56.16   18.85   56.17    1.03   56.17  0.95 
1 1 1    8   33    3 o  1   38.61    2.72   32.53 -144.86   44.58 -144.86    6.49 -144.86  0.99 
1 1 1    9   33    3 o  1   15.76    3.18   13.82 -114.79   14.38 -114.82    0.45 -114.82  0.88 
1 1 1   10   33    3 o  1   51.66    2.94   49.85 -120.73   54.30 -120.76    3.00 -120.76  0.99 
1 1 1   11   33    3 o  1   15.89    3.32   12.23   87.17   17.20   87.38    2.68   87.38  0.91 
1 1 1   12   33    3 o  1   34.09    2.74   36.50 -151.76   32.01 -151.76    1.73   28.24  0.99 
1 1 1   13   33    3 o  1   42.63    2.52   41.08   31.86   44.33   31.87    2.00   31.87  0.99 
1 1 1   14   33    3 o  1   43.18    2.61   47.65  123.57   39.31  123.56    3.66  -56.44  1.00 
1 1 1   15   33    3 o  1   15.47    2.68   15.38 -169.45   14.97 -169.60    0.02 -169.60  0.97 
1 1 1   16   33    3 o  1   17.89    3.08   15.36  -84.72   19.32  -84.87    2.13  -84.87  0.96 
1 1 1   17   33    3 o  1   16.90    3.06   16.54   -0.22   16.55    0.40    0.22    0.40  0.97 
1 1 1    0   34    3 o  1   34.64    6.04   35.07    0.00   35.15    0.00    0.51    0.00  1.00 
1 1 1    1   34    3 o  1   46.41    2.65   43.87   45.02   49.47   45.02    3.41   45.02  0.99 
1 1 1    2   34    3 o  1   50.26    2.81   48.13  100.62   53.17  100.62    3.22  100.62  0.99 
1 1 1    3   34    3 o  1   38.80    2.97   35.06  160.46   42.82  160.45    4.44  160.45  0.99 
1 1 1    4   34    3 o  1   29.50    3.03   33.04  -98.19   26.07  -98.19    2.97   81.81  0.98 
1 1 1    5   34    3 o  1   23.31    3.22   25.34  -60.76   20.43  -60.76    2.10  119.24  0.97 
1 1 1    6   34    3 o  1   23.03    3.24   25.67  -28.84   19.14  -28.83    2.97  151.17  0.96 
1 1 1    7   34    3 o  1   10.99    3.62    3.91   94.62    5.62   94.12    0.87   94.12  0.43 
1 1 1    8   34    3 o  1   34.19    2.99   38.90  -17.48   30.15  -17.59    3.59  162.41  0.99 
1 1 1    9   34    3 f  0   44.89    2.61   41.49  175.07   40.19  175.09    0.00    0.00  0.99 
1 1 1   10   34    3 o  1   48.24    2.82   43.09   57.29   54.02   57.29    6.08   57.29  0.99 
1 1 1   11   34    3 o  1   19.89    3.16   19.45   75.36   19.33   75.37    0.16   75.37  0.96 
1 1 1   12   34    3 o  1   28.78    3.00   29.62   78.13   27.55   78.12    0.80 -101.88  0.98 
1 1 1   13   34    3 o  1   17.40    2.65   18.85   52.05   15.51   52.05    1.42 -127.95  0.97 
1 1 1   14   34    3 o  1   26.89    3.06   29.10 -121.87   24.71 -122.06    1.83   57.94  0.99 
1 1 1   15   34    3 o  1   26.14    2.91   26.31  -29.83   25.73  -29.80    0.07  150.20  0.99 
1 1 1   16   34    3 o  1   24.94    3.05   25.87 -113.50   23.86 -113.30    0.71   66.70  0.99 
1 1 1    0   35    3 o  1    0.01    7.92    0.03   90.01    0.08  -90.00    0.08  -90.00  0.00 
1 1 1    1   35    3 o  1   16.39    3.47   13.59   29.41   15.85   29.36    1.33   29.36  0.89 
1 1 1    2   35    3 o  1   43.14    2.93   44.56   12.79   41.99   12.76    0.67 -167.24  0.99 
1 1 1    3   35    3 o  1   25.76    3.32   27.44  125.18   23.29  125.32    1.69  -54.68  0.97 
1 1 1    4   35    3 o  1   53.07    4.47   52.49  106.71   54.45  106.66    1.84  106.66  0.99 
1 1 1    5   35    3 o  1   28.35    3.30   28.55   77.02   27.85   77.11    0.12   77.11  0.98 
1 1 1    6   35    3 o  1   28.47    3.16   29.65  -72.89   27.19  -72.83    0.75  107.17  0.98 
1 1 1    7   35    3 o  1   24.03    3.34   22.50  -67.28   24.90  -67.29    1.52  -67.29  0.97 
1 1 1    8   35    3 o  1   18.79    3.28   16.10 -131.73   20.14 -131.74    2.24 -131.74  0.95 
1 1 1    9   35    3 o  1   18.15    3.20   16.80 -155.76   18.13 -155.89    0.84 -155.89  0.95 
1 1 1   10   35    3 o  1   13.60    3.19   10.55 -148.12   14.09 -148.16    1.85 -148.16  0.90 
1 1 1   11   35    3 o  1   20.96    3.04   20.93  -38.65   20.55  -38.64    0.08  -38.64  0.98 
1 1 1   12   35    3 o  1   17.97    2.76   18.47   83.59   17.19   83.55    0.33  -96.45  0.97 
1 1 1   13   35    3 o  1   18.50    2.93   18.95 -167.42   17.33 -167.37    0.61   12.63  0.97 
1 1 1   14   35    3 o  1   18.92    3.11   18.80  -48.96   18.46  -48.91    0.04  -48.91  0.97 
1 1 1   15   35    3 o  1   13.56    2.83   11.64   60.38   14.26   60.34    1.45   60.34  0.94 
1 1 1    0   36    3 o  1   15.06    4.61   18.24  180.00   12.42  180.00    2.64   -0.00  1.00 
1 1 1    1   36    3 o  1   17.10    3.61   13.39  112.76   18.77  112.76    2.89  112.76  0.93 
1 1 1    2   36    3 o  1   37.64    3.33   36.08   98.12   39.43   98.12    2.20   98.12  0.99 
1 1 1    3   36    3 o  1   17.64    3.27   15.42 -179.43   18.39 -179.43    1.70 -179.43  0.95 
1 1 1    4   36    3 o  1   20.86    3.20   20.00 -178.70   20.87 -178.71    0.71 -178.71  0.97 
1 1 1    5   36    3 o  1   16.13    3.31   13.16   24.32   17.26   24.31    2.23   24.31  0.93 
1 1 1    6   36    3 o  1   17.11    3.39   14.86  131.10   17.63  131.07    1.54  131.07  0.94 
1 1 1    7   36    3 o  1   14.73    3.67   10.24   79.49   15.97   79.51    2.92   79.51  0.89 
1 1 1    8   36    3 o  1   26.58    3.06   28.04 -114.30   24.82 -114.31    1.34   65.69  0.98 
1 1 1    9   36    3 o  1   17.48    2.92   17.28   26.78   17.03   26.80    0.11   26.80  0.97 
1 1 1   10   36    3 f  0   26.40    3.04   27.19  116.77   26.33  116.83    0.00    0.00  0.99 
1 1 1   11   36    3 o  1   40.40    3.05   42.54 -173.54   38.93 -173.49    1.20    6.51  0.99 
1 1 1   12   36    3 o  1   16.95    2.91   16.20   -1.34   16.88   -1.41    0.46   -1.41  0.97 
1 1 1   13   36    3 f  0   18.24    3.21   16.86  -99.56   16.58 -100.18    0.00    0.00  0.97 
1 1 1    0   37    3 o  1   16.76    4.83   19.42   90.00   14.37   90.00    2.38  -90.00  1.00 
1 1 1    1   37    3 o  1   18.17    3.48   15.24 -156.91   19.26 -156.86    2.13 -156.86  0.94 
1 1 1    2   37    3 o  1   19.56    3.40   17.74  -55.92   19.86  -55.81    1.17  -55.81  0.96 
1 1 1    3   37    3 f  0   19.06    3.63   15.85    5.81   15.62    5.80    0.00    0.00  0.95 
1 1 1    4   37    3 o  1   15.26    3.35   12.36  168.29   16.13  168.14    2.00  168.14  0.93 
1 1 1    5   37    3 o  1   16.52    3.25   14.28  105.71   17.41  105.69    1.73  105.69  0.95 
1 1 1    6   37    3 o  1   18.82    3.03   18.40  101.63   18.64  101.63    0.36  101.63  0.97 
1 1 1    7   37    3 o  1   17.24    2.87   17.01  -32.83   16.95  -32.87    0.22  -32.87  0.97 
1 1 1    8   37    3 o  1   29.27    3.29   28.36  -80.00   30.34  -80.18    1.47  -80.18  0.99 
1 1 1    9   37    3 o  1    8.81    3.20    3.88   59.02    6.96   59.15    1.50   59.15  0.62 
1 1 1   10   37    3 o  1   18.68    3.11   17.65   15.03   18.70   15.81    0.53   15.81  0.97 
1 1 1   11   37    3 o  1    9.24    3.34    4.66 -116.71    8.51 -115.97    2.08 -115.97  0.70 
1 1 1   12   37    3 o  1   24.15    3.07   23.06   36.48   25.05   36.48    1.30   36.48  0.98 
1 1 1    0   38    3 o  1    0.01    5.50    4.89    0.00    4.80 -180.00    4.80 -180.00  0.00 
1 1 1    1   38    3 o  1   31.54    3.12   29.93   30.39   33.45   30.40    2.24   30.40  0.99 
1 1 1    2   38    3 o  1   18.26    3.13   16.77   20.93   19.16   20.87    1.46   20.87  0.97 
1 1 1    3   38    3 o  1   24.78    3.26   22.75  136.99   26.61  136.93    2.27  136.93  0.98 
1 1 1    4   38    3 o  1   12.00    3.47    8.04   36.19   13.06   35.97    2.59   35.97  0.87 
1 1 1    5   38    3 o  1   19.24    3.20   18.37    7.12   19.41    6.85    0.81    6.85  0.97 
1 1 1    6   38    3 o  1   16.97    3.03   15.72  -46.62   17.35  -46.70    1.07  -46.70  0.96 
1 1 1    7   38    3 o  1    7.13    2.98    2.81  137.63    4.11  135.99    0.74  135.99  0.47 
1 1 1    8   38    3 o  1   35.62    3.51   36.88   68.57   34.38   68.56    0.96 -111.44  0.99 
1 1 1    9   38    3 o  1   16.17    3.12   14.34  162.58   16.86  162.58    1.37  162.58  0.96 
1 1 1   10   38    3 o  1   17.49    3.12   15.98  -50.63   18.24  -50.63    1.34  -50.63  0.97 
1 1 1    0   39    3 o  1    0.01    5.54    1.10   90.00    1.36  -90.00    1.36  -90.00  0.00 
1 1 1    1   39    3 o  1   21.67    3.22   20.45  -14.51   22.16  -14.55    0.97  -14.55  0.98 
1 1 1    2   39    3 o  1   19.84    3.11   19.09 -108.74   19.96 -108.66    0.59 -108.66  0.98 
1 1 1    3   39    3 o  1   21.39    3.15   20.51  -98.53   21.70  -98.47    0.76  -98.47  0.98 
1 1 1    4   39    3 f  0   18.50    3.16   17.53   76.66   17.58   77.05    0.00    0.00  0.97 
1 1 1    5   39    3 o  1   13.88    3.33   10.74   -4.21   15.12   -3.71    2.21   -3.71  0.93 
1 1 1    6   39    3 o  1   19.17    3.12   18.59 -104.29   19.18 -104.18    0.53 -104.18  0.97 
1 1 1    7   39    3 o  1   12.80    3.13   10.06 -164.08   13.86 -164.07    2.03 -164.07  0.92 
1 1 1    0   40    3 o  1   19.69    4.46   22.10    0.00   17.85    0.00    1.84 -180.00  1.00 
1 1 1    1   40    3 f  0   16.95    3.08   15.66   18.85   15.26   18.85    0.00    0.00  0.96 
1 1 1    2   40    3 o  1   25.09    3.01   27.16 -152.65   23.08 -152.65    1.68   27.35  0.99 
1 1 1    0    0    4 o  1  164.16   86.92 2182.72    0.00  114.05   -0.00   25.25  180.00  0.85 
1 1 1    1    0    4 o  1  449.58    9.62  906.76 -180.00  664.29 -180.00  214.71 -180.00  1.00 
1 1 1    2    0    4 o  1  162.55    3.45  631.22 -180.00  155.99 -180.00    6.41    0.00  1.00 
1 1 1    3    0    4 o  1  109.42    2.37  191.15 -180.00   91.50 -180.00   19.98 -180.00  0.65 
1 1 1    4    0    4 o  1   17.23    1.95   77.68 -180.00   80.46  180.00   83.96  180.00  0.20 
1 1 1    5    0    4 o  1  145.30    2.68   92.53    0.00  186.28 -180.00   53.12 -180.00  0.92 
1 1 1    6    0    4 o  1  205.70    3.76  147.15    0.00  157.96    0.00   47.74 -180.00  1.00 
1 1 1    7    0    4 o  1  109.14    2.04  115.58    0.00   45.38    0.00   62.05  180.00  0.98 
1 1 1    8    0    4 o  1  401.87    8.40  568.31    0.00  318.22   -0.00   83.64  180.00  1.00 
1 1 1    9    0    4 o  1  536.94   13.84  544.60 -180.00  575.99 -180.00   39.05 -180.00  1.00 
1 1 1   10    0    4 o  1  480.31    8.76  414.00    0.00  563.05   -0.00   82.75   -0.00  1.00 
1 1 1   11    0    4 o  1  916.39   16.44  763.04  180.00  976.03  180.00   59.64  180.00  1.00 
1 1 1   12    0    4 o  1  420.18    8.92  352.35 -180.00  528.50 -180.00  108.32 -180.00  1.00 
1 1 1   13    0    4 o  1  105.37    2.38   71.22 -180.00  105.44 -180.00   24.31 -180.00  0.77 
1 1 1   14    0    4 f  0   11.50    5.48   21.79 -180.00    9.14 -180.00    0.00    0.00  0.03 
1 1 1   15    0    4 o  1  433.44    7.94  374.57 -180.00  513.61 -180.00   80.17 -180.00  1.00 
1 1 1   16    0    4 o  1   75.65    2.30  126.32 -180.00   33.09 -180.00   42.49    0.00  1.00 
1 1 1   17    0    4 o  1   97.24    2.76  117.71 -180.00   84.49 -180.00   12.75    0.00  1.00 
1 1 1   18    0    4 o  1  234.95    4.32  255.22  180.00  225.98  180.00    8.98   -0.00  1.00 
1 1 1   19    0    4 o  1    4.35    3.11   39.71 -180.00   38.83    0.00   39.23    0.00  0.09 
1 1 1   20    0    4 o  1  129.51    2.85  144.98 -180.00  110.11 -180.00   19.39    0.00  1.00 
1 1 1   21    0    4 o  1  334.62    6.10  283.23    0.00  376.34    0.00   41.72    0.00  1.00 
1 1 1   22    0    4 x  0       ?       ?   10.55    0.00   10.72   -0.00    0.00    0.00  0.00 
1 1 1   23    0    4 o  1   70.04    1.77   51.83  180.00   88.20  180.00   18.15  180.00  1.00 
1 1 1   24    0    4 o  1    7.32    4.54   13.27 -180.00    8.08    0.00   10.61    0.00  0.35 
1 1 1   25    0    4 o  1   52.84    1.67   29.60 -180.00   76.84 -180.00   23.99 -180.00  1.00 
1 1 1   26    0    4 o  1   26.69    2.89   26.20 -180.00   27.93 -180.00    1.27 -180.00  1.00 
1 1 1   27    0    4 f  0   29.25    3.04   29.70    0.00   28.78   -0.00    0.00    0.00  1.00 
1 1 1   28    0    4 o  1   49.41    1.76   45.60 -180.00   54.90 -180.00    5.49 -180.00  1.00
[truncated: 3,972,947 more chars]
