# Supplementary material for: A computationally designed binding mode flip leads to a novel class of potent tri-vector cyclophilin inhibitors
Source: Chem Sci. 2018 Oct 23;10(2):542–7. doi: 10.1039/c8sc03831g (PMC6335623; doi:10.1039/c8sc03831g)
Supplement: Supplementary file 1 [file SC-010-C8SC03831G-s001.zip › Crystallographic_information_files/CypA_lig5_coord.cif]

data_UNNAMED
# 
loop_
_atom_site.group_PDB 
_atom_site.id 
_atom_site.auth_atom_id 
_atom_site.label_atom_id 
_atom_site.label_alt_id 
_atom_site.auth_comp_id 
_atom_site.label_comp_id 
_atom_site.pdbx_auth_comp_id 
_atom_site.auth_asym_id 
_atom_site.label_asym_id 
_atom_site.auth_seq_id 
_atom_site.label_seq_id 
_atom_site.pdbx_PDB_ins_code 
_atom_site.Cartn_x 
_atom_site.Cartn_y 
_atom_site.Cartn_z 
_atom_site.occupancy 
_atom_site.B_iso_or_equiv 
_atom_site.pdbx_PDB_model_num 
_atom_site.label_entity_id 
_atom_site.type_symbol 
_atom_site.pdbx_formal_charge 
ATOM   1    N   N   . MET MET MET A A 1   1   . -23.289 -1.753 -18.186 1.00 70.08  1 . N ? 
ATOM   2    CA  CA  . MET MET MET A A 1   1   . -22.911 -2.277 -16.834 1.00 69.61  1 . C ? 
ATOM   3    CB  CB  . MET MET MET A A 1   1   . -23.856 -3.414 -16.373 1.00 76.80  1 . C ? 
ATOM   4    CG  CG  . MET MET MET A A 1   1   . -23.494 -4.841 -16.810 1.00 82.25  1 . C ? 
ATOM   5    SD  SD  . MET MET MET A A 1   1   . -24.883 -5.994 -16.586 1.00 94.63  1 . S ? 
ATOM   6    CE  CE  . MET MET MET A A 1   1   . -24.018 -7.529 -16.249 1.00 94.72  1 . C ? 
ATOM   7    C   C   . MET MET MET A A 1   1   . -21.447 -2.720 -16.758 1.00 58.43  1 . C ? 
ATOM   8    O   O   . MET MET MET A A 1   1   . -20.867 -2.661 -15.674 1.00 53.19  1 . O ? 
ATOM   9    N   N   . VAL VAL VAL A A 2   2   . -20.853 -3.168 -17.876 1.00 45.77  1 . N ? 
ATOM   10   CA  CA  . VAL VAL VAL A A 2   2   . -19.383 -3.398 -17.925 1.00 43.35  1 . C ? 
ATOM   11   CB  CB  . VAL VAL VAL A A 2   2   . -18.921 -4.134 -19.217 1.00 48.52  1 . C ? 
ATOM   12   CG1 CG1 . VAL VAL VAL A A 2   2   . -19.093 -3.253 -20.455 1.00 54.45  1 . C ? 
ATOM   13   CG2 CG2 . VAL VAL VAL A A 2   2   . -17.472 -4.622 -19.083 1.00 44.98  1 . C ? 
ATOM   14   C   C   . VAL VAL VAL A A 2   2   . -18.589 -2.075 -17.749 1.00 30.72  1 . C ? 
ATOM   15   O   O   . VAL VAL VAL A A 2   2   . -18.824 -1.105 -18.443 1.00 32.81  1 . O ? 
ATOM   16   N   N   . ASN ASN ASN A A 3   3   . -17.694 -2.067 -16.767 1.00 27.67  1 . N ? 
ATOM   17   CA  CA  . ASN ASN ASN A A 3   3   . -16.790 -0.903 -16.557 1.00 22.41  1 . C ? 
ATOM   18   CB  CB  . ASN ASN ASN A A 3   3   . -15.805 -1.237 -15.498 1.00 21.59  1 . C ? 
ATOM   19   CG  CG  . ASN ASN ASN A A 3   3   . -16.352 -1.113 -14.089 1.00 20.82  1 . C ? 
ATOM   20   OD1 OD1 . ASN ASN ASN A A 3   3   . -17.360 -0.457 -13.855 1.00 21.69  1 . O ? 
ATOM   21   ND2 ND2 . ASN ASN ASN A A 3   3   . -15.721 -1.776 -13.191 1.00 20.90  1 . N ? 
ATOM   22   C   C   . ASN ASN ASN A A 3   3   . -16.064 -0.501 -17.882 1.00 22.84  1 . C ? 
ATOM   23   O   O   . ASN ASN ASN A A 3   3   . -15.545 -1.374 -18.589 1.00 25.12  1 . O ? 
ATOM   24   N   N   . PRO PRO PRO A A 4   4   . -15.966 0.793  -18.151 1.00 21.39  1 . N ? 
ATOM   25   CA  CA  . PRO PRO PRO A A 4   4   . -15.271 1.249  -19.323 1.00 20.05  1 . C ? 
ATOM   26   CB  CB  . PRO PRO PRO A A 4   4   . -15.697 2.679  -19.459 1.00 24.94  1 . C ? 
ATOM   27   CG  CG  . PRO PRO PRO A A 4   4   . -16.082 3.134  -18.122 1.00 24.54  1 . C ? 
ATOM   28   CD  CD  . PRO PRO PRO A A 4   4   . -16.510 1.951  -17.390 1.00 24.17  1 . C ? 
ATOM   29   C   C   . PRO PRO PRO A A 4   4   . -13.760 1.084  -19.173 1.00 20.65  1 . C ? 
ATOM   30   O   O   . PRO PRO PRO A A 4   4   . -13.215 1.007  -18.050 1.00 20.94  1 . O ? 
ATOM   31   N   N   . THR THR THR A A 5   5   . -13.101 1.029  -20.351 1.00 19.43  1 . N ? 
ATOM   32   CA  CA  . THR THR THR A A 5   5   . -11.673 0.934  -20.497 1.00 18.74  1 . C ? 
ATOM   33   CB  CB  . THR THR THR A A 5   5   . -11.264 -0.378 -21.228 1.00 21.87  1 . C ? 
ATOM   34   OG1 OG1 . THR THR THR A A 5   5   . -11.678 -1.517 -20.437 1.00 25.76  1 . O ? 
ATOM   35   CG2 CG2 . THR THR THR A A 5   5   . -9.734  -0.414 -21.326 1.00 25.45  1 . C ? 
ATOM   36   C   C   . THR THR THR A A 5   5   . -11.191 2.134  -21.319 1.00 19.44  1 . C ? 
ATOM   37   O   O   . THR THR THR A A 5   5   . -11.776 2.475  -22.364 1.00 21.46  1 . O ? 
ATOM   38   N   N   . VAL VAL VAL A A 6   6   . -10.145 2.842  -20.815 1.00 18.03  1 . N ? 
ATOM   39   CA  CA  . VAL VAL VAL A A 6   6   . -9.546  3.903  -21.594 1.00 17.92  1 . C ? 
ATOM   40   CB  CB  . VAL VAL VAL A A 6   6   . -9.759  5.289  -21.038 1.00 23.40  1 . C ? 
ATOM   41   CG1 CG1 . VAL VAL VAL A A 6   6   . -11.262 5.621  -20.980 1.00 24.81  1 . C ? 
ATOM   42   CG2 CG2 . VAL VAL VAL A A 6   6   . -9.210  5.372  -19.717 1.00 24.04  1 . C ? 
ATOM   43   C   C   . VAL VAL VAL A A 6   6   . -8.044  3.610  -21.775 1.00 15.92  1 . C ? 
ATOM   44   O   O   . VAL VAL VAL A A 6   6   . -7.482  2.834  -21.064 1.00 16.65  1 . O ? 
ATOM   45   N   N   . PHE PHE PHE A A 7   7   . -7.473  4.164  -22.823 1.00 16.80  1 . N ? 
ATOM   46   CA  CA  . PHE PHE PHE A A 7   7   . -6.041  4.033  -23.118 1.00 18.04  1 . C ? 
ATOM   47   CB  CB  . PHE PHE PHE A A 7   7   . -5.794  3.266  -24.458 1.00 19.03  1 . C ? 
ATOM   48   CG  CG  . PHE PHE PHE A A 7   7   . -6.053  4.087  -25.672 1.00 18.74  1 . C ? 
ATOM   49   CD1 CD1 . PHE PHE PHE A A 7   7   . -7.352  4.115  -26.219 1.00 20.10  1 . C ? 
ATOM   50   CE1 CE1 . PHE PHE PHE A A 7   7   . -7.614  4.861  -27.318 1.00 21.44  1 . C ? 
ATOM   51   CZ  CZ  . PHE PHE PHE A A 7   7   . -6.633  5.615  -27.923 1.00 21.71  1 . C ? 
ATOM   52   CE2 CE2 . PHE PHE PHE A A 7   7   . -5.343  5.636  -27.382 1.00 21.02  1 . C ? 
ATOM   53   CD2 CD2 . PHE PHE PHE A A 7   7   . -5.058  4.841  -26.290 1.00 20.07  1 . C ? 
ATOM   54   C   C   . PHE PHE PHE A A 7   7   . -5.357  5.364  -23.144 1.00 15.55  1 . C ? 
ATOM   55   O   O   . PHE PHE PHE A A 7   7   . -5.923  6.421  -23.538 1.00 15.95  1 . O ? 
ATOM   56   N   N   . PHE PHE PHE A A 8   8   . -4.057  5.279  -22.878 1.00 15.50  1 . N ? 
ATOM   57   CA  CA  . PHE PHE PHE A A 8   8   . -3.114  6.372  -23.051 1.00 16.14  1 . C ? 
ATOM   58   CB  CB  . PHE PHE PHE A A 8   8   . -2.427  6.824  -21.744 1.00 17.42  1 . C ? 
ATOM   59   CG  CG  . PHE PHE PHE A A 8   8   . -3.273  7.621  -20.779 1.00 17.13  1 . C ? 
ATOM   60   CD1 CD1 . PHE PHE PHE A A 8   8   . -4.547  8.066  -21.070 1.00 16.03  1 . C ? 
ATOM   61   CE1 CE1 . PHE PHE PHE A A 8   8   . -5.261  8.798  -20.134 1.00 15.68  1 . C ? 
ATOM   62   CZ  CZ  . PHE PHE PHE A A 8   8   . -4.697  9.096  -18.914 1.00 16.95  1 . C ? 
ATOM   63   CE2 CE2 . PHE PHE PHE A A 8   8   . -3.433  8.668  -18.623 1.00 17.18  1 . C ? 
ATOM   64   CD2 CD2 . PHE PHE PHE A A 8   8   . -2.727  7.931  -19.546 1.00 16.39  1 . C ? 
ATOM   65   C   C   . PHE PHE PHE A A 8   8   . -1.935  5.838  -23.895 1.00 14.90  1 . C ? 
ATOM   66   O   O   . PHE PHE PHE A A 8   8   . -1.357  4.829  -23.567 1.00 16.27  1 . O ? 
ATOM   67   N   N   . ASP ASP ASP A A 9   9   . -1.607  6.513  -24.982 1.00 14.97  1 . N ? 
ATOM   68   CA  CA  . ASP ASP ASP A A 9   9   . -0.366  6.223  -25.711 1.00 17.35  1 . C ? 
ATOM   69   CB  CB  . ASP ASP ASP A A 9   9   . -0.631  6.357  -27.210 1.00 18.38  1 . C ? 
ATOM   70   CG  CG  . ASP ASP ASP A A 9   9   . -1.395  5.185  -27.738 1.00 19.46  1 . C ? 
ATOM   71   OD1 OD1 . ASP ASP ASP A A 9   9   . -1.342  4.077  -27.203 1.00 22.20  1 . O ? 
ATOM   72   OD2 OD2 . ASP ASP ASP A A 9   9   . -2.084  5.432  -28.703 1.00 26.72  1 . O ? 
ATOM   73   C   C   . ASP ASP ASP A A 9   9   . 0.692   7.231  -25.191 1.00 15.74  1 . C ? 
ATOM   74   O   O   . ASP ASP ASP A A 9   9   . 0.534   8.397  -25.395 1.00 17.31  1 . O ? 
ATOM   75   N   N   . ILE ILE ILE A A 10  10  . 1.775   6.711  -24.616 1.00 15.55  1 . N ? 
ATOM   76   CA  CA  . ILE ILE ILE A A 10  10  . 2.769   7.450  -23.935 1.00 16.89  1 . C ? 
ATOM   77   CB  CB  . ILE ILE ILE A A 10  10  . 3.229   6.725  -22.705 1.00 15.57  1 . C ? 
ATOM   78   CG1 CG1 . ILE ILE ILE A A 10  10  . 2.027   6.484  -21.737 1.00 17.02  1 . C ? 
ATOM   79   CD1 CD1 . ILE ILE ILE A A 10  10  . 1.354   7.723  -21.184 1.00 15.92  1 . C ? 
ATOM   80   CG2 CG2 . ILE ILE ILE A A 10  10  . 4.287   7.504  -21.971 1.00 17.70  1 . C ? 
ATOM   81   C   C   . ILE ILE ILE A A 10  10  . 3.973   7.691  -24.855 1.00 17.45  1 . C ? 
ATOM   82   O   O   . ILE ILE ILE A A 10  10  . 4.376   6.766  -25.618 1.00 17.92  1 . O ? 
ATOM   83   N   N   . ALA ALA ALA A A 11  11  . 4.422   8.923  -24.890 1.00 16.14  1 . N ? 
ATOM   84   CA  CA  . ALA ALA ALA A A 11  11  . 5.696   9.263  -25.583 1.00 17.70  1 . C ? 
ATOM   85   CB  CB  . ALA ALA ALA A A 11  11  . 5.408   10.245 -26.677 1.00 18.82  1 . C ? 
ATOM   86   C   C   . ALA ALA ALA A A 11  11  . 6.734   9.820  -24.617 1.00 17.63  1 . C ? 
ATOM   87   O   O   . ALA ALA ALA A A 11  11  . 6.398   10.418 -23.563 1.00 18.24  1 . O ? 
ATOM   88   N   N   . VAL VAL VAL A A 12  12  . 8.012   9.734  -25.014 1.00 18.07  1 . N ? 
ATOM   89   CA  CA  . VAL VAL VAL A A 12  12  . 9.160   10.151 -24.188 1.00 17.73  1 . C ? 
ATOM   90   CB  CB  . VAL VAL VAL A A 12  12  . 9.968   8.958  -23.752 1.00 20.14  1 . C ? 
ATOM   91   CG1 CG1 . VAL VAL VAL A A 12  12  . 11.211  9.439  -22.951 1.00 22.20  1 . C ? 
ATOM   92   CG2 CG2 . VAL VAL VAL A A 12  12  . 9.200   8.018  -22.869 1.00 18.90  1 . C ? 
ATOM   93   C   C   . VAL VAL VAL A A 12  12  . 9.988   11.078 -25.079 1.00 19.43  1 . C ? 
ATOM   94   O   O   . VAL VAL VAL A A 12  12  . 10.519  10.591 -26.115 1.00 19.98  1 . O ? 
ATOM   95   N   N   . ASP ASP ASP A A 13  13  . 10.007  12.349 -24.779 1.00 19.41  1 . N ? 
ATOM   96   CA  CA  . ASP ASP ASP A A 13  13  . 10.587  13.369 -25.682 1.00 21.85  1 . C ? 
ATOM   97   CB  CB  . ASP ASP ASP A A 13  13  . 12.115  13.336 -25.619 1.00 24.97  1 . C ? 
ATOM   98   CG  CG  . ASP ASP ASP A A 13  13  . 12.679  14.063 -24.447 1.00 28.27  1 . C ? 
ATOM   99   OD1 OD1 . ASP ASP ASP A A 13  13  . 11.951  14.806 -23.753 1.00 26.46  1 . O ? 
ATOM   100  OD2 OD2 . ASP ASP ASP A A 13  13  . 13.898  13.939 -24.231 1.00 35.63  1 . O ? 
ATOM   101  C   C   . ASP ASP ASP A A 13  13  . 10.063  13.158 -27.108 1.00 25.10  1 . C ? 
ATOM   102  O   O   . ASP ASP ASP A A 13  13  . 10.854  13.240 -28.121 1.00 25.91  1 . O ? 
ATOM   103  N   N   . GLY GLY GLY A A 14  14  . 8.761   12.942 -27.250 1.00 22.28  1 . N ? 
ATOM   104  CA  CA  . GLY GLY GLY A A 14  14  . 8.135   12.741 -28.541 1.00 21.70  1 . C ? 
ATOM   105  C   C   . GLY GLY GLY A A 14  14  . 8.228   11.364 -29.170 1.00 24.10  1 . C ? 
ATOM   106  O   O   . GLY GLY GLY A A 14  14  . 7.557   11.122 -30.188 1.00 27.24  1 . O ? 
ATOM   107  N   N   A GLU GLU GLU A A 15  15  . 9.037   10.472 -28.638 0.50 22.68  1 . N ? 
ATOM   108  N   N   B GLU GLU GLU A A 15  15  . 9.029   10.473 -28.625 0.50 22.66  1 . N ? 
ATOM   109  CA  CA  A GLU GLU GLU A A 15  15  . 9.211   9.149  -29.223 0.50 23.02  1 . C ? 
ATOM   110  CA  CA  B GLU GLU GLU A A 15  15  . 9.237   9.132  -29.161 0.50 23.11  1 . C ? 
ATOM   111  CB  CB  A GLU GLU GLU A A 15  15  . 10.651  8.643  -29.086 0.50 26.34  1 . C ? 
ATOM   112  CB  CB  B GLU GLU GLU A A 15  15  . 10.641  8.640  -28.771 0.50 26.03  1 . C ? 
ATOM   113  CG  CG  A GLU GLU GLU A A 15  15  . 11.750  9.589  -29.614 0.50 29.52  1 . C ? 
ATOM   114  CG  CG  B GLU GLU GLU A A 15  15  . 11.109  7.320  -29.352 0.50 29.90  1 . C ? 
ATOM   115  CD  CD  A GLU GLU GLU A A 15  15  . 11.656  9.958  -31.100 0.50 33.90  1 . C ? 
ATOM   116  CD  CD  B GLU GLU GLU A A 15  15  . 11.175  7.276  -30.884 0.50 36.23  1 . C ? 
ATOM   117  OE1 OE1 A GLU GLU GLU A A 15  15  . 10.744  9.531  -31.842 0.50 38.01  1 . O ? 
ATOM   118  OE1 OE1 B GLU GLU GLU A A 15  15  . 10.985  8.307  -31.570 0.50 42.40  1 . O ? 
ATOM   119  OE2 OE2 A GLU GLU GLU A A 15  15  . 12.533  10.727 -31.541 0.50 41.25  1 . O ? 
ATOM   120  OE2 OE2 B GLU GLU GLU A A 15  15  . 11.387  6.165  -31.404 0.50 38.02  1 . O ? 
ATOM   121  C   C   A GLU GLU GLU A A 15  15  . 8.274   8.144  -28.552 0.50 22.93  1 . C ? 
ATOM   122  C   C   B GLU GLU GLU A A 15  15  . 8.208   8.191  -28.547 0.50 23.14  1 . C ? 
ATOM   123  O   O   A GLU GLU GLU A A 15  15  . 8.238   8.026  -27.292 0.50 19.92  1 . O ? 
ATOM   124  O   O   B GLU GLU GLU A A 15  15  . 8.044   8.158  -27.319 0.50 20.12  1 . O ? 
ATOM   125  N   N   . PRO PRO PRO A A 16  16  . 7.522   7.369  -29.336 1.00 19.84  1 . N ? 
ATOM   126  CA  CA  . PRO PRO PRO A A 16  16  . 6.548   6.452  -28.757 1.00 18.96  1 . C ? 
ATOM   127  CB  CB  . PRO PRO PRO A A 16  16  . 5.949   5.715  -30.002 1.00 22.40  1 . C ? 
ATOM   128  CG  CG  . PRO PRO PRO A A 16  16  . 6.135   6.687  -31.076 1.00 24.30  1 . C ? 
ATOM   129  CD  CD  . PRO PRO PRO A A 16  16  . 7.464   7.345  -30.833 1.00 22.35  1 . C ? 
ATOM   130  C   C   . PRO PRO PRO A A 16  16  . 7.173   5.463  -27.840 1.00 20.86  1 . C ? 
ATOM   131  O   O   . PRO PRO PRO A A 16  16  . 8.204   4.858  -28.135 1.00 22.50  1 . O ? 
ATOM   132  N   N   . LEU LEU LEU A A 17  17  . 6.543   5.229  -26.664 1.00 18.68  1 . N ? 
ATOM   133  CA  CA  . LEU LEU LEU A A 17  17  . 6.993   4.302  -25.673 1.00 16.74  1 . C ? 
ATOM   134  CB  CB  . LEU LEU LEU A A 17  17  . 7.039   5.025  -24.314 1.00 17.56  1 . C ? 
ATOM   135  CG  CG  . LEU LEU LEU A A 17  17  . 7.401   4.099  -23.155 1.00 18.22  1 . C ? 
ATOM   136  CD1 CD1 . LEU LEU LEU A A 17  17  . 8.801   3.484  -23.278 1.00 21.31  1 . C ? 
ATOM   137  CD2 CD2 . LEU LEU LEU A A 17  17  . 7.278   4.703  -21.772 1.00 18.25  1 . C ? 
ATOM   138  C   C   . LEU LEU LEU A A 17  17  . 6.058   3.051  -25.632 1.00 18.63  1 . C ? 
ATOM   139  O   O   . LEU LEU LEU A A 17  17  . 6.458   1.912  -25.805 1.00 22.35  1 . O ? 
ATOM   140  N   N   . GLY GLY GLY A A 18  18  . 4.762   3.254  -25.437 1.00 16.77  1 . N ? 
ATOM   141  CA  CA  . GLY GLY GLY A A 18  18  . 3.820   2.149  -25.400 1.00 16.19  1 . C ? 
ATOM   142  C   C   . GLY GLY GLY A A 18  18  . 2.460   2.633  -24.947 1.00 16.92  1 . C ? 
ATOM   143  O   O   . GLY GLY GLY A A 18  18  . 2.266   3.861  -24.714 1.00 18.59  1 . O ? 
ATOM   144  N   N   . ARG ARG ARG A A 19  19  . 1.559   1.725  -24.750 1.00 16.38  1 . N ? 
ATOM   145  CA  CA  . ARG ARG ARG A A 19  19  . 0.175   2.034  -24.354 1.00 15.63  1 . C ? 
ATOM   146  CB  CB  . ARG ARG ARG A A 19  19  . -0.772  1.415  -25.381 1.00 16.01  1 . C ? 
ATOM   147  CG  CG  . ARG ARG ARG A A 19  19  . -2.254  1.485  -24.989 1.00 18.51  1 . C ? 
ATOM   148  CD  CD  . ARG ARG ARG A A 19  19  . -3.130  1.057  -26.155 1.00 17.47  1 . C ? 
ATOM   149  NE  NE  . ARG ARG ARG A A 19  19  . -3.168  2.023  -27.222 1.00 19.10  1 . N ? 
ATOM   150  CZ  CZ  . ARG ARG ARG A A 19  19  . -4.039  1.983  -28.255 1.00 17.64  1 . C ? 
ATOM   151  NH1 NH1 . ARG ARG ARG A A 19  19  . -4.048  2.951  -29.123 1.00 20.21  1 . N ? 
ATOM   152  NH2 NH2 . ARG ARG ARG A A 19  19  . -4.874  0.975  -28.323 1.00 20.04  1 . N ? 
ATOM   153  C   C   . ARG ARG ARG A A 19  19  . -0.102  1.456  -23.002 1.00 15.31  1 . C ? 
ATOM   154  O   O   . ARG ARG ARG A A 19  19  . 0.296   0.382  -22.598 1.00 16.29  1 . O ? 
ATOM   155  N   N   . VAL VAL VAL A A 20  20  . -0.798  2.304  -22.179 1.00 15.63  1 . N ? 
ATOM   156  CA  CA  . VAL VAL VAL A A 20  20  . -1.307  1.862  -20.911 1.00 15.75  1 . C ? 
ATOM   157  CB  CB  . VAL VAL VAL A A 20  20  . -0.873  2.819  -19.760 1.00 16.98  1 . C ? 
ATOM   158  CG1 CG1 . VAL VAL VAL A A 20  20  . -1.359  2.301  -18.388 1.00 18.64  1 . C ? 
ATOM   159  CG2 CG2 . VAL VAL VAL A A 20  20  . 0.643   3.025  -19.705 1.00 19.10  1 . C ? 
ATOM   160  C   C   . VAL VAL VAL A A 20  20  . -2.844  1.967  -20.989 1.00 15.16  1 . C ? 
ATOM   161  O   O   . VAL VAL VAL A A 20  20  . -3.371  2.922  -21.484 1.00 17.15  1 . O ? 
ATOM   162  N   N   . SER SER SER A A 21  21  . -3.508  0.933  -20.558 1.00 15.90  1 . N ? 
ATOM   163  CA  CA  . SER SER SER A A 21  21  . -4.983  0.955  -20.522 1.00 18.10  1 . C ? 
ATOM   164  CB  CB  . SER SER SER A A 21  21  . -5.637  -0.136 -21.421 1.00 19.63  1 . C ? 
ATOM   165  OG  OG  . SER SER SER A A 21  21  . -5.421  -1.373 -20.858 1.00 24.19  1 . O ? 
ATOM   166  C   C   . SER SER SER A A 21  21  . -5.424  0.772  -19.078 1.00 17.06  1 . C ? 
ATOM   167  O   O   . SER SER SER A A 21  21  . -4.735  0.249  -18.251 1.00 18.01  1 . O ? 
ATOM   168  N   N   . PHE PHE PHE A A 22  22  . -6.593  1.320  -18.815 1.00 16.14  1 . N ? 
ATOM   169  CA  CA  . PHE PHE PHE A A 22  22  . -7.166  1.414  -17.465 1.00 15.61  1 . C ? 
ATOM   170  CB  CB  . PHE PHE PHE A A 22  22  . -7.215  2.879  -16.965 1.00 16.33  1 . C ? 
ATOM   171  CG  CG  . PHE PHE PHE A A 22  22  . -5.902  3.602  -17.065 1.00 15.87  1 . C ? 
ATOM   172  CD1 CD1 . PHE PHE PHE A A 22  22  . -4.966  3.559  -16.026 1.00 16.76  1 . C ? 
ATOM   173  CE1 CE1 . PHE PHE PHE A A 22  22  . -3.767  4.233  -16.135 1.00 16.32  1 . C ? 
ATOM   174  CZ  CZ  . PHE PHE PHE A A 22  22  . -3.553  5.089  -17.178 1.00 17.88  1 . C ? 
ATOM   175  CE2 CE2 . PHE PHE PHE A A 22  22  . -4.468  5.112  -18.230 1.00 17.72  1 . C ? 
ATOM   176  CD2 CD2 . PHE PHE PHE A A 22  22  . -5.637  4.402  -18.127 1.00 17.09  1 . C ? 
ATOM   177  C   C   . PHE PHE PHE A A 22  22  . -8.622  0.926  -17.445 1.00 16.52  1 . C ? 
ATOM   178  O   O   . PHE PHE PHE A A 22  22  . -9.373  1.294  -18.338 1.00 18.04  1 . O ? 
ATOM   179  N   N   . GLU GLU GLU A A 23  23  . -8.925  0.116  -16.446 1.00 15.41  1 . N ? 
ATOM   180  CA  CA  . GLU GLU GLU A A 23  23  . -10.345 -0.153 -16.063 1.00 16.74  1 . C ? 
ATOM   181  CB  CB  . GLU GLU GLU A A 23  23  . -10.458 -1.485 -15.325 1.00 19.37  1 . C ? 
ATOM   182  CG  CG  . GLU GLU GLU A A 23  23  . -11.917 -1.759 -14.901 1.00 19.77  1 . C ? 
ATOM   183  CD  CD  . GLU GLU GLU A A 23  23  . -12.114 -3.096 -14.200 1.00 24.80  1 . C ? 
ATOM   184  OE1 OE1 . GLU GLU GLU A A 23  23  . -11.158 -3.874 -14.079 1.00 26.93  1 . O ? 
ATOM   185  OE2 OE2 . GLU GLU GLU A A 23  23  . -13.248 -3.315 -13.691 1.00 28.06  1 . O ? 
ATOM   186  C   C   . GLU GLU GLU A A 23  23  . -10.793 0.992  -15.134 1.00 15.56  1 . C ? 
ATOM   187  O   O   . GLU GLU GLU A A 23  23  . -10.106 1.269  -14.177 1.00 17.90  1 . O ? 
ATOM   188  N   N   . LEU LEU LEU A A 24  24  . -11.904 1.607  -15.484 1.00 15.12  1 . N ? 
ATOM   189  CA  CA  . LEU LEU LEU A A 24  24  . -12.516 2.683  -14.631 1.00 15.36  1 . C ? 
ATOM   190  CB  CB  . LEU LEU LEU A A 24  24  . -12.905 3.883  -15.419 1.00 16.84  1 . C ? 
ATOM   191  CG  CG  . LEU LEU LEU A A 24  24  . -11.927 4.433  -16.380 1.00 16.15  1 . C ? 
ATOM   192  CD1 CD1 . LEU LEU LEU A A 24  24  . -12.473 5.605  -17.157 1.00 17.15  1 . C ? 
ATOM   193  CD2 CD2 . LEU LEU LEU A A 24  24  . -10.583 4.757  -15.678 1.00 17.26  1 . C ? 
ATOM   194  C   C   . LEU LEU LEU A A 24  24  . -13.677 2.067  -13.842 1.00 19.47  1 . C ? 
ATOM   195  O   O   . LEU LEU LEU A A 24  24  . -14.583 1.456  -14.475 1.00 18.37  1 . O ? 
ATOM   196  N   N   . PHE PHE PHE A A 25  25  . -13.676 2.238  -12.517 1.00 16.51  1 . N ? 
ATOM   197  CA  CA  . PHE PHE PHE A A 25  25  . -14.643 1.519  -11.647 1.00 18.33  1 . C ? 
ATOM   198  CB  CB  . PHE PHE PHE A A 25  25  . -14.050 1.297  -10.285 1.00 20.69  1 . C ? 
ATOM   199  CG  CG  . PHE PHE PHE A A 25  25  . -12.787 0.500  -10.296 1.00 20.47  1 . C ? 
ATOM   200  CD1 CD1 . PHE PHE PHE A A 25  25  . -12.695 -0.674 -11.042 1.00 24.00  1 . C ? 
ATOM   201  CE1 CE1 . PHE PHE PHE A A 25  25  . -11.492 -1.387 -11.039 1.00 26.58  1 . C ? 
ATOM   202  CZ  CZ  . PHE PHE PHE A A 25  25  . -10.455 -0.975 -10.234 1.00 22.81  1 . C ? 
ATOM   203  CE2 CE2 . PHE PHE PHE A A 25  25  . -10.558 0.147  -9.421  1.00 22.84  1 . C ? 
ATOM   204  CD2 CD2 . PHE PHE PHE A A 25  25  . -11.701 0.897  -9.503  1.00 22.56  1 . C ? 
ATOM   205  C   C   . PHE PHE PHE A A 25  25  . -15.940 2.328  -11.597 1.00 18.68  1 . C ? 
ATOM   206  O   O   . PHE PHE PHE A A 25  25  . -16.330 2.874  -10.551 1.00 18.97  1 . O ? 
ATOM   207  N   N   . ALA ALA ALA A A 26  26  . -16.619 2.441  -12.716 1.00 18.92  1 . N ? 
ATOM   208  CA  CA  . ALA ALA ALA A A 26  26  . -17.886 3.170  -12.830 1.00 19.27  1 . C ? 
ATOM   209  CB  CB  . ALA ALA ALA A A 26  26  . -18.331 3.246  -14.256 1.00 23.59  1 . C ? 
ATOM   210  C   C   . ALA ALA ALA A A 26  26  . -18.982 2.491  -12.001 1.00 20.31  1 . C ? 
ATOM   211  O   O   . ALA ALA ALA A A 26  26  . -19.834 3.225  -11.488 1.00 21.81  1 . O ? 
ATOM   212  N   N   . ASP ASP ASP A A 27  27  . -18.836 1.213  -11.674 1.00 20.08  1 . N ? 
ATOM   213  CA  CA  . ASP ASP ASP A A 27  27  . -19.807 0.548  -10.809 1.00 22.70  1 . C ? 
ATOM   214  CB  CB  . ASP ASP ASP A A 27  27  . -19.590 -0.966 -10.821 1.00 24.67  1 . C ? 
ATOM   215  CG  CG  . ASP ASP ASP A A 27  27  . -18.160 -1.352 -10.498 1.00 28.40  1 . C ? 
ATOM   216  OD1 OD1 . ASP ASP ASP A A 27  27  . -17.282 -0.464 -10.527 1.00 24.58  1 . O ? 
ATOM   217  OD2 OD2 . ASP ASP ASP A A 27  27  . -17.913 -2.543 -10.215 1.00 39.07  1 . O ? 
ATOM   218  C   C   . ASP ASP ASP A A 27  27  . -19.749 1.085  -9.358  1.00 27.02  1 . C ? 
ATOM   219  O   O   . ASP ASP ASP A A 27  27  . -20.768 1.123  -8.669  1.00 28.48  1 . O ? 
ATOM   220  N   N   . LYS LYS LYS A A 28  28  . -18.560 1.493  -8.904  1.00 21.55  1 . N ? 
ATOM   221  CA  CA  . LYS LYS LYS A A 28  28  . -18.351 2.024  -7.545  1.00 18.94  1 . C ? 
ATOM   222  CB  CB  . LYS LYS LYS A A 28  28  . -17.086 1.481  -6.901  1.00 23.67  1 . C ? 
ATOM   223  CG  CG  . LYS LYS LYS A A 28  28  . -16.895 -0.001 -6.931  1.00 33.23  1 . C ? 
ATOM   224  CD  CD  . LYS LYS LYS A A 28  28  . -17.829 -0.624 -5.993  1.00 35.67  1 . C ? 
ATOM   225  CE  CE  . LYS LYS LYS A A 28  28  . -17.440 -2.032 -5.549  1.00 42.84  1 . C ? 
ATOM   226  NZ  NZ  . LYS LYS LYS A A 28  28  . -16.794 -2.858 -6.581  1.00 45.78  1 . N ? 
ATOM   227  C   C   . LYS LYS LYS A A 28  28  . -18.248 3.526  -7.408  1.00 18.35  1 . C ? 
ATOM   228  O   O   . LYS LYS LYS A A 28  28  . -18.646 4.102  -6.394  1.00 18.22  1 . O ? 
ATOM   229  N   N   . VAL VAL VAL A A 29  29  . -17.656 4.211  -8.405  1.00 17.04  1 . N ? 
ATOM   230  CA  CA  . VAL VAL VAL A A 29  29  . -17.418 5.656  -8.376  1.00 17.58  1 . C ? 
ATOM   231  CB  CB  . VAL VAL VAL A A 29  29  . -15.956 6.105  -7.979  1.00 20.13  1 . C ? 
ATOM   232  CG1 CG1 . VAL VAL VAL A A 29  29  . -15.798 6.217  -6.497  1.00 21.90  1 . C ? 
ATOM   233  CG2 CG2 . VAL VAL VAL A A 29  29  . -14.992 5.133  -8.485  1.00 24.03  1 . C ? 
ATOM   234  C   C   . VAL VAL VAL A A 29  29  . -17.776 6.223  -9.711  1.00 17.26  1 . C ? 
ATOM   235  O   O   . VAL VAL VAL A A 29  29  . -16.933 6.692  -10.519 1.00 15.80  1 . O ? 
ATOM   236  N   N   . PRO PRO PRO A A 30  30  . -19.074 6.188  -10.043 1.00 16.00  1 . N ? 
ATOM   237  CA  CA  . PRO PRO PRO A A 30  30  . -19.415 6.616  -11.371 1.00 17.17  1 . C ? 
ATOM   238  CB  CB  . PRO PRO PRO A A 30  30  . -20.952 6.302  -11.427 1.00 16.86  1 . C ? 
ATOM   239  CG  CG  . PRO PRO PRO A A 30  30  . -21.367 6.317  -9.999  1.00 17.70  1 . C ? 
ATOM   240  CD  CD  . PRO PRO PRO A A 30  30  . -20.239 5.680  -9.245  1.00 17.44  1 . C ? 
ATOM   241  C   C   . PRO PRO PRO A A 30  30  . -19.089 8.038  -11.755 1.00 15.60  1 . C ? 
ATOM   242  O   O   . PRO PRO PRO A A 30  30  . -18.763 8.295  -12.907 1.00 17.10  1 . O ? 
ATOM   243  N   N   . LYS LYS LYS A A 31  31  . -19.279 9.023  -10.853 1.00 15.20  1 . N ? 
ATOM   244  CA  CA  . LYS LYS LYS A A 31  31  . -19.061 10.404 -11.198 1.00 15.73  1 . C ? 
ATOM   245  CB  CB  . LYS LYS LYS A A 31  31  . -19.517 11.310 -10.069 1.00 17.06  1 . C ? 
ATOM   246  CG  CG  . LYS LYS LYS A A 31  31  . -19.453 12.740 -10.459 1.00 17.45  1 . C ? 
ATOM   247  CD  CD  . LYS LYS LYS A A 31  31  . -20.145 13.685 -9.465  1.00 20.25  1 . C ? 
ATOM   248  CE  CE  . LYS LYS LYS A A 31  31  . -19.991 15.135 -9.875  1.00 21.01  1 . C ? 
ATOM   249  NZ  NZ  . LYS LYS LYS A A 31  31  . -20.866 15.981 -9.001  1.00 24.17  1 . N ? 
ATOM   250  C   C   . LYS LYS LYS A A 31  31  . -17.536 10.620 -11.529 1.00 14.45  1 . C ? 
ATOM   251  O   O   . LYS LYS LYS A A 31  31  . -17.184 11.328 -12.485 1.00 15.40  1 . O ? 
ATOM   252  N   N   . THR THR THR A A 32  32  . -16.713 10.037 -10.687 1.00 14.47  1 . N ? 
ATOM   253  CA  CA  . THR THR THR A A 32  32  . -15.241 10.193 -10.841 1.00 14.52  1 . C ? 
ATOM   254  CB  CB  . THR THR THR A A 32  32  . -14.540 9.714  -9.567  1.00 14.72  1 . C ? 
ATOM   255  OG1 OG1 . THR THR THR A A 32  32  . -15.131 10.387 -8.437  1.00 15.54  1 . O ? 
ATOM   256  CG2 CG2 . THR THR THR A A 32  32  . -13.049 10.008 -9.571  1.00 14.23  1 . C ? 
ATOM   257  C   C   . THR THR THR A A 32  32  . -14.772 9.436  -12.079 1.00 13.90  1 . C ? 
ATOM   258  O   O   . THR THR THR A A 32  32  . -13.961 9.933  -12.853 1.00 14.77  1 . O ? 
ATOM   259  N   N   . ALA ALA ALA A A 33  33  . -15.283 8.220  -12.249 1.00 14.21  1 . N ? 
ATOM   260  CA  CA  . ALA ALA ALA A A 33  33  . -14.916 7.464  -13.474 1.00 14.63  1 . C ? 
ATOM   261  CB  CB  . ALA ALA ALA A A 33  33  . -15.538 6.096  -13.461 1.00 16.32  1 . C ? 
ATOM   262  C   C   . ALA ALA ALA A A 33  33  . -15.342 8.201  -14.714 1.00 16.07  1 . C ? 
ATOM   263  O   O   . ALA ALA ALA A A 33  33  . -14.573 8.230  -15.733 1.00 16.30  1 . O ? 
ATOM   264  N   N   . GLU GLU GLU A A 34  34  . -16.538 8.791  -14.732 1.00 15.73  1 . N ? 
ATOM   265  CA  CA  . GLU GLU GLU A A 34  34  . -16.979 9.521  -15.910 1.00 16.30  1 . C ? 
ATOM   266  CB  CB  . GLU GLU GLU A A 34  34  . -18.497 9.847  -15.756 1.00 16.78  1 . C ? 
ATOM   267  CG  CG  . GLU GLU GLU A A 34  34  . -19.104 10.725 -16.849 1.00 18.77  1 . C ? 
ATOM   268  CD  CD  . GLU GLU GLU A A 34  34  . -19.081 10.059 -18.201 1.00 19.66  1 . C ? 
ATOM   269  OE1 OE1 . GLU GLU GLU A A 34  34  . -18.911 8.830  -18.338 1.00 20.63  1 . O ? 
ATOM   270  OE2 OE2 . GLU GLU GLU A A 34  34  . -19.276 10.842 -19.150 1.00 23.52  1 . O ? 
ATOM   271  C   C   . GLU GLU GLU A A 34  34  . -16.152 10.680 -16.278 1.00 15.38  1 . C ? 
ATOM   272  O   O   . GLU GLU GLU A A 34  34  . -15.901 11.006 -17.443 1.00 16.14  1 . O ? 
ATOM   273  N   N   . ASN ASN ASN A A 35  35  . -15.677 11.453 -15.264 1.00 14.72  1 . N ? 
ATOM   274  CA  CA  . ASN ASN ASN A A 35  35  . -14.825 12.552 -15.529 1.00 15.18  1 . C ? 
ATOM   275  CB  CB  . ASN ASN ASN A A 35  35  . -14.421 13.203 -14.169 1.00 14.37  1 . C ? 
ATOM   276  CG  CG  . ASN ASN ASN A A 35  35  . -13.541 14.402 -14.301 1.00 15.20  1 . C ? 
ATOM   277  OD1 OD1 . ASN ASN ASN A A 35  35  . -13.830 15.401 -14.946 1.00 16.26  1 . O ? 
ATOM   278  ND2 ND2 . ASN ASN ASN A A 35  35  . -12.394 14.320 -13.619 1.00 15.47  1 . N ? 
ATOM   279  C   C   . ASN ASN ASN A A 35  35  . -13.568 12.094 -16.273 1.00 14.25  1 . C ? 
ATOM   280  O   O   . ASN ASN ASN A A 35  35  . -13.171 12.682 -17.278 1.00 14.13  1 . O ? 
ATOM   281  N   N   . PHE PHE PHE A A 36  36  . -12.903 11.089 -15.753 1.00 14.40  1 . N ? 
ATOM   282  CA  CA  . PHE PHE PHE A A 36  36  . -11.642 10.576 -16.369 1.00 14.50  1 . C ? 
ATOM   283  CB  CB  . PHE PHE PHE A A 36  36  . -11.026 9.542  -15.487 1.00 14.90  1 . C ? 
ATOM   284  CG  CG  . PHE PHE PHE A A 36  36  . -9.645  9.117  -15.896 1.00 13.56  1 . C ? 
ATOM   285  CD1 CD1 . PHE PHE PHE A A 36  36  . -9.460  8.042  -16.744 1.00 15.22  1 . C ? 
ATOM   286  CE1 CE1 . PHE PHE PHE A A 36  36  . -8.206  7.610  -17.086 1.00 16.26  1 . C ? 
ATOM   287  CZ  CZ  . PHE PHE PHE A A 36  36  . -7.101  8.211  -16.550 1.00 15.78  1 . C ? 
ATOM   288  CE2 CE2 . PHE PHE PHE A A 36  36  . -7.254  9.279  -15.755 1.00 14.92  1 . C ? 
ATOM   289  CD2 CD2 . PHE PHE PHE A A 36  36  . -8.531  9.726  -15.397 1.00 14.85  1 . C ? 
ATOM   290  C   C   . PHE PHE PHE A A 36  36  . -11.907 10.029 -17.770 1.00 14.82  1 . C ? 
ATOM   291  O   O   . PHE PHE PHE A A 36  36  . -11.154 10.295 -18.669 1.00 14.80  1 . O ? 
ATOM   292  N   N   . ARG ARG ARG A A 37  37  . -13.028 9.326  -17.926 1.00 14.39  1 . N ? 
ATOM   293  CA  CA  . ARG ARG ARG A A 37  37  . -13.365 8.781  -19.234 1.00 15.53  1 . C ? 
ATOM   294  CB  CB  . ARG ARG ARG A A 37  37  . -14.658 7.953  -19.140 1.00 16.65  1 . C ? 
ATOM   295  CG  CG  . ARG ARG ARG A A 37  37  . -15.023 7.216  -20.451 1.00 16.25  1 . C ? 
ATOM   296  CD  CD  . ARG ARG ARG A A 37  37  . -16.517 6.767  -20.484 1.00 19.13  1 . C ? 
ATOM   297  NE  NE  . ARG ARG ARG A A 37  37  . -17.366 7.947  -20.566 1.00 18.76  1 . N ? 
ATOM   298  CZ  CZ  . ARG ARG ARG A A 37  37  . -17.475 8.736  -21.629 1.00 19.79  1 . C ? 
ATOM   299  NH1 NH1 . ARG ARG ARG A A 37  37  . -16.922 8.400  -22.827 1.00 19.73  1 . N ? 
ATOM   300  NH2 NH2 . ARG ARG ARG A A 37  37  . -18.141 9.862  -21.544 1.00 20.95  1 . N ? 
ATOM   301  C   C   . ARG ARG ARG A A 37  37  . -13.533 9.892  -20.259 1.00 15.33  1 . C ? 
ATOM   302  O   O   . ARG ARG ARG A A 37  37  . -12.967 9.829  -21.367 1.00 16.37  1 . O ? 
ATOM   303  N   N   . ALA ALA ALA A A 38  38  . -14.336 10.902 -19.924 1.00 15.49  1 . N ? 
ATOM   304  CA  CA  . ALA ALA ALA A A 38  38  . -14.606 12.011 -20.856 1.00 16.15  1 . C ? 
ATOM   305  CB  CB  . ALA ALA ALA A A 38  38  . -15.732 12.880 -20.361 1.00 17.99  1 . C ? 
ATOM   306  C   C   . ALA ALA ALA A A 38  38  . -13.353 12.812 -21.151 1.00 16.18  1 . C ? 
ATOM   307  O   O   . ALA ALA ALA A A 38  38  . -13.163 13.299 -22.258 1.00 16.92  1 . O ? 
ATOM   308  N   N   . LEU LEU LEU A A 39  39  . -12.511 13.021 -20.129 1.00 15.09  1 . N ? 
ATOM   309  CA  CA  . LEU LEU LEU A A 39  39  . -11.266 13.741 -20.367 1.00 14.84  1 . C ? 
ATOM   310  CB  CB  . LEU LEU LEU A A 39  39  . -10.594 14.081 -19.022 1.00 16.20  1 . C ? 
ATOM   311  CG  CG  . LEU LEU LEU A A 39  39  . -11.318 15.092 -18.186 1.00 14.45  1 . C ? 
ATOM   312  CD1 CD1 . LEU LEU LEU A A 39  39  . -10.664 15.153 -16.794 1.00 15.48  1 . C ? 
ATOM   313  CD2 CD2 . LEU LEU LEU A A 39  39  . -11.435 16.476 -18.822 1.00 15.45  1 . C ? 
ATOM   314  C   C   . LEU LEU LEU A A 39  39  . -10.366 12.958 -21.299 1.00 15.07  1 . C ? 
ATOM   315  O   O   . LEU LEU LEU A A 39  39  . -9.540  13.560 -22.011 1.00 16.54  1 . O ? 
ATOM   316  N   N   . SER SER SER A A 40  40  . -10.439 11.625 -21.244 1.00 16.02  1 . N ? 
ATOM   317  CA  CA  . SER SER SER A A 40  40  . -9.636  10.710 -22.038 1.00 15.98  1 . C ? 
ATOM   318  CB  CB  . SER SER SER A A 40  40  . -9.562  9.314  -21.503 1.00 17.23  1 . C ? 
ATOM   319  OG  OG  . SER SER SER A A 40  40  . -8.904  9.273  -20.222 1.00 16.59  1 . O ? 
ATOM   320  C   C   . SER SER SER A A 40  40  . -10.117 10.715 -23.521 1.00 18.33  1 . C ? 
ATOM   321  O   O   . SER SER SER A A 40  40  . -9.283  10.585 -24.410 1.00 19.03  1 . O ? 
ATOM   322  N   N   . THR THR THR A A 41  41  . -11.427 10.855 -23.749 1.00 18.51  1 . N ? 
ATOM   323  CA  CA  . THR THR THR A A 41  41  . -11.903 10.912 -25.149 1.00 17.46  1 . C ? 
ATOM   324  CB  CB  . THR THR THR A A 41  41  . -13.379 10.438 -25.244 1.00 19.18  1 . C ? 
ATOM   325  OG1 OG1 . THR THR THR A A 41  41  . -14.230 11.393 -24.576 1.00 19.42  1 . O ? 
ATOM   326  CG2 CG2 . THR THR THR A A 41  41  . -13.513 9.046  -24.746 1.00 19.88  1 . C ? 
ATOM   327  C   C   . THR THR THR A A 41  41  . -11.832 12.287 -25.687 1.00 20.01  1 . C ? 
ATOM   328  O   O   . THR THR THR A A 41  41  . -11.873 12.446 -26.891 1.00 22.56  1 . O ? 
ATOM   329  N   N   . GLY GLY GLY A A 42  42  . -11.806 13.341 -24.863 1.00 18.93  1 . N ? 
ATOM   330  CA  CA  . GLY GLY GLY A A 42  42  . -11.870 14.711 -25.281 1.00 19.85  1 . C ? 
ATOM   331  C   C   . GLY GLY GLY A A 42  42  . -13.227 15.197 -25.715 1.00 21.60  1 . C ? 
ATOM   332  O   O   . GLY GLY GLY A A 42  42  . -13.340 16.275 -26.270 1.00 23.48  1 . O ? 
ATOM   333  N   N   . GLU GLU GLU A A 43  43  . -14.248 14.406 -25.438 1.00 20.22  1 . N ? 
ATOM   334  CA  CA  . GLU GLU GLU A A 43  43  . -15.606 14.673 -26.014 1.00 22.94  1 . C ? 
ATOM   335  CB  CB  . GLU GLU GLU A A 43  43  . -16.482 13.447 -25.791 1.00 24.37  1 . C ? 
ATOM   336  CG  CG  . GLU GLU GLU A A 43  43  . -16.898 13.240 -24.339 1.00 23.30  1 . C ? 
ATOM   337  CD  CD  . GLU GLU GLU A A 43  43  . -17.471 11.877 -24.138 1.00 24.50  1 . C ? 
ATOM   338  OE1 OE1 . GLU GLU GLU A A 43  43  . -16.815 10.865 -24.414 1.00 22.92  1 . O ? 
ATOM   339  OE2 OE2 . GLU GLU GLU A A 43  43  . -18.683 11.777 -23.774 1.00 25.92  1 . O ? 
ATOM   340  C   C   . GLU GLU GLU A A 43  43  . -16.256 15.952 -25.506 1.00 24.08  1 . C ? 
ATOM   341  O   O   . GLU GLU GLU A A 43  43  . -17.236 16.441 -26.141 1.00 26.56  1 . O ? 
ATOM   342  N   N   . LYS LYS LYS A A 44  44  . -15.821 16.545 -24.400 1.00 21.52  1 . N ? 
ATOM   343  CA  CA  . LYS LYS LYS A A 44  44  . -16.313 17.828 -23.926 1.00 20.67  1 . C ? 
ATOM   344  CB  CB  . LYS LYS LYS A A 44  44  . -16.274 17.977 -22.417 1.00 24.08  1 . C ? 
ATOM   345  CG  CG  . LYS LYS LYS A A 44  44  . -16.899 16.848 -21.638 1.00 25.05  1 . C ? 
ATOM   346  CD  CD  . LYS LYS LYS A A 44  44  . -18.342 16.625 -21.966 1.00 26.14  1 . C ? 
ATOM   347  CE  CE  . LYS LYS LYS A A 44  44  . -18.858 15.487 -21.111 1.00 29.30  1 . C ? 
ATOM   348  NZ  NZ  . LYS LYS LYS A A 44  44  . -20.342 15.390 -21.208 1.00 32.50  1 . N ? 
ATOM   349  C   C   . LYS LYS LYS A A 44  44  . -15.592 19.069 -24.511 1.00 22.60  1 . C ? 
ATOM   350  O   O   . LYS LYS LYS A A 44  44  . -15.919 20.194 -24.168 1.00 27.10  1 . O ? 
ATOM   351  N   N   . GLY GLY GLY A A 45  45  . -14.557 18.822 -25.275 1.00 21.90  1 . N ? 
ATOM   352  CA  CA  . GLY GLY GLY A A 45  45  . -13.778 19.845 -25.903 1.00 22.35  1 . C ? 
ATOM   353  C   C   . GLY GLY GLY A A 45  45  . -12.428 20.114 -25.246 1.00 23.10  1 . C ? 
ATOM   354  O   O   . GLY GLY GLY A A 45  45  . -11.749 21.049 -25.631 1.00 23.31  1 . O ? 
ATOM   355  N   N   . PHE PHE PHE A A 46  46  . -12.084 19.338 -24.226 1.00 20.33  1 . N ? 
ATOM   356  CA  CA  . PHE PHE PHE A A 46  46  . -10.846 19.498 -23.510 1.00 20.97  1 . C ? 
ATOM   357  CB  CB  . PHE PHE PHE A A 46  46  . -10.908 20.615 -22.486 1.00 20.61  1 . C ? 
ATOM   358  CG  CG  . PHE PHE PHE A A 46  46  . -12.068 20.525 -21.517 1.00 22.18  1 . C ? 
ATOM   359  CD1 CD1 . PHE PHE PHE A A 46  46  . -12.002 19.793 -20.349 1.00 21.34  1 . C ? 
ATOM   360  CE1 CE1 . PHE PHE PHE A A 46  46  . -13.096 19.710 -19.463 1.00 23.51  1 . C ? 
ATOM   361  CZ  CZ  . PHE PHE PHE A A 46  46  . -14.306 20.385 -19.785 1.00 25.82  1 . C ? 
ATOM   362  CE2 CE2 . PHE PHE PHE A A 46  46  . -14.395 21.138 -20.933 1.00 25.81  1 . C ? 
ATOM   363  CD2 CD2 . PHE PHE PHE A A 46  46  . -13.301 21.214 -21.797 1.00 24.58  1 . C ? 
ATOM   364  C   C   . PHE PHE PHE A A 46  46  . -10.529 18.194 -22.853 1.00 18.32  1 . C ? 
ATOM   365  O   O   . PHE PHE PHE A A 46  46  . -11.371 17.320 -22.718 1.00 18.91  1 . O ? 
ATOM   366  N   N   . GLY GLY GLY A A 47  47  . -9.269  18.036 -22.425 1.00 17.63  1 . N ? 
ATOM   367  CA  CA  . GLY GLY GLY A A 47  47  . -8.910  16.741 -21.829 1.00 17.44  1 . C ? 
ATOM   368  C   C   . GLY GLY GLY A A 47  47  . -7.409  16.433 -21.910 1.00 15.14  1 . C ? 
ATOM   369  O   O   . GLY GLY GLY A A 47  47  . -6.572  17.388 -22.096 1.00 16.62  1 . O ? 
ATOM   370  N   N   . TYR TYR TYR A A 48  48  . -7.101  15.132 -21.761 1.00 15.30  1 . N ? 
ATOM   371  CA  CA  . TYR TYR TYR A A 48  48  . -5.764  14.729 -21.494 1.00 15.96  1 . C ? 
ATOM   372  CB  CB  . TYR TYR TYR A A 48  48  . -5.740  13.375 -20.834 1.00 15.81  1 . C ? 
ATOM   373  CG  CG  . TYR TYR TYR A A 48  48  . -6.427  13.313 -19.456 1.00 15.19  1 . C ? 
ATOM   374  CD1 CD1 . TYR TYR TYR A A 48  48  . -6.134  14.264 -18.456 1.00 15.98  1 . C ? 
ATOM   375  CE1 CE1 . TYR TYR TYR A A 48  48  . -6.715  14.201 -17.214 1.00 16.34  1 . C ? 
ATOM   376  CZ  CZ  . TYR TYR TYR A A 48  48  . -7.557  13.163 -16.938 1.00 15.32  1 . C ? 
ATOM   377  OH  OH  . TYR TYR TYR A A 48  48  . -8.142  13.049 -15.676 1.00 15.15  1 . O ? 
ATOM   378  CE2 CE2 . TYR TYR TYR A A 48  48  . -7.846  12.199 -17.882 1.00 14.05  1 . C ? 
ATOM   379  CD2 CD2 . TYR TYR TYR A A 48  48  . -7.275  12.291 -19.135 1.00 14.74  1 . C ? 
ATOM   380  C   C   . TYR TYR TYR A A 48  48  . -4.805  14.680 -22.679 1.00 15.31  1 . C ? 
ATOM   381  O   O   . TYR TYR TYR A A 48  48  . -3.595  14.662 -22.531 1.00 16.59  1 . O ? 
ATOM   382  N   N   . LYS LYS LYS A A 49  49  . -5.390  14.607 -23.909 1.00 15.67  1 . N ? 
ATOM   383  CA  CA  . LYS LYS LYS A A 49  49  . -4.487  14.392 -25.085 1.00 17.41  1 . C ? 
ATOM   384  CB  CB  . LYS LYS LYS A A 49  49  . -5.336  14.296 -26.368 1.00 18.89  1 . C ? 
ATOM   385  CG  CG  . LYS LYS LYS A A 49  49  . -4.443  14.076 -27.604 1.00 19.85  1 . C ? 
ATOM   386  CD  CD  . LYS LYS LYS A A 49  49  . -5.303  13.704 -28.816 1.00 23.07  1 . C ? 
ATOM   387  CE  CE  . LYS LYS LYS A A 49  49  . -4.376  13.511 -29.985 1.00 26.19  1 . C ? 
ATOM   388  NZ  NZ  . LYS LYS LYS A A 49  49  . -5.202  13.411 -31.251 1.00 30.18  1 . N ? 
ATOM   389  C   C   . LYS LYS LYS A A 49  49  . -3.496  15.555 -25.233 1.00 17.00  1 . C ? 
ATOM   390  O   O   . LYS LYS LYS A A 49  49  . -3.877  16.747 -25.207 1.00 19.89  1 . O ? 
ATOM   391  N   N   . GLY GLY GLY A A 50  50  . -2.217  15.202 -25.290 1.00 17.12  1 . N ? 
ATOM   392  CA  CA  . GLY GLY GLY A A 50  50  . -1.151  16.152 -25.379 1.00 17.12  1 . C ? 
ATOM   393  C   C   . GLY GLY GLY A A 50  50  . -0.525  16.630 -24.095 1.00 20.25  1 . C ? 
ATOM   394  O   O   . GLY GLY GLY A A 50  50  . 0.485   17.290 -24.083 1.00 22.26  1 . O ? 
ATOM   395  N   N   . SER SER SER A A 51  51  . -1.141  16.212 -22.981 1.00 15.97  1 . N ? 
ATOM   396  CA  CA  . SER SER SER A A 51  51  . -0.703  16.713 -21.676 1.00 17.53  1 . C ? 
ATOM   397  CB  CB  . SER SER SER A A 51  51  . -1.886  16.618 -20.681 1.00 17.67  1 . C ? 
ATOM   398  OG  OG  . SER SER SER A A 51  51  . -2.305  15.311 -20.338 1.00 17.85  1 . O ? 
ATOM   399  C   C   . SER SER SER A A 51  51  . 0.468   15.849 -21.178 1.00 16.99  1 . C ? 
ATOM   400  O   O   . SER SER SER A A 51  51  . 0.789   14.756 -21.717 1.00 17.66  1 . O ? 
ATOM   401  N   N   . CYS CYS CYS A A 52  52  . 1.116   16.296 -20.110 1.00 18.06  1 . N ? 
ATOM   402  CA  CA  A CYS CYS CYS A A 52  52  . 2.297   15.556 -19.587 0.40 19.55  1 . C ? 
ATOM   403  CA  CA  B CYS CYS CYS A A 52  52  . 2.266   15.513 -19.602 0.60 21.60  1 . C ? 
ATOM   404  CB  CB  A CYS CYS CYS A A 52  52  . 3.505   16.444 -19.571 0.40 21.58  1 . C ? 
ATOM   405  CB  CB  B CYS CYS CYS A A 52  52  . 3.561   16.254 -19.813 0.60 28.03  1 . C ? 
ATOM   406  SG  SG  A CYS CYS CYS A A 52  52  . 3.322   17.762 -18.412 0.40 26.00  1 . S ? 
ATOM   407  SG  SG  B CYS CYS CYS A A 52  52  . 4.206   17.233 -18.494 0.60 36.63  1 . S ? 
ATOM   408  C   C   . CYS CYS CYS A A 52  52  . 2.155   14.982 -18.197 1.00 19.69  1 . C ? 
ATOM   409  O   O   . CYS CYS CYS A A 52  52  . 1.281   15.414 -17.472 1.00 19.98  1 . O ? 
ATOM   410  N   N   . PHE PHE PHE A A 53  53  . 3.015   14.022 -17.870 1.00 18.42  1 . N ? 
ATOM   411  CA  CA  . PHE PHE PHE A A 53  53  . 3.215   13.549 -16.470 1.00 16.66  1 . C ? 
ATOM   412  CB  CB  . PHE PHE PHE A A 53  53  . 3.571   12.099 -16.403 1.00 18.35  1 . C ? 
ATOM   413  CG  CG  . PHE PHE PHE A A 53  53  . 2.408   11.175 -16.632 1.00 17.77  1 . C ? 
ATOM   414  CD1 CD1 . PHE PHE PHE A A 53  53  . 1.906   10.821 -17.920 1.00 19.28  1 . C ? 
ATOM   415  CE1 CE1 . PHE PHE PHE A A 53  53  . 0.831   10.010 -18.050 1.00 17.94  1 . C ? 
ATOM   416  CZ  CZ  . PHE PHE PHE A A 53  53  . 0.278   9.396  -16.928 1.00 17.59  1 . C ? 
ATOM   417  CE2 CE2 . PHE PHE PHE A A 53  53  . 0.755   9.680  -15.676 1.00 17.28  1 . C ? 
ATOM   418  CD2 CD2 . PHE PHE PHE A A 53  53  . 1.806   10.534 -15.514 1.00 15.74  1 . C ? 
ATOM   419  C   C   . PHE PHE PHE A A 53  53  . 4.250   14.461 -15.898 1.00 18.29  1 . C ? 
ATOM   420  O   O   . PHE PHE PHE A A 53  53  . 5.455   14.248 -16.152 1.00 20.20  1 . O ? 
ATOM   421  N   N   . HIS HIS HIS A A 54  54  . 3.815   15.367 -15.036 1.00 16.71  1 . N ? 
ATOM   422  CA  CA  . HIS HIS HIS A A 54  54  . 4.721   16.415 -14.531 1.00 19.02  1 . C ? 
ATOM   423  CB  CB  . HIS HIS HIS A A 54  54  . 3.978   17.716 -14.243 1.00 19.99  1 . C ? 
ATOM   424  CG  CG  . HIS HIS HIS A A 54  54  . 2.991   17.587 -13.178 1.00 19.25  1 . C ? 
ATOM   425  ND1 ND1 . HIS HIS HIS A A 54  54  . 1.706   17.163 -13.402 1.00 20.79  1 . N ? 
ATOM   426  CE1 CE1 . HIS HIS HIS A A 54  54  . 1.060   17.105 -12.261 1.00 21.32  1 . C ? 
ATOM   427  NE2 NE2 . HIS HIS HIS A A 54  54  . 1.874   17.497 -11.295 1.00 22.20  1 . N ? 
ATOM   428  CD2 CD2 . HIS HIS HIS A A 54  54  . 3.077   17.779 -11.834 1.00 19.55  1 . C ? 
ATOM   429  C   C   . HIS HIS HIS A A 54  54  . 5.500   15.986 -13.276 1.00 19.18  1 . C ? 
ATOM   430  O   O   . HIS HIS HIS A A 54  54  . 6.487   16.694 -12.935 1.00 19.84  1 . O ? 
ATOM   431  N   N   A ARG ARG ARG A A 55  55  . 5.020   14.979 -12.554 0.50 16.12  1 . N ? 
ATOM   432  N   N   B ARG ARG ARG A A 55  55  . 5.026   14.972 -12.564 0.50 17.38  1 . N ? 
ATOM   433  CA  CA  A ARG ARG ARG A A 55  55  . 5.648   14.534 -11.314 0.50 15.40  1 . C ? 
ATOM   434  CA  CA  B ARG ARG ARG A A 55  55  . 5.646   14.531 -11.323 0.50 17.48  1 . C ? 
ATOM   435  CB  CB  A ARG ARG ARG A A 55  55  . 4.922   15.145 -10.089 0.50 15.65  1 . C ? 
ATOM   436  CB  CB  B ARG ARG ARG A A 55  55  . 4.886   15.134 -10.125 0.50 19.60  1 . C ? 
ATOM   437  CG  CG  A ARG ARG ARG A A 55  55  . 5.600   14.859 -8.754  0.50 15.79  1 . C ? 
ATOM   438  CG  CG  B ARG ARG ARG A A 55  55  . 5.532   14.896 -8.776  0.50 21.40  1 . C ? 
ATOM   439  CD  CD  A ARG ARG ARG A A 55  55  . 5.106   15.664 -7.547  0.50 16.12  1 . C ? 
ATOM   440  CD  CD  B ARG ARG ARG A A 55  55  . 4.744   15.473 -7.600  0.50 24.98  1 . C ? 
ATOM   441  NE  NE  A ARG ARG ARG A A 55  55  . 3.848   15.168 -7.028  0.50 17.43  1 . N ? 
ATOM   442  NE  NE  B ARG ARG ARG A A 55  55  . 5.660   15.692 -6.505  0.50 27.08  1 . N ? 
ATOM   443  CZ  CZ  A ARG ARG ARG A A 55  55  . 3.611   14.697 -5.803  0.50 16.39  1 . C ? 
ATOM   444  CZ  CZ  B ARG ARG ARG A A 55  55  . 5.510   15.279 -5.252  0.50 32.37  1 . C ? 
ATOM   445  NH1 NH1 A ARG ARG ARG A A 55  55  . 4.543   14.629 -4.877  0.50 17.12  1 . N ? 
ATOM   446  NH1 NH1 B ARG ARG ARG A A 55  55  . 4.427   14.597 -4.881  0.50 32.72  1 . N ? 
ATOM   447  NH2 NH2 A ARG ARG ARG A A 55  55  . 2.396   14.285 -5.519  0.50 16.41  1 . N ? 
ATOM   448  NH2 NH2 B ARG ARG ARG A A 55  55  . 6.487   15.553 -4.374  0.50 33.39  1 . N ? 
ATOM   449  C   C   A ARG ARG ARG A A 55  55  . 5.703   13.013 -11.232 0.50 15.37  1 . C ? 
ATOM   450  C   C   B ARG ARG ARG A A 55  55  . 5.703   13.012 -11.239 0.50 16.58  1 . C ? 
ATOM   451  O   O   A ARG ARG ARG A A 55  55  . 4.691   12.371 -11.143 0.50 17.09  1 . O ? 
ATOM   452  O   O   B ARG ARG ARG A A 55  55  . 4.691   12.370 -11.142 0.50 18.01  1 . O ? 
ATOM   453  N   N   . ILE ILE ILE A A 56  56  . 6.911   12.465 -11.325 1.00 14.49  1 . N ? 
ATOM   454  CA  CA  . ILE ILE ILE A A 56  56  . 7.092   11.056 -11.291 1.00 14.08  1 . C ? 
ATOM   455  CB  CB  . ILE ILE ILE A A 56  56  . 7.529   10.467 -12.691 1.00 14.99  1 . C ? 
ATOM   456  CG1 CG1 . ILE ILE ILE A A 56  56  . 6.470   10.786 -13.734 1.00 16.34  1 . C ? 
ATOM   457  CD1 CD1 . ILE ILE ILE A A 56  56  . 6.833   10.206 -15.112 1.00 17.70  1 . C ? 
ATOM   458  CG2 CG2 . ILE ILE ILE A A 56  56  . 7.847   8.986  -12.626 1.00 15.30  1 . C ? 
ATOM   459  C   C   . ILE ILE ILE A A 56  56  . 8.144   10.739 -10.240 1.00 14.22  1 . C ? 
ATOM   460  O   O   . ILE ILE ILE A A 56  56  . 9.299   11.160 -10.385 1.00 14.04  1 . O ? 
ATOM   461  N   N   . ILE ILE ILE A A 57  57  . 7.725   9.963  -9.235  1.00 13.67  1 . N ? 
ATOM   462  CA  CA  . ILE ILE ILE A A 57  57  . 8.616   9.612  -8.128  1.00 15.47  1 . C ? 
ATOM   463  CB  CB  . ILE ILE ILE A A 57  57  . 8.112   10.193 -6.811  1.00 14.79  1 . C ? 
ATOM   464  CG1 CG1 . ILE ILE ILE A A 57  57  . 8.037   11.699 -6.859  1.00 16.30  1 . C ? 
ATOM   465  CD1 CD1 . ILE ILE ILE A A 57  57  . 7.288   12.385 -5.725  1.00 15.93  1 . C ? 
ATOM   466  CG2 CG2 . ILE ILE ILE A A 57  57  . 9.038   9.740  -5.664  1.00 15.32  1 . C ? 
ATOM   467  C   C   . ILE ILE ILE A A 57  57  . 8.724   8.102  -8.062  1.00 15.24  1 . C ? 
ATOM   468  O   O   . ILE ILE ILE A A 57  57  . 7.761   7.390  -7.692  1.00 15.66  1 . O ? 
ATOM   469  N   N   . PRO PRO PRO A A 58  58  . 9.920   7.546  -8.442  1.00 15.04  1 . N ? 
ATOM   470  CA  CA  . PRO PRO PRO A A 58  58  . 10.054  6.103  -8.426  1.00 15.16  1 . C ? 
ATOM   471  CB  CB  . PRO PRO PRO A A 58  58  . 11.528  5.897  -8.868  1.00 17.04  1 . C ? 
ATOM   472  CG  CG  . PRO PRO PRO A A 58  58  . 11.770  7.064  -9.738  1.00 16.14  1 . C ? 
ATOM   473  CD  CD  . PRO PRO PRO A A 58  58  . 11.107  8.190  -9.024  1.00 16.50  1 . C ? 
ATOM   474  C   C   . PRO PRO PRO A A 58  58  . 9.795   5.514  -7.056  1.00 17.34  1 . C ? 
ATOM   475  O   O   . PRO PRO PRO A A 58  58  . 10.191  6.156  -6.036  1.00 17.71  1 . O ? 
ATOM   476  N   N   . GLY GLY GLY A A 59  59  . 9.131   4.390  -6.996  1.00 16.79  1 . N ? 
ATOM   477  CA  CA  . GLY GLY GLY A A 59  59  . 8.755   3.781  -5.709  1.00 17.86  1 . C ? 
ATOM   478  C   C   . GLY GLY GLY A A 59  59  . 7.588   4.475  -5.010  1.00 16.56  1 . C ? 
ATOM   479  O   O   . GLY GLY GLY A A 59  59  . 7.300   4.207  -3.856  1.00 18.02  1 . O ? 
ATOM   480  N   N   . PHE PHE PHE A A 60  60  . 6.881   5.332  -5.745  1.00 15.16  1 . N ? 
ATOM   481  CA  CA  . PHE PHE PHE A A 60  60  . 5.696   6.026  -5.217  1.00 13.76  1 . C ? 
ATOM   482  CB  CB  . PHE PHE PHE A A 60  60  . 6.121   7.385  -4.665  1.00 14.57  1 . C ? 
ATOM   483  CG  CG  . PHE PHE PHE A A 60  60  . 5.032   8.230  -4.075  1.00 14.17  1 . C ? 
ATOM   484  CD1 CD1 . PHE PHE PHE A A 60  60  . 3.799   7.726  -3.665  1.00 13.85  1 . C ? 
ATOM   485  CE1 CE1 . PHE PHE PHE A A 60  60  . 2.843   8.537  -3.075  1.00 15.78  1 . C ? 
ATOM   486  CZ  CZ  . PHE PHE PHE A A 60  60  . 3.111   9.894  -2.884  1.00 15.46  1 . C ? 
ATOM   487  CE2 CE2 . PHE PHE PHE A A 60  60  . 4.292   10.397 -3.302  1.00 16.07  1 . C ? 
ATOM   488  CD2 CD2 . PHE PHE PHE A A 60  60  . 5.253   9.584  -3.873  1.00 14.77  1 . C ? 
ATOM   489  C   C   . PHE PHE PHE A A 60  60  . 4.589   6.092  -6.290  1.00 13.69  1 . C ? 
ATOM   490  O   O   . PHE PHE PHE A A 60  60  . 3.597   5.329  -6.212  1.00 14.69  1 . O ? 
ATOM   491  N   N   . MET MET MET A A 61  61  . 4.692   7.032  -7.230  1.00 14.14  1 . N ? 
ATOM   492  CA  CA  . MET MET MET A A 61  61  . 3.599   7.255  -8.180  1.00 14.98  1 . C ? 
ATOM   493  CB  CB  . MET MET MET A A 61  61  . 2.327   7.788  -7.493  1.00 14.69  1 . C ? 
ATOM   494  CG  CG  . MET MET MET A A 61  61  . 2.543   9.123  -6.842  1.00 14.05  1 . C ? 
ATOM   495  SD  SD  . MET MET MET A A 61  61  . 2.415   10.537 -7.915  1.00 16.86  1 . S ? 
ATOM   496  CE  CE  . MET MET MET A A 61  61  . 3.888   11.565 -7.561  1.00 18.46  1 . C ? 
ATOM   497  C   C   . MET MET MET A A 61  61  . 4.006   8.083  -9.340  1.00 14.73  1 . C ? 
ATOM   498  O   O   . MET MET MET A A 61  61  . 5.057   8.734  -9.344  1.00 15.03  1 . O ? 
ATOM   499  N   N   . CYS CYS CYS A A 62  62  . 3.205   8.008  -10.406 1.00 13.19  1 . N ? 
ATOM   500  CA  CA  . CYS CYS CYS A A 62  62  . 3.307   8.923  -11.546 1.00 13.39  1 . C ? 
ATOM   501  CB  CB  . CYS CYS CYS A A 62  62  . 3.303   8.096  -12.876 1.00 14.15  1 . C ? 
ATOM   502  SG  SG  . CYS CYS CYS A A 62  62  . 4.674   6.881  -13.015 1.00 17.74  1 . S ? 
ATOM   503  C   C   . CYS CYS CYS A A 62  62  . 2.071   9.786  -11.594 1.00 14.18  1 . C ? 
ATOM   504  O   O   . CYS CYS CYS A A 62  62  . 0.973   9.267  -11.676 1.00 13.97  1 . O ? 
ATOM   505  N   N   . GLN GLN GLN A A 63  63  . 2.254   11.097 -11.668 1.00 13.83  1 . N ? 
ATOM   506  CA  CA  . GLN GLN GLN A A 63  63  . 1.120   12.059 -11.596 1.00 13.74  1 . C ? 
ATOM   507  CB  CB  . GLN GLN GLN A A 63  63  . 1.261   12.994 -10.378 1.00 16.11  1 . C ? 
ATOM   508  CG  CG  . GLN GLN GLN A A 63  63  . 0.077   13.933 -10.177 1.00 15.95  1 . C ? 
ATOM   509  CD  CD  . GLN GLN GLN A A 63  63  . 0.140   14.692 -8.881  1.00 19.57  1 . C ? 
ATOM   510  OE1 OE1 . GLN GLN GLN A A 63  63  . 0.771   14.226 -7.949  1.00 20.59  1 . O ? 
ATOM   511  NE2 NE2 . GLN GLN GLN A A 63  63  . -0.568  15.812 -8.809  1.00 17.89  1 . N ? 
ATOM   512  C   C   . GLN GLN GLN A A 63  63  . 1.026   12.868 -12.871 1.00 13.53  1 . C ? 
ATOM   513  O   O   . GLN GLN GLN A A 63  63  . 2.057   13.428 -13.387 1.00 14.57  1 . O ? 
ATOM   514  N   N   . GLY GLY GLY A A 64  64  . -0.183  12.989 -13.370 1.00 12.16  1 . N ? 
ATOM   515  CA  CA  . GLY GLY GLY A A 64  64  . -0.426  13.836 -14.518 1.00 12.93  1 . C ? 
ATOM   516  C   C   . GLY GLY GLY A A 64  64  . -1.832  14.415 -14.526 1.00 14.17  1 . C ? 
ATOM   517  O   O   . GLY GLY GLY A A 64  64  . -2.426  14.608 -13.444 1.00 14.20  1 . O ? 
ATOM   518  N   N   . GLY GLY GLY A A 65  65  . -2.289  14.826 -15.712 1.00 13.31  1 . N ? 
ATOM   519  CA  CA  . GLY GLY GLY A A 65  65  . -3.630  15.343 -15.856 1.00 13.63  1 . C ? 
ATOM   520  C   C   . GLY GLY GLY A A 65  65  . -3.773  16.867 -15.782 1.00 13.26  1 . C ? 
ATOM   521  O   O   . GLY GLY GLY A A 65  65  . -4.891  17.344 -15.858 1.00 15.27  1 . O ? 
ATOM   522  N   N   . ASP ASP ASP A A 66  66  . -2.649  17.615 -15.562 1.00 13.68  1 . N ? 
ATOM   523  CA  CA  . ASP ASP ASP A A 66  66  . -2.720  19.075 -15.507 1.00 13.85  1 . C ? 
ATOM   524  CB  CB  . ASP ASP ASP A A 66  66  . -1.676  19.688 -14.628 1.00 14.44  1 . C ? 
ATOM   525  CG  CG  . ASP ASP ASP A A 66  66  . -1.783  21.203 -14.571 1.00 15.32  1 . C ? 
ATOM   526  OD1 OD1 . ASP ASP ASP A A 66  66  . -2.658  21.741 -15.314 1.00 15.37  1 . O ? 
ATOM   527  OD2 OD2 . ASP ASP ASP A A 66  66  . -0.974  21.774 -13.822 1.00 16.06  1 . O ? 
ATOM   528  C   C   . ASP ASP ASP A A 66  66  . -2.607  19.630 -16.936 1.00 14.47  1 . C ? 
ATOM   529  O   O   . ASP ASP ASP A A 66  66  . -1.511  19.988 -17.366 1.00 15.74  1 . O ? 
ATOM   530  N   N   . PHE PHE PHE A A 67  67  . -3.718  19.616 -17.680 1.00 14.15  1 . N ? 
ATOM   531  CA  CA  . PHE PHE PHE A A 67  67  . -3.696  20.002 -19.097 1.00 15.63  1 . C ? 
ATOM   532  CB  CB  . PHE PHE PHE A A 67  67  . -4.761  19.224 -19.903 1.00 16.01  1 . C ? 
ATOM   533  CG  CG  . PHE PHE PHE A A 67  67  . -6.144  19.417 -19.429 1.00 15.22  1 . C ? 
ATOM   534  CD1 CD1 . PHE PHE PHE A A 67  67  . -6.887  20.513 -19.805 1.00 16.49  1 . C ? 
ATOM   535  CE1 CE1 . PHE PHE PHE A A 67  67  . -8.184  20.695 -19.328 1.00 19.98  1 . C ? 
ATOM   536  CZ  CZ  . PHE PHE PHE A A 67  67  . -8.734  19.773 -18.521 1.00 19.11  1 . C ? 
ATOM   537  CE2 CE2 . PHE PHE PHE A A 67  67  . -8.045  18.660 -18.192 1.00 18.50  1 . C ? 
ATOM   538  CD2 CD2 . PHE PHE PHE A A 67  67  . -6.760  18.468 -18.603 1.00 17.12  1 . C ? 
ATOM   539  C   C   . PHE PHE PHE A A 67  67  . -3.793  21.488 -19.228 1.00 15.46  1 . C ? 
ATOM   540  O   O   . PHE PHE PHE A A 67  67  . -3.707  21.965 -20.395 1.00 17.51  1 . O ? 
ATOM   541  N   N   . THR THR THR A A 68  68  . -3.982  22.325 -18.199 1.00 15.46  1 . N ? 
ATOM   542  CA  CA  . THR THR THR A A 68  68  . -4.002  23.773 -18.366 1.00 16.08  1 . C ? 
ATOM   543  CB  CB  . THR THR THR A A 68  68  . -5.232  24.370 -17.664 1.00 18.52  1 . C ? 
ATOM   544  OG1 OG1 . THR THR THR A A 68  68  . -5.028  24.274 -16.212 1.00 18.09  1 . O ? 
ATOM   545  CG2 CG2 . THR THR THR A A 68  68  . -6.556  23.767 -18.078 1.00 18.04  1 . C ? 
ATOM   546  C   C   . THR THR THR A A 68  68  . -2.737  24.475 -17.963 1.00 18.45  1 . C ? 
ATOM   547  O   O   . THR THR THR A A 68  68  . -2.429  25.516 -18.594 1.00 17.30  1 . O ? 
ATOM   548  N   N   . ARG ARG ARG A A 69  69  . -1.971  23.986 -16.983 1.00 17.78  1 . N ? 
ATOM   549  CA  CA  A ARG ARG ARG A A 69  69  . -0.751  24.623 -16.539 0.50 16.73  1 . C ? 
ATOM   550  CA  CA  B ARG ARG ARG A A 69  69  . -0.740  24.620 -16.547 0.50 18.45  1 . C ? 
ATOM   551  CB  CB  A ARG ARG ARG A A 69  69  . -0.952  25.245 -15.132 0.50 15.90  1 . C ? 
ATOM   552  CB  CB  B ARG ARG ARG A A 69  69  . -0.916  25.224 -15.141 0.50 20.05  1 . C ? 
ATOM   553  CG  CG  A ARG ARG ARG A A 69  69  . -1.929  26.397 -15.191 0.50 15.96  1 . C ? 
ATOM   554  CG  CG  B ARG ARG ARG A A 69  69  . -2.090  26.162 -15.121 0.50 22.93  1 . C ? 
ATOM   555  CD  CD  A ARG ARG ARG A A 69  69  . -2.131  27.147 -13.873 0.50 15.56  1 . C ? 
ATOM   556  CD  CD  B ARG ARG ARG A A 69  69  . -2.101  27.153 -13.967 0.50 24.91  1 . C ? 
ATOM   557  NE  NE  A ARG ARG ARG A A 69  69  . -0.872  27.714 -13.486 0.50 14.95  1 . N ? 
ATOM   558  NE  NE  B ARG ARG ARG A A 69  69  . -3.176  28.094 -14.253 0.50 28.45  1 . N ? 
ATOM   559  CZ  CZ  A ARG ARG ARG A A 69  69  . -0.237  28.634 -14.201 0.50 15.90  1 . C ? 
ATOM   560  CZ  CZ  B ARG ARG ARG A A 69  69  . -2.995  29.237 -14.924 0.50 26.27  1 . C ? 
ATOM   561  NH1 NH1 A ARG ARG ARG A A 69  69  . -0.826  29.204 -15.231 0.50 17.55  1 . N ? 
ATOM   562  NH1 NH1 B ARG ARG ARG A A 69  69  . -1.789  29.624 -15.285 0.50 28.95  1 . N ? 
ATOM   563  NH2 NH2 A ARG ARG ARG A A 69  69  . 0.944   29.073 -13.825 0.50 17.03  1 . N ? 
ATOM   564  NH2 NH2 B ARG ARG ARG A A 69  69  . -4.011  30.017 -15.150 0.50 28.46  1 . N ? 
ATOM   565  C   C   . ARG ARG ARG A A 69  69  . 0.482   23.736 -16.580 1.00 17.85  1 . C ? 
ATOM   566  O   O   . ARG ARG ARG A A 69  69  . 1.606   24.214 -16.435 1.00 17.76  1 . O ? 
ATOM   567  N   N   . HIS HIS HIS A A 70  70  . 0.291   22.413 -16.844 1.00 15.87  1 . N ? 
ATOM   568  CA  CA  . HIS HIS HIS A A 70  70  . 1.414   21.527 -17.099 1.00 18.15  1 . C ? 
ATOM   569  CB  CB  . HIS HIS HIS A A 70  70  . 2.149   21.916 -18.417 1.00 18.03  1 . C ? 
ATOM   570  CG  CG  . HIS HIS HIS A A 70  70  . 1.242   22.644 -19.333 1.00 16.11  1 . C ? 
ATOM   571  ND1 ND1 . HIS HIS HIS A A 70  70  . 0.181   22.060 -19.993 1.00 16.96  1 . N ? 
ATOM   572  CE1 CE1 . HIS HIS HIS A A 70  70  . -0.462  22.957 -20.683 1.00 15.83  1 . C ? 
ATOM   573  NE2 NE2 . HIS HIS HIS A A 70  70  . 0.141   24.112 -20.502 1.00 18.10  1 . N ? 
ATOM   574  CD2 CD2 . HIS HIS HIS A A 70  70  . 1.223   23.954 -19.702 1.00 16.88  1 . C ? 
ATOM   575  C   C   . HIS HIS HIS A A 70  70  . 2.430   21.287 -15.959 1.00 17.94  1 . C ? 
ATOM   576  O   O   . HIS HIS HIS A A 70  70  . 3.507   20.750 -16.205 1.00 20.25  1 . O ? 
ATOM   577  N   N   . ASN ASN ASN A A 71  71  . 2.005   21.610 -14.739 1.00 19.22  1 . N ? 
ATOM   578  CA  CA  . ASN ASN ASN A A 71  71  . 2.970   21.522 -13.639 1.00 18.82  1 . C ? 
ATOM   579  CB  CB  . ASN ASN ASN A A 71  71  . 3.692   22.891 -13.579 1.00 21.33  1 . C ? 
ATOM   580  CG  CG  . ASN ASN ASN A A 71  71  . 2.795   24.052 -13.162 1.00 20.02  1 . C ? 
ATOM   581  OD1 OD1 . ASN ASN ASN A A 71  71  . 1.591   23.946 -12.905 1.00 17.96  1 . O ? 
ATOM   582  ND2 ND2 . ASN ASN ASN A A 71  71  . 3.407   25.212 -13.074 1.00 22.23  1 . N ? 
ATOM   583  C   C   . ASN ASN ASN A A 71  71  . 2.419   21.223 -12.299 1.00 21.43  1 . C ? 
ATOM   584  O   O   . ASN ASN ASN A A 71  71  . 3.159   21.328 -11.303 1.00 21.60  1 . O ? 
ATOM   585  N   N   . GLY GLY GLY A A 72  72  . 1.161   20.853 -12.236 1.00 17.23  1 . N ? 
ATOM   586  CA  CA  . GLY GLY GLY A A 72  72  . 0.522   20.517 -10.985 1.00 19.99  1 . C ? 
ATOM   587  C   C   . GLY GLY GLY A A 72  72  . -0.305  21.598 -10.387 1.00 20.27  1 . C ? 
ATOM   588  O   O   . GLY GLY GLY A A 72  72  . -1.001  21.401 -9.370  1.00 22.73  1 . O ? 
ATOM   589  N   N   . THR THR THR A A 73  73  . -0.398  22.801 -10.988 1.00 16.79  1 . N ? 
ATOM   590  CA  CA  . THR THR THR A A 73  73  . -1.167  23.837 -10.456 1.00 17.75  1 . C ? 
ATOM   591  CB  CB  . THR THR THR A A 73  73  . -0.408  25.121 -10.440 1.00 18.66  1 . C ? 
ATOM   592  OG1 OG1 . THR THR THR A A 73  73  . -0.167  25.605 -11.803 1.00 19.35  1 . O ? 
ATOM   593  CG2 CG2 . THR THR THR A A 73  73  . 0.920   24.978 -9.688  1.00 21.07  1 . C ? 
ATOM   594  C   C   . THR THR THR A A 73  73  . -2.504  24.068 -11.159 1.00 19.74  1 . C ? 
ATOM   595  O   O   . THR THR THR A A 73  73  . -3.282  24.894 -10.753 1.00 21.75  1 . O ? 
ATOM   596  N   N   . GLY GLY GLY A A 74  74  . -2.783  23.322 -12.239 1.00 15.28  1 . N ? 
ATOM   597  CA  CA  . GLY GLY GLY A A 74  74  . -4.000  23.469 -12.986 1.00 17.02  1 . C ? 
ATOM   598  C   C   . GLY GLY GLY A A 74  74  . -4.845  22.233 -13.191 1.00 16.49  1 . C ? 
ATOM   599  O   O   . GLY GLY GLY A A 74  74  . -4.886  21.301 -12.308 1.00 17.30  1 . O ? 
ATOM   600  N   N   . GLY GLY GLY A A 75  75  . -5.579  22.235 -14.298 1.00 17.02  1 . N ? 
ATOM   601  CA  CA  . GLY GLY GLY A A 75  75  . -6.583  21.272 -14.625 1.00 17.94  1 . C ? 
ATOM   602  C   C   . GLY GLY GLY A A 75  75  . -7.993  21.674 -14.238 1.00 17.44  1 . C ? 
ATOM   603  O   O   . GLY GLY GLY A A 75  75  . -8.209  22.546 -13.403 1.00 18.54  1 . O ? 
ATOM   604  N   N   . LYS LYS LYS A A 76  76  . -8.953  20.992 -14.795 1.00 16.21  1 . N ? 
ATOM   605  CA  CA  . LYS LYS LYS A A 76  76  . -10.383 21.182 -14.485 1.00 16.61  1 . C ? 
ATOM   606  CB  CB  . LYS LYS LYS A A 76  76  . -10.966 22.438 -15.205 1.00 20.44  1 . C ? 
ATOM   607  CG  CG  . LYS LYS LYS A A 76  76  . -11.066 22.237 -16.712 1.00 20.47  1 . C ? 
ATOM   608  CD  CD  . LYS LYS LYS A A 76  76  . -11.521 23.494 -17.399 1.00 23.16  1 . C ? 
ATOM   609  CE  CE  . LYS LYS LYS A A 76  76  . -11.667 23.239 -18.868 1.00 26.23  1 . C ? 
ATOM   610  NZ  NZ  . LYS LYS LYS A A 76  76  . -12.116 24.423 -19.666 1.00 27.87  1 . N ? 
ATOM   611  C   C   . LYS LYS LYS A A 76  76  . -11.164 19.960 -14.844 1.00 16.67  1 . C ? 
ATOM   612  O   O   . LYS LYS LYS A A 76  76  . -10.751 19.147 -15.638 1.00 16.40  1 . O ? 
ATOM   613  N   N   . SER SER SER A A 77  77  . -12.270 19.768 -14.132 1.00 16.31  1 . N ? 
ATOM   614  CA  CA  . SER SER SER A A 77  77  . -13.097 18.600 -14.369 1.00 15.45  1 . C ? 
ATOM   615  CB  CB  . SER SER SER A A 77  77  . -13.756 18.143 -13.094 1.00 18.34  1 . C ? 
ATOM   616  OG  OG  . SER SER SER A A 77  77  . -14.951 18.891 -12.758 1.00 16.74  1 . O ? 
ATOM   617  C   C   . SER SER SER A A 77  77  . -14.181 18.920 -15.423 1.00 17.27  1 . C ? 
ATOM   618  O   O   . SER SER SER A A 77  77  . -14.384 20.095 -15.777 1.00 19.53  1 . O ? 
ATOM   619  N   N   . ILE ILE ILE A A 78  78  . -14.911 17.896 -15.822 1.00 16.75  1 . N ? 
ATOM   620  CA  CA  . ILE ILE ILE A A 78  78  . -16.026 18.078 -16.767 1.00 17.19  1 . C ? 
ATOM   621  CB  CB  . ILE ILE ILE A A 78  78  . -16.459 16.803 -17.423 1.00 17.52  1 . C ? 
ATOM   622  CG1 CG1 . ILE ILE ILE A A 78  78  . -17.035 15.734 -16.428 1.00 17.78  1 . C ? 
ATOM   623  CD1 CD1 . ILE ILE ILE A A 78  78  . -17.634 14.581 -17.104 1.00 17.41  1 . C ? 
ATOM   624  CG2 CG2 . ILE ILE ILE A A 78  78  . -15.326 16.167 -18.216 1.00 18.04  1 . C ? 
ATOM   625  C   C   . ILE ILE ILE A A 78  78  . -17.243 18.701 -16.026 1.00 19.84  1 . C ? 
ATOM   626  O   O   . ILE ILE ILE A A 78  78  . -18.237 18.994 -16.708 1.00 22.11  1 . O ? 
ATOM   627  N   N   . TYR TYR TYR A A 79  79  . -17.188 18.852 -14.697 1.00 19.17  1 . N ? 
ATOM   628  CA  CA  . TYR TYR TYR A A 79  79  . -18.289 19.381 -13.864 1.00 19.39  1 . C ? 
ATOM   629  CB  CB  . TYR TYR TYR A A 79  79  . -18.468 18.514 -12.631 1.00 19.21  1 . C ? 
ATOM   630  CG  CG  . TYR TYR TYR A A 79  79  . -18.576 17.021 -12.939 1.00 18.01  1 . C ? 
ATOM   631  CD1 CD1 . TYR TYR TYR A A 79  79  . -19.649 16.477 -13.687 1.00 17.86  1 . C ? 
ATOM   632  CE1 CE1 . TYR TYR TYR A A 79  79  . -19.703 15.129 -14.002 1.00 19.48  1 . C ? 
ATOM   633  CZ  CZ  . TYR TYR TYR A A 79  79  . -18.728 14.249 -13.517 1.00 15.76  1 . C ? 
ATOM   634  OH  OH  . TYR TYR TYR A A 79  79  . -18.826 12.962 -13.812 1.00 17.40  1 . O ? 
ATOM   635  CE2 CE2 . TYR TYR TYR A A 79  79  . -17.689 14.779 -12.758 1.00 17.12  1 . C ? 
ATOM   636  CD2 CD2 . TYR TYR TYR A A 79  79  . -17.627 16.117 -12.482 1.00 15.38  1 . C ? 
ATOM   637  C   C   . TYR TYR TYR A A 79  79  . -18.038 20.788 -13.401 1.00 23.28  1 . C ? 
ATOM   638  O   O   . TYR TYR TYR A A 79  79  . -18.870 21.346 -12.649 1.00 28.86  1 . O ? 
ATOM   639  N   N   . GLY GLY GLY A A 80  80  . -16.952 21.401 -13.820 1.00 22.71  1 . N ? 
ATOM   640  CA  CA  . GLY GLY GLY A A 80  80  . -16.519 22.686 -13.243 1.00 23.53  1 . C ? 
ATOM   641  C   C   . GLY GLY GLY A A 80  80  . -15.096 22.579 -12.798 1.00 22.90  1 . C ? 
ATOM   642  O   O   . GLY GLY GLY A A 80  80  . -14.448 21.510 -12.965 1.00 21.71  1 . O ? 
ATOM   643  N   N   . GLU GLU GLU A A 81  81  . -14.581 23.658 -12.225 1.00 21.81  1 . N ? 
ATOM   644  CA  CA  . GLU GLU GLU A A 81  81  . -13.175 23.676 -11.855 1.00 22.88  1 . C ? 
ATOM   645  CB  CB  . GLU GLU GLU A A 81  81  . -12.764 24.993 -11.232 1.00 27.65  1 . C ? 
ATOM   646  CG  CG  . GLU GLU GLU A A 81  81  . -11.235 25.009 -11.082 1.00 38.66  1 . C ? 
ATOM   647  CD  CD  . GLU GLU GLU A A 81  81  . -10.654 26.268 -10.441 1.00 51.32  1 . C ? 
ATOM   648  OE1 OE1 . GLU GLU GLU A A 81  81  . -11.430 27.129 -9.965  1.00 60.33  1 . O ? 
ATOM   649  OE2 OE2 . GLU GLU GLU A A 81  81  . -9.402  26.349 -10.387 1.00 51.90  1 . O ? 
ATOM   650  C   C   . GLU GLU GLU A A 81  81  . -12.818 22.549 -10.875 1.00 21.89  1 . C ? 
ATOM   651  O   O   . GLU GLU GLU A A 81  81  . -11.774 21.872 -11.017 1.00 23.19  1 . O ? 
ATOM   652  N   N   A LYS LYS LYS A A 82  82  . -13.738 22.276 -9.958  0.50 18.49  1 . N ? 
ATOM   653  N   N   B LYS LYS LYS A A 82  82  . -13.710 22.327 -9.904  0.50 19.63  1 . N ? 
ATOM   654  CA  CA  A LYS LYS LYS A A 82  82  . -13.560 21.150 -9.073  0.50 17.38  1 . C ? 
ATOM   655  CA  CA  B LYS LYS LYS A A 82  82  . -13.539 21.312 -8.856  0.50 19.11  1 . C ? 
ATOM   656  CB  CB  A LYS LYS LYS A A 82  82  . -12.822 21.592 -7.839  0.50 18.24  1 . C ? 
ATOM   657  CB  CB  B LYS LYS LYS A A 82  82  . -13.163 21.995 -7.517  0.50 21.17  1 . C ? 
ATOM   658  CG  CG  A LYS LYS LYS A A 82  82  . -13.545 22.650 -7.034  0.50 20.34  1 . C ? 
ATOM   659  CG  CG  B LYS LYS LYS A A 82  82  . -11.802 22.683 -7.497  0.50 27.11  1 . C ? 
ATOM   660  CD  CD  A LYS LYS LYS A A 82  82  . -12.715 23.131 -5.874  0.50 24.38  1 . C ? 
ATOM   661  CD  CD  B LYS LYS LYS A A 82  82  . -11.538 23.328 -6.150  0.50 29.04  1 . C ? 
ATOM   662  CE  CE  A LYS LYS LYS A A 82  82  . -13.254 24.428 -5.277  0.50 28.31  1 . C ? 
ATOM   663  CE  CE  B LYS LYS LYS A A 82  82  . -10.583 24.498 -6.295  0.50 35.27  1 . C ? 
ATOM   664  NZ  NZ  A LYS LYS LYS A A 82  82  . -12.456 24.821 -4.060  0.50 31.33  1 . N ? 
ATOM   665  NZ  NZ  B LYS LYS LYS A A 82  82  . -10.406 25.241 -5.025  0.50 33.51  1 . N ? 
ATOM   666  C   C   A LYS LYS LYS A A 82  82  . -14.843 20.516 -8.640  0.50 17.07  1 . C ? 
ATOM   667  C   C   B LYS LYS LYS A A 82  82  . -14.831 20.484 -8.699  0.50 17.58  1 . C ? 
ATOM   668  O   O   A LYS LYS LYS A A 82  82  . -15.922 21.112 -8.751  0.50 18.23  1 . O ? 
ATOM   669  O   O   B LYS LYS LYS A A 82  82  . -15.916 20.877 -9.141  0.50 16.63  1 . O ? 
ATOM   670  N   N   . PHE PHE PHE A A 83  83  . -14.702 19.279 -8.125  1.00 15.79  1 . N ? 
ATOM   671  CA  CA  . PHE PHE PHE A A 83  83  . -15.839 18.489 -7.689  1.00 15.84  1 . C ? 
ATOM   672  CB  CB  . PHE PHE PHE A A 83  83  . -16.480 17.620 -8.752  1.00 14.68  1 . C ? 
ATOM   673  CG  CG  . PHE PHE PHE A A 83  83  . -15.662 16.433 -9.246  1.00 15.54  1 . C ? 
ATOM   674  CD1 CD1 . PHE PHE PHE A A 83  83  . -14.563 16.621 -10.071 1.00 15.13  1 . C ? 
ATOM   675  CE1 CE1 . PHE PHE PHE A A 83  83  . -13.862 15.520 -10.556 1.00 15.59  1 . C ? 
ATOM   676  CZ  CZ  . PHE PHE PHE A A 83  83  . -14.196 14.275 -10.171 1.00 15.42  1 . C ? 
ATOM   677  CE2 CE2 . PHE PHE PHE A A 83  83  . -15.257 14.065 -9.331  1.00 16.39  1 . C ? 
ATOM   678  CD2 CD2 . PHE PHE PHE A A 83  83  . -15.959 15.164 -8.864  1.00 15.33  1 . C ? 
ATOM   679  C   C   . PHE PHE PHE A A 83  83  . -15.487 17.727 -6.432  1.00 15.60  1 . C ? 
ATOM   680  O   O   . PHE PHE PHE A A 83  83  . -14.315 17.558 -6.032  1.00 14.49  1 . O ? 
ATOM   681  N   N   . GLU GLU GLU A A 84  84  . -16.560 17.321 -5.743  1.00 15.27  1 . N ? 
ATOM   682  CA  CA  . GLU GLU GLU A A 84  84  . -16.443 16.665 -4.466  1.00 14.71  1 . C ? 
ATOM   683  CB  CB  . GLU GLU GLU A A 84  84  . -17.876 16.519 -3.816  1.00 16.06  1 . C ? 
ATOM   684  CG  CG  . GLU GLU GLU A A 84  84  . -18.812 15.555 -4.499  1.00 17.73  1 . C ? 
ATOM   685  CD  CD  . GLU GLU GLU A A 84  84  . -19.540 16.100 -5.718  1.00 19.62  1 . C ? 
ATOM   686  OE1 OE1 . GLU GLU GLU A A 84  84  . -19.244 17.227 -6.234  1.00 18.19  1 . O ? 
ATOM   687  OE2 OE2 . GLU GLU GLU A A 84  84  . -20.459 15.371 -6.167  1.00 21.10  1 . O ? 
ATOM   688  C   C   . GLU GLU GLU A A 84  84  . -15.771 15.326 -4.500  1.00 14.86  1 . C ? 
ATOM   689  O   O   . GLU GLU GLU A A 84  84  . -15.749 14.638 -5.544  1.00 14.05  1 . O ? 
ATOM   690  N   N   . ASP ASP ASP A A 85  85  . -15.273 14.899 -3.361  1.00 13.67  1 . N ? 
ATOM   691  CA  CA  . ASP ASP ASP A A 85  85  . -14.862 13.540 -3.151  1.00 13.93  1 . C ? 
ATOM   692  CB  CB  . ASP ASP ASP A A 85  85  . -14.099 13.362 -1.840  1.00 14.19  1 . C ? 
ATOM   693  CG  CG  . ASP ASP ASP A A 85  85  . -12.814 14.188 -1.786  1.00 14.47  1 . C ? 
ATOM   694  OD1 OD1 . ASP ASP ASP A A 85  85  . -12.035 14.133 -2.813  1.00 14.88  1 . O ? 
ATOM   695  OD2 OD2 . ASP ASP ASP A A 85  85  . -12.521 14.827 -0.731  1.00 14.46  1 . O ? 
ATOM   696  C   C   . ASP ASP ASP A A 85  85  . -16.077 12.610 -3.173  1.00 15.34  1 . C ? 
ATOM   697  O   O   . ASP ASP ASP A A 85  85  . -16.964 12.707 -2.308  1.00 16.49  1 . O ? 
ATOM   698  N   N   . GLU GLU GLU A A 86  86  . -16.146 11.728 -4.150  1.00 14.21  1 . N ? 
ATOM   699  CA  CA  . GLU GLU GLU A A 86  86  . -17.368 10.964 -4.344  1.00 15.08  1 . C ? 
ATOM   700  CB  CB  . GLU GLU GLU A A 86  86  . -17.295 10.267 -5.687  1.00 15.30  1 . C ? 
ATOM   701  CG  CG  . GLU GLU GLU A A 86  86  . -18.587 9.589  -6.125  1.00 17.05  1 . C ? 
ATOM   702  CD  CD  . GLU GLU GLU A A 86  86  . -18.582 9.053  -7.536  1.00 18.81  1 . C ? 
ATOM   703  OE1 OE1 . GLU GLU GLU A A 86  86  . -17.510 9.089  -8.184  1.00 16.83  1 . O ? 
ATOM   704  OE2 OE2 . GLU GLU GLU A A 86  86  . -19.679 8.616  -8.005  1.00 19.15  1 . O ? 
ATOM   705  C   C   . GLU GLU GLU A A 86  86  . -17.621 9.938  -3.261  1.00 14.94  1 . C ? 
ATOM   706  O   O   . GLU GLU GLU A A 86  86  . -18.742 9.897  -2.651  1.00 16.04  1 . O ? 
ATOM   707  N   N   . ASN ASN ASN A A 87  87  . -16.615 9.153  -2.935  1.00 13.50  1 . N ? 
ATOM   708  CA  CA  . ASN ASN ASN A A 87  87  . -16.594 8.211  -1.857  1.00 13.95  1 . C ? 
ATOM   709  CB  CB  . ASN ASN ASN A A 87  87  . -17.605 7.081  -2.030  1.00 15.61  1 . C ? 
ATOM   710  CG  CG  . ASN ASN ASN A A 87  87  . -17.285 6.141  -3.199  1.00 16.66  1 . C ? 
ATOM   711  OD1 OD1 . ASN ASN ASN A A 87  87  . -16.232 5.550  -3.263  1.00 16.19  1 . O ? 
ATOM   712  ND2 ND2 . ASN ASN ASN A A 87  87  . -18.217 6.053  -4.145  1.00 18.15  1 . N ? 
ATOM   713  C   C   . ASN ASN ASN A A 87  87  . -15.193 7.713  -1.711  1.00 15.29  1 . C ? 
ATOM   714  O   O   . ASN ASN ASN A A 87  87  . -14.347 7.966  -2.590  1.00 15.15  1 . O ? 
ATOM   715  N   N   . PHE PHE PHE A A 88  88  . -14.901 6.943  -0.684  1.00 15.39  1 . N ? 
ATOM   716  CA  CA  . PHE PHE PHE A A 88  88  . -13.598 6.305  -0.459  1.00 15.88  1 . C ? 
ATOM   717  CB  CB  . PHE PHE PHE A A 88  88  . -12.935 6.963  0.739   1.00 15.58  1 . C ? 
ATOM   718  CG  CG  . PHE PHE PHE A A 88  88  . -12.681 8.401  0.547   1.00 14.51  1 . C ? 
ATOM   719  CD1 CD1 . PHE PHE PHE A A 88  88  . -11.631 8.850  -0.276  1.00 15.44  1 . C ? 
ATOM   720  CE1 CE1 . PHE PHE PHE A A 88  88  . -11.420 10.185 -0.448  1.00 14.09  1 . C ? 
ATOM   721  CZ  CZ  . PHE PHE PHE A A 88  88  . -12.174 11.146 0.223   1.00 15.45  1 . C ? 
ATOM   722  CE2 CE2 . PHE PHE PHE A A 88  88  . -13.212 10.687 1.015   1.00 15.27  1 . C ? 
ATOM   723  CD2 CD2 . PHE PHE PHE A A 88  88  . -13.437 9.345  1.188   1.00 15.57  1 . C ? 
ATOM   724  C   C   . PHE PHE PHE A A 88  88  . -13.759 4.799  -0.264  1.00 15.42  1 . C ? 
ATOM   725  O   O   . PHE PHE PHE A A 88  88  . -13.010 4.175  0.477   1.00 17.92  1 . O ? 
ATOM   726  N   N   . ILE ILE ILE A A 89  89  . -14.626 4.199  -1.071  1.00 15.81  1 . N ? 
ATOM   727  CA  CA  . ILE ILE ILE A A 89  89  . -14.852 2.760  -1.010  1.00 17.86  1 . C ? 
ATOM   728  CB  CB  . ILE ILE ILE A A 89  89  . -15.969 2.336  -1.936  1.00 19.59  1 . C ? 
ATOM   729  CG1 CG1 . ILE ILE ILE A A 89  89  . -17.338 2.910  -1.474  1.00 20.95  1 . C ? 
ATOM   730  CD1 CD1 . ILE ILE ILE A A 89  89  . -18.370 2.817  -2.551  1.00 23.41  1 . C ? 
ATOM   731  CG2 CG2 . ILE ILE ILE A A 89  89  . -16.023 0.796  -2.054  1.00 20.73  1 . C ? 
ATOM   732  C   C   . ILE ILE ILE A A 89  89  . -13.589 1.968  -1.304  1.00 18.17  1 . C ? 
ATOM   733  O   O   . ILE ILE ILE A A 89  89  . -13.227 1.033  -0.633  1.00 19.78  1 . O ? 
ATOM   734  N   N   . LEU LEU LEU A A 90  90  . -12.866 2.425  -2.327  1.00 17.35  1 . N ? 
ATOM   735  CA  CA  . LEU LEU LEU A A 90  90  . -11.675 1.725  -2.794  1.00 17.36  1 . C ? 
ATOM   736  CB  CB  . LEU LEU LEU A A 90  90  . -11.590 1.745  -4.297  1.00 18.14  1 . C ? 
ATOM   737  CG  CG  . LEU LEU LEU A A 90  90  . -12.806 1.054  -5.000  1.00 20.80  1 . C ? 
ATOM   738  CD1 CD1 . LEU LEU LEU A A 90  90  . -12.710 1.354  -6.460  1.00 22.00  1 . C ? 
ATOM   739  CD2 CD2 . LEU LEU LEU A A 90  90  . -12.869 -0.453 -4.674  1.00 22.26  1 . C ? 
ATOM   740  C   C   . LEU LEU LEU A A 90  90  . -10.411 2.239  -2.175  1.00 16.26  1 . C ? 
ATOM   741  O   O   . LEU LEU LEU A A 90  90  . -10.319 3.470  -1.918  1.00 16.50  1 . O ? 
ATOM   742  N   N   . LYS LYS LYS A A 91  91  . -9.457  1.351  -1.931  1.00 18.12  1 . N ? 
ATOM   743  CA  CA  . LYS LYS LYS A A 91  91  . -8.225  1.692  -1.254  1.00 18.08  1 . C ? 
ATOM   744  CB  CB  . LYS LYS LYS A A 91  91  . -7.993  0.755  -0.070  1.00 20.20  1 . C ? 
ATOM   745  CG  CG  . LYS LYS LYS A A 91  91  . -9.178  0.672  0.903   1.00 23.00  1 . C ? 
ATOM   746  CD  CD  . LYS LYS LYS A A 91  91  . -9.747  1.958  1.368   1.00 26.07  1 . C ? 
ATOM   747  CE  CE  . LYS LYS LYS A A 91  91  . -11.086 1.655  2.152   1.00 31.12  1 . C ? 
ATOM   748  NZ  NZ  . LYS LYS LYS A A 91  91  . -11.754 2.909  2.571   1.00 32.28  1 . N ? 
ATOM   749  C   C   . LYS LYS LYS A A 91  91  . -7.032  1.598  -2.206  1.00 15.37  1 . C ? 
ATOM   750  O   O   . LYS LYS LYS A A 91  91  . -7.076  0.988  -3.290  1.00 17.82  1 . O ? 
ATOM   751  N   N   . HIS HIS HIS A A 92  92  . -5.922  2.146  -1.753  1.00 15.97  1 . N ? 
ATOM   752  CA  CA  . HIS HIS HIS A A 92  92  . -4.657  2.200  -2.471  1.00 15.51  1 . C ? 
ATOM   753  CB  CB  . HIS HIS HIS A A 92  92  . -3.870  3.449  -2.120  1.00 16.14  1 . C ? 
ATOM   754  CG  CG  . HIS HIS HIS A A 92  92  . -4.533  4.741  -2.471  1.00 13.76  1 . C ? 
ATOM   755  ND1 ND1 . HIS HIS HIS A A 92  92  . -5.499  5.300  -1.650  1.00 14.87  1 . N ? 
ATOM   756  CE1 CE1 . HIS HIS HIS A A 92  92  . -5.949  6.433  -2.177  1.00 14.26  1 . C ? 
ATOM   757  NE2 NE2 . HIS HIS HIS A A 92  92  . -5.275  6.659  -3.281  1.00 14.58  1 . N ? 
ATOM   758  CD2 CD2 . HIS HIS HIS A A 92  92  . -4.445  5.580  -3.524  1.00 14.35  1 . C ? 
ATOM   759  C   C   . HIS HIS HIS A A 92  92  . -3.908  0.945  -2.084  1.00 17.94  1 . C ? 
ATOM   760  O   O   . HIS HIS HIS A A 92  92  . -3.101  0.992  -1.164  1.00 20.93  1 . O ? 
ATOM   761  N   N   . THR THR THR A A 93  93  . -4.179  -0.120 -2.834  1.00 17.47  1 . N ? 
ATOM   762  CA  CA  . THR THR THR A A 93  93  . -3.695  -1.431 -2.406  1.00 21.17  1 . C ? 
ATOM   763  CB  CB  . THR THR THR A A 93  93  . -4.749  -2.488 -2.834  1.00 20.77  1 . C ? 
ATOM   764  OG1 OG1 . THR THR THR A A 93  93  . -5.133  -2.325 -4.196  1.00 22.43  1 . O ? 
ATOM   765  CG2 CG2 . THR THR THR A A 93  93  . -5.997  -2.354 -1.947  1.00 23.03  1 . C ? 
ATOM   766  C   C   . THR THR THR A A 93  93  . -2.352  -1.879 -2.980  1.00 19.77  1 . C ? 
ATOM   767  O   O   . THR THR THR A A 93  93  . -1.799  -2.911 -2.531  1.00 23.52  1 . O ? 
ATOM   768  N   N   . GLY GLY GLY A A 94  94  . -1.873  -1.179 -3.993  1.00 19.08  1 . N ? 
ATOM   769  CA  CA  . GLY GLY GLY A A 94  94  . -0.593  -1.551 -4.593  1.00 19.89  1 . C ? 
ATOM   770  C   C   . GLY GLY GLY A A 94  94  . -0.346  -0.842 -5.916  1.00 18.66  1 . C ? 
ATOM   771  O   O   . GLY GLY GLY A A 94  94  . -1.133  0.018  -6.358  1.00 19.24  1 . O ? 
ATOM   772  N   N   . PRO PRO PRO A A 95  95  . 0.684   -1.291 -6.652  1.00 19.28  1 . N ? 
ATOM   773  CA  CA  . PRO PRO PRO A A 95  95  . 0.944   -0.720 -7.932  1.00 18.95  1 . C ? 
ATOM   774  CB  CB  . PRO PRO PRO A A 95  95  . 2.133   -1.582 -8.455  1.00 20.42  1 . C ? 
ATOM   775  CG  CG  . PRO PRO PRO A A 95  95  . 2.771   -2.116 -7.208  1.00 21.98  1 . C ? 
ATOM   776  CD  CD  . PRO PRO PRO A A 95  95  . 1.685   -2.332 -6.251  1.00 20.71  1 . C ? 
ATOM   777  C   C   . PRO PRO PRO A A 95  95  . -0.228  -0.880 -8.893  1.00 18.10  1 . C ? 
ATOM   778  O   O   . PRO PRO PRO A A 95  95  . -0.951  -1.883 -8.908  1.00 21.21  1 . O ? 
ATOM   779  N   N   . GLY GLY GLY A A 96  96  . -0.415  0.126  -9.742  1.00 15.66  1 . N ? 
ATOM   780  CA  CA  . GLY GLY GLY A A 96  96  . -1.412  0.143  -10.759 1.00 16.75  1 . C ? 
ATOM   781  C   C   . GLY GLY GLY A A 96  96  . -2.718  0.835  -10.405 1.00 15.65  1 . C ? 
ATOM   782  O   O   . GLY GLY GLY A A 96  96  . -3.507  1.111  -11.275 1.00 16.39  1 . O ? 
ATOM   783  N   N   . ILE ILE ILE A A 97  97  . -2.903  1.174  -9.137  1.00 15.53  1 . N ? 
ATOM   784  CA  CA  . ILE ILE ILE A A 97  97  . -4.100  1.909  -8.716  1.00 15.68  1 . C ? 
ATOM   785  CB  CB  . ILE ILE ILE A A 97  97  . -4.141  1.979  -7.182  1.00 16.64  1 . C ? 
ATOM   786  CG1 CG1 . ILE ILE ILE A A 97  97  . -4.494  0.568  -6.563  1.00 20.61  1 . C ? 
ATOM   787  CD1 CD1 . ILE ILE ILE A A 97  97  . -5.854  0.004  -6.905  1.00 21.25  1 . C ? 
ATOM   788  CG2 CG2 . ILE ILE ILE A A 97  97  . -5.159  3.031  -6.670  1.00 17.53  1 . C ? 
ATOM   789  C   C   . ILE ILE ILE A A 97  97  . -4.113  3.298  -9.300  1.00 15.54  1 . C ? 
ATOM   790  O   O   . ILE ILE ILE A A 97  97  . -3.083  3.981  -9.343  1.00 15.03  1 . O ? 
ATOM   791  N   N   . LEU LEU LEU A A 98  98  . -5.257  3.688  -9.792  1.00 13.62  1 . N ? 
ATOM   792  CA  CA  . LEU LEU LEU A A 98  98  . -5.512  4.993  -10.396 1.00 13.21  1 . C ? 
ATOM   793  CB  CB  . LEU LEU LEU A A 98  98  . -6.212  4.823  -11.742 1.00 14.14  1 . C ? 
ATOM   794  CG  CG  . LEU LEU LEU A A 98  98  . -6.527  6.047  -12.543 1.00 14.68  1 . C ? 
ATOM   795  CD1 CD1 . LEU LEU LEU A A 98  98  . -5.308  6.829  -12.954 1.00 15.63  1 . C ? 
ATOM   796  CD2 CD2 . LEU LEU LEU A A 98  98  . -7.382  5.652  -13.754 1.00 16.07  1 . C ? 
ATOM   797  C   C   . LEU LEU LEU A A 98  98  . -6.406  5.778  -9.441  1.00 13.63  1 . C ? 
ATOM   798  O   O   . LEU LEU LEU A A 98  98  . -7.503  5.356  -9.086  1.00 14.84  1 . O ? 
ATOM   799  N   N   . SER SER SER A A 99  99  . -5.911  6.973  -9.040  1.00 12.20  1 . N ? 
ATOM   800  CA  CA  . SER SER SER A A 99  99  . -6.531  7.769  -7.973  1.00 13.10  1 . C ? 
ATOM   801  CB  CB  . SER SER SER A A 99  99  . -5.859  7.357  -6.657  1.00 13.59  1 . C ? 
ATOM   802  OG  OG  . SER SER SER A A 99  99  . -6.448  8.078  -5.544  1.00 14.47  1 . O ? 
ATOM   803  C   C   . SER SER SER A A 99  99  . -6.492  9.237  -8.281  1.00 13.47  1 . C ? 
ATOM   804  O   O   . SER SER SER A A 99  99  . -5.630  9.711  -9.056  1.00 13.55  1 . O ? 
ATOM   805  N   N   . MET MET MET A A 100 100 . -7.400  10.046 -7.713  1.00 13.16  1 . N ? 
ATOM   806  CA  CA  . MET MET MET A A 100 100 . -7.417  11.463 -7.991  1.00 12.66  1 . C ? 
ATOM   807  CB  CB  . MET MET MET A A 100 100 . -8.859  12.065 -7.756  1.00 13.48  1 . C ? 
ATOM   808  CG  CG  . MET MET MET A A 100 100 . -9.878  11.525 -8.727  1.00 15.35  1 . C ? 
ATOM   809  SD  SD  . MET MET MET A A 100 100 . -9.437  11.969 -10.428 1.00 15.71  1 . S ? 
ATOM   810  CE  CE  . MET MET MET A A 100 100 . -9.806  13.712 -10.470 1.00 16.28  1 . C ? 
ATOM   811  C   C   . MET MET MET A A 100 100 . -6.468  12.218 -7.111  1.00 13.76  1 . C ? 
ATOM   812  O   O   . MET MET MET A A 100 100 . -6.442  12.064 -5.886  1.00 13.51  1 . O ? 
ATOM   813  N   N   . ALA ALA ALA A A 101 101 . -5.683  13.092 -7.720  1.00 12.15  1 . N ? 
ATOM   814  CA  CA  . ALA ALA ALA A A 101 101 . -4.866  14.102 -6.982  1.00 12.92  1 . C ? 
ATOM   815  CB  CB  . ALA ALA ALA A A 101 101 . -3.819  14.731 -7.905  1.00 14.08  1 . C ? 
ATOM   816  C   C   . ALA ALA ALA A A 101 101 . -5.836  15.139 -6.456  1.00 12.27  1 . C ? 
ATOM   817  O   O   . ALA ALA ALA A A 101 101 . -6.927  15.356 -7.007  1.00 13.78  1 . O ? 
ATOM   818  N   N   . ASN ASN ASN A A 102 102 . -5.434  15.892 -5.414  1.00 12.66  1 . N ? 
ATOM   819  CA  CA  . ASN ASN ASN A A 102 102 . -6.273  16.931 -4.891  1.00 14.14  1 . C ? 
ATOM   820  CB  CB  . ASN ASN ASN A A 102 102 . -7.547  16.386 -4.124  1.00 13.05  1 . C ? 
ATOM   821  CG  CG  . ASN ASN ASN A A 102 102 . -7.198  15.600 -2.928  1.00 14.03  1 . C ? 
ATOM   822  OD1 OD1 . ASN ASN ASN A A 102 102 . -6.417  16.153 -2.052  1.00 16.01  1 . O ? 
ATOM   823  ND2 ND2 . ASN ASN ASN A A 102 102 . -7.723  14.441 -2.744  1.00 14.16  1 . N ? 
ATOM   824  C   C   . ASN ASN ASN A A 102 102 . -5.442  17.869 -4.048  1.00 14.73  1 . C ? 
ATOM   825  O   O   . ASN ASN ASN A A 102 102 . -4.284  17.597 -3.749  1.00 15.54  1 . O ? 
ATOM   826  N   N   . ALA ALA ALA A A 103 103 . -6.105  18.961 -3.650  1.00 14.28  1 . N ? 
ATOM   827  CA  CA  . ALA ALA ALA A A 103 103 . -5.469  20.000 -2.807  1.00 17.42  1 . C ? 
ATOM   828  CB  CB  . ALA ALA ALA A A 103 103 . -5.373  21.285 -3.570  1.00 19.56  1 . C ? 
ATOM   829  C   C   . ALA ALA ALA A A 103 103 . -6.181  20.227 -1.522  1.00 21.24  1 . C ? 
ATOM   830  O   O   . ALA ALA ALA A A 103 103 . -6.113  21.327 -0.979  1.00 26.66  1 . O ? 
ATOM   831  N   N   . GLY GLY GLY A A 104 104 . -6.866  19.232 -1.015  1.00 15.96  1 . N ? 
ATOM   832  CA  CA  . GLY GLY GLY A A 104 104 . -7.728  19.431 0.166   1.00 15.04  1 . C ? 
ATOM   833  C   C   . GLY GLY GLY A A 104 104 . -9.032  18.707 -0.072  1.00 15.49  1 . C ? 
ATOM   834  O   O   . GLY GLY GLY A A 104 104 . -9.300  18.114 -1.143  1.00 14.36  1 . O ? 
ATOM   835  N   N   . PRO PRO PRO A A 105 105 . -9.907  18.649 0.911   1.00 14.71  1 . N ? 
ATOM   836  CA  CA  . PRO PRO PRO A A 105 105 . -11.222 18.055 0.682   1.00 15.00  1 . C ? 
ATOM   837  CB  CB  . PRO PRO PRO A A 105 105 . -11.951 18.283 2.026   1.00 16.96  1 . C ? 
ATOM   838  CG  CG  . PRO PRO PRO A A 105 105 . -11.254 19.364 2.674   1.00 19.28  1 . C ? 
ATOM   839  CD  CD  . PRO PRO PRO A A 105 105 . -9.786  19.358 2.216   1.00 17.17  1 . C ? 
ATOM   840  C   C   . PRO PRO PRO A A 105 105 . -11.987 18.604 -0.411  1.00 13.67  1 . C ? 
ATOM   841  O   O   . PRO PRO PRO A A 105 105 . -12.032 19.843 -0.583  1.00 15.55  1 . O ? 
ATOM   842  N   N   . ASN ASN ASN A A 106 106 . -12.600 17.736 -1.232  1.00 13.83  1 . N ? 
ATOM   843  CA  CA  . ASN ASN ASN A A 106 106 . -13.543 18.199 -2.249  1.00 13.38  1 . C ? 
ATOM   844  CB  CB  . ASN ASN ASN A A 106 106 . -14.776 18.752 -1.578  1.00 13.54  1 . C ? 
ATOM   845  CG  CG  . ASN ASN ASN A A 106 106 . -15.385 17.753 -0.637  1.00 14.65  1 . C ? 
ATOM   846  OD1 OD1 . ASN ASN ASN A A 106 106 . -15.687 16.628 -1.012  1.00 14.53  1 . O ? 
ATOM   847  ND2 ND2 . ASN ASN ASN A A 106 106 . -15.482 18.138 0.633   1.00 13.70  1 . N ? 
ATOM   848  C   C   . ASN ASN ASN A A 106 106 . -12.947 19.170 -3.256  1.00 14.04  1 . C ? 
ATOM   849  O   O   . ASN ASN ASN A A 106 106 . -13.578 20.177 -3.633  1.00 15.79  1 . O ? 
ATOM   850  N   N   . THR THR THR A A 107 107 . -11.754 18.822 -3.766  1.00 13.83  1 . N ? 
ATOM   851  CA  CA  . THR THR THR A A 107 107 . -11.020 19.657 -4.721  1.00 13.85  1 . C ? 
ATOM   852  CB  CB  . THR THR THR A A 107 107 . -9.818  20.358 -4.053  1.00 15.13  1 . C ? 
ATOM   853  OG1 OG1 . THR THR THR A A 107 107 . -8.920  19.412 -3.545  1.00 15.83  1 . O ? 
ATOM   854  CG2 CG2 . THR THR THR A A 107 107 . -10.254 21.370 -3.033  1.00 16.83  1 . C ? 
ATOM   855  C   C   . THR THR THR A A 107 107 . -10.559 18.817 -5.908  1.00 15.36  1 . C ? 
ATOM   856  O   O   . THR THR THR A A 107 107 . -9.552  19.151 -6.545  1.00 16.85  1 . O ? 
ATOM   857  N   N   . ASN ASN ASN A A 108 108 . -11.270 17.776 -6.286  1.00 14.17  1 . N ? 
ATOM   858  CA  CA  . ASN ASN ASN A A 108 108 . -10.912 17.006 -7.487  1.00 13.59  1 . C ? 
ATOM   859  CB  CB  . ASN ASN ASN A A 108 108 . -11.775 15.797 -7.615  1.00 14.65  1 . C ? 
ATOM   860  CG  CG  . ASN ASN ASN A A 108 108 . -11.585 14.840 -6.456  1.00 14.15  1 . C ? 
ATOM   861  OD1 OD1 . ASN ASN ASN A A 108 108 . -10.570 14.276 -6.255  1.00 15.15  1 . O ? 
ATOM   862  ND2 ND2 . ASN ASN ASN A A 108 108 . -12.584 14.888 -5.553  1.00 14.25  1 . N ? 
ATOM   863  C   C   . ASN ASN ASN A A 108 108 . -11.094 17.902 -8.727  1.00 14.21  1 . C ? 
ATOM   864  O   O   . ASN ASN ASN A A 108 108 . -12.088 18.527 -8.910  1.00 14.84  1 . O ? 
ATOM   865  N   N   . GLY GLY GLY A A 109 109 . -10.135 17.761 -9.690  1.00 13.97  1 . N ? 
ATOM   866  CA  CA  . GLY GLY GLY A A 109 109 . -10.251 18.466 -10.986 1.00 14.01  1 . C ? 
ATOM   867  C   C   . GLY GLY GLY A A 109 109 . -10.029 17.428 -12.077 1.00 13.35  1 . C ? 
ATOM   868  O   O   . GLY GLY GLY A A 109 109 . -10.871 16.607 -12.373 1.00 15.39  1 . O ? 
ATOM   869  N   N   . SER SER SER A A 110 110 . -8.849  17.550 -12.715 1.00 13.00  1 . N ? 
ATOM   870  CA  CA  . SER SER SER A A 110 110 . -8.400  16.553 -13.728 1.00 13.63  1 . C ? 
ATOM   871  CB  CB  . SER SER SER A A 110 110 . -8.160  17.260 -15.079 1.00 15.29  1 . C ? 
ATOM   872  OG  OG  . SER SER SER A A 110 110 . -7.253  18.278 -14.914 1.00 14.53  1 . O ? 
ATOM   873  C   C   . SER SER SER A A 110 110 . -7.162  15.796 -13.332 1.00 12.95  1 . C ? 
ATOM   874  O   O   . SER SER SER A A 110 110 . -6.878  14.729 -13.903 1.00 13.98  1 . O ? 
ATOM   875  N   N   . GLN GLN GLN A A 111 111 . -6.350  16.261 -12.395 1.00 12.02  1 . N ? 
ATOM   876  CA  CA  . GLN GLN GLN A A 111 111 . -5.101  15.617 -12.070 1.00 12.72  1 . C ? 
ATOM   877  CB  CB  . GLN GLN GLN A A 111 111 . -4.213  16.482 -11.193 1.00 13.01  1 . C ? 
ATOM   878  CG  CG  . GLN GLN GLN A A 111 111 . -3.645  17.683 -11.938 1.00 13.93  1 . C ? 
ATOM   879  CD  CD  . GLN GLN GLN A A 111 111 . -2.679  18.438 -11.047 1.00 16.28  1 . C ? 
ATOM   880  OE1 OE1 . GLN GLN GLN A A 111 111 . -1.708  17.829 -10.524 1.00 17.03  1 . O ? 
ATOM   881  NE2 NE2 . GLN GLN GLN A A 111 111 . -2.956  19.694 -10.822 1.00 16.81  1 . N ? 
ATOM   882  C   C   . GLN GLN GLN A A 111 111 . -5.369  14.293 -11.384 1.00 12.97  1 . C ? 
ATOM   883  O   O   . GLN GLN GLN A A 111 111 . -6.293  14.142 -10.552 1.00 12.94  1 . O ? 
ATOM   884  N   N   . PHE PHE PHE A A 112 112 . -4.542  13.316 -11.696 1.00 12.61  1 . N ? 
ATOM   885  CA  CA  . PHE PHE PHE A A 112 112 . -4.637  11.906 -11.195 1.00 12.31  1 . C ? 
ATOM   886  CB  CB  . PHE PHE PHE A A 112 112 . -5.368  11.066 -12.241 1.00 13.52  1 . C ? 
ATOM   887  CG  CG  . PHE PHE PHE A A 112 112 . -4.632  10.992 -13.585 1.00 13.55  1 . C ? 
ATOM   888  CD1 CD1 . PHE PHE PHE A A 112 112 . -3.661  10.024 -13.791 1.00 14.22  1 . C ? 
ATOM   889  CE1 CE1 . PHE PHE PHE A A 112 112 . -2.913  10.000 -14.948 1.00 15.36  1 . C ? 
ATOM   890  CZ  CZ  . PHE PHE PHE A A 112 112 . -3.134  10.984 -15.900 1.00 15.91  1 . C ? 
ATOM   891  CE2 CE2 . PHE PHE PHE A A 112 112 . -4.107  11.939 -15.725 1.00 16.40  1 . C ? 
ATOM   892  CD2 CD2 . PHE PHE PHE A A 112 112 . -4.868  11.946 -14.576 1.00 14.83  1 . C ? 
ATOM   893  C   C   . PHE PHE PHE A A 112 112 . -3.236  11.410 -10.989 1.00 12.32  1 . C ? 
ATOM   894  O   O   . PHE PHE PHE A A 112 112 . -2.244  11.932 -11.504 1.00 12.47  1 . O ? 
ATOM   895  N   N   . PHE PHE PHE A A 113 113 . -3.125  10.289 -10.311 1.00 11.57  1 . N ? 
ATOM   896  CA  CA  . PHE PHE PHE A A 113 113 . -1.880  9.555  -10.193 1.00 13.17  1 . C ? 
ATOM   897  CB  CB  . PHE PHE PHE A A 113 113 . -1.149  9.947  -8.902  1.00 12.94  1 . C ? 
ATOM   898  CG  CG  . PHE PHE PHE A A 113 113 . -1.846  9.640  -7.650  1.00 12.35  1 . C ? 
ATOM   899  CD1 CD1 . PHE PHE PHE A A 113 113 . -2.850  10.437 -7.184  1.00 13.78  1 . C ? 
ATOM   900  CE1 CE1 . PHE PHE PHE A A 113 113 . -3.489  10.141 -5.969  1.00 14.08  1 . C ? 
ATOM   901  CZ  CZ  . PHE PHE PHE A A 113 113 . -3.134  9.041  -5.247  1.00 14.25  1 . C ? 
ATOM   902  CE2 CE2 . PHE PHE PHE A A 113 113 . -2.166  8.180  -5.701  1.00 15.70  1 . C ? 
ATOM   903  CD2 CD2 . PHE PHE PHE A A 113 113 . -1.523  8.482  -6.908  1.00 13.50  1 . C ? 
ATOM   904  C   C   . PHE PHE PHE A A 113 113 . -2.060  8.039  -10.360 1.00 12.70  1 . C ? 
ATOM   905  O   O   . PHE PHE PHE A A 113 113 . -3.154  7.493  -10.056 1.00 12.94  1 . O ? 
ATOM   906  N   N   . ILE ILE ILE A A 114 114 . -0.989  7.430  -10.856 1.00 13.35  1 . N ? 
ATOM   907  CA  CA  . ILE ILE ILE A A 114 114 . -0.914  6.007  -10.982 1.00 12.51  1 . C ? 
ATOM   908  CB  CB  . ILE ILE ILE A A 114 114 . -0.461  5.554  -12.369 1.00 13.94  1 . C ? 
ATOM   909  CG1 CG1 . ILE ILE ILE A A 114 114 . -1.358  6.146  -13.486 1.00 16.51  1 . C ? 
ATOM   910  CD1 CD1 . ILE ILE ILE A A 114 114 . -0.715  6.062  -14.885 1.00 16.20  1 . C ? 
ATOM   911  CG2 CG2 . ILE ILE ILE A A 114 114 . -0.480  4.015  -12.448 1.00 16.33  1 . C ? 
ATOM   912  C   C   . ILE ILE ILE A A 114 114 . 0.080   5.525  -9.914  1.00 13.04  1 . C ? 
ATOM   913  O   O   . ILE ILE ILE A A 114 114 . 1.266   5.887  -10.004 1.00 13.67  1 . O ? 
ATOM   914  N   N   . CYS CYS CYS A A 115 115 . -0.344  4.681  -8.990  1.00 14.63  1 . N ? 
ATOM   915  CA  CA  . CYS CYS CYS A A 115 115 . 0.566   4.225  -7.980  1.00 14.50  1 . C ? 
ATOM   916  CB  CB  . CYS CYS CYS A A 115 115 . -0.218  3.500  -6.911  1.00 15.73  1 . C ? 
ATOM   917  SG  SG  . CYS CYS CYS A A 115 115 . -1.369  4.628  -6.029  1.00 17.73  1 . S ? 
ATOM   918  C   C   . CYS CYS CYS A A 115 115 . 1.567   3.236  -8.547  1.00 16.00  1 . C ? 
ATOM   919  O   O   . CYS CYS CYS A A 115 115 . 1.210   2.382  -9.387  1.00 16.14  1 . O ? 
ATOM   920  N   N   . THR THR THR A A 116 116 . 2.781   3.290  -8.043  1.00 15.14  1 . N ? 
ATOM   921  CA  CA  . THR THR THR A A 116 116 . 3.759   2.246  -8.399  1.00 16.38  1 . C ? 
ATOM   922  CB  CB  . THR THR THR A A 116 116 . 4.939   2.866  -9.142  1.00 17.79  1 . C ? 
ATOM   923  OG1 OG1 . THR THR THR A A 116 116 . 5.508   3.945  -8.386  1.00 17.26  1 . O ? 
ATOM   924  CG2 CG2 . THR THR THR A A 116 116 . 4.494   3.445  -10.508 1.00 18.52  1 . C ? 
ATOM   925  C   C   . THR THR THR A A 116 116 . 4.220   1.524  -7.130  1.00 19.15  1 . C ? 
ATOM   926  O   O   . THR THR THR A A 116 116 . 5.191   0.739  -7.189  1.00 22.34  1 . O ? 
ATOM   927  N   N   . ALA ALA ALA A A 117 117 . 3.540   1.795  -6.031  1.00 17.31  1 . N ? 
ATOM   928  CA  CA  . ALA ALA ALA A A 117 117 . 3.729   1.120  -4.712  1.00 18.74  1 . C ? 
ATOM   929  CB  CB  . ALA ALA ALA A A 117 117 . 4.763   1.882  -3.954  1.00 20.10  1 . C ? 
ATOM   930  C   C   . ALA ALA ALA A A 117 117 . 2.407   1.191  -4.001  1.00 17.64  1 . C ? 
ATOM   931  O   O   . ALA ALA ALA A A 117 117 . 1.481   1.892  -4.442  1.00 18.06  1 . O ? 
ATOM   932  N   N   . LYS LYS LYS A A 118 118 . 2.230   0.397  -2.942  1.00 18.84  1 . N ? 
ATOM   933  CA  CA  . LYS LYS LYS A A 118 118 . 1.098   0.579  -2.034  1.00 17.80  1 . C ? 
ATOM   934  CB  CB  . LYS LYS LYS A A 118 118 . 1.057   -0.616 -1.014  1.00 20.11  1 . C ? 
ATOM   935  CG  CG  . LYS LYS LYS A A 118 118 . -0.098  -0.540 -0.043  1.00 22.23  1 . C ? 
ATOM   936  CD  CD  . LYS LYS LYS A A 118 118 . -0.159  -1.823 0.805   1.00 27.97  1 . C ? 
ATOM   937  CE  CE  . LYS LYS LYS A A 118 118 . -1.300  -1.819 1.789   1.00 33.74  1 . C ? 
ATOM   938  NZ  NZ  . LYS LYS LYS A A 118 118 . -1.128  -2.873 2.851   1.00 42.24  1 . N ? 
ATOM   939  C   C   . LYS LYS LYS A A 118 118 . 1.233   1.909  -1.305  1.00 19.55  1 . C ? 
ATOM   940  O   O   . LYS LYS LYS A A 118 118 . 2.285   2.262  -0.751  1.00 20.15  1 . O ? 
ATOM   941  N   N   . THR THR THR A A 119 119 . 0.140   2.702  -1.293  1.00 16.26  1 . N ? 
ATOM   942  CA  CA  . THR THR THR A A 119 119 . 0.164   4.035  -0.688  1.00 15.76  1 . C ? 
ATOM   943  CB  CB  . THR THR THR A A 119 119 . 0.161   5.116  -1.766  1.00 15.77  1 . C ? 
ATOM   944  OG1 OG1 . THR THR THR A A 119 119 . -1.053  5.039  -2.519  1.00 15.69  1 . O ? 
ATOM   945  CG2 CG2 . THR THR THR A A 119 119 . 1.311   5.015  -2.730  1.00 16.65  1 . C ? 
ATOM   946  C   C   . THR THR THR A A 119 119 . -0.981  4.201  0.277   1.00 15.70  1 . C ? 
ATOM   947  O   O   . THR THR THR A A 119 119 . -1.866  5.013  0.154   1.00 15.86  1 . O ? 
ATOM   948  N   N   . GLU GLU GLU A A 120 120 . -1.003  3.302  1.243   1.00 16.03  1 . N ? 
ATOM   949  CA  CA  . GLU GLU GLU A A 120 120 . -2.095  3.221  2.204   1.00 17.46  1 . C ? 
ATOM   950  CB  CB  . GLU GLU GLU A A 120 120 . -1.906  2.012  3.130   1.00 20.82  1 . C ? 
ATOM   951  CG  CG  . GLU GLU GLU A A 120 120 . -0.843  2.169  4.188   1.00 26.66  1 . C ? 
ATOM   952  CD  CD  . GLU GLU GLU A A 120 120 . 0.605   1.974  3.708   1.00 32.39  1 . C ? 
ATOM   953  OE1 OE1 . GLU GLU GLU A A 120 120 . 0.877   1.643  2.544   1.00 27.60  1 . O ? 
ATOM   954  OE2 OE2 . GLU GLU GLU A A 120 120 . 1.495   2.173  4.546   1.00 39.85  1 . O ? 
ATOM   955  C   C   . GLU GLU GLU A A 120 120 . -2.455  4.471  2.979   1.00 16.22  1 . C ? 
ATOM   956  O   O   . GLU GLU GLU A A 120 120 . -3.589  4.653  3.338   1.00 16.84  1 . O ? 
ATOM   957  N   N   . TRP TRP TRP A A 121 121 . -1.473  5.319  3.205   1.00 14.65  1 . N ? 
ATOM   958  CA  CA  . TRP TRP TRP A A 121 121 . -1.656  6.570  3.922   1.00 15.05  1 . C ? 
ATOM   959  CB  CB  . TRP TRP TRP A A 121 121 . -0.358  7.270  4.300   1.00 17.50  1 . C ? 
ATOM   960  CG  CG  . TRP TRP TRP A A 121 121 . 0.399   7.713  3.103   1.00 16.42  1 . C ? 
ATOM   961  CD1 CD1 . TRP TRP TRP A A 121 121 . 0.373   8.949  2.477   1.00 17.86  1 . C ? 
ATOM   962  NE1 NE1 . TRP TRP TRP A A 121 121 . 1.204   8.942  1.446   1.00 17.35  1 . N ? 
ATOM   963  CE2 CE2 . TRP TRP TRP A A 121 121 . 1.806   7.723  1.317   1.00 16.50  1 . C ? 
ATOM   964  CD2 CD2 . TRP TRP TRP A A 121 121 . 1.328   6.915  2.399   1.00 15.04  1 . C ? 
ATOM   965  CE3 CE3 . TRP TRP TRP A A 121 121 . 1.831   5.603  2.544   1.00 17.44  1 . C ? 
ATOM   966  CZ3 CZ3 . TRP TRP TRP A A 121 121 . 2.820   5.129  1.609   1.00 19.52  1 . C ? 
ATOM   967  CH2 CH2 . TRP TRP TRP A A 121 121 . 3.230   5.947  0.564   1.00 18.65  1 . C ? 
ATOM   968  CZ2 CZ2 . TRP TRP TRP A A 121 121 . 2.778   7.233  0.418   1.00 17.99  1 . C ? 
ATOM   969  C   C   . TRP TRP TRP A A 121 121 . -2.564  7.564  3.156   1.00 15.87  1 . C ? 
ATOM   970  O   O   . TRP TRP TRP A A 121 121 . -3.054  8.569  3.705   1.00 18.81  1 . O ? 
ATOM   971  N   N   . LEU LEU LEU A A 122 122 . -2.823  7.280  1.868   1.00 14.82  1 . N ? 
ATOM   972  CA  CA  . LEU LEU LEU A A 122 122 . -3.726  8.101  1.067   1.00 13.64  1 . C ? 
ATOM   973  CB  CB  . LEU LEU LEU A A 122 122 . -3.242  8.152  -0.402  1.00 14.89  1 . C ? 
ATOM   974  CG  CG  . LEU LEU LEU A A 122 122 . -1.816  8.657  -0.597  1.00 14.14  1 . C ? 
ATOM   975  CD1 CD1 . LEU LEU LEU A A 122 122 . -1.447  8.627  -2.049  1.00 16.60  1 . C ? 
ATOM   976  CD2 CD2 . LEU LEU LEU A A 122 122 . -1.693  10.064 -0.068  1.00 15.74  1 . C ? 
ATOM   977  C   C   . LEU LEU LEU A A 122 122 . -5.185  7.629  1.116   1.00 13.09  1 . C ? 
ATOM   978  O   O   . LEU LEU LEU A A 122 122 . -6.086  8.310  0.645   1.00 14.41  1 . O ? 
ATOM   979  N   N   . ASP ASP ASP A A 123 123 . -5.413  6.482  1.744   1.00 13.89  1 . N ? 
ATOM   980  CA  CA  . ASP ASP ASP A A 123 123 . -6.760  5.928  1.875   1.00 15.07  1 . C ? 
ATOM   981  CB  CB  . ASP ASP ASP A A 123 123 . -6.763  4.579  2.601   1.00 15.74  1 . C ? 
ATOM   982  CG  CG  . ASP ASP ASP A A 123 123 . -6.146  3.469  1.792   1.00 18.47  1 . C ? 
ATOM   983  OD1 OD1 . ASP ASP ASP A A 123 123 . -5.897  3.650  0.610   1.00 17.98  1 . O ? 
ATOM   984  OD2 OD2 . ASP ASP ASP A A 123 123 . -5.918  2.420  2.376   1.00 19.53  1 . O ? 
ATOM   985  C   C   . ASP ASP ASP A A 123 123 . -7.643  6.906  2.625   1.00 14.18  1 . C ? 
ATOM   986  O   O   . ASP ASP ASP A A 123 123 . -7.263  7.438  3.642   1.00 15.68  1 . O ? 
ATOM   987  N   N   . GLY GLY GLY A A 124 124 . -8.831  7.119  2.092   1.00 14.99  1 . N ? 
ATOM   988  CA  CA  . GLY GLY GLY A A 124 124 . -9.763  8.080  2.696   1.00 14.55  1 . C ? 
ATOM   989  C   C   . GLY GLY GLY A A 124 124 . -9.505  9.527  2.476   1.00 15.01  1 . C ? 
ATOM   990  O   O   . GLY GLY GLY A A 124 124 . -10.274 10.377 2.943   1.00 16.55  1 . O ? 
ATOM   991  N   N   . LYS LYS LYS A A 125 125 . -8.434  9.875  1.740   1.00 14.46  1 . N ? 
ATOM   992  CA  CA  . LYS LYS LYS A A 125 125 . -8.059  11.243 1.388   1.00 16.89  1 . C ? 
ATOM   993  CB  CB  . LYS LYS LYS A A 125 125 . -6.545  11.520 1.906   1.00 20.26  1 . C ? 
ATOM   994  CG  CG  . LYS LYS LYS A A 125 125 . -6.020  12.868 1.552   1.00 29.08  1 . C ? 
ATOM   995  CD  CD  . LYS LYS LYS A A 125 125 . -4.874  13.179 2.449   1.00 27.85  1 . C ? 
ATOM   996  CE  CE  . LYS LYS LYS A A 125 125 . -3.702  12.308 2.274   1.00 27.77  1 . C ? 
ATOM   997  NZ  NZ  . LYS LYS LYS A A 125 125 . -2.552  13.121 2.864   1.00 32.46  1 . N ? 
ATOM   998  C   C   . LYS LYS LYS A A 125 125 . -8.094  11.471 -0.137  1.00 14.22  1 . C ? 
ATOM   999  O   O   . LYS LYS LYS A A 125 125 . -8.391  12.579 -0.588  1.00 14.17  1 . O ? 
ATOM   1000 N   N   . HIS HIS HIS A A 126 126 . -7.747  10.429 -0.928  1.00 13.91  1 . N ? 
ATOM   1001 CA  CA  . HIS HIS HIS A A 126 126 . -7.774  10.509 -2.388  1.00 13.27  1 . C ? 
ATOM   1002 CB  CB  . HIS HIS HIS A A 126 126 . -6.390  10.265 -2.955  1.00 12.23  1 . C ? 
ATOM   1003 CG  CG  . HIS HIS HIS A A 126 126 . -5.439  11.332 -2.585  1.00 12.08  1 . C ? 
ATOM   1004 ND1 ND1 . HIS HIS HIS A A 126 126 . -5.199  12.426 -3.401  1.00 12.30  1 . N ? 
ATOM   1005 CE1 CE1 . HIS HIS HIS A A 126 126 . -4.405  13.268 -2.752  1.00 14.60  1 . C ? 
ATOM   1006 NE2 NE2 . HIS HIS HIS A A 126 126 . -4.089  12.744 -1.592  1.00 14.34  1 . N ? 
ATOM   1007 CD2 CD2 . HIS HIS HIS A A 126 126 . -4.726  11.546 -1.478  1.00 13.84  1 . C ? 
ATOM   1008 C   C   . HIS HIS HIS A A 126 126 . -8.748  9.457  -2.912  1.00 12.71  1 . C ? 
ATOM   1009 O   O   . HIS HIS HIS A A 126 126 . -8.753  8.327  -2.395  1.00 13.18  1 . O ? 
ATOM   1010 N   N   . VAL VAL VAL A A 127 127 . -9.571  9.811  -3.864  1.00 12.05  1 . N ? 
ATOM   1011 CA  CA  . VAL VAL VAL A A 127 127 . -10.594 8.894  -4.413  1.00 12.64  1 . C ? 
ATOM   1012 CB  CB  . VAL VAL VAL A A 127 127 . -11.773 9.647  -4.999  1.00 13.06  1 . C ? 
ATOM   1013 CG1 CG1 . VAL VAL VAL A A 127 127 . -12.756 8.760  -5.717  1.00 12.99  1 . C ? 
ATOM   1014 CG2 CG2 . VAL VAL VAL A A 127 127 . -12.462 10.596 -3.943  1.00 14.00  1 . C ? 
ATOM   1015 C   C   . VAL VAL VAL A A 127 127 . -9.952  7.953  -5.474  1.00 12.51  1 . C ? 
ATOM   1016 O   O   . VAL VAL VAL A A 127 127 . -9.544  8.446  -6.517  1.00 13.65  1 . O ? 
ATOM   1017 N   N   . VAL VAL VAL A A 128 128 . -9.924  6.679  -5.137  1.00 13.18  1 . N ? 
ATOM   1018 CA  CA  . VAL VAL VAL A A 128 128 . -9.511  5.573  -6.049  1.00 12.42  1 . C ? 
ATOM   1019 CB  CB  . VAL VAL VAL A A 128 128 . -9.120  4.333  -5.293  1.00 14.06  1 . C ? 
ATOM   1020 CG1 CG1 . VAL VAL VAL A A 128 128 . -8.858  3.159  -6.268  1.00 14.94  1 . C ? 
ATOM   1021 CG2 CG2 . VAL VAL VAL A A 128 128 . -7.901  4.586  -4.446  1.00 15.02  1 . C ? 
ATOM   1022 C   C   . VAL VAL VAL A A 128 128 . -10.649 5.297  -6.985  1.00 14.23  1 . C ? 
ATOM   1023 O   O   . VAL VAL VAL A A 128 128 . -11.804 5.076  -6.575  1.00 14.69  1 . O ? 
ATOM   1024 N   N   . PHE PHE PHE A A 129 129 . -10.367 5.276  -8.294  1.00 14.24  1 . N ? 
ATOM   1025 CA  CA  . PHE PHE PHE A A 129 129 . -11.433 5.112  -9.286  1.00 14.00  1 . C ? 
ATOM   1026 CB  CB  . PHE PHE PHE A A 129 129 . -11.951 6.430  -9.773  1.00 14.26  1 . C ? 
ATOM   1027 CG  CG  . PHE PHE PHE A A 129 129 . -10.936 7.236  -10.575 1.00 14.46  1 . C ? 
ATOM   1028 CD1 CD1 . PHE PHE PHE A A 129 129 . -9.940  7.964  -10.005 1.00 14.77  1 . C ? 
ATOM   1029 CE1 CE1 . PHE PHE PHE A A 129 129 . -9.003  8.644  -10.714 1.00 14.63  1 . C ? 
ATOM   1030 CZ  CZ  . PHE PHE PHE A A 129 129 . -8.974  8.534  -12.108 1.00 14.90  1 . C ? 
ATOM   1031 CE2 CE2 . PHE PHE PHE A A 129 129 . -9.927  7.715  -12.719 1.00 15.17  1 . C ? 
ATOM   1032 CD2 CD2 . PHE PHE PHE A A 129 129 . -10.890 7.076  -11.960 1.00 15.47  1 . C ? 
ATOM   1033 C   C   . PHE PHE PHE A A 129 129 . -11.086 4.171  -10.439 1.00 14.08  1 . C ? 
ATOM   1034 O   O   . PHE PHE PHE A A 129 129 . -11.900 4.031  -11.351 1.00 14.94  1 . O ? 
ATOM   1035 N   N   . GLY GLY GLY A A 130 130 . -9.896  3.607  -10.428 1.00 14.30  1 . N ? 
ATOM   1036 CA  CA  . GLY GLY GLY A A 130 130 . -9.567  2.677  -11.535 1.00 15.32  1 . C ? 
ATOM   1037 C   C   . GLY GLY GLY A A 130 130 . -8.290  1.931  -11.248 1.00 14.62  1 . C ? 
ATOM   1038 O   O   . GLY GLY GLY A A 130 130 . -7.695  2.119  -10.218 1.00 15.42  1 . O ? 
ATOM   1039 N   N   . LYS LYS LYS A A 131 131 . -7.866  1.120  -12.242 1.00 15.32  1 . N ? 
ATOM   1040 CA  CA  . LYS LYS LYS A A 131 131 . -6.565  0.453  -12.154 1.00 16.08  1 . C ? 
ATOM   1041 CB  CB  . LYS LYS LYS A A 131 131 . -6.666  -0.866 -11.373 1.00 17.63  1 . C ? 
ATOM   1042 CG  CG  . LYS LYS LYS A A 131 131 . -7.442  -1.914 -12.162 1.00 24.82  1 . C ? 
ATOM   1043 CD  CD  . LYS LYS LYS A A 131 131 . -7.467  -3.221 -11.414 1.00 30.55  1 . C ? 
ATOM   1044 CE  CE  . LYS LYS LYS A A 131 131 . -8.410  -4.168 -12.129 1.00 37.50  1 . C ? 
ATOM   1045 NZ  NZ  . LYS LYS LYS A A 131 131 . -8.275  -5.479 -11.417 1.00 47.51  1 . N ? 
ATOM   1046 C   C   . LYS LYS LYS A A 131 131 . -6.024  0.186  -13.567 1.00 15.45  1 . C ? 
ATOM   1047 O   O   . LYS LYS LYS A A 131 131 . -6.769  0.105  -14.524 1.00 17.21  1 . O ? 
ATOM   1048 N   N   . VAL VAL VAL A A 132 132 . -4.718  0.121  -13.633 1.00 15.17  1 . N ? 
ATOM   1049 CA  CA  . VAL VAL VAL A A 132 132 . -4.072  -0.304 -14.877 1.00 16.72  1 . C ? 
ATOM   1050 CB  CB  . VAL VAL VAL A A 132 132 . -2.537  -0.241 -14.718 1.00 15.31  1 . C ? 
ATOM   1051 CG1 CG1 . VAL VAL VAL A A 132 132 . -1.900  -0.895 -15.964 1.00 16.21  1 . C ? 
ATOM   1052 CG2 CG2 . VAL VAL VAL A A 132 132 . -2.060  1.200  -14.565 1.00 16.68  1 . C ? 
ATOM   1053 C   C   . VAL VAL VAL A A 132 132 . -4.559  -1.719 -15.187 1.00 17.39  1 . C ? 
ATOM   1054 O   O   . VAL VAL VAL A A 132 132 . -4.488  -2.613 -14.350 1.00 18.30  1 . O ? 
ATOM   1055 N   N   . LYS LYS LYS A A 133 133 . -4.929  -1.879 -16.463 1.00 19.48  1 . N ? 
ATOM   1056 CA  CA  . LYS LYS LYS A A 133 133 . -5.338  -3.174 -17.046 1.00 21.66  1 . C ? 
ATOM   1057 CB  CB  . LYS LYS LYS A A 133 133 . -6.619  -2.975 -17.849 1.00 24.79  1 . C ? 
ATOM   1058 CG  CG  . LYS LYS LYS A A 133 133 . -7.261  -4.113 -18.597 1.00 33.48  1 . C ? 
ATOM   1059 CD  CD  . LYS LYS LYS A A 133 133 . -8.563  -3.583 -19.232 1.00 37.08  1 . C ? 
ATOM   1060 CE  CE  . LYS LYS LYS A A 133 133 . -9.649  -4.648 -19.414 1.00 49.70  1 . C ? 
ATOM   1061 NZ  NZ  . LYS LYS LYS A A 133 133 . -10.878 -4.266 -18.647 1.00 55.49  1 . N ? 
ATOM   1062 C   C   . LYS LYS LYS A A 133 133 . -4.191  -3.729 -17.858 1.00 21.29  1 . C ? 
ATOM   1063 O   O   . LYS LYS LYS A A 133 133 . -3.774  -4.806 -17.577 1.00 27.84  1 . O ? 
ATOM   1064 N   N   . GLU GLU GLU A A 134 134 . -3.779  -3.016 -18.891 1.00 22.01  1 . N ? 
ATOM   1065 CA  CA  . GLU GLU GLU A A 134 134 . -2.641  -3.458 -19.700 1.00 21.47  1 . C ? 
ATOM   1066 CB  CB  . GLU GLU GLU A A 134 134 . -3.054  -3.681 -21.174 1.00 24.77  1 . C ? 
ATOM   1067 CG  CG  . GLU GLU GLU A A 134 134 . -4.112  -4.764 -21.242 1.00 34.48  1 . C ? 
ATOM   1068 CD  CD  . GLU GLU GLU A A 134 134 . -4.397  -5.195 -22.630 1.00 40.55  1 . C ? 
ATOM   1069 OE1 OE1 . GLU GLU GLU A A 134 134 . -5.020  -4.374 -23.359 1.00 41.14  1 . O ? 
ATOM   1070 OE2 OE2 . GLU GLU GLU A A 134 134 . -3.953  -6.336 -22.919 1.00 42.51  1 . O ? 
ATOM   1071 C   C   . GLU GLU GLU A A 134 134 . -1.574  -2.391 -19.676 1.00 18.52  1 . C ? 
ATOM   1072 O   O   . GLU GLU GLU A A 134 134 . -1.853  -1.187 -19.498 1.00 18.74  1 . O ? 
ATOM   1073 N   N   . GLY GLY GLY A A 135 135 . -0.322  -2.785 -19.806 1.00 16.80  1 . N ? 
ATOM   1074 CA  CA  . GLY GLY GLY A A 135 135 . 0.747   -1.889 -19.896 1.00 16.20  1 . C ? 
ATOM   1075 C   C   . GLY GLY GLY A A 135 135 . 1.314   -1.387 -18.582 1.00 16.18  1 . C ? 
ATOM   1076 O   O   . GLY GLY GLY A A 135 135 . 1.950   -0.337 -18.585 1.00 17.13  1 . O ? 
ATOM   1077 N   N   . MET MET MET A A 136 136 . 1.204   -2.184 -17.531 1.00 17.20  1 . N ? 
ATOM   1078 CA  CA  . MET MET MET A A 136 136 . 1.934   -1.814 -16.307 1.00 17.55  1 . C ? 
ATOM   1079 CB  CB  . MET MET MET A A 136 136 . 1.638   -2.793 -15.174 1.00 20.56  1 . C ? 
ATOM   1080 CG  CG  . MET MET MET A A 136 136 . 2.038   -2.280 -13.818 1.00 22.33  1 . C ? 
ATOM   1081 SD  SD  . MET MET MET A A 136 136 . 1.252   -0.740 -13.286 1.00 20.26  1 . S ? 
ATOM   1082 CE  CE  . MET MET MET A A 136 136 . 2.468   -0.067 -12.160 1.00 21.23  1 . C ? 
ATOM   1083 C   C   . MET MET MET A A 136 136 . 3.426   -1.747 -16.564 1.00 18.44  1 . C ? 
ATOM   1084 O   O   . MET MET MET A A 136 136 . 4.174   -0.944 -15.989 1.00 17.80  1 . O ? 
ATOM   1085 N   N   . ASN ASN ASN A A 137 137 . 3.939   -2.572 -17.507 1.00 17.09  1 . N ? 
ATOM   1086 CA  CA  . ASN ASN ASN A A 137 137 . 5.335   -2.459 -17.930 1.00 16.50  1 . C ? 
ATOM   1087 CB  CB  . ASN ASN ASN A A 137 137 . 5.653   -3.610 -18.934 1.00 18.32  1 . C ? 
ATOM   1088 CG  CG  . ASN ASN ASN A A 137 137 . 4.764   -3.559 -20.170 1.00 19.94  1 . C ? 
ATOM   1089 OD1 OD1 . ASN ASN ASN A A 137 137 . 3.577   -3.552 -20.071 1.00 19.80  1 . O ? 
ATOM   1090 ND2 ND2 . ASN ASN ASN A A 137 137 . 5.362   -3.672 -21.336 1.00 21.35  1 . N ? 
ATOM   1091 C   C   . ASN ASN ASN A A 137 137 . 5.730   -1.099 -18.498 1.00 15.48  1 . C ? 
ATOM   1092 O   O   . ASN ASN ASN A A 137 137 . 6.858   -0.592 -18.382 1.00 17.85  1 . O ? 
ATOM   1093 N   N   . ILE ILE ILE A A 138 138 . 4.751   -0.478 -19.159 1.00 15.25  1 . N ? 
ATOM   1094 CA  CA  . ILE ILE ILE A A 138 138 . 4.939   0.839  -19.719 1.00 14.68  1 . C ? 
ATOM   1095 CB  CB  . ILE ILE ILE A A 138 138 . 3.889   1.215  -20.780 1.00 16.08  1 . C ? 
ATOM   1096 CG1 CG1 . ILE ILE ILE A A 138 138 . 3.957   0.181  -21.947 1.00 16.74  1 . C ? 
ATOM   1097 CD1 CD1 . ILE ILE ILE A A 138 138 . 5.260   0.004  -22.605 1.00 17.76  1 . C ? 
ATOM   1098 CG2 CG2 . ILE ILE ILE A A 138 138 . 3.991   2.597  -21.267 1.00 15.47  1 . C ? 
ATOM   1099 C   C   . ILE ILE ILE A A 138 138 . 4.966   1.932  -18.587 1.00 15.17  1 . C ? 
ATOM   1100 O   O   . ILE ILE ILE A A 138 138 . 5.767   2.857  -18.619 1.00 16.18  1 . O ? 
ATOM   1101 N   N   . VAL VAL VAL A A 139 139 . 4.074   1.731  -17.627 1.00 15.16  1 . N ? 
ATOM   1102 CA  CA  . VAL VAL VAL A A 139 139 . 4.168   2.573  -16.391 1.00 14.21  1 . C ? 
ATOM   1103 CB  CB  . VAL VAL VAL A A 139 139 . 3.028   2.267  -15.437 1.00 15.34  1 . C ? 
ATOM   1104 CG1 CG1 . VAL VAL VAL A A 139 139 . 3.137   3.161  -14.167 1.00 16.34  1 . C ? 
ATOM   1105 CG2 CG2 . VAL VAL VAL A A 139 139 . 1.674   2.495  -16.080 1.00 17.00  1 . C ? 
ATOM   1106 C   C   . VAL VAL VAL A A 139 139 . 5.532   2.465  -15.754 1.00 15.64  1 . C ? 
ATOM   1107 O   O   . VAL VAL VAL A A 139 139 . 6.099   3.484  -15.304 1.00 16.71  1 . O ? 
ATOM   1108 N   N   . GLU GLU GLU A A 140 140 . 6.028   1.254  -15.592 1.00 15.85  1 . N ? 
ATOM   1109 CA  CA  . GLU GLU GLU A A 140 140 . 7.343   1.006  -15.001 1.00 16.56  1 . C ? 
ATOM   1110 CB  CB  . GLU GLU GLU A A 140 140 . 7.565   -0.456 -14.839 1.00 18.20  1 . C ? 
ATOM   1111 CG  CG  . GLU GLU GLU A A 140 140 . 6.701   -1.098 -13.827 1.00 21.03  1 . C ? 
ATOM   1112 CD  CD  . GLU GLU GLU A A 140 140 . 6.677   -2.586 -13.882 1.00 27.90  1 . C ? 
ATOM   1113 OE1 OE1 . GLU GLU GLU A A 140 140 . 7.402   -3.180 -14.758 1.00 31.81  1 . O ? 
ATOM   1114 OE2 OE2 . GLU GLU GLU A A 140 140 . 5.964   -3.168 -13.035 1.00 28.88  1 . O ? 
ATOM   1115 C   C   . GLU GLU GLU A A 140 140 . 8.434   1.644  -15.795 1.00 18.06  1 . C ? 
ATOM   1116 O   O   . GLU GLU GLU A A 140 140 . 9.387   2.213  -15.264 1.00 17.91  1 . O ? 
ATOM   1117 N   N   . ALA ALA ALA A A 141 141 . 8.295   1.607  -17.138 1.00 17.38  1 . N ? 
ATOM   1118 CA  CA  . ALA ALA ALA A A 141 141 . 9.249   2.341  -17.972 1.00 17.62  1 . C ? 
ATOM   1119 CB  CB  . ALA ALA ALA A A 141 141 . 9.038   1.927  -19.424 1.00 18.72  1 . C ? 
ATOM   1120 C   C   . ALA ALA ALA A A 141 141 . 9.193   3.841  -17.814 1.00 18.59  1 . C ? 
ATOM   1121 O   O   . ALA ALA ALA A A 141 141 . 10.223  4.514  -17.735 1.00 20.25  1 . O ? 
ATOM   1122 N   N   . MET MET MET A A 142 142 . 7.991   4.413  -17.685 1.00 18.12  1 . N ? 
ATOM   1123 CA  CA  . MET MET MET A A 142 142 . 7.840   5.850  -17.407 1.00 19.39  1 . C ? 
ATOM   1124 CB  CB  . MET MET MET A A 142 142 . 6.299   6.213  -17.258 1.00 21.54  1 . C ? 
ATOM   1125 CG  CG  . MET MET MET A A 142 142 . 5.572   6.060  -18.539 1.00 23.17  1 . C ? 
ATOM   1126 SD  SD  . MET MET MET A A 142 142 . 3.770   6.095  -18.236 1.00 21.74  1 . S ? 
ATOM   1127 CE  CE  . MET MET MET A A 142 142 . 3.610   7.563  -17.323 1.00 23.60  1 . C ? 
ATOM   1128 C   C   . MET MET MET A A 142 142 . 8.467   6.240  -16.090 1.00 18.24  1 . C ? 
ATOM   1129 O   O   . MET MET MET A A 142 142 . 9.069   7.237  -16.000 1.00 19.05  1 . O ? 
ATOM   1130 N   N   . GLU GLU GLU A A 143 143 . 8.268   5.388  -15.100 1.00 18.48  1 . N ? 
ATOM   1131 CA  CA  . GLU GLU GLU A A 143 143 . 8.708   5.617  -13.705 1.00 19.41  1 . C ? 
ATOM   1132 CB  CB  . GLU GLU GLU A A 143 143 . 8.284   4.475  -12.844 1.00 20.73  1 . C ? 
ATOM   1133 CG  CG  . GLU GLU GLU A A 143 143 . 8.609   4.576  -11.380 1.00 22.32  1 . C ? 
ATOM   1134 CD  CD  . GLU GLU GLU A A 143 143 . 8.215   3.368  -10.634 1.00 23.49  1 . C ? 
ATOM   1135 OE1 OE1 . GLU GLU GLU A A 143 143 . 8.123   2.233  -11.184 1.00 25.13  1 . O ? 
ATOM   1136 OE2 OE2 . GLU GLU GLU A A 143 143 . 8.104   3.448  -9.409  1.00 23.73  1 . O ? 
ATOM   1137 C   C   . GLU GLU GLU A A 143 143 . 10.224  5.840  -13.712 1.00 20.55  1 . C ? 
ATOM   1138 O   O   . GLU GLU GLU A A 143 143 . 10.722  6.723  -12.972 1.00 20.31  1 . O ? 
ATOM   1139 N   N   . ARG ARG ARG A A 144 144 . 10.957  5.125  -14.568 1.00 18.82  1 . N ? 
ATOM   1140 CA  CA  A ARG ARG ARG A A 144 144 . 12.421  5.304  -14.640 0.50 19.70  1 . C ? 
ATOM   1141 CA  CA  B ARG ARG ARG A A 144 144 . 12.438  5.339  -14.698 0.50 20.87  1 . C ? 
ATOM   1142 CB  CB  A ARG ARG ARG A A 144 144 . 13.056  4.139  -15.443 0.50 19.13  1 . C ? 
ATOM   1143 CB  CB  B ARG ARG ARG A A 144 144 . 13.056  4.402  -15.716 0.50 22.71  1 . C ? 
ATOM   1144 CG  CG  A ARG ARG ARG A A 144 144 . 12.975  2.813  -14.709 0.50 20.04  1 . C ? 
ATOM   1145 CG  CG  B ARG ARG ARG A A 144 144 . 12.991  2.974  -15.295 0.50 24.26  1 . C ? 
ATOM   1146 CD  CD  A ARG ARG ARG A A 144 144 . 13.541  1.584  -15.479 0.50 20.48  1 . C ? 
ATOM   1147 CD  CD  B ARG ARG ARG A A 144 144 . 13.649  2.073  -16.344 0.50 28.38  1 . C ? 
ATOM   1148 NE  NE  A ARG ARG ARG A A 144 144 . 13.027  0.353  -14.930 0.50 27.04  1 . N ? 
ATOM   1149 NE  NE  B ARG ARG ARG A A 144 144 . 12.792  0.961  -16.674 0.50 28.30  1 . N ? 
ATOM   1150 CZ  CZ  A ARG ARG ARG A A 144 144 . 12.104  -0.427 -15.510 0.50 24.42  1 . C ? 
ATOM   1151 CZ  CZ  B ARG ARG ARG A A 144 144 . 12.452  0.536  -17.898 0.50 31.69  1 . C ? 
ATOM   1152 NH1 NH1 A ARG ARG ARG A A 144 144 . 11.693  -1.504 -14.899 0.50 34.63  1 . N ? 
ATOM   1153 NH1 NH1 B ARG ARG ARG A A 144 144 . 11.614  -0.459 -17.987 0.50 29.64  1 . N ? 
ATOM   1154 NH2 NH2 A ARG ARG ARG A A 144 144 . 11.662  -0.185 -16.699 0.50 25.18  1 . N ? 
ATOM   1155 NH2 NH2 B ARG ARG ARG A A 144 144 . 12.909  1.066  -19.019 0.50 30.56  1 . N ? 
ATOM   1156 C   C   . ARG ARG ARG A A 144 144 . 12.890  6.680  -15.094 1.00 20.92  1 . C ? 
ATOM   1157 O   O   . ARG ARG ARG A A 144 144 . 14.044  7.039  -14.855 1.00 23.41  1 . O ? 
ATOM   1158 N   N   . PHE PHE PHE A A 145 145 . 12.029  7.509  -15.725 1.00 17.21  1 . N ? 
ATOM   1159 CA  CA  . PHE PHE PHE A A 145 145 . 12.317  8.863  -16.076 1.00 18.25  1 . C ? 
ATOM   1160 CB  CB  . PHE PHE PHE A A 145 145 . 11.609  9.301  -17.331 1.00 19.26  1 . C ? 
ATOM   1161 CG  CG  . PHE PHE PHE A A 145 145 . 12.030  8.497  -18.555 1.00 20.16  1 . C ? 
ATOM   1162 CD1 CD1 . PHE PHE PHE A A 145 145 . 13.264  8.749  -19.105 1.00 23.66  1 . C ? 
ATOM   1163 CE1 CE1 . PHE PHE PHE A A 145 145 . 13.711  7.961  -20.190 1.00 23.93  1 . C ? 
ATOM   1164 CZ  CZ  . PHE PHE PHE A A 145 145 . 12.969  6.915  -20.664 1.00 21.98  1 . C ? 
ATOM   1165 CE2 CE2 . PHE PHE PHE A A 145 145 . 11.718  6.674  -20.121 1.00 22.18  1 . C ? 
ATOM   1166 CD2 CD2 . PHE PHE PHE A A 145 145 . 11.285  7.439  -19.032 1.00 20.77  1 . C ? 
ATOM   1167 C   C   . PHE PHE PHE A A 145 145 . 12.051  9.839  -14.940 1.00 20.28  1 . C ? 
ATOM   1168 O   O   . PHE PHE PHE A A 145 145 . 12.225  11.000 -15.113 1.00 19.20  1 . O ? 
ATOM   1169 N   N   . GLY GLY GLY A A 146 146 . 11.555  9.361  -13.832 1.00 17.99  1 . N ? 
ATOM   1170 CA  CA  . GLY GLY GLY A A 146 146 . 11.315  10.303 -12.703 1.00 17.73  1 . C ? 
ATOM   1171 C   C   . GLY GLY GLY A A 146 146 . 12.562  10.440 -11.806 1.00 18.85  1 . C ? 
ATOM   1172 O   O   . GLY GLY GLY A A 146 146 . 13.680  10.056 -12.174 1.00 20.33  1 . O ? 
ATOM   1173 N   N   . SER SER SER A A 147 147 . 12.326  11.045 -10.638 1.00 16.84  1 . N ? 
ATOM   1174 CA  CA  . SER SER SER A A 147 147 . 13.426  11.314 -9.701  1.00 17.81  1 . C ? 
ATOM   1175 CB  CB  . SER SER SER A A 147 147 . 14.144  12.590 -10.148 1.00 17.71  1 . C ? 
ATOM   1176 OG  OG  . SER SER SER A A 147 147 . 13.350  13.707 -10.006 1.00 19.69  1 . O ? 
ATOM   1177 C   C   . SER SER SER A A 147 147 . 12.860  11.462 -8.337  1.00 17.45  1 . C ? 
ATOM   1178 O   O   . SER SER SER A A 147 147 . 11.637  11.550 -8.147  1.00 15.72  1 . O ? 
ATOM   1179 N   N   . ARG ARG ARG A A 148 148 . 13.769  11.617 -7.344  1.00 16.62  1 . N ? 
ATOM   1180 CA  CA  . ARG ARG ARG A A 148 148 . 13.272  11.711 -5.936  1.00 17.53  1 . C ? 
ATOM   1181 CB  CB  . ARG ARG ARG A A 148 148 . 14.440  11.757 -4.961  1.00 16.73  1 . C ? 
ATOM   1182 CG  CG  . ARG ARG ARG A A 148 148 . 15.161  10.465 -4.769  1.00 17.90  1 . C ? 
ATOM   1183 CD  CD  . ARG ARG ARG A A 148 148 . 14.462  9.400  -4.048  1.00 17.71  1 . C ? 
ATOM   1184 NE  NE  . ARG ARG ARG A A 148 148 . 13.914  9.847  -2.779  1.00 16.06  1 . N ? 
ATOM   1185 CZ  CZ  . ARG ARG ARG A A 148 148 . 14.614  9.923  -1.653  1.00 16.24  1 . C ? 
ATOM   1186 NH1 NH1 . ARG ARG ARG A A 148 148 . 15.892  9.534  -1.591  1.00 17.68  1 . N ? 
ATOM   1187 NH2 NH2 . ARG ARG ARG A A 148 148 . 14.001  10.409 -0.545  1.00 15.60  1 . N ? 
ATOM   1188 C   C   . ARG ARG ARG A A 148 148 . 12.380  12.873 -5.711  1.00 16.72  1 . C ? 
ATOM   1189 O   O   . ARG ARG ARG A A 148 148 . 11.349  12.744 -5.033  1.00 18.20  1 . O ? 
ATOM   1190 N   N   . ASN ASN ASN A A 149 149 . 12.684  14.003 -6.325  1.00 17.33  1 . N ? 
ATOM   1191 CA  CA  . ASN ASN ASN A A 149 149 . 11.874  15.196 -6.169  1.00 17.96  1 . C ? 
ATOM   1192 CB  CB  . ASN ASN ASN A A 149 149 . 12.689  16.499 -6.184  1.00 21.78  1 . C ? 
ATOM   1193 CG  CG  . ASN ASN ASN A A 149 149 . 13.280  16.837 -7.514  1.00 27.72  1 . C ? 
ATOM   1194 OD1 OD1 . ASN ASN ASN A A 149 149 . 12.818  16.417 -8.542  1.00 23.07  1 . O ? 
ATOM   1195 ND2 ND2 . ASN ASN ASN A A 149 149 . 14.372  17.644 -7.495  1.00 29.34  1 . N ? 
ATOM   1196 C   C   . ASN ASN ASN A A 149 149 . 10.690  15.327 -7.199  1.00 17.57  1 . C ? 
ATOM   1197 O   O   . ASN ASN ASN A A 149 149 . 9.888   16.214 -7.089  1.00 20.39  1 . O ? 
ATOM   1198 N   N   . GLY GLY GLY A A 150 150 . 10.585  14.334 -8.103  1.00 16.03  1 . N ? 
ATOM   1199 CA  CA  . GLY GLY GLY A A 150 150 . 9.468   14.219 -9.062  1.00 15.78  1 . C ? 
ATOM   1200 C   C   . GLY GLY GLY A A 150 150 . 9.732   14.793 -10.427 1.00 16.19  1 . C ? 
ATOM   1201 O   O   . GLY GLY GLY A A 150 150 . 8.991   14.480 -11.357 1.00 16.14  1 . O ? 
ATOM   1202 N   N   . LYS LYS LYS A A 151 151 . 10.802  15.583 -10.590 1.00 16.22  1 . N ? 
ATOM   1203 CA  CA  A LYS LYS LYS A A 151 151 . 11.127  16.178 -11.862 0.60 18.16  1 . C ? 
ATOM   1204 CA  CA  B LYS LYS LYS A A 151 151 . 11.152  16.177 -11.859 0.40 17.90  1 . C ? 
ATOM   1205 CB  CB  A LYS LYS LYS A A 151 151 . 12.191  17.285 -11.739 0.60 20.62  1 . C ? 
ATOM   1206 CB  CB  B LYS LYS LYS A A 151 151 . 12.272  17.220 -11.704 0.40 19.69  1 . C ? 
ATOM   1207 CG  CG  A LYS LYS LYS A A 151 151 . 12.392  18.043 -13.044 0.60 24.97  1 . C ? 
ATOM   1208 CG  CG  B LYS LYS LYS A A 151 151 . 11.867  18.470 -10.937 0.40 23.18  1 . C ? 
ATOM   1209 CD  CD  A LYS LYS LYS A A 151 151 . 13.463  19.086 -12.930 0.60 30.11  1 . C ? 
ATOM   1210 CD  CD  B LYS LYS LYS A A 151 151 . 13.001  19.490 -10.998 0.40 25.30  1 . C ? 
ATOM   1211 CE  CE  A LYS LYS LYS A A 151 151 . 13.729  19.713 -14.310 0.60 33.72  1 . C ? 
ATOM   1212 CE  CE  B LYS LYS LYS A A 151 151 . 12.939  20.604 -9.978  0.40 29.52  1 . C ? 
ATOM   1213 NZ  NZ  A LYS LYS LYS A A 151 151 . 14.391  18.751 -15.239 0.60 36.78  1 . N ? 
ATOM   1214 NZ  NZ  B LYS LYS LYS A A 151 151 . 13.824  21.665 -10.516 0.40 29.75  1 . N ? 
ATOM   1215 C   C   . LYS LYS LYS A A 151 151 . 11.573  15.062 -12.798 1.00 16.14  1 . C ? 
ATOM   1216 O   O   . LYS LYS LYS A A 151 151 . 12.320  14.134 -12.461 1.00 18.61  1 . O ? 
ATOM   1217 N   N   . THR THR THR A A 152 152 . 11.012  15.091 -14.024 1.00 18.99  1 . N ? 
ATOM   1218 CA  CA  . THR THR THR A A 152 152 . 11.358  14.085 -14.989 1.00 18.37  1 . C ? 
ATOM   1219 CB  CB  . THR THR THR A A 152 152 . 10.168  13.755 -15.932 1.00 19.89  1 . C ? 
ATOM   1220 OG1 OG1 . THR THR THR A A 152 152 . 9.793   14.959 -16.646 1.00 19.96  1 . O ? 
ATOM   1221 CG2 CG2 . THR THR THR A A 152 152 . 8.950   13.313 -15.087 1.00 20.00  1 . C ? 
ATOM   1222 C   C   . THR THR THR A A 152 152 . 12.594  14.475 -15.839 1.00 18.67  1 . C ? 
ATOM   1223 O   O   . THR THR THR A A 152 152 . 12.775  15.657 -16.131 1.00 22.16  1 . O ? 
ATOM   1224 N   N   . SER SER SER A A 153 153 . 13.330  13.462 -16.203 1.00 19.76  1 . N ? 
ATOM   1225 CA  CA  . SER SER SER A A 153 153 . 14.567  13.653 -16.990 1.00 22.22  1 . C ? 
ATOM   1226 CB  CB  . SER SER SER A A 153 153 . 15.530  12.560 -16.696 1.00 23.04  1 . C ? 
ATOM   1227 OG  OG  . SER SER SER A A 153 153 . 15.137  11.253 -16.976 1.00 25.49  1 . O ? 
ATOM   1228 C   C   . SER SER SER A A 153 153 . 14.302  13.745 -18.485 1.00 23.16  1 . C ? 
ATOM   1229 O   O   . SER SER SER A A 153 153 . 15.201  14.157 -19.227 1.00 24.08  1 . O ? 
ATOM   1230 N   N   . LYS LYS LYS A A 154 154 . 13.141  13.315 -18.934 1.00 20.20  1 . N ? 
ATOM   1231 CA  CA  . LYS LYS LYS A A 154 154 . 12.663  13.493 -20.326 1.00 21.65  1 . C ? 
ATOM   1232 CB  CB  . LYS LYS LYS A A 154 154 . 12.846  12.223 -21.162 1.00 22.45  1 . C ? 
ATOM   1233 CG  CG  . LYS LYS LYS A A 154 154 . 14.322  11.957 -21.451 1.00 26.55  1 . C ? 
ATOM   1234 CD  CD  . LYS LYS LYS A A 154 154 . 14.610  10.910 -22.479 1.00 30.80  1 . C ? 
ATOM   1235 CE  CE  . LYS LYS LYS A A 154 154 . 16.136  10.879 -22.719 1.00 38.79  1 . C ? 
ATOM   1236 NZ  NZ  . LYS LYS LYS A A 154 154 . 16.333  9.730  -23.632 1.00 48.42  1 . N ? 
ATOM   1237 C   C   . LYS LYS LYS A A 154 154 . 11.200  13.826 -20.206 1.00 24.19  1 . C ? 
ATOM   1238 O   O   . LYS LYS LYS A A 154 154 . 10.570  13.491 -19.154 1.00 21.40  1 . O ? 
ATOM   1239 N   N   . LYS LYS LYS A A 155 155 . 10.633  14.420 -21.222 1.00 21.23  1 . N ? 
ATOM   1240 CA  CA  . LYS LYS LYS A A 155 155 . 9.264   14.863 -21.203 1.00 20.97  1 . C ? 
ATOM   1241 CB  CB  . LYS LYS LYS A A 155 155 . 9.008   15.956 -22.243 1.00 23.62  1 . C ? 
ATOM   1242 CG  CG  . LYS LYS LYS A A 155 155 . 7.625   16.502 -22.268 1.00 28.65  1 . C ? 
ATOM   1243 CD  CD  . LYS LYS LYS A A 155 155 . 7.460   17.421 -21.108 0.70 30.73  1 . C ? 
ATOM   1244 CE  CE  . LYS LYS LYS A A 155 155 . 6.149   18.122 -21.212 0.50 32.26  1 . C ? 
ATOM   1245 NZ  NZ  . LYS LYS LYS A A 155 155 . 6.068   19.003 -20.033 0.50 34.09  1 . N ? 
ATOM   1246 C   C   . LYS LYS LYS A A 155 155 . 8.365   13.696 -21.483 1.00 20.46  1 . C ? 
ATOM   1247 O   O   . LYS LYS LYS A A 155 155 . 8.485   13.001 -22.501 1.00 19.12  1 . O ? 
ATOM   1248 N   N   . ILE ILE ILE A A 156 156 . 7.425   13.390 -20.557 1.00 17.72  1 . N ? 
ATOM   1249 CA  CA  . ILE ILE ILE A A 156 156 . 6.554   12.232 -20.678 1.00 18.61  1 . C ? 
ATOM   1250 CB  CB  . ILE ILE ILE A A 156 156 . 6.559   11.445 -19.330 1.00 17.80  1 . C ? 
ATOM   1251 CG1 CG1 . ILE ILE ILE A A 156 156 . 8.014   11.138 -18.851 1.00 18.92  1 . C ? 
ATOM   1252 CD1 CD1 . ILE ILE ILE A A 156 156 . 8.798   10.272 -19.816 1.00 20.80  1 . C ? 
ATOM   1253 CG2 CG2 . ILE ILE ILE A A 156 156 . 5.745   10.156 -19.384 1.00 18.53  1 . C ? 
ATOM   1254 C   C   . ILE ILE ILE A A 156 156 . 5.176   12.719 -21.011 1.00 19.65  1 . C ? 
ATOM   1255 O   O   . ILE ILE ILE A A 156 156 . 4.563   13.455 -20.203 1.00 20.45  1 . O ? 
ATOM   1256 N   N   . THR THR THR A A 157 157 . 4.675   12.400 -22.193 1.00 16.85  1 . N ? 
ATOM   1257 CA  CA  . THR THR THR A A 157 157 . 3.434   12.938 -22.677 1.00 17.19  1 . C ? 
ATOM   1258 CB  CB  . THR THR THR A A 157 157 . 3.611   13.827 -23.924 1.00 19.43  1 . C ? 
ATOM   1259 OG1 OG1 . THR THR THR A A 157 157 . 4.251   13.038 -24.946 1.00 22.86  1 . O ? 
ATOM   1260 CG2 CG2 . THR THR THR A A 157 157 . 4.412   14.995 -23.545 1.00 21.78  1 . C ? 
ATOM   1261 C   C   . THR THR THR A A 157 157 . 2.427   11.871 -22.987 1.00 15.80  1 . C ? 
ATOM   1262 O   O   . THR THR THR A A 157 157 . 2.772   10.723 -23.354 1.00 16.98  1 . O ? 
ATOM   1263 N   N   . ILE ILE ILE A A 158 158 . 1.161   12.253 -22.904 1.00 16.14  1 . N ? 
ATOM   1264 CA  CA  . ILE ILE ILE A A 158 158 . 0.021   11.444 -23.450 1.00 16.49  1 . C ? 
ATOM   1265 CB  CB  . ILE ILE ILE A A 158 158 . -1.224  11.678 -22.622 1.00 16.46  1 . C ? 
ATOM   1266 CG1 CG1 . ILE ILE ILE A A 158 158 . -0.971  11.286 -21.166 1.00 17.71  1 . C ? 
ATOM   1267 CD1 CD1 . ILE ILE ILE A A 158 158 . -2.094  11.703 -20.226 1.00 19.00  1 . C ? 
ATOM   1268 CG2 CG2 . ILE ILE ILE A A 158 158 . -2.344  10.875 -23.234 1.00 17.28  1 . C ? 
ATOM   1269 C   C   . ILE ILE ILE A A 158 158 . -0.171  11.861 -24.900 1.00 17.40  1 . C ? 
ATOM   1270 O   O   . ILE ILE ILE A A 158 158 . -0.793  12.897 -25.194 1.00 18.59  1 . O ? 
ATOM   1271 N   N   . ALA ALA ALA A A 159 159 . 0.510   11.113 -25.801 1.00 17.17  1 . N ? 
ATOM   1272 CA  CA  . ALA ALA ALA A A 159 159 . 0.473   11.512 -27.227 1.00 19.35  1 . C ? 
ATOM   1273 CB  CB  . ALA ALA ALA A A 159 159 . 1.485   10.672 -27.988 1.00 20.09  1 . C ? 
ATOM   1274 C   C   . ALA ALA ALA A A 159 159 . -0.909  11.300 -27.805 1.00 19.67  1 . C ? 
ATOM   1275 O   O   . ALA ALA ALA A A 159 159 . -1.361  12.045 -28.671 1.00 21.46  1 . O ? 
ATOM   1276 N   N   . ASP ASP ASP A A 160 160 . -1.605  10.312 -27.293 1.00 17.69  1 . N ? 
ATOM   1277 CA  CA  . ASP ASP ASP A A 160 160 . -2.960  10.034 -27.706 1.00 18.16  1 . C ? 
ATOM   1278 CB  CB  . ASP ASP ASP A A 160 160 . -3.014  9.186  -28.975 1.00 20.26  1 . C ? 
ATOM   1279 CG  CG  . ASP ASP ASP A A 160 160 . -4.361  9.283  -29.693 1.00 22.91  1 . C ? 
ATOM   1280 OD1 OD1 . ASP ASP ASP A A 160 160 . -5.155  10.193 -29.413 1.00 21.17  1 . O ? 
ATOM   1281 OD2 OD2 . ASP ASP ASP A A 160 160 . -4.611  8.415  -30.536 1.00 29.14  1 . O ? 
ATOM   1282 C   C   . ASP ASP ASP A A 160 160 . -3.688  9.321  -26.582 1.00 17.89  1 . C ? 
ATOM   1283 O   O   . ASP ASP ASP A A 160 160 . -3.082  8.691  -25.737 1.00 16.89  1 . O ? 
ATOM   1284 N   N   . CYS CYS CYS A A 161 161 . -5.002  9.441  -26.598 1.00 16.31  1 . N ? 
ATOM   1285 CA  CA  . CYS CYS CYS A A 161 161 . -5.797  8.797  -25.594 1.00 16.29  1 . C ? 
ATOM   1286 CB  CB  . CYS CYS CYS A A 161 161 . -5.695  9.543  -24.198 1.00 15.92  1 . C ? 
ATOM   1287 SG  SG  . CYS CYS CYS A A 161 161 . -6.053  11.261 -24.214 1.00 17.69  1 . S ? 
ATOM   1288 C   C   . CYS CYS CYS A A 161 161 . -7.229  8.652  -26.074 1.00 15.40  1 . C ? 
ATOM   1289 O   O   . CYS CYS CYS A A 161 161 . -7.672  9.432  -26.958 1.00 19.26  1 . O ? 
ATOM   1290 N   N   . GLY GLY GLY A A 162 162 . -7.958  7.771  -25.436 1.00 16.20  1 . N ? 
ATOM   1291 CA  CA  . GLY GLY GLY A A 162 162 . -9.366  7.550  -25.827 1.00 17.32  1 . C ? 
ATOM   1292 C   C   . GLY GLY GLY A A 162 162 . -9.940  6.342  -25.143 1.00 18.38  1 . C ? 
ATOM   1293 O   O   . GLY GLY GLY A A 162 162 . -9.392  5.787  -24.181 1.00 18.47  1 . O ? 
ATOM   1294 N   N   . GLN GLN GLN A A 163 163 . -11.115 5.926  -25.605 1.00 20.04  1 . N ? 
ATOM   1295 CA  CA  . GLN GLN GLN A A 163 163 . -11.828 4.844  -25.001 1.00 21.70  1 . C ? 
ATOM   1296 CB  CB  . GLN GLN GLN A A 163 163 . -13.292 5.270  -24.777 1.00 21.85  1 . C ? 
ATOM   1297 CG  CG  . GLN GLN GLN A A 163 163 . -14.098 4.249  -24.054 1.00 21.72  1 . C ? 
ATOM   1298 CD  CD  . GLN GLN GLN A A 163 163 . -15.418 4.782  -23.528 1.00 20.54  1 . C ? 
ATOM   1299 OE1 OE1 . GLN GLN GLN A A 163 163 . -15.794 5.947  -23.790 1.00 20.88  1 . O ? 
ATOM   1300 NE2 NE2 . GLN GLN GLN A A 163 163 . -16.144 3.884  -22.873 1.00 22.09  1 . N ? 
ATOM   1301 C   C   . GLN GLN GLN A A 163 163 . -11.770 3.574  -25.841 1.00 21.65  1 . C ? 
ATOM   1302 O   O   . GLN GLN GLN A A 163 163 . -11.928 3.661  -27.067 1.00 24.66  1 . O ? 
ATOM   1303 N   N   . LEU LEU LEU A A 164 164 . -11.439 2.454  -25.213 1.00 21.94  1 . N ? 
ATOM   1304 CA  CA  . LEU LEU LEU A A 164 164 . -11.420 1.141  -25.932 1.00 25.50  1 . C ? 
ATOM   1305 CB  CB  . LEU LEU LEU A A 164 164 . -10.416 0.187  -25.297 1.00 26.93  1 . C ? 
ATOM   1306 CG  CG  . LEU LEU LEU A A 164 164 . -8.968  0.670  -25.414 1.00 29.55  1 . C ? 
ATOM   1307 CD1 CD1 . LEU LEU LEU A A 164 164 . -8.038  -0.222 -24.582 1.00 32.03  1 . C ? 
ATOM   1308 CD2 CD2 . LEU LEU LEU A A 164 164 . -8.549  0.764  -26.876 1.00 32.47  1 . C ? 
ATOM   1309 C   C   . LEU LEU LEU A A 164 164 . -12.795 0.521  -25.870 1.00 31.42  1 . C ? 
ATOM   1310 O   O   . LEU LEU LEU A A 164 164 . -13.497 0.598  -24.871 1.00 29.74  1 . O ? 
ATOM   1311 N   N   . GLU GLU GLU A A 165 165 . -13.158 -0.149 -26.961 1.00 36.85  1 . N ? 
ATOM   1312 CA  CA  . GLU GLU GLU A A 165 165 . -14.417 -0.909 -27.085 1.00 58.99  1 . C ? 
ATOM   1313 CB  CB  . GLU GLU GLU A A 165 165 . -14.437 -1.493 -28.509 1.00 64.11  1 . C ? 
ATOM   1314 CG  CG  . GLU GLU GLU A A 165 165 . -15.559 -2.413 -28.935 1.00 80.57  1 . C ? 
ATOM   1315 CD  CD  . GLU GLU GLU A A 165 165 . -15.132 -3.267 -30.137 1.00 98.06  1 . C ? 
ATOM   1316 OE1 OE1 . GLU GLU GLU A A 165 165 . -14.150 -2.898 -30.834 1.00 106.54 1 . O ? 
ATOM   1317 OE2 OE2 . GLU GLU GLU A A 165 165 . -15.756 -4.324 -30.382 1.00 104.41 1 . O ? 
ATOM   1318 C   C   . GLU GLU GLU A A 165 165 . -14.460 -1.983 -25.972 1.00 67.04  1 . C ? 
ATOM   1319 O   O   . GLU GLU GLU A A 165 165 . -14.879 -1.722 -24.829 1.00 74.24  1 . O ? 
ATOM   1320 OXT OXT . GLU GLU GLU A A 165 165 . -14.019 -3.118 -26.144 1.00 77.46  1 . O ? 
HETATM 1321 O   O   . HOH HOH HOH C . 1   1   . -6.733  19.249 -11.553 1.00 16.40  1 . O ? 
HETATM 1322 O   O   . HOH HOH HOH C . 2   2   . 0.201   17.164 -15.754 1.00 18.47  1 . O ? 
HETATM 1323 O   O   . HOH HOH HOH C . 3   3   . -11.383 5.767  -2.812  1.00 14.76  1 . O ? 
HETATM 1324 O   O   . HOH HOH HOH C . 4   4   . -7.669  16.301 -9.412  1.00 14.78  1 . O ? 
HETATM 1325 O   O   . HOH HOH HOH C . 5   5   . -11.898 11.725 -12.403 1.00 18.03  1 . O ? 
HETATM 1326 O   O   . HOH HOH HOH C . 6   6   . 7.331   14.803 -18.055 1.00 19.18  1 . O ? 
HETATM 1327 O   O   . HOH HOH HOH C . 7   7   . -14.398 12.139 -6.395  1.00 15.16  1 . O ? 
HETATM 1328 O   O   . HOH HOH HOH C . 8   8   . 2.941   5.629  -27.790 1.00 21.40  1 . O ? 
HETATM 1329 O   O   . HOH HOH HOH C . 9   9   . -13.701 15.906 -22.611 1.00 20.46  1 . O ? 
HETATM 1330 O   O   . HOH HOH HOH C . 10  10  . -13.586 4.735  -4.262  1.00 16.33  1 . O ? 
HETATM 1331 O   O   . HOH HOH HOH C . 11  11  . -9.736  12.837 -4.138  1.00 15.61  1 . O ? 
HETATM 1332 O   O   . HOH HOH HOH C . 12  12  . 2.213   27.745 -11.935 1.00 28.11  1 . O ? 
HETATM 1333 O   O   . HOH HOH HOH C . 13  13  . -12.206 7.541  -27.777 1.00 25.07  1 . O ? 
HETATM 1334 O   O   . HOH HOH HOH C . 14  14  . -10.472 16.377 -3.012  1.00 14.00  1 . O ? 
HETATM 1335 O   O   . HOH HOH HOH C . 15  15  . -8.287  14.055 -24.564 1.00 18.78  1 . O ? 
HETATM 1336 O   O   . HOH HOH HOH C . 16  16  . 4.441   24.636 -16.766 1.00 21.61  1 . O ? 
HETATM 1337 O   O   . HOH HOH HOH C . 17  17  . 6.998   13.378 -24.926 1.00 20.52  1 . O ? 
HETATM 1338 O   O   . HOH HOH HOH C . 18  18  . -1.135  14.280 -18.125 1.00 18.67  1 . O ? 
HETATM 1339 O   O   . HOH HOH HOH C . 19  19  . -10.041 -1.571 -2.118  1.00 23.37  1 . O ? 
HETATM 1340 O   O   . HOH HOH HOH C . 20  20  . -1.544  2.074  -3.971  1.00 18.92  1 . O ? 
HETATM 1341 O   O   . HOH HOH HOH C . 21  21  . -18.270 6.378  -17.260 1.00 22.87  1 . O ? 
HETATM 1342 O   O   . HOH HOH HOH C . 22  22  . -17.188 14.469 -0.239  1.00 16.20  1 . O ? 
HETATM 1343 O   O   . HOH HOH HOH C . 23  23  . -0.631  14.577 -29.034 1.00 32.61  1 . O ? 
HETATM 1344 O   O   . HOH HOH HOH C . 24  24  . 16.683  10.277 -18.708 1.00 40.01  1 . O ? 
HETATM 1345 O   O   . HOH HOH HOH C . 25  25  . -13.547 14.385 1.839   1.00 16.71  1 . O ? 
HETATM 1346 O   O   . HOH HOH HOH C . 26  26  . 8.774   17.101 -14.508 1.00 25.10  1 . O ? 
HETATM 1347 O   O   . HOH HOH HOH C . 27  27  . 2.536   7.530  -29.843 1.00 30.76  1 . O ? 
HETATM 1348 O   O   . HOH HOH HOH C . 28  28  . -9.941  14.620 0.269   1.00 14.77  1 . O ? 
HETATM 1349 O   O   . HOH HOH HOH C . 29  29  . -14.870 1.142  -22.792 1.00 22.75  1 . O ? 
HETATM 1350 O   O   . HOH HOH HOH C . 30  30  . -20.433 12.615 -5.886  1.00 23.92  1 . O ? 
HETATM 1351 O   O   . HOH HOH HOH C . 31  31  . -10.919 17.702 -26.826 1.00 32.25  1 . O ? 
HETATM 1352 O   O   . HOH HOH HOH C . 32  32  . -8.720  16.592 -25.543 1.00 28.09  1 . O ? 
HETATM 1353 O   O   . HOH HOH HOH C . 33  33  . 12.456  3.547  -19.176 1.00 25.78  1 . O ? 
HETATM 1354 O   O   . HOH HOH HOH C . 34  34  . -19.485 6.435  -14.859 1.00 24.66  1 . O ? 
HETATM 1355 O   O   . HOH HOH HOH C . 35  35  . -20.898 7.142  -3.820  1.00 22.78  1 . O ? 
HETATM 1356 O   O   . HOH HOH HOH C . 36  36  . 7.266   15.920 -25.828 1.00 35.47  1 . O ? 
HETATM 1357 O   O   . HOH HOH HOH C . 37  37  . 4.284   -1.586 -2.353  1.00 34.01  1 . O ? 
HETATM 1358 O   O   . HOH HOH HOH C . 38  38  . 6.360   25.600 -13.416 1.00 31.88  1 . O ? 
HETATM 1359 O   O   . HOH HOH HOH C . 39  39  . 3.750   13.637 -27.448 1.00 31.42  1 . O ? 
HETATM 1360 O   O   . HOH HOH HOH C . 40  40  . 4.131   12.312 -29.734 1.00 36.94  1 . O ? 
HETATM 1361 O   O   . HOH HOH HOH C . 41  41  . -21.464 11.911 -13.918 1.00 26.75  1 . O ? 
HETATM 1362 O   O   . HOH HOH HOH C . 42  42  . -20.823 11.519 -3.371  1.00 22.18  1 . O ? 
HETATM 1363 O   O   . HOH HOH HOH C . 43  43  . -11.823 12.639 3.247   1.00 19.32  1 . O ? 
HETATM 1364 O   O   . HOH HOH HOH C . 44  44  . 10.318  1.368  -12.802 1.00 24.26  1 . O ? 
HETATM 1365 O   O   . HOH HOH HOH C . 45  45  . -20.550 13.113 -19.338 1.00 28.21  1 . O ? 
HETATM 1366 O   O   . HOH HOH HOH C . 46  46  . -15.119 20.802 1.574   1.00 18.04  1 . O ? 
HETATM 1367 O   O   . HOH HOH HOH C . 47  47  . -21.727 7.981  -6.426  1.00 22.21  1 . O ? 
HETATM 1368 O   O   . HOH HOH HOH C . 48  48  . -0.285  -4.623 -16.952 1.00 32.58  1 . O ? 
HETATM 1369 O   O   . HOH HOH HOH C . 49  49  . -3.096  -2.886 -12.033 1.00 32.02  1 . O ? 
HETATM 1370 O   O   . HOH HOH HOH C . 50  50  . -8.409  12.386 -26.752 1.00 24.48  1 . O ? 
HETATM 1371 O   O   . HOH HOH HOH C . 51  51  . 16.466  10.952 -8.029  1.00 27.90  1 . O ? 
HETATM 1372 O   O   . HOH HOH HOH C . 52  52  . -0.116  12.441 2.217   1.00 29.70  1 . O ? 
HETATM 1373 O   O   . HOH HOH HOH C . 53  53  . -20.817 3.110  -5.132  1.00 25.74  1 . O ? 
HETATM 1374 O   O   . HOH HOH HOH C . 54  54  . 15.071  14.543 -13.187 1.00 28.91  1 . O ? 
HETATM 1375 O   O   . HOH HOH HOH C . 55  55  . -18.811 4.313  -21.513 1.00 30.04  1 . O ? 
HETATM 1376 O   O   . HOH HOH HOH C . 56  56  . 17.759  8.299  -3.452  1.00 28.80  1 . O ? 
HETATM 1377 O   O   . HOH HOH HOH C . 57  57  . 13.072  9.431  -26.343 1.00 35.97  1 . O ? 
HETATM 1378 O   O   . HOH HOH HOH C . 58  58  . 3.187   17.575 -22.591 1.00 37.95  1 . O ? 
HETATM 1379 O   O   . HOH HOH HOH C . 59  59  . -3.597  -3.942 -5.643  1.00 35.64  1 . O ? 
HETATM 1380 O   O   . HOH HOH HOH C . 60  60  . -19.426 4.574  -18.977 1.00 31.71  1 . O ? 
HETATM 1381 O   O   . HOH HOH HOH C . 61  61  . -11.043 22.226 0.364   1.00 25.63  1 . O ? 
HETATM 1382 O   O   . HOH HOH HOH C . 62  62  . 6.920   23.385 -15.608 1.00 34.48  1 . O ? 
HETATM 1383 O   O   . HOH HOH HOH C . 63  63  . -22.172 10.001 -12.501 1.00 38.52  1 . O ? 
HETATM 1384 O   O   . HOH HOH HOH C . 64  64  . -1.349  -4.004 -7.286  1.00 33.73  1 . O ? 
HETATM 1385 O   O   . HOH HOH HOH C . 65  65  . 7.000   17.500 -17.676 1.00 53.36  1 . O ? 
HETATM 1386 O   O   . HOH HOH HOH C . 66  66  . 16.813  12.510 -12.913 1.00 30.59  1 . O ? 
HETATM 1387 O   O   . HOH HOH HOH C . 67  67  . 12.287  3.561  -21.915 1.00 32.86  1 . O ? 
HETATM 1388 O   O   . HOH HOH HOH C . 68  68  . -21.005 8.021  -20.051 1.00 37.24  1 . O ? 
HETATM 1389 O   O   . HOH HOH HOH C . 69  69  . -19.997 -0.466 -14.691 1.00 33.34  1 . O ? 
HETATM 1390 O   O   . HOH HOH HOH C . 70  70  . 15.077  4.699  -18.637 1.00 39.36  1 . O ? 
HETATM 1391 O   O   . HOH HOH HOH C . 71  71  . 11.867  3.072  -11.178 1.00 29.63  1 . O ? 
HETATM 1392 O   O   . HOH HOH HOH C . 72  72  . -8.763  -2.837 0.181   1.00 36.15  1 . O ? 
HETATM 1393 O   O   . HOH HOH HOH C . 73  73  . 4.458   9.625  -30.270 1.00 38.12  1 . O ? 
HETATM 1394 O   O   . HOH HOH HOH C . 74  74  . 11.332  10.929 -2.901  1.00 17.39  1 . O ? 
HETATM 1395 O   O   . HOH HOH HOH C . 75  75  . -18.560 20.594 -9.393  1.00 27.91  1 . O ? 
HETATM 1396 O   O   . HOH HOH HOH C . 76  76  . 14.162  4.543  -11.279 1.00 26.98  1 . O ? 
HETATM 1397 O   O   . HOH HOH HOH C . 77  77  . -21.958 4.649  -3.146  1.00 27.64  1 . O ? 
HETATM 1398 O   O   . HOH HOH HOH C . 78  78  . -16.354 25.969 -12.105 1.00 36.16  1 . O ? 
HETATM 1399 O   O   . HOH HOH HOH C . 79  79  . -16.534 6.930  -26.296 1.00 34.07  1 . O ? 
HETATM 1400 O   O   . HOH HOH HOH C . 80  80  . -14.932 24.343 -19.146 1.00 47.24  1 . O ? 
HETATM 1401 O   O   . HOH HOH HOH C . 81  81  . 4.790   -5.122 -15.364 1.00 58.48  1 . O ? 
HETATM 1402 O   O   . HOH HOH HOH C . 82  82  . 12.606  7.268  -5.590  1.00 29.07  1 . O ? 
HETATM 1403 O   O   . HOH HOH HOH C . 83  83  . -17.434 -4.244 -15.314 1.00 37.11  1 . O ? 
HETATM 1404 O   O   . HOH HOH HOH C . 84  84  . -11.429 10.376 -28.665 1.00 36.64  1 . O ? 
HETATM 1405 O   O   . HOH HOH HOH C . 85  85  . -14.808 -4.958 -15.335 1.00 35.50  1 . O ? 
HETATM 1406 O   O   . HOH HOH HOH C . 86  86  . -3.779  -2.282 -9.492  1.00 33.04  1 . O ? 
HETATM 1407 O   O   . HOH HOH HOH C . 87  87  . -13.886 25.123 -15.279 1.00 34.80  1 . O ? 
HETATM 1408 O   O   . HOH HOH HOH C . 88  88  . 14.983  4.995  -8.626  1.00 30.78  1 . O ? 
HETATM 1409 O   O   . HOH HOH HOH C . 89  89  . 0.188   28.698 -10.184 1.00 37.53  1 . O ? 
HETATM 1410 O   O   . HOH HOH HOH C . 90  90  . -8.565  21.840 -7.398  1.00 50.88  1 . O ? 
HETATM 1411 O   O   . HOH HOH HOH C . 91  91  . -9.010  21.894 -10.161 1.00 45.29  1 . O ? 
HETATM 1412 O   O   . HOH HOH HOH C . 92  92  . 5.595   20.580 -18.064 1.00 48.39  1 . O ? 
HETATM 1413 O   O   . HOH HOH HOH C . 93  93  . -18.881 -3.920 -13.108 1.00 46.10  1 . O ? 
HETATM 1414 O   O   . HOH HOH HOH C . 94  94  . -21.575 20.292 -12.175 1.00 46.62  1 . O ? 
HETATM 1415 O   O   . HOH HOH HOH C . 95  95  . -8.933  15.570 -28.708 1.00 45.17  1 . O ? 
HETATM 1416 O   O   . HOH HOH HOH C . 96  96  . -14.436 -2.132 -21.128 1.00 48.84  1 . O ? 
HETATM 1417 O   O   . HOH HOH HOH C . 97  97  . -1.298  6.648  7.744   1.00 38.89  1 . O ? 
HETATM 1418 O   O   . HOH HOH HOH C . 98  98  . -2.272  20.150 -22.387 1.00 27.10  1 . O ? 
HETATM 1419 O   O   . HOH HOH HOH C . 99  99  . 0.087   -5.624 -20.355 1.00 25.19  1 . O ? 
HETATM 1420 O   O   . HOH HOH HOH C . 100 100 . -20.320 13.814 -23.664 1.00 32.43  1 . O ? 
HETATM 1421 O   O   . HOH HOH HOH C . 101 101 . -7.897  23.348 -5.466  1.00 51.71  1 . O ? 
HETATM 1422 O   O   . HOH HOH HOH C . 102 102 . 7.837   -0.070 -10.249 1.00 34.28  1 . O ? 
HETATM 1423 O   O   . HOH HOH HOH C . 103 103 . 14.646  7.618  -7.456  1.00 28.52  1 . O ? 
HETATM 1424 O   O   . HOH HOH HOH C . 104 104 . -20.223 18.643 -8.601  1.00 34.87  1 . O ? 
HETATM 1425 O   O   . HOH HOH HOH C . 105 105 . 4.520   -2.729 -10.953 1.00 32.27  1 . O ? 
HETATM 1426 O   O   . HOH HOH HOH C . 106 106 . -20.087 9.676  -24.701 1.00 39.83  1 . O ? 
HETATM 1427 O   O   . HOH HOH HOH C . 107 107 . 15.387  10.344 -14.342 1.00 31.66  1 . O ? 
HETATM 1428 O   O   . HOH HOH HOH C . 108 108 . 12.757  3.043  -6.554  1.00 44.21  1 . O ? 
HETATM 1429 O   O   . HOH HOH HOH C . 109 109 . -11.239 -0.249 -29.323 1.00 42.41  1 . O ? 
HETATM 1430 O   O   . HOH HOH HOH C . 110 110 . 2.573   -4.603 -10.682 1.00 40.14  1 . O ? 
HETATM 1431 O   O   . HOH HOH HOH C . 111 111 . -18.358 19.217 -19.476 1.00 39.48  1 . O ? 
HETATM 1432 O   O   . HOH HOH HOH C . 112 112 . 0.509   -4.299 -2.634  1.00 37.67  1 . O ? 
HETATM 1433 O   O   . HOH HOH HOH C . 113 113 . 11.575  2.058  -8.738  1.00 35.97  1 . O ? 
HETATM 1434 O   O   . HOH HOH HOH C . 114 114 . -4.566  -1.540 -24.380 1.00 30.96  1 . O ? 
HETATM 1435 O   O   . HOH HOH HOH C . 115 115 . -20.621 17.510 -17.191 1.00 36.53  1 . O ? 
HETATM 1436 O   O   . HOH HOH HOH C . 116 116 . -7.203  1.691  4.647   1.00 40.99  1 . O ? 
HETATM 1437 O   O   . HOH HOH HOH C . 117 117 . -3.773  3.088  5.806   1.00 59.05  1 . O ? 
HETATM 1438 O   O   . HOH HOH HOH C . 118 118 . -2.674  32.121 -11.886 1.00 39.58  1 . O ? 
HETATM 1439 O   O   . HOH HOH HOH C . 119 119 . -2.185  16.828 -28.992 1.00 39.50  1 . O ? 
HETATM 1440 O   O   . HOH HOH HOH C . 120 120 . -6.880  -3.156 -22.426 1.00 51.23  1 . O ? 
HETATM 1441 O   O   . HOH HOH HOH C . 121 121 . 5.560   -0.906 -9.483  1.00 39.65  1 . O ? 
HETATM 1442 O   O   . HOH HOH HOH C . 122 122 . 14.861  7.113  -12.053 1.00 34.97  1 . O ? 
HETATM 1443 O   O   . HOH HOH HOH C . 123 123 . 2.165   17.462 -26.457 1.00 35.76  1 . O ? 
HETATM 1444 O   O   . HOH HOH HOH C . 124 124 . -7.088  11.389 -30.841 1.00 35.92  1 . O ? 
HETATM 1445 O   O   . HOH HOH HOH C . 125 125 . -2.810  27.913 -10.519 1.00 40.54  1 . O ? 
HETATM 1446 O   O   . HOH HOH HOH C . 126 126 . -22.413 2.982  -10.816 1.00 35.35  1 . O ? 
HETATM 1447 O   O   . HOH HOH HOH C . 127 127 . 4.646   1.662  -0.080  1.00 35.01  1 . O ? 
HETATM 1448 O   O   . HOH HOH HOH C . 128 128 . -19.150 -1.146 -3.069  1.00 51.95  1 . O ? 
HETATM 1449 O   O   . HOH HOH HOH C . 129 129 . 1.678   15.286 -27.815 1.00 40.74  1 . O ? 
HETATM 1450 O   O   . HOH HOH HOH C . 130 130 . 18.374  14.753 -16.544 1.00 58.12  1 . O ? 
HETATM 1451 O   O   . HOH HOH HOH C . 131 131 . 0.058   8.203  -30.626 1.00 38.17  1 . O ? 
HETATM 1452 O   O   . HOH HOH HOH C . 132 132 . -13.765 22.644 -2.468  1.00 31.60  1 . O ? 
HETATM 1453 O   O   . HOH HOH HOH C . 133 133 . -22.893 3.726  -7.532  1.00 43.64  1 . O ? 
HETATM 1454 O   O   . HOH HOH HOH C . 134 134 . -7.637  23.961 -2.159  1.00 41.66  1 . O ? 
HETATM 1455 O   O   . HOH HOH HOH C . 135 135 . -21.842 5.540  -14.941 1.00 45.40  1 . O ? 
HETATM 1456 O   O   . HOH HOH HOH C . 136 136 . 14.023  7.487  -24.276 1.00 44.71  1 . O ? 
HETATM 1457 O   O   . HOH HOH HOH C . 137 137 . -11.554 25.880 -14.277 1.00 39.53  1 . O ? 
HETATM 1458 O   O   . HOH HOH HOH C . 138 138 . -20.157 6.637  -22.712 1.00 50.01  1 . O ? 
HETATM 1459 O   O   . HOH HOH HOH C . 139 139 . -12.352 6.378  4.586   1.00 37.38  1 . O ? 
HETATM 1460 O   O   . HOH HOH HOH C . 140 140 . 17.022  7.243  -5.725  1.00 31.02  1 . O ? 
HETATM 1461 O   O   . HOH HOH HOH C . 141 141 . -13.614 -4.443 -11.334 1.00 49.71  1 . O ? 
HETATM 1462 O   O   . HOH HOH HOH C . 142 142 . -16.440 10.082 -27.565 1.00 52.12  1 . O ? 
HETATM 1463 O   O   . HOH HOH HOH C . 143 143 . 9.860   4.400  -30.364 1.00 47.65  1 . O ? 
HETATM 1464 O   O   . HOH HOH HOH C . 144 144 . 8.907   9.251  -33.365 1.00 70.12  1 . O ? 
HETATM 1465 O   O   . HOH HOH HOH C . 145 145 . -13.606 -2.462 -7.711  1.00 47.13  1 . O ? 
HETATM 1466 O   O   . HOH HOH HOH C . 146 146 . -8.365  23.379 -22.126 1.00 25.51  1 . O ? 
HETATM 1467 O   O   . HOH HOH HOH C . 147 147 . -7.648  20.284 -23.497 1.00 22.66  1 . O ? 
HETATM 1468 O   O   . HOH HOH HOH C . 148 148 . 5.747   15.603 -28.084 1.00 45.73  1 . O ? 
HETATM 1469 O   O   . HOH HOH HOH C . 149 149 . 15.914  16.461 -14.795 1.00 46.27  1 . O ? 
HETATM 1470 O   O   . HOH HOH HOH C . 150 150 . 20.452  8.541  -15.373 1.00 63.68  1 . O ? 
HETATM 1471 O   O   . HOH HOH HOH C . 151 151 . -21.234 17.689 -19.809 1.00 42.40  1 . O ? 
HETATM 1472 O   O   . HOH HOH HOH C . 152 152 . 15.582  12.386 -25.678 1.00 48.50  1 . O ? 
HETATM 1473 O   O   . HOH HOH HOH C . 153 153 . -16.419 2.362  -26.339 1.00 46.96  1 . O ? 
HETATM 1474 O   O   . HOH HOH HOH C . 154 154 . 15.980  18.474 -9.946  1.00 43.01  1 . O ? 
HETATM 1475 O   O   . HOH HOH HOH C . 155 155 . 8.227   1.244  -7.919  1.00 48.28  1 . O ? 
HETATM 1476 O   O   . HOH HOH HOH C . 156 156 . 12.052  -4.316 -15.761 1.00 43.81  1 . O ? 
HETATM 1477 O   O   . HOH HOH HOH C . 157 157 . 13.019  17.180 -20.087 1.00 48.83  1 . O ? 
HETATM 1478 O   O   . HOH HOH HOH C . 158 158 . -11.358 -3.225 -7.274  1.00 41.73  1 . O ? 
HETATM 1479 O   O   . HOH HOH HOH C . 159 159 . 6.428   -3.225 -6.650  1.00 59.61  1 . O ? 
HETATM 1480 O   O   . HOH HOH HOH C . 160 160 . -2.978  12.406 -33.058 1.00 44.90  1 . O ? 
HETATM 1481 O   O   . HOH HOH HOH C . 161 161 . -0.897  -3.484 -12.495 1.00 47.27  1 . O ? 
HETATM 1482 O   O   . HOH HOH HOH C . 162 162 . -16.507 24.026 -9.306  1.00 30.14  1 . O ? 
HETATM 1483 O   O   . HOH HOH HOH C . 163 163 . -7.819  -6.690 -15.484 1.00 53.59  1 . O ? 
HETATM 1484 O   O   . HOH HOH HOH C . 164 164 . -14.302 -3.797 -17.860 1.00 40.55  1 . O ? 
HETATM 1485 O   O   . HOH HOH HOH C . 165 165 . -2.706  11.590 9.496   1.00 48.36  1 . O ? 
HETATM 1486 O   O   . HOH HOH HOH C . 166 166 . -5.808  11.710 6.809   1.00 33.70  1 . O ? 
HETATM 1487 O   O   . HOH HOH HOH C . 167 167 . -9.096  6.056  -0.666  1.00 15.94  1 . O ? 
HETATM 1488 O   O   . HOH HOH HOH C . 168 168 . -3.794  16.804 -0.888  1.00 18.26  1 . O ? 
HETATM 1489 O   O   . HOH HOH HOH C . 169 169 . -2.346  14.319 -0.156  1.00 22.66  1 . O ? 
HETATM 1490 O   O   . HOH HOH HOH C . 170 170 . 9.258   -1.896 -18.034 1.00 28.85  1 . O ? 
HETATM 1491 O   O   . HOH HOH HOH C . 171 171 . 5.998   20.502 -11.758 1.00 34.64  1 . O ? 
HETATM 1492 O   O   . HOH HOH HOH C . 172 172 . 0.574   18.301 -18.554 1.00 33.74  1 . O ? 
HETATM 1493 O   O   . HOH HOH HOH C . 173 173 . -4.528  0.366  1.269   1.00 24.20  1 . O ? 
HETATM 1494 O   O   . HOH HOH HOH C . 174 174 . -4.023  18.145 -22.947 1.00 35.53  1 . O ? 
HETATM 1495 O   O   . HOH HOH HOH C . 175 175 . -5.474  9.253  4.574   1.00 29.94  1 . O ? 
HETATM 1496 O   O   . HOH HOH HOH C . 176 176 . -3.310  13.462 5.585   1.00 46.37  1 . O ? 
HETATM 1497 O   O   . HOH HOH HOH C . 177 177 . 0.196   29.561 -13.792 0.50 32.78  1 . O ? 
HETATM 1498 O   O   . HOH HOH HOH C . 178 178 . -3.967  29.447 -15.277 0.50 21.67  1 . O ? 
HETATM 1499 O   O   . HOH HOH HOH C . 179 179 . -8.665  -0.803 -4.601  1.00 28.57  1 . O ? 
HETATM 1500 O   O   . HOH HOH HOH C . 180 180 . 8.923   -4.918 -18.216 1.00 29.73  1 . O ? 
HETATM 1501 O   O   . HOH HOH HOH C . 181 181 . -16.137 20.843 -4.829  1.00 28.82  1 . O ? 
HETATM 1502 O   O   . HOH HOH HOH C . 182 182 . -14.888 22.744 -16.246 1.00 31.67  1 . O ? 
HETATM 1503 O   O   . HOH HOH HOH C . 183 183 . -8.998  25.656 -15.560 1.00 36.43  1 . O ? 
HETATM 1504 O   O   . HOH HOH HOH C . 184 184 . -2.685  -4.195 -0.320  1.00 41.51  1 . O ? 
HETATM 1505 O   O   . HOH HOH HOH C . 185 185 . -22.064 0.681  -13.778 1.00 48.92  1 . O ? 
HETATM 1506 O   O   . HOH HOH HOH C . 186 186 . 11.098  16.890 -18.608 1.00 37.69  1 . O ? 
HETATM 1507 O   O   . HOH HOH HOH C . 187 187 . 3.461   -5.660 -13.201 1.00 54.72  1 . O ? 
HETATM 1508 O   O   . HOH HOH HOH C . 188 188 . 15.617  15.339 -10.090 1.00 40.00  1 . O ? 
HETATM 1509 O   O   . HOH HOH HOH C . 189 189 . -2.891  6.135  -30.806 1.00 40.80  1 . O ? 
HETATM 1510 O   O   . HOH HOH HOH C . 190 190 . -18.564 20.056 -5.978  1.00 27.62  1 . O ? 
HETATM 1511 O   O   . HOH HOH HOH C . 191 191 . -16.589 23.301 -4.771  1.00 54.72  1 . O ? 
HETATM 1512 O   O   . HOH HOH HOH C . 192 192 . 11.455  1.074  -22.291 1.00 44.75  1 . O ? 
HETATM 1513 O   O   . HOH HOH HOH C . 193 193 . 2.048   17.726 -8.428  1.00 31.39  1 . O ? 
HETATM 1514 O   O   . HOH HOH HOH C . 194 194 . 1.449   11.494 0.074   1.00 21.22  1 . O ? 
HETATM 1515 O   O   . HOH HOH HOH C . 195 195 . -16.801 6.182  1.432   1.00 22.60  1 . O ? 
HETATM 1516 O   O   . HOH HOH HOH C . 196 196 . 5.369   13.495 -1.936  1.00 20.64  1 . O ? 
HETATM 1517 O   O   . HOH HOH HOH C . 197 197 . -6.300  17.835 -25.657 1.00 33.38  1 . O ? 
HETATM 1518 O   O   . HOH HOH HOH C . 198 198 . 4.585   18.082 -3.090  1.00 31.03  1 . O ? 
HETATM 1519 O   O   . HOH HOH HOH C . 199 199 . -19.535 5.655  0.740   1.00 32.10  1 . O ? 
HETATM 1520 O   O   . HOH HOH HOH C . 200 200 . 19.024  6.219  -7.200  1.00 25.20  1 . O ? 
HETATM 1521 O   O   . HOH HOH HOH C . 201 201 . 9.939   -2.797 -15.282 1.00 41.29  1 . O ? 
HETATM 1522 O   O   . HOH HOH HOH C . 202 202 . 2.357   18.306 -4.492  1.00 41.96  1 . O ? 
HETATM 1523 O   O   . HOH HOH HOH C . 203 203 . 7.356   -5.474 -16.127 1.00 41.91  1 . O ? 
HETATM 1524 O   O   . HOH HOH HOH C . 204 204 . -15.108 22.960 -0.248  1.00 37.72  1 . O ? 
HETATM 1525 O   O   . HOH HOH HOH C . 205 205 . -20.870 0.534  -4.362  1.00 39.26  1 . O ? 
HETATM 1526 O   O   . HOH HOH HOH C . 206 206 . -12.730 23.803 2.209   1.00 26.46  1 . O ? 
HETATM 1527 O   O   . HOH HOH HOH C . 207 207 . -6.254  26.246 -14.766 1.00 34.87  1 . O ? 
HETATM 1528 O   O   . HOH HOH HOH C . 208 208 . -6.287  28.556 -14.735 1.00 44.01  1 . O ? 
HETATM 1529 O   O   . HOH HOH HOH C . 209 209 . 3.565   1.258  2.323   1.00 45.88  1 . O ? 
HETATM 1530 O   O   . HOH HOH HOH C . 210 210 . -12.302 9.222  4.649   1.00 23.18  1 . O ? 
HETATM 1531 O   O   . HOH HOH HOH C . 211 211 . 10.418  5.913  -26.093 1.00 37.66  1 . O ? 
HETATM 1532 O   O   . HOH HOH HOH C . 212 212 . 11.749  5.781  -23.956 1.00 41.51  1 . O ? 
HETATM 1533 O   O   . HOH HOH HOH C . 213 213 . 10.934  3.888  -26.819 1.00 47.96  1 . O ? 
HETATM 1534 O   O   . HOH HOH HOH C . 214 214 . 11.302  1.295  -25.664 1.00 53.85  1 . O ? 
HETATM 1535 O   O   . HOH HOH HOH C . 215 215 . 8.800   0.571  -26.000 1.00 28.61  1 . O ? 
HETATM 1536 O   O   . HOH HOH HOH C . 216 216 . 9.257   -1.239 -23.647 1.00 35.93  1 . O ? 
HETATM 1537 O   O   . HOH HOH HOH C . 217 217 . 8.583   18.055 -8.682  1.00 43.50  1 . O ? 
HETATM 1538 O   O   . HOH HOH HOH C . 218 218 . 7.550   18.048 -10.928 1.00 42.97  1 . O ? 
HETATM 1539 O   O   . HOH HOH HOH C . 219 219 . 4.312   15.947 -1.079  1.00 31.32  1 . O ? 
HETATM 1540 O   O   . HOH HOH HOH C . 221 221 . -19.437 10.281 0.025   1.00 34.73  1 . O ? 
HETATM 1541 O   O   . HOH HOH HOH C . 222 222 . -10.102 4.689  4.101   1.00 35.50  1 . O ? 
HETATM 1542 O   O   . HOH HOH HOH C . 223 223 . 19.230  10.726 -3.453  1.00 39.37  1 . O ? 
HETATM 1543 O   O   . HOH HOH HOH C . 224 224 . 2.240   13.863 -2.754  1.00 31.02  1 . O ? 
HETATM 1544 O   O   . HOH HOH HOH C . 225 225 . -7.234  -3.261 -5.204  1.00 39.37  1 . O ? 
HETATM 1545 O   O   . HOH HOH HOH C . 226 226 . 0.953   4.281  6.168   1.00 40.14  1 . O ? 
HETATM 1546 O   O   . HOH HOH HOH C . 227 227 . -5.286  -3.753 -8.231  1.00 35.93  1 . O ? 
HETATM 1547 O   O   . HOH HOH HOH C . 228 228 . 19.968  8.456  -2.180  1.00 39.89  1 . O ? 
HETATM 1548 O   O   . HOH HOH HOH C . 229 229 . -5.891  24.284 -9.752  1.00 44.30  1 . O ? 
HETATM 1549 O   O   . HOH HOH HOH C . 230 230 . -18.348 20.998 -23.522 1.00 42.67  1 . O ? 
HETATM 1550 O   O   . HOH HOH HOH C . 231 231 . -21.082 4.237  -0.460  1.00 43.80  1 . O ? 
HETATM 1551 O   O   . HOH HOH HOH C . 232 232 . 1.997   13.617 2.103   1.00 75.78  1 . O ? 
HETATM 1552 O   O   . HOH HOH HOH C . 233 233 . -1.733  10.832 5.222   1.00 43.87  1 . O ? 
HETATM 1553 O   O   . HOH HOH HOH C . 234 234 . -22.155 11.143 -7.159  1.00 36.82  1 . O ? 
HETATM 1554 O   O   . HOH HOH HOH C . 235 235 . -12.520 -1.576 -0.939  1.00 39.65  1 . O ? 
HETATM 1555 O   O   . HOH HOH HOH C . 236 236 . -4.040  29.735 -12.101 1.00 44.93  1 . O ? 
HETATM 1556 O   O   . HOH HOH HOH C . 237 237 . -1.963  18.813 -1.237  1.00 32.05  1 . O ? 
HETATM 1557 O   O   . HOH HOH HOH C . 238 238 . 6.662   20.875 -14.419 1.00 35.91  1 . O ? 
HETATM 1558 O   O   . HOH HOH HOH C . 239 239 . 9.693   16.494 -26.589 1.00 44.57  1 . O ? 
HETATM 1559 O   O   . HOH HOH HOH C . 240 240 . -7.172  25.084 -12.690 1.00 40.94  1 . O ? 
HETATM 1560 O   O   . HOH HOH HOH C . 241 241 . 4.193   19.125 -8.109  1.00 39.51  1 . O ? 
HETATM 1561 O   O   . HOH HOH HOH C . 242 242 . 17.681  5.684  -9.384  1.00 36.94  1 . O ? 
HETATM 1562 O   O   . HOH HOH HOH C . 243 243 . -15.242 -2.454 -9.577  1.00 56.90  1 . O ? 
HETATM 1563 O   O   . HOH HOH HOH C . 244 244 . -14.759 7.161  -28.154 1.00 43.15  1 . O ? 
HETATM 1564 O   O   . HOH HOH HOH C . 245 245 . 3.249   22.090 -8.784  1.00 41.18  1 . O ? 
HETATM 1565 O   O   . HOH HOH HOH C . 246 246 . -12.700 -2.185 -18.043 1.00 53.27  1 . O ? 
HETATM 1566 O   O   . HOH HOH HOH C . 247 247 . -11.205 -6.002 -12.674 1.00 52.70  1 . O ? 
HETATM 1567 O   O   . HOH HOH HOH C . 248 248 . -4.221  -6.269 -4.387  1.00 43.59  1 . O ? 
HETATM 1568 O   O   . HOH HOH HOH C . 249 249 . 16.961  3.387  -14.768 1.00 40.47  1 . O ? 
HETATM 1569 O   O   . HOH HOH HOH C . 250 250 . -14.551 0.124  1.440   1.00 41.02  1 . O ? 
HETATM 1570 O   O   . HOH HOH HOH C . 251 251 . -1.542  4.465  6.771   1.00 44.21  1 . O ? 
HETATM 1571 O   O   . HOH HOH HOH C . 252 252 . -1.281  23.238 -6.925  1.00 39.45  1 . O ? 
HETATM 1572 O   O   . HOH HOH HOH C . 253 253 . -3.435  19.815 0.356   1.00 72.50  1 . O ? 
HETATM 1573 O   O   . HOH HOH HOH C . 254 254 . 1.252   21.322 -3.828  0.50 42.48  1 . O ? 
HETATM 1574 O   O   . HOH HOH HOH C . 255 255 . 1.192   23.739 -5.866  0.50 55.53  1 . O ? 
HETATM 1575 O   O   . HOH HOH HOH C . 256 256 . -10.105 24.380 -1.108  1.00 44.14  1 . O ? 
HETATM 1576 O   O   . HOH HOH HOH C . 257 257 . -8.494  22.916 0.980   1.00 56.51  1 . O ? 
HETATM 1577 O   O   . HOH HOH HOH C . 258 258 . -5.343  21.046 2.092   1.00 43.54  1 . O ? 
HETATM 1578 O   O   . HOH HOH HOH C . 259 259 . -3.438  22.032 3.612   1.00 45.85  1 . O ? 
HETATM 1579 O   O   . HOH HOH HOH C . 260 260 . 15.165  15.641 -22.230 1.00 54.36  1 . O ? 
HETATM 1580 O   O   . HOH HOH HOH C . 261 261 . -0.210  19.840 -20.337 1.00 29.13  1 . O ? 
HETATM 1581 O   O   . HOH HOH HOH C . 262 262 . 6.965   15.488 -4.338  0.50 20.66  1 . O ? 
HETATM 1582 O   O   . HOH HOH HOH C . 264 264 . 1.860   19.166 -22.638 0.50 28.53  1 . O ? 
HETATM 1583 O   O   . HOH HOH HOH C . 265 265 . -17.781 13.241 -7.056  0.50 35.13  1 . O ? 
HETATM 1584 O   O   . HOH HOH HOH C . 266 266 . 2.073   -4.898 -0.512  1.00 41.28  1 . O ? 
HETATM 1585 O   O   . HOH HOH HOH C . 267 267 . -22.930 13.731 -12.865 1.00 46.61  1 . O ? 
HETATM 1586 O   O   . HOH HOH HOH C . 268 268 . -6.477  -2.106 1.668   1.00 43.73  1 . O ? 
HETATM 1587 O   O   . HOH HOH HOH C . 269 269 . 6.263   13.222 -31.565 1.00 44.94  1 . O ? 
HETATM 1588 O   O   . HOH HOH HOH C . 270 270 . 4.217   18.955 -25.160 1.00 62.82  1 . O ? 
HETATM 1589 O   O   . HOH HOH HOH C . 271 271 . 6.919   18.804 -25.212 1.00 58.08  1 . O ? 
HETATM 1590 O   O   . HOH HOH HOH C . 272 272 . -10.459 4.610  1.140   0.50 50.29  1 . O ? 
HETATM 1591 O   O   . HOH HOH HOH C . 273 273 . -7.169  7.883  -31.241 1.00 45.76  1 . O ? 
HETATM 1592 O   O   . HOH HOH HOH C . 274 274 . -23.034 10.266 -9.901  1.00 50.30  1 . O ? 
HETATM 1593 O   O   . HOH HOH HOH C . 275 275 . -8.948  12.963 -29.350 1.00 48.30  1 . O ? 
HETATM 1594 O   O   . HOH HOH HOH C . 276 276 . -2.490  21.562 -1.107  1.00 50.41  1 . O ? 
HETATM 1595 O   O   . HOH HOH HOH C . 277 277 . -16.060 3.820  2.674   1.00 45.71  1 . O ? 
HETATM 1596 O   O   . HOH HOH HOH C . 278 278 . -4.050  0.552  5.946   1.00 44.94  1 . O ? 
HETATM 1597 O   O   . HOH HOH HOH C . 279 279 . 18.700  4.414  -11.782 1.00 54.42  1 . O ? 
HETATM 1598 O   O   . HOH HOH HOH C . 280 280 . 17.702  6.889  -11.857 1.00 47.19  1 . O ? 
HETATM 1599 O   O   . HOH HOH HOH C . 281 281 . -7.221  -6.075 -21.115 0.50 60.42  1 . O ? 
HETATM 1600 O   O   . HOH HOH HOH C . 282 282 . -7.134  20.070 -6.360  0.30 20.37  1 . O ? 
HETATM 1601 O   O   . HOH HOH HOH C . 284 284 . -14.798 -2.781 -2.599  1.00 47.92  1 . O ? 
HETATM 1602 O   O   . HOH HOH HOH C . 285 285 . -6.747  1.876  -30.766 1.00 48.27  1 . O ? 
HETATM 1603 O   O   . HOH HOH HOH C . 286 286 . -14.989 25.798 -8.076  1.00 51.65  1 . O ? 
HETATM 1604 O   O   . HOH HOH HOH C . 287 287 . 4.149   6.872  -34.131 1.00 50.54  1 . O ? 
HETATM 1605 O   O   . HOH HOH HOH C . 288 288 . -20.053 22.852 -9.841  1.00 48.30  1 . O ? 
HETATM 1606 O   O   . HOH HOH HOH C . 289 289 . 3.160   22.393 -5.159  0.50 47.52  1 . O ? 
HETATM 1607 O   O   . HOH HOH HOH C . 290 290 . -8.815  23.882 -8.703  1.00 64.35  1 . O ? 
HETATM 1608 O   O   . HOH HOH HOH C . 291 291 . -12.660 26.742 -8.025  1.00 61.87  1 . O ? 
HETATM 1609 O   O   . HOH HOH HOH C . 292 292 . -14.178 26.899 -3.850  1.00 57.91  1 . O ? 
HETATM 1610 O   O   . HOH HOH HOH C . 293 293 . -22.970 16.033 -12.278 1.00 49.76  1 . O ? 
HETATM 1611 O   O   . HOH HOH HOH C . 294 294 . -2.185  23.361 -2.720  1.00 63.16  1 . O ? 
HETATM 1612 O   O   . HOH HOH HOH C . 295 295 . -5.278  7.227  5.490   1.00 36.74  1 . O ? 
HETATM 1613 O   O   . HOH HOH HOH C . 296 296 . -9.052  9.163  -29.194 1.00 41.44  1 . O ? 
HETATM 1614 O   O   . HOH HOH HOH C . 297 297 . -3.179  19.562 -24.585 1.00 49.12  1 . O ? 
HETATM 1615 O   O   . HOH HOH HOH C . 298 298 . 2.224   -5.373 -17.856 1.00 48.42  1 . O ? 
HETATM 1616 O   O   . HOH HOH HOH C . 299 299 . -19.763 21.816 -16.498 1.00 52.11  1 . O ? 
HETATM 1617 O   O   . HOH HOH HOH C . 300 300 . 0.222   14.055 -0.834  1.00 28.13  1 . O ? 
HETATM 1618 O   O   . HOH HOH HOH C . 301 301 . -0.459  17.125 -6.166  0.08 11.87  1 . O ? 
HETATM 1619 O   O   . HOH HOH HOH C . 302 302 . -2.715  15.283 -4.774  0.08 5.36   1 . O ? 
HETATM 1620 O   O   . HOH HOH HOH C . 303 303 . 0.315   11.887 -5.823  0.08 9.22   1 . O ? 
HETATM 1621 O2  O2  A l58 l58 l58 B . 1   1   . -0.437  17.298 -6.227  0.35 17.43  1 . O ? 
HETATM 1622 O2  O2  B l58 l58 l58 B . 1   1   . -0.180  17.003 -6.218  0.57 23.41  1 . O ? 
HETATM 1623 C4  C4  A l58 l58 l58 B . 1   1   . -1.117  17.901 -5.454  0.35 17.24  1 . C ? 
HETATM 1624 C4  C4  B l58 l58 l58 B . 1   1   . -0.893  17.771 -5.648  0.57 24.02  1 . C ? 
HETATM 1625 N   N   A l58 l58 l58 B . 1   1   . -1.307  17.405 -4.262  0.35 16.57  1 . N ? 
HETATM 1626 N   N   B l58 l58 l58 B . 1   1   . -1.287  17.473 -4.421  0.57 22.05  1 . N ? 
HETATM 1627 C3  C3  A l58 l58 l58 B . 1   1   . -0.782  16.156 -3.805  0.35 15.62  1 . C ? 
HETATM 1628 C3  C3  B l58 l58 l58 B . 1   1   . -0.896  16.239 -3.750  0.57 20.05  1 . C ? 
HETATM 1629 C2  C2  A l58 l58 l58 B . 1   1   . -1.443  14.981 -4.461  0.35 15.65  1 . C ? 
HETATM 1630 C2  C2  B l58 l58 l58 B . 1   1   . -1.463  15.020 -4.440  0.57 19.77  1 . C ? 
HETATM 1631 O1  O1  A l58 l58 l58 B . 1   1   . -2.549  15.018 -4.892  0.35 14.44  1 . O ? 
HETATM 1632 O1  O1  B l58 l58 l58 B . 1   1   . -2.555  15.017 -4.897  0.57 16.10  1 . O ? 
HETATM 1633 O   O   A l58 l58 l58 B . 1   1   . -0.635  13.808 -4.522  0.35 15.94  1 . O ? 
HETATM 1634 O   O   B l58 l58 l58 B . 1   1   . -0.631  13.854 -4.510  0.57 19.23  1 . O ? 
HETATM 1635 C1  C1  A l58 l58 l58 B . 1   1   . -1.096  12.556 -4.978  0.35 15.70  1 . C ? 
HETATM 1636 C1  C1  B l58 l58 l58 B . 1   1   . -1.083  12.595 -4.973  0.57 20.69  1 . C ? 
HETATM 1637 C   C   A l58 l58 l58 B . 1   1   . -0.015  11.563 -4.601  0.35 16.44  1 . C ? 
HETATM 1638 C   C   B l58 l58 l58 B . 1   1   . -0.017  11.582 -4.599  0.57 21.23  1 . C ? 
HETATM 1639 N1  N1  A l58 l58 l58 B . 1   1   . -1.697  19.075 -5.680  0.35 18.27  1 . N ? 
HETATM 1640 N1  N1  B l58 l58 l58 B . 1   1   . -1.223  18.892 -6.268  0.57 24.84  1 . N ? 
HETATM 1641 C5  C5  A l58 l58 l58 B . 1   1   . -2.226  19.910 -4.614  0.35 19.16  1 . C ? 
HETATM 1642 C5  C5  B l58 l58 l58 B . 1   1   . -0.523  19.351 -7.470  0.57 23.65  1 . C ? 
HETATM 1643 C6  C6  A l58 l58 l58 B . 1   1   . -1.084  20.602 -3.987  0.35 22.77  1 . C ? 
HETATM 1644 C6  C6  B l58 l58 l58 B . 1   1   . 0.533   20.332 -7.175  0.57 26.49  1 . C ? 
HETATM 1645 C7  C7  A l58 l58 l58 B . 1   1   . -0.046  21.166 -3.501  0.35 22.24  1 . C ? 
HETATM 1646 C7  C7  B l58 l58 l58 B . 1   1   . 1.435   21.212 -6.958  0.57 27.31  1 . C ? 
HETATM 1647 C8  C8  A l58 l58 l58 B . 1   1   . -1.871  19.702 -6.943  0.35 18.97  1 . C ? 
HETATM 1648 C8  C8  B l58 l58 l58 B . 1   1   . -2.256  19.805 -5.914  0.57 25.01  1 . C ? 
HETATM 1649 C9  C9  A l58 l58 l58 B . 1   1   . -3.314  19.688 -7.353  0.35 17.42  1 . C ? 
HETATM 1650 C9  C9  B l58 l58 l58 B . 1   1   . -3.498  19.721 -6.786  0.57 27.61  1 . C ? 
HETATM 1651 C14 C14 A l58 l58 l58 B . 1   1   . -3.977  18.494 -7.398  0.35 17.87  1 . C ? 
HETATM 1652 C14 C14 B l58 l58 l58 B . 1   1   . -4.041  18.505 -7.103  0.57 26.55  1 . C ? 
HETATM 1653 C13 C13 A l58 l58 l58 B . 1   1   . -5.292  18.454 -7.819  0.35 16.75  1 . C ? 
HETATM 1654 C13 C13 B l58 l58 l58 B . 1   1   . -5.223  18.423 -7.808  0.57 24.53  1 . C ? 
HETATM 1655 C12 C12 A l58 l58 l58 B . 1   1   . -5.945  19.598 -8.194  0.35 18.88  1 . C ? 
HETATM 1656 C12 C12 B l58 l58 l58 B . 1   1   . -5.874  19.549 -8.221  0.57 26.14  1 . C ? 
HETATM 1657 N2  N2  A l58 l58 l58 B . 1   1   . -7.211  19.568 -8.623  0.35 19.56  1 . N ? 
HETATM 1658 N2  N2  B l58 l58 l58 B . 1   1   . -7.002  19.465 -8.927  0.57 24.25  1 . N ? 
HETATM 1659 C11 C11 A l58 l58 l58 B . 1   1   . -5.279  20.804 -8.139  0.35 19.41  1 . C ? 
HETATM 1660 C11 C11 B l58 l58 l58 B . 1   1   . -5.337  20.778 -7.915  0.57 28.04  1 . C ? 
HETATM 1661 C10 C10 A l58 l58 l58 B . 1   1   . -3.956  20.849 -7.729  0.35 18.10  1 . C ? 
HETATM 1662 C10 C10 B l58 l58 l58 B . 1   1   . -4.156  20.858 -7.195  0.57 30.35  1 . C ? 
# 
_atom_sites.entry_id                    UNNAMED 
_atom_sites.fract_transf_matrix[1][1]   0.023480 
_atom_sites.fract_transf_matrix[1][2]   0.000000 
_atom_sites.fract_transf_matrix[1][3]   0.000000 
_atom_sites.fract_transf_matrix[2][1]   -0.000000 
_atom_sites.fract_transf_matrix[2][2]   0.018925 
_atom_sites.fract_transf_matrix[2][3]   0.000000 
_atom_sites.fract_transf_matrix[3][1]   0.000000 
_atom_sites.fract_transf_matrix[3][2]   -0.000000 
_atom_sites.fract_transf_matrix[3][3]   0.011366 
_atom_sites.fract_transf_vector[1]      0.000000 
_atom_sites.fract_transf_vector[2]      0.000000 
_atom_sites.fract_transf_vector[3]      0.000000 
# 
_cell.length_a      42.590 
_cell.length_b      52.840 
_cell.length_c      87.980 
_cell.angle_alpha   90.000 
_cell.angle_beta    90.000 
_cell.angle_gamma   90.000 
_cell.entry_id      UNNAMED 
# 
_data_extraction.extraction_date   'Mon May 21 16:25:42 2018' 
# 
loop_
_database_2.database_id 
_database_2.database_code 
PDB   UNNAMED 
WWPDB UNNAMED 
# 
_database_PDB_remark.id     3 
_database_PDB_remark.text   
;
REMARK   3                                                                      
REMARK   3 REFINEMENT.                                                          
REMARK   3   PROGRAM     : REFMAC 5.8.0103                                      
REMARK   3   AUTHORS     : MURSHUDOV,SKUBAK,LEBEDEV,PANNU,                      
REMARK   3                 STEINER,NICHOLLS,WINN,LONG,VAGIN                     
REMARK   3                                                                      
REMARK   3    REFINEMENT TARGET : MAXIMUM LIKELIHOOD                            
REMARK   3                                                                      
REMARK   3  DATA USED IN REFINEMENT.                                            
REMARK   3   RESOLUTION RANGE HIGH (ANGSTROMS) :   1.29                         
REMARK   3   RESOLUTION RANGE LOW  (ANGSTROMS) :  45.30                         
REMARK   3   DATA CUTOFF            (SIGMA(F)) : NONE                           
REMARK   3   COMPLETENESS FOR RANGE        (%) :  98.69                         
REMARK   3   NUMBER OF REFLECTIONS             :   47575                        
REMARK   3                                                                      
REMARK   3  FIT TO DATA USED IN REFINEMENT.                                     
REMARK   3   CROSS-VALIDATION METHOD          : THROUGHOUT                      
REMARK   3   FREE R VALUE TEST SET SELECTION  : RANDOM                          
REMARK   3   R VALUE     (WORKING + TEST SET) : 0.16488                         
REMARK   3   R VALUE            (WORKING SET) :  0.16371                        
REMARK   3   FREE R VALUE                     :  0.18791                        
REMARK   3   FREE R VALUE TEST SET SIZE   (%) :  5.1                            
REMARK   3   FREE R VALUE TEST SET COUNT      :  2533                           
REMARK   3                                                                      
REMARK   3  FIT IN THE HIGHEST RESOLUTION BIN.                                  
REMARK   3   TOTAL NUMBER OF BINS USED           :      20                      
REMARK   3   BIN RESOLUTION RANGE HIGH           :    1.290                     
REMARK   3   BIN RESOLUTION RANGE LOW            :    1.323                     
REMARK   3   REFLECTION IN BIN     (WORKING SET) :     3421                     
REMARK   3   BIN COMPLETENESS (WORKING+TEST) (%) :    97.11                     
REMARK   3   BIN R VALUE           (WORKING SET) :    0.413                     
REMARK   3   BIN FREE R VALUE SET COUNT          :      174                     
REMARK   3   BIN FREE R VALUE                    :    0.403                     
REMARK   3                                                                      
REMARK   3  NUMBER OF NON-HYDROGEN ATOMS USED IN REFINEMENT.                    
REMARK   3   ALL ATOMS                :     1662                                
REMARK   3                                                                      
REMARK   3  B VALUES.                                                           
REMARK   3   FROM WILSON PLOT           (A**2) : NULL                           
REMARK   3   MEAN B VALUE      (OVERALL, A**2) :  21.798                        
REMARK   3   OVERALL ANISOTROPIC B VALUE.                                       
REMARK   3    B11 (A**2) :     0.01                                             
REMARK   3    B22 (A**2) :    -0.01                                             
REMARK   3    B33 (A**2) :    -0.00                                             
REMARK   3    B12 (A**2) :    -0.00                                             
REMARK   3    B13 (A**2) :     0.00                                             
REMARK   3    B23 (A**2) :    -0.00                                             
REMARK   3                                                                      
REMARK   3  ESTIMATED OVERALL COORDINATE ERROR.                                 
REMARK   3   ESU BASED ON R VALUE                            (A):   0.043       
REMARK   3   ESU BASED ON FREE R VALUE                       (A):   0.046       
REMARK   3   ESU BASED ON MAXIMUM LIKELIHOOD                 (A):   0.044       
REMARK   3   ESU FOR B VALUES BASED ON MAXIMUM LIKELIHOOD (A**2):   1.162       
REMARK   3                                                                      
REMARK   3 CORRELATION COEFFICIENTS.                                            
REMARK   3   CORRELATION COEFFICIENT FO-FC      :   0.980                       
REMARK   3   CORRELATION COEFFICIENT FO-FC FREE :   0.973                       
REMARK   3                                                                      
REMARK   3  RMS DEVIATIONS FROM IDEAL VALUES        COUNT    RMS    WEIGHT      
REMARK   3   BOND LENGTHS REFINED ATOMS        (A):  1397 ; 0.022 ; 0.019       
REMARK   3   BOND LENGTHS OTHERS               (A):  1325 ; 0.002 ; 0.020       
REMARK   3   BOND ANGLES REFINED ATOMS   (DEGREES):  1877 ; 2.110 ; 1.977       
REMARK   3   BOND ANGLES OTHERS          (DEGREES):  3058 ; 1.069 ; 3.000       
REMARK   3   TORSION ANGLES, PERIOD 1    (DEGREES):   178 ; 5.859 ; 5.000       
REMARK   3   TORSION ANGLES, PERIOD 2    (DEGREES):    63 ;29.790 ;23.651       
REMARK   3   TORSION ANGLES, PERIOD 3    (DEGREES):   243 ;12.020 ;15.000       
REMARK   3   TORSION ANGLES, PERIOD 4    (DEGREES):     9 ;22.347 ;15.000       
REMARK   3   CHIRAL-CENTER RESTRAINTS       (A**3):   186 ; 0.138 ; 0.200       
REMARK   3   GENERAL PLANES REFINED ATOMS      (A):  1631 ; 0.011 ; 0.021       
REMARK   3   GENERAL PLANES OTHERS             (A):   352 ; 0.002 ; 0.020       
REMARK   3                                                                      
REMARK   3  ISOTROPIC THERMAL FACTOR RESTRAINTS.     COUNT   RMS    WEIGHT      
REMARK   3   MAIN-CHAIN BOND REFINED ATOMS  (A**2):   682 ; 1.990 ; 1.775       
REMARK   3   MAIN-CHAIN BOND OTHER ATOMS    (A**2):   683 ; 1.989 ; 1.775       
REMARK   3   MAIN-CHAIN ANGLE REFINED ATOMS (A**2):   860 ; 3.029 ; 2.650       
REMARK   3   MAIN-CHAIN ANGLE OTHER ATOMS (A**2)  :   859 ; 3.053 ; 2.658       
REMARK   3   SIDE-CHAIN BOND REFINED ATOMS  (A**2):   715 ; 2.852 ; 2.098       
REMARK   3   SIDE-CHAIN BOND OTHER ATOMS  (A**2)  :   716 ; 2.851 ; 2.099       
REMARK   3   SIDE-CHAIN ANGLE OTHER ATOMS (A**2)  :  1014 ; 4.463 ; 3.024       
REMARK   3   LONG RANGE B REFINED ATOMS (A**2)    :  1648 ; 7.704 ;16.770       
REMARK   3   LONG RANGE B OTHER ATOMS (A**2)      :  1649 ; 7.701 ;16.777       
REMARK   3                                                                      
REMARK   3  NCS RESTRAINTS STATISTICS                                           
REMARK   3   NUMBER OF NCS GROUPS : NULL                                        
REMARK   3                                                                      
REMARK   3  TWIN DETAILS                                                        
REMARK   3   NUMBER OF TWIN DOMAINS  : NULL                                     
REMARK   3                                                                      
REMARK   3                                                                      
REMARK   3  TLS DETAILS                                                         
REMARK   3   NUMBER OF TLS GROUPS  : NULL                                       
REMARK   3                                                                      
REMARK   3                                                                      
REMARK   3  BULK SOLVENT MODELLING.                                             
REMARK   3   METHOD USED :  MASK                                                
REMARK   3   PARAMETERS FOR MASK CALCULATION                                    
REMARK   3   VDW PROBE RADIUS   :   1.20                                        
REMARK   3   ION PROBE RADIUS   :   0.80                                        
REMARK   3   SHRINKAGE RADIUS   :   0.80                                        
REMARK   3                                                                      
REMARK   3  OTHER REFINEMENT REMARKS:                                           
REMARK   3  HYDROGENS HAVE BEEN ADDED IN THE RIDING POSITIONS                   
REMARK   3  U VALUES      : REFINED INDIVIDUALLY                                
REMARK   3                                                                      
;
# 
_diffrn_radiation.diffrn_id                        1 
_diffrn_radiation.wavelength_id                    ? 
_diffrn_radiation.pdbx_monochromatic_or_laue_m_l   ? 
_diffrn_radiation.monochromator                    ? 
_diffrn_radiation.pdbx_diffrn_protocol             ? 
_diffrn_radiation.pdbx_scattering_type             ? 
# 
_entity_poly.entity_id                  1 
_entity_poly.pdbx_seq_one_letter_code   
;MVNPTVFFDIAVDGEPLGRVSFELFADKVPKTAENFRALSTGEKGFGYKGSCFHRIIPGF
MCQGGDFTRHNGTGGKSIYGEKFEDENFILKHTGPGILSMANAGPNTNGSQFFICTAKTE
WLDGKHVVFGKVKEGMNIVEAMERFGSRNGKTSKKITIADCGQLE
;
_entity_poly.pdbx_strand_id             A 
_entity_poly.type                       'polypeptide(L)' 
_entity_poly.pdbx_target_identifier     ? 
# 
_entry.id   UNNAMED 
# 
_exptl.crystals_number   1 
_exptl.entry_id          UNNAMED 
_exptl.method            'X-RAY DIFFRACTION' 
# 
_refine.entry_id                                 UNNAMED 
_refine.pdbx_refine_id                           'X-RAY DIFFRACTION' 
_refine.ls_d_res_high                            1.2900 
_refine.ls_d_res_low                             45.3000 
_refine.pdbx_ls_sigma_F                          0.000 
_refine.pdbx_data_cutoff_high_absF               ? 
_refine.pdbx_data_cutoff_low_absF                ? 
_refine.ls_percent_reflns_obs                    98.6900 
_refine.ls_number_reflns_obs                     47575 
_refine.ls_number_reflns_all                     ? 
_refine.pdbx_ls_cross_valid_method               THROUGHOUT 
_refine.ls_matrix_type                           ? 
_refine.pdbx_R_Free_selection_details            RANDOM 
_refine.details                                  
' HYDROGENS HAVE BEEN ADDED IN THE RIDING POSITIONS U VALUES      : REFINED INDIVIDUALLY ' 
_refine.ls_R_factor_all                          ? 
_refine.ls_R_factor_obs                          0.1649 
_refine.ls_R_factor_R_work                       0.1637 
_refine.ls_wR_factor_R_work                      ? 
_refine.ls_R_factor_R_free                       0.1879 
_refine.ls_wR_factor_R_free                      ? 
_refine.ls_percent_reflns_R_free                 5.1000 
_refine.ls_number_reflns_R_free                  2533 
_refine.ls_number_reflns_R_work                  ? 
_refine.ls_R_factor_R_free_error                 ? 
_refine.B_iso_mean                               21.7980 
_refine.solvent_model_param_bsol                 ? 
_refine.solvent_model_param_ksol                 ? 
_refine.pdbx_isotropic_thermal_model             ? 
_refine.aniso_B[1][1]                            0.0100 
_refine.aniso_B[2][2]                            -0.0100 
_refine.aniso_B[3][3]                            -0.0000 
_refine.aniso_B[1][2]                            -0.0000 
_refine.aniso_B[1][3]                            0.0000 
_refine.aniso_B[2][3]                            -0.0000 
_refine.correlation_coeff_Fo_to_Fc               0.9800 
_refine.correlation_coeff_Fo_to_Fc_free          0.9730 
_refine.overall_SU_R_Cruickshank_DPI             ? 
_refine.pdbx_overall_SU_R_free_Cruickshank_DPI   ? 
_refine.pdbx_overall_SU_R_Blow_DPI               ? 
_refine.pdbx_overall_SU_R_free_Blow_DPI          ? 
_refine.overall_SU_R_free                        ? 
_refine.pdbx_overall_ESU_R                       0.0430 
_refine.pdbx_overall_ESU_R_Free                  0.0460 
_refine.overall_SU_ML                            0.0440 
_refine.overall_SU_B                             1.1620 
_refine.solvent_model_details                    MASK 
_refine.pdbx_solvent_vdw_probe_radii             1.2000 
_refine.pdbx_solvent_ion_probe_radii             0.8000 
_refine.pdbx_solvent_shrinkage_radii             0.8000 
_refine.ls_number_parameters                     ? 
_refine.ls_number_restraints                     ? 
_refine.pdbx_starting_model                      ? 
_refine.pdbx_method_to_determine_struct          ? 
_refine.pdbx_stereochemistry_target_values       'MAXIMUM LIKELIHOOD' 
_refine.pdbx_stereochem_target_val_spec_case     ? 
_refine.overall_FOM_work_R_set                   ? 
_refine.B_iso_max                                106.540 
_refine.B_iso_min                                11.570 
_refine.pdbx_overall_phase_error                 ? 
_refine.occupancy_max                            ? 
_refine.occupancy_min                            ? 
# 
_refine_hist.cycle_id                     final 
_refine_hist.pdbx_refine_id               'X-RAY DIFFRACTION' 
_refine_hist.d_res_high                   1.29 
_refine_hist.d_res_low                    45.30 
_refine_hist.pdbx_number_atoms_ligand     42 
_refine_hist.number_atoms_solvent         297 
_refine_hist.number_atoms_total           1659 
_refine_hist.pdbx_number_residues_total   165 
_refine_hist.pdbx_B_iso_mean_ligand       21.61 
_refine_hist.pdbx_B_iso_mean_solvent      37.54 
# 
loop_
_refine_ls_restr.pdbx_refine_id 
_refine_ls_restr.type 
_refine_ls_restr.number 
_refine_ls_restr.dev_ideal 
_refine_ls_restr.dev_ideal_target 
_refine_ls_restr.weight 
_refine_ls_restr.pdbx_restraint_function 
'X-RAY DIFFRACTION' r_bond_refined_d       1397 0.022  0.019  ? ? 
'X-RAY DIFFRACTION' r_bond_other_d         1325 0.002  0.020  ? ? 
'X-RAY DIFFRACTION' r_angle_refined_deg    1877 2.110  1.977  ? ? 
'X-RAY DIFFRACTION' r_angle_other_deg      3058 1.069  3.000  ? ? 
'X-RAY DIFFRACTION' r_dihedral_angle_1_deg 178  5.859  5.000  ? ? 
'X-RAY DIFFRACTION' r_dihedral_angle_2_deg 63   29.790 23.651 ? ? 
'X-RAY DIFFRACTION' r_dihedral_angle_3_deg 243  12.020 15.000 ? ? 
'X-RAY DIFFRACTION' r_dihedral_angle_4_deg 9    22.347 15.000 ? ? 
'X-RAY DIFFRACTION' r_chiral_restr         186  0.138  0.200  ? ? 
'X-RAY DIFFRACTION' r_gen_planes_refined   1631 0.011  0.021  ? ? 
'X-RAY DIFFRACTION' r_gen_planes_other     352  0.002  0.020  ? ? 
# 
_refine_ls_shell.d_res_high                       1.2900 
_refine_ls_shell.d_res_low                        1.3230 
_refine_ls_shell.pdbx_total_number_of_bins_used   20 
_refine_ls_shell.percent_reflns_obs               97.1100 
_refine_ls_shell.number_reflns_R_work             3421 
_refine_ls_shell.R_factor_all                     ? 
_refine_ls_shell.R_factor_R_work                  0.4130 
_refine_ls_shell.R_factor_R_free                  0.4030 
_refine_ls_shell.percent_reflns_R_free            ? 
_refine_ls_shell.number_reflns_R_free             174 
_refine_ls_shell.R_factor_R_free_error            0.0000 
_refine_ls_shell.number_reflns_all                3595 
_refine_ls_shell.number_reflns_obs                ? 
_refine_ls_shell.pdbx_refine_id                   'X-RAY DIFFRACTION' 
# 
_reflns.entry_id                     UNNAMED 
_reflns.pdbx_diffrn_id               1 
_reflns.pdbx_ordinal                 1 
_reflns.observed_criterion_sigma_I   ? 
_reflns.observed_criterion_sigma_F   ? 
_reflns.d_resolution_low             ? 
_reflns.d_resolution_high            ? 
_reflns.number_obs                   ? 
_reflns.number_all                   ? 
_reflns.percent_possible_obs         ? 
_reflns.pdbx_Rmerge_I_obs            ? 
_reflns.pdbx_Rsym_value              ? 
_reflns.pdbx_netI_over_sigmaI        ? 
_reflns.B_iso_Wilson_estimate        ? 
_reflns.pdbx_redundancy              ? 
_reflns.pdbx_Rrim_I_all              ? 
_reflns.pdbx_Rpim_I_all              ? 
_reflns.pdbx_CC_half                 ? 
_reflns.pdbx_netI_over_av_sigmaI     ? 
_reflns.pdbx_number_measured_all     ? 
_reflns.pdbx_scaling_rejects         ? 
_reflns.pdbx_chi_squared             ? 
_reflns.Rmerge_F_all                 ? 
_reflns.Rmerge_F_obs                 ? 
_reflns.observed_criterion_F_max     ? 
_reflns.observed_criterion_F_min     ? 
_reflns.observed_criterion_I_max     ? 
_reflns.observed_criterion_I_min     ? 
_reflns.pdbx_d_res_high_opt          ? 
_reflns.pdbx_d_res_low_opt           ? 
_reflns.details                      ? 
# 
loop_
_software.pdbx_ordinal 
_software.name 
_software.version 
_software.date 
_software.type 
_software.contact_author 
_software.contact_author_email 
_software.classification 
_software.location 
_software.language 
1 xia2        ?        ?              program 'Graeme Winter '     ?                        
'data scaling'    http://www.ccp4.ac.uk/html/xia2.html         ?          
2 REFMAC      5.8.0103 ?              program 'Garib N. Murshudov' garib@ysbl.york.ac.uk    
refinement        http://www.ccp4.ac.uk/dist/html/refmac5.html Fortran_77 
3 PDB_EXTRACT 3.24     'Sep. 1, 2017' package PDB                  deposit@deposit.rcsb.org 
'data extraction' http://sw-tools.pdb.org/apps/PDB_EXTRACT/    C++        
# 
_symmetry.space_group_name_H-M   'P 21 21 21' 
_symmetry.entry_id               UNNAMED 
# 
