# Supplementary material for: A computationally designed binding mode flip leads to a novel class of potent tri-vector cyclophilin inhibitors
Source: Chem Sci. 2018 Oct 23;10(2):542–7. doi: 10.1039/c8sc03831g (PMC6335623; doi:10.1039/c8sc03831g)
Supplement: Supplementary file 1 [file SC-010-C8SC03831G-s001.zip › Crystallographic_information_files/CypA_lig5_sf.cif]

data_rxxxxsf
# 
_audit.revision_id     1_0 
_audit.creation_date   ? 
_audit.update_record   'Initial release' 
# 
_cell.entry_id      xxxx 
_cell.length_a      42.590 
_cell.length_b      52.840 
_cell.length_c      87.980 
_cell.angle_alpha   90.000 
_cell.angle_beta    90.000 
_cell.angle_gamma   90.000 
# 
_diffrn_radiation_wavelength.id           1 
_diffrn_radiation_wavelength.wavelength   0.9000 
# 
_entry.id   xxxx 
# 
_exptl_crystal.id   1 
# 
_reflns_scale.group_code   1 
# 
_symmetry.entry_id               xxxx 
_symmetry.space_group_name_H-M   'P 21 21 21' 
_symmetry.Int_Tables_number      19 
# 
#
loop_
_refln.crystal_id
_refln.wavelength_id
_refln.scale_group_code
_refln.index_h
_refln.index_k
_refln.index_l
_refln.status
_refln.pdbx_r_free_flag
_refln.F_meas_au
_refln.F_meas_sigma_au
_refln.F_calc_au
_refln.phase_calc
_refln.pdbx_FWT
_refln.pdbx_PHWT
_refln.pdbx_DELFWT
_refln.pdbx_DELPHWT
_refln.fom
1 1 1    0    0    2 o 13 1401.12   24.53 6821.73  180.00 1796.58  180.00  790.92  180.00  1.00 
1 1 1    0    0    4 o 15  101.34    3.03 2383.97    0.00   38.49  360.00   69.36  180.00  0.72 
1 1 1    0    0    6 o 12  407.94    7.50 1402.46    0.00  420.03  360.00   24.17  360.00  1.00 
1 1 1    0    0    8 o  6  154.86    3.66   25.07  180.00   79.99  360.00  147.53  180.00  0.99 
1 1 1    0    0   10 o  7  796.19   14.06  899.03    0.00  753.74  360.00   84.90  180.00  1.00 
1 1 1    0    0   12 o  7  541.19   13.79  810.47  180.00  464.91  180.00  152.58    0.00  1.00 
1 1 1    0    0   14 o 11   25.92    3.87  120.98    0.00  171.68  180.00  361.73  180.00  0.35 
1 1 1    0    0   16 o  2  587.37   10.52  808.80  180.00  497.21  180.00  180.32    0.00  1.00 
1 1 1    0    0   18 x  4       ?       ?  149.07    0.00   65.07  360.00    0.00    0.00  0.00 
1 1 1    0    0   20 o 10  933.20   16.41  950.45  180.00  925.86  180.00   14.69    0.00  1.00 
1 1 1    0    0   22 o 12  556.92    9.99  472.49  180.00  620.39  180.00  126.93  180.00  1.00 
1 1 1    0    0   24 o  7  622.95   11.09  569.62    0.00  694.51  360.00  143.13  360.00  1.00 
1 1 1    0    0   26 o 13  403.35   10.51  436.09  180.00  390.88  180.00   24.94    0.00  1.00 
1 1 1    0    0   28 o 16  864.38   15.26  858.70    0.00  881.86  360.00   34.97  360.00  1.00 
1 1 1    0    0   30 o  2  119.03    3.30   83.84  180.00  130.60  180.00   29.23  180.00  0.97 
1 1 1    0    0   32 o  7   15.03    6.92    4.98    0.00   15.25  180.00   32.30  180.00  0.06 
1 1 1    0    0   34 o  8  371.22    6.87  369.28    0.00  387.78  360.00   33.13  360.00  1.00 
1 1 1    0    0   36 o 10  412.20    7.54  357.16  180.00  470.85  180.00  117.29  180.00  1.00 
1 1 1    0    0   38 o 11   20.70    7.89    4.21  180.00    1.62    0.00    4.33    0.00  0.03 
1 1 1    0    0   40 x 10       ?       ?   91.71    0.00   93.03    0.00    0.00    0.00  0.00 
1 1 1    0    0   42 o 14  218.98    4.44  183.41    0.00  251.22  360.00   64.49  360.00  1.00 
1 1 1    0    0   44 o  7    4.75    3.46   21.01    0.00   20.54  180.00   41.91  180.00  0.09 
1 1 1    0    0   46 o 14   31.98    4.63   44.71  180.00   14.17  180.00   30.76    0.00  0.92 
1 1 1    0    0   48 o  5    7.13    4.71   31.70  180.00   26.55    0.00   57.91    0.00  0.34 
1 1 1    0    0   50 o  6  121.01    4.35  110.39  180.00  134.60  180.00   27.19  180.00  1.00 
1 1 1    0    0   52 o  7   35.99   13.04   55.56  180.00   18.19  180.00   35.55    0.00  1.00 
1 1 1    0    0   54 o 18   51.44   91.54   59.60  180.00   23.25    0.00   80.01    0.00  0.33 
1 1 1    0    0   56 o 14   21.84    4.47   21.33  180.00   19.31  180.00    0.43    0.00  0.89 
1 1 1    0    0   58 o  6   59.13    2.60   50.92    0.00   72.19    0.00   26.11    0.00  1.00 
1 1 1    0    0   60 o  6    9.51    5.75    3.38  180.00    1.35    0.00    4.18    0.00  0.08 
1 1 1    0    0   62 o  1    8.07    4.92   17.05    0.00    9.27  180.00   22.12  180.00  0.22 
1 1 1    0    0   64 o 13   24.48    3.81   44.22  180.00   14.95  180.00   12.23    0.00  0.86 
1 1 1    0    0   66 o  7   12.23    5.66   14.36    0.00    2.81  180.00   11.19  180.00  0.23 
1 1 1    0    0   68 o  3    8.98    5.18    8.94    0.00    2.46  180.00    7.61  180.00  0.15 
1 1 1    0    1    1 x 15       ?       ? 12394.37   90.00 1795.58   90.00    0.00    0.00  0.00 
1 1 1    0    1    2 o 17  350.61    6.56 2843.54  270.00  275.89  270.00  149.45   90.00  1.00 
1 1 1    0    1    3 o 19  246.24    4.93  171.75   90.00  335.16   90.00  177.84   90.00  1.00 
1 1 1    0    1    4 o  1  317.74    4.27 1020.94  270.00  283.01  270.00   69.46   90.00  1.00 
1 1 1    0    1    5 o  8  853.84   10.63 1914.84  270.00  952.18  270.00  196.68  270.00  1.00 
1 1 1    0    1    6 o 15  216.44    4.49   11.93   90.00  231.00   90.00   29.13   90.00  1.00 
1 1 1    0    1    7 o  9  913.43   11.36 1733.44   90.00  966.21   90.00  105.55   90.00  1.00 
1 1 1    0    1    8 o  4  475.29    6.09  901.72   90.00  520.44   90.00   90.30   90.00  1.00 
1 1 1    0    1    9 o  1  293.14    4.00  414.54  270.00  265.44  270.00   55.40   90.00  1.00 
1 1 1    0    1   10 o  9  139.13    2.46  112.60  270.00  177.92  270.00   88.93  270.00  0.96 
1 1 1    0    1   11 o 14  533.23   13.61  372.64   90.00  557.99   90.00   49.50   90.00  1.00 
1 1 1    0    1   12 o 17  643.81    8.10  621.46  270.00  721.21  270.00  154.80  270.00  1.00 
1 1 1    0    1   13 o 15  369.37    4.87  399.34  270.00  404.40  270.00   70.06  270.00  1.00 
1 1 1    0    1   14 o 11   28.27    4.23   32.47   90.00   29.55  270.00   68.31  270.00  0.16 
1 1 1    0    1   15 o 13   86.85    2.12  233.08  270.00   54.03  270.00   30.79   90.00  0.80 
1 1 1    0    1   16 o 11  132.96    2.42   15.36   90.00  127.67   90.00    8.00  270.00  0.99 
1 1 1    0    1   17 x 18       ?       ?  226.83   90.00  209.06   90.00    0.00    0.00  0.00 
1 1 1    0    1   18 o 18  351.74    6.61  474.77  270.00  277.49  270.00  148.49   90.00  1.00 
1 1 1    0    1   19 o 19  923.69   11.51  771.76  270.00 1023.96  270.00  200.52  270.00  1.00 
1 1 1    0    1   20 o 18   23.06    3.74   44.64   90.00   18.85   90.00   41.04   90.00  0.07 
1 1 1    0    1   21 o  7  267.14    3.72  240.96   90.00  274.85   90.00   15.43   90.00  1.00 
1 1 1    0    1   22 o 16  150.94    2.59  283.91   90.00   91.37   90.00  119.04  270.00  1.00 
1 1 1    0    1   23 o  2  171.98    2.77   77.52  270.00  216.24  270.00   89.43  270.00  1.00 
1 1 1    0    1   24 o 16  277.45    3.83  349.00   90.00  200.34   90.00  154.21  270.00  1.00 
1 1 1    0    1   25 o 19  156.66    3.73   58.86   90.00  220.72   90.00  131.66   90.00  0.99 
1 1 1    0    1   26 o 19   37.48   59.43  129.03  270.00   71.40   90.00  175.61   90.00  0.44 
1 1 1    0    1   27 o  2  301.13    4.09  272.16   90.00  345.78   90.00   89.30   90.00  1.00 
1 1 1    0    1   28 o  1  479.22    6.15  502.84   90.00  460.05   90.00   38.33  270.00  1.00 
1 1 1    0    1   29 o  2  203.48    3.53  225.57   90.00  187.12   90.00   32.73  270.00  1.00 
1 1 1    0    1   30 o 11  100.39    2.60  149.97  270.00   62.95  270.00   74.86   90.00  1.00 
1 1 1    0    1   31 o 10   64.36    3.10   64.70   90.00   57.91   90.00    2.95  270.00  0.92 
1 1 1    0    1   32 o 19   69.60    2.17  139.14   90.00   11.31   90.00  116.53  270.00  1.00 
1 1 1    0    1   33 o  6  214.17    3.13  202.25   90.00  234.02   90.00   39.70   90.00  1.00 
1 1 1    0    1   34 o 16   94.96    3.03  105.12   90.00   87.11   90.00   15.71  270.00  1.00 
1 1 1    0    1   35 o  9   31.17   16.53   29.03   90.00    2.46   90.00   27.58  270.00  0.52 
1 1 1    0    1   36 o  6   77.26    2.11   25.40   90.00  116.72   90.00   90.56   90.00  0.92 
1 1 1    0    1   37 o 12  289.08    3.91  299.92  270.00  285.20  270.00    7.76   90.00  1.00 
1 1 1    0    1   38 o 18  108.25    3.10  133.86   90.00   82.31   90.00   51.90  270.00  1.00 
1 1 1    0    1   39 o 19   10.75    5.57   29.51  270.00   24.22   90.00   55.59   90.00  0.33 
1 1 1    0    1   40 o  3   99.85    2.15   98.57  270.00  100.53  270.00    1.37  270.00  1.00 
1 1 1    0    1   41 o 11   16.06    5.68   37.11   90.00   17.32  270.00   54.78  270.00  0.63 
1 1 1    0    1   42 o  8   80.84    2.10  101.51  270.00   58.04  270.00   45.59   90.00  1.00 
1 1 1    0    1   43 o  1   42.49  106.68   47.06   90.00   33.82  270.00   81.98  270.00  0.17 
1 1 1    0    1   44 o  1   10.33    5.50   18.75  270.00   12.45   90.00   31.52   90.00  0.32 
1 1 1    0    1   45 o 17   92.01    2.08   70.67   90.00  112.60   90.00   41.17   90.00  1.00 
1 1 1    0    1   46 o 10  155.25    2.50  155.23  270.00  154.57  270.00    1.37   90.00  1.00 
1 1 1    0    1   47 o 17   61.80    2.02   60.21  270.00   63.56  270.00    3.53  270.00  1.00 
1 1 1    0    1   48 o  3    8.57    4.85   25.50  270.00   15.35   90.00   40.57   90.00  0.58 
1 1 1    0    1   49 o 19   32.21   90.75   46.75  270.00   34.74   90.00   80.58   90.00  0.17 
1 1 1    0    1   50 o 16   16.80    5.86   15.96  270.00   12.31  270.00    3.22   90.00  0.83 
1 1 1    0    1   51 o 11    8.48    4.81   16.65  270.00    5.65   90.00   21.81   90.00  0.62 
1 1 1    0    1   52 o 11    8.20    4.72    8.41  270.00    1.97   90.00   10.11   90.00  0.38 
1 1 1    0    1   53 o  9   90.69    1.95   87.28  270.00   97.22  270.00   13.05  270.00  1.00 
1 1 1    0    1   54 o  5    6.88    4.60   16.10  270.00    6.98   90.00   22.31   90.00  0.61 
1 1 1    0    1   55 o 16    7.94    4.54   18.53   90.00    6.09  270.00   23.48  270.00  0.71 
1 1 1    0    1   56 o 13   11.89    4.82    9.59  270.00    4.67  270.00    4.19   90.00  0.57 
1 1 1    0    1   57 o 14   12.80    4.84    9.90   90.00    6.83   90.00    2.21  270.00  0.62 
1 1 1    0    1   58 o 14    6.43    4.06    4.28   90.00    1.69  270.00    5.49  270.00  0.16 
1 1 1    0    1   59 f  0   22.05    3.17   16.27   90.00   14.53   90.00    0.00    0.00  0.00 
1 1 1    0    1   60 o  8   17.22    5.28   25.11   90.00   11.79   90.00    9.61  270.00  0.96 
1 1 1    0    1   61 o 14   19.02    3.31   25.20   90.00   16.18   90.00    4.08  270.00  0.96 
1 1 1    0    1   62 o  8   15.55    4.09   16.22  270.00    8.57  270.00    3.62   90.00  0.67 
1 1 1    0    1   63 o 13   16.25    5.73   20.24  270.00    8.49  270.00    5.32   90.00  0.69 
1 1 1    0    1   64 o 17    5.76    3.73   12.76   90.00    5.82  270.00   13.58  270.00  0.17 
1 1 1    0    1   65 o 14    6.90    4.14   10.96  270.00    4.09   90.00   10.59   90.00  0.17 
1 1 1    0    1   66 f  0    7.62    4.35    6.81  270.00    4.03  270.00    0.00    0.00  0.00 
1 1 1    0    1   67 o 16    7.59    4.36   12.54   90.00    2.93  270.00   10.04  270.00  0.28 
1 1 1    0    1   68 o  3    5.20    3.54    8.35  270.00    2.94   90.00    7.49   90.00  0.15 
1 1 1    0    2    0 f  0  387.76   10.15  940.17  180.00  289.72  180.00    0.00    0.00  0.00 
1 1 1    0    2    1 o 14  236.97    4.80 1278.32    0.00  158.38  180.00  149.05  180.00  0.35 
1 1 1    0    2    2 o 16   63.04    2.73  651.79    0.00   47.89  180.00  214.53  180.00  0.94 
1 1 1    0    2    3 o  8  150.27    2.54  109.02  180.00  109.17    0.00   82.17  180.00  1.00 
1 1 1    0    2    4 o  5  190.62    2.92  801.00  180.00  251.61  180.00  122.22  180.00  1.00 
1 1 1    0    2    5 o 12   96.53    2.12  269.27  180.00   81.50    0.00   23.80    0.00  0.72 
1 1 1    0    2    6 o 12  567.52    7.18 1332.58    0.00  553.63    0.00   27.79  180.00  1.00 
1 1 1    0    2    7 o  6  707.57    8.86  864.55  180.00  651.20  180.00  112.72    0.00  1.00 
1 1 1    0    2    8 o  8  302.35    4.11  192.61  180.00  412.75  180.00  220.81  180.00  1.00 
1 1 1    0    2    9 o  3  540.66    6.86  589.37  180.00  674.41  180.00  267.50  180.00  1.00 
1 1 1    0    2   10 o  2  602.54    7.61  769.39    0.00  588.72    0.00   27.65  180.00  1.00 
1 1 1    0    2   11 o  2  619.67   11.07  357.95  360.00  685.01    0.00  130.69    0.00  1.00 
1 1 1    0    2   12 o  2  247.15    3.51  359.03  180.00  188.73  180.00  116.84  360.00  1.00 
1 1 1    0    2   13 o  5   70.85    2.88  147.45    0.00    6.39  360.00    6.16  180.00  0.13 
1 1 1    0    2   14 o  1   77.84    2.91   77.79  180.00   24.38  180.00    9.09    0.00  0.37 
1 1 1    0    2   15 o  2  193.78    2.97  187.53  180.00  110.66  180.00  166.24    0.00  1.00 
1 1 1    0    2   16 o 11  233.90    3.37  246.61  180.00  200.81  180.00   66.18    0.00  1.00 
1 1 1    0    2   17 o 17   17.24    5.92    2.99  180.00   10.31  360.00   21.60  360.00  0.03 
1 1 1    0    2   18 o  5  105.82    3.15   51.82    0.00   57.17    0.00   29.27    0.00  0.40 
1 1 1    0    2   19 o  5  277.72    4.43  175.14  360.00  332.48  360.00  109.52  360.00  1.00 
1 1 1    0    2   20 o 14  193.18    3.42   77.85  180.00  297.59  180.00  239.13  180.00  0.92 
1 1 1    0    2   21 o 14  213.54    3.17  236.34  180.00  225.45  180.00   23.82  180.00  1.00 
1 1 1    0    2   22 o 11  735.47    9.20  698.05  180.00  804.47  180.00  138.00  180.00  1.00 
1 1 1    0    2   23 o 19  125.72    2.43  110.06  180.00  148.37  180.00   85.20  180.00  0.84 
1 1 1    0    2   24 o 11   59.92    2.78  160.89    0.00   26.73  180.00  157.73  180.00  0.87 
1 1 1    0    2   25 o  4  347.15    6.52  281.68  180.00  425.19  180.00  156.08  180.00  1.00 
1 1 1    0    2   26 o  5  110.70    2.38  184.55  180.00   68.90  180.00   83.28    0.00  1.00 
1 1 1    0    2   27 o 18  284.52    3.92  283.98  180.00  286.91  180.00    4.78  180.00  1.00 
1 1 1    0    2   28 o 17  224.82    3.79  225.08  180.00  220.04  180.00    9.56    0.00  1.00 
1 1 1    0    2   29 o  9   89.03    2.27  104.16  180.00   67.70  180.00   42.10    0.00  1.00 
1 1 1    0    2   30 o 19  110.61    3.27  114.87    0.00  108.15  360.00    4.88  180.00  1.00 
1 1 1    0    2   31 o  3   44.52   90.47   41.46  180.00   23.75    0.00   61.58    0.00  0.16 
1 1 1    0    2   32 o 13  376.11    4.93  379.41  180.00  385.67  180.00   19.12  180.00  1.00 
1 1 1    0    2   33 o 16  252.83    3.54  238.50  180.00  270.54  180.00   35.42  180.00  1.00 
1 1 1    0    2   34 o 15  186.01    2.86  164.19  180.00  210.70  180.00   49.37  180.00  1.00 
1 1 1    0    2   35 o  2  169.52    2.71  141.39    0.00  201.65    0.00   64.26    0.00  1.00 
1 1 1    0    2   36 o 10   23.55    3.73    8.73    0.00    1.02  180.00    9.73  180.00  0.16 
1 1 1    0    2   37 o  2   25.08    3.67   25.64  180.00    0.24    0.00   26.75    0.00  0.52 
1 1 1    0    2   38 o  4  250.90    4.95  255.59    0.00  249.31    0.00    3.18  180.00  1.00 
1 1 1    0    2   39 o  7   92.04    2.46  115.50  360.00   68.56  360.00   46.98  180.00  1.00 
1 1 1    0    2   40 o 12   98.03    2.16  119.73  360.00   74.90  360.00   46.27  180.00  1.00 
1 1 1    0    2   41 o 17   95.77    2.15  101.36  180.00   88.50  180.00   14.53    0.00  1.00 
1 1 1    0    2   42 o  7   23.26    4.21   34.91  360.00    2.54  360.00   33.14  180.00  0.82 
1 1 1    0    2   43 o 11   84.29    2.99   79.82  360.00   86.95  360.00    5.31  360.00  1.00 
1 1 1    0    2   44 o 14   57.50    2.47   78.15  180.00   35.56  180.00   43.88    0.00  1.00 
1 1 1    0    2   45 o  6   33.44   11.31   18.04  180.00   32.26  180.00   14.04  180.00  0.75 
1 1 1    0    2   46 o 10   31.93   41.50   15.98  180.00    1.10    0.00   17.14    0.00  0.23 
1 1 1    0    2   47 o  2  142.63    2.37  154.62  360.00  131.19  360.00   22.87  180.00  1.00 
1 1 1    0    2   48 o 19   30.58   38.49   23.49    0.00    0.07  180.00   23.28  180.00  0.38 
1 1 1    0    2   49 o 11   24.82    3.65   10.00  360.00   27.29  360.00   17.50  360.00  0.75 
1 1 1    0    2   50 o  6   12.17    5.91   10.60    0.00    2.26  360.00    8.05  180.00  0.52 
1 1 1    0    2   51 o 19   17.99    4.33   16.55  180.00   16.97  180.00    0.92  180.00  0.92 
1 1 1    0    2   52 o  8   15.03    4.94    9.79  180.00   11.17  180.00    1.70  180.00  0.69 
1 1 1    0    2   53 o  2   28.05    9.66   27.39    0.00   29.56    0.00    3.15    0.00  1.00 
1 1 1    0    2   54 o 13   27.97    4.17   33.72    0.00   23.88  360.00    8.18  180.00  1.00 
1 1 1    0    2   55 f  0   46.08    1.99   49.77    0.00   46.66    0.00    0.00    0.00  0.00 
1 1 1    0    2   56 o 16   47.22    1.92   58.75  180.00   40.16  180.00   14.13    0.00  1.00 
1 1 1    0    2   57 o 12   10.49    4.92   11.14    0.00    2.07    0.00    8.10  180.00  0.58 
1 1 1    0    2   58 o  6    5.59    3.70    0.36    0.00    0.20  180.00    0.54  180.00  0.01 
1 1 1    0    2   59 o 18    9.10    4.70   13.40  180.00    0.62    0.00   12.56    0.00  0.62 
1 1 1    0    2   60 o  2   24.19    3.95   36.76  180.00   17.25  180.00   13.86    0.00  1.00 
1 1 1    0    2   61 o  2    4.68    3.23    0.61  180.00    0.35  360.00    0.79  360.00  0.01 
1 1 1    0    2   62 o 12    9.47    4.69   19.48  180.00    4.78    0.00   19.35    0.00  0.52 
1 1 1    0    2   63 o  3    6.99    4.55    5.01  180.00    2.17    0.00    5.66    0.00  0.10 
1 1 1    0    2   64 o  2   14.11    4.44   13.92    0.00    3.22  360.00    5.14  180.00  0.41 
1 1 1    0    2   65 o 19    8.84    4.59    5.85    0.00    1.27  180.00    4.51  180.00  0.11 
1 1 1    0    2   66 o  7    5.84    3.77   11.25  180.00    4.59    0.00   11.25    0.00  0.18 
1 1 1    0    2   67 o 10    4.94    3.36    8.03  360.00    3.49  180.00    8.25  180.00  0.13 
1 1 1    0    2   68 o 17    5.59    3.81    4.18  180.00    1.31    0.00    3.53    0.00  0.08 
1 1 1    0    3    1 o  4  405.53    5.27 1561.43   90.00  527.79   90.00  244.53   90.00  1.00 
1 1 1    0    3    2 o 16  828.76   10.32 2595.48  270.00 1018.96  270.00  380.39  270.00  1.00 
1 1 1    0    3    3 o 10  407.44    5.30  719.97   90.00  419.70   90.00   24.52   90.00  1.00 
1 1 1    0    3    4 o  2  455.35    5.86  609.07   90.00  484.27   90.00   57.85   90.00  1.00 
1 1 1    0    3    5 o 14  150.18    2.55  308.11  270.00  195.67  270.00   95.65  270.00  0.98 
1 1 1    0    3    6 o 11 1043.20   12.96 1026.46  270.00 1113.79  270.00  141.18  270.00  1.00 
1 1 1    0    3    7 o 13  412.88    5.36  706.53   90.00  433.06   90.00   40.37   90.00  1.00 
1 1 1    0    3    8 o 19  307.35    4.17  628.82  270.00  406.88  270.00  199.08  270.00  1.00 
1 1 1    0    3    9 o 18  362.91    4.79  296.89   90.00  420.59   90.00  115.36   90.00  1.00 
1 1 1    0    3   10 o 14   84.93    2.97  131.37   90.00   39.56  270.00    2.65  270.00  0.45 
1 1 1    0    3   11 o  8  422.64    6.35  372.25   90.00  464.50   90.00   83.73   90.00  1.00 
1 1 1    0    3   12 o  2   73.29    2.06  127.12   90.00   16.75   90.00   86.24  270.00  0.82 
1 1 1    0    3   13 o  6   37.39   19.83   30.77  270.00    0.37   90.00    0.97   90.00  0.00 
1 1 1    0    3   14 o 16  641.33    8.07  798.42  270.00  609.55  270.00   63.56   90.00  1.00 
1 1 1    0    3   15 o  2  250.90    3.55  367.82  270.00  301.86  270.00  101.91  270.00  1.00 
1 1 1    0    3   16 o 18   29.65   20.04  119.92   90.00   24.59  270.00   57.04  270.00  0.13 
1 1 1    0    3   17 o  2  282.66    5.51  235.57  270.00  312.08  270.00   58.85  270.00  1.00 
1 1 1    0    3   18 o  8  128.55    3.38  102.79  270.00  134.40  270.00   18.76  270.00  0.97 
1 1 1    0    3   19 o 14  201.05    4.29  264.05   90.00  199.70   90.00    2.68  270.00  1.00 
1 1 1    0    3   20 o  6  455.41    5.86  451.42  270.00  471.03  270.00   31.24  270.00  1.00 
1 1 1    0    3   21 o 13  304.43    4.13  230.12  270.00  398.00  270.00  187.14  270.00  1.00 
1 1 1    0    3   22 o  4   58.73    2.32   64.43  270.00    0.92   90.00   35.49   90.00  0.29 
1 1 1    0    3   23 o  3   97.98    3.19   71.86   90.00   49.33   90.00   23.20   90.00  0.39 
1 1 1    0    3   24 o  6  171.73    3.21  181.10  270.00  188.20  270.00   33.01  270.00  1.00 
1 1 1    0    3   25 o  4  208.84    4.42  269.13  270.00  169.47  270.00   78.74   90.00  1.00 
1 1 1    0    3   26 o 16  158.82    3.10  203.37  270.00  121.92  270.00   73.79   90.00  1.00 
1 1 1    0    3   27 o  9   81.53    2.75   21.06   90.00   67.04   90.00   30.84   90.00  0.63 
1 1 1    0    3   28 o 16  249.92    3.54  169.85  270.00  337.37  270.00  174.89  270.00  1.00 
1 1 1    0    3   29 o  5  208.31    3.11  143.23   90.00  268.06   90.00  119.51   90.00  1.00 
1 1 1    0    3   30 o 17  130.24    2.83   95.92  270.00  156.92  270.00   53.38  270.00  1.00 
1 1 1    0    3   31 o 15   43.45   28.56   10.43   90.00    0.11  270.00    0.43   90.00  0.01 
1 1 1    0    3   32 o 10  285.71    3.91  311.60  270.00  263.37  270.00   44.69   90.00  1.00 
1 1 1    0    3   33 o 17  474.29    6.08  491.29  270.00  481.73  270.00   14.89  270.00  1.00 
1 1 1    0    3   34 o  8   81.69    2.50  114.39   90.00   51.13   90.00   61.13  270.00  1.00 
1 1 1    0    3   35 o  9   33.05   84.50   96.60  270.00   69.13   90.00  161.03   90.00  0.34 
1 1 1    0    3   36 o 17  239.30    3.39  261.92   90.00  224.21   90.00   30.18  270.00  1.00 
1 1 1    0    3   37 o 19   14.84    5.90   20.21  270.00   11.84   90.00   30.84   90.00  0.24 
1 1 1    0    3   38 o 19  226.68    4.60  257.54   90.00  198.42   90.00   56.52  270.00  1.00 
1 1 1    0    3   39 o 14   75.81    2.20   88.70  270.00   62.76  270.00   26.10   90.00  1.00 
1 1 1    0    3   40 o  3   84.03    2.19   72.46  270.00   95.21  270.00   22.36  270.00  1.00 
1 1 1    0    3   41 o  6  208.46    3.52  172.00   90.00  242.42   90.00   67.92   90.00  1.00 
1 1 1    0    3   42 o  8   13.12    5.86    6.51   90.00    3.53  270.00   10.27  270.00  0.12 
1 1 1    0    3   43 o 10  107.53    3.10   76.13  270.00  137.27  270.00   59.48  270.00  1.00 
1 1 1    0    3   44 o 13   68.93    2.11   86.58  270.00   49.93  270.00   38.00   90.00  1.00 
1 1 1    0    3   45 o  8   59.18    2.12   36.77  270.00   81.23  270.00   44.12  270.00  1.00 
1 1 1    0    3   46 o  6  101.83    2.10   81.07   90.00  122.35   90.00   41.03   90.00  1.00 
1 1 1    0    3   47 o 10   60.96    2.04   49.07   90.00   73.09   90.00   24.26   90.00  1.00 
1 1 1    0    3   48 o  8   67.28    1.99   66.17   90.00   69.26   90.00    3.95   90.00  1.00 
1 1 1    0    3   49 o  4   30.32   58.20   31.90   90.00   15.71  270.00   46.93  270.00  0.26 
1 1 1    0    3   50 o 12    6.85    4.52    4.53  270.00    2.38   90.00    6.78   90.00  0.15 
1 1 1    0    3   51 o  7   16.18    4.80   22.96  270.00    8.80  270.00   13.46   90.00  0.96 
1 1 1    0    3   52 o  1   12.61    5.17    6.08  270.00    4.54  270.00    1.34   90.00  0.41 
1 1 1    0    3   53 o  7    6.71    4.23    1.50  270.00    0.53   90.00    1.97   90.00  0.07 
1 1 1    0    3   54 o 16   67.17    2.76   69.96   90.00   67.93   90.00    1.52   90.00  1.00 
1 1 1    0    3   55 f  0    7.60    4.49    1.22  270.00    1.14  270.00    0.00    0.00  0.00 
1 1 1    0    3   56 o 16   13.73    4.80   17.41   90.00    7.95   90.00    8.11  270.00  0.87 
1 1 1    0    3   57 o 10   22.16    3.22   29.11  270.00   17.74  270.00    8.81   90.00  1.00 
1 1 1    0    3   58 o  3   20.89    3.29   22.18   90.00   21.55   90.00    1.53   90.00  0.99 
1 1 1    0    3   59 o  7   45.20    1.94   50.34  270.00   45.77  270.00    1.14  270.00  1.00 
1 1 1    0    3   60 o  2    7.60    4.75    5.87  270.00    1.93   90.00    6.91   90.00  0.20 
1 1 1    0    3   61 o 10   18.31    3.61   32.51  270.00    9.96  270.00   15.93   90.00  0.98 
1 1 1    0    3   62 o  9    4.81    3.30    3.17   90.00    1.92  270.00    4.31  270.00  0.05 
1 1 1    0    3   63 o 15    3.57    2.63   12.54  270.00    7.62   90.00   16.12   90.00  0.12 
1 1 1    0    3   64 o  6    7.11    4.23    6.59  270.00    2.45   90.00    6.35   90.00  0.10 
1 1 1    0    3   65 o 15    5.41    3.59    6.19  270.00    2.60   90.00    6.02   90.00  0.08 
1 1 1    0    3   66 o  3   16.85    3.96   22.02   90.00   12.91   90.00    0.31   90.00  0.76 
1 1 1    0    3   67 o 19    4.21    2.98    3.89  270.00    1.72   90.00    3.88   90.00  0.05 
1 1 1    0    3   68 o 12    8.09    4.86   17.85   90.00    2.47  270.00   12.79  270.00  0.49 
1 1 1    0    4    0 o 16  604.31   10.78 1501.55    0.00  740.15  360.00  271.69  360.00  1.00 
1 1 1    0    4    1 o  8  218.33    3.20  841.95  180.00  351.54  180.00  268.97  180.00  0.99 
1 1 1    0    4    2 o  7  954.40   11.86 1332.95  180.00  983.44  180.00   58.07  180.00  1.00 
1 1 1    0    4    3 o  3  144.38    2.51   30.55    0.00   50.91  360.00  186.94  180.00  1.00 
1 1 1    0    4    4 o 11  213.60    3.16   25.37    0.00  265.53    0.00  103.88    0.00  1.00 
1 1 1    0    4    5 o  3  645.29    8.12  989.17  360.00  650.92    0.00   11.26    0.00  1.00 
1 1 1    0    4    6 o 16  162.67    2.68  129.42    0.00  193.03  180.00   61.48  180.00  1.00 
1 1 1    0    4    7 o 15   91.80    2.14  800.17  180.00    1.91  180.00  177.74  360.00  0.99 
1 1 1    0    4    8 f  0   44.52    2.05  226.04  180.00  102.59  360.00    0.00    0.00  0.00 
1 1 1    0    4    9 o  8  202.46    4.33   53.23  360.00  278.03  360.00  151.44  360.00  1.00 
1 1 1    0    4   10 o  5  220.43    4.58   45.15    0.00  261.54  180.00   82.23  180.00  1.00 
1 1 1    0    4   11 o  8  217.25    3.71  200.12  180.00  121.52  180.00  191.46    0.00  1.00 
1 1 1    0    4   12 o 11  424.95    5.51  491.66  180.00  417.64  180.00   14.62    0.00  1.00 
1 1 1    0    4   13 o 12  499.50    6.39  548.76    0.00  467.09    0.00   64.83  180.00  1.00 
1 1 1    0    4   14 o 14   36.01   19.30  233.18  180.00  121.26    0.00  293.02    0.00  0.70 
1 1 1    0    4   15 o  6   39.26   72.73  223.84  180.00  155.29  360.00  355.48  360.00  0.57 
1 1 1    0    4   16 o  2  416.07    7.65  393.12  360.00  437.65  360.00   43.15  360.00  1.00 
1 1 1    0    4   17 o  4  478.81    6.14  525.71    0.00  440.44    0.00   76.74  180.00  1.00 
1 1 1    0    4   18 o 18    9.42    5.71   70.82    0.00   19.14  180.00   38.78  180.00  0.03 
1 1 1    0    4   19 o 14   30.34   10.88   19.58  180.00   16.62  180.00   38.96  180.00  0.09 
1 1 1    0    4   20 f  0  460.87    5.92  455.74  180.00  466.68  180.00    0.00    0.00  0.00 
1 1 1    0    4   21 o  4  928.95   11.56  887.83    0.00 1004.99    0.00  152.06    0.00  1.00 
1 1 1    0    4   22 o 12  540.96    6.87  554.24  180.00  620.57  180.00  159.23  180.00  1.00 
1 1 1    0    4   23 o 17  198.86    3.51  162.93  180.00  242.45  180.00   87.22  180.00  1.00 
1 1 1    0    4   24 o 12  255.74    4.18  222.24    0.00  281.08    0.00   50.67    0.00  1.00 
1 1 1    0    4   25 o  9  676.41   12.03  600.59    0.00  778.56    0.00  204.31    0.00  1.00 
1 1 1    0    4   26 o  9  237.44    3.41  117.80  180.00  344.06  180.00  213.23  180.00  1.00 
1 1 1    0    4   27 o  3  367.23    4.83  361.93  180.00  358.05  180.00   18.36  360.00  1.00 
1 1 1    0    4   28 o  7  171.21    2.77  175.51  180.00  166.96  180.00    8.51    0.00  1.00 
1 1 1    0    4   29 o  6  305.32    4.14  287.21    0.00  309.66    0.00    8.69    0.00  1.00 
1 1 1    0    4   30 o 11  290.28    5.62  320.35  180.00  264.83  180.00   50.90    0.00  1.00 
1 1 1    0    4   31 o  4  277.57    4.41  281.67    0.00  278.48    0.00    1.82    0.00  1.00 
1 1 1    0    4   32 o  2  308.96    4.17  254.60    0.00  377.20  360.00  136.49  360.00  1.00 
1 1 1    0    4   33 f  0    7.68    4.86   13.77  360.00   11.38  360.00    0.00    0.00  0.00 
1 1 1    0    4   34 o 15   73.15    2.18  103.77    0.00   43.42    0.00   59.45  180.00  1.00 
1 1 1    0    4   35 o 18  133.12    2.42  153.48  180.00  119.31  180.00   27.63  360.00  1.00 
1 1 1    0    4   36 o 15   85.72    2.17   86.57    0.00   87.98    0.00    4.52    0.00  1.00 
1 1 1    0    4   37 o 17  330.60    4.40  317.79  180.00  346.96  180.00   32.71  180.00  1.00 
1 1 1    0    4   38 o  7  216.72    4.45  292.58    0.00  141.90    0.00  149.63  180.00  1.00 
1 1 1    0    4   39 o 14   68.85    2.26  101.08  180.00   36.88  180.00   63.95    0.00  1.00 
1 1 1    0    4   40 o 10   34.78   84.32   22.96  360.00   16.81  180.00   40.95  180.00  0.11 
1 1 1    0    4   41 o  7   32.63    8.50   10.76  180.00   15.90  180.00    4.96  180.00  0.41 
1 1 1    0    4   42 o  6   34.16   16.00   40.31    0.00   20.94    0.00   20.35  180.00  0.91 
1 1 1    0    4   43 o 14   41.63   10.55   38.43  180.00   42.40  180.00    3.19  180.00  0.98 
1 1 1    0    4   44 o 15   23.18    4.30    5.46  180.00    5.08  180.00    0.46  360.00  0.23 
1 1 1    0    4   45 o  4   20.89    5.23    4.98  360.00    3.70  360.00    1.32  180.00  0.21 
1 1 1    0    4   46 o  3   15.17    5.36    5.68    0.00    0.31    0.00    5.39  180.00  0.20 
1 1 1    0    4   47 o  1   22.61    3.70   26.30  180.00   15.98  180.00   10.14  360.00  0.93 
1 1 1    0    4   48 o  4   85.68    2.02   73.15  180.00   99.30  180.00   27.22  180.00  1.00 
1 1 1    0    4   49 o 18   67.21    2.31   68.49  180.00   67.49  180.00    0.57  180.00  1.00 
1 1 1    0    4   50 o  2   24.80    3.67   20.44    0.00   29.15    0.00    9.29    0.00  0.99 
1 1 1    0    4   51 o 11   10.77    5.23    3.24    0.00    0.75    0.00    2.39  180.00  0.18 
1 1 1    0    4   52 o  9   16.37    4.76   20.26    0.00   11.97  360.00    7.61  180.00  0.96 
1 1 1    0    4   53 o 15    7.85    4.64   25.10  180.00   10.64  360.00   34.75  360.00  0.86 
1 1 1    0    4   54 o  2    5.29    3.67   12.34  360.00    7.42  180.00   19.10  180.00  0.40 
1 1 1    0    4   55 o  7   29.18   49.72   38.48  180.00   13.65    0.00   49.57    0.00  0.38 
1 1 1    0    4   56 o 10    5.30    3.58    1.44  180.00    0.83    0.00    2.15    0.00  0.05 
1 1 1    0    4   57 o 17    7.94    4.57   11.25  180.00    2.59    0.00   12.80    0.00  0.48 
1 1 1    0    4   58 o 15   60.91    1.85   60.81    0.00   67.05  360.00   12.28  360.00  1.00 
1 1 1    0    4   59 o 13    5.02    3.43    6.27  180.00    3.68    0.00    9.22    0.00  0.19 
1 1 1    0    4   60 f  0   10.01    5.10   42.25    0.00   35.27    0.00    0.00    0.00  0.00 
1 1 1    0    4   61 o 17   17.02    4.00   22.75  180.00   12.27  180.00    5.67    0.00  0.89 
1 1 1    0    4   62 f  0   22.50    3.24   16.96    0.00   12.40    0.00    0.00    0.00  0.00 
1 1 1    0    4   63 o 15   24.95    4.06   14.94    0.00   27.31    0.00   17.46    0.00  0.74 
1 1 1    0    4   64 o  5   14.32    4.55   16.09    0.00    3.59    0.00    5.87  180.00  0.46 
1 1 1    0    4   65 o 11    7.65    4.43   12.86  180.00    4.02    0.00   11.55    0.00  0.23 
1 1 1    0    4   66 o 19    6.59    4.10    3.46  180.00    1.18    0.00    3.19    0.00  0.06 
1 1 1    0    4   67 o  7   18.05    3.63   21.42  180.00   18.53  180.00    6.33  180.00  0.85 
1 1 1    0    5    1 o 16  260.30    3.65  302.15  270.00  217.81  270.00   84.99   90.00  1.00 
1 1 1    0    5    2 o 18  392.70    5.13  299.55  270.00  524.75  270.00  264.10  270.00  1.00 
1 1 1    0    5    3 o 10  210.34    3.14    7.69  270.00  194.47  270.00   31.72   90.00  1.00 
1 1 1    0    5    4 o  4  647.16    8.14  204.31   90.00  623.02   90.00   48.29  270.00  1.00 
1 1 1    0    5    5 o 19  116.62    2.32  359.04  270.00  113.83  270.00    2.05  270.00  0.97 
1 1 1    0    5    6 o  2  291.87    4.01  365.27  270.00  236.58  270.00  110.56   90.00  1.00 
1 1 1    0    5    7 o 18  210.59    3.64  380.65   90.00  214.65   90.00    8.11   90.00  1.00 
1 1 1    0    5    8 o  6   13.17    5.56  223.43  270.00   41.01   90.00   84.31   90.00  0.09 
1 1 1    0    5    9 o 14  146.80    2.56  117.94   90.00   90.92   90.00  111.69  270.00  1.00 
1 1 1    0    5   10 o 10  523.85    6.68  380.99  270.00  568.47  270.00   89.24  270.00  1.00 
1 1 1    0    5   11 o 12  196.79    3.49  231.51  270.00  242.06  270.00   90.63  270.00  1.00 
1 1 1    0    5   12 o 18  170.70    2.78  293.33  270.00  145.12  270.00   51.14   90.00  1.00 
1 1 1    0    5   13 f  0  218.08    4.57  244.89  270.00  293.19  270.00    0.00    0.00  0.00 
1 1 1    0    5   14 o 10  179.62    2.86  126.58  270.00  153.18  270.00   52.87   90.00  1.00 
1 1 1    0    5   15 o 12  132.21    3.47   37.87   90.00  159.91   90.00   93.92   90.00  0.85 
1 1 1    0    5   16 f  0  303.46    4.78  307.96   90.00  311.02   90.00    0.00    0.00  0.00 
1 1 1    0    5   17 o 12  359.16    4.75  355.90   90.00  371.73   90.00   25.15   90.00  1.00 
1 1 1    0    5   18 o 13   81.68    2.21   37.78   90.00   34.19  270.00   12.50   90.00  0.50 
1 1 1    0    5   19 o  2  470.01    6.05  443.88  270.00  436.19  270.00   67.64   90.00  1.00 
1 1 1    0    5   20 o 12  371.88    4.90  435.33   90.00  316.98   90.00  109.82  270.00  1.00 
1 1 1    0    5   21 o  3  180.89    2.88   56.79  270.00  270.01  270.00  187.53  270.00  0.97 
1 1 1    0    5   22 o 14  572.69    7.25  533.84   90.00  604.22   90.00   63.05   90.00  1.00 
1 1 1    0    5   23 o  6  605.90    7.64  578.36  270.00  641.29  270.00   70.79  270.00  1.00 
1 1 1    0    5   24 o 15  163.00    3.84  214.68  270.00  109.06  270.00  107.88   90.00  1.00 
1 1 1    0    5   25 o  6  109.35    3.47  179.88   90.00   15.40   90.00  187.86  270.00  1.00 
1 1 1    0    5   26 o 16  253.18    3.58  216.32  270.00  286.76  270.00   67.17  270.00  1.00 
1 1 1    0    5   27 o  8   88.79    3.24   98.57  270.00   52.15  270.00   72.67   90.00  1.00 
1 1 1    0    5   28 o  7   43.89   41.25   30.06  270.00    5.65   90.00   33.54   90.00  0.25 
1 1 1    0    5   29 o 16  134.46    2.86  204.13  270.00   66.13  270.00  136.66   90.00  1.00 
1 1 1    0    5   30 o 12   43.95   35.41   83.09   90.00   13.28  270.00   90.98  270.00  0.73 
1 1 1    0    5   31 o 18   42.68   21.42   36.00   90.00    9.65   90.00   20.22  270.00  0.46 
1 1 1    0    5   32 o 11   65.07    2.29   60.88   90.00   65.03   90.00    2.58   90.00  0.98 
1 1 1    0    5   33 o 11  101.00    2.59  120.16   90.00   85.37   90.00   31.27  270.00  1.00 
1 1 1    0    5   34 o  9  134.86    2.81  120.94  270.00  152.71  270.00   35.69  270.00  1.00 
1 1 1    0    5   35 o  6   19.66    4.93   13.94   90.00    5.67  270.00   19.76  270.00  0.21 
1 1 1    0    5   36 o  5   11.51    5.78    6.45   90.00    2.55  270.00    5.83  270.00  0.03 
1 1 1    0    5   37 o  2  174.41    3.19  176.45   90.00  171.15   90.00    6.52  270.00  1.00 
1 1 1    0    5   38 o 11   66.54    2.63   66.68  270.00   66.66  270.00    0.27  270.00  1.00 
1 1 1    0    5   39 o 19  245.31    3.46  195.45   90.00  294.51   90.00   98.40   90.00  1.00 
1 1 1    0    5   40 o  1  110.21    2.29   92.35  270.00  127.26  270.00   34.09  270.00  1.00 
1 1 1    0    5   41 o  7   34.85   22.15    8.55   90.00    8.33   90.00    0.29  270.00  0.24 
1 1 1    0    5   42 o  1   44.58   19.35   55.77   90.00   30.82   90.00   26.33  270.00  0.99 
1 1 1    0    5   43 o 17   36.55   12.93   48.08   90.00   22.94   90.00   26.04  270.00  0.98 
1 1 1    0    5   44 f  0   34.24   47.92   52.64  270.00   53.29  270.00    0.00    0.00  0.00 
1 1 1    0    5   45 o  5   33.48   57.12   42.32  270.00   18.07   90.00   60.65   90.00  0.37 
1 1 1    0    5   46 o  2   33.19   37.56   31.60   90.00    3.28   90.00   28.30  270.00  0.53 
1 1 1    0    5   47 o 10   28.81    5.19   35.55   90.00   22.03   90.00   13.21  270.00  0.99 
1 1 1    0    5   48 o 17   29.67    6.49   31.02  270.00   28.53  270.00    1.97   90.00  0.99 
1 1 1    0    5   49 o  4   14.84    6.28    7.17   90.00    5.06   90.00    1.93  270.00  0.41 
1 1 1    0    5   50 f  0   10.85    5.33   22.74  270.00   22.08  270.00    0.00    0.00  0.00 
1 1 1    0    5   51 o 16   23.57    3.52   21.92   90.00   25.70   90.00    4.48   90.00  1.00 
1 1 1    0    5   52 o 15   30.36   65.75   38.91  270.00   22.36   90.00   59.92   90.00  0.25 
1 1 1    0    5   53 o  9   33.84   35.28   45.41   90.00   10.03   90.00   33.43  270.00  0.79 
1 1 1    0    5   54 o 12    5.70    3.82    1.10   90.00    0.58  270.00    1.62  270.00  0.04 
1 1 1    0    5   55 o 17   51.37    1.98   42.15   90.00   63.52   90.00   24.31   90.00  1.00 
1 1 1    0    5   56 o 15   11.96    5.12   19.33  270.00    2.81  270.00   14.95   90.00  0.86 
1 1 1    0    5   57 o  2    7.46    4.47    9.52   90.00    2.70  270.00   11.32  270.00  0.40 
1 1 1    0    5   58 o 10    6.25    4.03   14.26  270.00    6.52   90.00   19.35   90.00  0.50 
1 1 1    0    5   59 o  9   33.04   48.15   49.64   90.00    8.67  270.00   51.89  270.00  0.52 
1 1 1    0    5   60 o 14    4.92    3.39   14.34  270.00    8.85   90.00   20.67   90.00  0.30 
1 1 1    0    5   61 o  1   13.10    4.80   15.42   90.00    3.54   90.00    8.48  270.00  0.59 
1 1 1    0    5   62 o 11    4.79    3.30    0.38  270.00    0.23   90.00    0.52   90.00  0.01 
1 1 1    0    5   63 o 13   17.08    4.92   24.70   90.00   10.39   90.00    5.49  270.00  0.77 
1 1 1    0    5   64 o 15    8.76    4.69    2.18  270.00    0.58   90.00    1.90   90.00  0.04 
1 1 1    0    5   65 f  0   12.57    4.86   11.40  270.00    6.49  270.00    0.00    0.00  0.00 
1 1 1    0    5   66 o  1    6.01    3.89    4.06  270.00    1.39   90.00    3.55   90.00  0.06 
1 1 1    0    5   67 o 16    3.33    2.43    5.36  270.00    2.74   90.00    5.91   90.00  0.07 
1 1 1    0    6    0 o  6  357.05    6.70   33.71  180.00  445.47  360.00  176.83  360.00  1.00 
1 1 1    0    6    1 o 14  232.09    3.36  464.33  180.00  285.85  360.00  107.53  360.00  1.00 
1 1 1    0    6    2 o 10  458.29    5.90  608.61    0.00  354.33  360.00  207.92  180.00  1.00 
1 1 1    0    6    3 o  2  215.14    3.20  421.85  180.00  302.05  180.00  173.98  180.00  1.00 
1 1 1    0    6    4 o 16  152.72    3.02  252.68  180.00  164.11  180.00   23.56  180.00  1.00 
1 1 1    0    6    5 o  5  117.90    3.32  287.76    0.00   40.19  360.00  155.03  180.00  1.00 
1 1 1    0    6    6 o 18  313.76    6.02  139.67    0.00  361.75    0.00   95.97    0.00  1.00 
1 1 1    0    6    7 o 14   30.10   39.74  195.43  180.00    6.75    0.00   15.45    0.00  0.03 
1 1 1    0    6    8 o  2  129.17    2.44   92.15  180.00  119.43  180.00   17.09    0.00  0.99 
1 1 1    0    6    9 o 19  301.32    4.12  299.63    0.00  325.24    0.00   47.83    0.00  1.00 
1 1 1    0    6   10 o  8   17.24    4.09   29.34  180.00   35.13  180.00   73.70  180.00  0.10 
1 1 1    0    6   11 o 17  398.99    5.22  416.25    0.00  369.58    0.00   58.81  180.00  1.00 
1 1 1    0    6   12 o 13   13.43    5.00  129.77  180.00   71.82    0.00  147.65    0.00  0.15 
1 1 1    0    6   13 o  9  448.93    5.80  402.76    0.00  446.19    0.00    5.48  180.00  1.00 
1 1 1    0    6   14 x  9       ?       ?  111.34    0.00  160.56    0.00    0.00    0.00  0.00 
1 1 1    0    6   15 o  6   30.27    5.55   31.60  360.00   49.89    0.00  117.02    0.00  0.28 
1 1 1    0    6   16 o  8  244.84    3.51  197.85  180.00  378.96  180.00  268.66  180.00  1.00 
1 1 1    0    6   17 f  0  114.70    2.36  204.28  180.00  136.36  180.00    0.00    0.00  0.00 
1 1 1    0    6   18 o  7  195.41    4.26  188.96  360.00  290.48  360.00  193.94  360.00  0.99 
1 1 1    0    6   19 f  0  470.43    6.98  390.44  360.00  406.98    0.00    0.00    0.00  0.00 
1 1 1    0    6   20 o  5   96.82    2.69  182.13    0.00    6.70    0.00  177.89  180.00  0.99 
1 1 1    0    6   21 o 11  967.92   12.03  827.15  180.00 1100.48  180.00  265.14  180.00  1.00 
1 1 1    0    6   22 f  0   72.15    2.39  118.52    0.00  128.12  360.00    0.00    0.00  0.00 
1 1 1    0    6   23 o 11  287.04    5.60  185.25  360.00  374.67  360.00  175.26  360.00  1.00 
1 1 1    0    6   24 o 19  333.79    5.17  311.85    0.00  347.87    0.00   28.16    0.00  1.00 
1 1 1    0    6   25 o 11  909.92   11.34  863.00    0.00  972.53    0.00  125.21    0.00  1.00 
1 1 1    0    6   26 o  9  614.08    7.75  552.95  180.00  680.06  180.00  131.96  180.00  1.00 
1 1 1    0    6   27 o 13  202.24    3.08  164.77    0.00  264.60  360.00  124.71  360.00  1.00 
1 1 1    0    6   28 o 18  300.20    4.09  215.55    0.00  371.68    0.00  142.96    0.00  1.00 
1 1 1    0    6   29 x 12       ?       ?  192.95  180.00  178.30  180.00    0.00    0.00  0.00 
1 1 1    0    6   30 o 17  200.80    3.51  167.62  180.00  235.15  180.00   68.70  180.00  1.00 
1 1 1    0    6   31 o  5  221.53    3.23  196.85    0.00  246.09    0.00   49.14    0.00  1.00 
1 1 1    0    6   32 o  7  282.64    3.88  338.34  180.00  235.20  180.00   94.89    0.00  1.00 
1 1 1    0    6   33 o  8  179.38    3.25  203.25    0.00  162.45    0.00   33.85  180.00  1.00 
1 1 1    0    6   34 o 14   33.06    8.41   20.81    0.00    8.76  360.00    8.69  180.00  0.40 
1 1 1    0    6   35 f  0  122.94    2.73  130.79  180.00  128.55  180.00    0.00    0.00  0.00 
1 1 1    0    6   36 o  2  122.20    2.37  106.48  180.00  137.60  180.00   30.79  180.00  1.00 
1 1 1    0    6   37 o  9   15.90    7.07   28.05    0.00   16.15  180.00   45.46  180.00  0.41 
1 1 1    0    6   38 o 19   82.33    2.25  100.90  180.00   63.75  180.00   37.15    0.00  1.00 
1 1 1    0    6   39 o  7  107.68    2.30   97.53  180.00  117.89  180.00   20.41  180.00  1.00 
1 1 1    0    6   40 o 15   65.82    2.32   68.08  180.00   62.43  180.00    6.79    0.00  1.00 
1 1 1    0    6   41 f  0   51.27    2.54   60.15  180.00   61.55  180.00    0.00    0.00  0.00 
1 1 1    0    6   42 o  1   43.77   15.81   21.77  180.00   48.43  180.00   26.17  180.00  0.81 
1 1 1    0    6   43 o  9   23.99    4.61   36.40  180.00    6.74  180.00   30.26  360.00  0.91 
1 1 1    0    6   44 o 10   12.28    6.02    6.72    0.00    2.94  180.00    9.73  180.00  0.16 
1 1 1    0    6   45 o 15  132.16    2.38  110.38  180.00  153.48  180.00   42.65  180.00  1.00 
1 1 1    0    6   46 o  5   30.47    6.16   53.81  180.00    7.27  180.00   46.37    0.00  1.00 
1 1 1    0    6   47 o  3  124.54    2.31  111.96    0.00  138.39    0.00   27.70    0.00  1.00 
1 1 1    0    6   48 o  6   26.43    3.79    5.49  180.00   21.17  180.00   15.78  180.00  0.50 
1 1 1    0    6   49 o  2   99.80    2.97   91.40  180.00  110.67  180.00   21.74  180.00  1.00 
1 1 1    0    6   50 o  6   70.51    2.10   59.36  180.00   83.43  180.00   25.84  180.00  1.00 
1 1 1    0    6   51 o 16  113.45    2.20   95.00    0.00  135.00    0.00   43.09    0.00  1.00 
1 1 1    0    6   52 o 13   25.51    3.68   40.09  180.00   12.35  180.00   26.32    0.00  1.00 
1 1 1    0    6   53 o 10    8.73    5.40   12.89  180.00    1.96  360.00   14.25  360.00  0.59 
1 1 1    0    6   54 o  5   74.25    1.95   79.09  180.00   74.16  180.00    0.19    0.00  1.00 
1 1 1    0    6   55 o  2   23.16    3.39   19.10  180.00   28.21  180.00   10.51  180.00  0.99 
1 1 1    0    6   56 o 17   21.45    3.51   28.02  180.00   17.17  180.00    8.51    0.00  1.00 
1 1 1    0    6   57 o 13   26.45    5.19   21.90    0.00   32.90    0.00   13.05    0.00  1.00 
1 1 1    0    6   58 o  1   11.70    5.11   22.52  180.00    1.19  180.00   18.98    0.00  0.91 
1 1 1    0    6   59 o  9    4.93    3.51   14.70    0.00    9.04  180.00   21.65  180.00  0.36 
1 1 1    0    6   60 o  7    9.03    4.79   17.11  180.00    4.09    0.00   17.98    0.00  0.54 
1 1 1    0    6   61 o  6   19.89    3.50   26.60  180.00   17.17  180.00    3.26  360.00  0.95 
1 1 1    0    6   62 o 10    9.88    5.23   12.23  180.00    2.32    0.00   10.90    0.00  0.32 
1 1 1    0    6   63 o  6    9.15    4.84    9.61    0.00    2.34  180.00    8.39  180.00  0.20 
1 1 1    0    6   64 o 13    4.73    3.28   11.50  180.00    5.67    0.00   12.52    0.00  0.13 
1 1 1    0    6   65 o  3    4.71    3.28    1.35    0.00    0.68  180.00    1.54  180.00  0.02 
1 1 1    0    6   66 f  0   25.93    6.15   26.55    0.00   15.38    0.00    0.00    0.00  0.00 
1 1 1    0    6   67 o 18    8.37    4.60   19.47  180.00    2.83    0.00   14.17    0.00  0.51 
1 1 1    0    7    1 o 16  429.00    7.88  329.83   90.00  322.82   90.00  212.36  270.00  1.00 
1 1 1    0    7    2 o  1  407.10    7.52  103.76  270.00  504.15  270.00  194.10  270.00  1.00 
1 1 1    0    7    3 f  0   30.44   14.73   56.23  270.00   98.44   90.00    0.00    0.00  0.00 
1 1 1    0    7    4 f  0  431.62    5.60  137.74   90.00  441.67   90.00    0.00    0.00  0.00 
1 1 1    0    7    5 o 19   16.41    4.21   68.82   90.00    1.20   90.00    2.50   90.00  0.00 
1 1 1    0    7    6 o 10   30.67   81.16   52.52  270.00   51.33   90.00  111.15   90.00  0.14 
1 1 1    0    7    7 o  5  132.46    3.52    7.25  270.00   66.54   90.00  131.65  270.00  1.00 
1 1 1    0    7    8 o 16   50.47    2.23   86.36  270.00    9.44  270.00   46.60  270.00  0.27 
1 1 1    0    7    9 o 18  307.91    4.20  239.07   90.00  294.31   90.00   27.20  270.00  1.00 
1 1 1    0    7   10 o 13  108.22    2.33   80.98  270.00  101.76  270.00   41.23  270.00  0.75 
1 1 1    0    7   11 o  7   51.67    2.29  218.27  270.00   24.82   90.00  107.10   90.00  0.56 
1 1 1    0    7   12 o  4  477.93    6.15  560.21   90.00  424.97   90.00  105.92  270.00  1.00 
1 1 1    0    7   13 o  9  103.89    3.27   46.48  270.00   82.08  270.00   30.05   90.00  0.93 
1 1 1    0    7   14 o 11  336.04    5.22  415.86  270.00  271.13  270.00  129.83   90.00  1.00 
1 1 1    0    7   15 o 12  293.38    4.05  345.78   90.00  219.65   90.00  147.47  270.00  1.00 
1 1 1    0    7   16 o 12  306.25    4.18  438.71   90.00  247.16   90.00  118.17  270.00  1.00 
1 1 1    0    7   17 o  5  207.28    3.15  188.53   90.00  275.37   90.00  136.43   90.00  1.00 
1 1 1    0    7   18 o 16  278.68    3.89  172.83  270.00  337.31  270.00  117.27  270.00  1.00 
1 1 1    0    7   19 o 18  541.84    6.89  541.87  270.00  528.36  270.00   26.97   90.00  1.00 
1 1 1    0    7   20 o 13   58.34    2.53   92.25   90.00   36.73  270.00  170.52  270.00  0.83 
1 1 1    0    7   21 o 17  492.33    6.31  492.29   90.00  514.14   90.00   43.63   90.00  1.00 
1 1 1    0    7   22 o 14  522.90    7.71  572.72  270.00  477.63  270.00   90.52   90.00  1.00 
1 1 1    0    7   23 o  4  354.02    6.66  423.08   90.00  297.27   90.00  113.49  270.00  1.00 
1 1 1    0    7   24 o 12  750.47    9.40  758.44   90.00  750.72   90.00    0.51   90.00  1.00 
1 1 1    0    7   25 o 17  773.66    9.70  738.62  270.00  817.74  270.00   88.16  270.00  1.00 
1 1 1    0    7   26 o 10  299.61    4.10  351.38   90.00  255.10   90.00   89.01  270.00  1.00 
1 1 1    0    7   27 o 16   64.68    2.42   23.12   90.00   30.84   90.00   12.46   90.00  0.38 
1 1 1    0    7   28 o 12  284.51    3.92  301.41  270.00  278.72  270.00   11.59   90.00  1.00 
1 1 1    0    7   29 o 16  122.69    3.41   66.91   90.00  182.95   90.00  121.37   90.00  1.00 
1 1 1    0    7   30 o  6  127.26    2.43  123.38   90.00  136.11   90.00   17.70   90.00  1.00 
1 1 1    0    7   31 o 10  322.46    4.33  335.69  270.00  314.87  270.00   15.18   90.00  1.00 
1 1 1    0    7   32 o 11  100.86    2.27  138.27   90.00   64.67   90.00   72.38  270.00  1.00 
1 1 1    0    7   33 o  2   76.88    2.21   77.67  270.00   75.64  270.00    2.43   90.00  1.00 
1 1 1    0    7   34 o 14   79.63    2.20  113.88   90.00   47.33   90.00   64.60  270.00  1.00 
1 1 1    0    7   35 o  9   33.07  102.01   50.39   90.00   38.64  270.00   86.23  270.00  0.14 
1 1 1    0    7   36 o  2   37.89    7.31   13.67  270.00   19.30  270.00    5.60  270.00  0.44 
1 1 1    0    7   37 o  2   42.02   47.10   60.08  270.00    4.56   90.00   64.59   90.00  0.66 
1 1 1    0    7   38 o 10  108.68    2.67  125.55  270.00   91.32  270.00   34.72   90.00  1.00 
1 1 1    0    7   39 o 14    8.22    5.20   19.40   90.00   16.87  270.00   36.94  270.00  0.19 
1 1 1    0    7   40 o 13  159.01    2.65  172.82  270.00  142.10  270.00   33.80   90.00  1.00 
1 1 1    0    7   41 o 13   33.77    4.92   72.45  270.00    6.75   90.00   80.95   90.00  1.00 
1 1 1    0    7   42 o 11   18.95    7.83   15.01  270.00    0.48  270.00   14.83   90.00  0.42 
1 1 1    0    7   43 f  0   20.41    5.55    7.67   90.00    7.77   90.00    0.00    0.00  0.00 
1 1 1    0    7   44 o 14  159.41    2.61  142.89  270.00  174.83  270.00   30.83  270.00  1.00 
1 1 1    0    7   45 o  6   34.59   69.97   37.25  270.00   20.78   90.00   58.09   90.00  0.24 
1 1 1    0    7   46 o 18   82.72    2.18   75.24   90.00   90.68   90.00   15.92   90.00  1.00 
1 1 1    0    7   47 o  1   33.15   17.00   32.21  270.00   31.32  270.00    0.42   90.00  0.95 
1 1 1    0    7   48 o 15    6.38    4.34   10.71  270.00    7.00   90.00   17.47   90.00  0.27 
1 1 1    0    7   49 o 19   18.65    5.83   14.69  270.00   17.34  270.00    3.06  270.00  0.85 
1 1 1    0    7   50 o 13   33.27   47.67   21.28   90.00    2.34  270.00   22.97  270.00  0.27 
1 1 1    0    7   51 o  4   51.34    2.27   52.59  270.00   51.86  270.00    1.04  270.00  1.00 
1 1 1    0    7   52 o 15   13.23    5.83    7.87  270.00    7.20  270.00    0.38   90.00  0.56 
1 1 1    0    7   53 o  7   84.44    3.01   97.81  270.00   76.07  270.00   16.73   90.00  1.00 
1 1 1    0    7   54 o  4   30.44   11.81   35.56  270.00   27.53  270.00    5.73   90.00  1.00 
1 1 1    0    7   55 f  0   31.37   51.37   58.24  270.00   53.73  270.00    0.00    0.00  0.00 
1 1 1    0    7   56 f  0    4.34    3.10   18.49  270.00   16.87  270.00    0.00    0.00  0.00 
1 1 1    0    7   57 o  5    8.58    4.85    7.75   90.00    0.63  270.00    7.70  270.00  0.38 
1 1 1    0    7   58 o 13   15.49    4.82   19.98   90.00   11.58   90.00    6.18  270.00  0.95 
1 1 1    0    7   59 o  1   13.43    6.06   23.43  270.00    3.61  270.00   16.24   90.00  0.87 
1 1 1    0    7   60 o  1   29.27   37.16   40.58  270.00    0.88   90.00   33.36   90.00  0.54 
1 1 1    0    7   61 o 13    4.28    3.04    5.47  270.00    3.43   90.00    7.52   90.00  0.08 
1 1 1    0    7   62 o 17    6.85    4.53    2.24  270.00    0.94   90.00    2.43   90.00  0.04 
1 1 1    0    7   63 o  9   11.03    5.01   12.26   90.00    1.09  270.00    8.73  270.00  0.30 
1 1 1    0    7   64 o  7    5.32    3.59    0.62   90.00    0.27  270.00    0.61  270.00  0.01 
1 1 1    0    7   65 o 15    4.92    3.40    9.67   90.00    4.33  270.00    9.91  270.00  0.13 
1 1 1    0    7   66 o  4    6.32    4.04   14.90  270.00    5.05   90.00   13.66   90.00  0.28 
1 1 1    0    7   67 o  1    8.41    4.87   12.26   90.00    1.15  270.00    8.02  270.00  0.34 
1 1 1    0    8    0 o  8  351.01    6.62  739.38  180.00  259.26  180.00  183.51    0.00  1.00 
1 1 1    0    8    1 o 10  322.87    4.37  373.44    0.00  283.92    0.00   77.90  180.00  1.00 
1 1 1    0    8    2 o 11   81.95    2.15  131.33    0.00   24.98  360.00   99.69  180.00  0.91 
1 1 1    0    8    3 o  1  101.18    2.26  331.61  180.00   66.19  180.00   62.11    0.00  0.96 
1 1 1    0    8    4 o  6  269.40    3.79  114.67    0.00  373.63    0.00  208.48    0.00  1.00 
1 1 1    0    8    5 o 10  202.68    3.59  177.07  180.00  236.35  180.00   67.36  180.00  1.00 
1 1 1    0    8    6 o  3   31.66   91.32   39.57    0.00   17.80    0.00   38.33    0.00  0.04 
1 1 1    0    8    7 o 14   30.70   13.66    7.75  180.00   40.42  360.00   95.65  360.00  0.24 
1 1 1    0    8    8 o 19   32.72   82.44  240.23    0.00   76.45  180.00  167.01  180.00  0.22 
1 1 1    0    8    9 o 16  191.48    3.02  250.78    0.00  160.29    0.00   62.38  180.00  1.00 
1 1 1    0    8   10 o  9  243.84    3.53  227.37  180.00  263.35  180.00   39.03  180.00  1.00 
1 1 1    0    8   11 o  2   21.97    5.87   99.79  180.00   64.67  360.00  139.66  360.00  0.23 
1 1 1    0    8   12 o 13   64.70    3.26   67.35  180.00    0.39  360.00    1.44  180.00  0.02 
1 1 1    0    8   13 o 11   74.81    2.29  138.66    0.00    2.48  180.00  139.79  180.00  0.90 
1 1 1    0    8   14 o  2  227.11    3.36   78.60  180.00  351.24  180.00  249.50  180.00  1.00 
1 1 1    0    8   15 o  1  595.07    7.53  606.14    0.00  577.86    0.00   34.43  180.00  1.00 
1 1 1    0    8   16 o  6  297.13    4.10  274.30  180.00  364.08  180.00  133.91  180.00  1.00 
1 1 1    0    8   17 o 14  341.57    4.60  169.14  180.00  389.05  180.00   94.95  180.00  1.00 
1 1 1    0    8   18 o  4  529.91    6.76  467.16    0.00  600.69  360.00  141.56  360.00  1.00 
1 1 1    0    8   19 o  4   79.57    2.42    5.68  180.00   10.02  180.00    0.68    0.00  0.13 
1 1 1    0    8   20 o  8  230.20    3.40  240.71  180.00  220.94  180.00   18.51    0.00  1.00 
1 1 1    0    8   21 o 14  499.41    7.39  426.15    0.00  566.87    0.00  134.91    0.00  1.00 
1 1 1    0    8   22 o 15  101.86    3.54   64.85  180.00   93.80  180.00   10.36    0.00  0.97 
1 1 1    0    8   23 o  3  402.64    5.27  346.97  180.00  441.32  180.00   77.35  180.00  1.00 
1 1 1    0    8   24 f  0  138.97    2.60   86.62  180.00   69.66  180.00    0.00    0.00  0.00 
1 1 1    0    8   25 f  0  178.71    3.36  143.53  360.00  158.44  360.00    0.00    0.00  0.00 
1 1 1    0    8   26 o 11  321.06    4.34  329.75    0.00  293.98    0.00   54.16  180.00  1.00 
1 1 1    0    8   27 o 19  152.59    2.67  170.44  180.00  119.44  180.00   66.31    0.00  1.00 
1 1 1    0    8   28 o 17  126.99    3.49  132.20  180.00  130.51  180.00    7.06  180.00  1.00 
1 1 1    0    8   29 o  5    6.89    4.83  100.87    0.00   91.56  180.00  187.18  180.00  0.29 
1 1 1    0    8   30 o  2  166.56    2.74  178.51  180.00  156.96  180.00   19.20    0.00  1.00 
1 1 1    0    8   31 o  7   17.70    5.67   38.99  180.00   22.34    0.00   58.16    0.00  0.38 
1 1 1    0    8   32 o  8   97.30    2.28  121.40    0.00   76.70    0.00   41.20  180.00  1.00 
1 1 1    0    8   33 o  2  124.20    2.78  181.97  180.00   74.01  180.00  100.39    0.00  1.00 
1 1 1    0    8   34 o 11   27.77    3.98   39.41  180.00    1.08  180.00   36.67    0.00  0.70 
1 1 1    0    8   35 o  4   21.93    4.86   41.89  180.00   12.78    0.00   55.52    0.00  0.68 
1 1 1    0    8   36 x 17       ?       ?  116.09  180.00  115.40  180.00    0.00    0.00  0.00 
1 1 1    0    8   37 o 13   35.38   36.73   41.50    0.00    1.92  180.00   45.99  180.00  0.60 
1 1 1    0    8   38 f  0   33.15    8.16   47.56  360.00   48.02  360.00    0.00    0.00  0.00 
1 1 1    0    8   39 o 17  253.02    3.56  229.36    0.00  273.27    0.00   40.50    0.00  1.00 
1 1 1    0    8   40 o 19  116.62    2.74   79.88  180.00  151.54  180.00   69.83  180.00  1.00 
1 1 1    0    8   41 o  2   18.30    8.02   20.93    0.00    2.56  180.00   23.98  180.00  0.51 
1 1 1    0    8   42 o 15   69.01    2.36   95.34    0.00   41.07    0.00   55.89  180.00  1.00 
1 1 1    0    8   43 o  3   52.05    2.58   54.52  360.00   48.99  360.00    6.12  180.00  1.00 
1 1 1    0    8   44 o 12   33.28    8.73   32.34  180.00   32.14  180.00    0.37    0.00  0.97 
1 1 1    0    8   45 o  2    7.48    4.87    3.49  180.00    2.51  360.00    5.99  360.00  0.07 
1 1 1    0    8   46 o 17   79.29    2.21   73.13    0.00   86.18    0.00   13.78    0.00  1.00 
1 1 1    0    8   47 o 18   33.01   10.91   53.63  180.00   13.33  180.00   39.34    0.00  1.00 
1 1 1    0    8   48 o 11   35.84    6.29   28.65    0.00   43.74    0.00   15.82    0.00  1.00 
1 1 1    0    8   49 f  0   33.59   21.13    5.51  180.00    5.35  180.00    0.00    0.00  0.00 
1 1 1    0    8   50 o  1   11.82    5.86   13.46  360.00    3.02  360.00   10.01  180.00  0.68 
1 1 1    0    8   51 o 15   25.51    3.93   17.84  360.00   33.53  360.00   16.30  360.00  0.99 
1 1 1    0    8   52 o  7   69.00    2.56   81.48    0.00   60.04  360.00   17.91  180.00  1.00 
1 1 1    0    8   53 o 11   68.39    2.15   70.42    0.00   70.33    0.00    3.88    0.00  1.00 
1 1 1    0    8   54 o  7   51.68    2.23   61.96    0.00   45.71    0.00   11.94  180.00  1.00 
1 1 1    0    8   55 o  8    7.26    4.60    7.35  180.00    2.42    0.00    9.18    0.00  0.30 
1 1 1    0    8   56 o 15    8.32    4.96    5.59    0.00    0.74  180.00    5.85  180.00  0.26 
1 1 1    0    8   57 o 10   26.33    3.80   34.05    0.00   22.02    0.00    8.60  180.00  1.00 
1 1 1    0    8   58 f  0   34.90   53.15   39.48  180.00   34.45  180.00    0.00    0.00  0.00 
1 1 1    0    8   59 o  6    3.72    2.72    3.08  360.00    2.15  180.00    4.70  180.00  0.05 
1 1 1    0    8   60 o 16   16.58    4.64   20.75  360.00   11.33  360.00    4.96  180.00  0.83 
1 1 1    0    8   61 o 13    3.82    2.76    5.76    0.00    3.65  180.00    7.83  180.00  0.07 
1 1 1    0    8   62 o 14   22.55    4.98   28.08  180.00   22.96  180.00    4.64  180.00  0.92 
1 1 1    0    8   63 o 12    8.65    4.78    8.63    0.00    2.38  180.00    7.48  180.00  0.16 
1 1 1    0    8   64 o 17   21.31    3.38   24.82  180.00   22.27  180.00    7.86  180.00  0.86 
1 1 1    0    8   65 o 16    8.83    4.82    3.40  180.00    0.60  360.00    2.72  360.00  0.09 
1 1 1    0    8   66 o  1   16.58    4.37   10.37  180.00   10.48  180.00    4.59  180.00  0.49 
1 1 1    0    9    1 o  6   93.20    2.24   20.64   90.00   44.09   90.00   89.24  270.00  0.95 
1 1 1    0    9    2 o 17   79.72    2.55  215.64   90.00   33.33   90.00   63.91  270.00  0.82 
1 1 1    0    9    3 o 18  283.49    3.95  348.18   90.00  141.23   90.00  284.52  270.00  1.00 
1 1 1    0    9    4 o  3  247.71    3.57  232.74  270.00  219.58  270.00   56.26   90.00  1.00 
1 1 1    0    9    5 o 19  655.75    8.27  848.08   90.00  609.27   90.00   92.94  270.00  1.00 
1 1 1    0    9    6 f  0  418.49    5.48  429.88   90.00  473.52   90.00    0.00    0.00  0.00 
1 1 1    0    9    7 o 16  141.49    3.70  321.74  270.00   80.77  270.00  121.32   90.00  1.00 
1 1 1    0    9    8 o  3  324.02    5.09  304.72  270.00  312.97  270.00   22.10   90.00  1.00 
1 1 1    0    9    9 o 11  534.38    9.66  538.59   90.00  496.14   90.00   76.47  270.00  1.00 
1 1 1    0    9   10 o 12  106.05    3.41  138.08   90.00   13.68   90.00  183.74  270.00  1.00 
1 1 1    0    9   11 o 13  322.54    4.39  375.30  270.00  285.16  270.00   74.76   90.00  1.00 
1 1 1    0    9   12 o  1   67.00    2.42  132.20   90.00    5.73  270.00  117.22  270.00  0.79 
1 1 1    0    9   13 f  0   45.85   42.94  111.93   90.00   22.19   90.00    0.00    0.00  0.00 
1 1 1    0    9   14 o 13  585.62    7.43  551.68   90.00  632.45   90.00   93.66   90.00  1.00 
1 1 1    0    9   15 o 18  140.33    3.75  181.99  270.00   52.24  270.00  176.12   90.00  1.00 
1 1 1    0    9   16 o 14  292.36    4.06  219.97  270.00  301.77  270.00   18.82  270.00  1.00 
1 1 1    0    9   17 o 17  344.66    4.63  289.56   90.00  391.54   90.00   93.75   90.00  1.00 
1 1 1    0    9   18 o  6  131.73    3.66  346.27   90.00    4.66   90.00  254.12  270.00  1.00 
1 1 1    0    9   19 o 15  675.06    8.50  670.50  270.00  684.10  270.00   18.08  270.00  1.00 
1 1 1    0    9   20 o 13  291.28    4.68  257.93  270.00  313.23  270.00   43.90  270.00  1.00 
1 1 1    0    9   21 o 12   39.54    5.68   49.77   90.00   14.12  270.00   50.50  270.00  0.28 
1 1 1    0    9   22 o 16   35.14    6.10  157.56   90.00  101.67  270.00  263.28  270.00  0.85 
1 1 1    0    9   23 o  7  248.86    3.60  244.19  270.00  257.63  270.00   17.54  270.00  1.00 
1 1 1    0    9   24 o  4   38.66   60.27    9.94   90.00    4.98  270.00   13.60  270.00  0.05 
1 1 1    0    9   25 o 16   77.28    2.43    1.44  270.00    6.35   90.00    4.16   90.00  0.06 
1 1 1    0    9   26 o  4   35.25   11.75    6.71  270.00    2.80   90.00   20.62   90.00  0.21 
1 1 1    0    9   27 o 11  144.34    3.70  129.55  270.00  160.40  270.00   32.12  270.00  1.00 
1 1 1    0    9   28 o  7  146.85    3.75  114.38  270.00  194.00  270.00   94.29  270.00  1.00 
1 1 1    0    9   29 o  2  336.80    4.51  336.68  270.00  345.14  270.00   16.67  270.00  1.00 
1 1 1    0    9   30 o 17  168.76    2.78  175.57  270.00  161.35  270.00   14.82   90.00  1.00 
1 1 1    0    9   31 o 18   96.15    2.33  110.28   90.00   94.60   90.00    3.09  270.00  1.00 
1 1 1    0    9   32 o 19   26.60    4.07   29.04   90.00    1.19  270.00   30.05  270.00  0.52 
1 1 1    0    9   33 o  2  193.31    2.99  184.69  270.00  203.41  270.00   20.20  270.00  1.00 
1 1 1    0    9   34 o  4   30.98    5.00   60.59  270.00    0.95   90.00   58.46   90.00  0.91 
1 1 1    0    9   35 o 17  160.12    3.80  154.53   90.00  168.80   90.00   17.35   90.00  1.00 
1 1 1    0    9   36 o  8   81.43    2.62   66.89  270.00   97.57  270.00   32.28  270.00  1.00 
1 1 1    0    9   37 o 16  145.90    2.58  151.44  270.00  139.81  270.00   12.17   90.00  1.00 
1 1 1    0    9   38 o 11  109.58    2.73   98.04   90.00  119.61   90.00   20.06   90.00  1.00 
1 1 1    0    9   39 o 12   33.14    7.54   37.91   90.00   22.73   90.00   16.02  270.00  0.93 
1 1 1    0    9   40 o  4   22.63    5.99   34.31   90.00    2.00   90.00   33.18  270.00  0.82 
1 1 1    0    9   41 o 16   35.07    5.64   18.73  270.00   36.53  270.00   17.43  270.00  0.79 
1 1 1    0    9   42 o  6   79.89    2.26   82.11   90.00   76.55   90.00    6.67  270.00  1.00 
1 1 1    0    9   43 o 12   34.90   39.00   57.17   90.00    4.08  270.00   61.69  270.00  0.77 
1 1 1    0    9   44 f  0   85.83    2.26   77.36  270.00   77.48  270.00    0.00    0.00  0.00 
1 1 1    0    9   45 o  9    6.03    4.17    7.12   90.00    5.65  270.00   12.73  270.00  0.12 
1 1 1    0    9   46 o 19   99.00    2.26   85.95   90.00  113.25   90.00   28.51   90.00  1.00 
1 1 1    0    9   47 o  3  139.14    2.85  123.23   90.00  157.75   90.00   37.22   90.00  1.00 
1 1 1    0    9   48 o  3  127.80    3.35  114.83  270.00  143.96  270.00   32.31  270.00  1.00 
1 1 1    0    9   49 o 11   19.17    5.53   19.82  270.00   17.48  270.00    1.74   90.00  0.96 
1 1 1    0    9   50 o  1   60.24    2.26   56.60   90.00   65.76   90.00   11.04   90.00  1.00 
1 1 1    0    9   51 o 16   57.25    2.32   59.40   90.00   57.26   90.00    0.01   90.00  1.00 
1 1 1    0    9   52 o 13   31.79    5.11   34.47   90.00   30.81   90.00    1.97  270.00  1.00 
1 1 1    0    9   53 o  4   28.34    4.30   19.56  270.00   38.20  270.00   19.86  270.00  1.00 
1 1 1    0    9   54 o  6    6.93    4.51    4.73   90.00    1.79  270.00    6.16  270.00  0.19 
1 1 1    0    9   55 o 13   32.62   23.68   43.35   90.00   22.48   90.00   17.15  270.00  0.95 
1 1 1    0    9   56 o  6    5.53    3.84    8.24   90.00    4.40  270.00   11.84  270.00  0.27 
1 1 1    0    9   57 o 14   85.40    2.07   86.47  270.00   93.40  270.00   16.00  270.00  1.00 
1 1 1    0    9   58 o 17   27.09    4.50   21.10   90.00   35.74   90.00   17.69   90.00  0.99 
1 1 1    0    9   59 o 11   13.55    5.48   19.36  270.00    4.82  270.00   10.85   90.00  0.76 
1 1 1    0    9   60 o 15   19.40    4.41   13.32  270.00   16.42  270.00    6.24  270.00  0.69 
1 1 1    0    9   61 o  4   21.08    5.67   15.80  270.00   18.85  270.00    7.80  270.00  0.71 
1 1 1    0    9   62 o 12    4.31    3.10    2.41  270.00    1.42   90.00    3.09   90.00  0.03 
1 1 1    0    9   63 o  4   15.86    4.68   19.80  270.00    7.30  270.00    4.23   90.00  0.59 
1 1 1    0    9   64 f  0    8.43    4.80    6.80  270.00    4.09  270.00    0.00    0.00  0.00 
1 1 1    0    9   65 o 12   29.28   59.84   38.79  270.00   12.23   90.00   34.50   90.00  0.17 
1 1 1    0    9   66 o  8    4.42    3.13    0.30   90.00    0.11  270.00    0.25  270.00  0.00 
1 1 1    0   10    0 o 15   62.29    3.14  146.17  180.00   56.32  360.00  173.68  360.00  0.49 
1 1 1    0   10    1 o  8   31.35   82.25    1.36    0.00    2.09    0.00    4.53    0.00  0.01 
1 1 1    0   10    2 o  4  137.12    2.56  308.58  180.00  109.97  180.00   53.54    0.00  1.00 
1 1 1    0   10    3 o 10  148.71    2.66   91.50  180.00  173.78  180.00   53.26  180.00  0.99 
1 1 1    0   10    4 o 16  598.51   10.74  604.02  180.00  525.46  180.00  146.09    0.00  1.00 
1 1 1    0   10    5 o 19  171.54    4.05  167.76  180.00  193.49  180.00   44.31  180.00  1.00 
1 1 1    0   10    6 o 11  230.67    4.85  303.69  180.00  120.16  180.00  221.02  360.00  1.00 
1 1 1    0   10    7 o 16  439.59    8.10  565.99  180.00  373.20  180.00  132.78  360.00  1.00 
1 1 1    0   10    8 o 17  128.08    3.61  172.49  180.00   60.90  180.00  133.97    0.00  1.00 
1 1 1    0   10    9 o 14  575.37    7.33  557.73    0.00  595.11    0.00   39.46    0.00  1.00 
1 1 1    0   10   10 o 11  249.42    5.13   62.92  180.00  329.52  180.00  160.21  180.00  1.00 
1 1 1    0   10   11 o  9  325.27    4.43  423.50  180.00  268.65  180.00  113.23    0.00  1.00 
1 1 1    0   10   12 o 14  298.36    4.15  296.61    0.00  290.20    0.00   16.33  180.00  1.00 
1 1 1    0   10   13 o  9  187.86    3.04  180.77  180.00  211.35  180.00   47.12  180.00  1.00 
1 1 1    0   10   14 o  8  130.24    2.61  236.31  180.00   65.88  180.00  128.26    0.00  1.00 
1 1 1    0   10   15 o 19  228.80    3.43  272.31    0.00  200.26    0.00   57.08  180.00  1.00 
1 1 1    0   10   16 o 13  127.26    2.63   84.05    0.00  143.08    0.00   41.33    0.00  0.96 
1 1 1    0   10   17 o  9   51.80  114.33  240.01  360.00  149.97  180.00  351.21  180.00  0.49 
1 1 1    0   10   18 o  4  301.08    4.17  340.16    0.00  279.09  360.00   43.99  180.00  1.00 
1 1 1    0   10   19 x  5       ?       ?  201.85  180.00  171.19  180.00    0.00    0.00  0.00 
1 1 1    0   10   20 o 19  457.95    6.87  419.22  360.00  502.90  360.00   89.90  360.00  1.00 
1 1 1    0   10   21 f  0  125.03    3.01  155.78  360.00  154.84  360.00    0.00    0.00  0.00 
1 1 1    0   10   22 o  8  105.01    2.55  159.23    0.00   71.23  360.00   67.32  180.00  1.00 
1 1 1    0   10   23 o  1   39.74   48.20   18.83  180.00    0.53    0.00    1.72    0.00  0.01 
1 1 1    0   10   24 o  8  230.48    3.42  290.81    0.00  178.98  360.00  102.99  180.00  1.00 
1 1 1    0   10   25 f  0  100.52    2.46   45.58  180.00   47.15  180.00    0.00    0.00  0.00 
1 1 1    0   10   26 o 19  156.07    3.85  176.87    0.00  130.82    0.00   50.50  180.00  1.00 
1 1 1    0   10   27 o 12  175.64    3.33  184.40    0.00  179.19    0.00    7.10    0.00  1.00 
1 1 1    0   10   28 o  1  106.31    2.43   89.60    0.00  118.68  360.00   24.76  360.00  1.00 
1 1 1    0   10   29 o  5  121.46    2.47   96.93  360.00  145.24  360.00   47.56  360.00  1.00 
1 1 1    0   10   30 o  3  331.78    4.46  317.95    0.00  357.71    0.00   51.85    0.00  1.00 
1 1 1    0   10   31 o 17   74.30    2.36   75.92  360.00   79.88  360.00   11.30  360.00  1.00 
1 1 1    0   10   32 o 11  107.96    2.38  149.89  180.00   70.04  180.00   75.85  360.00  1.00 
1 1 1    0   10   33 o 17  187.07    3.42  157.00  180.00  224.66  180.00   75.19  180.00  1.00 
1 1 1    0   10   34 o 19   32.09    4.63   18.02  360.00   13.42  360.00    4.58  180.00  0.49 
1 1 1    0   10   35 o 19   16.66    7.57    8.90  360.00    4.27  180.00   13.51  180.00  0.15 
1 1 1    0   10   36 o  6   29.21    4.23    9.12  360.00    7.14  360.00    1.53  180.00  0.27 
1 1 1    0   10   37 o 17   37.34   35.07   34.98    0.00    7.01    0.00   28.27  180.00  0.57 
1 1 1    0   10   38 o 12   70.51    2.41   85.49    0.00   54.01    0.00   33.00  180.00  1.00 
1 1 1    0   10   39 o  5   26.74    4.68    6.23  180.00    6.48  180.00    0.08  180.00  0.24 
1 1 1    0   10   40 o 14   15.71    7.92   24.67  180.00    8.58    0.00   33.78    0.00  0.53 
1 1 1    0   10   41 o  8   36.05   18.01   48.22  180.00   20.65  180.00   28.32    0.00  0.97 
1 1 1    0   10   42 o 12  104.21    2.32  103.62  180.00  103.78  180.00    0.86    0.00  1.00 
1 1 1    0   10   43 o  3   14.88    6.25    4.95  180.00    0.28  360.00    5.25  360.00  0.16 
1 1 1    0   10   44 o 10   33.23   10.59   37.71  360.00   28.14  360.00    9.45  180.00  0.99 
1 1 1    0   10   45 o  6   84.55    2.21   86.66  180.00   83.37  180.00    2.36  360.00  1.00 
1 1 1    0   10   46 o  5  127.35    2.79  126.30  180.00  130.74  180.00    6.78  180.00  1.00 
1 1 1    0   10   47 o  6   72.97    3.13   67.63    0.00   80.09    0.00   14.24    0.00  1.00 
1 1 1    0   10   48 o 12    6.40    4.37   20.43  180.00   12.35    0.00   32.18    0.00  0.58 
1 1 1    0   10   49 o 14   19.99    5.54   18.20  180.00   20.71  180.00    3.09  180.00  0.96 
1 1 1    0   10   50 o 11   17.53    5.85    5.55    0.00   12.51  360.00    7.15  360.00  0.51 
1 1 1    0   10   51 o  1    7.37    4.93    3.43  360.00    0.95  180.00    4.23  180.00  0.16 
1 1 1    0   10   52 o 14   28.68    4.21   21.79    0.00   36.73    0.00   16.16    0.00  1.00 
1 1 1    0   10   53 o 13   25.72    3.89   17.03  360.00   35.10  360.00   19.24  360.00  0.99 
1 1 1    0   10   54 o  7   10.31    5.63   19.21    0.00    1.41  180.00   19.08  180.00  0.79 
1 1 1    0   10   55 o 11   28.01    4.22   18.76  180.00   38.76  180.00   21.69  180.00  1.00 
1 1 1    0   10   56 f  0   23.74    3.95   29.41    0.00   26.48  360.00    0.00    0.00  0.00 
1 1 1    0   10   57 o 14    4.75    3.40    3.28    0.00    2.01  180.00    4.91  180.00  0.09 
1 1 1    0   10   58 f  0   36.01   77.09   60.69    0.00   50.71  360.00    0.00    0.00  0.00 
1 1 1    0   10   59 o 14   12.71    5.56   15.51  180.00    2.73  180.00    9.56    0.00  0.59 
1 1 1    0   10   60 o 17   31.25   17.24   35.36  360.00   31.24  360.00    5.20  360.00  0.92 
1 1 1    0   10   61 o 15    7.92    5.20    4.38  360.00    1.51  180.00    4.38  180.00  0.09 
1 1 1    0   10   62 o 15   10.99    5.27    3.49  180.00    0.33    0.00    2.65    0.00  0.09 
1 1 1    0   10   63 o 10   22.49    3.57   15.00    0.00   21.09    0.00   12.41    0.00  0.66 
1 1 1    0   10   64 o  8   27.80    4.15   32.62    0.00   35.82    0.00   16.92    0.00  0.98 
1 1 1    0   10   65 o 15    6.48    4.17   13.75  360.00    4.47  180.00   12.44  180.00  0.27 
1 1 1    0   10   66 o  6   10.40    5.46    9.00  360.00    1.28  360.00    3.88  180.00  0.31 
1 1 1    0   11    1 o  6  171.27    2.87  369.64   90.00   27.72   90.00  287.10  270.00  1.00 
1 1 1    0   11    2 o 12  217.83    3.30  194.64  270.00  196.78  270.00   42.10   90.00  1.00 
1 1 1    0   11    3 o 11   78.27    2.66  207.91  270.00   21.23  270.00   90.95   90.00  0.85 
1 1 1    0   11    4 o 11  313.38    4.31  166.46  270.00  321.28  270.00   15.81  270.00  1.00 
1 1 1    0   11    5 o 12  297.53    4.14  433.39  270.00  216.94  270.00  161.18   90.00  1.00 
1 1 1    0   11    6 o  4  305.62    4.23  375.33  270.00  281.77  270.00   47.72   90.00  1.00 
1 1 1    0   11    7 o 19   32.81    6.79   85.01   90.00   18.69  270.00   45.53  270.00  0.12 
1 1 1    0   11    8 o 11  100.54    2.48   39.81   90.00   33.65  270.00   15.02  270.00  0.26 
1 1 1    0   11    9 o  3  233.79    3.49  253.93  270.00  256.69  270.00   45.80  270.00  1.00 
1 1 1    0   11   10 o 13  179.84    3.00  108.65   90.00  139.00   90.00   81.67  270.00  1.00 
1 1 1    0   11   11 o  1   65.13    2.74   91.88   90.00    4.28   90.00   21.00  270.00  0.23 
1 1 1    0   11   12 o  6  444.56    5.79  458.24  270.00  468.92  270.00   48.72  270.00  1.00 
1 1 1    0   11   13 o  9  147.23    2.78   91.52  270.00  152.00  270.00   11.03  270.00  0.99 
1 1 1    0   11   14 o  1  268.96    3.85  306.13   90.00  287.19   90.00   36.46   90.00  1.00 
1 1 1    0   11   15 o 12  124.84    2.68   58.08  270.00  151.03  270.00   83.32  270.00  0.88 
1 1 1    0   11   16 o  2   34.24    4.95  145.55  270.00   76.93   90.00  194.80   90.00  0.60 
1 1 1    0   11   17 o  3  329.67    6.38  310.61  270.00  374.32  270.00   89.29  270.00  1.00 
1 1 1    0   11   18 o 16  520.30    9.47  460.68   90.00  626.66   90.00  212.71   90.00  1.00 
1 1 1    0   11   19 o 17  440.68    5.75  431.07   90.00  455.02   90.00   28.68   90.00  1.00 
1 1 1    0   11   20 o 19  395.00    5.22  366.60  270.00  421.71  270.00   53.42  270.00  1.00 
1 1 1    0   11   21 o 16   40.98   29.37   83.89   90.00   24.09  270.00   93.59  270.00  0.55 
1 1 1    0   11   22 o 17  196.91    3.14  283.99   90.00  100.28   90.00  193.26  270.00  1.00 
1 1 1    0   11   23 o  6  134.12    2.65   93.67   90.00  166.36   90.00   64.53   90.00  1.00 
1 1 1    0   11   24 o  1   32.55    4.82   47.44   90.00    9.08  270.00   43.41  270.00  0.39 
1 1 1    0   11   25 o  6  225.09    4.76  236.70   90.00  217.07   90.00   16.03  270.00  1.00 
1 1 1    0   11   26 o  1  138.68    3.05  141.95   90.00  140.33   90.00    3.30   90.00  1.00 
1 1 1    0   11   27 o 17  167.95    2.84  168.44  270.00  173.38  270.00   10.86  270.00  1.00 
1 1 1    0   11   28 o  3  118.97    2.51  153.63   90.00   89.07   90.00   59.80  270.00  1.00 
1 1 1    0   11   29 o  2  190.52    3.02  148.34   90.00  236.77   90.00   92.50   90.00  1.00 
1 1 1    0   11   30 o 15  127.82    2.54  137.64  270.00  119.93  270.00   15.78   90.00  1.00 
1 1 1    0   11   31 o  3   78.62    2.79   56.39   90.00  102.11   90.00   47.31   90.00  1.00 
1 1 1    0   11   32 o 17   36.98   91.16    6.67  270.00    3.71   90.00    8.93   90.00  0.02 
1 1 1    0   11   33 o  6  255.60    4.22  241.05  270.00  270.93  270.00   30.67  270.00  1.00 
1 1 1    0   11   34 o  5  258.30    5.19  236.57  270.00  282.85  270.00   49.11  270.00  1.00 
1 1 1    0   11   35 o  9  138.13    2.59  134.69   90.00  141.44   90.00    6.63   90.00  1.00 
1 1 1    0   11   36 o  2   30.90    4.45   16.83   90.00   17.20   90.00    0.57  270.00  0.57 
1 1 1    0   11   37 o 11  179.83    2.90  165.48   90.00  191.59   90.00   23.51   90.00  1.00 
1 1 1    0   11   38 o  1   18.06    6.67    2.16   90.00    0.25  270.00    2.45  270.00  0.05 
1 1 1    0   11   39 f  0  147.41    3.74   98.36  270.00  100.62  270.00    0.00    0.00  0.00 
1 1 1    0   11   40 o  5   17.75    7.30   44.84  270.00   14.95   90.00   60.57   90.00  0.86 
1 1 1    0   11   41 o 15  113.41    2.40   91.26   90.00  134.50   90.00   42.18   90.00  1.00 
1 1 1    0   11   42 o 18   26.81    4.35   32.28  270.00   18.67  270.00   13.80   90.00  0.95 
1 1 1    0   11   43 o 10   93.36    2.31   97.42  270.00   89.34  270.00    8.04   90.00  1.00 
1 1 1    0   11   44 o 14   32.63    7.39   43.09  270.00   22.42  270.00   20.32   90.00  1.00 
1 1 1    0   11   45 o 16    7.54    4.87    4.34  270.00    2.63   90.00    6.90   90.00  0.11 
1 1 1    0   11   46 o 10   26.49    4.62   19.53  270.00   32.49  270.00   13.42  270.00  0.97 
1 1 1    0   11   47 o 14   36.21   19.39   41.04  270.00   31.75  270.00    8.14   90.00  0.99 
1 1 1    0   11   48 o 13   20.00    5.24   32.89   90.00    8.05   90.00   23.83  270.00  1.00 
1 1 1    0   11   49 o 17   35.25   27.02   21.19   90.00   27.46   90.00    6.98   90.00  0.68 
1 1 1    0   11   50 o  7   13.07    6.24   11.63  270.00    7.45  270.00    3.75   90.00  0.71 
1 1 1    0   11   51 o 13   33.38    4.92   26.12   90.00   41.95   90.00   17.14   90.00  1.00 
1 1 1    0   11   52 o 12   59.66    2.30   59.94   90.00   63.16   90.00    6.99   90.00  1.00 
1 1 1    0   11   53 o 19   29.61    4.70   24.14   90.00   36.87   90.00   14.56   90.00  1.00 
1 1 1    0   11   54 o 18   32.41   10.78   25.50  270.00   41.18  270.00   17.88  270.00  0.99 
1 1 1    0   11   55 o  5    5.66    3.94    3.90  270.00    1.97   90.00    5.46   90.00  0.13 
1 1 1    0   11   56 f  0   11.39    5.83   18.05   90.00   16.12   90.00    0.00    0.00  0.00 
1 1 1    0   11   57 o  6   25.64    5.27   32.92   90.00   23.02   90.00    5.21  270.00  1.00 
1 1 1    0   11   58 o  1   13.70    5.81   23.36  270.00    3.83  270.00   15.20   90.00  0.83 
1 1 1    0   11   59 o 11   11.31    5.66   26.74   90.00    3.90  270.00   24.52  270.00  0.74 
1 1 1    0   11   60 o  1    7.87    5.03   13.26  270.00    4.89   90.00   14.18   90.00  0.28 
1 1 1    0   11   61 o 13    8.00    5.02    9.06   90.00    3.00  270.00    8.66  270.00  0.17 
1 1 1    0   11   62 o 12    5.73    3.89    7.46   90.00    3.24  270.00    7.54  270.00  0.09 
1 1 1    0   11   63 o 16    5.34    3.68   14.18   90.00    6.22  270.00   14.44  270.00  0.19 
1 1 1    0   11   64 o  6    3.65    2.67    9.60   90.00    4.58  270.00    9.89  270.00  0.10 
1 1 1    0   11   65 o  4    6.96    4.50    6.63   90.00    1.75  270.00    5.61  270.00  0.15 
1 1 1    0   12    0 o  9  677.27   12.10  597.95  180.00  767.70  180.00  180.87  180.00  1.00 
1 1 1    0   12    1 o  7  672.68    8.48  630.67    0.00  660.30    0.00   24.76  180.00  1.00 
1 1 1    0   12    2 o 15   71.74    3.34  107.82  180.00   17.38  180.00   56.73    0.00  0.64 
1 1 1    0   12    3 o 10   60.27    2.48   81.47    0.00    0.24  180.00   39.12  180.00  0.32 
1 1 1    0   12    4 o  5  126.82    2.58    9.07  180.00  146.59  180.00   69.37  180.00  0.88 
1 1 1    0   12    5 o 13  255.22    4.30  185.00    0.00  306.28    0.00  102.13    0.00  1.00 
1 1 1    0   12    6 o 10   35.85    5.40  130.10  360.00   40.08  180.00  101.74  180.00  0.30 
1 1 1    0   12    7 o  3  478.74    6.19  490.06    0.00  378.38    0.00  200.72  180.00  1.00 
1 1 1    0   12    8 o 11   96.67    3.68   15.74    0.00   63.68    0.00   14.00    0.00  0.59 
1 1 1    0   12    9 o 10  483.83    6.26  503.93  180.00  470.52  180.00   26.61    0.00  1.00 
1 1 1    0   12   10 o  6  155.57    4.05  154.50  180.00  151.47  180.00    7.64    0.00  1.00 
1 1 1    0   12   11 o  5  622.22    7.91  599.81    0.00  639.32    0.00   34.20    0.00  1.00 
1 1 1    0   12   12 o  5  267.14    4.46  224.71    0.00  310.88  360.00   87.47  360.00  1.00 
1 1 1    0   12   13 o  8   90.05    3.15    5.28  360.00   59.14  180.00   14.41  180.00  0.58 
1 1 1    0   12   14 o  8  176.92    3.04   94.88    0.00  271.85  360.00  197.14  360.00  0.98 
1 1 1    0   12   15 o 17  310.78    4.99  429.27    0.00  172.07    0.00  277.41  180.00  1.00 
1 1 1    0   12   16 o 10  229.79    4.97  138.84    0.00  300.46    0.00  141.34    0.00  1.00 
1 1 1    0   12   17 f  0  388.71    5.99  360.22  180.00  344.06  180.00    0.00    0.00  0.00 
1 1 1    0   12   18 o 18   28.79    6.32   28.02  180.00   18.55    0.00   48.38    0.00  0.20 
1 1 1    0   12   19 o 16   25.35    6.75   29.72  180.00   12.81    0.00   31.82    0.00  0.12 
1 1 1    0   12   20 o 17   68.49    2.90   74.27    0.00   49.67    0.00   22.89  180.00  0.89 
1 1 1    0   12   21 o  4  109.92    2.66   36.92  180.00  138.30  180.00  110.41  180.00  0.76 
1 1 1    0   12   22 o  2  316.37    4.36  283.68  180.00  353.38  180.00   74.01  180.00  1.00 
1 1 1    0   12   23 o 19   19.23    7.50   90.90  180.00   59.80  360.00  139.54  360.00  0.52 
1 1 1    0   12   24 o  9  185.78    4.27  225.35    0.00  160.16  360.00   51.25  180.00  1.00 
1 1 1    0   12   25 o  7  240.66    3.55  254.96  180.00  235.24  180.00   10.84    0.00  1.00 
1 1 1    0   12   26 o  7   97.66    2.50   76.10  180.00  117.89  180.00   40.57  180.00  1.00 
1 1 1    0   12   27 o  5   76.87    3.01   16.29  180.00   77.11  180.00   62.78  180.00  0.59 
1 1 1    0   12   28 o  9  234.96    3.48  240.05  360.00  232.13  360.00    5.66  180.00  1.00 
1 1 1    0   12   29 o 14  172.25    2.89  128.29  180.00  218.13  180.00   91.76  180.00  1.00 
1 1 1    0   12   30 o  6   95.95    2.45  106.49    0.00   88.54  360.00   14.81  180.00  1.00 
1 1 1    0   12   31 o  4  292.47    4.06  269.46    0.00  321.05    0.00   57.16    0.00  1.00 
1 1 1    0   12   32 o  2  120.20    2.97  109.55    0.00  130.21    0.00   20.03    0.00  1.00 
1 1 1    0   12   33 o  7  136.75    3.71  103.44  360.00  169.88  360.00   66.26  360.00  1.00 
1 1 1    0   12   34 o 12   72.18    2.56   47.90  180.00   95.32  180.00   46.41  180.00  1.00 
1 1 1    0   12   35 o  4   62.25    2.67   34.71    0.00   87.63    0.00   52.13    0.00  0.99 
1 1 1    0   12   36 o 18   88.29    2.49   94.58  180.00   80.64  180.00   15.29    0.00  1.00 
1 1 1    0   12   37 o 11   39.61   38.93   29.50  360.00    8.80  360.00   21.31  180.00  0.49 
1 1 1    0   12   38 o 11   41.64   16.16    7.60    0.00   21.08  360.00   13.30  360.00  0.35 
1 1 1    0   12   39 o 13   40.42   10.34   16.28  180.00   44.28  180.00   27.71  180.00  0.75 
1 1 1    0   12   40 o  4   93.24    2.41   75.74  180.00  109.77  180.00   33.06  180.00  1.00 
1 1 1    0   12   41 o 18  117.25    2.44  113.02    0.00  120.68    0.00    6.85    0.00  1.00 
1 1 1    0   12   42 o 12   26.73    4.44   16.96  180.00   25.44  180.00    8.46  180.00  0.79 
1 1 1    0   12   43 o  6   54.82    2.54   56.48  180.00   53.51  180.00    2.63  360.00  1.00 
1 1 1    0   12   44 o 15   32.16    6.14    3.84  180.00   19.26  180.00   15.47  180.00  0.36 
1 1 1    0   12   45 o 14   41.13   80.72   61.19    0.00   31.12  180.00   91.01  180.00  0.35 
1 1 1    0   12   46 o  1   38.04    8.21   24.60  360.00   52.06  360.00   28.13  360.00  1.00 
1 1 1    0   12   47 o 17   19.27    5.56    8.97  180.00   18.03  180.00    9.33  180.00  0.69 
1 1 1    0   12   48 o 14   22.14    4.78   31.14  180.00   14.14  180.00   15.98    0.00  1.00 
1 1 1    0   12   49 o  2   16.93    5.86   23.49  180.00   10.59  180.00   12.07    0.00  0.98 
1 1 1    0   12   50 o  5   45.27  104.33   31.65  180.00   19.02    0.00   49.24    0.00  0.12 
1 1 1    0   12   51 o  4   23.28    4.81   19.56  180.00   27.75  180.00    9.33  180.00  0.99 
1 1 1    0   12   52 o 12    7.93    5.05    7.35  360.00    1.75  180.00    8.58  180.00  0.32 
1 1 1    0   12   53 o 18   10.92    5.84   14.21  180.00    1.77  180.00   11.28    0.00  0.68 
1 1 1    0   12   54 o 13   14.33    6.08   16.49  180.00    9.41  180.00    5.57    0.00  0.85 
1 1 1    0   12   55 o 18   16.02    5.99   18.09  180.00   13.19  180.00    3.08  360.00  0.92 
1 1 1    0   12   56 o 15   21.81    5.55   25.55    0.00   20.93    0.00    1.49  180.00  0.99 
1 1 1    0   12   57 o  9    7.49    4.90    8.54  360.00    3.08  180.00   10.19  180.00  0.27 
1 1 1    0   12   58 o 14    5.96    4.08    1.45  180.00    0.77    0.00    1.93    0.00  0.03 
1 1 1    0   12   59 o 18    4.46    3.22    6.18  360.00    3.75  180.00    8.28  180.00  0.09 
1 1 1    0   12   60 o 13   10.03    6.13    6.55    0.00    1.22  180.00    5.65  180.00  0.16 
1 1 1    0   12   61 f  0   14.96    5.44    5.05  360.00    2.98  360.00    0.00    0.00  0.00 
1 1 1    0   12   62 o 10    6.82    4.39    7.83  180.00    2.83    0.00    7.31    0.00  0.12 
1 1 1    0   12   63 o 16    4.35    3.13    4.50  360.00    2.07  180.00    4.59  180.00  0.05 
1 1 1    0   12   64 o  1    7.02    4.58    4.22  180.00    1.13    0.00    3.45    0.00  0.08 
1 1 1    0   12   65 o  9    6.96    4.69    8.69  360.00    2.02  180.00    6.95  180.00  0.21 
1 1 1    0   13    1 o  4   92.47    2.84   40.90   90.00   10.01   90.00    2.78   90.00  0.09 
1 1 1    0   13    2 o 19  440.87    5.77  545.63   90.00  352.19   90.00  177.37  270.00  1.00 
1 1 1    0   13    3 o 17   34.10    6.69  144.03   90.00   97.48  270.00  233.74  270.00  0.57 
1 1 1    0   13    4 o  5  179.84    3.02  158.05  270.00  176.64  270.00    6.31   90.00  1.00 
1 1 1    0   13    5 o 11  109.27    2.61   69.68   90.00  104.13   90.00   28.55   90.00  0.82 
1 1 1    0   13    6 o  1   45.60   34.78   89.18  270.00   28.41   90.00   84.56   90.00  0.30 
1 1 1    0   13    7 o  6   91.50    2.68   79.61   90.00   40.86   90.00   10.38   90.00  0.39 
1 1 1    0   13    8 o  8  247.23    4.25  381.13   90.00   77.46   90.00  339.54  270.00  1.00 
1 1 1    0   13    9 o 17  202.34    3.80  151.97  270.00  290.14  270.00  176.17  270.00  1.00 
1 1 1    0   13   10 o  7   11.65    6.92   39.68  270.00   50.67   90.00  103.68   90.00  0.10 
1 1 1    0   13   11 o 12  494.70    7.40  454.69  270.00  525.07  270.00   60.74  270.00  1.00 
1 1 1    0   13   12 o 10  483.21    7.28  598.52   90.00  400.85   90.00  164.72  270.00  1.00 
1 1 1    0   13   13 x 15       ?       ?  214.40   90.00  172.16   90.00    0.00    0.00  0.00 
1 1 1    0   13   14 x 16       ?       ?  155.58   90.00  153.35   90.00    0.00    0.00  0.00 
1 1 1    0   13   15 f  0  549.18    7.05  561.96  270.00  531.75  270.00    0.00    0.00  0.00 
1 1 1    0   13   16 o  5   96.66    2.88   63.05   90.00   98.59   90.00   11.16   90.00  0.96 
1 1 1    0   13   17 o 16  229.13    4.08   93.58  270.00  361.77  270.00  265.29  270.00  1.00 
1 1 1    0   13   18 o 19  335.94    4.61  355.74  270.00  318.33  270.00   35.21   90.00  1.00 
1 1 1    0   13   19 o 14  137.66    3.23  157.90   90.00  125.30   90.00   24.72  270.00  1.00 
1 1 1    0   13   20 o 15  125.73    2.77  142.85   90.00   99.23   90.00   53.00  270.00  1.00 
1 1 1    0   13   21 o  5  271.21    3.91  237.16  270.00  308.83  270.00   75.25  270.00  1.00 
1 1 1    0   13   22 o  3   17.41    8.17    4.38  270.00    6.21   90.00   14.35   90.00  0.06 
1 1 1    0   13   23 o 11   27.11    6.18    4.65   90.00    0.38  270.00    1.46  270.00  0.01 
1 1 1    0   13   24 o  4  234.54    3.52  245.13  270.00  236.11  270.00    3.12  270.00  1.00 
1 1 1    0   13   25 o  4  215.17    3.33  188.48  270.00  254.37  270.00   78.41  270.00  1.00 
1 1 1    0   13   26 o 11  179.96    3.02  154.75   90.00  214.25   90.00   68.58   90.00  1.00 
1 1 1    0   13   27 o 11   58.37    2.80   59.87   90.00   58.43   90.00    2.24   90.00  0.98 
1 1 1    0   13   28 o  2  234.68    3.50  202.12  270.00  272.03  270.00   74.70  270.00  1.00 
1 1 1    0   13   29 o 12  253.46    3.68  278.17   90.00  234.78   90.00   37.36  270.00  1.00 
1 1 1    0   13   30 o 11  318.00    4.36  279.88   90.00  361.48   90.00   86.96   90.00  1.00 
1 1 1    0   13   31 o  3  152.12    3.22  119.44   90.00  183.59   90.00   62.94   90.00  1.00 
1 1 1    0   13   32 o  7   49.20   20.34   25.24   90.00   44.95   90.00   19.63   90.00  0.71 
1 1 1    0   13   33 o 13  317.51    4.35  266.06  270.00  367.82  270.00  100.62  270.00  1.00 
1 1 1    0   13   34 o 14  105.20    2.57  123.26   90.00   85.76   90.00   38.89  270.00  1.00 
1 1 1    0   13   35 o 17   19.62    7.01   21.66   90.00    3.11  270.00   24.94  270.00  0.48 
1 1 1    0   13   36 o  6   92.99    3.01  102.05   90.00   81.87   90.00   22.23  270.00  1.00 
1 1 1    0   13   37 o 16   43.94   35.01   21.72  270.00   19.99  270.00    2.26   90.00  0.48 
1 1 1    0   13   38 o 17   89.35    2.95   75.53  270.00  101.73  270.00   24.77  270.00  1.00 
1 1 1    0   13   39 f  0   69.54    2.60   78.56   90.00   79.62   90.00    0.00    0.00  0.00 
1 1 1    0   13   40 o  8   38.82   43.99   43.56   90.00    3.48   90.00   40.43  270.00  0.61 
1 1 1    0   13   41 o 13   76.62    2.46   94.04  270.00   58.97  270.00   35.29   90.00  1.00 
1 1 1    0   13   42 o  6   17.71    6.47   38.62   90.00    5.22  270.00   43.65  270.00  0.94 
1 1 1    0   13   43 o 10   14.59    6.45    4.85   90.00    1.11   90.00    3.67  270.00  0.20 
1 1 1    0   13   44 o 12    5.70    4.01    7.26  270.00    5.34   90.00   12.46   90.00  0.16 
1 1 1    0   13   45 o 13    7.50    5.11   14.78  270.00    7.42   90.00   21.80   90.00  0.46 
1 1 1    0   13   46 o 13   19.44    5.96   17.24  270.00   18.99  270.00    2.26  270.00  0.92 
1 1 1    0   13   47 o 19   12.15    6.14    9.83   90.00    3.71   90.00    5.80  270.00  0.54 
1 1 1    0   13   48 o 16   24.72    4.35   37.11   90.00   13.61   90.00   22.21  270.00  1.00 
1 1 1    0   13   49 o  6   69.57    2.63   52.14  270.00   89.18  270.00   39.22  270.00  1.00 
1 1 1    0   13   50 o 13   39.52   38.15   44.47  270.00   19.66  270.00   22.41   90.00  0.78 
1 1 1    0   13   51 o  5    5.57    3.88    6.46   90.00    3.60  270.00    9.63  270.00  0.22 
1 1 1    0   13   52 o 10   38.46   29.41   36.55  270.00   32.37  270.00    1.31   90.00  0.86 
1 1 1    0   13   53 o  8   13.80    6.24   25.15  270.00    3.24  270.00   19.72   90.00  0.95 
1 1 1    0   13   54 o  1    7.79    4.98    8.23   90.00    1.88  270.00    9.32  270.00  0.36 
1 1 1    0   13   55 o 14   11.57    6.01    9.37   90.00    3.92   90.00    4.41  270.00  0.53 
1 1 1    0   13   56 o  2   33.35    4.80   31.21  270.00   40.16  270.00   13.63  270.00  1.00 
1 1 1    0   13   57 o 17   32.99   12.42   28.08   90.00   41.66   90.00   18.99   90.00  0.98 
1 1 1    0   13   58 o 17   13.47    6.00   11.75   90.00    3.01   90.00    5.96  270.00  0.44 
1 1 1    0   13   59 o 13   12.08    6.23   17.39   90.00    0.17  270.00   12.26  270.00  0.49 
1 1 1    0   13   60 o 18   13.70    6.31    2.32  270.00    0.45  270.00    1.01   90.00  0.07 
1 1 1    0   13   61 o 19   13.20    5.68   25.22   90.00    1.16   90.00   13.58  270.00  0.60 
1 1 1    0   13   62 f  0   10.97    5.89    4.69  270.00    2.92  270.00    0.00    0.00  0.00 
1 1 1    0   13   63 o  4    9.43    5.49    7.93  270.00    0.86   90.00    5.48   90.00  0.20 
1 1 1    0   13   64 o  5   20.89    4.26   28.18   90.00   23.92   90.00    7.63   90.00  0.96 
1 1 1    0   14    0 o 11  601.03   10.83  532.21  180.00  640.72  180.00   79.36  180.00  1.00 
1 1 1    0   14    1 o  5  324.42    5.18  511.51  180.00  197.01  180.00  254.84  360.00  1.00 
1 1 1    0   14    2 o 15  107.71    3.00  284.55    0.00    7.15  360.00  200.75  180.00  1.00 
1 1 1    0   14    3 o 15   94.05    2.66  122.47  180.00   33.80  180.00  116.22    0.00  0.98 
1 1 1    0   14    4 o  9  272.32    5.59  281.03  180.00  282.54  180.00   20.44  180.00  1.00 
1 1 1    0   14    5 o  8  940.14   11.73  804.70    0.00 1081.24    0.00  282.18    0.00  1.00 
1 1 1    0   14    6 o  6  284.90    4.73  387.07  180.00  194.89  180.00  180.02    0.00  1.00 
1 1 1    0   14    7 o  3   16.61    7.69   18.08  180.00    1.00    0.00    2.10    0.00  0.00 
1 1 1    0   14    8 o  2  167.87    3.05  270.61    0.00   22.20    0.00  291.33  180.00  1.00 
1 1 1    0   14    9 o  8  290.04    4.79  290.80  180.00  274.20  180.00   31.67    0.00  1.00 
1 1 1    0   14   10 x 17       ?       ?   42.92    0.00   59.05    0.00    0.00    0.00  0.00 
1 1 1    0   14   11 o  2   26.84    9.43   41.42  180.00    5.18    0.00   12.42    0.00  0.04 
1 1 1    0   14   12 o 18  553.87    8.23  630.82    0.00  528.79  360.00   50.17  180.00  1.00 
1 1 1    0   14   13 o  9  344.69    4.73  321.56  180.00  360.03  180.00   30.66  180.00  1.00 
1 1 1    0   14   14 o  9  484.64    6.31  364.00    0.00  583.83    0.00  198.37    0.00  1.00 
1 1 1    0   14   15 o 17   85.33    3.02   52.74  360.00   88.54  360.00   36.75  360.00  0.82 
1 1 1    0   14   16 o  8  327.24    4.55  332.47    0.00  335.42  360.00   16.36  360.00  1.00 
1 1 1    0   14   17 o  8  271.04    3.95  274.69    0.00  262.87    0.00   16.34  180.00  1.00 
1 1 1    0   14   18 o  2   45.16   66.15   59.22  360.00   29.11  180.00   91.22  180.00  0.37 
1 1 1    0   14   19 o 12  151.83    2.93  215.67  180.00   90.16  180.00  123.35    0.00  1.00 
1 1 1    0   14   20 o 17   26.69    6.98   42.96    0.00   23.80  180.00   72.30  180.00  0.46 
1 1 1    0   14   21 o  2   37.96    5.72   71.33    0.00   11.01  180.00   85.23  180.00  0.83 
1 1 1    0   14   22 o  6   84.23    2.79  107.12    0.00   70.84  360.00   26.64  180.00  1.00 
1 1 1    0   14   23 o 10  138.57    2.81   89.07  360.00  194.09  360.00  111.05  360.00  1.00 
1 1 1    0   14   24 o 10  325.91    4.49  340.77    0.00  330.30  360.00    8.78  360.00  1.00 
1 1 1    0   14   25 o 11   25.55    5.77   11.50  180.00    0.80    0.00    7.85    0.00  0.12 
1 1 1    0   14   26 o  7  204.65    3.27  208.05    0.00  208.19  360.00    7.08  360.00  1.00 
1 1 1    0   14   27 o  5   40.37  108.45    1.63  180.00    0.21  180.00    0.49  180.00  0.00 
1 1 1    0   14   28 o  2   20.65    6.88   77.36  180.00   42.16    0.00  119.70    0.00  0.86 
1 1 1    0   14   29 o  5  255.19    3.73  224.79  180.00  288.57  180.00   66.76  180.00  1.00 
1 1 1    0   14   30 o  6   94.47    3.10  111.82  180.00   79.53  180.00   29.88    0.00  1.00 
1 1 1    0   14   31 o  7   43.92   21.49   67.59    0.00   18.41    0.00   48.13  180.00  0.97 
1 1 1    0   14   32 o 14  215.88    3.34  166.81    0.00  263.94  360.00   96.13  360.00  1.00 
1 1 1    0   14   33 o 16  100.43    2.64   96.20  180.00  103.98  180.00    7.09  180.00  1.00 
1 1 1    0   14   34 o  3  236.40    3.53  204.45  360.00  265.51  360.00   58.22  360.00  1.00 
1 1 1    0   14   35 o  2  205.51    3.24  186.38  180.00  220.93  180.00   30.82  180.00  1.00 
1 1 1    0   14   36 o 12    7.72    5.31   19.52  180.00   16.49    0.00   36.49    0.00  0.23 
1 1 1    0   14   37 o 14   45.08  136.38   87.12  180.00   70.23  360.00  159.01  360.00  0.21 
1 1 1    0   14   38 o  9   57.84    2.90   41.88  180.00   73.20  180.00   30.74  180.00  1.00 
1 1 1    0   14   39 o 12   12.79    6.75    2.45  180.00    0.91  360.00    3.38  360.00  0.06 
1 1 1    0   14   40 o 18   38.25   17.14   63.51  180.00   12.64  180.00   51.05    0.00  1.00 
1 1 1    0   14   41 o 16    6.40    4.46    1.68  180.00    1.31    0.00    2.99    0.00  0.03 
1 1 1    0   14   42 o  5   71.81    2.49   79.05    0.00   65.46  360.00   12.70  180.00  1.00 
1 1 1    0   14   43 o  2    5.91    4.16   10.39  180.00    7.59    0.00   17.79    0.00  0.22 
1 1 1    0   14   44 o 15   21.18    7.50   32.93  180.00    9.90  180.00   22.18    0.00  0.99 
1 1 1    0   14   45 o  8    8.88    5.62   12.09  180.00    3.40  360.00   15.15  360.00  0.47 
1 1 1    0   14   46 o  1    8.67    5.43   13.08  180.00    3.44    0.00   16.11    0.00  0.53 
1 1 1    0   14   47 o  2   26.36    4.50   39.90  360.00   14.18  360.00   24.37  180.00  1.00 
1 1 1    0   14   48 o  5   37.76   13.63   38.86    0.00   38.15    0.00    0.81    0.00  1.00 
1 1 1    0   14   49 o 17   34.06    4.95   45.34  180.00   25.10  180.00   17.92    0.00  1.00 
1 1 1    0   14   50 o 19    7.64    4.92    4.42    0.00    1.14  180.00    5.29  180.00  0.20 
1 1 1    0   14   51 o 15   96.20    2.28   88.66    0.00  110.45    0.00   28.50    0.00  1.00 
1 1 1    0   14   52 o  2   31.93    6.96   21.67    0.00   43.88    0.00   24.03    0.00  1.00 
1 1 1    0   14   53 o  7   15.47    5.99    6.23    0.00    9.16    0.00    3.52    0.00  0.48 
1 1 1    0   14   54 o 17   30.10    5.13   29.60    0.00   33.68  360.00    7.16  360.00  1.00 
1 1 1    0   14   55 o 17    7.90    5.21    3.00    0.00    0.73  180.00    3.25  180.00  0.11 
1 1 1    0   14   56 o 18   29.88    4.37   34.71  180.00   31.25  180.00    2.76  180.00  1.00 
1 1 1    0   14   57 f  0    5.44    3.85    4.77    0.00    3.72    0.00    0.00    0.00  0.00 
1 1 1    0   14   58 o  1    5.74    4.01    1.06  180.00    0.53  360.00    1.26  360.00  0.02 
1 1 1    0   14   59 o 11   11.48    6.25    2.93  180.00    0.11  360.00    1.98  360.00  0.08 
1 1 1    0   14   60 f  0   31.90    9.10   35.20  180.00   20.80  180.00    0.00    0.00  0.00 
1 1 1    0   14   61 o 18    7.33    4.86    3.56  360.00    1.05  180.00    2.88  180.00  0.05 
1 1 1    0   14   62 o 16    4.38    3.20    9.54  180.00    4.53    0.00   10.08    0.00  0.12 
1 1 1    0   14   63 o 16    3.84    2.81    5.60  180.00    2.66    0.00    5.85    0.00  0.07 
1 1 1    0   14   64 o  6    8.47    5.35    2.38    0.00    0.18  180.00    1.61  180.00  0.07 
1 1 1    0   15    1 o 14  483.38    7.29  479.42   90.00  547.81   90.00  128.86   90.00  1.00 
1 1 1    0   15    2 x 15       ?       ?  365.56  270.00  357.62  270.00    0.00    0.00  0.00 
1 1 1    0   15    3 o 12   53.43   16.88   81.64  270.00   14.75   90.00  102.57   90.00  0.68 
1 1 1    0   15    4 x  0       ?       ?  346.11   90.00  374.84   90.00    0.00    0.00  0.00 
1 1 1    0   15    5 x  7       ?       ?  101.87  270.00   78.23  270.00    0.00    0.00  0.00 
1 1 1    0   15    6 o 15  496.71    9.13  560.69   90.00  461.08   90.00   71.26  270.00  1.00 
1 1 1    0   15    7 x  9       ?       ?   27.36  270.00   14.55  270.00    0.00    0.00  0.00 
1 1 1    0   15    8 o 12   84.45    3.70  100.34  270.00   63.05  270.00   32.10   90.00  0.94 
1 1 1    0   15    9 o 11   17.30    8.15   22.29  270.00   33.21   90.00   71.39   90.00  0.14 
1 1 1    0   15   10 o 12   29.67    6.96    1.48  270.00    8.20   90.00   22.01   90.00  0.09 
1 1 1    0   15   11 o 10  445.95    5.87  460.48   90.00  411.72   90.00   68.45  270.00  1.00 
1 1 1    0   15   12 o  2   47.19   24.67    9.14  270.00    0.80   90.00   32.32   90.00  0.33 
1 1 1    0   15   13 o  1   82.02    3.60   88.97   90.00   68.90   90.00   21.29  270.00  0.97 
1 1 1    0   15   14 o  7  187.57    4.57  193.21   90.00  183.70   90.00    7.76  270.00  1.00 
1 1 1    0   15   15 o 13  255.03    3.82  288.26   90.00  216.41   90.00   77.24  270.00  1.00 
1 1 1    0   15   16 o  6   17.22    8.12   17.86   90.00   18.40  270.00   41.40  270.00  0.13 
1 1 1    0   15   17 o  8   40.74    7.05   48.72   90.00    2.18   90.00   44.21  270.00  0.60 
1 1 1    0   15   18 o  3  170.78    4.32  172.00   90.00  173.91   90.00    6.27   90.00  1.00 
1 1 1    0   15   19 o 15  114.88    3.87   95.77   90.00  134.75   90.00   39.77   90.00  1.00 
1 1 1    0   15   20 o  3   17.59    7.84   75.47  270.00   52.28   90.00  122.62   90.00  0.51 
1 1 1    0   15   21 o 10   39.88    9.03   27.71   90.00   10.92   90.00   10.78  270.00  0.41 
1 1 1    0   15   22 o  5  120.26    2.79  120.52   90.00  123.32   90.00    6.13   90.00  1.00 
1 1 1    0   15   23 o 18  330.32    4.58  325.32   90.00  348.00   90.00   35.36   90.00  1.00 
1 1 1    0   15   24 o  6  109.66    2.79   62.76   90.00  156.56   90.00   93.83   90.00  1.00 
1 1 1    0   15   25 o 14  200.47    3.28  178.19   90.00  230.75   90.00   60.55   90.00  1.00 
1 1 1    0   15   26 o 15   77.82    2.83   21.10   90.00  114.47   90.00   92.69   90.00  0.88 
1 1 1    0   15   27 o  2   76.16    2.84   55.44   90.00   97.14   90.00   42.19   90.00  1.00 
1 1 1    0   15   28 o 13  186.47    3.15  137.95  270.00  238.91  270.00  104.89  270.00  1.00 
1 1 1    0   15   29 o 10   46.30    6.76   45.42  270.00   45.23  270.00    2.01  270.00  0.96 
1 1 1    0   15   30 f  0   12.27    7.25   12.46  270.00   13.07  270.00    0.00    0.00  0.00 
1 1 1    0   15   31 f  0  246.72    3.69  211.95   90.00  212.99   90.00    0.00    0.00  0.00 
1 1 1    0   15   32 o 16  121.49    2.76  119.30   90.00  122.85   90.00    2.73   90.00  1.00 
1 1 1    0   15   33 o  1   42.52  115.15   69.65  270.00   52.41   90.00  122.68   90.00  0.21 
1 1 1    0   15   34 o  7  141.26    2.81  114.62  270.00  165.46  270.00   48.39  270.00  1.00 
1 1 1    0   15   35 o  6  129.70    3.14  122.31   90.00  134.20   90.00    9.01   90.00  1.00 
1 1 1    0   15   36 o  3  109.77    3.11   84.34  270.00  133.64  270.00   47.74  270.00  1.00 
1 1 1    0   15   37 o 14   35.36    5.11   10.08  270.00   30.57  270.00   20.36  270.00  0.58 
1 1 1    0   15   38 o  8  127.94    2.69  109.01  270.00  146.00  270.00   36.11  270.00  1.00 
1 1 1    0   15   39 o  5   40.88   33.28   58.96  270.00   16.08  270.00   43.05   90.00  0.92 
1 1 1    0   15   40 o 19   14.67    7.02    3.02   90.00    0.14   90.00    2.87  270.00  0.11 
1 1 1    0   15   41 o  8   91.15    2.54   77.59   90.00  105.56   90.00   28.83   90.00  1.00 
1 1 1    0   15   42 o 10   12.17    6.58   17.51   90.00    2.42  270.00   19.61  270.00  0.61 
1 1 1    0   15   43 o 13   40.15    9.00   30.48   90.00   50.56   90.00   20.85   90.00  1.00 
1 1 1    0   15   44 o  1   17.10    7.08   23.39  270.00    9.38  270.00   13.34   90.00  0.94 
1 1 1    0   15   45 o  8   37.95   96.72   44.52  270.00   30.20   90.00   73.33   90.00  0.17 
1 1 1    0   15   46 f  0   30.68    4.41   19.30  270.00   18.65  270.00    0.00    0.00  0.00 
1 1 1    0   15   47 o 17    5.90    4.16    0.21  270.00    0.10   90.00    0.30   90.00  0.01 
1 1 1    0   15   48 o  7    7.95    5.43   25.13   90.00   10.66  270.00   34.55  270.00  0.83 
1 1 1    0   15   49 o 13    9.92    5.77   20.05   90.00    2.84  270.00   21.66  270.00  0.81 
1 1 1    0   15   50 o  3    9.95    5.73    7.17   90.00    0.65   90.00    6.00  270.00  0.37 
1 1 1    0   15   51 o 15   32.64    6.90   27.75   90.00   39.82   90.00   14.39   90.00  1.00 
1 1 1    0   15   52 o  4   35.86   49.77   40.21   90.00    3.27  270.00   39.79  270.00  0.46 
1 1 1    0   15   53 o  5    9.75    5.62    1.42  270.00    0.24  270.00    1.02   90.00  0.08 
1 1 1    0   15   54 o  8    6.55    4.48    1.56   90.00    0.65  270.00    2.04  270.00  0.06 
1 1 1    0   15   55 o  7   16.73    6.31    6.00  270.00    7.70  270.00    2.70  270.00  0.38 
1 1 1    0   15   56 o 19    8.77    5.27    2.07  270.00    0.53   90.00    2.18   90.00  0.06 
1 1 1    0   15   57 o 12    7.25    4.79    5.23  270.00    2.20   90.00    6.06   90.00  0.11 
1 1 1    0   15   58 o  3    9.04    5.66    0.18  270.00    0.04   90.00    0.15   90.00  0.00 
1 1 1    0   15   59 f  0    8.15    5.26    7.56  270.00    4.61  270.00    0.00    0.00  0.00 
1 1 1    0   15   60 o  7   13.90    6.58    0.98  270.00    0.20  270.00    0.33   90.00  0.03 
1 1 1    0   15   61 o 18    5.43    3.81    7.22  270.00    3.06   90.00    7.21   90.00  0.10 
1 1 1    0   15   62 o  8    4.91    3.49    3.70  270.00    1.64   90.00    3.83   90.00  0.06 
1 1 1    0   15   63 o  4    6.44    4.36    2.86   90.00    0.85  270.00    2.55  270.00  0.07 
1 1 1    0   16    0 o  4  397.21    7.54  403.73  180.00  391.73  180.00   10.96    0.00  1.00 
1 1 1    0   16    1 o 16  242.32    4.28  296.49    0.00  198.79    0.00   87.06  180.00  1.00 
1 1 1    0   16    2 o  6  551.52    7.11  436.43  180.00  636.69  180.00  170.34  180.00  1.00 
1 1 1    0   16    3 o 17  210.92    3.96  211.32  180.00  227.37  180.00   32.91  180.00  1.00 
1 1 1    0   16    4 o  3  160.77    3.49  102.28  360.00  187.95  360.00   54.40  360.00  1.00 
1 1 1    0   16    5 o 12  216.60    4.01  101.50    0.00  338.25  360.00  243.33  360.00  1.00 
1 1 1    0   16    6 o 10   43.19   10.22   36.88  180.00    4.20    0.00   36.25    0.00  0.32 
1 1 1    0   16    7 o 16  234.79    3.66  235.53  180.00  248.07  180.00   26.56  180.00  1.00 
1 1 1    0   16    8 o  3  123.41    2.94  202.47    0.00   33.53  360.00  179.77  180.00  1.00 
1 1 1    0   16    9 f  0   26.43    7.42   37.57  360.00   34.24  360.00    0.00    0.00  0.00 
1 1 1    0   16   10 o  7  257.06    3.87  327.43  180.00  206.93  180.00  100.25  360.00  1.00 
1 1 1    0   16   11 f  0   96.84    2.98  114.09    0.00  118.55    0.00    0.00    0.00  0.00 
1 1 1    0   16   12 o 16   24.89    7.85   28.62  180.00   31.72    0.00   82.89    0.00  0.39 
1 1 1    0   16   13 o  5  182.45    3.74  160.53  180.00  209.76  180.00   54.62  180.00  1.00 
1 1 1    0   16   14 o 18  137.21    2.96   78.36    0.00  202.68  360.00  131.39  360.00  1.00 
1 1 1    0   16   15 o 18   12.84    7.80   38.67  180.00   37.84  360.00   80.98  360.00  0.21 
1 1 1    0   16   16 o 13  206.52    4.78  212.82  180.00  197.61  180.00   17.83    0.00  1.00 
1 1 1    0   16   17 o  6   20.72    8.79   28.30    0.00   25.09  180.00   63.99  180.00  0.33 
1 1 1    0   16   18 o 17   11.06    6.83   16.03    0.00   15.92  180.00   33.91  180.00  0.09 
1 1 1    0   16   19 o  3  189.27    3.26  228.59  180.00  156.01  180.00   66.53  360.00  1.00 
1 1 1    0   16   20 o  3   43.58   17.23   48.39  180.00   21.23  180.00   21.66    0.00  0.74 
1 1 1    0   16   21 o 11   45.33   88.84   39.40  180.00   19.86  360.00   54.93  360.00  0.17 
1 1 1    0   16   22 o  6  231.86    3.61  223.86  180.00  245.71  180.00   27.69  180.00  1.00 
1 1 1    0   16   23 o  9  160.12    3.45  203.42    0.00  126.35    0.00   67.55  180.00  1.00 
1 1 1    0   16   24 o  3   22.91    7.60   12.98    0.00    2.70  180.00   15.13  180.00  0.21 
1 1 1    0   16   25 o 17  103.53    3.42  119.62  180.00   88.44  180.00   30.17    0.00  1.00 
1 1 1    0   16   26 o 14   20.48    7.77   42.92  180.00   16.44  360.00   58.27  360.00  0.62 
1 1 1    0   16   27 o 16   39.14    6.05   22.35    0.00   30.38    0.00    7.05    0.00  0.69 
1 1 1    0   16   28 x 13       ?       ?   31.96    0.00   32.52    0.00    0.00    0.00  0.00 
1 1 1    0   16   29 o  7   33.97    5.28   14.89  180.00   17.50  180.00    3.57  180.00  0.46 
1 1 1    0   16   30 o  1  141.85    2.94  135.04  180.00  148.02  180.00   12.33  180.00  1.00 
1 1 1    0   16   31 o 11    5.15    3.79   11.91  180.00   11.67  360.00   24.16  360.00  0.08 
1 1 1    0   16   32 o  3   44.92  102.55   10.79    0.00    7.08  180.00   18.10  180.00  0.04 
1 1 1    0   16   33 o  6   86.60    2.97   98.57  180.00   72.36  180.00   28.49  360.00  1.00 
1 1 1    0   16   34 o  9   12.16    7.54   14.25  180.00    8.34  360.00   22.90  360.00  0.26 
1 1 1    0   16   35 o  4   34.43    5.99   47.34  180.00   20.14  180.00   28.02  360.00  0.99 
1 1 1    0   16   36 o 19  203.69    3.28  153.04  360.00  252.44  360.00   97.51  360.00  1.00 
1 1 1    0   16   37 o  3   78.05    2.80   73.30  360.00   82.28  360.00    8.44  360.00  1.00 
1 1 1    0   16   38 o  8  110.02    2.67  102.06  180.00  117.75  180.00   15.46  180.00  1.00 
1 1 1    0   16   39 o 17   12.55    6.90   28.07  180.00   10.34  360.00   38.28  360.00  0.70 
1 1 1    0   16   40 o  7    7.02    4.85    2.73  180.00    1.89    0.00    4.59    0.00  0.06 
1 1 1    0   16   41 o 19   18.19    7.12   20.69  360.00   10.26  360.00   10.05  180.00  0.84 
1 1 1    0   16   42 o 12  102.38    3.09  107.42  180.00  100.07  180.00    4.64  360.00  1.00 
1 1 1    0   16   43 o  5   29.23    5.40   23.72  180.00   35.25  180.00   12.21  180.00  1.00 
1 1 1    0   16   44 o  7   13.07    6.80    6.95  180.00    3.89  180.00    2.85  360.00  0.41 
1 1 1    0   16   45 o 11  107.87    2.53  100.74    0.00  118.37    0.00   21.01    0.00  1.00 
1 1 1    0   16   46 o  2   38.18   17.69   39.16    0.00   38.41  360.00    0.68  360.00  1.00 
1 1 1    0   16   47 o  9   15.41    7.94   14.37  180.00   10.96  180.00    2.73    0.00  0.80 
1 1 1    0   16   48 o  7   10.57    6.09    3.19    0.00    0.88    0.00    2.12  180.00  0.18 
1 1 1    0   16   49 o 19   16.74    6.40    3.13  180.00    5.95  180.00    3.05  180.00  0.26 
1 1 1    0   16   50 o  4   36.30  113.06   36.93  180.00   27.01    0.00   60.91    0.00  0.09 
1 1 1    0   16   51 o 12    8.75    5.45   15.45    0.00    2.90  180.00   16.95  180.00  0.64 
1 1 1    0   16   52 o  1   36.88   45.08   24.82  360.00    4.49  360.00   17.87  180.00  0.36 
1 1 1    0   16   53 o 15   22.32    5.98   11.52  180.00   28.67  180.00   18.53  180.00  0.87 
1 1 1    0   16   54 o 17    7.49    4.94    4.58  180.00    1.56    0.00    5.39    0.00  0.15 
1 1 1    0   16   55 o 15   12.88    6.19    5.81  180.00    1.89  180.00    2.77    0.00  0.25 
1 1 1    0   16   56 o 11   12.75    6.14   21.57    0.00    0.78    0.00   15.54  180.00  0.67 
1 1 1    0   16   57 o 17    5.70    4.02    5.65  360.00    2.86  180.00    6.74  180.00  0.09 
1 1 1    0   16   58 o  6    7.98    5.26   14.04  180.00    4.78    0.00   13.54    0.00  0.25 
1 1 1    0   16   59 f  0   22.06    6.07   30.88  180.00   17.92  180.00    0.00    0.00  0.00 
1 1 1    0   16   60 o  1    6.40    4.36    1.56  360.00    0.59  180.00    1.50  180.00  0.02 
1 1 1    0   16   61 o  6   10.13    5.87   26.01  360.00    2.90  180.00   17.85  180.00  0.59 
1 1 1    0   16   62 o 13    7.35    4.83   18.65  180.00    4.58    0.00   15.12    0.00  0.41 
1 1 1    0   17    1 o 12  196.39    4.65  217.75  270.00  161.97  270.00   68.84   90.00  1.00 
1 1 1    0   17    2 o  3  113.25    3.26   40.41  270.00  158.23  270.00  116.45  270.00  0.88 
1 1 1    0   17    3 o  1  193.73    3.31  188.03   90.00  193.27   90.00    0.93  270.00  1.00 
1 1 1    0   17    4 o 18   92.53    2.91   51.17   90.00  112.92   90.00   52.78   90.00  0.94 
1 1 1    0   17    5 o  6   77.25    3.08   44.27   90.00   78.34   90.00   32.78   90.00  0.80 
1 1 1    0   17    6 o  2  122.67    2.95  209.79   90.00   53.97   90.00  137.39  270.00  1.00 
1 1 1    0   17    7 o 13  155.05    3.07  178.63   90.00  125.93   90.00   58.25  270.00  1.00 
1 1 1    0   17    8 o 14   14.79    7.82    5.04  270.00    7.16   90.00   15.53   90.00  0.04 
1 1 1    0   17    9 o  9   99.17    3.57   74.76   90.00  126.09   90.00   57.25   90.00  0.98 
1 1 1    0   17   10 o  9   38.90    5.66   15.55   90.00    0.42   90.00    4.71  270.00  0.07 
1 1 1    0   17   11 o  9  137.89    3.55  184.46  270.00  108.67  270.00   58.45   90.00  1.00 
1 1 1    0   17   12 f  0  130.48    4.32  233.76   90.00  222.95   90.00    0.00    0.00  0.00 
1 1 1    0   17   13 o  9   15.56    9.18   40.01   90.00   22.23  270.00   49.80  270.00  0.17 
1 1 1    0   17   14 o 18   60.23  136.57  114.52  270.00   77.15   90.00  193.11   90.00  0.32 
1 1 1    0   17   15 o 11  294.01    4.92  288.81  270.00  304.36  270.00   20.69  270.00  1.00 
1 1 1    0   17   16 o 14  216.37    3.53  265.33   90.00  171.96   90.00   88.81  270.00  1.00 
1 1 1    0   17   17 o 19   10.47    6.69   43.97   90.00   39.20  270.00   83.61  270.00  0.25 
1 1 1    0   17   18 o  9   46.60   78.14   68.11  270.00   29.84   90.00   94.14   90.00  0.37 
1 1 1    0   17   19 o  8   99.76    2.97   86.23  270.00  116.92  270.00   34.33  270.00  1.00 
1 1 1    0   17   20 o  9   28.76    6.95   13.68   90.00    1.90   90.00   15.51  270.00  0.34 
1 1 1    0   17   21 o  7   20.22    8.26   16.66   90.00    6.28  270.00   21.18  270.00  0.21 
1 1 1    0   17   22 o 10   69.22    3.28   32.04   90.00   98.22   90.00   67.04   90.00  0.93 
1 1 1    0   17   23 o 19   47.31   60.12   61.76   90.00    9.75  270.00   69.32  270.00  0.53 
1 1 1    0   17   24 o 17  233.17    3.68  255.39   90.00  212.59   90.00   41.16  270.00  1.00 
1 1 1    0   17   25 o  3   54.74   87.77   36.15   90.00   11.36  270.00   46.08  270.00  0.21 
1 1 1    0   17   26 o  4   23.47   10.79    2.94  270.00    0.03   90.00    2.66   90.00  0.06 
1 1 1    0   17   27 o  8   33.76    6.77   62.29   90.00    2.30   90.00   61.21  270.00  0.97 
1 1 1    0   17   28 o 10  147.16    3.08  126.95  270.00  168.33  270.00   42.34  270.00  1.00 
1 1 1    0   17   29 o  2  141.53    3.09  133.84  270.00  147.55  270.00   12.04  270.00  1.00 
1 1 1    0   17   30 o  2   90.19    3.11   38.99   90.00  140.57   90.00  100.79   90.00  1.00 
1 1 1    0   17   31 o  4   43.41    9.18   29.87   90.00   50.30   90.00   19.61   90.00  0.93 
1 1 1    0   17   32 o 16  117.12    3.28   90.02  270.00  141.94  270.00   49.65  270.00  1.00 
1 1 1    0   17   33 o  4   55.93  123.84   70.55  270.00   44.32   90.00  116.32   90.00  0.25 
1 1 1    0   17   34 o  6   46.57   30.38   51.78  270.00   34.09  270.00   18.51   90.00  0.93 
1 1 1    0   17   35 o 16  264.79    3.91  211.67   90.00  315.60   90.00  101.62   90.00  1.00 
1 1 1    0   17   36 o  7   44.24  128.87   65.98  270.00   51.29   90.00  117.67   90.00  0.17 
1 1 1    0   17   37 f  0   89.71    2.85   90.96  270.00   91.03  270.00    0.00    0.00  0.00 
1 1 1    0   17   38 o 17   17.85    7.58   10.90  270.00    5.08  270.00    5.76   90.00  0.45 
1 1 1    0   17   39 o  5   43.09   46.15   47.77   90.00   11.83   90.00   35.34  270.00  0.68 
1 1 1    0   17   40 o 12   85.92    2.78   77.92  270.00   95.42  270.00   19.00  270.00  1.00 
1 1 1    0   17   41 o  7   53.91  106.23   79.46  270.00   39.85   90.00  117.24   90.00  0.35 
1 1 1    0   17   42 o  5   27.94    6.02   33.61   90.00   23.22   90.00    9.42  270.00  1.00 
1 1 1    0   17   43 o 15   80.41    2.68   69.60  270.00   93.40  270.00   25.98  270.00  1.00 
1 1 1    0   17   44 o  4   39.34   16.39   32.76   90.00   46.67   90.00   15.01   90.00  1.00 
1 1 1    0   17   45 o 15   10.90    6.38   16.01   90.00    1.34   90.00   14.10  270.00  0.77 
1 1 1    0   17   46 o 12   51.04  104.30   67.14   90.00   34.53  270.00   98.45  270.00  0.29 
1 1 1    0   17   47 o 14   31.33    4.51   40.18   90.00   24.85   90.00   12.94  270.00  1.00 
1 1 1    0   17   48 o 14   63.87    2.65   47.12   90.00   83.96   90.00   40.18   90.00  1.00 
1 1 1    0   17   49 o  7   12.73    6.52   12.54  270.00    5.54  270.00    6.00   90.00  0.67 
1 1 1    0   17   50 o  5   35.45    9.94   33.38  270.00   40.53  270.00   10.18  270.00  1.00 
1 1 1    0   17   51 o 18    8.51    5.38   13.33   90.00    2.33  270.00   14.32  270.00  0.57 
1 1 1    0   17   52 o  6   43.66   95.49   53.50   90.00   28.24  270.00   75.74  270.00  0.22 
1 1 1    0   17   53 o 14   11.57    6.70    7.38   90.00    1.61   90.00    4.63  270.00  0.34 
1 1 1    0   17   54 o 19   37.03   66.41   25.37  270.00    8.37   90.00   28.85   90.00  0.16 
1 1 1    0   17   55 o  7   17.32    6.34   14.28  270.00   10.84  270.00    0.08   90.00  0.63 
1 1 1    0   17   56 o 12   14.27    6.78    8.06  270.00    2.45  270.00    3.18   90.00  0.28 
1 1 1    0   17   57 o 11   10.72    6.37    9.49   90.00    1.23  270.00    7.22  270.00  0.22 
1 1 1    0   17   58 o 19   21.01    5.41   20.18  270.00   17.82  270.00    6.08  270.00  0.70 
1 1 1    0   17   59 o  9   12.94    6.45   11.49  270.00    1.49  270.00    5.29   90.00  0.32 
1 1 1    0   17   60 o 11   20.19    7.65   13.45  270.00   14.46  270.00    6.73  270.00  0.55 
1 1 1    0   17   61 o  1    7.77    5.06    5.31  270.00    1.18   90.00    4.38   90.00  0.13 
1 1 1    0   17   62 o 16    6.04    4.22    0.26  270.00    0.04  270.00    0.10  270.00  0.00 
1 1 1    0   18    0 o  9   56.84   35.56  210.63  180.00  102.37    0.00  311.67    0.00  0.94 
1 1 1    0   18    1 o 17   81.14    3.03   85.68  180.00   66.38  180.00   28.22    0.00  0.99 
1 1 1    0   18    2 o  9   65.40    3.24   18.12  180.00   37.90  180.00   17.69  180.00  0.44 
1 1 1    0   18    3 o 13  181.53    3.27  149.11    0.00  191.73    0.00   20.38    0.00  1.00 
1 1 1    0   18    4 o  7  194.01    3.86  272.90  180.00  123.12  180.00  141.78    0.00  1.00 
1 1 1    0   18    5 o  3   45.44  142.57  158.54  180.00  127.12    0.00  281.10    0.00  0.30 
1 1 1    0   18    6 o  8  115.21    3.50  137.38  180.00   92.23  180.00   45.98    0.00  1.00 
1 1 1    0   18    7 o 17   53.58   11.30   81.75  180.00   26.49  180.00   41.27    0.00  0.88 
1 1 1    0   18    8 o  9   93.24    4.45   66.43    0.00  114.28    0.00   43.85    0.00  0.99 
1 1 1    0   18    9 o  2  100.29    4.50  137.96  180.00   68.33  180.00   63.91  360.00  1.00 
1 1 1    0   18   10 o  8   61.93  197.20  126.84  180.00  102.02    0.00  227.10    0.00  0.19 
1 1 1    0   18   11 o 15   19.06    8.89    3.39  180.00    7.99    0.00   19.84    0.00  0.10 
1 1 1    0   18   12 o  3  291.34    4.26  328.14    0.00  267.00  360.00   48.69  180.00  1.00 
1 1 1    0   18   13 f  0    7.69    5.37   18.62  180.00   20.17  180.00    0.00    0.00  0.00 
1 1 1    0   18   14 o  1  217.76    4.15  149.18    0.00  294.93  360.00  154.35  360.00  1.00 
1 1 1    0   18   15 o 17  323.71    4.59  374.66  180.00  290.20  180.00   67.04    0.00  1.00 
1 1 1    0   18   16 o 12  242.44    3.79  263.87    0.00  230.80    0.00   23.28  180.00  1.00 
1 1 1    0   18   17 o  2   20.75    8.66   87.24  360.00   47.88  180.00  129.63  180.00  0.82 
1 1 1    0   18   18 o 17   52.48   74.34   21.15  180.00    4.71    0.00   27.40    0.00  0.17 
1 1 1    0   18   19 o  7  220.09    4.14  228.03  180.00  214.89  180.00   10.38    0.00  1.00 
1 1 1    0   18   20 o  3   30.68    7.12   25.94    0.00    7.62  360.00   17.52  180.00  0.53 
1 1 1    0   18   21 o  1  113.49    3.43  129.38    0.00  100.96    0.00   25.06  180.00  1.00 
1 1 1    0   18   22 o 16  256.78    3.95  301.08  180.00  217.08  180.00   79.41    0.00  1.00 
1 1 1    0   18   23 o 15  112.21    3.71  135.14  180.00   91.62  180.00   41.17    0.00  1.00 
1 1 1    0   18   24 o  6   15.91    9.63   22.33    0.00   12.19  180.00   34.24  180.00  0.31 
1 1 1    0   18   25 o  3   49.26    9.75   17.90  360.00   49.28  360.00   31.90  360.00  0.68 
1 1 1    0   18   26 o  1   97.57    3.25   74.62  180.00  120.54  180.00   45.93  180.00  1.00 
1 1 1    0   18   27 f  0   17.70    8.79   37.10    0.00   36.62    0.00    0.00    0.00  0.00 
1 1 1    0   18   28 o 14   70.78    3.56   43.83    0.00   97.29  360.00   53.13  360.00  1.00 
1 1 1    0   18   29 o  5   73.30    3.55   60.29  180.00   85.35  180.00   24.09  180.00  1.00 
1 1 1    0   18   30 o 17   86.55    3.39   58.83    0.00  112.98  360.00   52.86  360.00  1.00 
1 1 1    0   18   31 o 19  238.22    4.27  192.95    0.00  279.09    0.00   81.74    0.00  1.00 
1 1 1    0   18   32 o  8   24.67    9.27   16.12  180.00   10.50  180.00    5.91    0.00  0.55 
1 1 1    0   18   33 o 13   29.60    7.08   47.15  180.00   10.54  180.00   37.26  360.00  0.99 
1 1 1    0   18   34 o  7   86.63    3.12   87.05  180.00   85.43  180.00    2.40    0.00  1.00 
1 1 1    0   18   35 o 10   46.93   55.69   39.56    0.00    5.70    0.00   34.03  180.00  0.48 
1 1 1    0   18   36 o  7   25.02    7.41   22.11    0.00   20.66    0.00    1.42  180.00  0.85 
1 1 1    0   18   37 o  1   39.82    6.96   43.45    0.00   36.52    0.00    6.59  180.00  1.00 
1 1 1    0   18   38 o 16    8.79    5.84    5.24    0.00    2.66  180.00    7.83  180.00  0.14 
1 1 1    0   18   39 o  9    9.54    6.19   22.05    0.00    9.38  180.00   30.97  180.00  0.64 
1 1 1    0   18   40 o  4   13.43    8.26    5.78  180.00    2.09  180.00    3.53    0.00  0.29 
1 1 1    0   18   41 o  9   27.94    6.14   17.17  360.00   37.93  360.00   21.26  360.00  0.98 
1 1 1    0   18   42 o  6   43.91   49.05   29.70    0.00   11.34  360.00   17.42  180.00  0.46 
1 1 1    0   18   43 o  6   25.22    6.43   18.38    0.00   31.99    0.00   14.24    0.00  0.99 
1 1 1    0   18   44 o 18   68.47    2.90   57.92    0.00   81.17    0.00   25.41    0.00  1.00 
1 1 1    0   18   45 o 19   85.51    3.77   83.75  180.00   91.34  180.00   11.66  180.00  1.00 
1 1 1    0   18   46 o  6   40.10   23.33   47.76  180.00   34.51  180.00   10.39    0.00  0.99 
1 1 1    0   18   47 o  9   76.30    2.64   61.39  180.00   95.59  180.00   38.57  180.00  1.00 
1 1 1    0   18   48 o  7    5.67    4.05   17.61  180.00   10.15    0.00   26.32    0.00  0.53 
1 1 1    0   18   49 o  8    6.83    4.70    0.04  360.00    0.01  180.00    0.04  180.00  0.00 
1 1 1    0   18   50 o 17    9.53    5.82    9.09  180.00    0.27  180.00    7.98    0.00  0.45 
1 1 1    0   18   51 o 19    9.66    5.88    5.16    0.00    0.52    0.00    4.10  180.00  0.27 
1 1 1    0   18   52 o  4   18.34    7.91    0.73  360.00    1.30  360.00    0.67  360.00  0.05 
1 1 1    0   18   53 o 14    8.58    5.47    0.48  180.00    0.12    0.00    0.51    0.00  0.02 
1 1 1    0   18   54 o 16   33.82    6.01   36.13    0.00   39.70    0.00   11.83    0.00  1.00 
1 1 1    0   18   55 o 10   10.91    6.33   15.38    0.00    1.82  180.00   12.73  180.00  0.42 
1 1 1    0   18   56 o  7    7.61    5.19    9.24  180.00    3.38  360.00    9.30  360.00  0.17 
1 1 1    0   18   57 f  0    5.68    4.02    8.30  360.00    4.87  360.00    0.00    0.00  0.00 
1 1 1    0   18   58 o  9   13.04    6.63   14.28    0.00    1.55  360.00    6.71  180.00  0.38 
1 1 1    0   18   59 o 10   12.32    6.56   12.57    0.00    1.44    0.00    5.82  180.00  0.35 
1 1 1    0   18   60 o 18   25.16    4.56   19.12  180.00   34.06  180.00   23.04  180.00  0.90 
1 1 1    0   18   61 o  5    6.67    4.59    7.11  360.00    1.81  180.00    5.80  180.00  0.16 
1 1 1    0   19    1 o  4   55.69   60.03   81.57  270.00    7.63   90.00   85.67   90.00  0.63 
1 1 1    0   19    2 o  7  112.29    4.08   84.62   90.00  134.91   90.00   45.28   90.00  1.00 
1 1 1    0   19    3 o 10  117.59    4.17  115.00  270.00  129.64  270.00   24.11  270.00  1.00 
1 1 1    0   19    4 o  3   19.13    8.11   68.01   90.00   43.25  270.00  105.19  270.00  0.49 
1 1 1    0   19    5 o  4  120.77    3.02  178.20  270.00   58.28  270.00  124.97   90.00  1.00 
1 1 1    0   19    6 o 16   22.45    7.99    9.72  270.00    2.55   90.00    7.42   90.00  0.05 
1 1 1    0   19    7 o  3   74.48    3.28   42.21   90.00   94.21   90.00   50.34   90.00  0.93 
1 1 1    0   19    8 o  6   47.66   97.91   38.91  270.00   31.39   90.00   82.77   90.00  0.21 
1 1 1    0   19    9 o 12    5.22    3.84   66.79  270.00   56.55   90.00  114.81   90.00  0.16 
1 1 1    0   19   10 o  8  165.76    3.86  164.83  270.00  176.23  270.00   20.94  270.00  1.00 
1 1 1    0   19   11 o 14  206.34    3.56  271.48   90.00  150.55   90.00  111.57  270.00  1.00 
1 1 1    0   19   12 o  7  126.75    3.12  126.99  270.00  131.98  270.00   10.46  270.00  1.00 
1 1 1    0   19   13 o 18   32.70    6.29   24.76   90.00    7.84   90.00   15.52  270.00  0.48 
1 1 1    0   19   14 o 14   91.38    3.75  105.74  270.00   80.60  270.00   21.56   90.00  1.00 
1 1 1    0   19   15 o 10  388.45    5.33  413.24   90.00  375.28   90.00   26.34  270.00  1.00 
1 1 1    0   19   16 o  8  140.81    3.18   97.34  270.00  180.64  270.00   79.66  270.00  1.00 
1 1 1    0   19   17 o 16  157.89    3.22  128.63   90.00  190.86   90.00   65.94   90.00  1.00 
1 1 1    0   19   18 o  6  121.44    3.60   84.44   90.00  159.58   90.00   76.29   90.00  1.00 
1 1 1    0   19   19 o 11   16.80    8.73   33.76   90.00   19.92  270.00   54.68  270.00  0.44 
1 1 1    0   19   20 o 13   10.12    6.77   34.57  270.00   26.31   90.00   58.18   90.00  0.27 
1 1 1    0   19   21 f  0   89.41    3.98  104.03  270.00  103.00  270.00    0.00    0.00  0.00 
1 1 1    0   19   22 x  2       ?       ?   84.86   90.00   84.69   90.00    0.00    0.00  0.00 
1 1 1    0   19   23 o 18   52.54   10.32   57.82  270.00   46.62  270.00   11.21   90.00  0.99 
1 1 1    0   19   24 o  2  360.01    5.03  288.16   90.00  430.87   90.00  141.74   90.00  1.00 
1 1 1    0   19   25 o 19   43.87    6.35   26.50  270.00   49.54  270.00   22.67  270.00  0.87 
1 1 1    0   19   26 o 16   10.31    6.90   24.79  270.00   18.65   90.00   43.39   90.00  0.29 
1 1 1    0   19   27 o 19   48.79   11.83   29.10  270.00   60.94  270.00   31.42  270.00  0.93 
1 1 1    0   19   28 o 11   46.42    7.68   26.04  270.00   59.72  270.00   33.22  270.00  0.93 
1 1 1    0   19   29 o 11   53.48   36.76   34.10   90.00   43.69   90.00    8.77   90.00  0.73 
1 1 1    0   19   30 o  9  113.42    4.26   90.51   90.00  134.53   90.00   42.23   90.00  1.00 
1 1 1    0   19   31 o  3   40.34    5.90   46.44  270.00   33.29  270.00   13.86   90.00  1.00 
1 1 1    0   19   32 o 14   26.24    8.36   10.22   90.00   12.92   90.00    2.59   90.00  0.44 
1 1 1    0   19   33 o 13   15.41    8.31    2.88  270.00    0.27   90.00    3.16   90.00  0.09 
1 1 1    0   19   34 o 15   21.77    8.43    6.63  270.00    6.19  270.00    0.45   90.00  0.29 
1 1 1    0   19   35 o  2   15.96    8.22   30.82  270.00    4.59   90.00   35.29   90.00  0.82 
1 1 1    0   19   36 o  8   48.61   50.58   53.05   90.00   16.63   90.00   35.88  270.00  0.71 
1 1 1    0   19   37 o  8   44.14   11.68   19.38   90.00   66.60   90.00   47.54   90.00  0.97 
1 1 1    0   19   38 o  5  125.16    3.56  115.36  270.00  137.61  270.00   24.89  270.00  1.00 
1 1 1    0   19   39 o  9    7.36    5.21   33.79   90.00   20.81  270.00   53.67  270.00  0.82 
1 1 1    0   19   40 o 14   45.79   89.94   55.53   90.00   27.30  270.00   81.18  270.00  0.29 
1 1 1    0   19   41 o  1   21.86    7.61    0.30  270.00    1.05  270.00    0.76  270.00  0.03 
1 1 1    0   19   42 o  1   15.75    7.68    5.48   90.00    7.45   90.00    2.16   90.00  0.40 
1 1 1    0   19   43 o  6   45.83   28.81   25.15   90.00   51.05   90.00   26.88   90.00  0.82 
1 1 1    0   19   44 f  0   21.10    8.34   28.08  270.00   26.67  270.00    0.00    0.00  0.00 
1 1 1    0   19   45 o 16   20.82    7.25   29.98   90.00   13.35   90.00   14.80  270.00  1.00 
1 1 1    0   19   46 o  3   42.77   42.94   37.46  270.00   19.56  270.00   15.19   90.00  0.64 
1 1 1    0   19   47 o 16   18.23    7.32   33.21  270.00    5.73  270.00   24.77   90.00  0.99 
1 1 1    0   19   48 o  1   27.93    5.37   25.68  270.00   32.48  270.00    9.15  270.00  1.00 
1 1 1    0   19   49 o  7   23.52    6.28   12.23  270.00   31.84  270.00   20.85  270.00  0.91 
1 1 1    0   19   50 o 13   29.09    4.91   35.36   90.00   26.69   90.00    4.81  270.00  1.00 
1 1 1    0   19   51 o 18   37.54    5.47   17.41   90.00   59.89   90.00   45.09   90.00  0.99 
1 1 1    0   19   52 o 19   12.35    6.65    8.65   90.00    1.91   90.00    5.11  270.00  0.36 
1 1 1    0   19   53 f  0    5.38    3.87   17.26   90.00   13.32   90.00    0.00    0.00  0.00 
1 1 1    0   19   54 o  9   15.72    7.24    7.99   90.00    4.02   90.00    1.64  270.00  0.31 
1 1 1    0   19   55 o  3   16.12    7.65   23.67   90.00    6.51   90.00    9.03  270.00  0.68 
1 1 1    0   19   56 o  3    6.53    4.57    2.09  270.00    0.75   90.00    1.84   90.00  0.03 
1 1 1    0   19   57 o  1   11.05    6.37    6.15  270.00    0.39   90.00    3.96   90.00  0.14 
1 1 1    0   19   58 o  5    8.24    5.30   14.29  270.00    3.61   90.00   12.04   90.00  0.29 
1 1 1    0   19   59 o 11   30.42    4.37   21.46  270.00   46.04  270.00   33.62  270.00  0.96 
1 1 1    0   19   60 o 18    8.58    5.52    4.02  270.00    0.38   90.00    2.65   90.00  0.11 
1 1 1    0   20    0 x  7       ?       ?   82.49  180.00   76.97  180.00    0.00    0.00  0.00 
1 1 1    0   20    1 o 19  104.91    3.08  129.77    0.00   72.30    0.00   65.22  180.00  1.00 
1 1 1    0   20    2 o 18   74.86    3.31   55.29    0.00   92.50    0.00   37.53    0.00  0.99 
1 1 1    0   20    3 o  1  158.23    3.74  190.76  180.00  139.01  180.00   38.43    0.00  1.00 
1 1 1    0   20    4 o  2   37.07    6.98   45.71    0.00   10.60    0.00   37.16  180.00  0.79 
1 1 1    0   20    5 o 15   13.57    7.75   15.39  180.00   14.63  360.00   33.48  360.00  0.16 
1 1 1    0   20    6 o  3   98.33    3.21  154.14    0.00   49.86    0.00   96.95  180.00  1.00 
1 1 1    0   20    7 o 19   39.94    5.74   21.31  180.00   14.97  180.00    0.62  180.00  0.37 
1 1 1    0   20    8 o  3  108.57    3.22  113.46  360.00  109.81  360.00    2.49  360.00  1.00 
1 1 1    0   20    9 o  4   14.06    7.98   12.33  360.00    6.85  180.00   16.21  180.00  0.09 
1 1 1    0   20   10 o 10   18.68    8.92   35.37  180.00   21.20    0.00   59.40    0.00  0.45 
1 1 1    0   20   11 o  3  310.18    4.55  364.00    0.00  269.37    0.00   81.62  180.00  1.00 
1 1 1    0   20   12 o 12  103.32    4.97   91.50  360.00  116.60  360.00   26.55  360.00  1.00 
1 1 1    0   20   13 o 16    6.02    4.39   17.67  180.00   19.85  360.00   40.88  360.00  0.10 
1 1 1    0   20   14 o 14  244.63    3.92  289.11  180.00  208.71  180.00   71.83    0.00  1.00 
1 1 1    0   20   15 o  7  130.95    3.25  196.35    0.00   68.92    0.00  124.06  180.00  1.00 
1 1 1    0   20   16 o  9  166.29    4.84  198.82  180.00  137.06  180.00   58.47    0.00  1.00 
1 1 1    0   20   17 o 11  316.18    5.32  306.90  180.00  328.54  180.00   24.72  180.00  1.00 
1 1 1    0   20   18 o 19  107.01    4.77  139.49  180.00   75.29  180.00   63.45    0.00  1.00 
1 1 1    0   20   19 f  0   22.38   10.94    1.02    0.00    1.18    0.00    0.00    0.00  0.00 
1 1 1    0   20   20 o 15   16.11    9.49   59.88  180.00   35.56    0.00   94.20    0.00  0.72 
1 1 1    0   20   21 o 12  183.09    4.02  179.09  180.00  186.31  180.00    6.45  180.00  1.00 
1 1 1    0   20   22 o 10   58.32   65.92   33.16  180.00    8.22  180.00   25.20    0.00  0.36 
1 1 1    0   20   23 o  6   78.34    3.92   82.57  180.00   73.05  180.00   10.57  360.00  1.00 
1 1 1    0   20   24 o 13  132.45    3.43  116.50  180.00  146.96  180.00   29.02  180.00  1.00 
1 1 1    0   20   25 o  6  180.98    3.96  172.87  180.00  186.00  180.00   10.05  180.00  1.00 
1 1 1    0   20   26 o  5   20.01    9.68   32.64  360.00    5.63  180.00   39.02  180.00  0.69 
1 1 1    0   20   27 o  6   37.11    7.45   50.53  360.00   21.88  360.00   29.88  180.00  0.99 
1 1 1    0   20   28 o 12   62.86   40.76   97.76    0.00   24.98    0.00   74.78  180.00  0.99 
1 1 1    0   20   29 o  2   30.70   13.20   22.14  180.00   22.84  180.00    0.34  180.00  0.74 
1 1 1    0   20   30 o  1   24.77    9.03   41.13  180.00    4.96  180.00   36.67    0.00  0.94 
1 1 1    0   20   31 o  5   10.21    6.81    7.37    0.00    4.43  180.00   11.87  180.00  0.15 
1 1 1    0   20   32 o 16   21.25    9.09   39.32    0.00    0.09  360.00   39.37  180.00  0.93 
1 1 1    0   20   33 o 10    9.96    6.60    5.16  360.00    2.74  180.00    7.89  180.00  0.12 
1 1 1    0   20   34 o  6   51.00   42.05   68.56  180.00   26.74  180.00   41.30    0.00  0.93 
1 1 1    0   20   35 o 13   43.81    7.53   47.65  180.00   40.61  180.00    6.39    0.00  1.00 
1 1 1    0   20   36 f  0   50.24   74.10   71.66    0.00   70.26    0.00    0.00    0.00  0.00 
1 1 1    0   20   37 o 10   54.86   14.62   73.19  360.00   38.41  360.00   32.91  180.00  1.00 
1 1 1    0   20   38 o  7   31.08    7.52   24.76  180.00   37.91  180.00   13.85  180.00  1.00 
1 1 1    0   20   39 o  4   45.83   13.97   43.16    0.00   49.81    0.00    7.98    0.00  1.00 
1 1 1    0   20   40 o  3  126.92    3.06   93.49  180.00  163.41  180.00   72.98  180.00  1.00 
1 1 1    0   20   41 f  0   17.88    8.00   10.23  180.00    9.87  180.00    0.00    0.00  0.00 
1 1 1    0   20   42 o  3   12.72    7.38   26.01    0.00    0.97  180.00   25.87  180.00  0.94 
1 1 1    0   20   43 o 19   26.79    7.89   23.81  180.00   30.83  180.00    8.29  180.00  1.00 
1 1 1    0   20   44 o  1   23.93    7.14   21.73  180.00   27.00  180.00    6.65  180.00  0.99 
1 1 1    0   20   45 o 17   44.57   53.02   43.84    0.00    8.11    0.00   32.46  180.00  0.55 
1 1 1    0   20   46 o 13   43.49  105.82   47.25  180.00   28.99    0.00   72.32    0.00  0.16 
1 1 1    0   20   47 o 12   43.55   59.35   34.57  180.00    0.25  360.00   31.65  360.00  0.36 
1 1 1    0   20   48 o 12   29.80    5.29   36.79    0.00   26.46    0.00    6.69  180.00  1.00 
1 1 1    0   20   49 o 17   14.03    7.21    0.66  360.00    0.67  360.00    0.08  360.00  0.04 
1 1 1    0   20   50 o 13   10.87    6.95    6.68  180.00    0.61  180.00    5.01  360.00  0.29 
1 1 1    0   20   51 o 13   35.97    6.04   30.57  180.00   47.12  180.00   22.35  180.00  1.00 
1 1 1    0   20   52 o  2    5.17    3.76   13.11  180.00    7.78  360.00   17.90  360.00  0.23 
1 1 1    0   20   53 f  0   12.58    6.98    2.57  180.00    1.89  180.00    0.00    0.00  0.00 
1 1 1    0   20   54 o  5   10.23    6.73   10.07  180.00    1.85    0.00    8.44    0.00  0.23 
1 1 1    0   20   55 o 13   21.39    7.16   15.71    0.00   15.32    0.00    5.90    0.00  0.58 
1 1 1    0   20   56 o  1   16.51    7.41   16.66  180.00    6.93  180.00    2.63  360.00  0.50 
1 1 1    0   20   57 o 16    5.78    4.13   12.43  360.00    5.03  180.00   12.20  180.00  0.18 
1 1 1    0   20   58 o  2   15.42    6.93   27.81    0.00    8.69    0.00    7.30  180.00  0.80 
1 1 1    0   20   59 o 17   36.22    8.46   27.99  360.00   55.77  360.00   39.86  360.00  0.99 
1 1 1    0   21    1 o 10  160.35    3.35  167.76  270.00  159.79  270.00    1.11   90.00  1.00 
1 1 1    0   21    2 o 13   50.59  118.17   30.14   90.00   21.06  270.00   52.64  270.00  0.10 
1 1 1    0   21    3 o  9  128.18    3.28  176.70   90.00   85.21   90.00   85.94  270.00  1.00 
1 1 1    0   21    4 o 12   98.68    3.84  138.76  270.00   60.07  270.00   77.21   90.00  1.00 
1 1 1    0   21    5 o  1  109.72    3.39  128.55  270.00   92.71  270.00   34.02   90.00  1.00 
1 1 1    0   21    6 o 18  141.98    3.86  132.11  270.00  159.18  270.00   34.39  270.00  1.00 
1 1 1    0   21    7 o  6  163.06    3.93  118.49   90.00  212.49   90.00   98.87   90.00  1.00 
1 1 1    0   21    8 o 19   48.48   10.05   77.23   90.00   24.19   90.00   47.42  270.00  0.99 
1 1 1    0   21    9 o  3  253.33    4.07  270.72   90.00  237.03   90.00   32.58  270.00  1.00 
1 1 1    0   21   10 o 16   87.77    4.43   78.97   90.00   94.28   90.00   13.03   90.00  1.00 
1 1 1    0   21   11 o 14   17.71    8.95   25.28   90.00   13.25  270.00   38.60  270.00  0.34 
1 1 1    0   21   12 o 16   85.06    3.63  140.89   90.00   28.93   90.00  112.27  270.00  1.00 
1 1 1    0   21   13 o  7   15.87    8.68   10.05   90.00    5.94  270.00   16.21  270.00  0.14 
1 1 1    0   21   14 o  1   53.02  117.03   59.72   90.00   36.43  270.00   94.73  270.00  0.21 
1 1 1    0   21   15 o 10   67.43   26.38  133.37  270.00    4.71  270.00  125.42   90.00  1.00 
1 1 1    0   21   16 o 18  112.74    4.64  116.82  270.00  108.30  270.00    8.89   90.00  1.00 
1 1 1    0   21   17 o  4   60.20   54.27  101.56  270.00    8.98  270.00   92.30   90.00  0.92 
1 1 1    0   21   18 o  3  102.14    3.61  136.25  270.00   68.11  270.00   68.05   90.00  1.00 
1 1 1    0   21   19 o  4   17.00    9.38    2.12  270.00    0.55   90.00    1.90   90.00  0.02 
1 1 1    0   21   20 o 17  139.35    3.43  135.78  270.00  141.68  270.00    4.66  270.00  1.00 
1 1 1    0   21   21 o  4  136.69    3.96  107.98  270.00  163.56  270.00   53.74  270.00  1.00 
1 1 1    0   21   22 o  9   23.31   10.42   47.68  270.00    8.23   90.00   56.54   90.00  0.86 
1 1 1    0   21   23 f  0  131.74    3.52  105.57  270.00  107.39  270.00    0.00    0.00  0.00 
1 1 1    0   21   24 f  0  101.62    4.06   96.53   90.00   98.71   90.00    0.00    0.00  0.00 
1 1 1    0   21   25 o 16   98.52    4.13   93.18  270.00  101.67  270.00    6.28  270.00  1.00 
1 1 1    0   21   26 o  4   20.92   11.01   26.71  270.00    0.48  270.00   26.76   90.00  0.66 
1 1 1    0   21   27 o 11  101.64    4.33   81.18   90.00  120.78   90.00   38.30   90.00  1.00 
1 1 1    0   21   28 o  3   26.60    9.68   45.24   90.00    5.51   90.00   40.29  270.00  0.96 
1 1 1    0   21   29 o 11   42.87    6.24   59.55  270.00   25.70  270.00   34.35   90.00  1.00 
1 1 1    0   21   30 f  0   22.96    9.56    9.96  270.00   10.00  270.00    0.00    0.00  0.00 
1 1 1    0   21   31 o 17   48.74   11.11   46.12   90.00   51.34   90.00    5.23   90.00  1.00 
1 1 1    0   21   32 o 11   47.51    8.96   34.60   90.00   60.53   90.00   26.13   90.00  1.00 
1 1 1    0   21   33 o  6  140.82    3.66  140.95  270.00  142.32  270.00    3.00  270.00  1.00 
1 1 1    0   21   34 o 15   49.24   14.26   33.83  270.00   65.06  270.00   31.81  270.00  1.00 
1 1 1    0   21   35 o 14   61.10   35.57   63.55   90.00   58.66   90.00    3.42  270.00  0.99 
1 1 1    0   21   36 o 13    8.71    6.08   13.29  270.00    4.71   90.00   17.64   90.00  0.47 
1 1 1    0   21   37 o  1   23.67    8.74   33.86   90.00   14.30   90.00   18.56  270.00  1.00 
1 1 1    0   21   38 o  2   51.14   55.77   55.92   90.00   16.46   90.00   37.68  270.00  0.69 
1 1 1    0   21   39 o  8  122.79    3.45  101.35  270.00  147.64  270.00   49.71  270.00  1.00 
1 1 1    0   21   40 o  3   14.01    7.90    5.16   90.00    5.02   90.00    0.05   90.00  0.36 
1 1 1    0   21   41 o  1   10.54    6.73   10.64   90.00    1.41   90.00    8.74  270.00  0.55 
1 1 1    0   21   42 o 18   10.56    6.91   20.51  270.00    2.19   90.00   21.55   90.00  0.81 
1 1 1    0   21   43 o 15   13.99    7.67    7.64   90.00    6.03   90.00    1.10  270.00  0.47 
1 1 1    0   21   44 o 18   16.43    8.04   10.06   90.00   11.46   90.00    2.18   90.00  0.63 
1 1 1    0   21   45 o  6   68.48    3.27   57.51  270.00   84.37  270.00   31.78  270.00  1.00 
1 1 1    0   21   46 o  8   43.15   16.73   27.37  270.00   60.54  270.00   35.73  270.00  0.99 
1 1 1    0   21   47 o  5   14.71    7.49   18.65   90.00    8.88   90.00    7.89  270.00  0.87 
1 1 1    0   21   48 o 10    8.93    6.03   11.44  270.00    1.53   90.00   11.59   90.00  0.48 
1 1 1    0   21   49 o  3    9.04    5.97   10.76  270.00    2.00   90.00   11.07   90.00  0.39 
1 1 1    0   21   50 o  7   11.85    6.80   15.49  270.00    0.72  270.00   11.74   90.00  0.56 
1 1 1    0   21   51 o  5    7.94    5.36   19.69   90.00    7.86  270.00   22.94  270.00  0.45 
1 1 1    0   21   52 o 15    6.47    4.63    5.17  270.00    2.45   90.00    6.12   90.00  0.09 
1 1 1    0   21   53 o  4    8.91    6.16    6.80  270.00    1.93   90.00    6.35   90.00  0.14 
1 1 1    0   21   54 o  5    7.71    5.31    2.40  270.00    0.84   90.00    2.28   90.00  0.04 
1 1 1    0   21   55 o 10   30.23    4.93   19.49  270.00   41.38  270.00   29.95  270.00  0.87 
1 1 1    0   21   56 o 15    7.58    5.22    9.20   90.00    2.71  270.00    8.04  270.00  0.17 
1 1 1    0   21   57 o  4    6.46    4.55    5.88  270.00    2.01   90.00    5.47   90.00  0.11 
1 1 1    0   21   58 o  7   39.09   11.63   26.54   90.00   60.63   90.00   45.40   90.00  0.97 
1 1 1    0   22    0 o  8  100.60    4.90   53.59    0.00  142.61    0.00   88.05    0.00  0.98 
1 1 1    0   22    1 o  7   80.10    3.71   97.61    0.00   63.38    0.00   33.45  180.00  1.00 
1 1 1    0   22    2 f  0  101.78    3.48  193.63    0.00  188.25  360.00    0.00    0.00  0.00 
1 1 1    0   22    3 o  7   76.66    3.87   93.55    0.00   60.41    0.00   32.50  180.00  1.00 
1 1 1    0   22    4 o  3   54.31   64.96   60.91  180.00    0.72    0.00   58.37    0.00  0.52 
1 1 1    0   22    5 o  2  187.88    3.66  176.34    0.00  206.91    0.00   38.05    0.00  1.00 
1 1 1    0   22    6 o 13  107.32    3.64  135.14    0.00   82.01  360.00   50.62  180.00  1.00 
1 1 1    0   22    7 o  5   99.69    4.19   96.19    0.00  104.50    0.00    9.62    0.00  1.00 
1 1 1    0   22    8 o 16  156.50    4.11  153.11  180.00  159.39  180.00    5.80  180.00  1.00 
1 1 1    0   22    9 o  1   85.19    3.97  132.16  180.00   36.93  180.00   96.50  360.00  1.00 
1 1 1    0   22   10 o  7  106.57    3.97  113.79  180.00  100.01  180.00   13.12    0.00  1.00 
1 1 1    0   22   11 o  6   57.88   11.82  119.49  180.00    3.17    0.00  122.10    0.00  1.00 
1 1 1    0   22   12 o  2   61.23   15.98   57.36    0.00   66.11  360.00   10.80  360.00  0.99 
1 1 1    0   22   13 o  2  113.08    4.78  119.06    0.00  108.72    0.00    8.72  180.00  1.00 
1 1 1    0   22   14 o  7   80.24  126.92  104.32  180.00   31.08    0.00  134.91    0.00  0.45 
1 1 1    0   22   15 o  5  142.02    3.58  136.61  180.00  145.69  180.00    7.35  180.00  1.00 
1 1 1    0   22   16 o 13   25.44   10.05   22.77    0.00    4.43  360.00   18.46  180.00  0.54 
1 1 1    0   22   17 o  5  135.32    3.55  140.61  360.00  128.75  360.00   13.13  180.00  1.00 
1 1 1    0   22   18 o 14  118.70    3.63  125.06  180.00  110.37  180.00   16.65    0.00  1.00 
1 1 1    0   22   19 o  9   64.89  124.58  115.19    0.00   60.44  180.00  177.28  180.00  0.43 
1 1 1    0   22   20 o  6   57.91   68.27   28.40    0.00    5.97    0.00   23.07  180.00  0.30 
1 1 1    0   22   21 o  2   46.82    6.73   42.53  360.00   49.46  360.00    6.02  360.00  0.99 
1 1 1    0   22   22 o 15   53.04    7.75   37.73  180.00   66.74  180.00   28.07  180.00  0.99 
1 1 1    0   22   23 o  1   43.02   10.20   34.65  180.00   48.19  180.00   12.78  180.00  0.97 
1 1 1    0   22   24 o  2   66.14  115.43   71.79    0.00   28.88  180.00  102.01  180.00  0.33 
1 1 1    0   22   25 o 14  185.77    3.74  178.02  180.00  190.84  180.00   10.13  180.00  1.00 
1 1 1    0   22   26 o 11   58.71   62.11    9.15  180.00    5.29  180.00    3.96    0.00  0.12 
1 1 1    0   22   27 o 13   54.30   17.15   73.42    0.00   34.60    0.00   39.39  180.00  1.00 
1 1 1    0   22   28 o 19   42.26    6.39   10.88    0.00   52.99  360.00   42.06  360.00  0.76 
1 1 1    0   22   29 o 15   18.16    9.55   49.22  180.00   14.58    0.00   63.78    0.00  0.95 
1 1 1    0   22   30 o 14   87.79    3.91   81.16    0.00   94.87  360.00   14.16  360.00  1.00 
1 1 1    0   22   31 o 15    8.74    6.16   14.20  180.00    8.09    0.00   22.14    0.00  0.34 
1 1 1    0   22   32 o  3   48.11    8.93   46.88    0.00   50.09    0.00    3.96    0.00  1.00 
1 1 1    0   22   33 o 17   48.30    7.25   38.60    0.00   58.83    0.00   21.07    0.00  1.00 
1 1 1    0   22   34 o 17   28.97   12.37   36.27  180.00   22.37  180.00   12.93    0.00  1.00 
1 1 1    0   22   35 o 19   33.11    8.52   24.63    0.00   42.08    0.00   18.17    0.00  1.00 
1 1 1    0   22   36 o 19   49.19   11.54   39.17    0.00   60.42  360.00   22.46  360.00  1.00 
1 1 1    0   22   37 f  0   11.76    7.45    3.90  360.00    3.77  360.00    0.00    0.00  0.00 
1 1 1    0   22   38 f  0   20.69    8.89   28.83  180.00   27.82  180.00    0.00    0.00  0.00 
1 1 1    0   22   39 f  0   34.71    6.50   21.23  180.00   20.36  180.00    0.00    0.00  0.00 
1 1 1    0   22   40 o  2    9.21    6.33   34.91    0.00   15.69  180.00   48.82  180.00  0.95 
1 1 1    0   22   41 o  4    9.53    6.36    4.45  180.00    0.09  180.00    4.08    0.00  0.22 
1 1 1    0   22   42 o 12   32.57    6.34   31.50  180.00   35.88  180.00    6.62  180.00  1.00 
1 1 1    0   22   43 o  3    8.48    5.81    0.99    0.00    0.15  180.00    1.08  180.00  0.05 
1 1 1    0   22   44 o 15   30.42    6.75   24.23  360.00   38.64  360.00   16.52  360.00  1.00 
1 1 1    0   22   45 f  0   19.58    8.25    7.52  360.00    6.81  360.00    0.00    0.00  0.00 
1 1 1    0   22   46 o 11    7.92    5.47    0.79  360.00    0.15  180.00    0.88  180.00  0.04 
1 1 1    0   22   47 o 15   14.04    8.09   16.10    0.00    6.67    0.00    7.33  180.00  0.74 
1 1 1    0   22   48 o 12    9.72    6.33    5.23    0.00    0.47  180.00    4.84  180.00  0.20 
1 1 1    0   22   49 f  0   18.41    7.76    3.01  360.00    2.39  360.00    0.00    0.00  0.00 
1 1 1    0   22   50 o 10   11.24    6.91   21.67    0.00    2.89  180.00   19.28  180.00  0.60 
1 1 1    0   22   51 o  2    7.91    5.50    3.52    0.00    1.26  180.00    3.68  180.00  0.07 
1 1 1    0   22   52 o 18   18.56    9.32   26.16  180.00   10.57  180.00    6.17    0.00  0.74 
1 1 1    0   22   53 o 19   15.07    7.54   18.78    0.00    3.60    0.00    7.25  180.00  0.48 
1 1 1    0   22   54 o 19   27.49    5.93   27.43    0.00   35.17  360.00   19.21  360.00  0.93 
1 1 1    0   22   55 o 14    8.42    5.61    4.75  360.00    1.12  180.00    3.94  180.00  0.10 
1 1 1    0   22   56 o 10   17.38    7.53   18.54    0.00   12.34    0.00    1.83    0.00  0.66 
1 1 1    0   22   57 o  5    9.35    6.05    3.73  180.00    0.12    0.00    2.31    0.00  0.11 
1 1 1    0   23    1 x  0       ?       ?  153.73   90.00  151.78   90.00    0.00    0.00  0.00 
1 1 1    0   23    2 o  3  323.78    6.89  286.45   90.00  364.25   90.00   80.94   90.00  1.00 
1 1 1    0   23    3 o  9   77.30  179.91   51.37   90.00   32.55  270.00   83.13  270.00  0.12 
1 1 1    0   23    4 o  3   20.82   11.78   24.00  270.00    6.72   90.00   30.81   90.00  0.42 
1 1 1    0   23    5 x 18       ?       ?   88.73  270.00   88.31  270.00    0.00    0.00  0.00 
1 1 1    0   23    6 x 14       ?       ?  214.95   90.00  214.21   90.00    0.00    0.00  0.00 
1 1 1    0   23    7 o 11   18.41   11.28   37.21   90.00   16.37  270.00   53.24  270.00  0.56 
1 1 1    0   23    8 o  4   51.14    7.74   86.84  270.00   15.52  270.00   71.20   90.00  1.00 
1 1 1    0   23    9 o  1  112.42    3.93   90.28   90.00  132.28   90.00   39.73   90.00  1.00 
1 1 1    0   23   10 o 11   48.48    7.03   29.42  270.00   58.36  270.00   29.18  270.00  0.90 
1 1 1    0   23   11 o 14   98.50    4.10  140.96  270.00   56.10  270.00   84.80   90.00  1.00 
1 1 1    0   23   12 o 14  128.56    4.72  150.89  270.00  106.12  270.00   44.89   90.00  1.00 
1 1 1    0   23   13 o 16   95.64    4.11  135.75   90.00   55.15   90.00   80.99  270.00  1.00 
1 1 1    0   23   14 o  8   95.64    4.14   81.28   90.00  109.44   90.00   27.60   90.00  1.00 
1 1 1    0   23   15 o 10  149.32    3.75  148.67  270.00  148.02  270.00    2.59   90.00  1.00 
1 1 1    0   23   16 o  4   19.62   10.11   17.69  270.00    2.61   90.00   20.80   90.00  0.40 
1 1 1    0   23   17 o 18  141.18    3.67   94.88  270.00  185.70  270.00   89.03  270.00  1.00 
1 1 1    0   23   18 o 19   13.53    8.59   24.39   90.00   13.65  270.00   38.66  270.00  0.42 
1 1 1    0   23   19 o  7  126.61    4.50  122.88  270.00  127.24  270.00    1.28  270.00  1.00 
1 1 1    0   23   20 o  5  140.24    5.25  152.27   90.00  124.82   90.00   30.84  270.00  1.00 
1 1 1    0   23   21 o  2   23.17   12.38    2.40   90.00    1.09   90.00    1.35  270.00  0.08 
1 1 1    0   23   22 o  3   48.07    7.50   16.58   90.00   66.62   90.00   49.77   90.00  0.87 
1 1 1    0   23   23 o 13   48.26    6.93   67.98  270.00   27.64  270.00   41.22   90.00  1.00 
1 1 1    0   23   24 o 11   86.71    4.07   84.56  270.00   88.03  270.00    2.65  270.00  1.00 
1 1 1    0   23   25 o  2   54.93   13.39   26.72  270.00   80.95  270.00   54.06  270.00  0.98 
1 1 1    0   23   26 o 19   14.11    8.80   17.52   90.00    4.45  270.00   22.02  270.00  0.46 
1 1 1    0   23   27 o  1   50.45    7.80   58.73  270.00   42.26  270.00   16.39   90.00  1.00 
1 1 1    0   23   28 o  4   32.19    9.13   39.35   90.00   24.92   90.00   14.18  270.00  0.99 
1 1 1    0   23   29 o 10  147.17    3.99  151.81   90.00  144.23   90.00    5.88  270.00  1.00 
1 1 1    0   23   30 o  9   14.37    8.71   24.34  270.00    2.01   90.00   25.95   90.00  0.76 
1 1 1    0   23   31 o 18   23.90   11.51   21.05  270.00   21.34  270.00    0.74  270.00  0.88 
1 1 1    0   23   32 o  3   55.27    8.98   50.45   90.00   61.44   90.00   12.35   90.00  1.00 
1 1 1    0   23   33 o  5   19.71   10.00   25.90   90.00   12.16   90.00   13.00  270.00  0.95 
1 1 1    0   23   34 o 14   47.67    7.72   44.04   90.00   52.64   90.00    9.94   90.00  1.00 
1 1 1    0   23   35 o 16   38.67    6.69   37.19  270.00   41.35  270.00    5.36  270.00  1.00 
1 1 1    0   23   36 o 15   24.99    9.38   38.22   90.00   13.04   90.00   23.87  270.00  1.00 
1 1 1    0   23   37 o  3   10.67    7.05   13.94   90.00    0.99   90.00   12.43  270.00  0.68 
1 1 1    0   23   38 o  7    9.82    6.62    6.72   90.00    0.46   90.00    5.94  270.00  0.35 
1 1 1    0   23   39 o  1   22.30    9.84   14.20  270.00   25.07  270.00   11.67  270.00  0.86 
1 1 1    0   23   40 o  7   37.09    6.12   31.03  270.00   45.20  270.00   16.22  270.00  1.00 
1 1 1    0   23   41 o 14   41.35    5.93   36.64  270.00   48.85  270.00   15.00  270.00  1.00 
1 1 1    0   23   42 o  8    7.29    5.21    3.43   90.00    1.12  270.00    4.25  270.00  0.14 
1 1 1    0   23   43 o  8   12.12    7.41   16.47   90.00    3.10   90.00   11.89  270.00  0.75 
1 1 1    0   23   44 o 11    9.00    6.06   23.00  270.00    6.19   90.00   26.96   90.00  0.81 
1 1 1    0   23   45 o 16   11.95    7.24   14.04  270.00    3.81  270.00    8.71   90.00  0.68 
1 1 1    0   23   46 o 12   12.82    7.92   18.22   90.00    3.15   90.00   12.46  270.00  0.73 
1 1 1    0   23   47 o  8   10.42    6.76   19.66   90.00    2.86  270.00   19.07  270.00  0.64 
1 1 1    0   23   48 o 13   11.05    7.03   13.85   90.00    1.05  270.00   11.95  270.00  0.45 
1 1 1    0   23   49 o 13   19.36    8.57   32.40   90.00   11.52   90.00   12.54  270.00  0.92 
1 1 1    0   23   50 o 12    6.62    4.77   10.53  270.00    4.77   90.00   11.99   90.00  0.18 
1 1 1    0   23   51 o  5   15.15    8.46   10.42   90.00    2.61   90.00    3.90  270.00  0.30 
1 1 1    0   23   52 o 14    9.95    6.42   19.70   90.00    4.06  270.00   15.48  270.00  0.37 
1 1 1    0   23   53 o 13   23.31    7.56    6.34   90.00   10.16   90.00    6.44   90.00  0.30 
1 1 1    0   23   54 o  4    8.41    5.70    5.41   90.00    1.16  270.00    4.14  270.00  0.11 
1 1 1    0   23   55 o  2   14.20    7.60   13.11   90.00    4.91   90.00    2.83  270.00  0.45 
1 1 1    0   23   56 o 15   10.63    6.80    9.65   90.00    0.83   90.00    4.88  270.00  0.31 
1 1 1    0   24    0 x 16       ?       ?  147.47  180.00  148.52  180.00    0.00    0.00  0.00 
1 1 1    0   24    1 o  6  236.06    4.20  230.70  180.00  240.12  180.00    8.13  180.00  1.00 
1 1 1    0   24    2 o 11  187.88    3.94  141.79  180.00  234.10  180.00   92.43  180.00  1.00 
1 1 1    0   24    3 o  8   61.48  183.57   76.51  180.00   60.04    0.00  136.75    0.00  0.14 
1 1 1    0   24    4 o  6  171.86    3.91  176.10    0.00  166.29    0.00   11.13  180.00  1.00 
1 1 1    0   24    5 o 13   43.96   10.93   70.95    0.00   17.11    0.00   53.41  180.00  1.00 
1 1 1    0   24    6 o 18   52.84    7.59   39.51    0.00   63.88    0.00   23.93    0.00  0.98 
1 1 1    0   24    7 o 12  200.06    4.10  204.44  180.00  194.06  180.00   12.01  360.00  1.00 
1 1 1    0   24    8 o 17  158.97    3.99  152.47  180.00  163.76  180.00    9.58  180.00  1.00 
1 1 1    0   24    9 o  1   53.45    7.85   58.23    0.00   48.50    0.00    9.77  180.00  1.00 
1 1 1    0   24   10 o  4    9.33    6.67    1.84  180.00    1.13    0.00    2.58    0.00  0.02 
1 1 1    0   24   11 o 15  134.03    4.08  104.32    0.00  161.92    0.00   55.78    0.00  1.00 
1 1 1    0   24   12 o  3   58.40   13.12   69.42  180.00   45.94  180.00   24.91    0.00  1.00 
1 1 1    0   24   13 o 15   96.29    4.26   92.44    0.00   98.31    0.00    4.02    0.00  1.00 
1 1 1    0   24   14 f  0   35.49    9.73   12.26    0.00   12.56    0.00    0.00    0.00  0.00 
1 1 1    0   24   15 o 15   45.96    7.65   34.10  180.00   54.97  180.00   20.00  180.00  0.98 
1 1 1    0   24   16 o 19  131.49    4.81  115.83    0.00  144.44    0.00   25.91    0.00  1.00 
1 1 1    0   24   17 o  5   48.77   11.27   60.00  180.00   36.24  180.00   25.01    0.00  1.00 
1 1 1    0   24   18 o  8   32.26   10.99   31.31  180.00   26.20  180.00    5.68    0.00  0.90 
1 1 1    0   24   19 o  5    9.88    6.91   11.09    0.00    7.62  180.00   18.88  180.00  0.18 
1 1 1    0   24   20 o 10   14.46    8.97   52.26    0.00   28.22  180.00   81.16  180.00  0.86 
1 1 1    0   24   21 o 10  112.06    3.86  134.84  180.00   87.92  180.00   48.28    0.00  1.00 
1 1 1    0   24   22 o  8   30.49   10.43   53.25    0.00    6.96    0.00   46.68  180.00  0.99 
1 1 1    0   24   23 f  0   22.72   10.71   30.77    0.00   30.89    0.00    0.00    0.00  0.00 
1 1 1    0   24   24 o 17   32.36    9.61    4.23    0.00   13.53    0.00    9.30    0.00  0.27 
1 1 1    0   24   25 o 10   53.68   11.61   59.83  180.00   47.75  180.00   11.85    0.00  1.00 
1 1 1    0   24   26 o 16   13.68    8.67   33.62    0.00   11.15  180.00   44.50  180.00  0.81 
1 1 1    0   24   27 f  0    9.31    6.58    1.66  180.00    1.63  180.00    0.00    0.00  0.00 
1 1 1    0   24   28 o 12   14.87    9.09   11.86  180.00    2.30  180.00    9.35    0.00  0.47 
1 1 1    0   24   29 o  3   43.02    9.51   42.95  180.00   44.04  180.00    2.04  180.00  1.00 
1 1 1    0   24   30 o  6   72.23   18.93   72.79  180.00   73.62  180.00    2.79  180.00  1.00 
1 1 1    0   24   31 o  8   51.29    7.49   38.37  180.00   65.30  180.00   28.03  180.00  1.00 
1 1 1    0   24   32 o  8   16.59    9.32    2.13  360.00    2.46  360.00    0.39  360.00  0.14 
1 1 1    0   24   33 o  1   17.11    9.42   32.09  180.00    2.36  180.00   28.70    0.00  0.98 
1 1 1    0   24   34 o  7   24.06    9.91   17.54    0.00   28.25    0.00   11.31    0.00  0.94 
1 1 1    0   24   35 o 13   57.09   71.19   67.61  180.00    5.03  180.00   60.16    0.00  0.61 
1 1 1    0   24   36 o  5   17.92    9.40   18.37    0.00   14.58  360.00    2.97  180.00  0.90 
1 1 1    0   24   37 o  1   19.26   10.00   20.02  180.00   16.43  180.00    2.52  360.00  0.92 
1 1 1    0   24   38 o  6   14.34    8.41   15.37    0.00    7.49  360.00    6.91  180.00  0.76 
1 1 1    0   24   39 o 15   15.24    8.59    9.98  180.00    8.46  180.00    0.81    0.00  0.58 
1 1 1    0   24   40 o  5   24.50    9.33   38.82    0.00   13.27    0.00   22.42  180.00  1.00 
1 1 1    0   24   41 o  1   10.17    6.79    9.11  360.00    0.55  360.00    7.78  180.00  0.44 
1 1 1    0   24   42 o  1   14.54    8.34    0.56  180.00    0.56  180.00    0.05  180.00  0.04 
1 1 1    0   24   43 o  3   18.80    8.95   17.88    0.00   17.65    0.00    1.59    0.00  0.90 
1 1 1    0   24   44 o 11   21.41    9.90   19.78    0.00   21.92    0.00    4.54    0.00  0.92 
1 1 1    0   24   45 o 10   14.33    8.17    1.59  360.00    1.07  360.00    0.29  180.00  0.08 
1 1 1    0   24   46 o 10   38.34    6.19   31.74  180.00   51.02  180.00   25.38  180.00  1.00 
1 1 1    0   24   47 o 19   39.90    6.06   29.33  180.00   56.97  180.00   34.26  180.00  1.00 
1 1 1    0   24   48 o 15    5.44    4.02   15.97  180.00    8.79    0.00   20.36    0.00  0.25 
1 1 1    0   24   49 o 18    7.45    5.28    1.37  180.00    0.62  360.00    1.69  360.00  0.03 
1 1 1    0   24   50 o  1   24.47    9.49   36.12  180.00   22.99  180.00    0.98  180.00  0.92 
1 1 1    0   24   51 o  4   10.27    6.66    1.34  180.00    0.21  360.00    1.00  360.00  0.03 
1 1 1    0   24   52 o  6   13.31    7.65    8.72    0.00    1.28    0.00    3.76  180.00  0.24 
1 1 1    0   24   53 o 17   11.12    6.99    7.24  180.00    0.04  180.00    4.29    0.00  0.20 
1 1 1    0   24   54 o 10    8.44    5.79    3.20  180.00    0.51    0.00    2.27    0.00  0.07 
1 1 1    0   24   55 o  5    6.35    4.64    0.58  180.00    0.18  360.00    0.52  360.00  0.01 
1 1 1    0   25    1 o 18  131.03    4.15  143.62  270.00  115.82  270.00   30.41   90.00  1.00 
1 1 1    0   25    2 o  4   36.03   10.90   15.80  270.00   26.61  270.00   10.44  270.00  0.59 
1 1 1    0   25    3 o  5   48.53    7.81   55.15  270.00   40.57  270.00   15.73   90.00  1.00 
1 1 1    0   25    4 o 11   25.89   11.64    1.64   90.00    1.08   90.00    0.85  270.00  0.06 
1 1 1    0   25    5 o 15   97.33    4.63  113.73   90.00   78.64   90.00   37.40  270.00  1.00 
1 1 1    0   25    6 o 19   54.89    7.96   48.85   90.00   59.77   90.00    9.93   90.00  1.00 
1 1 1    0   25    7 o  8   70.15   86.24   50.06  270.00    7.06  270.00   44.13   90.00  0.42 
1 1 1    0   25    8 f  0  259.34    4.58  275.76  270.00  282.04  270.00    0.00    0.00  0.00 
1 1 1    0   25    9 o 14  129.03    5.40  111.02  270.00  144.39  270.00   30.73  270.00  1.00 
1 1 1    0   25   10 o  4  160.71    4.23  154.49   90.00  163.10   90.00    4.79   90.00  1.00 
1 1 1    0   25   11 o  4   86.08   33.66  102.57  270.00   67.19  270.00   37.76   90.00  1.00 
1 1 1    0   25   12 o 19   61.21   10.59   50.06   90.00   71.25   90.00   20.11   90.00  1.00 
1 1 1    0   25   13 o 11   80.82   21.47   31.83   90.00  127.00   90.00   94.55   90.00  0.99 
1 1 1    0   25   14 o 19   68.89   41.99   69.22   90.00   63.09   90.00    7.37  270.00  0.97 
1 1 1    0   25   15 o 10    8.70    6.28    5.49  270.00    4.15   90.00    9.73   90.00  0.08 
1 1 1    0   25   16 o 15   99.96    4.33  118.04  270.00   80.29  270.00   39.35   90.00  1.00 
1 1 1    0   25   17 o 12   14.81    9.26   41.69   90.00   18.87  270.00   61.03  270.00  0.79 
1 1 1    0   25   18 o  8   41.23    8.17   13.96   90.00   50.97   90.00   36.89   90.00  0.79 
1 1 1    0   25   19 o 12  161.56    3.90  151.44  270.00  170.72  270.00   18.33  270.00  1.00 
1 1 1    0   25   20 o  7   17.93   10.07   27.20  270.00    1.00   90.00   28.31   90.00  0.73 
1 1 1    0   25   21 o 11   58.91  168.62   89.15   90.00   67.95  270.00  157.14  270.00  0.18 
1 1 1    0   25   22 o 12   47.98    6.94   56.49  270.00   39.66  270.00   16.64   90.00  1.00 
1 1 1    0   25   23 o  4    8.85    6.33   21.68   90.00   13.24  270.00   34.77  270.00  0.47 
1 1 1    0   25   24 f  0   54.73   10.06   54.57  270.00   53.95  270.00    0.00    0.00  0.00 
1 1 1    0   25   25 o 13   59.96   80.31   59.77  270.00    1.12   90.00   59.96   90.00  0.48 
1 1 1    0   25   26 o 17   10.65    7.30    8.00   90.00    1.94  270.00    9.79  270.00  0.28 
1 1 1    0   25   27 o 17   15.23    9.64    6.60   90.00    3.19   90.00    3.26  270.00  0.32 
1 1 1    0   25   28 o  7   15.52   10.12   15.01  270.00    5.88  270.00    8.72   90.00  0.66 
1 1 1    0   25   29 o 14   45.48    8.18   45.72  270.00   46.57  270.00    2.18  270.00  1.00 
1 1 1    0   25   30 o 18   55.47   13.17   35.70  270.00   76.32  270.00   41.72  270.00  1.00 
1 1 1    0   25   31 o  6   18.50    9.95    4.87   90.00    7.79   90.00    3.08   90.00  0.34 
1 1 1    0   25   32 o  7   13.89    8.66    6.96  270.00    4.79  270.00    1.93   90.00  0.41 
1 1 1    0   25   33 o 17   20.88   10.23   25.66  270.00   16.12  270.00    8.62   90.00  0.98 
1 1 1    0   25   34 o  4   31.58    9.47   41.40  270.00   23.59  270.00   15.98   90.00  1.00 
1 1 1    0   25   35 o 19   16.80    9.66   23.76   90.00    8.87   90.00   13.63  270.00  0.93 
1 1 1    0   25   36 o  1   27.01    9.80   24.16  270.00   30.82  270.00    8.15  270.00  0.99 
1 1 1    0   25   37 o  9   31.70    8.86   14.03   90.00   47.63   90.00   34.59   90.00  0.96 
1 1 1    0   25   38 o  6   40.06    6.88   31.72  270.00   50.90  270.00   21.68  270.00  1.00 
1 1 1    0   25   39 o 18   46.35    6.74   46.38   90.00   50.30   90.00    7.90   90.00  1.00 
1 1 1    0   25   40 o  7   13.86    8.38    1.40   90.00    1.11   90.00    0.14  270.00  0.09 
1 1 1    0   25   41 o  7   12.46    7.84    4.68   90.00    2.50   90.00    1.73  270.00  0.27 
1 1 1    0   25   42 o 15   18.06    9.14   21.09  270.00   14.53  270.00    4.24   90.00  0.92 
1 1 1    0   25   43 o  6   12.87    8.34   20.97   90.00    2.11   90.00   15.89  270.00  0.78 
1 1 1    0   25   44 o 13   17.47    9.19   20.14   90.00   11.58   90.00    5.04  270.00  0.81 
1 1 1    0   25   45 o 10   13.57    8.24   12.15  270.00    2.70  270.00    6.90   90.00  0.45 
1 1 1    0   25   46 o  4   44.24    6.36   31.67  270.00   64.59  270.00   40.74  270.00  1.00 
1 1 1    0   25   47 o  4   15.67    8.67   20.35  270.00    5.29  270.00    8.96   90.00  0.62 
1 1 1    0   25   48 o  1   17.59    9.40    5.67   90.00    3.06   90.00    0.54  270.00  0.19 
1 1 1    0   25   49 o 19   19.34    8.97   18.39  270.00   10.65  270.00    0.20   90.00  0.56 
1 1 1    0   25   50 o  9   27.37    8.25   24.64  270.00   32.72  270.00   18.37  270.00  0.86 
1 1 1    0   25   51 o 19   14.63    8.20   11.07   90.00    3.07   90.00    3.23  270.00  0.32 
1 1 1    0   25   52 o  8   11.12    7.11    6.39   90.00    0.15   90.00    3.58  270.00  0.17 
1 1 1    0   25   53 o 19   16.47    8.54   16.80   90.00    9.91   90.00    0.26   90.00  0.59 
1 1 1    0   25   54 o  4   10.15    6.88    3.27  270.00    0.26  270.00    1.67   90.00  0.11 
1 1 1    0   26    0 o  6   23.98   14.19    2.78  180.00    0.55    0.00    3.39    0.00  0.05 
1 1 1    0   26    1 o  4   34.80   13.97   51.69  180.00   15.34  180.00   37.48    0.00  0.98 
1 1 1    0   26    2 o 14  190.06    5.89  182.05    0.00  194.16  360.00    8.20  360.00  1.00 
1 1 1    0   26    3 x  4       ?       ?  144.51  180.00  147.56  180.00    0.00    0.00  0.00 
1 1 1    0   26    4 o 10   60.21    9.05   49.70    0.00   69.68  360.00   18.96  360.00  1.00 
1 1 1    0   26    5 o 15   58.19    9.65   41.86    0.00   73.51    0.00   30.82    0.00  1.00 
1 1 1    0   26    6 o  5   60.25    9.61   22.43  180.00   93.59  180.00   70.73  180.00  0.97 
1 1 1    0   26    7 o  9   53.70   11.47   18.82  360.00   77.16  360.00   58.00  360.00  0.90 
1 1 1    0   26    8 o 11   73.86   27.05   88.10    0.00   58.11    0.00   31.50  180.00  1.00 
1 1 1    0   26    9 o  2  131.72    4.70  147.63    0.00  113.45    0.00   36.53  180.00  1.00 
1 1 1    0   26   10 o  2  162.18    4.34  143.84    0.00  178.42    0.00   32.48    0.00  1.00 
1 1 1    0   26   11 o  9   54.02    7.86   50.04  180.00   57.33  180.00    6.63  180.00  1.00 
1 1 1    0   26   12 o  1   27.02   12.20   27.29  180.00   16.43  180.00   11.18  360.00  0.81 
1 1 1    0   26   13 o 16   68.30   86.25   82.41  180.00    0.81  180.00   82.41    0.00  0.62 
1 1 1    0   26   14 o 12   19.54   10.85   23.49  180.00    2.09  180.00   21.59    0.00  0.66 
1 1 1    0   26   15 o 16   64.50   40.94   44.34  360.00   68.32  360.00   23.71  360.00  0.88 
1 1 1    0   26   16 o  5   63.97  192.26   96.52    0.00   75.86  180.00  172.74  180.00  0.16 
1 1 1    0   26   17 f  0   52.49    7.58   82.27    0.00   82.38    0.00    0.00    0.00  0.00 
1 1 1    0   26   18 o  6   55.90    9.95   59.15  180.00   52.75  180.00    6.31    0.00  1.00 
1 1 1    0   26   19 f  0   16.11    9.64    7.01  180.00    6.97  180.00    0.00    0.00  0.00 
1 1 1    0   26   20 o  7   61.99  151.08  115.93    0.00   77.96  180.00  192.93  180.00  0.30 
1 1 1    0   26   21 o 11   59.09   23.67   59.60    0.00   59.22    0.00    0.33    0.00  1.00 
1 1 1    0   26   22 o  7  109.83    4.93   89.08  180.00  131.96  180.00   44.26  180.00  1.00 
1 1 1    0   26   23 o 16   34.10    9.71   31.81    0.00   36.76    0.00    5.57    0.00  1.00 
1 1 1    0   26   24 f  0   14.83    9.46    3.68    0.00    3.59    0.00    0.00    0.00  0.00 
1 1 1    0   26   25 f  0   67.73   12.59   70.96  360.00   69.05  360.00    0.00    0.00  0.00 
1 1 1    0   26   26 o  5   58.31   10.39   66.19    0.00   52.31    0.00   12.00  180.00  1.00 
1 1 1    0   26   27 o  5   62.04   51.31   55.60  180.00   49.34  180.00    4.60  360.00  0.83 
1 1 1    0   26   28 o 11   13.15    8.54   23.59    0.00    0.09  180.00   22.93  180.00  0.87 
1 1 1    0   26   29 o 15   59.16   24.46   43.44    0.00   76.01    0.00   34.00    0.00  1.00 
1 1 1    0   26   30 o 16   15.52    9.34    5.83    0.00    6.06    0.00    0.44    0.00  0.38 
1 1 1    0   26   31 o 16   59.89   28.10   36.14  180.00   82.50  180.00   47.72  180.00  0.98 
1 1 1    0   26   32 o  3   23.01   10.87   27.07    0.00   19.45    0.00    6.39  180.00  0.98 
1 1 1    0   26   33 o  8   12.38    8.30    2.95  360.00    1.44  360.00    1.35  180.00  0.17 
1 1 1    0   26   34 o 16   40.09    7.79   16.91  360.00   64.09  360.00   48.22  360.00  1.00 
1 1 1    0   26   35 o 14   32.49    9.42   51.32    0.00   17.26    0.00   30.46  180.00  1.00 
1 1 1    0   26   36 o 18   11.98    7.86   19.25  180.00    1.01  180.00   16.73    0.00  0.78 
1 1 1    0   26   37 o  6   29.67    9.79   24.51  180.00   36.52  180.00   14.10  180.00  0.99 
1 1 1    0   26   38 o 16   16.73    9.43    3.78  180.00    4.99  180.00    1.58  180.00  0.25 
1 1 1    0   26   39 o  6   25.84   10.12   21.23    0.00   31.09    0.00   11.94    0.00  0.97 
1 1 1    0   26   40 o 11   39.73    7.11   43.65  180.00   40.35  180.00    1.24  180.00  1.00 
1 1 1    0   26   41 o  1   23.13   11.18   30.63    0.00   18.72    0.00    7.87  180.00  0.98 
1 1 1    0   26   42 o 12   16.17    9.20    8.96    0.00    7.01    0.00    0.50  180.00  0.45 
1 1 1    0   26   43 o 10   14.69    8.75   14.50  360.00    5.02  360.00    6.65  180.00  0.57 
1 1 1    0   26   44 o 18   13.02    8.17   12.01  180.00    1.33  180.00    7.96    0.00  0.41 
1 1 1    0   26   45 o  1   13.54    8.19    9.99    0.00    1.51    0.00    5.70  180.00  0.32 
1 1 1    0   26   46 o  4    9.01    6.26    0.41    0.00    0.11  180.00    0.37  180.00  0.01 
1 1 1    0   26   47 o 13    8.92    6.30   19.19  180.00    5.61    0.00   17.53    0.00  0.35 
1 1 1    0   26   48 f  0   14.64    8.50   21.23    0.00   12.46    0.00    0.00    0.00  0.00 
1 1 1    0   26   49 o 16   33.50    7.47   35.03    0.00   45.69    0.00   25.45    0.00  0.98 
1 1 1    0   26   50 o  3   14.30    8.39   16.24  180.00    3.71  180.00    5.58  360.00  0.45 
1 1 1    0   26   51 o  8    8.82    6.14    0.10  180.00    0.02  360.00    0.10  360.00  0.00 
1 1 1    0   26   52 o 15   25.65    8.98   31.49  180.00   31.32  180.00   13.13  180.00  0.97 
1 1 1    0   27    1 o 13   62.61   10.32   59.79   90.00   64.75   90.00    4.29   90.00  1.00 
1 1 1    0   27    2 o 16  123.58    4.72  107.90  270.00  138.06  270.00   28.97  270.00  1.00 
1 1 1    0   27    3 o 15  109.18    4.95   83.48   90.00  133.98   90.00   49.61   90.00  1.00 
1 1 1    0   27    4 o 13   71.43  133.43  104.90  270.00   50.02   90.00  155.98   90.00  0.39 
1 1 1    0   27    5 o 11   68.51   20.80   63.24   90.00   73.15   90.00    9.31   90.00  1.00 
1 1 1    0   27    6 o 16   49.43    8.96   18.85   90.00   73.33   90.00   54.31   90.00  0.93 
1 1 1    0   27    7 o 13   53.32    8.27   71.43   90.00   34.66   90.00   37.33  270.00  1.00 
1 1 1    0   27    8 o 17   73.79   33.46   57.83   90.00   88.10   90.00   29.87   90.00  0.99 
1 1 1    0   27    9 o  4  137.83    4.76  134.13   90.00  140.77   90.00    5.88   90.00  1.00 
1 1 1    0   27   10 o 11   65.38   12.34   45.34   90.00   85.21   90.00   39.67   90.00  1.00 
1 1 1    0   27   11 o 18   68.68  186.35   68.59  270.00   50.44   90.00  119.23   90.00  0.13 
1 1 1    0   27   12 o  4   51.29    8.34   50.78  270.00   51.73  270.00    0.89  270.00  1.00 
1 1 1    0   27   13 o 13   13.12    8.87    6.96  270.00    1.83   90.00    8.78   90.00  0.20 
1 1 1    0   27   14 o  3   19.90   11.33   19.66  270.00    6.63  270.00   12.97   90.00  0.66 
1 1 1    0   27   15 o 12  118.25    4.53  114.76   90.00  122.43   90.00    8.34   90.00  1.00 
1 1 1    0   27   16 o  2   55.50    8.16   52.95   90.00   58.49   90.00    5.99   90.00  1.00 
1 1 1    0   27   17 o  3   24.16   11.38   24.61  270.00   17.99  270.00    6.34   90.00  0.88 
1 1 1    0   27   18 o 13   23.93   11.25   23.10   90.00   18.91   90.00    3.86  270.00  0.87 
1 1 1    0   27   19 o 12   23.19   11.16   43.31   90.00    3.31   90.00   39.24  270.00  0.99 
1 1 1    0   27   20 o 18   15.94    9.60   23.60   90.00    2.81   90.00   20.30  270.00  0.81 
1 1 1    0   27   21 f  0   68.76   66.24   56.16  270.00   54.79  270.00    0.00    0.00  0.00 
1 1 1    0   27   22 o 11   66.57   12.88   56.68   90.00   78.01   90.00   22.87   90.00  1.00 
1 1 1    0   27   23 o  4   21.95   11.07   16.45   90.00   20.23   90.00    4.25   90.00  0.82 
1 1 1    0   27   24 o 10   51.19    7.35   42.07   90.00   61.55   90.00   20.72   90.00  1.00 
1 1 1    0   27   25 o  8   14.37    9.06   12.79  270.00    5.72  270.00    6.67   90.00  0.63 
1 1 1    0   27   26 o  2   19.15   10.47    9.70   90.00   13.68   90.00    4.30   90.00  0.60 
1 1 1    0   27   27 f  0   59.59   17.03   66.97   90.00   64.70   90.00    0.00    0.00  0.00 
1 1 1    0   27   28 o  6   45.37    7.71   45.01   90.00   47.34   90.00    3.93   90.00  1.00 
1 1 1    0   27   29 o 16   32.66   11.62   11.84   90.00   46.75   90.00   35.39   90.00  0.89 
1 1 1    0   27   30 o 14   78.78  130.34   79.65  270.00   22.96   90.00   98.77   90.00  0.34 
1 1 1    0   27   31 o 10   54.72    7.96   51.45   90.00   60.86   90.00   12.28   90.00  1.00 
1 1 1    0   27   32 o  5   13.61    8.68   10.61   90.00    5.48   90.00    4.46  270.00  0.57 
1 1 1    0   27   33 o  5   12.95    8.42   27.49   90.00    1.75  270.00   27.27  270.00  0.92 
1 1 1    0   27   34 o 18   35.17    9.59   36.74   90.00   36.49   90.00    2.65   90.00  1.00 
1 1 1    0   27   35 o  1   24.87   10.75    3.10   90.00   10.69   90.00    7.86   90.00  0.27 
1 1 1    0   27   36 o 17   29.14   10.47   30.31  270.00   30.58  270.00    3.04  270.00  1.00 
1 1 1    0   27   37 o 11   11.11    7.52    3.99   90.00    1.10   90.00    2.53  270.00  0.21 
1 1 1    0   27   38 o  3    8.07    5.81    3.27  270.00    0.57   90.00    3.49   90.00  0.15 
1 1 1    0   27   39 o 14   16.12   10.34    1.06  270.00    0.98  270.00    0.09  270.00  0.06 
1 1 1    0   27   40 o 10   10.52    7.26   26.30   90.00    5.45  270.00   27.63  270.00  0.80 
1 1 1    0   27   41 o  1   16.06    9.44   14.02  270.00    7.40  270.00    3.99   90.00  0.58 
1 1 1    0   27   42 o 18   26.37   10.55   35.36   90.00   24.04   90.00    3.61  270.00  0.98 
1 1 1    0   27   43 o  6   21.47    9.95   16.28   90.00   16.67   90.00    4.58   90.00  0.67 
1 1 1    0   27   44 o  3   19.82    9.93    4.98   90.00    4.58   90.00    1.16   90.00  0.20 
1 1 1    0   27   45 o  3   15.66    9.45   29.21  270.00    3.44  270.00   15.22   90.00  0.71 
1 1 1    0   27   46 f  0   10.10    6.90   14.27  270.00    8.42  270.00    0.00    0.00  0.00 
1 1 1    0   27   47 o 13   21.81    9.75    9.47   90.00    9.58   90.00    4.11   90.00  0.35 
1 1 1    0   27   48 o  3    8.39    5.94    2.41  270.00    0.62   90.00    2.04   90.00  0.05 
1 1 1    0   27   49 o  4    7.09    5.15    6.08   90.00    1.88  270.00    5.40  270.00  0.12 
1 1 1    0   27   50 o 17   23.88    9.80   27.50   90.00   26.97   90.00   11.27   90.00  0.89 
1 1 1    0   27   51 o 11   31.50   10.42   37.42  270.00   41.27  270.00   20.14  270.00  0.99 
1 1 1    0   28    0 o 14   20.98   13.09    3.83  180.00    0.32    0.00    4.15    0.00  0.08 
1 1 1    0   28    1 o 16   29.59   13.01   23.42  180.00   26.48  180.00    3.04  180.00  0.84 
1 1 1    0   28    2 o  9   58.78    8.52   67.36  180.00   50.19  180.00   17.19    0.00  1.00 
1 1 1    0   28    3 o 14   72.60  185.43  126.04    0.00   88.66  180.00  214.66  180.00  0.26 
1 1 1    0   28    4 o 18   31.67   13.12   12.99  180.00   26.91  180.00   13.93  180.00  0.63 
1 1 1    0   28    5 o 19   28.22   12.86   58.35  360.00    2.07  180.00   60.33  180.00  1.00 
1 1 1    0   28    6 o  3   69.22   16.91   60.67  180.00   77.93  180.00   17.42  180.00  1.00 
1 1 1    0   28    7 o  9   27.03   12.75   37.75  180.00   14.28  180.00   23.33  360.00  0.96 
1 1 1    0   28    8 o 16   65.16   12.45   80.45  180.00   50.29  180.00   29.75    0.00  1.00 
1 1 1    0   28    9 o  8   28.15   13.09   43.25    0.00   12.36    0.00   30.60  180.00  0.98 
1 1 1    0   28   10 o  5   23.02   12.43   14.06    0.00   12.87    0.00    1.08  180.00  0.58 
1 1 1    0   28   11 o  4   19.09   11.29    2.97  180.00    1.89  180.00    1.05    0.00  0.13 
1 1 1    0   28   12 o 18   72.34   86.74  102.48    0.00    4.87    0.00   96.37  180.00  0.73 
1 1 1    0   28   13 o 16   30.03   12.82   26.77    0.00   30.31    0.00    3.92    0.00  0.94 
1 1 1    0   28   14 o  1  123.56    4.82  133.91  180.00  115.43  180.00   16.27    0.00  1.00 
1 1 1    0   28   15 o 10   65.34   14.42   47.16  180.00   84.42  180.00   38.16  180.00  1.00 
1 1 1    0   28   16 o 11   14.20    9.21   16.72  180.00    1.58  180.00   14.77    0.00  0.63 
1 1 1    0   28   17 o  4   29.49   12.00   36.86    0.00   22.75    0.00   13.22  180.00  1.00 
1 1 1    0   28   18 o  9   36.18   12.66   29.48  180.00   43.31  180.00   14.62  180.00  0.99 
1 1 1    0   28   19 o  3   52.98    8.14   40.24    0.00   66.84    0.00   27.72    0.00  1.00 
1 1 1    0   28   20 o 10   25.57   12.11   24.77    0.00   24.97  360.00    0.92  360.00  0.96 
1 1 1    0   28   21 o 13   63.38   27.61   74.45  180.00   54.54  180.00   17.66    0.00  1.00 
1 1 1    0   28   22 o 14   58.26   11.72   61.12    0.00   57.32    0.00    1.89  180.00  1.00 
1 1 1    0   28   23 o 18   11.73    7.95   18.82    0.00    0.19  180.00   18.39  180.00  0.77 
1 1 1    0   28   24 o  5   64.30  138.15   75.47  180.00   42.16    0.00  115.07    0.00  0.24 
1 1 1    0   28   25 o  1   13.32    8.66   36.64  180.00    9.22    0.00   44.57    0.00  0.98 
1 1 1    0   28   26 o 18   13.68    8.83   17.05    0.00    5.53  360.00   10.85  180.00  0.80 
1 1 1    0   28   27 o  9   38.33   11.33   39.77  180.00   38.71  180.00    0.77  180.00  1.00 
1 1 1    0   28   28 o 14   12.61    8.55   24.20  180.00    0.50    0.00   23.42    0.00  0.89 
1 1 1    0   28   29 o 15   25.84   12.03   35.85    0.00   17.77    0.00   15.94  180.00  1.00 
1 1 1    0   28   30 o  2   92.80    4.50   91.05  180.00  100.66  180.00   15.72  180.00  1.00 
1 1 1    0   28   31 o 16   15.96    9.60   24.54    0.00    6.52    0.00   16.19  180.00  0.92 
1 1 1    0   28   32 o 15   14.44    9.06    0.60    0.00    0.48  360.00    0.06  180.00  0.04 
1 1 1    0   28   33 o  1   11.23    7.64   17.16  180.00    0.48  180.00   15.20  360.00  0.72 
1 1 1    0   28   34 o  9   35.87    9.41   30.13  180.00   44.36  180.00   16.99  180.00  1.00 
1 1 1    0   28   35 o  8   14.76    9.24    3.21    0.00    2.89    0.00    0.00  180.00  0.20 
1 1 1    0   28   36 o  2   11.09    7.59   13.48    0.00    1.71    0.00   10.38  180.00  0.62 
1 1 1    0   28   37 o  9   13.44    9.27   23.12    0.00    2.18    0.00   18.03  180.00  0.83 
1 1 1    0   28   38 o 18   20.13   10.88   28.30  180.00   13.86  180.00   10.04    0.00  0.94 
1 1 1    0   28   39 o 18   11.04    7.60    9.66  180.00    0.20    0.00    8.10    0.00  0.35 
1 1 1    0   28   40 o 15   10.77    7.43    2.71    0.00    0.22  180.00    2.33  180.00  0.09 
1 1 1    0   28   41 o 17   21.51   10.38   30.34  180.00   16.17  180.00    6.52    0.00  0.90 
1 1 1    0   28   42 o 13   25.89   10.69   22.18  180.00   27.11  180.00   11.59  180.00  0.82 
1 1 1    0   28   43 o 16   13.13    8.61    5.86  180.00    0.33  180.00    3.53  360.00  0.16 
1 1 1    0   28   44 o 17   25.59   11.30   23.01    0.00   23.73    0.00    9.77    0.00  0.74 
1 1 1    0   28   45 o 12   13.06    8.35   13.15  360.00    0.39  360.00    7.29  180.00  0.31 
1 1 1    0   28   46 o 17   11.64    7.74   11.36    0.00    0.40  180.00    7.01  180.00  0.27 
1 1 1    0   28   47 o  1   21.04   10.15    4.08    0.00    4.65    0.00    2.21    0.00  0.17 
1 1 1    0   28   48 o 10   10.90    7.36   11.89  180.00    0.02  180.00    6.75    0.00  0.31 
1 1 1    0   28   49 o  4   15.88    9.19    4.97  180.00    3.19  180.00    0.32  180.00  0.19 
1 1 1    0   29    1 o  6   14.30    9.70   11.93  270.00    0.05  270.00   11.72   90.00  0.41 
1 1 1    0   29    2 o  9   62.23    8.98   58.01   90.00   67.25   90.00   10.03   90.00  1.00 
1 1 1    0   29    3 o 10   41.70   12.18    9.25  270.00   49.80  270.00   40.68  270.00  0.71 
1 1 1    0   29    4 o 19   30.93   13.50   12.91   90.00   30.10   90.00   17.38   90.00  0.69 
1 1 1    0   29    5 o 18   28.36   13.35   16.89   90.00   27.58   90.00   10.95   90.00  0.78 
1 1 1    0   29    6 o 12   74.41   31.87   96.16   90.00   54.23   90.00   40.35  270.00  1.00 
1 1 1    0   29    7 o 14   20.70   12.06   13.47  270.00   11.23  270.00    2.00   90.00  0.59 
1 1 1    0   29    8 o 10   23.56   12.52   42.09  270.00    5.05  270.00   36.25   90.00  0.98 
1 1 1    0   29    9 o 13   24.81   13.02   25.05   90.00   20.32   90.00    4.22  270.00  0.90 
1 1 1    0   29   10 o  5   26.49   13.14   49.71   90.00    4.18   90.00   44.45  270.00  1.00 
1 1 1    0   29   11 o 18   22.65   12.55   40.54   90.00    5.00   90.00   34.59  270.00  0.98 
1 1 1    0   29   12 o  1   26.68   12.98   49.16  270.00    5.35  270.00   42.56   90.00  1.00 
1 1 1    0   29   13 o 13   55.68   11.57   38.57  270.00   73.84  270.00   36.31  270.00  1.00 
1 1 1    0   29   14 o 14   22.81   13.25    3.25  270.00    5.93  270.00    2.77  270.00  0.20 
1 1 1    0   29   15 o 15   23.00   13.14   40.75  270.00    5.93  270.00   33.66   90.00  0.99 
1 1 1    0   29   16 o  3   19.13   11.89   14.01  270.00   12.58  270.00    1.02   90.00  0.68 
1 1 1    0   29   17 o  4   23.69   12.44   28.65   90.00   18.13   90.00    9.66  270.00  0.97 
1 1 1    0   29   18 o 17   68.17  159.45   99.83   90.00   62.32  270.00  159.02  270.00  0.25 
1 1 1    0   29   19 o 16   27.07   12.01   23.98  270.00   29.47  270.00    6.27  270.00  0.97 
1 1 1    0   29   20 o  8   13.76    9.05    1.91   90.00    1.27   90.00    0.58  270.00  0.11 
1 1 1    0   29   21 o 12   67.50   46.83   93.72   90.00   43.10   90.00   47.38  270.00  0.99 
1 1 1    0   29   22 o  2   13.05    8.65   21.84  270.00    1.88  270.00   19.18   90.00  0.88 
1 1 1    0   29   23 o 17   29.75   13.36   33.99  270.00   26.68  270.00    5.92   90.00  1.00 
1 1 1    0   29   24 o  3   11.16    7.91   19.56   90.00    0.86  270.00   19.51  270.00  0.80 
1 1 1    0   29   25 o 16   17.99   10.67   10.67  270.00   12.59  270.00    2.48  270.00  0.63 
1 1 1    0   29   26 o 12   15.83    9.83   18.91  270.00    8.83  270.00    8.96   90.00  0.84 
1 1 1    0   29   27 o 12   13.26    8.65   12.22  270.00    4.92  270.00    6.50   90.00  0.62 
1 1 1    0   29   28 o 14   12.13    8.16   20.84  270.00    0.45  270.00   18.88   90.00  0.82 
1 1 1    0   29   29 o 19   14.64    9.29   20.30  270.00    5.80  270.00   12.90   90.00  0.84 
1 1 1    0   29   30 o  5   30.78   11.34   44.44   90.00   20.85   90.00   19.84  270.00  1.00 
1 1 1    0   29   31 o 16   53.72    7.77   63.84  270.00   49.28  270.00    8.88   90.00  1.00 
1 1 1    0   29   32 o 14   17.24   10.09   12.58   90.00   12.31   90.00    0.86   90.00  0.69 
1 1 1    0   29   33 o  3   24.60   11.09   29.63   90.00   22.01   90.00    4.65  270.00  0.99 
1 1 1    0   29   34 o 14    7.29    5.35    6.35  270.00    1.86   90.00    7.54   90.00  0.26 
1 1 1    0   29   35 o 12   20.69   12.08   15.95   90.00   17.39   90.00    3.60   90.00  0.75 
1 1 1    0   29   36 o  5   19.60   10.94    5.83   90.00    7.93   90.00    3.00   90.00  0.33 
1 1 1    0   29   37 o 10   40.52    9.69   33.30  270.00   53.90  270.00   26.82  270.00  1.00 
1 1 1    0   29   38 o 11   18.57   10.59    0.07   90.00    0.08   90.00    0.01   90.00  0.00 
1 1 1    0   29   39 o 10   19.91   10.51    3.46   90.00    3.62   90.00    1.01   90.00  0.16 
1 1 1    0   29   40 o 10   10.53    7.34   12.24  270.00    2.08   90.00   10.70   90.00  0.31 
1 1 1    0   29   41 o  3   20.36   10.67   23.55  270.00   13.55  270.00    2.01   90.00  0.72 
1 1 1    0   29   42 o  8   19.51   10.90    0.30   90.00    0.15   90.00    0.01   90.00  0.01 
1 1 1    0   29   43 o 14   14.70    9.10    1.69  270.00    0.33  270.00    0.77   90.00  0.05 
1 1 1    0   29   44 o 12    7.70    5.61   11.55   90.00    3.70  270.00   10.45  270.00  0.20 
1 1 1    0   29   45 f  0   16.67    9.72   22.76   90.00   13.17   90.00    0.00    0.00  0.00 
1 1 1    0   29   46 o  6   18.31   10.05    0.30   90.00    0.32   90.00    0.08   90.00  0.02 
1 1 1    0   29   47 o  8   11.57    7.76    1.50   90.00    0.17   90.00    0.62  270.00  0.04 
1 1 1    0   29   48 o 11   13.56    8.97    8.05  270.00    2.90  270.00    1.57   90.00  0.27 
1 1 1    0   30    0 o  5   62.36   21.21   83.89  180.00   43.08  180.00   38.56  360.00  1.00 
1 1 1    0   30    1 o  9   72.55   19.29   37.80    0.00  108.30    0.00   71.52    0.00  1.00 
1 1 1    0   30    2 o 16   54.78   21.88   65.91    0.00   45.41  360.00   18.72  180.00  1.00 
1 1 1    0   30    3 o  3   31.51   17.28   25.25  180.00   33.49  180.00    8.93  180.00  0.92 
1 1 1    0   30    4 o 19   53.70   16.74   57.94  180.00   51.03  180.00    5.34    0.00  1.00 
1 1 1    0   30    5 o  6   54.90   21.95   29.91  180.00   78.94  180.00   49.86  180.00  0.98 
1 1 1    0   30    6 o 11   31.71   19.03    5.11  180.00   12.94  180.00    7.98  180.00  0.28 
1 1 1    0   30    7 f  0   41.95   21.50   28.91  180.00   28.09  180.00    0.00    0.00  0.00 
1 1 1    0   30    8 o 18   65.27   14.12   70.35  180.00   62.21  180.00    6.12    0.00  1.00 
1 1 1    0   30    9 o 18   47.78   15.91   41.79    0.00   54.96    0.00   14.39    0.00  1.00 
1 1 1    0   30   10 o  5   20.91   12.45   17.90  360.00   16.46  360.00    0.92  180.00  0.81 
1 1 1    0   30   11 o 16   64.78    9.30   61.05  360.00   70.35  360.00   11.15  360.00  1.00 
1 1 1    0   30   12 o  2   25.17   13.39   13.80    0.00   24.85  360.00   11.47  360.00  0.76 
1 1 1    0   30   13 o  1   20.38   11.96   12.49    0.00   15.59    0.00    3.50    0.00  0.68 
1 1 1    0   30   14 o 19    9.87    7.13   22.47  180.00    6.15    0.00   27.90    0.00  0.79 
1 1 1    0   30   15 o  3   15.45   10.17   21.49  180.00    5.85  180.00   14.93    0.00  0.86 
1 1 1    0   30   16 o  4   11.86    8.34    1.26    0.00    0.43    0.00    0.79  180.00  0.07 
1 1 1    0   30   17 o 18   21.86   12.48   14.26  180.00   20.37  180.00    6.61  180.00  0.78 
1 1 1    0   30   18 o 15   47.74    9.69   34.46  180.00   62.26  180.00   29.03  180.00  1.00 
1 1 1    0   30   19 o 19   45.19    9.91   67.19  180.00   25.89  180.00   38.61  360.00  1.00 
1 1 1    0   30   20 o  8   78.86   30.80   66.38  180.00   94.29  180.00   30.89  180.00  1.00 
1 1 1    0   30   21 o  1   52.39   13.36   46.49    0.00   60.61    0.00   16.45    0.00  1.00 
1 1 1    0   30   22 o  5   14.25    9.42    9.08  180.00    5.76  180.00    2.81    0.00  0.50 
1 1 1    0   30   23 o  7    7.88    5.78   14.01  180.00    4.48    0.00   17.63    0.00  0.55 
1 1 1    0   30   24 o  5   26.29   11.58    9.38    0.00   27.60  360.00   18.85  360.00  0.69 
1 1 1    0   30   25 f  0    8.66    6.26    9.31    0.00    8.63    0.00    0.00    0.00  0.00 
1 1 1    0   30   26 o  4   18.30   10.54    7.62  360.00   10.24  360.00    3.22  360.00  0.47 
1 1 1    0   30   27 o  9   51.60    7.57   33.32    0.00   72.65    0.00   42.09    0.00  1.00 
1 1 1    0   30   28 o  5   24.99   11.51   13.24    0.00   28.42  360.00   16.37  360.00  0.81 
1 1 1    0   30   29 o  5   38.30   10.11   22.76  180.00   55.79  180.00   35.17  180.00  1.00 
1 1 1    0   30   30 o  2   18.78   10.71    8.83    0.00   12.53  360.00    4.57  360.00  0.55 
1 1 1    0   30   31 o 13   34.62   10.93   35.60  180.00   37.30  180.00    5.39  180.00  1.00 
1 1 1    0   30   32 o 10   22.62   12.84    3.13  180.00    6.66  180.00    3.85  180.00  0.21 
1 1 1    0   30   33 o 15   27.09   13.64   15.50    0.00   29.33    0.00   16.09    0.00  0.79 
1 1 1    0   30   34 o 17   12.38    8.45   30.92  180.00    4.30    0.00   30.04    0.00  0.87 
1 1 1    0   30   35 o 15   13.03    8.76   10.97    0.00    1.81    0.00    7.02  180.00  0.41 
1 1 1    0   30   36 o  5   14.83    9.62    2.48    0.00    0.90    0.00    1.04  180.00  0.10 
1 1 1    0   30   37 o 15   11.22    7.70   13.50    0.00    1.47  180.00   11.51  180.00  0.38 
1 1 1    0   30   38 o  2   14.06    9.17    5.04    0.00    0.87  360.00    2.65  180.00  0.16 
1 1 1    0   30   39 o 11   10.18    7.15    0.26  360.00    0.06  180.00    0.26  180.00  0.01 
1 1 1    0   30   40 o 16   17.72   10.66    7.31    0.00    3.16    0.00    1.34  180.00  0.22 
1 1 1    0   30   41 o 19   27.83   11.22    6.65  360.00   11.96  360.00    7.98  360.00  0.29 
1 1 1    0   30   42 o 13   12.51    8.38   15.90    0.00    0.01  180.00    9.02  180.00  0.36 
1 1 1    0   30   43 o 15   18.10   10.40   30.53  180.00   10.06  180.00    7.63    0.00  0.77 
1 1 1    0   30   44 o 16   13.96    8.98    9.32  180.00    2.17  180.00    2.95    0.00  0.26 
1 1 1    0   30   45 o  2   16.73    9.91    5.02    0.00    3.38    0.00    0.31    0.00  0.19 
1 1 1    0   30   46 o 19   10.64    7.55    5.29  180.00    0.38  180.00    2.71    0.00  0.16 
1 1 1    0   31    1 f  0   14.40   10.20   23.27  270.00   22.53  270.00    0.00    0.00  0.00 
1 1 1    0   31    2 o  3   29.89   15.56   38.72   90.00   21.87   90.00   15.62  270.00  0.99 
1 1 1    0   31    3 o 12   28.04   15.30   23.15   90.00   29.47   90.00    7.06   90.00  0.93 
1 1 1    0   31    4 o  1   36.90   15.31   11.19  270.00   46.47  270.00   35.64  270.00  0.78 
1 1 1    0   31    5 o  4   47.92   12.64   75.20  270.00   23.07  270.00   49.70   90.00  1.00 
1 1 1    0   31    6 o  8   36.52   15.21   32.43  270.00   41.33  270.00    9.96  270.00  1.00 
1 1 1    0   31    7 o 12   28.49   14.32    7.44  270.00   22.83  270.00   15.63  270.00  0.53 
1 1 1    0   31    8 f  0   49.41   14.61   44.07   90.00   42.60   90.00    0.00    0.00  0.00 
1 1 1    0   31    9 o 15   19.11   11.74   24.11  270.00   11.98  270.00   11.31   90.00  0.92 
1 1 1    0   31   10 o  8   47.22   13.41   40.41   90.00   55.42   90.00   16.40   90.00  1.00 
1 1 1    0   31   11 o  5   33.14   15.14   27.95   90.00   38.37   90.00   11.39   90.00  0.99 
1 1 1    0   31   12 o  1   12.96    9.16   27.71   90.00    2.68  270.00   29.41  270.00  0.93 
1 1 1    0   31   13 o 19   55.26   14.27   53.73  270.00   58.80  270.00    7.06  270.00  1.00 
1 1 1    0   31   14 o 13   29.17   13.58   45.26  270.00   14.88  270.00   28.54   90.00  1.00 
1 1 1    0   31   15 o  4   14.24    9.84   35.03   90.00    5.79  270.00   39.27  270.00  0.97 
1 1 1    0   31   16 o  7   45.48   16.26   12.90  270.00   68.62  270.00   56.34  270.00  0.89 
1 1 1    0   31   17 o 17   44.51   15.56   23.42  270.00   65.94  270.00   43.74  270.00  0.99 
1 1 1    0   31   18 o 17   10.17    7.38   23.21  270.00    5.00   90.00   26.89   90.00  0.83 
1 1 1    0   31   19 o 17   53.51    8.94   45.94  270.00   63.89  270.00   20.75  270.00  1.00 
1 1 1    0   31   20 o 13   28.52   12.59    1.12  270.00    4.71  270.00    3.66  270.00  0.10 
1 1 1    0   31   21 o 15   15.98   10.14   26.96  270.00    4.70  270.00   20.34   90.00  0.93 
1 1 1    0   31   22 o 10   19.41   11.54   37.62   90.00    3.51   90.00   31.24  270.00  0.99 
1 1 1    0   31   23 o  8   39.93   11.02   40.23   90.00   42.86   90.00    5.86   90.00  1.00 
1 1 1    0   31   24 o  4   35.35   11.88   27.51   90.00   45.28   90.00   20.10   90.00  1.00 
1 1 1    0   31   25 o  5   14.27    9.38   26.91  270.00    1.66  270.00   22.88   90.00  0.92 
1 1 1    0   31   26 o  8   20.17   11.27   15.91   90.00   18.20   90.00    3.77   90.00  0.81 
1 1 1    0   31   27 o  3   47.34    9.84   42.37   90.00   56.49   90.00   18.29   90.00  1.00 
1 1 1    0   31   28 o 18   20.30   11.28    6.13  270.00   11.16  270.00    5.71  270.00  0.41 
1 1 1    0   31   29 o  6   10.85    7.66   29.21  270.00    6.29   90.00   32.15   90.00  0.90 
1 1 1    0   31   30 o 16   15.71   10.36   23.21  270.00    6.49  270.00   13.59   90.00  0.85 
1 1 1    0   31   31 o  3   14.84    9.67    9.01  270.00    4.65  270.00    2.92   90.00  0.41 
1 1 1    0   31   32 o  6   13.20    8.93    5.10   90.00    1.34   90.00    2.84  270.00  0.21 
1 1 1    0   31   33 o 13    9.75    7.00    2.70  270.00    0.50   90.00    2.66   90.00  0.09 
1 1 1    0   31   34 o  9   38.09   10.84   38.41   90.00   46.45   90.00   16.90   90.00  1.00 
1 1 1    0   31   35 o 18   11.01    7.70   17.98  270.00    2.76   90.00   15.85   90.00  0.47 
1 1 1    0   31   36 o  6   13.95    9.35   13.17   90.00    1.42   90.00    7.70  270.00  0.38 
1 1 1    0   31   37 o  3   16.65   10.43   17.50  270.00    5.02  270.00    6.24   90.00  0.49 
1 1 1    0   31   38 f  0   38.81   11.28   12.84   90.00    7.92   90.00    0.00    0.00  0.00 
1 1 1    0   31   39 o  3    8.52    6.17    5.30   90.00    1.49  270.00    4.51  270.00  0.09 
1 1 1    0   31   40 o 10   15.06    9.56    3.91   90.00    0.96   90.00    1.35  270.00  0.11 
1 1 1    0   31   41 o  8   16.12    9.95    7.02  270.00    2.64  270.00    1.30   90.00  0.20 
1 1 1    0   31   42 o  2   13.59    8.97    8.80  270.00    1.76  270.00    3.25   90.00  0.25 
1 1 1    0   31   43 o 13   12.53    8.48    7.23   90.00    1.21   90.00    2.86  270.00  0.21 
1 1 1    0   31   44 o 17   21.57   12.22   23.15  270.00   19.05  270.00    5.73  270.00  0.75 
1 1 1    0   32    0 o 15   32.50   19.18   43.85  360.00   21.30  360.00   20.89  180.00  0.98 
1 1 1    0   32    1 o  8   78.68   11.79   89.57  180.00   71.20  180.00   14.96    0.00  1.00 
1 1 1    0   32    2 o 12   20.77   13.46   23.28    0.00   15.34    0.00    7.05  180.00  0.91 
1 1 1    0   32    3 o  7   25.63   15.01   26.84  360.00   23.15  360.00    2.64  180.00  0.95 
1 1 1    0   32    4 o  8   31.91   15.64   45.57    0.00   20.01  360.00   23.73  180.00  1.00 
1 1 1    0   32    5 o 15   13.68    9.65   10.62    0.00    5.18    0.00    5.01  180.00  0.56 
1 1 1    0   32    6 o  4   27.41   15.31   16.77    0.00   29.94    0.00   13.88    0.00  0.84 
1 1 1    0   32    7 o 10   42.87   14.96   31.52  180.00   55.50  180.00   25.37  180.00  1.00 
1 1 1    0   32    8 o  3   34.84   16.34   61.12    0.00   11.37  360.00   46.93  180.00  1.00 
1 1 1    0   32    9 o 12   26.76   14.90   13.50  180.00   27.46  180.00   14.61  180.00  0.75 
1 1 1    0   32   10 o 14   39.89   16.21   38.37  180.00   43.25  180.00    6.82  180.00  1.00 
1 1 1    0   32   11 o 18   13.97    9.79    2.04    0.00    1.37    0.00    0.56  180.00  0.12 
1 1 1    0   32   12 o 11   49.04   16.17   58.90    0.00   42.46    0.00   13.14  180.00  1.00 
1 1 1    0   32   13 o 16   38.80   16.62   34.23  360.00   45.05  360.00   12.85  360.00  1.00 
1 1 1    0   32   14 o  8   18.60   12.03   23.10  180.00   11.61  180.00   10.06    0.00  0.89 
1 1 1    0   32   15 o  5   27.06   13.71   21.25    0.00   30.48    0.00   10.64    0.00  0.93 
1 1 1    0   32   16 o  9   20.24   12.20   38.01  180.00    4.58  180.00   30.77    0.00  0.99 
1 1 1    0   32   17 o 11   40.64   13.87   19.21    0.00   61.44    0.00   43.64    0.00  0.97 
1 1 1    0   32   18 o 11   10.11    7.34    5.88    0.00    0.14    0.00    5.28  180.00  0.28 
1 1 1    0   32   19 o  3   25.46   13.76   26.17    0.00   24.48    0.00    0.42    0.00  0.95 
1 1 1    0   32   20 o  1   25.86   13.37   26.27    0.00   25.72  360.00    1.69  360.00  0.96 
1 1 1    0   32   21 o  5   29.19   13.13   20.13  180.00   36.55  180.00   18.16  180.00  0.94 
1 1 1    0   32   22 o 18   56.33    9.13   43.69  180.00   73.00  180.00   33.35  180.00  1.00 
1 1 1    0   32   23 o  3   43.77   10.91   41.60  180.00   49.94  180.00   12.33  180.00  1.00 
1 1 1    0   32   24 o  8   22.32   12.45    3.50  180.00    7.75  180.00    4.57  180.00  0.24 
1 1 1    0   32   25 o 10   11.80    8.29   17.74    0.00    1.64    0.00   14.34  180.00  0.75 
1 1 1    0   32   26 f  0   23.76   12.71   14.37  180.00   12.69  180.00    0.00    0.00  0.00 
1 1 1    0   32   27 o  6   16.22   10.94    2.89  180.00    2.38  180.00    0.12  360.00  0.15 
1 1 1    0   32   28 o 19   29.53   14.34   18.29  360.00   34.45  360.00   19.00  360.00  0.84 
1 1 1    0   32   29 o  7   44.93   11.30   43.33    0.00   54.28    0.00   18.70    0.00  1.00 
1 1 1    0   32   30 o  3   15.74   10.22   11.17    0.00    4.90    0.00    4.01  180.00  0.44 
1 1 1    0   32   31 o  7   12.94    8.90   11.96  180.00    0.90  180.00    8.41  360.00  0.39 
1 1 1    0   32   32 o 15   14.13    9.50    8.72    0.00    1.60  360.00    4.83  180.00  0.28 
1 1 1    0   32   33 o 13   32.49   13.77   25.16  180.00   39.49  180.00   21.69  180.00  0.88 
1 1 1    0   32   34 o  6   14.51    9.77    9.63  180.00    1.49  180.00    4.88    0.00  0.27 
1 1 1    0   32   35 o 18   12.99    8.96   16.10  180.00    0.19    0.00   10.47    0.00  0.39 
1 1 1    0   32   36 o 11   25.02   12.33   36.71    0.00   21.84    0.00    0.01    0.00  0.87 
1 1 1    0   32   37 o 14   16.04   10.34    5.46  180.00    1.46  180.00    1.69    0.00  0.14 
1 1 1    0   32   38 o 18   10.18    7.26   10.79  360.00    1.64  180.00    7.92  180.00  0.23 
1 1 1    0   32   39 o 11   21.73   11.72    8.24  180.00    7.90  180.00    3.22  180.00  0.29 
1 1 1    0   32   40 o 17    9.01    6.54    8.09  360.00    1.38  180.00    6.06  180.00  0.18 
1 1 1    0   32   41 o 15   20.67   11.47    2.97  180.00    3.33  180.00    1.55  180.00  0.12 
1 1 1    0   32   42 o  3   23.85   13.06   22.46    0.00   22.99    0.00    9.97    0.00  0.75 
1 1 1    0   33    1 o 12   26.03   15.83   60.81   90.00    5.11  270.00   62.24  270.00  1.00 
1 1 1    0   33    2 o  4   26.68   15.87   32.46  270.00   21.32  270.00    9.16   90.00  0.97 
1 1 1    0   33    3 o  1   41.29   16.49   55.80   90.00   30.21   90.00   22.15  270.00  1.00 
1 1 1    0   33    4 o 14   38.90   17.51    4.97   90.00   25.64   90.00   20.97   90.00  0.39 
1 1 1    0   33    5 o  4   27.16   15.18   22.19  270.00   28.81  270.00    8.02  270.00  0.91 
1 1 1    0   33    6 o  9   35.45   16.24    1.77  270.00    8.70  270.00    7.04  270.00  0.15 
1 1 1    0   33    7 o 19   84.33   12.14   91.08   90.00   83.63   90.00    1.40  270.00  1.00 
1 1 1    0   33    8 x 19       ?       ?   51.14  270.00   47.65  270.00    0.00    0.00  0.00 
1 1 1    0   33    9 o  6   28.45   15.11   18.59   90.00   32.35   90.00   15.07   90.00  0.87 
1 1 1    0   33   10 o  4   27.10   15.43   31.16   90.00   23.62   90.00    5.28  270.00  0.97 
1 1 1    0   33   11 o 14   30.44   15.33   12.12   90.00   32.68   90.00   21.48   90.00  0.72 
1 1 1    0   33   12 o 11   26.91   14.78    1.15  270.00    3.22  270.00    2.15  270.00  0.08 
1 1 1    0   33   13 o 18   25.37   15.13   35.78   90.00   16.76   90.00   16.15  270.00  0.98 
1 1 1    0   33   14 o 10   27.17   15.77   32.43   90.00   22.94   90.00    6.83  270.00  0.97 
1 1 1    0   33   15 o 14   21.40   13.44   44.55  270.00    1.69  270.00   39.08   90.00  0.99 
1 1 1    0   33   16 o 14   14.57    9.99   15.50   90.00    6.40   90.00    7.74  270.00  0.70 
1 1 1    0   33   17 o 18   32.78   14.94   31.28  270.00   36.42  270.00    8.00  270.00  0.99 
1 1 1    0   33   18 o 19   45.31   13.45   19.17   90.00   72.11   90.00   54.79   90.00  0.99 
1 1 1    0   33   19 f  0   11.70    8.35   25.95   90.00   23.46   90.00    0.00    0.00  0.00 
1 1 1    0   33   20 o  2   22.92   13.11   21.18   90.00   22.02   90.00    2.95   90.00  0.90 
1 1 1    0   33   21 o 15   14.40    9.97    9.50  270.00    5.73  270.00    2.80   90.00  0.50 
1 1 1    0   33   22 o 16   31.66   14.47   13.74  270.00   39.31  270.00   27.13  270.00  0.81 
1 1 1    0   33   23 o 14   22.54   12.96   26.68  270.00   18.86  270.00    4.36   90.00  0.93 
1 1 1    0   33   24 o  4   23.10   13.11   23.98   90.00   20.88   90.00    0.44   90.00  0.89 
1 1 1    0   33   25 o  2   19.65   12.35    4.16  270.00    4.76  270.00    1.29  270.00  0.21 
1 1 1    0   33   26 o  4   43.43   14.77   43.31   90.00   51.46   90.00   16.15   90.00  1.00 
1 1 1    0   33   27 o  6   13.14    9.26   11.21   90.00    1.41   90.00    7.52  270.00  0.39 
1 1 1    0   33   28 o  9   31.06   15.05   29.76   90.00   34.52   90.00   11.40   90.00  0.93 
1 1 1    0   33   29 o  1   26.40   13.33   13.69   90.00   20.89   90.00   10.71   90.00  0.59 
1 1 1    0   33   30 o 14    9.01    6.59    5.51   90.00    1.56  270.00    5.44  270.00  0.13 
1 1 1    0   33   31 o 17   14.60   10.20   15.46   90.00    1.87   90.00    8.69  270.00  0.43 
1 1 1    0   33   32 f  0   15.53   10.55    4.83   90.00    3.02   90.00    0.00    0.00  0.00 
1 1 1    0   33   33 o  6   19.72   12.33   13.90  270.00    7.04  270.00    1.48   90.00  0.39 
1 1 1    0   33   34 o 12   15.79   10.64    8.16  270.00    1.65  270.00    3.02   90.00  0.20 
1 1 1    0   33   35 o 13   21.89   12.41   16.50   90.00   11.99   90.00    2.49   90.00  0.49 
1 1 1    0   33   36 o  7   10.28    7.41    0.18  270.00    0.01   90.00    0.07   90.00  0.00 
1 1 1    0   33   37 o 10   10.18    7.35   13.25   90.00    1.59  270.00    9.45  270.00  0.31 
1 1 1    0   33   38 o 17   21.15   12.81    6.11   90.00    5.47   90.00    1.99   90.00  0.21 
1 1 1    0   33   39 o  4   12.86    8.84   15.66   90.00    2.56   90.00    6.18  270.00  0.44 
1 1 1    0   33   40 o  4   11.85    8.47    1.16  270.00    0.16  270.00    0.34   90.00  0.03 
1 1 1    0   34    0 o 15   84.86   20.26  106.76  180.00   71.65  180.00   26.43  360.00  1.00 
1 1 1    0   34    1 o  1   19.12   13.19   24.66  180.00   11.10  180.00   11.55  360.00  0.88 
1 1 1    0   34    2 o  4   23.46   15.24   16.51  180.00   19.75  180.00    4.61  180.00  0.74 
1 1 1    0   34    3 o  2   44.04   17.77   54.47    0.00   38.07    0.00   11.93  180.00  1.00 
1 1 1    0   34    4 o 12   37.32   18.38   10.16  180.00   37.24  180.00   27.93  180.00  0.62 
1 1 1    0   34    5 o 15   30.26   17.03    4.06    0.00   11.94    0.00    8.20    0.00  0.26 
1 1 1    0   34    6 o  7   18.07   12.42    2.24    0.00    2.54    0.00    0.48    0.00  0.13 
1 1 1    0   34    7 o  3   24.77   15.09    8.66    0.00   16.49    0.00    8.56    0.00  0.49 
1 1 1    0   34    8 o  9   76.95   13.38   90.83  180.00   70.96  180.00   11.98    0.00  1.00 
1 1 1    0   34    9 o  4   55.07   17.14   34.41    0.00   78.70    0.00   47.34    0.00  1.00 
1 1 1    0   34   10 o 19   19.58   13.00    0.93    0.00    1.20  360.00    0.42  360.00  0.05 
1 1 1    0   34   11 o  9   33.98   17.21    3.10  360.00   12.03  360.00    9.23  360.00  0.22 
1 1 1    0   34   12 o 12   35.09   16.13   33.13  180.00   39.53  180.00    9.53  180.00  0.99 
1 1 1    0   34   13 o 11   19.59   12.90    0.73  180.00    1.08  180.00    0.40  180.00  0.04 
1 1 1    0   34   14 o 15   31.11   19.71   19.83  180.00   31.29  180.00   13.47  180.00  0.79 
1 1 1    0   34   15 o  6   23.97   14.88   20.34  180.00   22.44  180.00    4.13  180.00  0.85 
1 1 1    0   34   16 o  5   42.64   22.95   27.53    0.00   54.03    0.00   29.28    0.00  0.92 
1 1 1    0   34   17 o  6   19.11   12.83    1.43  360.00    1.93  360.00    0.64  360.00  0.08 
1 1 1    0   34   18 o  9   22.57   14.18    5.88    0.00    9.67  360.00    4.59  360.00  0.33 
1 1 1    0   34   19 o  7   15.83   11.02   22.81  180.00    6.26  180.00   13.52  360.00  0.82 
1 1 1    0   34   20 o 16   34.99   19.22   47.24  180.00   29.13  180.00   11.05    0.00  0.99 
1 1 1    0   34   21 o 11   21.83   14.00   12.47  180.00   13.74  180.00    3.35  180.00  0.55 
1 1 1    0   34   22 f  0   22.56   14.11    6.31  180.00    5.15  180.00    0.00    0.00  0.00 
1 1 1    0   34   23 o 16   22.26   13.90    2.11  180.00    2.65  180.00    0.95  180.00  0.10 
1 1 1    0   34   24 o  4   19.75   12.80   17.26    0.00   10.94    0.00    2.59  180.00  0.62 
1 1 1    0   34   25 o 13   56.46   14.52   58.01  180.00   68.64  180.00   24.36  180.00  1.00 
1 1 1    0   34   26 o 13   22.18   13.75    4.62    0.00    4.63    0.00    1.23    0.00  0.18 
1 1 1    0   34   27 o 13   56.50   14.13   45.11  180.00   81.17  180.00   49.40  180.00  1.00 
1 1 1    0   34   28 o 18   40.85   19.49   35.23  180.00   51.22  180.00   27.44  180.00  0.92 
1 1 1    0   34   29 o 12   13.72    9.74    7.85    0.00    0.49    0.00    4.52  180.00  0.20 
1 1 1    0   34   30 o  9   20.95   13.26    6.85  180.00    4.35  180.00    0.12  180.00  0.20 
1 1 1    0   34   31 o  4   17.70   11.79   17.84  180.00    5.14  180.00    5.37    0.00  0.44 
1 1 1    0   34   32 o 10   11.44    8.23    9.41  180.00    0.82    0.00    6.19    0.00  0.20 
1 1 1    0   34   33 o 14   24.56   13.64   10.38  180.00   10.68  180.00    4.91  180.00  0.33 
1 1 1    0   34   34 o  8   14.93   10.10    4.64  360.00    1.26  360.00    1.55  180.00  0.14 
1 1 1    0   34   35 o 17   24.70   14.07    1.22  180.00    1.82  180.00    0.98  180.00  0.05 
1 1 1    0   34   36 o 10   14.01    9.77    1.53  180.00    0.39  180.00    0.43    0.00  0.04 
1 1 1    0   34   37 o  4   11.56    8.34    3.02    0.00    0.37    0.00    1.44  180.00  0.09 
1 1 1    0   34   38 o  5   23.19   15.15    8.07  180.00    8.70  180.00    4.06  180.00  0.29 
1 1 1    0   35    1 o  9   22.61   15.06   45.09  270.00    4.03  270.00   36.66   90.00  0.99 
1 1 1    0   35    2 f  0   26.65   16.85   14.38   90.00   12.93   90.00    0.00    0.00  0.00 
1 1 1    0   35    3 o  9   31.46   18.46   18.77   90.00   34.17   90.00   17.25   90.00  0.81 
1 1 1    0   35    4 o 18   42.07   24.58   35.59   90.00   47.98   90.00   15.99   90.00  0.95 
1 1 1    0   35    5 o 13   23.63   16.68    3.05   90.00    4.79   90.00    2.01   90.00  0.16 
1 1 1    0   35    6 o  7   39.44   23.82   15.34  270.00   37.83  270.00   24.01  270.00  0.65 
1 1 1    0   35    7 o 13   22.21   15.92    9.41  270.00   11.79  270.00    3.37  270.00  0.46 
1 1 1    0   35    8 o 15   31.87   21.12   39.71   90.00   25.75   90.00    9.86  270.00  0.96 
1 1 1    0   35    9 o  4   36.10   18.80   33.01  270.00   40.99  270.00   11.44  270.00  0.98 
1 1 1    0   35   10 o  4   20.30   13.56   25.32   90.00   13.96   90.00    8.59  270.00  0.90 
1 1 1    0   35   11 o  4   23.44   14.80   13.50   90.00   19.06   90.00    7.07   90.00  0.66 
1 1 1    0   35   12 o 14   28.15   16.19    3.31   90.00    8.30   90.00    5.43   90.00  0.20 
1 1 1    0   35   13 o  9   28.23   16.30   51.56  270.00   11.65  270.00   32.92   90.00  1.00 
1 1 1    0   35   14 o 18   18.07   12.56   24.48   90.00    9.33   90.00   11.61  270.00  0.84 
1 1 1    0   35   15 x 16       ?       ?    1.84   90.00    1.54   90.00    0.00    0.00  0.00 
1 1 1    0   35   16 x  5       ?       ?   12.94  270.00   10.76  270.00    0.00    0.00  0.00 
1 1 1    0   35   17 o  3   23.07   15.62   13.01   90.00   13.51   90.00    2.83   90.00  0.52 
1 1 1    0   35   18 x  4       ?       ?    7.33  270.00    5.91  270.00    0.00    0.00  0.00 
1 1 1    0   35   19 o 18   29.39   16.65   28.90  270.00   29.33  270.00    6.43  270.00  0.89 
1 1 1    0   35   20 o 16   20.72   13.16    4.71  270.00    4.47  270.00    0.80  270.00  0.20 
1 1 1    0   35   21 f  0   24.93   15.37   33.96  270.00   25.78  270.00    0.00    0.00  0.00 
1 1 1    0   35   22 o 18   21.35   13.89    1.40  270.00    1.22  270.00    0.20  270.00  0.05 
1 1 1    0   35   23 o  1   20.31   13.46   18.47  270.00   10.09  270.00    2.94   90.00  0.57 
1 1 1    0   35   24 o  5   18.01   12.68    5.29  270.00    2.22  270.00    1.31   90.00  0.16 
1 1 1    0   35   25 o  7   17.51   12.36   21.97   90.00    5.42   90.00    9.06  270.00  0.57 
1 1 1    0   35   26 o 18   48.30   15.01   40.65  270.00   70.04  270.00   44.51  270.00  0.99 
1 1 1    0   35   27 o  9   26.21   14.62   19.55  270.00   18.42  270.00    6.82  270.00  0.57 
1 1 1    0   35   28 o 12   15.67   10.96   24.76  270.00    2.67  270.00   11.82   90.00  0.55 
1 1 1    0   35   29 o  4   31.25   16.49   23.52  270.00   29.41  270.00   15.63  270.00  0.69 
1 1 1    0   35   30 o 11   15.21   10.67   20.08   90.00    3.14   90.00    8.54  270.00  0.49 
1 1 1    0   35   31 o  8   20.89   13.43   15.36  270.00    9.48  270.00    1.01  270.00  0.43 
1 1 1    0   35   32 o  2   28.49   15.69    8.97  270.00   13.34  270.00    8.19  270.00  0.32 
1 1 1    0   35   33 o 11   19.30   12.58    0.83   90.00    0.48   90.00    0.09   90.00  0.02 
1 1 1    0   35   34 o  7   23.17   13.64   16.94  270.00   17.03  270.00    7.26  270.00  0.58 
1 1 1    0   35   35 o  9   15.76   11.11    9.02   90.00    4.32   90.00    0.93  270.00  0.30 
1 1 1    0   36    0 x 11       ?       ?   25.79    0.00   22.08    0.00    0.00    0.00  0.00 
1 1 1    0   36    1 x  4       ?       ?    2.29  180.00    1.94  180.00    0.00    0.00  0.00 
1 1 1    0   36    2 o 13   55.06   27.32    5.68    0.00   26.95  360.00   22.07  360.00  0.29 
1 1 1    0   36    3 x 11       ?       ?   25.29  180.00   21.50  180.00    0.00    0.00  0.00 
1 1 1    0   36    4 x  5       ?       ?    9.01  180.00    7.59  180.00    0.00    0.00  0.00 
1 1 1    0   36    5 x  0       ?       ?   18.39    0.00   15.55    0.00    0.00    0.00  0.00 
1 1 1    0   36    6 x  7       ?       ?   31.11  180.00   26.12  180.00    0.00    0.00  0.00 
1 1 1    0   36    7 x  4       ?       ?   25.13  180.00   21.00  180.00    0.00    0.00  0.00 
1 1 1    0   36    8 x 13       ?       ?    2.46    0.00    2.02    0.00    0.00    0.00  0.00 
1 1 1    0   36    9 x  3       ?       ?   27.78  180.00   22.89  180.00    0.00    0.00  0.00 
1 1 1    0   36   10 o 19   31.03   20.84   36.00  180.00   26.56  180.00    2.84  360.00  0.90 
1 1 1    0   36   11 o 14   28.27   19.26   14.30    0.00   18.22    0.00    6.66    0.00  0.53 
1 1 1    0   36   12 o  9   33.24   20.90   25.76    0.00   32.30  360.00   11.71  360.00  0.80 
1 1 1    0   36   13 o 18   28.43   18.88   33.97  180.00   23.14  180.00    3.71    0.00  0.88 
1 1 1    0   36   14 o  3   26.76   17.17   27.50    0.00   22.21    0.00    0.71    0.00  0.82 
1 1 1    0   36   15 o  4   24.82   15.77    9.45  180.00   11.15  180.00    3.87  180.00  0.37 
1 1 1    0   36   16 o  5   16.98   12.40   12.79  180.00    4.36  180.00    5.19    0.00  0.41 
1 1 1    0   36   17 o  4   40.92   21.63   12.01    0.00   30.16    0.00   21.44    0.00  0.48 
1 1 1    0   36   18 o 12   19.92   13.96    7.79    0.00    4.62    0.00    0.89  180.00  0.25 
1 1 1    0   36   19 o  9   26.42   17.27    3.42  360.00    3.75  360.00    1.44  360.00  0.11 
1 1 1    0   36   20 o  4   31.23   19.09   18.50    0.00   23.07  360.00   10.65  360.00  0.57 
1 1 1    0   36   21 o 13   24.93   16.55    0.64  360.00    0.50  360.00    0.15  360.00  0.02 
1 1 1    0   36   22 o  1   13.37    9.61   13.26    0.00    0.14    0.00    8.18  180.00  0.32 
1 1 1    0   36   23 o 18   26.37   16.10   13.62  180.00   12.83  180.00    4.64  180.00  0.40 
1 1 1    0   36   24 o 17   19.96   13.44   22.13    0.00    8.43    0.00    4.57  180.00  0.54 
1 1 1    0   36   25 o  6   22.86   14.72    4.13  360.00    3.13  360.00    0.68  360.00  0.12 
1 1 1    0   36   26 o 14   16.98   11.87    9.63  180.00    3.01  180.00    2.61  360.00  0.25 
1 1 1    0   36   27 o 16   28.81   16.51   28.62    0.00   26.90    0.00   10.25    0.00  0.76 
1 1 1    0   36   28 o 15   21.41   13.59   14.70    0.00   10.39    0.00    1.88    0.00  0.44 
1 1 1    0   36   29 o  5   17.35   11.76    5.44  180.00    2.65  180.00    0.50    0.00  0.17 
1 1 1    0   36   30 o  4   17.52   12.02   10.11    0.00    5.24    0.00    0.75  180.00  0.32 
1 1 1    0   36   31 o  6   20.73   13.52   12.24  180.00    9.78  180.00    2.73  180.00  0.41 
1 1 1    0   36   32 o  3   32.19   19.49   13.18    0.00   21.13    0.00   13.28    0.00  0.45 
1 1 1    0   37    1 o  7   24.12   17.02    5.70   90.00    5.74   90.00    1.32   90.00  0.21 
1 1 1    0   37    2 o  9   27.23   18.87   20.82  270.00   19.34  270.00    3.14  270.00  0.65 
1 1 1    0   37    3 o  4   30.57   20.60   24.24   90.00   25.10   90.00    6.36   90.00  0.72 
1 1 1    0   37    4 o  1   29.92   20.27   12.37   90.00   16.11   90.00    6.55   90.00  0.43 
1 1 1    0   37    5 o  6   24.28   17.23   37.73  270.00   13.72  270.00   15.29   90.00  0.88 
1 1 1    0   37    6 o  3   25.51   18.17    1.49  270.00    1.57  270.00    0.43  270.00  0.05 
1 1 1    0   37    7 o  6   23.94   17.19   15.30  270.00   12.02  270.00    0.45  270.00  0.49 
1 1 1    0   37    8 o  2   33.08   22.21   11.54  270.00   16.54  270.00    7.90  270.00  0.38 
1 1 1    0   37    9 o 13   27.16   19.08   25.03  270.00   19.22  270.00    0.80  270.00  0.69 
1 1 1    0   37   10 o  2   23.44   16.87   20.41   90.00   12.96   90.00    1.80  270.00  0.59 
1 1 1    0   37   11 o 12   16.36   11.79    5.97  270.00    1.87  270.00    2.34   90.00  0.19 
1 1 1    0   37   12 o  5   26.21   18.05    4.70   90.00    4.83   90.00    1.50   90.00  0.16 
1 1 1    0   37   13 o 10   24.29   16.97   15.72   90.00   11.76   90.00    0.97   90.00  0.46 
1 1 1    0   37   14 o  1   24.33   17.04   20.15  270.00   13.43  270.00    0.08   90.00  0.55 
1 1 1    0   37   15 o  5   34.90   21.97   25.16   90.00   29.69   90.00   13.22   90.00  0.66 
1 1 1    0   37   16 o 12   36.41   22.49    0.01  270.05    0.05   89.99    0.03   89.99  0.00 
1 1 1    0   37   17 o 15   32.27   19.96   13.59  270.00   17.08  270.00    8.75  270.00  0.39 
1 1 1    0   37   18 o 19   31.00   19.45   15.30   90.00   16.98   90.00    7.84   90.00  0.42 
1 1 1    0   37   19 f  0   28.13   18.22    2.47   90.00    1.50   90.00    0.00    0.00  0.00 
1 1 1    0   37   20 o  3   17.87   12.81    7.06  270.00    2.22  270.00    1.86   90.00  0.18 
1 1 1    0   37   21 o 16   31.32   18.25   10.46   90.00   14.14   90.00    8.07   90.00  0.32 
1 1 1    0   37   22 o 15   20.70   14.03    3.56  270.00    2.10  270.00    0.06  270.00  0.10 
1 1 1    0   37   23 o 12   19.98   13.36   14.32   90.00    7.59   90.00    0.59  270.00  0.39 
1 1 1    0   37   24 o 18   29.36   17.58    5.34   90.00    7.43   90.00    4.26   90.00  0.18 
1 1 1    0   37   25 o 16   27.38   16.78    8.59   90.00   10.69   90.00    5.58   90.00  0.29 
1 1 1    0   37   26 o  2   27.40   16.77   16.06  270.00   18.44  270.00    9.10  270.00  0.51 
1 1 1    0   37   27 o  1   23.41   15.21    0.97   90.00    1.13   90.00    0.49   90.00  0.04 
1 1 1    0   37   28 o  4   15.82   11.25   13.70   90.00    5.48   90.00    2.42  270.00  0.42 
1 1 1    0   37   29 o 14   30.59   19.48   16.80  270.00   21.98  270.00   12.31  270.00  0.52 
1 1 1    0   38    0 o 11   20.40   14.86   15.42  180.00    1.63  180.00    8.54    0.00  0.29 
1 1 1    0   38    1 o  1   22.00   15.96   15.19  180.00    8.54  180.00    1.64  360.00  0.43 
1 1 1    0   38    2 o 13   22.89   16.55    0.42    0.00    0.31    0.00    0.01    0.00  0.01 
1 1 1    0   38    3 o  8   38.14   24.54   27.72    0.00   33.55    0.00   15.29    0.00  0.68 
1 1 1    0   38    4 o  2   51.45   29.04    4.17  180.00   10.52  180.00    7.80  180.00  0.13 
1 1 1    0   38    5 o 12   22.28   16.18   23.62  180.00   11.03  180.00    4.37  360.00  0.59 
1 1 1    0   38    6 o  9   22.79   16.57   13.32    0.00    7.89  360.00    0.70  180.00  0.36 
1 1 1    0   38    7 o  6   25.27   18.16    3.44  180.00    2.68  180.00    0.48  180.00  0.10 
1 1 1    0   38    8 o 19   35.49   23.74    0.56    0.00    0.52  360.00    0.27  360.00  0.01 
1 1 1    0   38    9 o 18   35.46   23.71   32.16  180.00   29.89  180.00    9.99  180.00  0.70 
1 1 1    0   38   10 o 17   28.98   20.34    5.27    0.00    4.73  360.00    1.61  360.00  0.14 
1 1 1    0   38   11 o  6   31.02   21.06    3.82  360.00    3.91  360.00    1.68  360.00  0.10 
1 1 1    0   38   12 o  3   29.54   20.01    6.30  180.00    6.13  180.00    2.38  180.00  0.17 
1 1 1    0   38   13 o  5   20.32   14.73   20.25  180.00    7.32  180.00    4.35  360.00  0.47 
1 1 1    0   38   14 o 13   27.05   18.73   19.89  180.00   14.65  180.00    2.93  180.00  0.49 
1 1 1    0   38   15 o 17   23.90   16.94   29.64    0.00   14.14    0.00    3.07  180.00  0.66 
1 1 1    0   38   16 f  0   18.40   13.25    7.54  180.00    4.31  180.00    0.00    0.00  0.00 
1 1 1    0   38   17 o  5   16.32   11.71   19.65  180.00    4.22  180.00    7.51  360.00  0.49 
1 1 1    0   38   18 o  9   16.82   12.22    8.16    0.00    2.53    0.00    2.16  180.00  0.21 
1 1 1    0   38   19 o 16   18.41   13.24    1.56  180.00    0.87  180.00    0.23    0.00  0.05 
1 1 1    0   38   20 o 19   28.11   18.44    3.93    0.00    4.04  360.00    1.97  360.00  0.11 
1 1 1    0   38   21 o 13   19.80   14.07   16.82  360.00    8.64  360.00    0.94  180.00  0.46 
1 1 1    0   38   22 o  7   18.95   13.29   15.68  180.00    8.04  180.00    0.78    0.00  0.44 
1 1 1    0   38   23 o 17   18.44   12.92   19.34  180.00    9.24  180.00    1.75  360.00  0.55 
1 1 1    0   38   24 o  4   18.96   12.97    9.15  180.00    6.14  180.00    0.97  180.00  0.30 
1 1 1    0   38   25 o  9   29.15   19.80   16.66    0.00   18.73    0.00    9.02    0.00  0.49 
1 1 1    0   39    1 o 17   21.79   15.91    0.46  270.00    0.32  270.00    0.03   90.00  0.02 
1 1 1    0   39    2 o  9   20.73   15.21    0.51  270.00    0.37  270.00    0.08   90.00  0.02 
1 1 1    0   39    3 o 16   29.74   20.78   19.45   90.00   16.20   90.00    4.98   90.00  0.46 
1 1 1    0   39    4 o 12   27.34   19.41    2.85   90.00    2.64   90.00    0.80   90.00  0.08 
1 1 1    0   39    5 o 19   28.93   20.55    5.37  270.00    5.03  270.00    1.75  270.00  0.14 
1 1 1    0   39    6 o 16   36.33   24.51   16.53  270.00   19.23  270.00    9.61  270.00  0.40 
1 1 1    0   39    7 o 17   29.05   20.61   16.45  270.00   13.78  270.00    4.21  270.00  0.40 
1 1 1    0   39    8 o  6   36.56   24.67   32.85  270.00   31.02  270.00   11.87  270.00  0.69 
1 1 1    0   39    9 o 12   34.92   23.83    3.88   90.00    4.57   90.00    2.38   90.00  0.10 
1 1 1    0   39   10 f  0   23.66   17.24    6.33   90.00    3.64   90.00    0.00    0.00  0.00 
1 1 1    0   39   11 o  5   34.74   23.01    6.42  270.00    8.17  270.00    4.52  270.00  0.17 
1 1 1    0   39   12 o  4   30.17   20.71    3.36   90.00    3.60   90.00    1.68   90.00  0.09 
1 1 1    0   39   13 o  8   27.79   19.46   20.16  270.00   16.60  270.00    4.99  270.00  0.51 
1 1 1    0   39   14 o  6   29.76   20.50    8.99   90.00    9.64   90.00    4.39   90.00  0.25 
1 1 1    0   39   15 o 16   28.37   19.71    7.47  270.00    7.44  270.00    3.24  270.00  0.21 
1 1 1    0   39   16 f  0   32.51   21.52    6.93   90.00    4.10   90.00    0.00    0.00  0.00 
1 1 1    0   39   17 o  6   19.89   14.08    2.47  270.00    1.67  270.00    0.22  270.00  0.08 
1 1 1    0   39   18 o  1   25.38   17.40    6.34  270.00    6.55  270.00    2.80  270.00  0.20 
1 1 1    0   39   19 o 17   15.25   11.24    4.70   90.00    1.92   90.00    0.98  270.00  0.16 
1 1 1    0   39   20 o 14   29.23   19.36    8.95   90.00   11.17   90.00    6.15   90.00  0.28 
1 1 1    0   40    0 o  5   30.33   21.35    9.22    0.00    6.31    0.00    1.04    0.00  0.19 
1 1 1    0   40    1 o 18   23.20   16.61    7.71    0.00    5.66    0.00    1.30    0.00  0.22 
1 1 1    0   40    2 o 19   32.83   22.77   35.27  180.00   28.25  180.00    7.83  180.00  0.74 
1 1 1    0   40    3 o 18   31.42   22.00    0.65    0.00    0.56    0.00    0.28    0.00  0.01 
1 1 1    0   40    4 o 17   32.55   22.72    6.19  180.00    7.10  180.00    3.57  180.00  0.16 
1 1 1    0   40    5 o  6   27.77   20.02    6.76  360.00    6.23  360.00    2.41  360.00  0.18 
1 1 1    0   40    6 f  0   30.66   21.81    9.69    0.00    5.65    0.00    0.00    0.00  0.00 
1 1 1    0   40    7 o  5   46.34   29.67   14.14    0.00   23.52    0.00   15.45    0.00  0.34 
1 1 1    0   40    8 o 19   41.14   27.43    4.82    0.00    7.64    0.00    4.76    0.00  0.13 
1 1 1    0   40    9 o  5   36.51   25.13   12.89    0.00   16.90    0.00    9.27    0.00  0.34 
1 1 1    0   40   10 o 10   30.13   21.33   11.40  180.00   12.33  180.00    5.65  180.00  0.32 
1 1 1    0   40   11 o 17   32.52   22.22   20.63  180.00   22.39  180.00   10.81  180.00  0.52 
1 1 1    0   40   12 o  8   20.41   15.01   29.55    0.00   12.70  360.00    4.23  180.00  0.73 
1 1 1    0   40   13 o  6   35.43   23.69   14.14  180.00   19.71  180.00   11.37  180.00  0.40 
1 1 1    0   40   14 o 10   28.44   20.05    8.31    0.00    8.69  360.00    4.22  360.00  0.23 
1 1 1    1    0    1 o  7  120.29    4.56 5898.79  270.00  438.24   90.00 1117.08   90.00  1.00 
1 1 1    1    0    2 o 15  479.00    6.14 2923.09  180.00  572.39  180.00  186.78  180.00  1.00 
1 1 1    1    0    3 x  9       ?       ? 1508.29   90.00  341.95   90.00    0.00    0.00  0.00 
1 1 1    1    0    4 o 14  433.08    5.59  861.15  180.00  622.31  180.00  378.46  180.00  1.00 
1 1 1    1    0    5 o 10  192.97    3.39  293.14   90.00  168.52   90.00   48.90  270.00  1.00 
1 1 1    1    0    6 o  7  253.63    4.11  467.88    0.00  300.52  360.00   93.78  360.00  1.00 
1 1 1    1    0    7 o 15  416.82    5.40  284.22   90.00  489.21   90.00  144.77   90.00  1.00 
1 1 1    1    0    8 o  5  833.11   10.38  814.47  180.00  978.31  180.00  290.40  180.00  1.00 
1 1 1    1    0    9 o 17  278.78    3.84  442.76   90.00  240.70   90.00   76.17  270.00  1.00 
1 1 1    1    0   10 o 17  318.75    4.29  590.56  180.00  337.51  180.00   37.51  180.00  1.00 
1 1 1    1    0   11 o  4   28.20    9.10  232.24   90.00   11.81  270.00   27.42  270.00  0.07 
1 1 1    1    0   12 o  1  229.98    4.70  135.56    0.00  244.62  180.00   29.28  180.00  1.00 
1 1 1    1    0   13 o 13  269.65    4.33  104.49   90.00  306.83   90.00   74.36   90.00  1.00 
1 1 1    1    0   14 o 16   20.53    3.07   48.43  180.00   38.53    0.00   82.61    0.00  0.14 
1 1 1    1    0   15 o 12   29.63   37.59   59.86  270.00   30.91  270.00   70.27  270.00  0.14 
1 1 1    1    0   16 o 11  540.29    6.86  611.70    0.00  481.93    0.00  116.73  180.00  1.00 
1 1 1    1    0   17 o  9  166.59    3.12   71.87  270.00  202.11  270.00  164.91  270.00  0.72 
1 1 1    1    0   18 o  7  507.14    7.49  516.18  180.00  537.61  180.00   60.95  180.00  1.00 
1 1 1    1    0   19 o  6  168.37    3.15  182.37  270.00  202.51  270.00   69.38  270.00  1.00 
1 1 1    1    0   20 o 13  130.04    3.41  149.41    0.00  135.09  360.00   16.59  360.00  0.98 
1 1 1    1    0   21 o 17  316.33    4.26  179.72   90.00  404.35   90.00  176.03   90.00  1.00 
1 1 1    1    0   22 o  5   85.47    2.53   73.62  180.00   44.58  180.00   13.97  360.00  0.60 
1 1 1    1    0   23 o  2   48.94    2.48  108.24   90.00   34.19  270.00  127.02  270.00  0.60 
1 1 1    1    0   24 o 10  406.74    5.29  415.51    0.00  387.55    0.00   38.38  180.00  1.00 
1 1 1    1    0   25 o  7  412.26    6.18  527.07  270.00  305.30  270.00  213.92   90.00  1.00 
1 1 1    1    0   26 o  7   30.65    4.43   56.25  180.00   31.67    0.00   82.66    0.00  0.32 
1 1 1    1    0   27 o 10   44.87   33.62   63.45  270.00   12.05   90.00   56.05   90.00  0.36 
1 1 1    1    0   28 f  0   34.75   96.38   12.31    0.00   13.76    0.00    0.00    0.00  0.00 
1 1 1    1    0   29 o 18  188.07    3.35  185.48  270.00  186.45  270.00    3.24   90.00  1.00 
1 1 1    1    0   30 o  6  278.36    3.82  287.91  180.00  274.63  180.00    7.47    0.00  1.00 
1 1 1    1    0   31 o 13  164.25    3.75  167.09   90.00  174.81   90.00   21.13   90.00  1.00 
1 1 1    1    0   32 o  4  192.39    2.91  173.08  180.00  216.29  180.00   47.80  180.00  1.00 
1 1 1    1    0   33 o  6   85.24    2.13  101.27   90.00   74.81   90.00   20.83  270.00  1.00 
1 1 1    1    0   34 o  3   12.25    5.58   10.39    0.00    8.74  180.00   19.70  180.00  0.09 
1 1 1    1    0   35 o 12  200.74    2.98  171.03  270.00  235.98  270.00   70.48  270.00  1.00 
1 1 1    1    0   36 o  3    4.58    3.26   21.72    0.00   23.38  180.00   47.57  180.00  0.09 
1 1 1    1    0   37 o  5  264.08    3.63  261.03   90.00  273.42   90.00   18.68   90.00  1.00 
1 1 1    1    0   38 o  5   80.07    2.95   51.48  180.00  108.48  180.00   56.93  180.00  1.00 
1 1 1    1    0   39 o  6  113.88    3.13  108.69  270.00  120.46  270.00   13.17  270.00  1.00 
1 1 1    1    0   40 o  8   54.52    2.22    5.83    0.00   41.97    0.00   34.11    0.00  0.46 
1 1 1    1    0   41 o  3   91.32    2.11   78.06  270.00  103.54  270.00   24.44  270.00  1.00 
1 1 1    1    0   42 f  0   32.32   95.21   25.29    0.00   25.84    0.00    0.00    0.00  0.00 
1 1 1    1    0   43 x  4       ?       ?   60.85  270.00   62.26  270.00    0.00    0.00  0.00 
1 1 1    1    0   44 o 11   85.63    2.11  106.17  180.00   63.28  180.00   44.70    0.00  1.00 
1 1 1    1    0   45 o  1   75.57    2.93   71.78   90.00   78.60   90.00    6.05   90.00  1.00 
1 1 1    1    0   46 o  2  119.85    2.20  127.56  180.00  111.57  180.00   16.56    0.00  1.00 
1 1 1    1    0   47 o  3   12.03    5.35   16.48  270.00    5.33   90.00   21.75   90.00  0.46 
1 1 1    1    0   48 o  6   30.56   32.71   36.11    0.00    4.68    0.00   31.03  180.00  0.66 
1 1 1    1    0   49 o 12   55.49    2.01   68.89  270.00   43.44  270.00   24.11   90.00  1.00 
1 1 1    1    0   50 o 14   34.79   14.38   39.13    0.00   31.33  360.00    6.74  180.00  1.00 
1 1 1    1    0   51 o 14   29.40   83.02   34.78   90.00   25.53  270.00   59.26  270.00  0.14 
1 1 1    1    0   52 o 15   99.78    2.02  103.53  180.00   99.44  180.00    0.69    0.00  1.00 
1 1 1    1    0   53 o  6   10.68    5.17   16.61  270.00    1.24  270.00   14.78   90.00  0.81 
1 1 1    1    0   54 o 16   38.51   76.35   55.70    0.00   27.62  180.00   80.64  180.00  0.33 
1 1 1    1    0   55 f  0    4.87    3.36   18.83  270.00   17.67  270.00    0.00    0.00  0.00 
1 1 1    1    0   56 o 10   41.76    1.99   54.60    0.00   33.02    0.00   17.48  180.00  1.00 
1 1 1    1    0   57 o  4   60.00    1.84   59.18   90.00   65.85   90.00   11.71   90.00  1.00 
1 1 1    1    0   58 o  5   18.32    3.71   21.39  180.00   16.73  180.00    2.64    0.00  0.99 
1 1 1    1    0   59 o 14   11.11    4.76    4.52   90.00    2.50   90.00    1.57  270.00  0.30 
1 1 1    1    0   60 o 14   21.16    4.25   22.28  180.00   22.50  180.00    3.56  180.00  0.98 
1 1 1    1    0   61 o 11    4.87    3.32    5.35   90.00    3.28  270.00    7.57  270.00  0.10 
1 1 1    1    0   62 o 18   13.31    4.56    6.98    0.00    2.31    0.00    2.96  180.00  0.29 
1 1 1    1    0   63 o  6    6.52    4.15    5.93   90.00    2.68  270.00    6.72  270.00  0.10 
1 1 1    1    0   64 o 14   11.16    4.74   24.68    0.00    2.85  180.00   18.03  180.00  0.55 
1 1 1    1    0   65 o  4   22.80    3.36   38.46   90.00   21.72   90.00    0.73  270.00  0.97 
1 1 1    1    0   66 o  7   13.22    4.65   12.43    0.00    3.28  360.00    3.73  180.00  0.39 
1 1 1    1    0   67 o 12    7.16    4.24    0.79  270.00    0.25   90.00    0.81   90.00  0.02 
1 1 1    1    0   68 o 10    5.74    3.80    6.62  180.00    2.12    0.00    5.81    0.00  0.14 
1 1 1    1    1    0 f  0  178.49    3.22  746.20  270.00  187.36  270.00    0.00    0.00  0.00 
1 1 1    1    1    1 o  7  460.93    4.53 1854.35  303.10  547.51  297.60  181.33  297.60  0.99 
1 1 1    1    1    2 o 13  103.06    1.95  670.20  242.52   73.88    2.08  342.47    2.08  0.94 
1 1 1    1    1    3 o 12  865.37   10.81 2365.51    8.38 1029.92    4.47  333.58    4.47  1.00 
1 1 1    1    1    4 o 11  480.81    4.35 1178.49  298.82  588.76  280.12  224.28  280.12  0.99 
1 1 1    1    1    5 o  1  501.46    4.52  935.65  241.61  586.14  238.06  176.90  238.06  0.99 
1 1 1    1    1    6 o  7  584.19    5.22  815.64  194.74  582.25  177.64    1.49  177.64  1.00 
1 1 1    1    1    7 f  0   75.18    1.98   87.66  201.73  175.92  191.42    0.00    0.00  0.00 
1 1 1    1    1    8 o  8  620.52    5.53  902.81  230.18  656.77  247.87   77.98  247.87  1.00 
1 1 1    1    1    9 o 14  376.31    3.49   78.69   18.74  416.40  265.51   90.00  265.51  0.99 
1 1 1    1    1   10 o  7  241.53    2.52  142.69  140.66  243.98  152.69   19.41  152.69  0.97 
1 1 1    1    1   11 o 11  326.81    5.04  325.66  313.43  298.61  339.82   46.91  159.82  0.99 
1 1 1    1    1   12 o  1  440.78    4.65  518.17   94.39  404.95  100.51   64.62  280.51  0.99 
1 1 1    1    1   13 o  2   94.83    1.75   26.52  347.01   52.78  162.70   14.65  162.70  0.48 
1 1 1    1    1   14 o 14  351.25    3.29  430.39  172.76  357.16  175.56   21.85  175.56  0.99 
1 1 1    1    1   15 o 17  424.78    3.89  375.48  142.65  399.29  156.89   43.33  336.89  0.99 
1 1 1    1    1   16 o 12  295.73    2.85  329.64  317.77  323.74  307.13   69.56  307.13  0.98 
1 1 1    1    1   17 o 19  189.06    2.67  196.90  168.01  152.60  148.58   56.07  328.58  0.96 
1 1 1    1    1   18 o 10  441.54    4.65  437.17   66.74  446.49   73.81   18.05   73.81  0.99 
1 1 1    1    1   19 o  2   77.11    2.00  100.34  157.53    4.00  167.79  110.40  347.79  0.77 
1 1 1    1    1   20 o  1  284.72    2.76  319.78  115.13  232.59  106.23   93.30  286.23  0.98 
1 1 1    1    1   21 o 17  215.34    2.25  283.76  329.51  181.21  329.50   52.75  149.50  0.96 
1 1 1    1    1   22 o 15  331.46    3.13  319.91  124.73  311.94  130.96   28.47  310.96  0.98 
1 1 1    1    1   23 o 10  479.65    4.35  523.00  161.32  463.62  160.86   25.33  340.86  0.99 
1 1 1    1    1   24 o  9  525.31    4.73  502.70   52.29  546.91   50.70   49.21   50.70  0.99 
1 1 1    1    1   25 f  0  165.81    2.48  201.06  138.80  165.49  139.89    0.00    0.00  0.00 
1 1 1    1    1   26 o  8  507.92    5.62  482.42  329.43  551.62  327.76   92.65  327.76  0.99 
1 1 1    1    1   27 o  9  170.54    2.26  211.36    6.36  131.34   10.06   67.81  190.06  0.97 
1 1 1    1    1   28 o  9  360.44    3.46  318.32   80.60  399.65   79.11   84.09   79.11  0.99 
1 1 1    1    1   29 o  7  301.22    2.98  327.16  307.94  262.86  309.59   72.12  129.59  0.99 
1 1 1    1    1   30 f  0  111.44    1.75  123.48  177.51  113.54  181.05    0.00    0.00  0.00 
1 1 1    1    1   31 o 11  219.76    3.19  194.70  266.66  240.82  265.31   48.49  265.31  0.99 
1 1 1    1    1   32 o  2   28.96    2.57   44.41  223.79   12.63   43.90   53.88   43.90  0.49 
1 1 1    1    1   33 o 13  125.05    1.65  142.24  254.57  107.97  254.20   27.56   74.20  0.97 
1 1 1    1    1   34 o 14   94.99    1.52   73.80  158.39  107.30  154.62   34.92  154.62  0.95 
1 1 1    1    1   35 o  4   34.01   16.35   47.33  285.86    4.10  107.81   52.82  107.81  0.66 
1 1 1    1    1   36 o 15  174.42    1.92  185.61  328.93  162.43  328.90   20.55  148.90  0.99 
1 1 1    1    1   37 o 19  103.15    1.53   83.02  290.80  119.98  291.33   41.01  291.33  0.96 
1 1 1    1    1   38 o 14  310.82    3.80  321.56  233.18  301.59  233.14   16.79   53.14  1.00 
1 1 1    1    1   39 o  8  131.87    1.92  114.96   41.28  144.48   41.50   29.38   41.50  0.98 
1 1 1    1    1   40 o 16  219.13    2.23  204.85   23.96  229.80   24.07   23.45   24.07  1.00 
1 1 1    1    1   41 o  7   75.55    1.48   70.77  333.93   73.29  333.55    1.02  333.55  0.96 
1 1 1    1    1   42 o  7  138.75    1.69  121.66  293.99  150.52  293.98   26.39  293.98  0.99 
1 1 1    1    1   43 o 16   30.12    3.50   20.37  118.79   20.49  118.78    0.34  298.78  0.69 
1 1 1    1    1   44 o 12  102.40    1.52  113.42  181.89   87.02  181.89   28.30    1.89  0.99 
1 1 1    1    1   45 o  2  137.92    1.67  145.20  300.40  127.39  300.40   19.33  120.40  0.99 
1 1 1    1    1   46 o  2   54.49    1.49   37.52   40.88   65.38   40.88   27.70   40.88  0.95 
1 1 1    1    1   47 o 17   30.62    3.20   18.94  181.76   30.70  181.76   11.82  181.76  0.81 
1 1 1    1    1   48 o  5   74.13    1.39   88.13  109.41   59.38  109.41   27.74  289.41  0.99 
1 1 1    1    1   49 o 11   12.72    2.91   18.43   51.50    1.30  231.50   19.37  231.50  0.66 
1 1 1    1    1   50 o  5   34.47    3.28   35.44  332.57   31.41  332.57    3.07  152.57  0.96 
1 1 1    1    1   51 o  4   37.40   11.60   45.47  214.40   25.58  214.40   18.52   34.40  0.93 
1 1 1    1    1   52 o 18   27.20    2.69   19.71  206.81   30.95  206.81   11.89  206.81  0.92 
1 1 1    1    1   53 o 12   44.31    1.47   50.48  236.88   38.60  236.88   10.07   56.88  0.98 
1 1 1    1    1   54 o 14   32.18    2.92   27.59  347.67   35.25  347.67    9.00  347.67  0.96 
1 1 1    1    1   55 o 17   73.48    1.32   78.37   87.64   72.51   87.64    0.99  267.64  0.99 
1 1 1    1    1   56 o  3   24.06    2.07   24.31   87.04   22.21   87.04    0.26  267.04  0.93 
1 1 1    1    1   57 o  4   11.34    2.83   20.53   72.34    0.74  252.32   19.50  252.32  0.79 
1 1 1    1    1   58 o 10   27.67    2.82   29.25  184.72   26.06  184.74    0.37    4.74  0.95 
1 1 1    1    1   59 o  4   27.83    3.28   35.01  275.21   21.96  275.21    9.33   95.21  0.96 
1 1 1    1    1   60 o 19    7.82    2.55    4.45   91.14    1.10  271.87    4.83  271.87  0.17 
1 1 1    1    1   61 o  7   18.05    2.31   18.76   39.92   13.26   39.97    1.79  219.97  0.78 
1 1 1    1    1   62 o  6   11.35    2.69    7.83   78.54    0.36   78.34    5.50  258.34  0.27 
1 1 1    1    1   63 o 15    9.79    2.79   12.38  181.86    2.29    2.18   10.68    2.18  0.31 
1 1 1    1    1   64 o 13   11.46    2.65   12.07  151.38    0.38  331.11    7.67  331.11  0.30 
1 1 1    1    1   65 o  8   26.63    2.73   29.70   94.82   27.95   94.80   10.66   94.80  0.85 
1 1 1    1    1   66 o 12   26.65    2.57   30.26  189.67   29.04  189.37   11.45  189.37  0.88 
1 1 1    1    1   67 o  4    9.27    2.61   10.91  291.31    0.69  111.10    6.95  111.10  0.30 
1 1 1    1    1   68 o 15    8.98    2.54    9.65  337.20    0.08  338.83    5.32  158.83  0.31 
1 1 1    1    2    0 o 13   17.30    2.97  581.64   90.00  115.68   90.00  243.59   90.00  0.35 
1 1 1    1    2    1 o 12  171.80    2.49 1125.32  235.10  100.63  237.72  129.00   57.72  0.96 
1 1 1    1    2    2 o 12  449.83    4.73 1370.04  172.70  520.73  124.19  150.01  124.19  0.99 
1 1 1    1    2    3 o  4  249.73    2.49  605.91    3.86  201.52    8.16   85.77  188.16  0.98 
1 1 1    1    2    4 o 10  160.80    1.86  210.31  161.54   84.09   12.46  139.47  192.46  0.96 
1 1 1    1    2    5 o 14  247.77    2.48  401.80  299.74  174.01  297.00  137.53  117.00  0.98 
1 1 1    1    2    6 o  4  374.41    3.47  457.77   44.60  298.42  326.17  144.94  146.17  0.99 
1 1 1    1    2    7 o 18  377.83    3.50  400.73  351.13  362.02  271.01   23.43   91.01  0.99 
1 1 1    1    2    8 o  1  185.99    2.04  544.11  291.08  241.67  332.69  146.36  332.69  0.91 
1 1 1    1    2    9 o  7  573.63    5.13  333.42  358.25  644.37   18.32  147.96   18.32  0.99 
1 1 1    1    2   10 o 13  739.05    7.05  922.84  154.99  816.79  142.77  160.47  142.77  1.00 
1 1 1    1    2   11 o 12  459.42    5.91  480.07  215.96  458.74  218.87    5.91  218.87  0.99 
1 1 1    1    2   12 o 11  175.33    1.97  321.16   22.75  135.88   38.32   61.88  218.32  0.95 
1 1 1    1    2   13 o 18  188.70    2.06  218.54  202.52  133.66  213.24   95.31   33.24  0.96 
1 1 1    1    2   14 o 19  223.14    2.30  180.74  232.44  250.58  202.39   74.28  202.39  0.96 
1 1 1    1    2   15 f  0  219.53    2.27  298.21  234.99  215.71  240.41    0.00    0.00  0.00 
1 1 1    1    2   16 o  7  243.03    2.83  145.36  221.26  243.32  222.95   15.81  222.95  0.97 
1 1 1    1    2   17 o  3  433.52    5.61  335.20   48.80  513.28   53.22  169.66   53.22  0.99 
1 1 1    1    2   18 o  9  176.57    2.14  154.14  201.25  136.07  220.45   63.09   40.45  0.95 
1 1 1    1    2   19 o  1  519.87    5.05  450.43  190.92  535.42  192.58   38.21  192.58  0.99 
1 1 1    1    2   20 o  3  315.15    3.00  380.15  122.77  261.33  127.25   97.70  307.25  0.98 
1 1 1    1    2   21 o  3  237.59    2.42  269.88  261.52  192.90  262.26   75.92   82.26  0.97 
1 1 1    1    2   22 o  1  545.39    4.89  500.84  287.76  607.63  293.03  131.91  293.03  0.99 
1 1 1    1    2   23 o  8  449.99    4.10  466.11  176.21  413.47  174.48   66.29  354.48  0.99 
1 1 1    1    2   24 o 12  300.35    3.33  407.65  278.61  230.17  278.11  132.24   98.11  0.99 
1 1 1    1    2   25 o  7  523.87    6.67  616.69   73.47  482.29   72.13   78.39  252.13  1.00 
1 1 1    1    2   26 o 16  253.43    3.25  192.56  143.90  315.93  142.47  138.30  142.47  0.97 
1 1 1    1    2   27 o 19  177.69    2.00  196.42  119.08  146.46  118.04   52.07  298.04  0.97 
1 1 1    1    2   28 o  4  372.74    3.47  355.23   66.10  380.66   66.29   20.69   66.29  0.99 
1 1 1    1    2   29 o  7  187.51    2.06  193.47  269.88  176.26  271.01   14.49   91.01  0.98 
1 1 1    1    2   30 o  5  256.97    2.54  253.83  321.98  259.35  322.86   10.19  322.86  0.99 
1 1 1    1    2   31 o  4  159.24    2.64  165.56  217.05  146.93  216.69   17.29   36.69  0.98 
1 1 1    1    2   32 o  3   94.11    1.57   89.97   49.04   85.33   48.62    5.98  228.62  0.94 
1 1 1    1    2   33 o 12  139.14    2.13  156.47  350.12  119.39  351.41   33.81  171.41  0.98 
1 1 1    1    2   34 o  1  172.08    2.22  187.65   20.70  161.67   21.15   16.75  201.15  0.99 
1 1 1    1    2   35 f  0   92.29    1.57  126.01   81.27  121.16   81.01    0.00    0.00  0.00 
1 1 1    1    2   36 o  3  143.42    1.80  174.15  335.56  111.61  335.88   60.00  155.88  0.99 
1 1 1    1    2   37 o  4  175.23    1.93  164.30  358.89  186.26  358.82   25.61  358.82  0.99 
1 1 1    1    2   38 o 17   90.24    2.11  104.57  126.71   72.27  125.57   30.88  305.57  0.97 
1 1 1    1    2   39 o 10  107.77    1.80  113.02   68.03   98.11   68.40   15.14  248.40  0.98 
1 1 1    1    2   40 o 10   76.61    1.74   69.49  259.02   76.96  259.00    6.97  259.00  0.96 
1 1 1    1    2   41 o 16   80.49    1.63   90.76   79.53   64.58   79.66   27.53  259.66  0.97 
1 1 1    1    2   42 o  8   68.68    1.61   67.54   62.63   63.23   62.58    5.73  242.58  0.96 
1 1 1    1    2   43 o 10   54.38   15.64   63.50  330.33   34.88  330.33   30.05  150.33  0.92 
1 1 1    1    2   44 o 14   50.45    1.60   44.11  177.58   49.61  177.58    4.79  177.58  0.94 
1 1 1    1    2   45 o 15   64.77    1.46   64.33  261.28   60.72  261.28    4.26   81.28  0.97 
1 1 1    1    2   46 o  7   83.89    1.43   86.16   44.79   78.83   44.79    7.65  224.79  0.99 
1 1 1    1    2   47 o 13   72.20    1.41   84.45  187.64   58.10  187.64   26.02    7.64  0.98 
1 1 1    1    2   48 o 13   32.97   13.16   28.00   55.18   24.89   55.18    2.77  235.18  0.80 
1 1 1    1    2   49 o  1   14.21    2.99   17.88  203.27    2.14  203.27   15.38   23.27  0.69 
1 1 1    1    2   50 o  4   14.13    3.32    7.73  241.75    5.42  241.75    2.10   61.75  0.46 
1 1 1    1    2   51 o  1   26.80    2.26   27.54  302.44   23.51  302.44    3.20  122.44  0.94 
1 1 1    1    2   52 o  3   60.89    1.38   62.22  355.87   60.38  355.87    0.22  355.87  0.99 
1 1 1    1    2   53 o  4   22.05    2.35   27.12   39.06   15.28   39.06   10.87  219.06  0.94 
1 1 1    1    2   54 o 11   18.13    3.28   28.58  186.89    6.18  186.89   20.98    6.89  0.92 
1 1 1    1    2   55 o 19   23.51    2.37   34.96  137.41   11.98  137.41   20.78  317.41  0.95 
1 1 1    1    2   56 o  1   56.20    1.33   62.41  194.68   53.51  194.68    4.13   14.68  0.99 
1 1 1    1    2   57 o  9   22.62    2.23   19.58  109.49   23.06  109.44    5.19  109.44  0.90 
1 1 1    1    2   58 o 16   24.97    2.40   29.19   66.76   20.77   66.82    5.62  246.82  0.94 
1 1 1    1    2   59 o 15   24.31    2.05   29.38  261.41   19.80  261.43    6.33   81.43  0.94 
1 1 1    1    2   60 o  5    9.45    2.83    7.66  231.48    0.29   51.65    6.77   51.65  0.33 
1 1 1    1    2   61 o 16   11.75    2.29   15.02   87.15    1.31   87.17   10.70  267.17  0.57 
1 1 1    1    2   62 f  0    7.23    2.31    1.88  196.10    1.38  195.93    0.00    0.00  0.00 
1 1 1    1    2   63 o 14    9.81    2.87   20.29  120.50    4.49  300.48   18.19  300.48  0.47 
1 1 1    1    2   64 o  4   11.67    2.74   18.92  230.96    1.00   50.96   12.45   50.96  0.45 
1 1 1    1    2   65 o  8   13.43    2.66   20.69  301.88    2.59  301.67    9.33  121.67  0.54 
1 1 1    1    2   66 o 11   18.62    2.36   19.76  290.09   14.58  289.87    3.21  289.87  0.70 
1 1 1    1    2   67 o  9   10.38    2.55   14.67  296.49    0.57  297.75    7.86  117.75  0.43 
1 1 1    1    2   68 o  4    8.45    2.63   18.08   68.08    1.92  247.54   12.39  247.54  0.51 
1 1 1    1    3    0 o 11  565.49    7.15 2300.24  270.00  629.29  270.00  127.62  270.00  1.00 
1 1 1    1    3    1 o  1  436.53    3.98 1265.98  316.47  525.79  323.53  187.59  323.53  0.99 
1 1 1    1    3    2 o 11   74.77    1.41  174.41  102.68   12.10  322.40  148.69  322.40  0.83 
1 1 1    1    3    3 o  3  283.68    2.75  159.67  175.54  324.45  175.01   95.10  175.01  0.98 
1 1 1    1    3    4 o  7   32.43   11.64  623.81  232.06   41.69   35.21  102.32   35.21  0.29 
1 1 1    1    3    5 o 15  650.99    5.79  763.26  337.22  708.18    6.31  119.73    6.31  1.00 
1 1 1    1    3    6 o  1  215.06    2.24  235.91  301.06  285.42  281.91  168.46  281.91  0.94 
1 1 1    1    3    7 o 13  717.06    6.35  660.16  123.32  772.71  129.39  116.19  129.39  1.00 
1 1 1    1    3    8 o 10  229.62    2.35  282.88  206.94  297.47  211.32  159.40  211.32  0.95 
1 1 1    1    3    9 o 19  397.67    3.67   88.42  223.25  499.18  280.79  214.41  280.79  0.99 
1 1 1    1    3   10 o  3  338.18    4.09  396.92  139.36  374.31  126.57   83.54  126.57  0.98 
1 1 1    1    3   11 o 17  354.35    3.59  265.16  211.29  345.30  202.76    8.78   22.76  0.99 
1 1 1    1    3   12 o  8  327.93    3.11  436.65  319.34  349.03  309.77   53.47  309.77  0.98 
1 1 1    1    3   13 o  5  113.55    1.73  179.81  301.85   71.08  305.27   56.86  125.27  0.88 
1 1 1    1    3   14 o  9  228.15    2.34  269.81  226.99  258.04  213.87   78.96  213.87  0.96 
1 1 1    1    3   15 o 15  366.88    3.42  317.99  165.04  391.96  182.44   60.47  182.44  0.99 
1 1 1    1    3   16 o 15  256.10    3.13  260.64  106.91  237.54  101.77   23.84  281.77  0.97 
1 1 1    1    3   17 o  3  239.82    3.43  229.95  269.05  254.98  295.15   47.27  295.15  0.96 
1 1 1    1    3   18 o  6  182.11    2.19  172.05   16.51  192.59  349.46   45.55  349.46  0.93 
1 1 1    1    3   19 o  3  121.72    2.37  170.20  243.97   59.00  246.51  102.42   66.51  0.91 
1 1 1    1    3   20 o  9  214.31    2.25  215.40  327.07  190.56  327.81   31.17  147.81  0.96 
1 1 1    1    3   21 o 17   78.46    2.06   65.25   58.92   24.41   62.45   48.24  242.45  0.62 
1 1 1    1    3   22 o 10  534.14    5.19  436.08   42.98  630.73   41.12  201.21   41.12  0.99 
1 1 1    1    3   23 o  8  419.06    3.98  405.40  323.19  434.06  323.14   37.97  323.14  0.99 
1 1 1    1    3   24 o 13  437.26    4.32  472.54  190.40  414.82  194.24   38.58   14.24  0.99 
1 1 1    1    3   25 o  5  240.26    3.44  259.63  101.45  230.90  105.25    7.93  285.25  0.98 
1 1 1    1    3   26 o  9  229.88    2.36  244.01  145.12  206.22  142.17   38.03  322.17  0.98 
1 1 1    1    3   27 o 19  236.35    2.59  142.44  197.93  313.01  199.59  166.90  199.59  0.97 
1 1 1    1    3   28 o  4  134.49    2.02  138.19  317.47  111.00  321.43   35.37  141.43  0.96 
1 1 1    1    3   29 o 18   52.96   12.76   75.39  327.38    7.50  333.29   63.75  153.29  0.74 
1 1 1    1    3   30 o  1  129.76    1.99  138.90    5.63  115.53    5.23   18.48  185.23  0.96 
1 1 1    1    3   31 o  3   43.82   17.00   51.35  204.12    2.30  203.98   49.15   23.98  0.61 
1 1 1    1    3   32 o 10  108.51    1.62   94.35  118.73  109.63  115.26   12.70  115.26  0.95 
1 1 1    1    3   33 o  1  123.31    1.67  142.63  164.01  103.27  164.35   33.99  344.35  0.98 
1 1 1    1    3   34 o  6  175.18    1.95  194.08   90.53  163.76   91.25   18.95  271.25  0.99 
1 1 1    1    3   35 o 15   42.32   14.66   54.97  115.70   11.25  115.92   43.83  295.92  0.78 
1 1 1    1    3   36 o 10   59.37    1.57   56.75  177.31   50.99  175.92    5.42  355.92  0.90 
1 1 1    1    3   37 o  8  106.50    1.72   99.39  113.71  108.51  113.65    9.73  113.65  0.97 
1 1 1    1    3   38 o 12   43.10    7.94   35.33  335.77   32.03  335.56    4.04  155.56  0.79 
1 1 1    1    3   39 o 18  173.07    1.93  148.77  328.07  194.09  328.16   45.18  328.16  0.99 
1 1 1    1    3   40 o 18  205.14    2.31  205.18  162.34  201.56  162.31    5.09  342.31  0.99 
1 1 1    1    3   41 o  6  160.93    1.91  111.46   98.00  205.30   98.04   92.14   98.04  0.99 
1 1 1    1    3   42 f  0   35.99    9.42   45.77  214.47   46.81  214.45    0.00    0.00  0.00 
1 1 1    1    3   43 o 11   77.97    2.12   79.22  299.75   71.16  299.75    9.76  119.75  0.98 
1 1 1    1    3   44 o  2   66.89    1.49   62.89   38.11   65.57   38.11    1.72   38.11  0.97 
1 1 1    1    3   45 o 19   35.03    5.46   39.69  108.56   22.88  108.56   17.16  288.56  0.90 
1 1 1    1    3   46 f  0   62.50    1.45   61.24  240.91   61.41  240.91    0.00    0.00  0.00 
1 1 1    1    3   47 o  3   67.39    1.42   68.85  127.59   63.67  127.59    4.82  307.59  0.98 
1 1 1    1    3   48 o 16   12.52    3.00    6.50   53.07    0.07  233.08    6.49  233.08  0.25 
1 1 1    1    3   49 o 15   26.72    2.29   21.01  160.73   26.69  160.73    6.13  160.73  0.88 
1 1 1    1    3   50 o  2   28.41    2.64   17.02   25.95   33.97   25.95   17.42   25.95  0.89 
1 1 1    1    3   51 o  5   32.75   11.12   42.73  105.95   18.94  105.95   22.48  285.95  0.92 
1 1 1    1    3   52 o 13   47.69    1.47   45.95    8.39   49.33    8.39    4.92    8.39  0.98 
1 1 1    1    3   53 o 12   27.13    2.50   31.99  117.01   21.20  117.01    9.57  297.01  0.96 
1 1 1    1    3   54 o 11   25.72    2.78   23.65  189.81   25.64  189.81    3.20  189.81  0.93 
1 1 1    1    3   55 o  7   54.86    1.36   58.57  294.86   53.67  294.86    1.10  114.86  0.99 
1 1 1    1    3   56 o  7   30.97    6.66   40.98  206.74   21.05  206.74   16.74   26.74  0.95 
1 1 1    1    3   57 o  4   12.40    2.88   17.24  268.04    3.43  268.05   12.32   88.05  0.77 
1 1 1    1    3   58 o 10   27.94    3.15   31.37    0.15   24.87    0.09    3.43  180.09  0.95 
1 1 1    1    3   59 o 16   10.07    2.69   16.89  201.98    0.72   22.01   15.70   22.01  0.71 
1 1 1    1    3   60 o  2   10.21    2.92    2.43   75.30    0.29   75.72    1.74  255.72  0.11 
1 1 1    1    3   61 o 15   13.02    2.76   10.59  335.70    3.52  335.69    4.89  155.69  0.46 
1 1 1    1    3   62 o 14   24.14    2.03   31.80  166.11   19.54  166.15    3.99  346.15  0.89 
1 1 1    1    3   63 o  5   11.90    3.27    5.94   46.94    0.30   46.88    3.64  226.88  0.18 
1 1 1    1    3   64 o 18    8.41    2.38    8.65  128.99    2.45  307.81    7.63  307.81  0.16 
1 1 1    1    3   65 o  5   24.12    2.30   30.57  357.84   22.99  357.78    5.30  357.78  0.84 
1 1 1    1    3   66 o  1   14.38    2.77   19.74   63.03    6.00   62.21    5.36  242.21  0.60 
1 1 1    1    3   67 f  0    8.95    2.68   13.29   81.50    7.62   81.51    0.00    0.00  0.00 
1 1 1    1    4    0 o 16  200.18    3.02  121.14   90.00  211.86   90.00   23.37   90.00  1.00 
1 1 1    1    4    1 o 17  207.70    2.19  734.29  231.70  147.34  293.58  108.41  113.58  0.97 
1 1 1    1    4    2 o  7  176.00    1.97  303.75  306.85  184.61  353.39   39.35  353.39  0.94 
1 1 1    1    4    3 o  1  580.99    5.19 1051.87  355.21  692.72  351.66  230.27  351.66  0.99 
1 1 1    1    4    4 o  1  339.07    3.19  486.38  105.79  321.34   56.53   26.39  236.53  0.99 
1 1 1    1    4    5 o 11  332.92    3.15  301.15  162.18  332.42  200.10    8.82  200.10  0.99 
1 1 1    1    4    6 o 12  226.05    2.33  269.64  216.48  175.21  193.07   89.53   13.07  0.97 
1 1 1    1    4    7 o  3  478.77    4.34  555.84  344.10  505.15  340.14   59.99  340.14  0.99 
1 1 1    1    4    8 o 17   99.30    1.55  321.69  264.18    1.92  207.24  175.61   27.24  0.90 
1 1 1    1    4    9 o 12  348.57    4.23  459.88  217.78  337.90  251.94   11.98   71.94  0.99 
1 1 1    1    4   10 o 19  303.22    3.16  510.78  198.60  292.24  203.95   11.08   23.95  0.98 
1 1 1    1    4   11 o  6   82.03    1.71  269.55   35.73   15.61  256.23  172.27  256.23  0.86 
1 1 1    1    4   12 o 16  163.23    1.90   80.88  263.09  203.70   62.06  134.76   62.06  0.84 
1 1 1    1    4   13 o 18  516.80    4.66  634.10  255.82  503.52  258.78   20.11   78.78  0.99 
1 1 1    1    4   14 o 19  416.56    3.83  371.46  271.21  466.76  267.34  109.94  267.34  0.99 
1 1 1    1    4   15 o 15   91.20    2.02  109.16   84.79   34.34   76.90    7.93   76.90  0.33 
1 1 1    1    4   16 o  7  172.17    3.92  137.31   64.48  204.03   99.22   98.37   99.22  0.90 
1 1 1    1    4   17 o  8  108.06    1.74  198.87  166.48   22.81  158.92  149.14  338.92  0.90 
1 1 1    1    4   18 o 13  165.74    1.92  263.72  131.96   96.13  139.51  122.82  319.51  0.95 
1 1 1    1    4   19 o  1   82.18    1.66   60.46  258.92   28.50  249.30    9.59   69.30  0.41 
1 1 1    1    4   20 o  4  170.84    2.25  147.25  332.64  185.94  347.24   59.88  347.24  0.91 
1 1 1    1    4   21 o 14  416.78    4.13  411.85   98.93  465.34  100.26  107.19  100.26  0.99 
1 1 1    1    4   22 o 14   93.03    2.31   28.65  276.45   54.84  274.47    9.15  274.47  0.54 
1 1 1    1    4   23 o  6  254.81    2.55  283.37  226.56  207.30  225.48   84.62   45.48  0.98 
1 1 1    1    4   24 o  5  348.68    3.98  386.96   18.89  290.26   16.88  109.99  196.88  0.99 
1 1 1    1    4   25 o 15  205.64    2.83  211.26  231.59  192.77  231.41   13.79   51.41  0.97 
1 1 1    1    4   26 o 14  547.13    4.91  536.23  221.07  570.91  222.02   51.72  222.02  1.00 
1 1 1    1    4   27 o 10  290.11    2.89  261.34   13.21  323.83   11.74   74.93   11.74  0.99 
1 1 1    1    4   28 o  5  386.07    3.86  379.75   52.56  396.79   53.15   25.73   53.15  0.99 
1 1 1    1    4   29 o  2  116.12    1.67  124.30  198.97   89.55  197.34   42.12   17.34  0.95 
1 1 1    1    4   30 o  3  153.73    2.39  178.73  269.36  126.55  270.85   47.01   90.85  0.98 
1 1 1    1    4   31 o  9   80.23    1.69   50.23   28.99   81.18   27.68   21.94   27.68  0.88 
1 1 1    1    4   32 o  7  181.03    2.01  209.55  323.16  157.68  324.19   41.97  144.19  0.99 
1 1 1    1    4   33 o 12  195.68    2.27  218.86  189.45  172.33  190.50   43.05   10.50  0.99 
1 1 1    1    4   34 o  1  110.84    1.61  110.22   85.83  109.40   87.30    3.79   87.30  0.97 
1 1 1    1    4   35 o  2   53.88    1.62   51.31  234.66   43.69  235.77    6.50   55.77  0.87 
1 1 1    1    4   36 f  0  112.15    1.60  124.01  308.39  123.92  308.86    0.00    0.00  0.00 
1 1 1    1    4   37 o 10  129.02    1.69  140.97   79.49  114.72   79.14   24.68  259.14  0.98 
1 1 1    1    4   38 o  5   43.83    9.60   36.17   42.86   33.17   42.99    2.27  222.99  0.78 
1 1 1    1    4   39 o  6   51.95    1.71   43.63  297.08   49.62  296.97    6.52  296.97  0.89 
1 1 1    1    4   40 o 19  175.56    1.95  151.73  167.01  195.12  167.05   41.83  167.05  0.99 
1 1 1    1    4   41 o 14   86.91    1.67   90.02  205.17   78.10  205.17   13.50   25.17  0.98 
1 1 1    1    4   42 o  3  115.14    1.76   97.20   12.96  127.32   12.95   27.74   12.95  0.99 
1 1 1    1    4   43 o  6   31.25    3.64   36.48  347.71   16.11  347.71   21.10  167.71  0.85 
1 1 1    1    4   44 o 16   81.50    1.62   84.60  139.75   74.08  139.75   11.69  319.75  0.98 
1 1 1    1    4   45 o 11   23.12    2.76   30.24  103.58    6.77  103.58   23.70  283.58  0.81 
1 1 1    1    4   46 o 17   35.69   13.88   43.20  170.92   18.20  170.92   25.06  350.92  0.86 
1 1 1    1    4   47 o 18   38.88   11.55   38.50  282.57   31.08  282.57    7.15  102.57  0.89 
1 1 1    1    4   48 o 16   66.25    1.42   48.19  258.16   82.06  258.16   34.60  258.16  0.98 
1 1 1    1    4   49 o 16   36.49   15.57   49.00  190.94   17.33  190.94   30.54   10.94  0.89 
1 1 1    1    4   50 o  9   34.45   10.60   39.59  108.79   24.97  108.79   13.50  288.79  0.92 
1 1 1    1    4   51 o  2   46.50    1.50   50.68   73.14   42.24   73.14    6.86  253.14  0.98 
1 1 1    1    4   52 o  8   26.74    2.30   26.21  188.69   25.15  188.69    0.16    8.69  0.94 
1 1 1    1    4   53 o 17   33.94    8.32   41.77   80.56   24.40   80.56   15.68  260.56  0.95 
1 1 1    1    4   54 o  1   16.93    2.93   15.39  272.23   13.59  272.23    0.97   92.23  0.83 
1 1 1    1    4   55 o  2   31.04   15.70   37.53  272.38   17.04  272.38   17.97   92.38  0.84 
1 1 1    1    4   56 o 19   47.86    1.40   50.10   50.34   48.05   50.34    1.94   50.34  0.98 
1 1 1    1    4   57 o  1   14.96    2.82   22.37   19.39    5.56   19.37   14.80  199.37  0.87 
1 1 1    1    4   58 o  1   21.21    2.27   18.00  327.93   21.62  327.96    5.42  327.96  0.89 
1 1 1    1    4   59 o 19   10.96    2.90   21.62  120.84    1.74  300.87   20.69  300.87  0.78 
1 1 1    1    4   60 o  9   12.16    2.82   19.89  270.77    1.04  270.77   15.52   90.77  0.72 
1 1 1    1    4   61 o 16   18.73    2.37   27.49  240.34   10.39  240.35   11.26   60.35  0.86 
1 1 1    1    4   62 o 10   13.96    2.77   16.57  148.30    3.91  148.19    8.13  328.19  0.57 
1 1 1    1    4   63 o 12   10.55    3.13   13.34  250.93    1.68   70.93   10.40   70.93  0.33 
1 1 1    1    4   64 o 11    8.38    2.54    9.50   61.99    2.66  241.46    8.17  241.46  0.17 
1 1 1    1    4   65 o  1   12.84    2.81   18.92  174.22    1.92  173.82    9.13  353.82  0.51 
1 1 1    1    4   66 o 18   11.29    2.79   16.07  114.08    0.86  114.08    8.29  294.08  0.44 
1 1 1    1    4   67 o  2    9.85    2.79   10.97  298.42    0.24  299.44    6.07  119.44  0.33 
1 1 1    1    5    0 o 14  562.03    7.12 1429.72  270.00  590.74  270.00   57.41  270.00  1.00 
1 1 1    1    5    1 o  1  211.28    2.22  661.56   65.00   90.40   84.56  231.88  264.56  0.98 
1 1 1    1    5    2 o 11  475.65    4.31  347.16  102.42  451.34   68.05   42.17  248.05  0.99 
1 1 1    1    5    3 o 12  125.60    1.67  164.52  247.29   82.44  135.23   63.46  315.23  0.91 
1 1 1    1    5    4 o 13  216.74    2.26  215.29  202.19  175.11  165.71   70.10  345.71  0.97 
1 1 1    1    5    5 o  5  120.43    1.65  295.95   50.89  117.97   70.32   54.26   70.32  0.75 
1 1 1    1    5    6 o 14  466.59    4.59  431.21  285.31  514.88  289.41  104.48  289.41  0.99 
1 1 1    1    5    7 o 18  146.20    2.32  233.20  148.20  132.63  160.21    1.92  340.21  0.91 
1 1 1    1    5    8 o 18  299.51    4.09  312.75  118.09  306.63   87.97   26.00   87.97  0.98 
1 1 1    1    5    9 o 15  361.58    3.66  564.49  303.60  343.02  290.44   28.24  110.44  0.99 
1 1 1    1    5   10 o 16   88.34    1.53  172.95  307.98   48.25  260.14   28.12   80.14  0.71 
1 1 1    1    5   11 o  2  128.07    1.70  199.24  333.77   54.23  319.27  128.75  139.27  0.93 
1 1 1    1    5   12 o  9  420.55    3.86  460.94  314.61  424.47  330.32   16.10  330.32  0.99 
1 1 1    1    5   13 o 11  194.80    2.45  249.90  350.80  111.55  346.37  153.52  166.37  0.97 
1 1 1    1    5   14 o 11  111.08    2.09   61.33    8.91   70.86  278.89   38.70  278.89  0.46 
1 1 1    1    5   15 o 12  310.89    3.86  384.09  235.07  237.80  238.78  136.92   58.78  0.99 
1 1 1    1    5   16 o  1  178.00    2.59  143.49   64.68  147.17   64.52   42.93  244.52  0.95 
1 1 1    1    5   17 o 18  123.08    1.69  160.60  334.90   62.40  323.73   98.49  143.73  0.91 
1 1 1    1    5   18 o  7  280.88    2.74  207.77  306.42  316.11  303.67   85.97  303.67  0.97 
1 1 1    1    5   19 o 12  149.69    1.84  214.50  132.06   68.45  115.84  145.38  295.84  0.94 
1 1 1    1    5   20 o 17  283.75    2.77  305.71  105.49  273.78  101.96    7.02  281.96  0.98 
1 1 1    1    5   21 o  4  254.02    2.75  184.49  239.52  285.94  244.27   80.75  244.27  0.97 
1 1 1    1    5   22 o  8  323.83    3.08  345.33  328.21  290.86  328.38   56.86  148.38  0.99 
1 1 1    1    5   23 o 15  534.24    4.80  465.70   25.23  615.34   28.29  168.63   28.29  0.99 
1 1 1    1    5   24 f  0  139.15    2.53  123.12  118.50   85.78  125.47    0.00    0.00  0.00 
1 1 1    1    5   25 o 13  204.31    2.65  131.35  152.61  269.81  141.43  150.70  141.43  0.95 
1 1 1    1    5   26 o  6  184.59    2.06  165.69  338.18  186.87  339.62   16.49  339.62  0.97 
1 1 1    1    5   27 o  1  262.89    2.60  246.23  274.67  264.24  277.72    9.48  277.72  0.99 
1 1 1    1    5   28 o  6  129.22    1.73  144.36   91.26   94.95   88.12   58.54  268.12  0.96 
1 1 1    1    5   29 o  8  115.47    1.66  124.33  112.15   98.57  117.94   22.36  297.94  0.95 
1 1 1    1    5   30 o 19    8.07    3.95    9.30  350.71    9.22  122.87   18.97  122.87  0.03 
1 1 1    1    5   31 o 18   77.63    1.61   84.46   15.22   58.34   15.68   25.68  195.68  0.92 
1 1 1    1    5   32 o 14   13.84    3.48   41.68  156.04   31.39  328.74   70.95  328.74  0.30 
1 1 1    1    5   33 o 13  149.78    1.81  181.05  156.42  124.02  156.28   47.25  336.28  0.99 
1 1 1    1    5   34 o 17   43.79   11.82   43.01    2.96   22.69    3.74   18.92  183.74  0.73 
1 1 1    1    5   35 o 18  249.37    2.48  247.78  128.55  255.62  128.90   15.11  128.90  0.99 
1 1 1    1    5   36 o  8   59.66    1.60   64.39   60.41   46.71   60.80   16.36  240.80  0.92 
1 1 1    1    5   37 o 15   85.81    1.89   90.74  341.10   74.64  340.82   16.45  160.82  0.97 
1 1 1    1    5   38 o 16  191.89    2.54  194.63  160.03  187.76  160.29    5.76  340.29  0.99 
1 1 1    1    5   39 o 13   22.86    3.11   32.69  208.09    3.50   26.77   36.03   26.77  0.63 
1 1 1    1    5   40 o 17  127.32    1.69  114.14  298.85  135.48  298.83   19.80  298.83  0.99 
1 1 1    1    5   41 o  9   64.08    1.62   57.94  195.12   62.87  195.20    3.85  195.20  0.95 
1 1 1    1    5   42 o 12  149.44    2.33  140.29  180.32  152.89  180.32    9.17  180.32  0.99 
1 1 1    1    5   43 o  5   38.25    8.24   17.94  171.05   34.66  171.05   16.40  171.05  0.69 
1 1 1    1    5   44 o 11   59.33    1.60   71.96  338.02   42.22  338.02   30.61  158.02  0.97 
1 1 1    1    5   45 o  8   35.83   15.89   27.72  222.04   23.26  222.04    4.63   42.04  0.71 
1 1 1    1    5   46 o  5   80.26    1.49   86.20  138.97   72.14  138.97   13.98  318.97  0.99 
1 1 1    1    5   47 o  9   80.90    1.49   71.82  342.32   88.31  342.32   17.14  342.32  0.99 
1 1 1    1    5   48 o 12   75.71    1.57   77.73  304.68   73.28  304.68    3.12  124.68  0.99 
1 1 1    1    5   49 o 19   79.37    1.84   83.67  164.40   75.92  164.40    5.62  344.40  0.99 
1 1 1    1    5   50 o  1   31.49    2.78   21.01  313.24   37.78  313.24   17.38  313.24  0.92 
1 1 1    1    5   51 o 10   28.52    2.54   15.70  350.10   36.06  350.10   20.86  350.10  0.90 
1 1 1    1    5   52 o  1   80.92    1.40   79.90  146.87   83.83  146.87    6.70  146.87  0.99 
1 1 1    1    5   53 o 17   17.83    3.34   14.03  143.86   15.96  143.86    2.54  143.86  0.82 
1 1 1    1    5   54 o  1   24.49    2.39   25.48  252.34   21.84  252.34    2.19   72.34  0.94 
1 1 1    1    5   55 o 10   13.31    2.89    9.86   66.76    7.21   66.76    1.96  246.76  0.62 
1 1 1    1    5   56 o 13   21.85    2.30   16.93   65.23   23.01   65.29    7.46   65.29  0.88 
1 1 1    1    5   57 o  3   31.43   15.22   30.40  140.16   22.89  140.20    4.72  320.20  0.80 
1 1 1    1    5   58 o  1   22.56    2.22   20.93  108.92   22.47  108.85    3.66  108.85  0.91 
1 1 1    1    5   59 o  4   24.29    2.61   28.82   33.03   20.27   33.00    4.78  213.00  0.93 
1 1 1    1    5   60 o 16   22.59    2.22   24.12  285.10   20.29  285.03    0.41  285.03  0.89 
1 1 1    1    5   61 o  6   13.05    2.79   16.14  280.79    2.75  280.76    9.80  100.76  0.59 
1 1 1    1    5   62 o  2   23.56    2.11   15.32  288.14   23.23  288.19   12.32  288.19  0.72 
1 1 1    1    5   63 o 11   13.27    3.12   12.39  271.16    1.95  271.11    6.09   91.11  0.38 
1 1 1    1    5   64 o  2   12.51    2.89   15.14   70.59    0.68   70.72    8.14  250.72  0.38 
1 1 1    1    5   65 o  2   11.33    2.75   11.27   98.05    0.29   96.42    6.28  276.42  0.30 
1 1 1    1    5   66 o 12    7.62    2.43    4.24  306.38    1.06  127.11    3.58  127.11  0.10 
1 1 1    1    5   67 o 17    4.84    1.72    6.09    2.21    2.37  181.57    5.70  181.57  0.10 
1 1 1    1    6    0 o  3  259.58    3.65  313.61  270.00  321.75  270.00  124.35  270.00  1.00 
1 1 1    1    6    1 o 11  525.35    4.73  412.76   51.09  515.60   39.29   13.40  219.29  0.99 
1 1 1    1    6    2 o 16  413.53    3.80  478.97  159.40  345.44  161.20  129.38  341.20  0.99 
1 1 1    1    6    3 o  8  372.09    3.47  205.54  243.92  359.74  224.35   16.06   44.35  0.99 
1 1 1    1    6    4 o 12  174.84    2.29   46.50  132.39  172.11  349.56   15.89  349.56  0.94 
1 1 1    1    6    5 o 18  467.56    5.49  455.84  357.88  500.53  341.43   73.61  341.43  0.99 
1 1 1    1    6    6 f  0  232.88    3.39  149.52  279.93  187.32  214.99    0.00    0.00  0.00 
1 1 1    1    6    7 o 15   94.63    1.69   78.19  130.65   40.19  248.68   78.00   68.68  0.84 
1 1 1    1    6    8 o  2   66.06    1.50   56.82  160.80    8.85  226.65   44.95   46.65  0.47 
1 1 1    1    6    9 o  6  154.06    2.01   44.86  210.77  184.78  357.09  113.85  357.09  0.83 
1 1 1    1    6   10 o  5  302.02    2.92  286.65   92.86  203.83   91.26  187.79  271.26  0.99 
1 1 1    1    6   11 o  8  130.46    1.73  326.71  352.50   18.53  359.97  208.61  179.97  0.94 
1 1 1    1    6   12 o 12  279.77    2.75  211.83   45.87  312.49   42.09   80.20   42.09  0.97 
1 1 1    1    6   13 f  0  240.80    2.45  247.95   41.07  213.89   34.17    0.00    0.00  0.00 
1 1 1    1    6   14 o  1  235.03    3.12  267.95  309.72  251.82  312.36   51.04  312.36  0.96 
1 1 1    1    6   15 o 11  292.77    3.51  292.11  222.42  269.32  219.79   35.39   39.79  0.98 
1 1 1    1    6   16 o  4  308.99    2.97  450.59   36.76  192.78   32.99  224.00  212.99  0.99 
1 1 1    1    6   17 o  7  460.15    4.19  506.68  112.34  479.92  112.96   47.74  112.96  0.99 
1 1 1    1    6   18 o 15  608.72    5.44  649.06  153.55  608.06  156.06    4.61  156.06  1.00 
1 1 1    1    6   19 f  0   88.91    1.61   27.75  100.08   14.06  176.44    0.00    0.00  0.00 
1 1 1    1    6   20 o 18  175.24    2.31  222.63  272.54  112.67  268.13  109.07   88.13  0.95 
1 1 1    1    6   21 o 12   79.95    1.63   95.63  189.63   34.75  174.65   31.14  354.65  0.63 
1 1 1    1    6   22 f  0  159.64    2.72   28.82   46.77   37.43   64.47    0.00    0.00  0.00 
1 1 1    1    6   23 f  0  222.97    3.01  255.45   60.54  229.93   59.86    0.00    0.00  0.00 
1 1 1    1    6   24 o 18  329.58    3.83  319.09   91.87  343.73   89.91   36.15   89.91  0.99 
1 1 1    1    6   25 o  1   32.92    2.80   11.71    3.49    2.22  158.44    6.77  158.44  0.04 
1 1 1    1    6   26 o 11  121.60    1.73  103.06  311.43  118.75  313.04   12.25  313.04  0.93 
1 1 1    1    6   27 o 11  207.60    2.21  195.64  167.47  209.30  167.39   11.44  167.39  0.98 
1 1 1    1    6   28 o  1  340.94    3.21  319.98  323.84  361.04  324.60   44.72  324.60  0.99 
1 1 1    1    6   29 o 19  330.51    4.04  330.78  306.38  341.23  306.16   25.50  306.16  0.99 
1 1 1    1    6   30 o 19  256.28    2.75  238.63  121.90  275.28  120.03   42.83  120.03  0.99 
1 1 1    1    6   31 o  8  204.85    2.17  259.07  181.44  156.44  181.48   92.96    1.48  0.99 
1 1 1    1    6   32 o 15  167.11    1.92  164.22  283.24  171.06  284.48   13.02  284.48  0.98 
1 1 1    1    6   33 o  1   35.42    7.49   35.40   79.42   10.31   81.15   21.46  261.15  0.59 
1 1 1    1    6   34 o  6   99.43    1.70  104.67  260.81   90.61  260.59   11.12   80.59  0.97 
1 1 1    1    6   35 o 16  177.58    2.05  156.17  190.72  198.46  190.74   45.74  190.74  0.99 
1 1 1    1    6   36 o  8  130.25    1.84  118.21  207.11  138.66  207.01   21.61  207.01  0.98 
1 1 1    1    6   37 o 12   46.38   25.37   98.73  177.51   17.60  357.65  115.12  357.65  0.86 
1 1 1    1    6   38 f  0   80.70    1.71   89.20   35.49   89.54   35.68    0.00    0.00  0.00 
1 1 1    1    6   39 o  6   77.37    1.60   78.37  312.46   69.59  312.50   10.14  132.50  0.97 
1 1 1    1    6   40 o  7   82.44    1.59   76.41  282.06   82.33  281.96    4.84  281.96  0.97 
1 1 1    1    6   41 f  0   81.72    1.59   79.49  276.82   81.20  276.85    0.00    0.00  0.00 
1 1 1    1    6   42 o  8   34.99    3.55   41.67  326.39   19.29  326.39   23.30  146.39  0.88 
1 1 1    1    6   43 o 11   74.38    1.92   74.86  349.62   68.97  349.63    7.09  169.63  0.97 
1 1 1    1    6   44 o  6   28.53    2.56   27.74  163.33   18.94  163.33    9.08  343.33  0.82 
1 1 1    1    6   45 o 17   30.52    2.74   35.04  111.39   19.18  111.39   16.00  291.39  0.89 
1 1 1    1    6   46 o 17  137.03    1.70  136.18   75.28  137.00   75.28    1.31   75.28  1.00 
1 1 1    1    6   47 o 16   25.12    2.60   16.38  249.13   22.68  249.13    6.48  249.13  0.77 
1 1 1    1    6   48 o  2   75.14    1.50   77.87  266.35   72.33  266.35    4.00   86.35  0.99 
1 1 1    1    6   49 o  1   42.31   10.12   43.88   12.59   37.22   12.59    5.47  192.59  0.94 
1 1 1    1    6   50 o 13   49.10    1.63   44.11  156.30   53.38  156.30   10.59  156.30  0.98 
1 1 1    1    6   51 o  1   32.24    3.58   33.65  143.88   29.23  143.88    3.32  323.88  0.96 
1 1 1    1    6   52 o  4    9.81    2.96    2.99  202.46    0.88  202.46    2.00   22.46  0.19 
1 1 1    1    6   53 o  9   72.80   25.36   76.51  252.43   62.61  252.43   10.27   72.43  0.93 
1 1 1    1    6   54 o 17   27.35    2.41   20.88  227.40   31.23  227.40   11.61  227.40  0.93 
1 1 1    1    6   55 o 16   22.72    2.25   25.98  341.62   18.15  341.62    5.91  161.62  0.93 
1 1 1    1    6   56 o  8   21.68    2.33   20.55  165.36   20.39  165.38    1.57  165.38  0.90 
1 1 1    1    6   57 o 11   23.15    2.25   30.51  209.74   16.03  209.81   11.59   29.81  0.94 
1 1 1    1    6   58 o  1    8.78    2.67    6.05  135.11    0.20  135.08    5.25  315.08  0.32 
1 1 1    1    6   59 o 14   10.08    3.07    4.55  110.00    0.61  110.11    3.30  290.11  0.22 
1 1 1    1    6   60 o 15    8.69    2.62    9.10  111.27    2.03  291.17    9.43  291.17  0.31 
1 1 1    1    6   61 o  6   28.94    3.38   33.91    3.57   27.08    3.54    1.09    3.54  0.92 
1 1 1    1    6   62 o  8   14.94    3.13   12.55  357.58    5.04  357.77    3.70  177.77  0.46 
1 1 1    1    6   63 o 19   14.97    2.96   19.88  207.76    4.71  207.79    7.74   27.79  0.57 
1 1 1    1    6   64 o 11   10.68    2.69   14.65   44.44    1.44  223.74    9.98  223.74  0.33 
1 1 1    1    6   65 o 15   15.17    2.78   17.34  143.87    6.77  143.42    3.26  323.42  0.55 
1 1 1    1    6   66 o  9   20.66    2.25   25.32  189.17   19.43  189.12    4.97  189.12  0.82 
1 1 1    1    6   67 o  9    6.97    2.31    4.37  255.54    0.92   76.21    3.31   76.21  0.10 
1 1 1    1    7    0 o  1  434.14    7.96  415.48   90.00  373.54   90.00  121.19  270.00  1.00 
1 1 1    1    7    1 o  7  537.81    6.86  356.05  292.49  623.90  295.43  179.62  295.43  0.99 
1 1 1    1    7    2 o 19  232.80    2.76  213.14  203.11  251.33  172.80   53.91  172.80  0.96 
1 1 1    1    7    3 o 16  201.14    2.50  137.20  163.36  126.85  170.38  135.94  350.38  0.97 
1 1 1    1    7    4 o 12  323.94    3.34  365.09   56.64  223.83   52.80  192.28  232.80  0.99 
1 1 1    1    7    5 f  0  208.21    2.22  336.23   30.55  344.98  355.25    0.00    0.00  0.00 
1 1 1    1    7    6 o 18   78.22    1.54  273.65  218.67   13.05  243.94   94.35   63.94  0.77 
1 1 1    1    7    7 o 13  108.68    1.64  138.72  228.48   89.91  253.77   32.28  253.77  0.68 
1 1 1    1    7    8 o 11  101.98    1.61  129.11  113.56   54.69  116.38   63.30  296.38  0.85 
1 1 1    1    7    9 o  8  327.53    3.12  339.94  170.19  310.84  176.43   23.26  356.43  0.98 
1 1 1    1    7   10 o 11  129.50    1.74  149.25   84.68  105.31   93.25   19.43  273.25  0.89 
1 1 1    1    7   11 o  1   41.73    7.91   83.28  346.67   37.46  197.47  107.35  197.47  0.39 
1 1 1    1    7   12 o 13  487.83    4.79  425.60   50.39  500.19   64.42   32.09   64.42  0.99 
1 1 1    1    7   13 o 18  243.90    3.51  265.99   84.34  243.38   88.37   14.25   88.37  0.97 
1 1 1    1    7   14 f  0  368.35    3.74  303.87  280.62  370.46  282.50    0.00    0.00  0.00 
1 1 1    1    7   15 o  6  256.37    2.58  247.86  144.56  275.40  130.19   54.12  130.19  0.97 
1 1 1    1    7   16 o  1  461.99    4.21  430.69  189.91  481.36  190.51   46.92  190.51  0.99 
1 1 1    1    7   17 o  6  707.30    6.28  654.32  273.68  791.05  273.72  173.31  273.72  1.00 
1 1 1    1    7   18 o  8  265.48    2.65  269.71  359.59  259.77  359.90    2.66  359.90  0.97 
1 1 1    1    7   19 o 15  139.88    1.82   87.89  192.57  144.92  197.07   51.14  197.07  0.85 
1 1 1    1    7   20 o  6  342.10    3.23  417.16  201.33  334.74  202.19    5.10   22.19  0.99 
1 1 1    1    7   21 o 18  427.28    3.92  406.22  330.30  441.81  330.43   36.46  330.43  0.99 
1 1 1    1    7   22 o 14  677.35    7.80  658.93   65.17  707.44   63.69   64.51   63.69  1.00 
1 1 1    1    7   23 o  3  198.80    3.08  123.19  155.75  232.10  151.90   83.53  151.90  0.96 
1 1 1    1    7   24 o  9  286.06    2.80  234.06  237.87  319.48  236.30   75.90  236.30  0.98 
1 1 1    1    7   25 o 11  168.96    2.13  183.50  340.89  147.43  341.35   32.21  161.35  0.97 
1 1 1    1    7   26 o 14   34.38    3.42   57.27  115.72   16.68  287.87   63.35  287.87  0.44 
1 1 1    1    7   27 o  7  449.40    4.11  459.08   88.52  444.92   87.19    5.67  267.19  1.00 
1 1 1    1    7   28 o 19  237.68    2.95  194.70   18.76  276.41   18.29   84.42   18.29  0.99 
1 1 1    1    7   29 o  9  142.99    2.55  102.71  195.80  170.92  195.61   67.46  195.61  0.96 
1 1 1    1    7   30 f  0  187.62    2.07  199.39  344.13  191.21  343.37    0.00    0.00  0.00 
1 1 1    1    7   31 o 13  139.92    1.78  129.54  152.27  143.21  150.88   13.36  150.88  0.98 
1 1 1    1    7   32 o 12  153.70    1.85  151.53  220.32  154.73  219.41    7.01  219.41  0.98 
1 1 1    1    7   33 o 13  147.63    1.80  134.43   82.80  162.95   83.12   36.02   83.12  0.98 
1 1 1    1    7   34 o 11  152.27    1.83  184.12  299.55  123.77  300.23   53.43  120.23  0.99 
1 1 1    1    7   35 o  6   36.53   15.32   25.43  309.85   10.80  309.09   14.30  129.09  0.49 
1 1 1    1    7   36 o  3  110.30    2.30   55.67  237.55  155.08  238.63   99.32  238.63  0.96 
1 1 1    1    7   37 o  4   57.31   15.98   60.27  128.08   42.33  129.02   16.53  309.02  0.88 
1 1 1    1    7   38 o 15  169.59    2.00  137.20  290.30  198.02  290.26   60.11  290.26  0.99 
1 1 1    1    7   39 o 10   21.25    3.39   13.15  183.37    0.38  183.91   13.05    3.91  0.32 
1 1 1    1    7   40 o  3  100.95    1.62  107.89   71.47   88.58   71.43   21.37  251.43  0.98 
1 1 1    1    7   41 o 17   41.15   12.85   57.14   77.71   14.77   77.71   43.79  257.71  0.89 
1 1 1    1    7   42 o 11   43.54    7.84   31.64   40.73   42.76   40.73   10.50   40.73  0.86 
1 1 1    1    7   43 o 17  104.94    1.60   78.99   89.93  126.48   89.94   46.41   89.94  0.98 
1 1 1    1    7   44 f  0   58.35    1.64   70.85  110.53   71.38  110.53    0.00    0.00  0.00 
1 1 1    1    7   45 o  3  114.57    1.62  113.26  187.64  113.95  187.64    0.54  187.64  0.99 
1 1 1    1    7   46 f  0   10.45    3.15   12.24  187.27   12.16  187.27    0.00    0.00  0.00 
1 1 1    1    7   47 o 13   42.50   15.25   39.47  138.00   35.81  138.00    3.07  318.00  0.88 
1 1 1    1    7   48 o  6   27.47    2.99   34.44   15.13   17.64   15.13   16.01  195.13  0.93 
1 1 1    1    7   49 o 16   38.18    8.38   30.07  295.96   41.46  295.96   12.23  295.96  0.93 
1 1 1    1    7   50 o  1   19.70    3.09   31.53  156.80    5.80  156.80   24.75  336.80  0.92 
1 1 1    1    7   51 o  4   25.94    2.47   26.45  266.21   23.26  266.21    2.29   86.21  0.94 
1 1 1    1    7   52 o  1  102.26    1.53  103.02  314.66  104.83  314.66    5.79  314.66  1.00 
1 1 1    1    7   53 o 17   13.26    3.48    9.90  100.83    7.11  100.83    2.28  280.83  0.62 
1 1 1    1    7   54 o  1   40.85   11.28   40.07   29.28   38.84   29.28    1.37   29.28  0.93 
1 1 1    1    7   55 o 19   11.57    3.17    7.91  332.82    3.48  332.81    3.82  152.81  0.47 
1 1 1    1    7   56 o 14   20.19    2.84   15.71    5.88   20.26    5.84    5.93    5.84  0.86 
1 1 1    1    7   57 o  7   29.94    3.76   25.70  190.70   33.18  190.66   10.00  190.66  0.94 
1 1 1    1    7   58 o  1   14.68    2.70   13.54    3.58   10.23    3.66    1.79  183.66  0.76 
1 1 1    1    7   59 f  0   12.49    3.15   17.50   95.55   14.73   95.62    0.00    0.00  0.00 
1 1 1    1    7   60 o 17    8.46    2.58    2.62   26.28    0.66  206.00    2.75  206.00  0.09 
1 1 1    1    7   61 o  1   21.74    2.42   18.72  148.37   19.83  148.27    5.85  148.27  0.78 
1 1 1    1    7   62 o  4   23.92    3.06   29.73  109.69   20.78  109.90    0.68  109.90  0.85 
1 1 1    1    7   63 o  7    9.88    2.72    7.86   28.58    1.32  209.44    6.09  209.44  0.17 
1 1 1    1    7   64 o  9   30.86    6.42   34.92  282.18   32.89  282.05   12.64  282.05  0.86 
1 1 1    1    7   65 o 12    8.63    2.62    6.50  192.89    1.20   14.84    4.96   14.84  0.15 
1 1 1    1    7   66 o  2    6.70    2.25    1.92  210.24    0.45   38.10    1.35   38.10  0.03 
1 1 1    1    7   67 o 15    6.60    2.29    1.91  322.64    0.42  138.61    1.43  138.61  0.04 
1 1 1    1    8    0 o 17  177.53    2.85  467.99   90.00  125.40   90.00  104.25  270.00  1.00 
1 1 1    1    8    1 o 18  103.62    1.60  183.26  130.45   62.79   99.65   48.65  279.65  0.84 
1 1 1    1    8    2 o 19  155.10    1.88   11.68  151.74  180.81  237.61  131.76  237.61  0.74 
1 1 1    1    8    3 o  3  198.17    2.16   72.15  261.72  176.64  242.18   26.35   62.18  0.96 
1 1 1    1    8    4 o 18  280.14    2.76  370.48  114.52  232.68  101.38   84.31  281.38  0.98 
1 1 1    1    8    5 o  4  120.07    1.70   50.66  111.59   32.46  348.03   22.49  348.03  0.18 
1 1 1    1    8    6 o  8  193.96    2.14  227.58  319.77  149.16  306.63   74.31  126.63  0.96 
1 1 1    1    8    7 o  8   14.32    3.01  135.85  124.56   78.23  311.16  161.45  311.16  0.17 
1 1 1    1    8    8 o 14  211.58    2.26  305.56  210.09  146.54  195.64  117.04   15.64  0.97 
1 1 1    1    8    9 o 17  271.07    2.70  382.98  293.68  241.28  283.00   47.69  103.00  0.98 
1 1 1    1    8   10 o  8  115.21    1.84   98.16   91.12   82.29  143.54   33.57  323.54  0.86 
1 1 1    1    8   11 o 13  629.51    7.27  663.65  163.35  633.01  161.06   12.61  161.06  1.00 
1 1 1    1    8   12 o  5  168.71    2.57   95.26  135.41  181.49  137.59   54.05  137.59  0.92 
1 1 1    1    8   13 o 17  571.90    5.54  618.19   23.23  510.84   21.90  116.52  201.90  1.00 
1 1 1    1    8   14 o 18  256.20    2.99  252.40  186.31  239.07  192.38   20.58   12.38  0.97 
1 1 1    1    8   15 o  6  223.97    2.72  229.17  164.36  195.84  177.80   41.10  357.80  0.97 
1 1 1    1    8   16 o  3  331.04    3.43  379.86  333.40  305.19  334.69   41.36  154.69  0.98 
1 1 1    1    8   17 o  2  430.41    3.96  462.84  254.60  380.43  256.83   92.34   76.83  0.99 
1 1 1    1    8   18 o 17  343.35    3.26  359.28   67.83  336.36   68.75    3.70  248.75  0.99 
1 1 1    1    8   19 o  7  195.76    2.17  156.28   74.98  197.46   80.85   22.28   80.85  0.95 
1 1 1    1    8   20 o  6  305.36    2.96  261.80  102.77  359.34  105.20  120.58  105.20  0.98 
1 1 1    1    8   21 o 10  322.86    3.99  411.87  207.64  248.89  208.94  140.88   28.94  0.99 
1 1 1    1    8   22 f  0  246.74    3.57  263.46  356.37  241.99  354.99    0.00    0.00  0.00 
1 1 1    1    8   23 o  7  458.05    4.19  407.32  142.70  494.39  145.31   78.04  145.31  0.99 
1 1 1    1    8   24 o  4  338.23    3.21  384.82   83.73  292.25   80.80   86.75  260.80  0.99 
1 1 1    1    8   25 o 15  273.84    2.94  336.54  308.81  214.00  308.29  114.50  128.29  0.99 
1 1 1    1    8   26 o 17  277.32    2.73  300.01  179.80  251.84  179.83   45.89  359.83  0.99 
1 1 1    1    8   27 o  3  141.01    1.83  136.53  152.81  141.85  150.04   12.40  150.04  0.96 
1 1 1    1    8   28 o 15  163.13    2.73  155.67  211.96  160.14  212.88    1.81  212.88  0.98 
1 1 1    1    8   29 o  5  222.68    2.50  239.08  227.33  208.84  226.41   23.06   46.41  0.99 
1 1 1    1    8   30 o 17  149.32    1.84  122.93  280.14  173.15  284.40   55.57  284.40  0.97 
1 1 1    1    8   31 o  4  331.37    3.14  358.28   25.43  320.50   25.68   19.45  205.68  1.00 
1 1 1    1    8   32 o  9  318.07    3.03  313.98  195.05  331.13  195.59   28.44  195.59  1.00 
1 1 1    1    8   33 o 13   28.40    2.84   33.82  304.84    0.24  122.03   33.97  122.03  0.59 
1 1 1    1    8   34 o  9   86.52    1.84   91.41  256.10   75.36  255.45   15.63   75.45  0.96 
1 1 1    1    8   35 o 19  257.56    2.56  201.37  337.26  313.69  336.99  115.05  336.99  0.99 
1 1 1    1    8   36 o  7   83.11    2.19   78.10   88.09   82.93   87.04    6.36   87.04  0.96 
1 1 1    1    8   37 o 19  174.19    2.12  166.87  356.91  178.96  356.86   12.32  356.86  0.99 
1 1 1    1    8   38 o 16   84.34    1.60   87.63  232.85   75.97  232.87   11.84   52.87  0.97 
1 1 1    1    8   39 o 12   90.76    1.74   88.54  157.42   87.74  157.34    1.68  337.34  0.98 
1 1 1    1    8   40 o  2   51.66   10.06   52.23  333.64   41.18  333.59   12.18  153.59  0.91 
1 1 1    1    8   41 o  5   68.29    2.19   58.14  102.18   71.72  102.18   12.27  102.18  0.96 
1 1 1    1    8   42 o 16  146.18    1.95  120.57  181.34  167.47  181.34   44.89  181.34  0.99 
1 1 1    1    8   43 o 17   76.52    1.61   74.94  248.31   73.96  248.31    1.78   68.31  0.98 
1 1 1    1    8   44 o  9   68.53    1.61   61.14  271.59   72.03  271.59   10.60  271.59  0.97 
1 1 1    1    8   45 o  2   90.49    1.58   84.24  130.47   94.69  130.48   10.66  130.48  0.99 
1 1 1    1    8   46 o 10   54.75    1.68   59.07  230.72   48.29  230.72   10.17   50.72  0.97 
1 1 1    1    8   47 f  0   28.20    2.52   35.91   35.16   35.25   35.16    0.00    0.00  0.00 
1 1 1    1    8   48 o 16   64.73    2.00   56.85  318.88   72.28  318.88   16.93  318.88  0.99 
1 1 1    1    8   49 o  1   20.50    3.29   21.37  142.43   15.26  142.43    5.49  322.43  0.88 
1 1 1    1    8   50 f  0   28.16    2.52   23.26    7.25   22.52    7.25    0.00    0.00  0.00 
1 1 1    1    8   51 o  9   35.43    7.55   34.03   35.67   34.16   35.67    1.32   35.67  0.95 
1 1 1    1    8   52 o 18   22.93    3.85   25.84  121.02   17.85  121.02    6.86  301.02  0.93 
1 1 1    1    8   53 x 15       ?       ?   90.46   53.90   85.31   53.90    0.00    0.00  0.00 
1 1 1    1    8   54 o 14   57.38    1.53   62.38  245.91   55.51  245.91    2.49   65.91  0.99 
1 1 1    1    8   55 o 13   26.68    2.36   25.84  196.22   26.36  196.23    2.62  196.23  0.94 
1 1 1    1    8   56 o 18   20.66    2.87   20.78  159.26   18.23  159.25    0.65  339.25  0.90 
1 1 1    1    8   57 o 16   25.44    2.61   22.78  173.36   26.81  173.48    6.33  173.48  0.93 
1 1 1    1    8   58 o 16   36.31    5.72   36.07  248.20   37.77  248.10    6.31  248.10  0.95 
1 1 1    1    8   59 o  2   17.34    3.17   22.97   85.61   10.00   85.56    8.99  265.56  0.84 
1 1 1    1    8   60 o  2   25.40    2.35   34.85  211.51   19.36  211.48    7.93   31.48  0.92 
1 1 1    1    8   61 o  2   23.50    2.47   21.09  256.84   22.88  256.91    7.65  256.91  0.81 
1 1 1    1    8   62 o  2    9.02    2.88   11.11  101.82    2.81  280.83   10.05  280.83  0.25 
1 1 1    1    8   63 o 12    9.95    2.67    4.85  330.83    0.78  150.72    3.64  150.72  0.10 
1 1 1    1    8   64 o  1   11.73    2.86    9.58  224.69    0.57  225.30    5.10   45.30  0.27 
1 1 1    1    8   65 o  3    8.06    2.57    7.74  359.65    1.68  177.37    6.13  177.37  0.17 
1 1 1    1    8   66 o 15    9.23    2.72    9.14   37.21    0.31  217.32    5.39  217.32  0.26 
1 1 1    1    9    0 o 19   50.27    2.18    5.03  270.00    8.25   90.00   39.78   90.00  0.23 
1 1 1    1    9    1 o  5   60.05    1.51  244.22  195.00   45.91   19.87  183.04   19.87  0.76 
1 1 1    1    9    2 o 16  173.54    2.01  233.37  156.61  132.43  151.44   64.67  331.44  0.95 
1 1 1    1    9    3 o 12  214.09    2.28  279.66  212.87  184.41  219.90   44.36   39.90  0.96 
1 1 1    1    9    4 o 10  220.69    2.33   86.46   87.28  237.06   51.17   51.34   51.17  0.96 
1 1 1    1    9    5 o 16   35.15   10.64  144.16   87.08   42.50  220.86  106.54  220.86  0.31 
1 1 1    1    9    6 o 10   95.14    1.90   74.79   13.38   55.38   55.50   11.45   55.50  0.52 
1 1 1    1    9    7 o  9  462.30    4.23  516.65  354.72  416.54  354.15   84.67  174.15  0.99 
1 1 1    1    9    8 o  6  381.88    4.13  466.85  206.77  349.77  215.56   55.68   35.56  0.99 
1 1 1    1    9    9 o  6  293.88    3.71  335.41  213.86  279.83  228.76   16.31   48.76  0.98 
1 1 1    1    9   10 o  1  193.36    2.49  217.03  276.33  164.01  278.35   41.47   98.35  0.96 
1 1 1    1    9   11 o 15  441.45    4.38  440.22  215.91  441.26  215.42    7.72  215.42  0.99 
1 1 1    1    9   12 o  8  168.30    2.16  242.05   38.91  165.37   65.03   19.08   65.03  0.93 
1 1 1    1    9   13 o 11  325.80    3.61  372.27   70.03  280.17   64.94   81.43  244.94  0.98 
1 1 1    1    9   14 o  7  580.59    5.21  596.15  177.54  581.74  177.78    8.53  177.78  0.99 
1 1 1    1    9   15 o 19  561.62    5.06  676.93  295.23  463.29  297.93  191.19  117.93  1.00 
1 1 1    1    9   16 o  9  264.92    2.67  269.16  290.44  279.80  293.05   45.31  293.05  0.97 
1 1 1    1    9   17 o  8  347.90    3.30  386.37  189.37  272.27  187.11  143.04    7.11  0.99 
1 1 1    1    9   18 o  2  368.36    3.46  335.80  348.12  381.20  346.81   34.90  346.81  0.99 
1 1 1    1    9   19 o 12  124.36    1.96  115.77  309.93   89.97  317.50   46.10  137.50  0.91 
1 1 1    1    9   20 o  8  214.10    2.98  216.85  174.52  224.49  175.27   35.28  175.27  0.97 
1 1 1    1    9   21 o  1  385.47    5.09  368.20  183.47  387.78  182.67   11.22  182.67  0.99 
1 1 1    1    9   22 o 13  439.33    4.04  452.85  291.76  404.27  292.75   65.39  112.75  0.99 
1 1 1    1    9   23 o  2  343.17    3.26  307.92   78.19  365.06   78.23   50.03   78.23  0.99 
1 1 1    1    9   24 o  3  302.20    3.17  299.14  124.84  303.11  122.90    7.64  122.90  0.99 
1 1 1    1    9   25 o  8  128.01    1.94  162.39  212.22   79.10  213.26   88.63   33.26  0.96 
1 1 1    1    9   26 o  7  412.23    3.81  380.81  345.68  447.22  344.48   73.71  344.48  1.00 
1 1 1    1    9   27 o 12  206.46    2.87  193.23  293.64  222.60  293.38   39.08  293.38  0.98 
1 1 1    1    9   28 o 18  179.30    2.20  162.77  313.90  189.96  313.31   28.13  313.31  0.98 
1 1 1    1    9   29 o 14  210.02    2.25  205.77   86.99  213.95   87.36   12.60   87.36  0.99 
1 1 1    1    9   30 o 11   62.22    1.70   77.88   71.40   37.81   73.39   37.64  253.39  0.91 
1 1 1    1    9   31 o  5  209.93    2.23  228.91  269.83  194.32  270.10   28.03   90.10  0.99 
1 1 1    1    9   32 o 18  217.04    2.28  239.41  103.12  200.09  103.47   31.03  283.47  0.99 
1 1 1    1    9   33 o 14  178.06    2.02  213.04  339.57  147.19  339.14   58.75  159.14  0.99 
1 1 1    1    9   34 o  4  184.07    2.05  149.47   59.43  216.48   59.19   68.66   59.19  0.99 
1 1 1    1    9   35 o 13   53.59   11.55   51.79   85.46   41.89   84.45    9.83  264.45  0.87 
1 1 1    1    9   36 o 16  209.26    2.39  214.45   50.03  202.09   49.75   12.10  229.75  0.99 
1 1 1    1    9   37 o 18   75.88    1.76   73.98  185.57   71.45  186.06    2.86    6.06  0.96 
1 1 1    1    9   38 o  6   72.55    1.66   68.94  135.55   69.52  135.74    0.19  315.74  0.96 
1 1 1    1    9   39 o 12   14.46    3.69   28.01   18.59   14.60  198.73   43.11  198.73  0.48 
1 1 1    1    9   40 o 18   40.97    6.64   40.68  215.74   30.79  215.74   10.91   35.74  0.88 
1 1 1    1    9   41 o 17   37.58    3.47   23.64  143.50   36.64  143.51   12.55  143.51  0.81 
1 1 1    1    9   42 o 17   25.11    2.92   21.08   23.05   13.57   23.06    7.78  203.06  0.70 
1 1 1    1    9   43 o  7   78.16    1.74   64.77   27.44   87.45   27.44   22.21   27.44  0.98 
1 1 1    1    9   44 o 17   61.55    1.81   38.62  336.05   79.06  336.05   40.39  336.05  0.96 
1 1 1    1    9   45 o  9   44.25   13.11   39.10  225.02   40.28  225.02    1.44  225.02  0.89 
1 1 1    1    9   46 o  5   95.70    1.59  103.14  178.58   88.34  178.58   13.31  358.58  0.99 
1 1 1    1    9   47 o 14  101.20    1.73  100.95  353.21  102.54  353.21    3.84  353.21  0.99 
1 1 1    1    9   48 o 17   14.13    3.83   11.17  201.61    5.73  201.61    5.13   21.61  0.59 
1 1 1    1    9   49 o 11   86.39    1.55   81.30   86.07   92.91   86.07   14.11   86.07  0.99 
1 1 1    1    9   50 o 19   20.44    3.19   18.94  336.27   17.80  336.27    0.51  156.27  0.88 
1 1 1    1    9   51 o  8   16.23    3.44   12.26  254.26   13.33  254.26    1.52  254.26  0.77 
1 1 1    1    9   52 o 15   48.01   18.33   52.23  137.76   37.89  137.76   11.74  317.76  0.91 
1 1 1    1    9   53 o 13   35.85    7.96   51.41  301.65   20.75  301.65   27.44  121.65  0.96 
1 1 1    1    9   54 o 13   17.23    3.21   19.26  133.86   11.69  133.86    6.11  313.86  0.86 
1 1 1    1    9   55 o 10   30.62    3.15   34.15  338.23   27.48  338.20    3.73  158.20  0.96 
1 1 1    1    9   56 o 18   34.98    6.38   40.79  321.33   30.12  321.33    6.78  141.33  0.96 
1 1 1    1    9   57 o  4   29.39    2.52   34.02  311.16   25.99  311.15    4.49  131.15  0.96 
1 1 1    1    9   58 o  5   28.90    3.05   25.21  209.86   32.10  209.93   10.60  209.93  0.93 
1 1 1    1    9   59 o  7   14.87    3.37   12.64  343.77    7.18  343.85    3.05  163.85  0.59 
1 1 1    1    9   60 o  9    6.67    2.30    5.16   79.26    2.41  259.21    6.35  259.21  0.12 
1 1 1    1    9   61 o  7   17.22    3.37   19.74  279.56    9.46  279.40    4.26   99.40  0.67 
1 1 1    1    9   62 o 12   13.25    3.37   17.69   73.83    1.56   74.00    9.55  254.00  0.48 
1 1 1    1    9   63 o 14    9.50    2.82    6.39  239.56    1.14   59.00    4.80   59.00  0.13 
1 1 1    1    9   64 o  6   13.35    2.99   18.96  337.94    3.29  337.55    7.68  157.55  0.53 
1 1 1    1    9   65 o  6   11.19    2.84    4.65  306.70    0.68  309.02    1.97  129.02  0.15 
1 1 1    1    9   66 o 18    7.87    2.51    2.80   34.23    0.40  214.79    2.07  214.79  0.08 
1 1 1    1   10    0 o 12   15.57    4.53  247.06   90.00   40.66  270.00   84.41  270.00  0.10 
1 1 1    1   10    1 o  7  130.66    1.78   77.15   66.80  132.51   35.95   51.55   35.95  0.82 
1 1 1    1   10    2 o  4  356.54    3.89  365.59  292.80  317.73  285.18   68.68  105.18  0.99 
1 1 1    1   10    3 o 11  211.81    2.63  146.96  155.64  240.29  182.66   78.78  182.66  0.95 
1 1 1    1   10    4 o 18  249.78    2.94  429.90  124.32  101.21  117.19  288.23  297.19  0.98 
1 1 1    1   10    5 o 10  188.67    2.75   41.60  116.05  224.78  113.75  101.35  113.75  0.92 
1 1 1    1   10    6 o 17  191.23    3.04  278.16   26.43  115.47   41.17  137.60  221.17  0.96 
1 1 1    1   10    7 o 17  504.29    5.29  693.86  308.15  408.55  313.52  185.60  133.52  0.99 
1 1 1    1   10    8 o 11  394.48    3.97  420.61  103.88  355.93   96.38   68.84  276.38  0.99 
1 1 1    1   10    9 o 14  344.81    4.23  243.77  302.69  384.89  293.78   92.23  293.78  0.98 
1 1 1    1   10   10 o 10  669.47    5.97  672.73  288.53  664.54  286.19    4.57  106.19  1.00 
1 1 1    1   10   11 o  6  112.37    2.51  110.60  103.79   65.71  100.97   63.69  280.97  0.87 
1 1 1    1   10   12 o 16  307.17    3.00  217.32  220.09  337.93  195.08   75.16  195.08  0.98 
1 1 1    1   10   13 o  3  352.09    3.34  353.64  253.14  342.89  255.93    8.16   75.93  0.99 
1 1 1    1   10   14 o  5  110.10    2.31  129.95   37.81   77.69   37.48   25.69  217.48  0.82 
1 1 1    1   10   15 o  5  379.24    3.56  339.76  306.43  403.58  305.23   58.82  305.23  0.99 
1 1 1    1   10   16 o 18  569.40    5.12  518.35  345.16  580.41  345.75   27.98  345.75  0.99 
1 1 1    1   10   17 o 16  524.89    4.75  578.88  209.84  489.98  206.91   64.28   26.91  0.99 
1 1 1    1   10   18 o 14  296.95    3.15  266.23  355.43  321.01  355.44   59.06  355.44  0.98 
1 1 1    1   10   19 o 17  243.84    3.25  274.68  320.87  236.26  325.05    4.16  145.05  0.98 
1 1 1    1   10   20 o 13  229.28    2.62  218.03  322.23  254.34  321.35   62.75  321.35  0.97 
1 1 1    1   10   21 o  8  134.34    1.88  168.81  114.52   80.38  108.25   95.39  288.25  0.95 
1 1 1    1   10   22 o 10  276.81    2.76  251.77  184.06  293.49  186.14   40.99  186.14  0.99 
1 1 1    1   10   23 o  5  325.14    3.12  271.32  195.28  371.89  194.43   99.69  194.43  0.99 
1 1 1    1   10   24 o  5  136.75    1.86  156.06   95.39  109.26   94.10   45.03  274.10  0.96 
1 1 1    1   10   25 o  8  160.60    1.97  171.05   78.29  144.20   80.37   24.57  260.37  0.97 
1 1 1    1   10   26 o  1  183.51    2.69  173.26  243.45  188.16  243.24   16.60  243.24  0.98 
1 1 1    1   10   27 o  5   69.58    1.87   47.76  138.21   65.12  133.30   16.96  133.30  0.81 
1 1 1    1   10   28 o 11   34.46    3.13   20.70  303.45    3.14  296.03   21.01  116.03  0.40 
1 1 1    1   10   29 o 15  174.02    2.02  174.78   80.70  176.51   79.60    9.93   79.60  0.99 
1 1 1    1   10   30 o  8  130.43    1.78  124.30  230.55  134.42  231.30   13.94  231.30  0.98 
1 1 1    1   10   31 o  5  191.01    2.12  181.88  221.91  200.42  220.90   22.58  220.90  0.99 
1 1 1    1   10   32 o  6   58.07    1.74   66.01   72.05   44.45   70.96   16.51  250.96  0.91 
1 1 1    1   10   33 o  2  275.13    2.72  234.81  147.39  316.75  147.38   85.74  147.38  1.00 
1 1 1    1   10   34 o 13  176.49    2.61  180.26  140.71  171.73  140.41    6.53  320.41  0.99 
1 1 1    1   10   35 o  9   46.07   15.22   58.69  175.67   21.28  176.08   35.76  356.08  0.85 
1 1 1    1   10   36 o  7  136.85    1.80  124.13  257.48  145.53  257.73   20.98  257.73  0.99 
1 1 1    1   10   37 o 15   33.82    2.85   25.15   23.85   22.45   24.73    2.92  204.73  0.71 
1 1 1    1   10   38 f  0   56.36    1.83   41.62   59.37   42.36   59.23    0.00    0.00  0.00 
1 1 1    1   10   39 o  2  110.32    1.70  101.71  218.06  113.29  218.06    9.22  218.06  0.99 
1 1 1    1   10   40 o 17  175.37    2.85  147.77  199.14  197.78  199.14   46.88  199.14  0.99 
1 1 1    1   10   41 o  8   26.35    3.39   41.98  127.89    2.77  127.89   39.85  307.89  0.86 
1 1 1    1   10   42 o  2   96.54    1.63   74.84  157.59  114.26  157.59   38.70  157.59  0.98 
1 1 1    1   10   43 o 17  104.32    1.63   81.25   64.57  124.44   64.57   42.89   64.57  0.99 
1 1 1    1   10   44 o 12   36.54    6.55   40.06  311.33   27.26  311.33   12.67  131.33  0.92 
1 1 1    1   10   45 f  0   36.26    5.62   43.42  272.79   42.94  272.79    0.00    0.00  0.00 
1 1 1    1   10   46 o 13   69.96    1.68   54.59  122.34   83.97  122.34   30.41  122.34  0.98 
1 1 1    1   10   47 o  5   13.18    3.66    7.69  246.15    3.48  246.15    4.01   66.15  0.42 
1 1 1    1   10   48 o  5   18.87    3.38   33.07   77.59    2.49   77.59   29.61  257.59  0.92 
1 1 1    1   10   49 o 19   31.46    2.87   28.42   23.55   32.29   23.55    4.78   23.55  0.95 
1 1 1    1   10   50 o 12   56.35    1.66   54.68  141.37   58.61  141.37    5.84  141.37  0.99 
1 1 1    1   10   51 o  8   10.10    3.31   15.74   69.17    0.84  249.17   15.90  249.17  0.70 
1 1 1    1   10   52 f  0    8.85    2.90   11.95  303.84   11.27  303.84    0.00    0.00  0.00 
1 1 1    1   10   53 o  2   30.80    2.61   38.66  192.11   23.47  192.11   12.52   12.11  0.97 
1 1 1    1   10   54 o 15   13.55    3.25   19.59   28.31    4.05   28.31   13.96  208.31  0.81 
1 1 1    1   10   55 o 12   28.45    2.65   33.74   74.50   23.73   74.51    6.98  254.51  0.96 
1 1 1    1   10   56 f  0   32.91    3.50   33.67   82.17   30.33   82.21    0.00    0.00  0.00 
1 1 1    1   10   57 o  9    9.09    2.95   10.45  210.06    0.57   29.86    9.72   29.86  0.47 
1 1 1    1   10   58 o  4   15.15    3.90   12.15  182.10    8.25  182.04    1.90    2.04  0.61 
1 1 1    1   10   59 o  7   12.64    3.10   11.62    5.55    2.62    5.46    6.57  185.46  0.47 
1 1 1    1   10   60 o 13   22.17    2.64   16.76  275.40   20.58  275.48    8.26  275.48  0.74 
1 1 1    1   10   61 o  5   22.28    3.68   29.03  214.19   17.51  214.10    1.83   34.10  0.83 
1 1 1    1   10   62 o 13   11.41    3.11   14.13   51.79    0.84  231.76    9.30  231.76  0.33 
1 1 1    1   10   63 o  5   14.56    2.79   17.00   83.48    4.71   83.45    4.99  263.45  0.49 
1 1 1    1   10   64 o 19   23.76    2.42   24.89   21.85   24.86   21.87   10.50   21.87  0.83 
1 1 1    1   10   65 o 16   15.80    2.90   13.35   78.36    9.56   78.47    1.93   78.47  0.54 
1 1 1    1   10   66 o  3   16.00    3.36   24.06  203.10   11.55  203.26    2.24   23.26  0.79 
1 1 1    1   11    0 o  4  459.84    6.88  483.14  270.00  401.88  270.00  115.91   90.00  1.00 
1 1 1    1   11    1 o  3  295.34    3.35  266.15  269.94  269.49  278.30   40.35   98.30  0.98 
1 1 1    1   11    2 o  5  315.37    3.53  234.57  131.69  361.29  129.97  105.60  129.97  0.98 
1 1 1    1   11    3 o 12  373.86    3.79  359.44  112.01  369.39  105.28    0.59  105.28  0.99 
1 1 1    1   11    4 o  6  210.28    2.65  224.59  236.53  193.72  244.75   16.16   64.75  0.96 
1 1 1    1   11    5 o  9  439.86    4.05  500.98  238.34  362.88  244.59  147.07   64.59  0.99 
1 1 1    1   11    6 o 15  277.31    3.21  351.57   54.28  234.38   62.88   74.39  242.88  0.98 
1 1 1    1   11    7 o  8  240.23    2.51  211.95  175.86  228.62  164.54    8.14  344.54  0.97 
1 1 1    1   11    8 o 15  435.22    4.02  481.98   62.05  372.17   59.84  118.89  239.84  0.99 
1 1 1    1   11    9 o 10  146.57    2.73  156.66    7.84  116.89  347.99   34.89  167.99  0.92 
1 1 1    1   11   10 o 14  351.41    3.35  387.44  287.09  276.91  281.82  140.42  101.82  0.99 
1 1 1    1   11   11 o  7  411.14    4.13  483.39  269.97  332.26  271.56  150.30   91.56  0.99 
1 1 1    1   11   12 o 17  120.31    2.14  150.36  239.14  101.77  250.21    4.25  250.21  0.83 
1 1 1    1   11   13 o 15  282.63    2.82  273.70   56.24  291.57   57.21   31.29   57.21  0.98 
1 1 1    1   11   14 o 13  204.95    2.64  294.14  328.45  143.30  329.45  110.17  149.45  0.97 
1 1 1    1   11   15 o 19  403.01    3.76  444.44  327.24  380.63  324.74   37.32  144.74  0.99 
1 1 1    1   11   16 o 19  572.56    5.16  570.50  352.38  619.60  350.34   99.70  350.34  1.00 
1 1 1    1   11   17 o  9  669.76    7.70  662.29  104.15  650.38  104.34   34.75  284.34  1.00 
1 1 1    1   11   18 o 13  302.10    4.21  339.12  272.73  269.05  271.18   58.41   91.18  0.99 
1 1 1    1   11   19 o 10  198.62    3.18   89.10  344.85  267.55  353.71  159.60  353.71  0.95 
1 1 1    1   11   20 o 12  285.36    2.84  278.91  340.05  289.56  337.07   15.98  337.07  0.99 
1 1 1    1   11   21 o  1  306.53    3.00  280.80  161.83  326.41  161.96   46.35  161.96  0.99 
1 1 1    1   11   22 o  1  331.07    3.44  287.53  204.76  363.26  205.57   69.89  205.57  0.99 
1 1 1    1   11   23 o  5  174.41    2.40  165.93  259.77  171.09  258.36    2.22  258.36  0.97 
1 1 1    1   11   24 o 16  304.77    2.97  284.47  263.73  325.41  264.26   46.13  264.26  0.99 
1 1 1    1   11   25 o  4  153.43    2.50  146.18  295.98  156.16  293.64   14.15  293.64  0.97 
1 1 1    1   11   26 o  5   98.63    1.88   79.50  357.43  102.25  355.44   21.12  355.44  0.93 
1 1 1    1   11   27 o  5  151.64    1.92  155.15   13.62  147.76   14.66    1.33  194.66  0.98 
1 1 1    1   11   28 o  9  132.48    1.82  119.50  220.79  138.69  221.81   19.33  221.81  0.97 
1 1 1    1   11   29 o  2  110.46    1.87   87.05  350.38  127.33  351.14   42.28  351.14  0.96 
1 1 1    1   11   30 o 15  105.80    1.73  102.38  257.09  107.63  255.03   10.67  255.03  0.97 
1 1 1    1   11   31 o 13  114.15    1.73  122.12  289.30  103.85  288.57   15.29  108.57  0.98 
1 1 1    1   11   32 o  4  199.52    2.19  187.00  270.16  213.00  270.59   30.16  270.59  0.99 
1 1 1    1   11   33 o 16  199.06    2.53  178.41  293.44  218.01  293.64   40.95  293.64  0.99 
1 1 1    1   11   34 o 15  116.41    3.46  112.83  197.06  115.96  197.34    3.59  197.34  0.98 
1 1 1    1   11   35 o 19  134.97    1.95   95.54  323.60  169.25  323.38   73.36  323.38  0.98 
1 1 1    1   11   36 o 10  131.83    1.80  129.94   48.01  129.04   47.95    2.38  227.95  0.99 
1 1 1    1   11   37 o 13   40.51    8.23   46.50   80.68   23.51   81.02   23.72  261.02  0.87 
1 1 1    1   11   38 f  0   60.62    1.84   65.37  289.99   66.73  290.04    0.00    0.00  0.00 
1 1 1    1   11   39 o 17  221.44    3.01  186.57  262.05  250.39  262.05   59.58  262.05  1.00 
1 1 1    1   11   40 o 18   95.63    1.83   94.13  196.73   92.54  196.73    3.19   16.73  0.98 
1 1 1    1   11   41 o  8   77.14    1.68   66.08  268.30   83.60  268.30   16.77  268.30  0.98 
1 1 1    1   11   42 o 18   39.43   12.40   46.76   66.59   23.33   66.59   23.69  246.59  0.89 
1 1 1    1   11   43 o  7   32.80    2.81   41.37  337.81   19.22  337.81   22.12  157.81  0.92 
1 1 1    1   11   44 o 19   37.27    6.27   41.05  148.57   28.67  148.57   12.03  328.57  0.93 
1 1 1    1   11   45 o  2   37.67    8.33   37.19  198.68   32.94  198.68    3.65   18.68  0.92 
1 1 1    1   11   46 o 11   20.62    3.66   24.90  157.43   11.65  157.43   12.66  337.43  0.87 
1 1 1    1   11   47 o  6   14.56    3.39   24.81   41.82    0.40   41.82   23.70  221.82  0.84 
1 1 1    1   11   48 o 15   34.97    3.19   35.42  178.91   32.96  178.91    1.35  358.91  0.96 
1 1 1    1   11   49 o 15   74.61    1.74   63.28  203.83   86.88  203.83   25.73  203.83  0.99 
1 1 1    1   11   50 o  9   32.80    4.16   29.99  120.16   33.93  120.16    5.08  120.16  0.96 
1 1 1    1   11   51 o 11   22.22    3.96   21.44  303.06   19.90  303.06    0.45  123.06  0.91 
1 1 1    1   11   52 o  3   21.28    3.22   23.31  239.62   16.97  239.62    4.86   59.62  0.91 
1 1 1    1   11   53 o 11   22.16    3.03   26.03  305.86   16.83  305.86    7.22  125.86  0.92 
1 1 1    1   11   54 o 11   35.12    4.84   38.89  223.14   32.06  223.13    3.49   43.13  0.96 
1 1 1    1   11   55 o  9   26.11    2.89   26.00  185.39   25.42  185.37    1.86  185.37  0.94 
1 1 1    1   11   56 o  3   30.29    2.57   26.08  198.85   34.16  198.86   10.81  198.86  0.95 
1 1 1    1   11   57 o 11   29.88    3.42   26.49  285.35   33.06  285.35   10.41  285.35  0.93 
1 1 1    1   11   58 o 11   18.94    3.19   13.76  330.66   15.67  330.61    4.49  330.61  0.71 
1 1 1    1   11   59 o  8   29.86    2.87   29.59  347.97   31.62  347.98    8.88  347.98  0.91 
1 1 1    1   11   60 o  6    8.96    2.91    1.84  262.51    0.45   79.98    1.73   79.98  0.05 
1 1 1    1   11   61 o  4    9.04    2.80    1.92  131.11    0.46  311.29    1.70  311.29  0.04 
1 1 1    1   11   62 o  8    9.20    2.70    8.18  292.24    1.72  112.78    6.46  112.78  0.16 
1 1 1    1   11   63 o  3   17.97    2.90   22.36  122.11   12.07  121.58    0.92  301.58  0.70 
1 1 1    1   11   64 o 11   11.49    3.04   11.34  159.77    1.39  160.87    5.00  340.87  0.34 
1 1 1    1   11   65 o  8    9.19    2.77    6.41  172.39    0.08  351.39    3.83  351.39  0.20 
1 1 1    1   12    0 o 13  110.47    3.50   99.09  270.00   86.75  270.00   39.01   90.00  0.96 
1 1 1    1   12    1 o  7  406.17    3.78  471.13   17.03  379.76   22.58   44.45  202.58  0.99 
1 1 1    1   12    2 o 15  398.26    3.72  388.00  195.26  374.35  205.64   39.22   25.64  0.99 
1 1 1    1   12    3 o  8  445.13    4.10  448.15  292.45  461.44  296.20   41.07  296.20  0.99 
1 1 1    1   12    4 o  9  234.46    2.47  225.42   44.17  249.28   38.15   47.52   38.15  0.96 
1 1 1    1   12    5 o 11  276.07    2.77  303.40   87.90  208.46   96.02  124.47  276.02  0.98 
1 1 1    1   12    6 o 15   91.77    1.92  105.88  332.94   48.64  345.36   36.04  165.36  0.73 
1 1 1    1   12    7 o 14  156.92    2.00  225.58  188.99   92.06  192.76  111.70   12.76  0.94 
1 1 1    1   12    8 o  8  457.77    4.21  493.33  301.22  450.41  304.40    6.85  124.40  0.99 
1 1 1    1   12    9 o 10  399.99    3.75  415.73  318.44  360.11  316.29   71.38  136.29  0.99 
1 1 1    1   12   10 o 10  316.32    3.09  405.30  330.55  282.11  333.77   58.09  153.77  0.98 
1 1 1    1   12   11 o 16  322.85    3.14  284.58    0.14  354.18    2.96   74.76    2.96  0.98 
1 1 1    1   12   12 o 10   79.86    2.42  153.72  255.65   16.97   77.79  170.88   77.79  0.86 
1 1 1    1   12   13 o 19  239.59    2.54  225.05   92.65  251.48   90.90   38.26   90.90  0.97 
1 1 1    1   12   14 o 14  150.51    2.03  168.60  146.78  111.18  155.09   61.53  335.09  0.94 
1 1 1    1   12   15 o 19  338.39    4.24  301.82   34.21  376.90   36.89   86.39   36.89  0.99 
1 1 1    1   12   16 o  2  167.81    4.22  103.30    8.75  192.52    5.85   70.92    5.85  0.94 
1 1 1    1   12   17 o 12  394.70    4.03  338.59  175.25  437.72  174.74   92.84  174.74  0.99 
1 1 1    1   12   18 o 19  300.13    2.97  305.67  210.97  293.92  209.32    5.27   29.32  0.99 
1 1 1    1   12   19 o  9  395.24    3.71  403.12  354.19  382.57  352.16   20.55  172.16  0.99 
1 1 1    1   12   20 o 17  124.32    1.92  117.55  278.04  128.39  271.80   25.40  271.80  0.93 
1 1 1    1   12   21 o 12  152.62    2.01  131.18  255.42  166.67  257.63   40.60  257.63  0.96 
1 1 1    1   12   22 o  7  205.91    2.29  183.18  322.83  212.53  321.08   20.74  321.08  0.98 
1 1 1    1   12   23 o  2  129.70    2.40  116.23   51.78  132.05   52.56   16.21   52.56  0.96 
1 1 1    1   12   24 o  4   63.31   19.15   63.52  138.57   35.88  141.04   25.36  321.04  0.77 
1 1 1    1   12   25 f  0  190.01    2.66  201.58  327.06  193.46  326.76    0.00    0.00  0.00 
1 1 1    1   12   26 o 12  259.44    2.64  230.64   17.93  289.14   18.83   63.52   18.83  0.99 
1 1 1    1   12   27 o 13  102.92    1.77   62.75   55.94  131.66   54.97   71.03   54.97  0.93 
1 1 1    1   12   28 o 10  196.46    2.20  185.21  236.57  208.52  236.83   28.05  236.83  0.99 
1 1 1    1   12   29 f  0   56.96    1.90   57.79   50.19   56.46   49.68    0.00    0.00  0.00 
1 1 1    1   12   30 o 10  205.51    2.25  217.85   73.08  199.09   72.95    9.85  252.95  0.99 
1 1 1    1   12   31 o 14  140.19    1.87  154.32  317.81  123.35  317.91   29.86  137.91  0.99 
1 1 1    1   12   32 o  4  181.21    2.43  166.02  345.27  195.62  345.40   32.13  345.40  0.99 
1 1 1    1   12   33 o  6  119.58    2.52   97.15   29.49  137.19   30.07   40.40   30.07  0.98 
1 1 1    1   12   34 o 16  102.28    1.87   87.10   86.65  112.41   86.18   25.61   86.18  0.97 
1 1 1    1   12   35 f  0   96.25    1.75   53.65  135.52   54.26  135.22    0.00    0.00  0.00 
1 1 1    1   12   36 o  7   42.08   13.09   26.91  155.27   32.30  154.77    5.03  154.77  0.71 
1 1 1    1   12   37 o 12   85.23    1.76   72.36  217.85   91.82  217.87   18.03  217.87  0.97 
1 1 1    1   12   38 o  7  103.75    2.27   67.93  351.26  133.28  351.26   63.74  351.26  0.98 
1 1 1    1   12   39 o  1  157.07    2.10  137.08  338.99  172.47  338.99   32.90  338.99  0.99 
1 1 1    1   12   40 o 14   92.26    1.70   72.19   49.10  107.83   49.10   34.73   49.10  0.98 
1 1 1    1   12   41 o  8  129.56    1.77  126.74  171.87  129.70  171.87    2.09  171.87  0.99 
1 1 1    1   12   42 o  5   33.19    2.91   47.37  320.55   14.43  320.55   32.99  140.55  0.93 
1 1 1    1   12   43 o 10   36.42    4.68   20.28   44.00   42.21   44.00   22.06   44.00  0.86 
1 1 1    1   12   44 o  8   38.53    9.72   61.41   94.85   12.49   94.85   48.06  274.85  0.95 
1 1 1    1   12   45 o 11   19.48    3.62   15.80  230.90   13.76  230.90    1.70   50.90  0.75 
1 1 1    1   12   46 o 16   32.69    2.88   34.40  223.22   28.88  223.22    4.57   43.22  0.95 
1 1 1    1   12   47 o  4   64.55    1.65   58.98  275.03   70.41  275.03   13.21  275.03  0.99 
1 1 1    1   12   48 o  7   37.95   10.87   28.06  300.22   41.31  300.22   14.17  300.22  0.90 
1 1 1    1   12   49 o  2   37.10   10.60   39.81  263.78   31.05  263.78    7.35   83.78  0.94 
1 1 1    1   12   50 o 14   23.06    3.75   16.46   41.97   25.07   41.97    9.37   41.97  0.88 
1 1 1    1   12   51 o  8   14.37    3.54   10.08   78.92    9.09   78.92    0.40  258.92  0.65 
1 1 1    1   12   52 o 19   21.50    3.23   24.51    6.16   16.56    6.16    6.20  186.16  0.91 
1 1 1    1   12   53 o  4   50.78    1.75   54.85  291.20   49.76  291.21    0.59  111.21  0.99 
1 1 1    1   12   54 o  4   17.67    3.62   24.62  309.01    9.18  309.00   13.17  129.00  0.89 
1 1 1    1   12   55 o  3   12.92    3.46   15.99  317.03    5.22  317.10    9.13  137.10  0.76 
1 1 1    1   12   56 o 19   33.40    2.86   30.22  356.85   37.36  356.87   10.96  356.87  0.95 
1 1 1    1   12   57 o  2   16.51    3.46   10.67  340.28   10.85  340.18    1.98  340.18  0.60 
1 1 1    1   12   58 o  4   32.77    2.88   28.61   85.23   37.94   85.25   15.38   85.25  0.92 
1 1 1    1   12   59 o 13   10.60    3.19    8.45  156.83    0.67  337.03    6.79  337.03  0.26 
1 1 1    1   12   60 o 10   14.91    3.74   14.62   75.27    4.52   75.75    5.27  255.75  0.48 
1 1 1    1   12   61 o 18   13.38    3.20    8.43  336.16    1.37  336.52    3.68  156.52  0.24 
1 1 1    1   12   62 o  3   10.24    2.98   16.96  218.16    2.20   38.43   12.07   38.43  0.37 
1 1 1    1   12   63 o 11    9.06    2.79    3.94  285.19    0.54  101.01    2.74  101.01  0.09 
1 1 1    1   12   64 o 15    8.45    2.65    6.57  223.20    0.89   43.99    4.69   43.99  0.17 
1 1 1    1   12   65 o 15    8.80    2.74    7.20  121.15    0.08  302.65    4.14  302.65  0.23 
1 1 1    1   13    0 o 19   41.95   15.81   72.44  270.00   48.73   90.00  135.83   90.00  0.46 
1 1 1    1   13    1 o  8  362.32    3.45  397.83  309.21  310.86  312.29   94.02  132.29  0.99 
1 1 1    1   13    2 o 11  526.72    4.78  508.70   66.29  560.37   72.32   74.73   72.32  0.99 
1 1 1    1   13    3 o  1  320.27    3.12  352.34  241.33  311.25  245.39    6.65   65.39  0.98 
1 1 1    1   13    4 f  0   30.85    3.06   76.58  204.98  111.19  207.26    0.00    0.00  0.00 
1 1 1    1   13    5 o 13   39.43    4.73  100.52  208.81   36.09   54.68   97.83   54.68  0.33 
1 1 1    1   13    6 o  2  152.32    2.01  171.35  157.97  122.09  155.48   38.04  335.48  0.93 
1 1 1    1   13    7 o 12  267.93    3.18  293.98   25.71  228.11   25.27   68.15  205.27  0.98 
1 1 1    1   13    8 o 12  683.62    6.11  624.56   34.19  706.63   32.81   51.04   32.81  1.00 
1 1 1    1   13    9 o 15  317.98    3.12  404.97    7.14  288.12    5.10   50.31  185.10  0.99 
1 1 1    1   13   10 o 15  264.08    2.72  303.59  332.57  199.99  341.82  118.56  161.82  0.98 
1 1 1    1   13   11 o 14  142.90    2.64  143.33  332.26  129.54  327.43    3.94  147.43  0.92 
1 1 1    1   13   12 o  1  436.76    4.68  461.35  133.79  418.63  134.31   30.04  314.31  0.99 
1 1 1    1   13   13 o  6  336.41    4.62  413.19  263.61  250.87  264.04  164.71   84.04  0.99 
1 1 1    1   13   14 o 11  289.83    5.86  251.74  261.17  306.01  261.67   41.83  261.67  0.98 
1 1 1    1   13   15 o  1  343.77    3.59  357.91  353.25  336.19  352.43    8.45  172.43  0.99 
1 1 1    1   13   16 o  7  244.17    2.59  213.59  189.76  268.67  188.94   59.22  188.94  0.98 
1 1 1    1   13   17 o 15  166.80    2.31  188.18   31.83  123.69   37.29   76.39  217.29  0.97 
1 1 1    1   13   18 o  7  237.50    2.75  292.73  347.15  182.71  346.15  103.41  166.15  0.99 
1 1 1    1   13   19 f  0  370.24    3.52  334.31  169.84  329.84  168.70    0.00    0.00  0.00 
1 1 1    1   13   20 o 14  237.41    2.92  224.63  344.03  238.75  342.80    9.12  342.80  0.99 
1 1 1    1   13   21 o 18  143.67    2.33  158.62  329.49  120.85  329.26   36.94  149.26  0.97 
1 1 1    1   13   22 o  2  149.06    2.55  155.88  202.13  131.43  201.81   27.34   21.81  0.97 
1 1 1    1   13   23 o 12  179.69    2.32  188.55  137.84  169.61  136.97   14.01  316.97  0.98 
1 1 1    1   13   24 o 13  133.89    1.92  140.55   22.43  127.08   22.32    5.99  202.32  0.97 
1 1 1    1   13   25 o 19   77.72    1.86   88.53  268.43   58.97  266.60   26.90   86.60  0.93 
1 1 1    1   13   26 o 16   14.81    3.93   56.16   16.33   42.24  196.37   98.64  196.37  0.48 
1 1 1    1   13   27 o 14  330.17    3.19  314.96   17.07  354.55   17.09   51.07   17.09  1.00 
1 1 1    1   13   28 o 14   81.98    1.82   54.90  228.71   97.23  227.26   43.15  227.26  0.92 
1 1 1    1   13   29 o 19  158.15    2.15  150.20  189.58  165.50  188.71   18.92  188.71  0.99 
1 1 1    1   13   30 o  6   97.08    1.79   83.61  292.14  105.79  291.97   24.62  291.97  0.96 
1 1 1    1   13   31 o 13  220.96    3.07  164.28  347.39  274.56  347.43  110.50  347.43  0.99 
1 1 1    1   13   32 o 19   90.21    2.57   87.43   48.23   86.90   48.30    0.91  228.30  0.97 
1 1 1    1   13   33 o 11  114.53    1.95  112.25  114.92  112.21  114.72    0.54  294.72  0.98 
1 1 1    1   13   34 o  5  232.57    2.45  184.95  188.24  276.28  188.11   89.70  188.11  1.00 
1 1 1    1   13   35 o 19  127.61    1.85  110.57  313.13  139.54  313.13   27.36  313.13  0.99 
1 1 1    1   13   36 o 11   32.06    3.03   21.14   52.05   22.27   52.15    0.62   52.15  0.68 
1 1 1    1   13   37 o 11   61.27    9.40   50.28  346.48   62.86  346.48   11.36  346.48  0.93 
1 1 1    1   13   38 o 11   41.19    3.60   11.07  301.17   38.51  301.18   27.23  301.18  0.60 
1 1 1    1   13   39 o 15  161.12    1.97  126.44  193.88  192.05  193.88   63.94  193.88  0.99 
1 1 1    1   13   40 o  3   37.26    3.40   21.50  222.56   40.21  222.56   18.55  222.56  0.83 
1 1 1    1   13   41 o  7   18.92    3.78   20.68  100.40    4.32  100.40   16.41  280.40  0.66 
1 1 1    1   13   42 o 10   90.99    1.70   76.26  168.58  103.73  168.58   27.86  168.58  0.99 
1 1 1    1   13   43 o  5   30.12    2.77   28.98  199.09   25.87  199.09    2.74   19.09  0.90 
1 1 1    1   13   44 o 13   72.88    1.69   67.65  305.48   77.57  305.48   11.26  305.48  0.99 
1 1 1    1   13   45 o  2   45.89   11.61   44.89  229.38   42.71  229.38    0.98   49.38  0.94 
1 1 1    1   13   46 o 12   35.03    3.10   42.32  117.98   26.66  117.98   14.42  297.98  0.97 
1 1 1    1   13   47 o  8   20.03    3.38   26.85  331.17   10.56  331.17   15.43  151.17  0.91 
1 1 1    1   13   48 o  3   87.02    1.62   78.60   26.91   97.25   26.91   21.38   26.91  0.99 
1 1 1    1   13   49 o  6   32.74    2.82   28.29   10.43   35.71   10.43    8.61   10.43  0.96 
1 1 1    1   13   50 o 11   37.87    5.30   33.25  245.75   41.24  245.75    9.81  245.75  0.96 
1 1 1    1   13   51 o  5   24.74    2.73   22.50  178.89   24.71  178.89    3.72  178.89  0.92 
1 1 1    1   13   52 o 19   36.82    5.72   41.22   31.58   32.93   31.58    5.04  211.58  0.96 
1 1 1    1   13   53 o 13   14.85    3.60    4.83   72.45    6.78   72.14    2.37   72.14  0.38 
1 1 1    1   13   54 o  9    9.61    3.09   16.18  335.14    1.58  155.17   16.21  155.17  0.68 
1 1 1    1   13   55 o  6   44.82   11.78   51.68   42.07   39.12   42.06    6.86  222.06  0.95 
1 1 1    1   13   56 o 17   17.60    4.21   13.44  113.03   13.53  112.87    2.13  112.87  0.71 
1 1 1    1   13   57 o 11   34.39    3.34   31.79  180.49   38.89  180.46   13.25  180.46  0.94 
1 1 1    1   13   58 o 16   13.77    3.33   19.53  252.23    2.88  252.16   11.96   72.16  0.64 
1 1 1    1   13   59 o 17    9.04    2.98    6.41  148.40    1.57  328.58    6.02  328.58  0.16 
1 1 1    1   13   60 o  4   10.89    3.21    5.48   82.10    0.42  261.68    3.86  261.68  0.14 
1 1 1    1   13   61 o 14   13.03    3.18   10.99  314.10    1.40  314.13    5.01  134.13  0.30 
1 1 1    1   13   62 o  3   14.27    3.15   10.75   58.26    3.88   58.36    2.36  238.36  0.35 
1 1 1    1   13   63 o  2    8.38    2.68    6.65  253.26    1.14   72.35    4.91   72.35  0.16 
1 1 1    1   13   64 o 14   10.51    2.80   10.75  288.61    1.37  287.63    4.82  107.63  0.36 
1 1 1    1   14    0 o 14   82.19    3.56   59.79   90.00   37.57   90.00    2.03  270.00  0.47 
1 1 1    1   14    1 o 17  328.63    3.20  347.90   41.10  339.09   42.28   31.37   42.28  0.98 
1 1 1    1   14    2 o  1  296.48    3.20  333.34   74.95  236.03   77.28  111.70  257.28  0.98 
1 1 1    1   14    3 o 13  155.59    2.64  220.78  181.03   85.42  189.39  125.03    9.39  0.95 
1 1 1    1   14    4 o  7  404.45    3.80  363.80   29.74  429.72   32.44   58.96   32.44  0.99 
1 1 1    1   14    5 o  2  377.29    3.58  400.06  302.54  366.66  302.63   13.20  122.63  0.99 
1 1 1    1   14    6 o 13  215.27    3.42  138.43   15.08  262.86   16.14  115.94   16.14  0.95 
1 1 1    1   14    7 o  1  595.44    5.39  670.89  121.57  516.63  118.76  153.25  298.76  1.00 
1 1 1    1   14    8 o  1  270.22    3.43  359.94  130.99  155.41  130.62  222.14  310.62  0.99 
1 1 1    1   14    9 o 12   35.89    4.62   64.86  335.96   25.10  143.03   71.13  143.03  0.29 
1 1 1    1   14   10 o 14  669.47    7.76  546.38  353.16  788.59  353.17  243.09  353.17  1.00 
1 1 1    1   14   11 o  9  218.69    4.86  137.04  106.00  277.31  103.13  135.03  103.13  0.96 
1 1 1    1   14   12 o 11  438.27    4.44  352.09  299.45  511.47  297.32  152.95  297.32  0.99 
1 1 1    1   14   13 o  2  119.09    2.68  104.83  238.68  116.05  241.22   17.41  241.22  0.90 
1 1 1    1   14   14 o  2  350.17    3.38  318.62   53.19  365.76   53.23   37.41   53.23  0.99 
1 1 1    1   14   15 o  5   92.14    2.07  128.65  240.37   52.40  239.82   62.21   59.82  0.91 
1 1 1    1   14   16 o  7  257.51    2.70  296.74  114.27  221.22  114.22   66.60  294.22  0.99 
1 1 1    1   14   17 o  3  132.31    2.31  130.64   89.23  133.72   87.31   16.54   87.31  0.95 
1 1 1    1   14   18 o 11  233.98    2.53  229.22  254.41  232.54  251.12    3.59  251.12  0.99 
1 1 1    1   14   19 o 16  130.48    2.00  159.50   63.51  100.38   67.35   51.00  247.35  0.96 
1 1 1    1   14   20 o 18  172.14    2.74  193.93  249.20  152.45  248.22   32.47   68.22  0.98 
1 1 1    1   14   21 o 13   41.01    3.80   69.77  332.69   11.58  154.13   87.33  154.13  0.78 
1 1 1    1   14   22 o  5  116.92    2.09  113.25  241.50  111.59  243.31    1.21   63.31  0.96 
1 1 1    1   14   23 o  3  320.06    3.14  304.22   45.24  337.12   45.46   37.25   45.46  1.00 
1 1 1    1   14   24 o  3  212.41    2.36  208.97  336.30  221.07  336.60   21.43  336.60  0.99 
1 1 1    1   14   25 o  3  148.86    2.01  151.87  183.96  141.28  185.01   10.38    5.01  0.98 
1 1 1    1   14   26 o  3  194.99    2.25  170.62   81.56  219.43   81.15   53.00   81.15  0.99 
1 1 1    1   14   27 o 13  136.45    1.95  156.23   37.09  116.84   37.10   34.96  217.10  0.98 
1 1 1    1   14   28 o 13  122.41    1.90  109.49  315.64  133.31  315.65   27.57  315.65  0.98 
1 1 1    1   14   29 o  6  116.63    1.88  128.48   38.10  101.85   37.98   25.08  217.98  0.98 
1 1 1    1   14   30 o  4  202.00    2.95  191.52   51.87  212.15   52.18   23.10   52.18  0.99 
1 1 1    1   14   31 o  9   48.50   10.80   62.00   78.75   25.06   78.72   36.54  258.72  0.89 
1 1 1    1   14   32 o  4   36.35    3.38   27.07  199.66   25.15  199.01    2.45   19.01  0.73 
1 1 1    1   14   33 f  0   77.92    1.92   58.16  357.70   58.76  357.82    0.00    0.00  0.00 
1 1 1    1   14   34 o  1   38.28    3.41   13.93  326.38   29.07  326.72   14.82  326.72  0.57 
1 1 1    1   14   35 o  3   44.75   20.94   80.89  243.40    3.25   63.34   85.75   63.34  0.89 
1 1 1    1   14   36 o  9  121.13    2.62  125.04   30.89  111.67   30.89   16.37  210.89  0.99 
1 1 1    1   14   37 o 10   95.04    2.14  106.20  323.57   79.15  323.57   29.04  143.57  0.99 
1 1 1    1   14   38 o 18   86.95    1.81   61.49  338.94  107.29  338.94   44.98  338.94  0.98 
1 1 1    1   14   39 o 10   34.36    3.34   35.18  230.82   25.89  230.82    9.58   50.82  0.89 
1 1 1    1   14   40 o 11   30.73    2.98   16.88   13.01   29.57   13.01   12.64   13.01  0.76 
1 1 1    1   14   41 o 12   73.18    1.80   50.31  266.05   92.58  266.05   42.49  266.05  0.97 
1 1 1    1   14   42 o  1   40.82   11.22   44.59  345.73   30.98  345.73   13.09  165.73  0.92 
1 1 1    1   14   43 o 13   48.04   14.01   40.01    3.19   48.23    3.19    8.98    3.19  0.91 
1 1 1    1   14   44 o  1   60.72   20.99   64.83  257.93   49.44  257.93   13.70   77.93  0.93 
1 1 1    1   14   45 o 12   16.88    3.87   15.76    4.46   10.73    4.46    4.58  184.46  0.77 
1 1 1    1   14   46 o 16   63.50    1.77   68.41   34.29   59.52   34.29    6.74  214.29  0.99 
1 1 1    1   14   47 o  5   58.40    1.81   51.98  176.25   65.16  176.25   14.95  176.25  0.99 
1 1 1    1   14   48 o 10   12.87    3.48   14.52  117.99    5.44  117.99    8.50  297.99  0.75 
1 1 1    1   14   49 o 15   11.14    3.43    3.09  278.75    1.69  278.75    1.24   98.75  0.21 
1 1 1    1   14   50 o 11   22.07    3.20   23.54   49.65   18.40   49.65    3.63  229.65  0.92 
1 1 1    1   14   51 o  9   21.64    3.16   13.10   69.88   23.75   69.88   11.64   69.88  0.83 
1 1 1    1   14   52 o 16   24.14    2.91   26.79  310.79   20.54  310.80    3.96  130.80  0.93 
1 1 1    1   14   53 o 15   13.88    3.42    6.60   35.26    7.12   35.18    1.13   35.18  0.47 
1 1 1    1   14   54 o  9   17.28    3.79   22.97  182.27    9.91  182.15   10.67    2.15  0.88 
1 1 1    1   14   55 o 14   10.50    3.55    1.32   43.27    0.30   44.35    0.84  224.35  0.07 
1 1 1    1   14   56 o  2   15.78    3.70   12.79  125.68    9.10  125.65    1.39  305.65  0.62 
1 1 1    1   14   57 o  6   20.04    3.27   12.75    5.19   16.01    5.15    6.10    5.15  0.65 
1 1 1    1   14   58 o 12   20.40    3.17   18.84  297.15   16.38  297.32    2.85  297.32  0.73 
1 1 1    1   14   59 o  6   13.78    3.51   14.87  272.55    2.66  272.78    6.96   92.78  0.45 
1 1 1    1   14   60 o 15    9.63    2.98   11.38  101.22    2.26  281.79    8.92  281.79  0.23 
1 1 1    1   14   61 o  7   12.19    3.30    8.79  110.99    0.81  111.36    4.21  291.36  0.24 
1 1 1    1   14   62 o 13   10.39    3.09   13.83   48.56    0.50  228.34    8.35  228.34  0.35 
1 1 1    1   14   63 o 15    7.82    2.58    5.27  118.26    1.00  299.20    4.10  299.20  0.13 
1 1 1    1   14   64 o 19    7.16    2.48    6.58  357.98    1.20  177.32    5.00  177.32  0.18 
1 1 1    1   15    0 o  6  456.73    6.91  509.28   90.00  404.34   90.00  104.79  270.00  1.00 
1 1 1    1   15    1 o 16  167.34    3.02  207.87  273.94  123.61  269.60   73.47   89.60  0.96 
1 1 1    1   15    2 o 10  265.92    5.49  220.23  339.24  287.70  339.02   55.30  339.02  0.98 
1 1 1    1   15    3 o  3  531.54    5.60  608.23  173.52  467.93  172.68  122.69  352.68  1.00 
1 1 1    1   15    4 o  7  117.88    2.58  138.74  310.27   80.41  323.47   54.71  143.47  0.91 
1 1 1    1   15    5 o  3  307.46    4.34  299.79  120.22  317.32  121.79   28.67  121.79  0.99 
1 1 1    1   15    6 o 15  114.31    2.80  134.08  181.39   98.59  173.99    6.00  353.99  0.89 
1 1 1    1   15    7 o  4  259.73    3.52  287.31  289.48  227.21  288.60   56.43  108.60  0.98 
1 1 1    1   15    8 o  2   24.64    5.28   45.85  280.81   37.76   93.47   88.11   93.47  0.26 
1 1 1    1   15    9 o  9  303.44    3.77  269.50  117.98  320.92  118.34   43.06  118.34  0.99 
1 1 1    1   15   10 o  2   84.53    2.61  146.57  330.11   12.26  339.63  128.64  159.63  0.91 
1 1 1    1   15   11 o 12  250.96    2.68  244.48  353.06  245.77  349.04    2.21  169.04  0.98 
1 1 1    1   15   12 o  2  230.87    2.76  205.28  243.85  249.84  245.43   47.35  245.43  0.98 
1 1 1    1   15   13 o 10  201.81    2.74  225.84   98.77  166.74   99.39   62.44  279.39  0.98 
1 1 1    1   15   14 o  2  115.54    2.36  106.35  167.48  114.14  171.12   13.85  171.12  0.93 
1 1 1    1   15   15 o  8  230.66    2.54  249.21  242.80  202.68  242.02   49.91   62.02  0.99 
1 1 1    1   15   16 o  7  293.08    2.96  290.43  246.57  290.93  245.69    0.67  245.69  0.99 
1 1 1    1   15   17 o  4  129.35    2.19  121.64  195.09  123.67  191.20    0.27   11.20  0.96 
1 1 1    1   15   18 o  5   19.47    4.94   14.91  273.87   11.04  115.12   26.72  115.12  0.12 
1 1 1    1   15   19 o 19  263.06    3.86  243.46  293.98  285.86  296.58   50.56  296.58  0.99 
1 1 1    1   15   20 o 14  212.06    3.07  236.24  324.21  187.41  324.11   44.72  144.11  0.99 
1 1 1    1   15   21 o 10   47.90   17.70   32.34   13.91   17.48   12.29   13.11  192.29  0.50 
1 1 1    1   15   22 o  5  386.84    3.67  385.95  126.93  397.49  127.77   23.57  127.77  1.00 
1 1 1    1   15   23 o  8  143.48    2.22  138.98    8.11  150.42    9.14   19.54    9.14  0.98 
1 1 1    1   15   24 o 15   81.53    2.03   65.06  121.58   88.60  124.03   25.60  124.03  0.93 
1 1 1    1   15   25 o  9   74.61    2.04   97.11   75.07   45.33   73.00   51.60  253.00  0.95 
1 1 1    1   15   26 o  2   67.91    2.07   79.67  347.56   50.45  347.19   26.58  167.19  0.94 
1 1 1    1   15   27 o 11  271.65    2.78  259.79   88.34  288.39   88.75   35.82   88.75  1.00 
1 1 1    1   15   28 o 17  123.43    1.96  113.35  169.37  129.59  168.53   17.24  168.53  0.98 
1 1 1    1   15   29 o 10  100.57    2.58   81.26   86.05  112.42   86.44   29.99   86.44  0.97 
1 1 1    1   15   30 o 13  219.28    2.80  186.20  155.37  249.73  155.48   63.49  155.48  0.99 
1 1 1    1   15   31 o 14  147.13    2.03  156.39  163.67  134.91  163.50   21.59  343.50  0.99 
1 1 1    1   15   32 o 16  111.78    1.95   92.56  300.28  125.52  300.14   31.92  300.14  0.98 
1 1 1    1   15   33 o  3  228.32    2.47  208.59   11.61  242.97   11.55   31.11   11.55  1.00 
1 1 1    1   15   34 o  5  211.54    2.35  192.75  121.39  224.26  121.38   27.22  121.38  1.00 
1 1 1    1   15   35 o  7   46.76    5.56   29.56   84.83   50.85   84.83   20.60   84.83  0.87 
1 1 1    1   15   36 o  7   45.66    5.88   17.59   40.21   52.36   40.21   34.45   40.21  0.77 
1 1 1    1   15   37 o 16  194.90    2.23  163.25   84.89  222.83   84.89   57.46   84.89  1.00 
1 1 1    1   15   38 o  1   40.33    4.90   56.79  340.08   18.79  340.08   38.44  160.08  0.94 
1 1 1    1   15   39 o 15  100.92    1.82   82.10  183.87  117.00  183.87   34.70  183.87  0.99 
1 1 1    1   15   40 o 15   17.37    4.07   16.56   83.03    3.93   83.03   12.56  263.03  0.59 
1 1 1    1   15   41 o  6  109.90    1.81   98.53  106.00  120.78  106.00   23.36  106.00  0.99 
1 1 1    1   15   42 o  6   42.48   17.14   38.13   94.92   35.21   94.92    2.21  274.92  0.86 
1 1 1    1   15   43 o  8   50.11   21.24   59.27  334.33   32.37  334.33   25.39  154.33  0.90 
1 1 1    1   15   44 o  8   21.10    3.85   12.95  289.32   20.18  289.32    7.60  289.32  0.78 
1 1 1    1   15   45 o 11   12.39    3.63    2.39  116.49    1.52  116.49    0.80  296.49  0.16 
1 1 1    1   15   46 o  6   36.11    3.46   35.09   33.31   35.86   33.31    1.96   33.31  0.97 
1 1 1    1   15   47 o  3   76.25    1.75   70.63  147.86   83.57  147.86   15.60  147.86  0.99 
1 1 1    1   15   48 o 17   27.06    3.94   26.65  294.05   25.51  294.05    0.18  294.05  0.94 
1 1 1    1   15   49 o 14   18.95    3.74   18.24  304.06   15.61  304.06    1.51  124.06  0.86 
1 1 1    1   15   50 o 19   12.36    3.28    6.53  321.25    4.37  321.25    1.68  141.25  0.42 
1 1 1    1   15   51 f  0   37.74    5.51   32.18  109.28   29.49  109.26    0.00    0.00  0.00 
1 1 1    1   15   52 f  0   37.98    5.31   32.67   19.14   29.63   19.15    0.00    0.00  0.00 
1 1 1    1   15   53 o  9   14.14    3.64   14.32  342.99    8.31  342.98    4.54  162.98  0.75 
1 1 1    1   15   54 f  0   17.07    3.93   11.46  116.21   10.01  116.20    0.00    0.00  0.00 
1 1 1    1   15   55 f  0   11.72    3.12   16.01  283.16   13.30  283.21    0.00    0.00  0.00 
1 1 1    1   15   56 o 19   21.29    3.39   22.14  150.02   17.94  149.99    0.46  149.99  0.83 
1 1 1    1   15   57 f  0   26.50    3.06   28.45   52.44   20.96   52.42    0.00    0.00  0.00 
1 1 1    1   15   58 o  1   12.38    3.65    9.65   27.20    0.73   26.79    5.70  206.79  0.29 
1 1 1    1   15   59 o 13   12.23    3.47    2.20  235.27    0.11  234.87    1.23   54.87  0.06 
1 1 1    1   15   60 o  2   11.56    3.27    9.24  248.97    0.03  248.67    5.33   68.67  0.23 
1 1 1    1   15   61 o  4   14.05    3.44   15.36  136.81    4.48  135.96    4.43  315.96  0.48 
1 1 1    1   15   62 o  3    8.37    2.72    6.94  125.44    1.09  305.51    5.02  305.51  0.17 
1 1 1    1   15   63 o  3   10.32    2.74    7.68  158.83    1.16  159.34    3.08  339.34  0.26 
1 1 1    1   16    0 f  0  203.25    3.36  146.68   90.00  167.88   90.00    0.00    0.00  0.00 
1 1 1    1   16    1 o 19  258.53    2.72  282.38  130.42  222.41  131.12   64.52  311.12  0.99 
1 1 1    1   16    2 o  7  135.90    2.64   99.62   17.56  137.57   19.10   23.19   19.10  0.93 
1 1 1    1   16    3 o  2  452.13    4.21  352.50   25.67  546.78   27.02  195.48   27.02  0.99 
1 1 1    1   16    4 o 11  279.73    3.12  259.88  276.86  296.55  277.23   42.01  277.23  0.99 
1 1 1    1   16    5 o 14   75.04    2.20   94.07  134.22   27.21  125.17   72.91  305.17  0.85 
1 1 1    1   16    6 o  3  182.78    2.27  160.50   82.98  205.82   84.81   60.07   84.81  0.96 
1 1 1    1   16    7 o 17  208.86    2.42  201.73   35.81  207.67   37.85    7.37   37.85  0.98 
1 1 1    1   16    8 o 12  182.11    2.28  249.58  350.03  115.19  351.57  126.09  171.57  0.98 
1 1 1    1   16    9 o 12  164.32    2.40   81.82  317.00  226.99  312.97  148.71  312.97  0.93 
1 1 1    1   16   10 o 14   85.90    2.60  114.64  215.60   41.54  221.21   73.56   41.21  0.91 
1 1 1    1   16   11 o  1  282.64    2.91  289.82   73.60  267.91   73.40   24.04  253.40  0.99 
1 1 1    1   16   12 o  8   50.56   20.54   50.52  146.32    6.52  149.19   37.26  329.19  0.50 
1 1 1    1   16   13 f  0  166.00    2.21  170.70  245.91  162.39  248.63    0.00    0.00  0.00 
1 1 1    1   16   14 o  5  265.97    2.80  275.34  318.33  256.99  317.92   12.89  137.92  0.99 
1 1 1    1   16   15 o  2  304.12    3.95  301.07  308.34  301.37  308.44    1.19  128.44  0.99 
1 1 1    1   16   16 o 11   81.36    2.69   56.02   14.01   85.42   10.29   34.55   10.29  0.84 
1 1 1    1   16   17 o 17  192.68    2.97  236.79   79.01  154.83   79.07   70.71  259.07  0.99 
1 1 1    1   16   18 o 13  235.59    2.79  283.92  315.00  196.28  314.13   74.81  134.13  0.99 
1 1 1    1   16   19 o 16  244.47    2.64  281.71   34.38  214.19   34.10   57.08  214.10  0.99 
1 1 1    1   16   20 o  7  171.90    2.51  188.36   19.13  162.11   19.67   14.79  199.67  0.99 
1 1 1    1   16   21 o 10  157.96    2.15  153.30  144.54  164.96  144.37   19.11  144.37  0.98 
1 1 1    1   16   22 o 14  118.45    2.22  113.74  152.92  116.83  149.50    3.01  149.50  0.97 
1 1 1    1   16   23 f  0  217.47    2.46  243.97  184.90  231.91  184.38    0.00    0.00  0.00 
1 1 1    1   16   24 f  0   33.91    3.44   88.31   31.23   86.40   31.24    0.00    0.00  0.00 
1 1 1    1   16   25 o  6  127.04    2.05  110.51  149.21  139.16  151.26   29.75  151.26  0.98 
1 1 1    1   16   26 o 11  266.24    2.78  238.90  142.05  295.29  142.12   60.52  142.12  1.00 
1 1 1    1   16   27 o  7   70.77    4.97  116.20   49.99   22.04   50.27   92.61  230.27  0.97 
1 1 1    1   16   28 o 18  156.93    3.09  161.60  223.43  149.85  223.08   11.05   43.08  0.99 
1 1 1    1   16   29 o  7  174.78    2.39  130.72  259.35  214.63  259.50   83.24  259.50  0.99 
1 1 1    1   16   30 o 15  142.36    2.07  136.95  191.76  143.46  191.83    5.34  191.83  0.99 
1 1 1    1   16   31 o  3   83.08    2.10   81.47  349.83   79.19  349.74    2.80  169.74  0.97 
1 1 1    1   16   32 o 18   76.00    2.14   98.96   18.03   47.67   18.01   52.92  198.01  0.98 
1 1 1    1   16   33 o  4  136.72    2.07  128.24  202.23  139.62  202.23    8.40  202.23  0.99 
1 1 1    1   16   34 f  0  191.04    2.90  178.69  130.20  182.63  130.20    0.00    0.00  0.00 
1 1 1    1   16   35 o 15  106.51    2.15   68.58  157.41  139.11  157.41   69.36  157.41  0.98 
1 1 1    1   16   36 o 17   79.54    2.01   60.40  103.65   93.64  103.65   32.51  103.65  0.97 
1 1 1    1   16   37 o 15  117.92    1.92  117.25  278.08  115.79  278.08    2.28   98.08  0.99 
1 1 1    1   16   38 o  9   84.55    1.92   99.83  227.49   67.02  227.49   33.00   47.49  0.99 
1 1 1    1   16   39 o 16   39.73    3.71   52.45   58.72   23.54   58.72   28.65  238.72  0.95 
1 1 1    1   16   40 o 11   95.82    1.85   86.68  206.13  104.17  206.13   18.51  206.13  0.99 
1 1 1    1   16   41 o  1   42.52    6.48   36.45  192.96   44.48  192.96    8.71  192.96  0.94 
1 1 1    1   16   42 f  0   29.83    4.14   19.21  138.10   18.72  138.10    0.00    0.00  0.00 
1 1 1    1   16   43 o 14   64.29   21.41   57.40  306.95   62.60  306.95    6.85  306.95  0.92 
1 1 1    1   16   44 o 19   91.93    1.81   80.95   38.62  104.39   38.62   25.96   38.62  0.99 
1 1 1    1   16   45 o 19   83.11    1.81   72.25  110.10   95.34  110.10   25.52  110.10  0.99 
1 1 1    1   16   46 o 15  105.57    1.92   92.80  243.56  121.01  243.55   31.63  243.55  1.00 
1 1 1    1   16   47 o 19   26.54    4.08   28.19   23.26   23.14   23.26    3.68  203.26  0.94 
1 1 1    1   16   48 o 12   23.90    3.74   17.95  354.11   25.80  354.11    8.94  354.11  0.89 
1 1 1    1   16   49 o  6   17.79    3.70   22.57  153.14   10.38  153.14   10.56  333.14  0.88 
1 1 1    1   16   50 o  7   29.87    2.89   29.17  130.88   30.00  130.90    3.23  130.90  0.95 
1 1 1    1   16   51 o 14   41.16   18.00   42.18   71.73   32.85   71.72    5.53  251.72  0.87 
1 1 1    1   16   52 o 10   41.51   13.29   38.75  277.48   40.88  277.44    6.02  277.44  0.91 
1 1 1    1   16   53 o 18   15.51    3.82   14.51  154.41   10.64  154.35    2.14  334.35  0.75 
1 1 1    1   16   54 o 15   22.69    3.51   11.53  136.86   24.10  136.78   14.42  136.78  0.74 
1 1 1    1   16   55 o  9   29.20    2.69   26.54  186.85   32.02  186.87   10.81  186.87  0.91 
1 1 1    1   16   56 o 13   16.78    3.26   20.15   78.21    8.87   78.07    6.27  258.07  0.72 
1 1 1    1   16   57 o 15   15.53    3.47   13.64  253.95    5.88  253.87    3.50   73.87  0.49 
1 1 1    1   16   58 o  2   18.02    3.73   29.22  165.66    8.89  165.44    9.32  345.44  0.75 
1 1 1    1   16   59 f  0    9.83    3.09    5.30  303.38    3.10  303.25    0.00    0.00  0.00 
1 1 1    1   16   60 o 10   10.00    3.07   13.25  111.25    1.45  291.24    9.12  291.24  0.31 
1 1 1    1   16   61 o  9    7.97    2.67   10.33  306.90    2.28  126.94    8.24  126.94  0.23 
1 1 1    1   16   62 o  1   10.95    3.20   15.76  251.16    1.65  251.27    7.45   71.27  0.49 
1 1 1    1   17    0 o 17   45.87   20.88  100.72  270.00   18.75   90.00  111.19   90.00  0.80 
1 1 1    1   17    1 f  0  167.61    2.20  246.48  146.32  254.01  146.95    0.00    0.00  0.00 
1 1 1    1   17    2 o 14  126.75    2.05  160.29  207.13   89.05  207.63   64.18   27.63  0.96 
1 1 1    1   17    3 o 16  175.39    2.25  235.47  163.90  108.67  164.51  126.33  344.51  0.98 
1 1 1    1   17    4 o  3  107.42    2.18  162.58   95.95   38.46   91.40  127.97  271.40  0.95 
1 1 1    1   17    5 f  0  241.09    2.64  224.22   81.49  223.34   82.41    0.00    0.00  0.00 
1 1 1    1   17    6 o  3  117.28    2.23  165.63  225.67   64.55  222.40   95.56   42.40  0.96 
1 1 1    1   17    7 o 12   19.03    4.35   86.91  137.36   62.05  317.24  140.83  317.24  0.44 
1 1 1    1   17    8 o 12  140.25    2.14  169.20   95.82  103.50   95.25   64.57  275.25  0.97 
1 1 1    1   17    9 o  1  160.02    2.21  186.95   31.79  128.06   32.35   56.07  212.35  0.98 
1 1 1    1   17   10 o  8  221.83    2.54  220.28  222.56  225.04  221.54   12.96  221.54  0.99 
1 1 1    1   17   11 o  5  245.50    2.91  263.17  244.89  229.33  247.27   27.16   67.27  0.99 
1 1 1    1   17   12 o 10  113.91    2.76  150.60  267.01   72.80  263.41   73.42   83.41  0.96 
1 1 1    1   17   13 o 11  165.86    3.16  208.98  354.48  123.88  355.17   77.99  175.17  0.98 
1 1 1    1   17   14 o 11  188.60    2.70  223.19   30.80  151.74   30.04   68.59  210.04  0.99 
1 1 1    1   17   15 o 14  128.55    2.72  175.40   89.33   81.96   89.26   86.88  269.26  0.98 
1 1 1    1   17   16 o  8  145.38    2.15  144.21  152.56  146.36  153.39    9.10  153.39  0.98 
1 1 1    1   17   17 o 13  136.98    2.12  115.88  112.27  153.53  110.76   41.10  110.76  0.97 
1 1 1    1   17   18 o 16  273.13    3.09  268.78  161.53  286.49  160.91   29.86  160.91  0.99 
1 1 1    1   17   19 o 13   39.54    4.00   72.06  358.05    0.20  178.16   67.38  178.16  0.85 
1 1 1    1   17   20 o 12  129.76    2.12  138.59  203.58  119.70  203.42   14.93   23.42  0.98 
1 1 1    1   17   21 o 13   58.65   19.13   82.36  151.16   19.84  152.35   64.64  332.35  0.89 
1 1 1    1   17   22 o 15   76.51    2.24   98.32  281.90   51.58  280.82   42.99  100.82  0.96 
1 1 1    1   17   23 o 13   28.49    4.29   26.62  145.48    3.42  145.57   21.88  325.57  0.50 
1 1 1    1   17   24 o 13  116.75    2.10  157.33  219.56   73.91  219.84   82.02   39.84  0.98 
1 1 1    1   17   25 o  7  155.84    2.58  165.67  206.00  144.46  205.99   19.46   25.99  0.99 
1 1 1    1   17   26 o 12  100.08    2.93   94.56  269.28  100.96  269.58    7.22  269.58  0.97 
1 1 1    1   17   27 o 11  141.42    2.36  125.95  307.24  152.07  307.49   25.04  307.49  0.99 
1 1 1    1   17   28 o 16  104.27    2.15  105.81   75.59   98.33   75.72    7.64  255.72  0.98 
1 1 1    1   17   29 o  7   30.83    4.31   24.21  227.86   15.84  226.99    8.54   46.99  0.65 
1 1 1    1   17   30 o  3   50.86   24.03   41.59  226.67   32.33  226.74    9.97   46.74  0.73 
1 1 1    1   17   31 o 19  101.79    2.12   60.44    3.92  136.06    3.90   74.42    3.90  0.97 
1 1 1    1   17   32 o  7   79.76    2.42   77.68   36.81   75.71   36.81    3.92  216.81  0.97 
1 1 1    1   17   33 o 19  155.74    2.62  151.69  177.78  154.75  177.78    0.01  357.78  0.99 
1 1 1    1   17   34 f  0  152.93    2.32  121.21  212.52  123.09  212.52    0.00    0.00  0.00 
1 1 1    1   17   35 o  1   48.25    8.51   32.78  201.49   53.07  201.49   19.95  201.49  0.89 
1 1 1    1   17   36 o  9  112.96    2.01  117.25    1.49  106.07    1.49   11.85  181.49  0.99 
1 1 1    1   17   37 o  9   47.58   11.19   36.29   84.11   49.47   84.11   13.16   84.11  0.90 
1 1 1    1   17   38 o  7   42.14    4.16   39.92  105.17   39.69  105.17    0.01  105.16  0.94 
1 1 1    1   17   39 f  0   73.21    2.06   89.09  314.23   87.95  314.23    0.00    0.00  0.00 
1 1 1    1   17   40 o 17   19.37    4.27   15.85  163.97   12.45  163.97    3.09  343.97  0.72 
1 1 1    1   17   41 o 10   51.07    6.11   44.36  207.00   55.81  207.00   12.61  207.00  0.97 
1 1 1    1   17   42 o  4   54.59    9.98   48.99   30.54   57.62   30.54   10.05   30.54  0.96 
1 1 1    1   17   43 o  5   61.25    2.04   45.85  100.55   76.21  100.55   31.80  100.55  0.98 
1 1 1    1   17   44 o  8   44.11   16.78   41.02  158.78   39.12  158.78    0.52  338.78  0.89 
1 1 1    1   17   45 o 14   17.49    3.86   20.23   92.00   11.23   92.00    8.26  272.00  0.88 
1 1 1    1   17   46 o  8   15.94    4.30   10.39  138.43   11.80  138.43    1.91  138.43  0.68 
1 1 1    1   17   47 o  7   43.94    7.71   37.89   10.90   48.63   10.90   13.00   10.90  0.96 
1 1 1    1   17   48 o 15   15.67    3.97   14.60  209.91   10.43  209.91    3.13   29.91  0.77 
1 1 1    1   17   49 o  8   33.62    2.97   20.53  256.46   44.11  256.47   25.26  256.47  0.94 
1 1 1    1   17   50 o 10   16.83    3.93   15.89  224.62   12.68  224.63    1.80   44.63  0.81 
1 1 1    1   17   51 o  6   16.62    3.61   12.91   66.28   13.76   66.25    2.14   66.25  0.76 
1 1 1    1   17   52 o  1   18.18    3.54   12.77   95.71   16.97   95.80    5.63   95.80  0.78 
1 1 1    1   17   53 o  4   44.79   12.77   48.21  327.50   42.59  327.53    1.81  327.53  0.93 
1 1 1    1   17   54 o  6   30.73    2.73   29.84  265.66   33.02  265.67    8.99  265.67  0.93 
1 1 1    1   17   55 o 14   24.46    3.19   21.29  133.53   24.51  133.55    8.25  133.55  0.83 
1 1 1    1   17   56 f  0   11.77    3.52   15.91  245.06   11.10  244.89    0.00    0.00  0.00 
1 1 1    1   17   57 o 12   23.65    3.76   28.15  263.27   20.77  263.32    2.87  263.32  0.82 
1 1 1    1   17   58 o  8    8.46    2.76    3.43  282.55    0.97  102.85    3.06  102.85  0.07 
1 1 1    1   17   59 o  9   16.92    3.62   21.96  201.10    9.23  200.87    3.41   20.87  0.65 
1 1 1    1   17   60 o 12   19.05    3.51   16.76   30.06   14.73   30.05    5.06   30.05  0.64 
1 1 1    1   17   61 o  7    9.35    2.97   10.30  260.98    0.44   79.90    6.31   79.90  0.29 
1 1 1    1   17   62 o  4   11.31    3.43    9.78   81.27    2.85   80.44    2.78  260.44  0.38 
1 1 1    1   18    0 o  6  227.65    4.23  210.12  270.00  255.64  270.00   55.97  270.00  1.00 
1 1 1    1   18    1 o 16  244.28    2.68  282.26  293.70  208.81  293.79   65.89  113.79  0.99 
1 1 1    1   18    2 f  0  149.72    2.34  120.08  321.97  122.65  322.95    0.00    0.00  0.00 
1 1 1    1   18    3 o  1  192.53    2.37  174.35  110.28  202.66  111.71   28.13  111.71  0.98 
1 1 1    1   18    4 o  2  300.53    3.07  347.87  210.00  251.24  210.12   94.68   30.12  0.99 
1 1 1    1   18    5 o 18  176.40    2.95  149.72   49.77  194.19   48.75   44.51   48.75  0.97 
1 1 1    1   18    6 o 17  100.31    2.44   60.12   88.21  121.66   91.33   69.69   91.33  0.87 
1 1 1    1   18    7 o  1   77.73   15.72  140.36  240.51    6.49  240.23  131.17   60.23  0.93 
1 1 1    1   18    8 o  7  160.44    3.74  169.81  205.64  142.18  204.40   29.32   24.40  0.98 
1 1 1    1   18    9 o  9  330.67    4.68  364.17  328.25  306.74  328.35   44.48  148.35  0.99 
1 1 1    1   18   10 o 13  229.97    3.39  255.71   11.33  204.74    9.08   45.94  189.08  0.99 
1 1 1    1   18   11 o 10   76.99    2.43   39.80   55.23   83.28   48.81   42.20   48.81  0.81 
1 1 1    1   18   12 o  1  103.18    2.14   98.58  338.09  102.14  339.69    9.06  339.69  0.95 
1 1 1    1   18   13 o 13  103.99    2.54  144.19   24.49   58.89   22.77   83.43  202.77  0.97 
1 1 1    1   18   14 o  8   55.56   16.60   70.96   99.86   20.94  102.03   51.70  282.03  0.84 
1 1 1    1   18   15 o  6  271.45    3.11  259.59  159.75  291.97  159.11   44.32  159.11  0.99 
1 1 1    1   18   16 o 10  110.14    2.14  134.56  263.81   84.86  263.01   44.84   83.01  0.97 
1 1 1    1   18   17 o 15  155.24    2.23  161.50  289.75  148.48  289.86    9.00  109.86  0.99 
1 1 1    1   18   18 f  0   52.34   20.74   79.36  261.91   79.62  261.05    0.00    0.00  0.00 
1 1 1    1   18   19 o 19  113.78    2.31  126.47  327.76   99.58  326.45   23.03  146.45  0.98 
1 1 1    1   18   20 o 10   52.09   21.30   87.60   11.92    7.32   13.38   75.39  193.38  0.86 
1 1 1    1   18   21 o 12   60.56   19.29   68.58  150.09   38.56  149.77   28.41  329.77  0.87 
1 1 1    1   18   22 o  5   27.49    4.70   31.34   90.72    0.47   89.85   32.69  269.85  0.61 
1 1 1    1   18   23 o  1  183.76    3.05  175.17   48.31  190.36   47.72   16.33   47.72  0.99 
1 1 1    1   18   24 o 15   65.70   22.18   58.88  341.84   54.41  341.42    4.00  161.42  0.86 
1 1 1    1   18   25 o  1  157.88    2.71  171.42  234.26  141.30  234.14   30.36   54.14  0.99 
1 1 1    1   18   26 o 11  123.11    2.25  132.65  336.47  109.58  336.48   23.66  156.48  0.99 
1 1 1    1   18   27 o  6  178.87    2.37  172.74   93.28  181.46   93.26    7.63   93.26  0.99 
1 1 1    1   18   28 o  4   31.02    4.56   29.34  227.81   15.75  227.54   14.03   47.54  0.73 
1 1 1    1   18   29 o  3   85.04    2.35   70.97  338.04   92.73  337.87   20.57  337.87  0.97 
1 1 1    1   18   30 o 10   53.67   26.32   64.58  161.77   23.92  161.74   42.16  341.74  0.84 
1 1 1    1   18   31 o 15   98.25    2.70   92.32  181.83   98.72  181.83    4.32  181.83  0.98 
1 1 1    1   18   32 o  1  117.30    2.44   90.66  224.41  139.13  224.41   46.84  224.41  0.99 
1 1 1    1   18   33 o 11   50.01    6.49   37.09  250.09   53.93  250.09   16.34  250.09  0.92 
1 1 1    1   18   34 o 14   96.60    2.15   94.35  274.50   95.47  274.50    0.30  274.50  0.99 
1 1 1    1   18   35 o  9   46.65    5.92   28.51  105.94   55.50  105.94   26.88  105.94  0.90 
1 1 1    1   18   36 o  3  104.62    2.07   95.94  133.56  111.44  133.56   15.66  133.56  0.99 
1 1 1    1   18   37 o 18   48.41    9.99   55.93  139.52   36.45  139.52   19.03  319.52  0.95 
1 1 1    1   18   38 o 15   56.14   13.36   49.95  184.00   56.37  184.00    7.15  184.00  0.94 
1 1 1    1   18   39 o  4   43.20    4.01   36.23  232.63   47.14  232.63   11.67  232.63  0.96 
1 1 1    1   18   40 o 12   27.06    5.04   27.28   32.45   22.89   32.45    3.66  212.45  0.91 
1 1 1    1   18   41 o 14   47.01   10.95   44.87  249.88   45.63  249.88    2.08  249.88  0.95 
1 1 1    1   18   42 o  6   28.87    3.75   17.67  188.09   34.99  188.09   17.88  188.09  0.90 
1 1 1    1   18   43 o 13   28.81    3.64   26.83  119.20   28.43  119.20    2.51  119.20  0.94 
1 1 1    1   18   44 o  2   44.54    5.68   39.82  218.34   48.25  218.34    9.94  218.34  0.97 
1 1 1    1   18   45 o  3   48.69    8.01   41.04  242.35   54.99  242.35   15.96  242.35  0.97 
1 1 1    1   18   46 o 17   45.68    7.50   43.32  147.67   47.58  147.67    6.87  147.67  0.97 
1 1 1    1   18   47 o 11   31.60    3.19   31.48   80.03   31.20   80.03    1.98   80.03  0.96 
1 1 1    1   18   48 o 15   31.29    3.13   22.32   42.39   38.10   42.37   17.60   42.37  0.94 
1 1 1    1   18   49 o 15   13.52    3.80   22.04   21.73    2.42   21.71   17.64  201.71  0.83 
1 1 1    1   18   50 o 13   29.05    3.10   21.68   57.89   34.62   57.97   15.10   57.97  0.93 
1 1 1    1   18   51 o 19   32.30    2.97   22.51  132.84   40.79  132.80   20.79  132.80  0.94 
1 1 1    1   18   52 o 13   19.37    4.10   18.26   82.64   16.24   82.69    0.75   82.69  0.82 
1 1 1    1   18   53 o  6   20.42    3.91   20.14   21.83   16.96   21.84    0.64   21.84  0.82 
1 1 1    1   18   54 o 17   14.62    3.82   16.87   17.58    4.84   17.50    8.15  197.50  0.61 
1 1 1    1   18   55 o  8   11.99    3.65   13.14  281.54    0.29  281.37    9.06  101.37  0.40 
1 1 1    1   18   56 o 12   14.80    3.66    8.78  143.40    3.13  143.02    2.54  323.02  0.30 
1 1 1    1   18   57 o  4   10.82    3.31   14.89  308.65    1.77  128.26   10.48  128.26  0.32 
1 1 1    1   18   58 o 13   13.28    3.59   22.91  325.06    1.83  325.01   11.48  145.01  0.57 
1 1 1    1   18   59 o 18   15.08    3.33   10.76  276.58    5.49  275.24    0.60   95.24  0.38 
1 1 1    1   18   60 o 19   10.89    3.31    6.24  233.45    0.78  233.81    2.85   53.81  0.20 
1 1 1    1   18   61 o 18   14.34    4.06   18.92  121.24    8.15  121.23    2.67  301.23  0.66 
1 1 1    1   19    0 f  0   74.09    3.62    0.64  270.00    5.59   90.00    0.00    0.00  0.00 
1 1 1    1   19    1 o 14  206.12    2.84  243.30  276.29  164.73  275.73   78.18   95.73  0.99 
1 1 1    1   19    2 o  8   62.12   10.68   54.11  124.99   46.27  127.80    2.63  307.80  0.77 
1 1 1    1   19    3 o  3  173.07    2.65  164.01   98.85  176.70   97.36   14.03   97.36  0.98 
1 1 1    1   19    4 o 19  134.09    2.75  106.37  215.77  153.45  216.36   49.25  216.36  0.96 
1 1 1    1   19    5 o  9  131.24    2.48  204.28  334.39   55.20  334.04  146.83  154.04  0.98 
1 1 1    1   19    6 o  5  109.91    2.17   70.17  170.55  135.98  170.37   67.67  170.37  0.93 
1 1 1    1   19    7 o  7  111.07    2.33  110.44  273.38  101.08  272.45   10.98   92.45  0.96 
1 1 1    1   19    8 o 17  137.41    2.21  168.96  329.80  111.25  332.38   46.22  152.38  0.98 
1 1 1    1   19    9 o 19  218.99    2.57  290.14   19.08  150.27   19.35  134.22  199.35  0.99 
1 1 1    1   19   10 f  0  143.47    2.23  221.42   72.83  215.88   74.47    0.00    0.00  0.00 
1 1 1    1   19   11 o 13   36.12    3.74   66.07  186.93    5.55   10.67   68.27   10.67  0.79 
1 1 1    1   19   12 o 11   49.56    6.32   43.10   99.03   34.58  105.32    9.00  285.32  0.79 
1 1 1    1   19   13 o  7   97.87    2.72   95.49   35.63   95.40   36.99    3.01   36.99  0.96 
1 1 1    1   19   14 o  2  259.98    2.83  279.85  230.99  246.23  230.58   24.92   50.58  1.00 
1 1 1    1   19   15 o 18   88.42    2.54   97.01   40.33   79.73   39.87    9.63  219.87  0.96 
1 1 1    1   19   16 o  2   53.15   14.21   95.38   75.31    4.62   75.14   87.31  255.14  0.91 
1 1 1    1   19   17 o 17  125.03    2.57  122.90   25.11  124.37   25.40    4.00   25.40  0.98 
1 1 1    1   19   18 o  2   50.19    5.88   54.99  149.23   34.87  149.82   17.44  329.82  0.87 
1 1 1    1   19   19 o 14  112.54    2.54  126.09  298.75   97.55  298.17   25.18  118.17  0.98 
1 1 1    1   19   20 o  3  135.10    2.26  120.36  146.76  147.71  146.18   29.97  146.18  0.98 
1 1 1    1   19   21 o  8  158.65    4.59  204.29  160.85  112.80  160.74   89.01  340.74  0.99 
1 1 1    1   19   22 o  8  140.68    4.55  126.05  224.77  151.41  225.05   25.56  225.05  0.99 
1 1 1    1   19   23 o 11  113.34    2.65  148.07  159.81   75.72  159.93   71.99  339.93  0.99 
1 1 1    1   19   24 o 14   53.55    5.93   69.15   54.82   30.43   54.69   39.10  234.69  0.93 
1 1 1    1   19   25 o  9  111.69    2.34  114.46   28.39  104.29   28.37   11.09  208.37  0.98 
1 1 1    1   19   26 o  1  162.35    2.38  139.83  246.39  180.47  246.47   39.07  246.47  0.99 
1 1 1    1   19   27 o  7   32.92    4.75   49.30   88.38    7.36   88.30   42.64  268.30  0.87 
1 1 1    1   19   28 o 18   54.22    7.97   67.84  217.06   33.03  217.10   36.36   37.10  0.94 
1 1 1    1   19   29 o  1  124.69    2.78  104.77  283.44  139.07  283.44   31.81  283.44  0.99 
1 1 1    1   19   30 o  4   94.80    3.02   91.92  125.50   92.62  125.50    1.09  305.50  0.98 
1 1 1    1   19   31 o 12   83.04    2.70  104.16  300.67   57.68  300.67   48.06  120.67  0.98 
1 1 1    1   19   32 o  9  104.22    2.30  108.04  301.22   96.90  301.22   12.30  121.22  0.99 
1 1 1    1   19   33 o  1   40.77    3.70   32.09  355.81   41.43  355.81    9.14  355.81  0.90 
1 1 1    1   19   34 o 13   15.29    4.40    8.50  139.33    0.14  139.33    8.37  319.33  0.28 
1 1 1    1   19   35 o 13  105.30    2.24   89.00  243.65  119.91  243.65   31.31  243.65  0.99 
1 1 1    1   19   36 o 10   99.20    2.20   94.76  215.06  102.94  215.06    9.19  215.06  0.99 
1 1 1    1   19   37 o  8  103.56    2.16  100.53  281.52  106.92  281.52    8.09  281.52  0.99 
1 1 1    1   19   38 o  2   19.21    4.96    8.00  255.09   11.12  255.09    3.31  255.09  0.49 
1 1 1    1   19   39 o  2   39.26    3.66   38.27  156.26   38.46  156.26    1.25  156.26  0.96 
1 1 1    1   19   40 o  3   89.94    2.29   80.70  351.84  100.47  351.84   22.19  351.84  0.99 
1 1 1    1   19   41 o 11   48.17    8.72   36.09  284.37   56.97  284.37   22.04  284.37  0.95 
1 1 1    1   19   42 o  3   17.20    4.16   12.66  116.61   14.05  116.60    1.82  116.60  0.76 
1 1 1    1   19   43 o 13   12.12    3.85    5.44  188.32    3.91  188.32    1.31    8.32  0.38 
1 1 1    1   19   44 o  2   37.88    3.90   30.49  327.70   43.98  327.70   15.04  327.70  0.96 
1 1 1    1   19   45 o  1   34.09    3.73   27.97  277.19   38.78  277.19   12.54  277.19  0.95 
1 1 1    1   19   46 o 17   23.68    4.17   30.56  190.66   15.84  190.66   12.49   10.66  0.93 
1 1 1    1   19   47 o  3   30.70    3.30   31.66  201.21   29.53  201.22    0.47  201.22  0.95 
1 1 1    1   19   48 o  7   42.15    5.55   41.03  169.42   44.31  169.43    6.98  169.43  0.97 
1 1 1    1   19   49 o  6   23.07    3.92   24.27  142.73   20.44  142.75    1.43  322.75  0.92 
1 1 1    1   19   50 o  7   31.97    3.15   24.58  200.85   38.58  200.85   16.76  200.85  0.94 
1 1 1    1   19   51 o 13   21.74    4.52   21.19   89.99   19.42   89.85    1.40   89.85  0.86 
1 1 1    1   19   52 o  7   19.86    3.94   17.84   77.23   16.53   77.18    2.05   77.18  0.78 
1 1 1    1   19   53 o 15   10.34    3.31    6.58  211.63    0.58   31.81    5.67   31.81  0.22 
1 1 1    1   19   54 o 11   24.64    3.82   19.55  233.56   24.63  233.57   10.70  233.57  0.78 
1 1 1    1   19   55 o  9   14.38    4.00   11.51  118.27    3.03  118.10    4.41  298.10  0.36 
1 1 1    1   19   56 o 15   14.16    3.95   18.18  351.64    2.53  352.09    8.15  172.09  0.47 
1 1 1    1   19   57 o  4    8.31    2.83    5.44  335.32    1.38  158.01    4.51  158.01  0.10 
1 1 1    1   19   58 o 17   25.29    3.29   22.44   10.49   27.74   10.20   14.74   10.20  0.81 
1 1 1    1   19   59 o  7    8.66    2.90    4.07  218.75    0.49   37.59    2.78   37.59  0.10 
1 1 1    1   19   60 o  8   12.43    3.65   11.47  174.96    4.10  175.48    2.38  355.48  0.43 
1 1 1    1   20    0 o 17   47.59   56.16   90.47  270.00   20.55   90.00  107.00   90.00  0.69 
1 1 1    1   20    1 o 12   94.95    2.19   84.50   54.49  100.28   55.51   21.66   55.51  0.94 
1 1 1    1   20    2 f  0   47.83    6.22   58.04  336.22   56.08  334.00    0.00    0.00  0.00 
1 1 1    1   20    3 o  5  125.87    2.37  126.00  240.19  119.28  243.90    6.56   63.90  0.97 
1 1 1    1   20    4 o 19  136.01    2.44  112.89   70.24  159.48   69.37   54.73   69.37  0.97 
1 1 1    1   20    5 o 12  100.69    2.71   95.63    6.02  102.07    4.29   11.61    4.29  0.96 
1 1 1    1   20    6 o  4  177.77    2.60  208.27  117.46  148.60  118.36   54.60  298.36  0.99 
1 1 1    1   20    7 o 18  210.26    2.57  239.33  353.94  188.61  354.07   40.10  174.07  0.99 
1 1 1    1   20    8 o 17   33.94    4.71   75.64   34.01   16.09  214.29   88.79  214.29  0.83 
1 1 1    1   20    9 o  9   31.79    4.39   38.83  202.40    3.12  208.47   33.55   28.47  0.63 
1 1 1    1   20   10 o  2  123.38    2.48  145.90   60.16  104.66   59.33   32.35  239.33  0.98 
1 1 1    1   20   11 o 14   90.94    2.38   89.04   63.86   87.14   64.92    0.35   64.92  0.96 
1 1 1    1   20   12 f  0  107.91    2.31   95.20  114.62   95.69  116.69    0.00    0.00  0.00 
1 1 1    1   20   13 o 15  170.61    2.39  163.79  253.76  177.82  255.21   18.45  255.21  0.99 
1 1 1    1   20   14 f  0  104.92    2.48   74.71  126.56   71.07  126.12    0.00    0.00  0.00 
1 1 1    1   20   15 f  0   86.66    2.38  119.29  348.35  116.85  347.59    0.00    0.00  0.00 
1 1 1    1   20   16 o 10  176.93    2.40  171.68  140.13  182.17  140.65   13.92  140.65  0.99 
1 1 1    1   20   17 o 17   42.96    3.85   52.23  262.04   23.49  264.09   26.54   84.09  0.86 
1 1 1    1   20   18 o 10  109.86    2.99   90.55   30.14  124.96   30.23   36.32   30.23  0.97 
1 1 1    1   20   19 f  0  135.13    2.99  111.84  227.11  110.73  226.94    0.00    0.00  0.00 
1 1 1    1   20   20 o 10  254.90    4.68  268.64  337.48  240.82  337.78   26.28  157.78  1.00 
1 1 1    1   20   21 o  6  115.41    3.31   95.29  335.33  130.02  335.62   34.16  335.62  0.98 
1 1 1    1   20   22 o  7  235.01    2.74  238.07  206.37  228.80  206.28   10.55   26.28  1.00 
1 1 1    1   20   23 o 11  132.63    2.65  106.46  109.72  153.99  109.76   46.68  109.76  0.99 
1 1 1    1   20   24 o 15  137.39    2.65  138.68  290.01  131.45  290.06    9.04  110.06  0.99 
1 1 1    1   20   25 o  9  127.67    2.42  113.92   65.20  136.23   65.14   20.34   65.14  0.99 
1 1 1    1   20   26 o 16   84.15    2.72   97.34   69.87   65.26   69.85   34.23  249.85  0.98 
1 1 1    1   20   27 o  3   62.15   11.67   82.95  246.31   33.88  246.31   51.06   66.31  0.96 
1 1 1    1   20   28 o 13   92.24    2.95   78.02  307.10  101.01  307.10   21.42  307.10  0.98 
1 1 1    1   20   29 o 19   55.73    5.59   65.71  310.49   40.00  310.49   26.76  130.49  0.96 
1 1 1    1   20   30 o  8   56.53   28.33   92.42   44.36    7.50   44.36   86.01  224.36  0.89 
1 1 1    1   20   31 o 17   20.47    4.94   22.40  196.15    4.55  196.15   18.02   16.15  0.66 
1 1 1    1   20   32 o  1   27.73    5.00    8.88  180.56   16.90  180.56    7.99  180.56  0.47 
1 1 1    1   20   33 o  3   41.42    3.76   34.88   87.76   42.01   87.76    7.20   87.76  0.93 
1 1 1    1   20   34 o 10   88.67    2.42   79.89  343.86   95.92  343.86   16.66  343.86  0.99 
1 1 1    1   20   35 o 10   42.02    3.79   47.56  317.49   33.71  317.49   13.18  137.49  0.96 
1 1 1    1   20   36 o 13   97.11    2.34   97.08  342.53   97.76  342.53    2.61  342.53  0.99 
1 1 1    1   20   37 o  5   69.27   21.98   66.90  298.39   64.14  298.39    1.01  118.39  0.93 
1 1 1    1   20   38 o 18   46.32    3.98   44.74   81.83   46.78   81.83    3.32   81.83  0.97 
1 1 1    1   20   39 o 19   25.14    4.56   14.64  170.24   28.20  170.24   14.00  170.24  0.84 
1 1 1    1   20   40 o  3   45.61    4.30   37.66  345.97   52.26  345.97   15.84  345.97  0.97 
1 1 1    1   20   41 o 14   49.13    7.60   61.84  110.67   36.51  110.67   23.15  290.67  0.98 
1 1 1    1   20   42 o 15   14.95    4.38    8.84  250.65    9.59  250.65    1.13  250.65  0.60 
1 1 1    1   20   43 o 18   19.20    5.08   11.36   71.76   17.51   71.76    6.76   71.76  0.74 
1 1 1    1   20   44 o  8   35.24    3.94   31.79   73.14   37.86   73.14    8.12   73.14  0.96 
1 1 1    1   20   45 o 10   37.73    3.45   34.54  264.81   40.90  264.81    8.95  264.81  0.97 
1 1 1    1   20   46 o 18   55.67   12.71   49.83  284.13   60.51  284.13   14.86  284.13  0.95 
1 1 1    1   20   47 o  3   37.52    3.17   33.49  309.17   42.03  309.17   11.59  309.17  0.97 
1 1 1    1   20   48 o 12   20.96    4.31   17.80  126.11   20.26  126.09    4.23  126.09  0.87 
1 1 1    1   20   49 o  2   13.43    3.94   14.01  266.20    6.47  266.26    5.92   86.26  0.70 
1 1 1    1   20   50 o 12   30.41    4.00   31.03  182.92   30.79  182.93    4.53  182.93  0.94 
1 1 1    1   20   51 o  4   11.94    3.65    9.06  348.28    1.70  348.13    5.63  168.13  0.38 
1 1 1    1   20   52 o  5   11.89    3.66    3.33  112.04    0.42  111.82    2.14  291.82  0.12 
1 1 1    1   20   53 o 18   11.06    3.56   12.02  217.99    0.82   37.76    9.37   37.76  0.35 
1 1 1    1   20   54 f  0    9.70    3.27    5.84  187.21    3.84  187.17    0.00    0.00  0.00 
1 1 1    1   20   55 o 11   17.83    3.68   22.59  348.41    9.46  348.34    3.89  168.34  0.64 
1 1 1    1   20   56 o  4   15.31    3.97   15.96  235.38    5.24  235.57    4.09   55.57  0.48 
1 1 1    1   20   57 o 16   16.36    3.80   24.67   61.62    8.64   61.42    5.47  241.42  0.70 
1 1 1    1   20   58 o 13   10.43    3.35    7.20   18.02    0.31   19.73    3.77  199.73  0.21 
1 1 1    1   20   59 o 16   11.53    3.59   15.10  230.16    2.84  229.17    5.97   49.17  0.51 
1 1 1    1   21    0 o  2  160.91    3.36  149.41   90.00  178.77   90.00   35.73   90.00  1.00 
1 1 1    1   21    1 o  8  139.23    2.33  157.47  344.16  118.28  344.84   37.50  164.84  0.98 
1 1 1    1   21    2 o 15  190.63    2.51  172.88  208.75  209.18  209.08   41.16  209.08  0.99 
1 1 1    1   21    3 o  8  201.63    2.57  190.51  138.83  214.20  138.81   28.80  138.81  0.99 
1 1 1    1   21    4 o  2  201.89    2.78  215.15  359.41  190.79  358.56   18.99  178.56  0.99 
1 1 1    1   21    5 o 15   97.32    2.73  131.65  227.88   62.46  227.83   64.41   47.83  0.97 
1 1 1    1   21    6 o  1  119.70    2.55  112.03   90.92  121.84   90.39   10.22   90.39  0.98 
1 1 1    1   21    7 o  4   57.21   14.53   58.42  180.84   41.70  180.65   14.34    0.65  0.85 
1 1 1    1   21    8 o  8  181.44    2.50  199.26   85.99  162.66   86.47   34.34  266.47  0.99 
1 1 1    1   21    9 o 16   31.54    4.87   62.81  296.34   11.27  117.40   74.08  117.40  0.82 
1 1 1    1   21   10 o 13   96.74    2.45   97.56  349.01   92.46  349.27    2.00  169.27  0.97 
1 1 1    1   21   11 o 17   93.85    2.47   97.95   56.57   86.95   56.25    7.41  236.25  0.97 
1 1 1    1   21   12 o 15   98.43    2.78  111.69  244.90   83.78  243.20   23.84   63.20  0.97 
1 1 1    1   21   13 o 15  128.44    2.39  159.91  189.37   96.95  189.48   59.36    9.48  0.99 
1 1 1    1   21   14 o 11   92.61    2.65  110.26   58.22   72.88   58.11   34.34  238.11  0.97 
1 1 1    1   21   15 o 11  151.73    3.04  170.71  273.87  129.72  273.83   40.92   93.83  0.99 
1 1 1    1   21   16 o 11   20.97    5.54   32.10  304.88    9.13  124.75   40.32  124.75  0.53 
1 1 1    1   21   17 f  0  136.46    3.05  169.49  166.30  168.88  166.25    0.00    0.00  0.00 
1 1 1    1   21   18 o 13   62.70   22.21   94.74   91.03   20.08   90.70   74.68  270.70  0.92 
1 1 1    1   21   19 o 13  187.76    2.54  163.76   42.82  208.06   42.93   43.33   42.93  0.99 
1 1 1    1   21   20 o  8   13.86    4.58   28.83  253.56   17.41   73.78   46.22   73.78  0.41 
1 1 1    1   21   21 o 16   56.57    6.48   69.92  150.53   35.91  150.36   34.88  330.36  0.94 
1 1 1    1   21   22 o 14   61.43   23.56   57.82  159.76   46.77  159.80   11.82  339.80  0.86 
1 1 1    1   21   23 o 10   70.17   25.01   97.77  313.80   30.38  313.76   69.33  133.76  0.93 
1 1 1    1   21   24 o 15  158.00    2.51  153.41  164.41  156.86  164.41    0.10  344.41  0.99 
1 1 1    1   21   25 o 11   64.43    8.30   69.25   17.50   52.46   17.50   18.40  197.50  0.96 
1 1 1    1   21   26 o 18  152.74    3.34  122.75  272.31  177.86  272.31   52.70  272.31  0.99 
1 1 1    1   21   27 o 12  128.03    2.72  140.19   92.93  111.67   92.93   30.74  272.93  0.99 
1 1 1    1   21   28 o  9   59.69   11.63   67.68  305.73   45.05  305.73   23.44  125.73  0.95 
1 1 1    1   21   29 o  1   23.56    5.57   17.12   55.69   11.22   55.69    6.04  235.69  0.60 
1 1 1    1   21   30 o  4   46.96    4.19   27.24   50.64   57.66   50.63   30.31   50.63  0.91 
1 1 1    1   21   31 o  2   50.09    6.61   55.01  184.09   40.82  184.09   14.16    4.09  0.96 
1 1 1    1   21   32 o 17   26.05    5.20   28.85  222.40   15.83  222.40   12.84   42.40  0.85 
1 1 1    1   21   33 o  9   41.22    4.01   49.48   60.93   30.07   60.93   18.82  240.93  0.96 
1 1 1    1   21   34 o  7   51.08    5.69   37.42  171.54   60.92  171.54   24.16  171.54  0.96 
1 1 1    1   21   35 o 11   66.54   14.54   77.83   70.56   52.81   70.56   23.19  250.56  0.97 
1 1 1    1   21   36 o  7   61.62   17.10   68.79   71.61   50.47   71.61   16.42  251.61  0.95 
1 1 1    1   21   37 o  1   42.48    5.07   30.74  137.60   51.36  137.60   21.54  137.60  0.96 
1 1 1    1   21   38 o  8   78.68    2.50   76.27  355.71   82.39  355.71    8.54  355.71  0.99 
1 1 1    1   21   39 o  3   26.91    4.75   33.21  145.97   18.78  145.97   13.31  325.97  0.95 
1 1 1    1   21   40 o  2   55.63   14.05   68.18  171.25   41.53  171.25   24.17  351.25  0.96 
1 1 1    1   21   41 o  2   42.17    4.22   30.09  116.08   52.74  116.08   24.05  116.08  0.97 
1 1 1    1   21   42 o 12   38.87    4.09   36.80  263.99   40.60  263.99    5.89  263.99  0.97 
1 1 1    1   21   43 o  6   40.17    4.05   26.21  233.54   52.34  233.54   27.89  233.54  0.96 
1 1 1    1   21   44 o  6   23.89    4.56   14.55   80.13   26.83   80.13   13.41   80.13  0.84 
1 1 1    1   21   45 o  9   16.68    4.23   22.00   69.63    8.56   69.64   11.55  249.64  0.86 
1 1 1    1   21   46 o 19   29.01    3.90   31.34  347.39   26.69  347.39    1.70  167.39  0.95 
1 1 1    1   21   47 o  4   12.96    3.93    7.59  177.98    5.75  177.92    1.07  357.92  0.49 
1 1 1    1   21   48 o 12   20.01    4.90   16.69  104.89   18.22  104.83    3.58  104.83  0.82 
1 1 1    1   21   49 o  5   45.42    5.12   50.59  248.01   45.73  248.00    3.20  248.00  0.97 
1 1 1    1   21   50 f  0   15.46    4.24   21.37  124.56   17.18  124.56    0.00    0.00  0.00 
1 1 1    1   21   51 o  2   11.81    3.72   12.00  327.28    0.41  327.43    8.75  147.43  0.41 
1 1 1    1   21   52 o 19   15.62    4.22   24.69  325.67    4.65  325.67   12.77  145.67  0.71 
1 1 1    1   21   53 o  8   10.55    3.52    3.71   33.74    0.40  211.33    2.77  211.33  0.09 
1 1 1    1   21   54 o  6   13.27    3.96   13.79   18.11    1.21   18.18    6.92  198.18  0.35 
1 1 1    1   21   55 o  6   16.60    4.18   19.40  287.83    7.72  287.67    3.54  107.67  0.57 
1 1 1    1   21   56 o 18   17.56    4.19   22.98  106.45   10.96  106.32    2.38  286.32  0.69 
1 1 1    1   21   57 o  3    9.76    3.24   11.76  356.28    0.53  176.24    7.19  176.24  0.31 
1 1 1    1   21   58 o  3   11.95    3.60    5.99   26.63    2.08   24.52    1.38  204.52  0.23 
1 1 1    1   22    0 o 16  203.32    5.34  194.40   90.00  218.36   90.00   30.09   90.00  1.00 
1 1 1    1   22    1 o  8  198.77    2.99  210.54  289.85  186.45  290.19   21.76  110.19  0.99 
1 1 1    1   22    2 o 10   72.94   18.46   65.59  258.48   64.68  259.01    1.70   79.01  0.90 
1 1 1    1   22    3 o 16  113.50    2.45  114.81  175.42  107.44  176.31    6.92  356.31  0.98 
1 1 1    1   22    4 o 18   84.94    2.63   80.43  238.29   82.28  236.80    2.15  236.80  0.96 
1 1 1    1   22    5 o  4  177.62    2.92  181.15   12.20  172.96   12.43    6.08  192.43  0.99 
1 1 1    1   22    6 o 17  123.73    2.87  140.54  336.49  105.29  336.70   32.72  156.70  0.98 
1 1 1    1   22    7 o 17  203.23    2.66  239.70  165.96  168.94  165.80   66.19  345.80  0.99 
1 1 1    1   22    8 o 16   60.55   26.40   58.82  345.32   38.04  345.68   20.79  165.68  0.80 
1 1 1    1   22    9 o 12  132.33    2.66  143.45   81.21  119.89   81.22   21.03  261.22  0.99 
1 1 1    1   22   10 o 14  105.21    2.97  135.20  125.62   70.97  126.13   64.55  306.13  0.98 
1 1 1    1   22   11 o 13   48.99    5.92   42.93   34.18   41.41   35.47    1.25  215.47  0.86 
1 1 1    1   22   12 x 12       ?       ?  201.63   54.14  201.25   53.80    0.00    0.00  0.00 
1 1 1    1   22   13 o  1  118.12    5.78  153.16  298.37   79.62  298.99   73.65  118.99  0.99 
1 1 1    1   22   14 o  8  201.82    3.57  244.47  254.65  156.36  254.52   88.97   74.52  1.00 
1 1 1    1   22   15 o  6  116.71    3.37  128.42   95.89  101.21   96.29   27.39  276.29  0.98 
1 1 1    1   22   16 o  6   59.95   24.74  106.99   32.19    2.07   32.17  105.58  212.17  0.92 
1 1 1    1   22   17 f  0   20.21    5.35   24.35  245.61   24.36  246.55    0.00    0.00  0.00 
1 1 1    1   22   18 o 15   29.18    5.90   35.73  331.50    8.05  331.43   28.07  151.43  0.76 
1 1 1    1   22   19 o 17  109.44    2.61  103.10  214.56  110.70  214.52    6.26  214.52  0.98 
1 1 1    1   22   20 o  4   53.41    4.54   65.39  173.61   34.16  173.54   32.58  353.54  0.94 
1 1 1    1   22   21 o  5   72.12   15.00   58.70  357.00   74.42  357.07   14.42  357.07  0.93 
1 1 1    1   22   22 f  0   57.62    7.84   22.57  235.61   23.13  235.61    0.00    0.00  0.00 
1 1 1    1   22   23 o  7  115.84    3.25   90.74  140.85  135.54  140.85   42.84  140.85  0.99 
1 1 1    1   22   24 o 16   27.23    6.59   53.14    2.09    6.25  182.09   60.36  182.09  0.88 
1 1 1    1   22   25 o 19   80.46   26.10   95.04  320.81   54.27  320.81   42.18  140.81  0.94 
1 1 1    1   22   26 o 14   86.22    2.84   76.39  125.28   91.82  125.28   14.57  125.28  0.98 
1 1 1    1   22   27 o 19  154.23    2.80  150.20    5.84  155.55    5.84    4.22    5.84  0.99 
1 1 1    1   22   28 f  0   60.73   13.96   83.30  214.85   83.61  214.85    0.00    0.00  0.00 
1 1 1    1   22   29 o  6   30.06    5.36   35.16   68.93   18.26   68.93   16.87  248.93  0.89 
1 1 1    1   22   30 o 13   99.21    2.62   92.69  227.31  104.31  227.31   12.17  227.31  0.99 
1 1 1    1   22   31 o  9   15.59    4.80   15.63  337.84    2.08  337.84   13.37  157.84  0.56 
1 1 1    1   22   32 o  5   17.56    5.10   13.40  271.71    7.40  271.71    5.77   91.71  0.59 
1 1 1    1   22   33 o 19   93.98    3.25   84.74  261.85  103.61  261.85   20.74  261.85  0.99 
1 1 1    1   22   34 o 13   59.08    5.20   63.98  186.47   53.95  186.47    8.30    6.47  0.98 
1 1 1    1   22   35 o 17   55.29   10.51   61.97   96.64   47.09   96.64   13.09  276.64  0.97 
1 1 1    1   22   36 o 10   51.37    6.19   45.88  149.19   55.60  149.19   11.14  149.19  0.97 
1 1 1    1   22   37 o  5   67.99   20.06   71.76  193.64   59.54  193.64    9.85   13.64  0.95 
1 1 1    1   22   38 o  7   58.34   14.12   58.28  255.19   55.64  255.19    0.60   75.19  0.96 
1 1 1    1   22   39 o  9   24.58    5.21   28.65  107.28   18.28  107.28    9.18  287.28  0.93 
1 1 1    1   22   40 o 16   23.15    5.52   13.08  235.14   25.11  235.14   12.70  235.14  0.81 
1 1 1    1   22   41 o  3   40.18    4.32   39.46  279.67   40.97  279.67    3.94  279.67  0.97 
1 1 1    1   22   42 o  1   29.62    4.46   25.69  276.83   31.52  276.83    7.67  276.83  0.93 
1 1 1    1   22   43 o  3   40.73    3.74   28.23  140.33   52.21  140.32   26.26  140.32  0.96 
1 1 1    1   22   44 o  7   17.71    4.62   12.36  134.30   14.75  134.20    3.48  134.20  0.73 
1 1 1    1   22   45 o  3   28.28    4.26   30.88  349.39   25.54  349.43    2.40  169.43  0.95 
1 1 1    1   22   46 o 18   15.09    4.20   14.78  232.98    9.72  232.91    3.53   52.91  0.76 
1 1 1    1   22   47 o 18   18.60    4.60    7.37  135.13   13.49  135.36    7.11  135.36  0.53 
1 1 1    1   22   48 o 19   37.36    3.63   39.06  329.60   39.12  329.57    6.61  329.57  0.96 
1 1 1    1   22   49 o 14   22.99    4.45   27.86  196.42   18.07  196.45    4.10   16.45  0.88 
1 1 1    1   22   50 o 19   19.60    4.52   18.79   55.46   14.04   55.46    0.14  235.46  0.72 
1 1 1    1   22   51 o 17   13.18    3.99   12.31    6.68    1.82    6.47    6.76  186.47  0.39 
1 1 1    1   22   52 o 19   12.71    4.02   10.04   75.38    0.78   74.93    5.65  254.93  0.28 
1 1 1    1   22   53 o 11   22.57    4.36   25.15   83.10   18.55   83.29    3.91   83.29  0.74 
1 1 1    1   22   54 o  5   12.63    3.86    1.30  233.93    0.21  238.64    0.68   58.64  0.04 
1 1 1    1   22   55 o 13   11.85    3.69    0.77  326.58    0.12  335.09    0.42  155.09  0.03 
1 1 1    1   22   56 o 17   15.01    4.22   14.14   44.96    6.93   45.04    1.22  225.04  0.50 
1 1 1    1   22   57 o  6   14.34    3.94   15.95  168.78    7.82  168.59    1.55  348.59  0.60 
1 1 1    1   23    0 o  9  174.00    5.39  160.69   90.00  189.36   90.00   30.73   90.00  1.00 
1 1 1    1   23    1 o 12  144.47    3.02  135.02  265.25  151.81  265.71   18.55  265.71  0.99 
1 1 1    1   23    2 o 12   98.13   35.10  111.19  341.04   69.56  340.83   40.65  160.83  0.92 
1 1 1    1   23    3 o 14   98.65   33.42  117.77  349.04   65.50  348.80   51.99  168.80  0.93 
1 1 1    1   23    4 o 18  120.42    3.76   86.14   31.66  148.34   31.48   61.75   31.48  0.98 
1 1 1    1   23    5 o  7  147.03    5.25  129.64  116.31  160.06  116.21   30.04  116.21  0.99 
1 1 1    1   23    6 o 12   41.65    7.06   44.30  103.85   25.66  104.45   18.62  284.45  0.84 
1 1 1    1   23    7 f  0   51.65    5.92   52.26  330.22   52.86  330.90    0.00    0.00  0.00 
1 1 1    1   23    8 o  9  245.07    3.40  273.27  213.88  215.86  213.75   56.67   33.75  1.00 
1 1 1    1   23    9 o  3   83.76   21.16   96.65  119.85   60.92  119.69   36.05  299.69  0.94 
1 1 1    1   23   10 o 17   66.40   20.45  112.16   98.95   12.16   99.07  100.55  279.07  0.94 
1 1 1    1   23   11 o  5  148.37    2.67  181.80  232.92  111.63  233.05   71.04   53.05  0.99 
1 1 1    1   23   12 o  1   57.93    5.83   34.85  332.04   66.66  332.39   31.67  332.39  0.88 
1 1 1    1   23   13 o  5   91.73    2.93  102.38   97.19   76.88   96.99   25.52  276.99  0.98 
1 1 1    1   23   14 o  5   93.23    2.91   84.13  121.12   96.82  121.24   12.06  121.24  0.97 
1 1 1    1   23   15 o  4   63.96   17.52   73.16  335.20   43.79  335.45   30.61  155.45  0.92 
1 1 1    1   23   16 o 12   47.69    4.38   37.42  190.59   46.29  190.40    8.23  190.40  0.88 
1 1 1    1   23   17 o 16   62.05   32.46   79.74  151.75   23.73  151.82   57.38  331.82  0.84 
1 1 1    1   23   18 o 10   62.17   12.66   55.40  328.60   58.46  328.58    1.75  328.58  0.93 
1 1 1    1   23   19 o 18   42.71    5.58   72.51  129.57    6.20  129.57   68.11  309.57  0.94 
1 1 1    1   23   20 o  6   22.51    6.58   22.65  250.26    3.54  250.26   19.61   70.26  0.59 
1 1 1    1   23   21 o  1  124.56    3.41  107.19  237.71  137.11  237.71   27.89  237.71  0.99 
1 1 1    1   23   22 o 13  145.58    3.35  138.51  196.53  148.40  196.53    7.68  196.53  0.99 
1 1 1    1   23   23 o 16   55.16    4.86   75.94   79.93   29.68   79.93   47.23  259.93  0.97 
1 1 1    1   23   24 o  7  102.90    2.86   87.17   65.29  114.94   65.29   26.94   65.29  0.99 
1 1 1    1   23   25 o 17   29.31    5.61    9.75  111.37   18.85  111.37    9.04  111.37  0.49 
1 1 1    1   23   26 o  7   63.91   23.20   76.50   96.31   40.98   96.31   35.73  276.31  0.92 
1 1 1    1   23   27 o 14   24.64    5.77   18.53  212.80   16.35  212.80    2.15   32.80  0.71 
1 1 1    1   23   28 o 12   25.13    5.87   41.20   87.36    4.01   87.36   36.92  267.36  0.89 
1 1 1    1   23   29 o  3   59.16    9.06   75.50  310.85   40.52  310.85   34.11  130.85  0.97 
1 1 1    1   23   30 o  4   36.02    5.14   30.60  106.16   36.44  106.16    6.34  106.16  0.92 
1 1 1    1   23   31 o  5  113.44    2.94  110.00  316.53  118.15  316.53   10.55  316.53  1.00 
1 1 1    1   23   32 o 16   33.22    6.84   15.54   15.72   41.00   15.72   25.88   15.72  0.84 
1 1 1    1   23   33 o 17   17.46    5.17   12.05   97.83   11.34   97.83    0.36  277.83  0.66 
1 1 1    1   23   34 o 13   21.54    5.56   17.81  350.42   18.55  350.42    1.29  350.42  0.83 
1 1 1    1   23   35 o  5   85.11    2.77   80.94  248.39   90.87  248.39   12.56  248.39  0.99 
1 1 1    1   23   36 o  5   56.45    9.99   46.97  213.18   63.81  213.18   18.46  213.18  0.97 
1 1 1    1   23   37 o 19   51.05    4.65   44.62  337.23   57.19  337.23   14.27  337.23  0.98 
1 1 1    1   23   38 o 15   15.91    5.01   15.07  285.68   10.17  285.68    4.18  105.68  0.77 
1 1 1    1   23   39 o  6   37.66    4.54   36.53  342.48   38.31  342.48    3.87  342.48  0.97 
1 1 1    1   23   40 o 19   37.40    4.21   36.02  276.15   38.60  276.15    4.98  276.15  0.97 
1 1 1    1   23   41 o 16   30.75    4.66   19.01   88.26   38.44   88.26   20.89   88.26  0.91 
1 1 1    1   23   42 o 16   52.21    6.43   46.54  208.50   59.18  208.49   16.55  208.49  0.98 
1 1 1    1   23   43 o  1   28.40    4.60   28.85  292.25   27.13  292.20    0.92  292.20  0.94 
1 1 1    1   23   44 o  6   22.79    4.68   18.33   31.27   23.42   31.24    6.92   31.24  0.88 
1 1 1    1   23   45 o 17   14.33    4.07   16.67  108.05    7.49  108.20    7.35  288.20  0.78 
1 1 1    1   23   46 o 14   17.26    5.07   14.08   84.90   12.25   84.86    0.20   84.86  0.70 
1 1 1    1   23   47 o 11   16.49    4.48    6.39   32.15    6.94   32.31    1.67   32.31  0.37 
1 1 1    1   23   48 o  6   15.25    4.47   14.60  289.22    6.24  289.20    5.23  109.20  0.58 
1 1 1    1   23   49 o  9   15.86    4.38   13.77   92.55    6.50   92.52    3.70  272.52  0.53 
1 1 1    1   23   50 o  9   14.85    4.35    9.57  273.71    3.43  273.91    3.09   93.91  0.34 
1 1 1    1   23   51 o 13   13.70    4.40   10.36  177.71    1.67  177.42    4.83  357.42  0.30 
1 1 1    1   23   52 o  8   14.19    4.21   10.77  131.82    2.16  131.31    4.14  311.31  0.30 
1 1 1    1   23   53 f  0   10.87    3.61   13.29  296.12    7.78  296.06    0.00    0.00  0.00 
1 1 1    1   23   54 o  1   15.35    4.18    4.11  129.25    2.37  130.56    0.01  130.56  0.15 
1 1 1    1   23   55 o 17   13.67    4.13    5.79  104.88    2.63  104.33    0.74  284.33  0.22 
1 1 1    1   23   56 f  0   11.13    3.74    2.30  107.91    1.30  107.75    0.00    0.00  0.00 
1 1 1    1   24    0 o  4   52.71    8.22   56.02  270.00   47.68  270.00    9.74   90.00  1.00 
1 1 1    1   24    1 o 14   48.15    5.10   61.98  205.65   26.63  205.77   35.26   25.77  0.92 
1 1 1    1   24    2 o 14  104.22    2.94  105.18   41.81   98.98   41.60    6.26  221.60  0.98 
1 1 1    1   24    3 o  4  138.32    2.76  140.30  122.90  131.86  122.96    9.81  302.96  0.99 
1 1 1    1   24    4 o  9   62.19    6.43   24.97   58.19   78.44   58.84   53.12   58.84  0.83 
1 1 1    1   24    5 f  0   67.32   22.65   84.33  177.77   84.63  177.41    0.00    0.00  0.00 
1 1 1    1   24    6 o 15  118.42    2.93  106.14  255.93  125.94  256.15   19.04  256.15  0.98 
1 1 1    1   24    7 o 19  130.77    2.88  124.83  288.39  132.39  288.57    6.58  288.57  0.99 
1 1 1    1   24    8 o 18   69.30   16.85   75.79  157.55   52.59  157.39   24.15  337.39  0.93 
1 1 1    1   24    9 o  7   97.30    3.12   91.16  349.45   98.07  349.37    5.98  349.37  0.98 
1 1 1    1   24   10 o  5  190.12    2.89  215.83  354.81  159.28  354.81   59.89  174.81  1.00 
1 1 1    1   24   11 o 14   70.16   22.80  107.03  203.57   23.25  203.59   85.31   23.59  0.94 
1 1 1    1   24   12 o  8   32.73    6.08   39.32  183.93   14.15  183.76   25.95    3.76  0.83 
1 1 1    1   24   13 o  3   29.05    6.30   35.93  135.29    9.05  135.19   27.68  315.19  0.79 
1 1 1    1   24   14 o  8   41.26    5.45   41.50  270.51   30.80  270.54   11.66   90.54  0.89 
1 1 1    1   24   15 o  8   70.08   10.67   86.94  281.12   46.00  281.12   43.13  101.12  0.96 
1 1 1    1   24   16 o  8   29.23    7.70   16.89  141.56   15.41  141.56    1.87  321.56  0.56 
1 1 1    1   24   17 o 10   29.87    7.40   38.70  203.83   10.19  203.83   29.31   23.83  0.83 
1 1 1    1   24   18 o  3  126.11    3.23  110.89  236.36  136.68  236.36   23.78  236.36  0.99 
1 1 1    1   24   19 o 16  139.76    2.88  136.53   51.19  138.84   51.19    0.20   51.19  0.99 
1 1 1    1   24   20 o 17  112.29    2.77   95.96  303.18  124.64  303.18   27.46  303.18  0.99 
1 1 1    1   24   21 o 12  108.53    2.74  117.59  265.10   96.18  265.10   22.57   85.10  0.99 
1 1 1    1   24   22 o  3   32.73    5.92   33.18  223.22   23.49  223.22    9.91   43.22  0.87 
1 1 1    1   24   23 o  4   38.31    5.45   44.10  196.48   26.66  196.48   17.61   16.48  0.93 
1 1 1    1   24   24 o  7  157.50    3.05  130.90  196.41  182.52  196.41   51.60  196.41  1.00 
1 1 1    1   24   25 o 14   62.05   11.43   63.72  127.41   55.67  127.41    7.79  307.41  0.96 
1 1 1    1   24   26 o 16   52.47    4.40   38.12   56.90   62.21   56.90   24.41   56.90  0.95 
1 1 1    1   24   27 o 19   62.21    8.44   63.40  134.32   58.34  134.32    4.23  314.32  0.97 
1 1 1    1   24   28 o 15   64.44   15.80   76.53  294.15   48.58  294.15   26.58  114.15  0.96 
1 1 1    1   24   29 o 15   36.18    6.57   34.02  316.80   34.35  316.80    1.09  316.80  0.93 
1 1 1    1   24   30 o 16   46.07    6.52   53.92   83.97   37.04   83.97   15.43  263.97  0.97 
1 1 1    1   24   31 o 12   29.54    5.21   43.44  189.93   14.11  189.92   28.08    9.92  0.95 
1 1 1    1   24   32 o 12   42.04    4.60   48.41   67.66   34.93   67.66   12.00  247.66  0.97 
1 1 1    1   24   33 o 18   23.05    5.74   21.16   74.97   19.94   74.97    0.54  254.97  0.88 
1 1 1    1   24   34 o 19   55.06   12.32   50.94  280.47   56.35  280.47    7.14  280.47  0.96 
1 1 1    1   24   35 o 18   30.46    5.73   26.72  309.98   31.34  309.98    5.59  309.98  0.94 
1 1 1    1   24   36 o 15   41.55    5.35   43.49   31.41   39.32   31.41    2.20  211.41  0.97 
1 1 1    1   24   37 o 12   54.35    4.72   49.40  154.01   60.07  154.01   13.36  154.01  0.98 
1 1 1    1   24   38 o  9   37.72    4.87   27.50   47.68   46.04   47.68   20.28   47.68  0.95 
1 1 1    1   24   39 o 16   55.79    7.23   62.58  337.36   51.45  337.36    6.57  157.36  0.98 
1 1 1    1   24   40 o 17   14.71    4.63   16.98  127.13    7.02  127.11    8.58  307.11  0.77 
1 1 1    1   24   41 o 13   44.35    3.86   46.41  291.16   44.43  291.19    2.12  291.19  0.98 
1 1 1    1   24   42 o 14   27.57    5.02   22.64   36.70   30.01   36.71    9.53   36.71  0.92 
1 1 1    1   24   43 o 16   21.13    5.05   22.28  338.73   17.47  338.66    2.56  158.66  0.89 
1 1 1    1   24   44 o 15   18.15    5.31    6.00  201.28   10.63  201.12    5.37  201.12  0.44 
1 1 1    1   24   45 o  9   21.49    5.07   29.24  182.14   13.71  182.17   10.90    2.17  0.89 
1 1 1    1   24   46 o 18   26.52    4.85   21.21  178.39   28.40  178.37   11.29  178.37  0.86 
1 1 1    1   24   47 o 15   23.67    4.90   23.71   56.64   21.05   56.60    2.72   56.60  0.83 
1 1 1    1   24   48 o  8   16.09    4.71    7.43   24.60    4.41   24.72    0.94  204.72  0.30 
1 1 1    1   24   49 o 12   16.04    4.83    8.92    6.35    4.23    5.88    1.70  185.88  0.32 
1 1 1    1   24   50 o  9   15.56    4.62    1.51  161.28    0.63  166.44    0.33  346.44  0.05 
1 1 1    1   24   51 o  1   10.06    3.45   15.11   76.12    2.48  256.43   11.27  256.43  0.31 
1 1 1    1   24   52 o 11   18.84    4.76   15.77   27.89   11.49   27.58    2.19   27.58  0.55 
1 1 1    1   24   53 o 15   13.51    4.24    6.78  303.43    2.14  303.02    1.65  123.02  0.22 
1 1 1    1   24   54 o  9   15.90    4.58   11.56  127.76    7.80  126.85    1.09  126.85  0.46 
1 1 1    1   24   55 o 16   15.36    4.63    3.44  156.52    3.17  150.36    1.13  150.36  0.17 
1 1 1    1   25    0 o 10   11.00    7.65   48.11  270.00   36.03   90.00   85.10   90.00  0.59 
1 1 1    1   25    1 o  8   31.04    6.57   50.09  146.93    2.34  147.01   48.58  327.01  0.86 
1 1 1    1   25    2 o 17   84.71   29.28  103.49  265.10   51.97  265.03   53.42   85.03  0.93 
1 1 1    1   25    3 o 16  103.35    3.16  106.20   56.18   94.97   56.14   13.28  236.14  0.98 
1 1 1    1   25    4 o 13  110.77    3.11  123.72  239.80   92.67  239.80   33.25   59.80  0.99 
1 1 1    1   25    5 o 11   70.42   13.28   94.31  236.89   39.05  236.84   57.11   56.84  0.96 
1 1 1    1   25    6 o  1   69.76    9.91   71.23  261.65   60.51  261.62   12.19   81.62  0.95 
1 1 1    1   25    7 o  5   73.50   21.76   77.33   26.47   57.16   26.53   21.92  206.53  0.93 
1 1 1    1   25    8 f  0   85.16   24.88   98.95   42.46  101.26   42.49    0.00    0.00  0.00 
1 1 1    1   25    9 o 12  151.01    3.20  149.76  158.98  146.35  158.98    7.10  338.98  0.99 
1 1 1    1   25   10 f  0   59.43    5.89   46.73  134.37   47.87  134.37    0.00    0.00  0.00 
1 1 1    1   25   11 o  1  106.71   20.44  125.61   60.02   79.16   60.02   49.33  240.02  0.97 
1 1 1    1   25   12 o 19  139.62    4.11  132.04  251.87  142.02  251.87    7.18  251.87  0.99 
1 1 1    1   25   13 o 16   36.00    8.16   14.95  103.50   28.06  103.50   12.82  103.50  0.60 
1 1 1    1   25   14 o  7   78.42   26.02  103.85  334.35   41.77  334.35   63.89  154.35  0.94 
1 1 1    1   25   15 o  8   45.65    5.69   51.62  287.10   32.84  287.10   19.58  107.10  0.93 
1 1 1    1   25   16 o 13   40.09    5.73   46.95   79.79   26.12   79.79   21.46  259.79  0.92 
1 1 1    1   25   17 o  8   42.20    5.22   25.94  246.24   46.66  246.24   20.44  246.24  0.86 
1 1 1    1   25   18 o 13   35.38    5.67   46.72  329.70   17.65  329.70   29.47  149.70  0.92 
1 1 1    1   25   19 o  3   56.86    5.37   70.42  354.00   39.26  354.00   31.58  174.00  0.97 
1 1 1    1   25   20 o  6  106.04    2.86  118.30  171.68   91.55  171.68   27.14  351.68  0.99 
1 1 1    1   25   21 o 12   39.23    5.29   50.97   93.79   22.96   93.79   28.01  273.79  0.94 
1 1 1    1   25   22 o  5   56.31    4.81   68.93  334.36   40.93  334.36   27.75  154.36  0.97 
1 1 1    1   25   23 o  6  168.09    2.72  156.98  285.63  179.29  285.63   23.51  285.63  1.00 
1 1 1    1   25   24 o 18   51.56    5.65   50.52  296.66   49.46  296.66    0.47  116.66  0.96 
1 1 1    1   25   25 o  9   63.44   11.71   55.84  240.31   66.87  240.31   11.91  240.31  0.96 
1 1 1    1   25   26 o 11  126.69    2.89  119.22  175.81  135.47  175.81   18.66  175.81  1.00 
1 1 1    1   25   27 o  3   50.42    5.55   36.01   38.85   61.85   38.86   26.74   38.86  0.96 
1 1 1    1   25   28 o 16   33.07    6.86   30.16  291.26   31.90  291.26    2.58  291.26  0.93 
1 1 1    1   25   29 o 10   65.03    9.16   71.69   24.16   57.99   24.16   11.61  204.16  0.98 
1 1 1    1   25   30 o  1   43.61    4.92   49.17   67.54   37.36   67.54   10.30  247.54  0.97 
1 1 1    1   25   31 o 18   62.96    9.25   82.61  230.55   43.98  230.55   35.95   50.55  0.98 
1 1 1    1   25   32 o 12   62.11    8.44   56.50  264.92   67.07  264.92   12.50  264.92  0.98 
1 1 1    1   25   33 o  9   34.16    5.63   23.21  299.51   41.59  299.51   19.22  299.51  0.94 
1 1 1    1   25   34 o  2   20.48    5.89   27.05   99.26   11.07   99.26   14.76  279.26  0.90 
1 1 1    1   25   35 o 18   28.12    5.32   25.23   82.48   28.26   82.48    4.38   82.48  0.93 
1 1 1    1   25   36 o  6   46.56    5.10   40.00  211.29   53.08  211.29   15.57  211.29  0.97 
1 1 1    1   25   37 o 18   22.38    5.70    9.93  160.35   22.25  160.35   13.02  160.35  0.70 
1 1 1    1   25   38 o 14   25.61    5.64   11.55  261.64   29.51  261.61   18.88  261.61  0.78 
1 1 1    1   25   39 o  7   30.37    5.17   31.99   72.05   28.18   72.06    1.04  252.06  0.95 
1 1 1    1   25   40 o  7   50.43    4.62   60.07   52.82   44.78   52.79    9.68  232.79  0.98 
1 1 1    1   25   41 o  8   24.88    5.47   31.53  210.93   17.96  210.90   10.38   30.90  0.93 
1 1 1    1   25   42 o  1   32.24    4.95   28.99  348.63   35.16  348.60    9.41  348.60  0.94 
1 1 1    1   25   43 o  5   18.96    5.41   19.84  119.07   13.86  119.12    3.13  299.12  0.81 
1 1 1    1   25   44 o  6   16.68    4.89   14.31  214.77   10.01  214.78    1.77   34.78  0.65 
1 1 1    1   25   45 o  8   26.41    5.08   22.74  280.31   27.14  280.28    9.15  280.28  0.85 
1 1 1    1   25   46 o 17   17.18    4.92    1.61  255.86    1.46  255.17    0.24  255.17  0.08 
1 1 1    1   25   47 o 12   22.04    5.28   24.08  200.78   17.29  200.52    0.48  200.52  0.77 
1 1 1    1   25   48 o 11   12.65    4.16   10.33  183.55    0.70  183.30    5.93    3.30  0.29 
1 1 1    1   25   49 o  5   23.79    5.14   26.87   77.25   20.29   77.32    4.39   77.32  0.76 
1 1 1    1   25   50 o 14   29.22    4.78   27.95  144.74   32.56  144.83   16.36  144.83  0.83 
1 1 1    1   25   51 o  7   20.03    4.89    9.20  147.29    9.96  145.58    4.66  145.58  0.38 
1 1 1    1   25   52 o 18   11.47    3.86    4.89  179.84    0.61  180.16    2.21    0.16  0.15 
1 1 1    1   25   53 o  4   15.32    4.62   12.29  208.55    7.40  209.66    0.34  209.66  0.47 
1 1 1    1   26    0 o 11  157.11    5.62  201.37  270.00  108.52  270.00   97.17   90.00  1.00 
1 1 1    1   26    1 o 16   84.61   11.99   74.29   27.53   87.34   27.53   11.46   27.53  0.96 
1 1 1    1   26    2 o 12   60.01    6.37   39.02  167.31   71.18  167.31   31.33  167.31  0.93 
1 1 1    1   26    3 o  1  145.30    4.08  120.55  345.47  164.96  345.47   41.90  345.47  0.99 
1 1 1    1   26    4 o 17   88.05   14.32  111.17   98.40   58.18   98.40   55.25  278.40  0.97 
1 1 1    1   26    5 o 18  177.95    4.22  152.95  315.42  197.93  315.42   41.99  315.42  0.99 
1 1 1    1   26    6 o 16  139.46    3.99  155.24  311.03  118.80  311.03   39.37  131.03  0.99 
1 1 1    1   26    7 o 12   55.73    6.14   16.89  173.34   72.76  173.34   55.57  173.34  0.81 
1 1 1    1   26    8 o 13  102.71   18.60  105.12  178.04   92.59  178.04   14.29  358.04  0.97 
1 1 1    1   26    9 o 12   68.92   10.17   76.25  133.18   55.43  133.18   22.01  313.18  0.96 
1 1 1    1   26   10 o  4   77.43   31.81  101.95  250.86   38.48  250.86   64.93   70.86  0.92 
1 1 1    1   26   11 o 18  114.10    3.28  120.07  323.82  104.36  323.82   17.25  143.82  0.99 
1 1 1    1   26   12 o  5   73.10   28.26  104.63  113.40   30.09  113.40   75.71  293.40  0.93 
1 1 1    1   26   13 o  6   46.98    5.73   70.21  351.33   19.13  351.33   51.74  171.33  0.96 
1 1 1    1   26   14 o 18   22.16    6.36   24.16  291.65    6.44  291.65   17.90  111.65  0.69 
1 1 1    1   26   15 o  6   70.70   19.97   83.18   77.56   50.12   77.56   33.53  257.56  0.95 
1 1 1    1   26   16 o  2   19.24    5.85   19.94  339.13    3.62  339.13   16.39  159.13  0.61 
1 1 1    1   26   17 o 14   37.20    6.00   38.85   27.76   29.16   27.76    9.74  207.76  0.91 
1 1 1    1   26   18 f  0   62.66    6.40   63.24  274.54   63.11  274.54    0.00    0.00  0.00 
1 1 1    1   26   19 o 10   27.43    6.29   13.80  318.96   22.13  318.97    8.40  318.97  0.65 
1 1 1    1   26   20 o 14   65.38   34.50   79.35  184.87   33.19  184.88   45.47    4.87  0.86 
1 1 1    1   26   21 o 16   52.36    4.67   80.77  299.13   22.78  299.13   57.00  119.13  0.98 
1 1 1    1   26   22 o  4   58.42    6.38   58.22    6.69   56.44    6.69    0.86  186.69  0.97 
1 1 1    1   26   23 o  2   98.12    2.97   84.71   57.91  111.64   57.91   28.60   57.91  0.99 
1 1 1    1   26   24 o  8   73.74   18.15   90.34  339.04   54.26  339.04   33.95  159.04  0.97 
1 1 1    1   26   25 o  7   29.64    7.06   24.89  284.94   28.76  284.94    4.54  284.94  0.89 
1 1 1    1   26   26 o 13   47.47    5.27   53.55  313.35   40.66  313.35   11.36  133.35  0.98 
1 1 1    1   26   27 o  2   58.31    5.20   50.13  281.21   65.71  281.21   17.09  281.21  0.98 
1 1 1    1   26   28 o  9  121.15    2.83  111.56  132.91  133.48  132.91   25.44  132.91  1.00 
1 1 1    1   26   29 o  1   41.08    5.53   37.36  113.08   43.15  113.08    7.03  113.08  0.96 
1 1 1    1   26   30 o  8   54.35    4.63   66.42  344.10   43.21  344.10   20.90  164.10  0.99 
1 1 1    1   26   31 o 16   43.15    5.38   25.87   42.90   57.65   42.90   32.76   42.90  0.96 
1 1 1    1   26   32 o 12   68.14   12.09   67.16    1.63   68.87    1.63    4.79    1.63  0.98 
1 1 1    1   26   33 o  7   38.79    6.00   28.46  270.71   46.77  270.71   19.85  270.71  0.95 
1 1 1    1   26   34 o 14   26.87    5.76   16.80  112.72   31.07  112.72   15.32  112.72  0.87 
1 1 1    1   26   35 o 10   27.27    5.91   15.58  268.47   32.18  268.47   17.69  268.47  0.86 
1 1 1    1   26   36 f  0   42.96    4.57   38.70  267.29   35.65  267.29    0.00    0.00  0.00 
1 1 1    1   26   37 o 17   16.54    5.12   14.18  272.44   11.43  272.46    1.56   92.46  0.74 
1 1 1    1   26   38 o  6   53.99    4.66   55.10  132.60   56.15  132.61    6.09  132.61  0.98 
1 1 1    1   26   39 o  5   16.10    5.02    8.80  256.03   10.59  256.07    2.68  256.07  0.57 
1 1 1    1   26   40 o  7   18.15    5.25   19.66    7.04   12.95    7.05    4.70  187.05  0.84 
1 1 1    1   26   41 o  5   27.37    6.55   36.03   83.92   19.68   83.89   11.53  263.89  0.93 
1 1 1    1   26   42 o 10   18.48    5.41   25.77  270.47    9.60  270.49   11.92   90.49  0.84 
1 1 1    1   26   43 o 16   18.94    5.25    9.51  282.99   11.53  283.07    3.88  283.07  0.51 
1 1 1    1   26   44 o 15   13.98    4.50    9.58   75.02    3.13   75.07    4.25  255.07  0.38 
1 1 1    1   26   45 o  4   21.84    5.51   19.32  336.82   17.40  336.77    3.48  336.77  0.72 
1 1 1    1   26   46 o 19   23.34    5.89   26.99  290.40   18.79  290.41    0.65  290.41  0.79 
1 1 1    1   26   47 o 19   14.21    4.61   14.49  108.60    2.42  108.16    6.56  288.16  0.40 
1 1 1    1   26   48 f  0   16.54    4.95   21.12  162.34   12.33  162.30    0.00    0.00  0.00 
1 1 1    1   26   49 o 13   11.87    4.02   19.26  256.91    0.29   77.14   11.43   77.14  0.46 
1 1 1    1   26   50 o 10   19.65    5.32   21.90  202.34   14.39  202.81    1.68  202.81  0.69 
1 1 1    1   26   51 f  0   13.96    4.50   17.24  271.89    9.90  271.72    0.00    0.00  0.00 
1 1 1    1   26   52 o 14   12.48    4.14    6.41  319.59    2.34  322.02    1.30  142.02  0.24 
1 1 1    1   27    0 o  9   67.00   18.37   37.92   90.00   95.08   90.00   56.74   90.00  1.00 
1 1 1    1   27    1 o  3  151.78    3.16  131.97  340.08  168.19  340.08   34.78  340.08  0.99 
1 1 1    1   27    2 o 11   74.45   11.72   37.74   95.89  100.25   95.89   62.10   95.89  0.93 
1 1 1    1   27    3 o 18   77.37   22.70   98.50  203.93   47.36  203.93   52.15   23.93  0.95 
1 1 1    1   27    4 o 16  178.74    3.54  188.15   82.49  166.13   82.49   23.88  262.49  1.00 
1 1 1    1   27    5 o  9   76.69   12.30   67.16  104.89   79.69  104.89   11.91  104.89  0.96 
1 1 1    1   27    6 o  8  109.57    3.52  128.19  338.88   87.92  338.88   41.36  158.88  0.99 
1 1 1    1   27    7 o 17   64.84    5.83   41.88  280.61   81.00  280.61   38.80  280.61  0.95 
1 1 1    1   27    8 o  9   63.69    6.18   62.35  244.11   60.32  244.11    2.45   64.11  0.97 
1 1 1    1   27    9 o 10   67.24    5.72   71.53  359.96   59.00  359.96   12.91  179.96  0.97 
1 1 1    1   27   10 o  9   77.14   21.71  108.25   78.82   39.13   78.82   69.57  258.82  0.96 
1 1 1    1   27   11 f  0   75.60   26.47   78.06  253.50   78.27  253.50    0.00    0.00  0.00 
1 1 1    1   27   12 f  0   21.43    6.27   22.15  325.06   22.17  325.06    0.00    0.00  0.00 
1 1 1    1   27   13 o  6   74.69   21.41   75.69  121.49   64.94  121.49   10.65  301.49  0.94 
1 1 1    1   27   14 o 12   62.89    5.42   86.34   81.48   37.30   81.48   48.72  261.48  0.98 
1 1 1    1   27   15 o 11   29.28    6.86   26.25  265.66   23.16  265.66    2.93   85.66  0.84 
1 1 1    1   27   16 o 17   17.55    5.57   35.46  263.64    6.21   83.64   41.35   83.64  0.82 
1 1 1    1   27   17 o  3   84.06   28.47   87.14  353.27   70.40  353.27   15.72  173.27  0.93 
1 1 1    1   27   18 o  4   66.94   10.11   87.40  127.68   44.94  127.68   41.16  307.68  0.98 
1 1 1    1   27   19 o  5  104.48    3.15  106.01  314.04  103.53  314.04    0.58  134.04  0.99 
1 1 1    1   27   20 o 12   70.96   31.49   73.76   38.18   53.27   38.18   18.92  218.18  0.88 
1 1 1    1   27   21 o  1   68.84    6.28   63.11  250.09   73.81  250.09   12.26  250.09  0.98 
1 1 1    1   27   22 o  9   35.85    6.91   35.15  123.35   33.27  123.35    0.92  303.35  0.94 
1 1 1    1   27   23 o 18   72.90   32.38   96.99   57.63   38.91   57.63   55.31  237.63  0.91 
1 1 1    1   27   24 o  3   50.50    4.78   46.01  103.48   53.96  103.48    9.31  103.48  0.98 
1 1 1    1   27   25 o  5   61.06    7.00   62.19   19.35   59.74   19.35    0.51  199.35  0.98 
1 1 1    1   27   26 o  6   22.44    6.29   10.51  103.86   21.25  103.86   11.09  103.86  0.70 
1 1 1    1   27   27 o 18   63.50    6.08   56.43  221.42   70.54  221.42   16.04  221.42  0.98 
1 1 1    1   27   28 o 14   28.71    6.33   30.37  260.62   24.46  260.62    4.83   80.62  0.94 
1 1 1    1   27   29 o 17   25.21    6.75   22.63   17.17   23.40   17.17    1.71   17.17  0.89 
1 1 1    1   27   30 o  2   27.46    6.17   39.17  146.39   14.83  146.39   22.43  326.39  0.95 
1 1 1    1   27   31 o 10   59.13    5.67   54.66  104.73   64.76  104.73   13.18  104.73  0.98 
1 1 1    1   27   32 o  4   39.62    5.61   28.96    8.45   48.39    8.45   21.29    8.45  0.95 
1 1 1    1   27   33 o 12   32.58    5.75   29.52  141.17   33.92  141.17    6.53  141.17  0.94 
1 1 1    1   27   34 o  5   26.95    5.01   37.16  280.91   16.84  280.90   17.37  100.90  0.95 
1 1 1    1   27   35 o  1   37.06    5.62   40.07  329.46   34.70  329.46    1.93  149.46  0.96 
1 1 1    1   27   36 o  9   24.77    6.10   21.40  331.86   24.37  331.90    4.93  331.90  0.88 
1 1 1    1   27   37 o 16   24.07    5.97   14.43  170.54   26.37  170.62   13.36  170.62  0.82 
1 1 1    1   27   38 o 15   25.70    6.09   23.53  100.86   25.27  100.89    4.20  100.89  0.90 
1 1 1    1   27   39 o  3   35.74    6.46   38.37  229.96   34.61  229.97    1.20  229.97  0.95 
1 1 1    1   27   40 o 11   16.15    5.13   12.34   51.36    9.28   51.46    1.12  231.46  0.61 
1 1 1    1   27   41 o 14   54.31    5.02   57.70  100.03   59.27  100.05   12.46  100.05  0.98 
1 1 1    1   27   42 o 15   22.86    5.74   12.48  153.08   18.93  153.20    9.19  153.20  0.63 
1 1 1    1   27   43 o  1   16.84    5.08   28.48  303.45    5.07  303.52   15.94  123.52  0.77 
1 1 1    1   27   44 o  8   20.29    5.64   14.34   50.00   12.74   50.07    2.86   50.07  0.56 
1 1 1    1   27   45 o  4   12.54    4.29    4.67  129.27    0.33  128.98    2.62  308.98  0.13 
1 1 1    1   27   46 o  5   25.55    5.68   13.27  167.79   19.11  167.62   11.33  167.62  0.53 
1 1 1    1   27   47 o 19   14.76    4.74   13.83  299.89    3.44  300.36    4.53  120.36  0.39 
1 1 1    1   27   48 o  4   16.56    5.03    9.10  231.00    5.27  231.00    0.12   51.00  0.32 
1 1 1    1   27   49 o  7   17.92    5.26   17.44  258.40   11.13  258.15    1.13  258.15  0.59 
1 1 1    1   27   50 o 10   25.04    5.68   22.93   24.95   26.96   25.32   13.71   25.32  0.80 
1 1 1    1   27   51 x 18       ?       ?   13.13  354.09    7.52  355.17    0.00    0.00  0.00 
1 1 1    1   28    0 o  1   19.38   11.57    6.24   90.00    2.54   90.00    3.70  270.00  0.23 
1 1 1    1   28    1 o  3   26.88    7.19   25.05  274.87   17.29  274.87    7.75   94.87  0.79 
1 1 1    1   28    2 o 15   37.41    7.05   35.08   47.97   32.39   47.97    2.68  227.97  0.90 
1 1 1    1   28    3 o 13   60.25    6.14   75.58  152.31   41.89  152.31   33.64  332.31  0.97 
1 1 1    1   28    4 o 10   63.05    5.38   78.28  319.74   45.10  319.74   33.08  139.74  0.98 
1 1 1    1   28    5 o 17   80.58   20.09   99.17  159.19   56.12  159.19   42.84  339.19  0.96 
1 1 1    1   28    6 o  3   73.58    7.69   52.87   13.80   89.78   13.80   37.07   13.80  0.97 
1 1 1    1   28    7 f  0   77.85   40.52  108.92   46.98  108.47   46.98    0.00    0.00  0.00 
1 1 1    1   28    8 o 12   63.51    5.57   67.61  210.16   56.69  210.16   10.55   30.16  0.98 
1 1 1    1   28    9 o  8   52.08    6.22   30.60  136.97   66.70  136.97   36.31  136.97  0.93 
1 1 1    1   28   10 o 13   67.89    6.38   70.14   35.60   63.29   35.60    6.24  215.60  0.98 
1 1 1    1   28   11 o  8   53.52    5.83   61.50  181.63   43.02  181.63   17.83    1.63  0.97 
1 1 1    1   28   12 o  4   19.37    6.07   16.23  270.98    8.67  270.98    7.36   90.98  0.64 
1 1 1    1   28   13 o  4   22.90    6.55   23.93  139.28   13.34  139.28   10.24  319.28  0.81 
1 1 1    1   28   14 o 17   63.51    5.47   61.41  203.29   63.95  203.29    3.58  203.29  0.98 
1 1 1    1   28   15 o 11   72.93    8.44   73.93   62.89   70.67   62.89    1.83  242.89  0.98 
1 1 1    1   28   16 o  5   75.25   13.88   84.96   45.99   63.69   45.99   19.41  225.99  0.98 
1 1 1    1   28   17 o 16   51.72    6.20   47.75  304.47   53.82  304.47    7.24  304.47  0.97 
1 1 1    1   28   18 o 12   72.71    6.94   68.59   58.17   76.55   58.17    9.81   58.17  0.99 
1 1 1    1   28   19 f  0   53.01    6.23   63.53  193.93   61.74  193.93    0.00    0.00  0.00 
1 1 1    1   28   20 o 19   90.49   22.15   93.40    0.70   83.82    0.70    6.85  180.70  0.96 
1 1 1    1   28   21 o  9   60.11    5.05   54.62  138.79   65.21  138.79   12.24  138.79  0.98 
1 1 1    1   28   22 o 12   64.43    8.69   63.76  123.69   64.60  123.69    2.85  123.69  0.98 
1 1 1    1   28   23 o 15   23.53    6.26   45.69  263.63    0.24  263.63   43.95   83.63  0.94 
1 1 1    1   28   24 o 11   30.32    6.43   30.13   67.05   27.63   67.05    1.47  247.05  0.94 
1 1 1    1   28   25 o  4   28.08    6.28   19.96  154.00   31.21  154.00   11.95  154.00  0.90 
1 1 1    1   28   26 o  1   19.62    6.08   13.22   87.38   17.29   87.38    4.60   87.38  0.76 
1 1 1    1   28   27 o  2   26.68    7.53   23.05  294.66   25.51  294.65    3.53  294.65  0.89 
1 1 1    1   28   28 o 12   47.72    6.39   34.46   13.17   59.51   13.17   26.88   13.17  0.97 
1 1 1    1   28   29 o 14   28.59    6.53   24.72  310.18   28.99  310.18    5.77  310.18  0.91 
1 1 1    1   28   30 o 19   54.13    4.79   41.57  169.71   67.11  169.71   28.35  169.71  0.98 
1 1 1    1   28   31 o 13   24.03    6.12   31.03   97.57   15.44   97.57   13.27  277.57  0.92 
1 1 1    1   28   32 o  6   22.89    5.57   29.40   14.53   14.87   14.51   12.15  194.51  0.91 
1 1 1    1   28   33 o  3   33.77    5.96   33.12  358.54   33.80  358.55    3.58  358.55  0.95 
1 1 1    1   28   34 o 17   16.37    5.23   16.17  250.26   10.60  250.14    4.06   70.14  0.77 
1 1 1    1   28   35 o  3   41.67    5.37   41.99   20.33   42.96   20.31    5.09   20.31  0.97 
1 1 1    1   28   36 f  0   24.32    6.25   19.66   81.73   17.60   81.70    0.00    0.00  0.00 
1 1 1    1   28   37 o 12   17.62    5.66   11.49  152.48   12.70  152.55    2.69  152.55  0.64 
1 1 1    1   28   38 o  1   17.08    5.50   21.82  279.49    8.79  279.49    9.61   99.49  0.80 
1 1 1    1   28   39 o  8   33.15    5.96   37.05  186.83   31.76  186.86    1.60  186.86  0.93 
1 1 1    1   28   40 o  2   26.26    5.21   29.01  210.99   23.68  211.01    0.93  211.01  0.88 
1 1 1    1   28   41 o 12   17.08    5.23    5.80   29.93    4.57   30.05    0.22   30.05  0.26 
1 1 1    1   28   42 o 13   22.31    5.56   17.15  198.28   17.82  198.22    5.80  198.22  0.67 
1 1 1    1   28   43 o  9   14.78    4.89    3.78  139.39    1.26  139.43    1.26  319.43  0.13 
1 1 1    1   28   44 o 16   28.45    6.23   27.30   10.96   28.93   10.76   12.43   10.76  0.80 
1 1 1    1   28   45 o  6   17.73    5.20   16.68  248.18    8.00  248.82    1.73   68.82  0.50 
1 1 1    1   28   46 o  3   18.90    5.57    4.63   33.27    4.03   33.82    1.32   33.82  0.18 
1 1 1    1   28   47 o 12   15.49    4.91   11.46  322.65    5.27  322.52    1.30  142.52  0.38 
1 1 1    1   28   48 o 14   14.93    4.86    6.16  345.03    3.46  344.40    0.16  164.40  0.24 
1 1 1    1   28   49 o 10   14.03    4.77    9.44  163.33    4.69  161.53    0.69  341.53  0.36 
1 1 1    1   29    0 o 11   18.78   11.57    3.15   90.00    2.07   90.00    1.04  270.00  0.14 
1 1 1    1   29    1 o 17   48.28    6.81   45.75  331.21   47.14  331.21    2.02  331.21  0.96 
1 1 1    1   29    2 o 13   51.90    6.59   42.19  124.24   57.64  124.24   16.03  124.24  0.96 
1 1 1    1   29    3 o  5   82.56   12.56   87.01  103.28   75.86  103.28    9.90  283.28  0.98 
1 1 1    1   29    4 o  2  116.71    3.82  109.03  238.28  124.60  238.28   17.20  238.28  0.99 
1 1 1    1   29    5 o 17   74.37    6.84   75.46  132.06   71.99  132.06    2.29  312.06  0.98 
1 1 1    1   29    6 f  0   59.37    5.76   48.45  259.58   47.64  259.58    0.00    0.00  0.00 
1 1 1    1   29    7 f  0   71.13    6.14   57.17   23.48   56.15   23.48    0.00    0.00  0.00 
1 1 1    1   29    8 o  3   70.54    8.59   63.27  159.71   75.80  159.71   13.74  159.71  0.98 
1 1 1    1   29    9 o 14   63.32    5.81   71.93  283.76   54.03  283.76   16.42  103.76  0.98 
1 1 1    1   29   10 o 13   61.21    5.81   65.53  270.22   56.05  270.22    8.03   90.22  0.98 
1 1 1    1   29   11 f  0   47.82    7.87   57.86  116.93   56.48  116.93    0.00    0.00  0.00 
1 1 1    1   29   12 o 14   29.72    8.23   12.71  224.31   31.10  224.31   18.72  224.31  0.73 
1 1 1    1   29   13 o 10   60.81    6.43   43.16  212.57   76.39  212.57   34.39  212.57  0.97 
1 1 1    1   29   14 o  6   32.77    7.93   30.99  177.46   30.08  177.46    0.04  357.46  0.92 
1 1 1    1   29   15 o 14   45.24    7.66   44.13   88.29   44.14   88.29    1.28   88.29  0.96 
1 1 1    1   29   16 o 14   73.76    7.88   74.39  103.52   73.29  103.52    1.10  103.52  0.99 
1 1 1    1   29   17 o  2   30.19    7.72   43.77  156.91   14.52  156.91   27.92  336.91  0.94 
1 1 1    1   29   18 o 19   38.62    6.54   43.92   23.74   31.82   23.74   10.72  203.74  0.96 
1 1 1    1   29   19 o  8   39.64    6.48   41.25   61.88   36.41   61.88    3.50  241.88  0.96 
1 1 1    1   29   20 o  6   54.08    5.15   55.09  257.54   53.09  257.54    0.16   77.54  0.98 
1 1 1    1   29   21 f  0   48.03    5.78   43.20  133.43   41.70  133.43    0.00    0.00  0.00 
1 1 1    1   29   22 o 18   32.68    6.44   22.78    1.50   38.46    1.50   16.49    1.50  0.92 
1 1 1    1   29   23 o 11   50.21    6.29   50.74  228.73   49.63  228.73    0.97  228.73  0.98 
1 1 1    1   29   24 o  2   32.30    8.46   40.03   48.00   22.78   48.00   15.37  228.00  0.94 
1 1 1    1   29   25 o  6   19.95    6.39   11.96   78.23   17.28   78.23    5.96   78.23  0.72 
1 1 1    1   29   26 o 17   22.13    6.33   18.90  277.53   19.85  277.53    2.08  277.53  0.85 
1 1 1    1   29   27 o 16   21.08    6.09   24.82  132.14   14.11  132.14    9.07  312.14  0.88 
1 1 1    1   29   28 o 15   21.18    6.03   11.78   55.38   19.85   55.38    8.92   55.38  0.73 
1 1 1    1   29   29 o  8   24.39    6.49   20.19  224.20   23.63  224.20    5.04  224.20  0.87 
1 1 1    1   29   30 o  6   20.83    6.02   19.92  116.23   17.07  116.28    1.19  296.28  0.85 
1 1 1    1   29   31 o 17   33.06    6.15   29.58  155.17   35.16  155.17    8.24  155.17  0.94 
1 1 1    1   29   32 f  0   40.39    5.60   40.90  163.54   37.02  163.58    0.00    0.00  0.00 
1 1 1    1   29   33 f  0   37.97    5.76   31.43   97.40   28.29   97.29    0.00    0.00  0.00 
1 1 1    1   29   34 o  6   42.61    5.33   43.16   50.61   44.30   50.73    5.81   50.73  0.97 
1 1 1    1   29   35 o 11   23.15    6.72   10.76  312.38   21.61  312.41   12.26  312.41  0.67 
1 1 1    1   29   36 o  1   16.17    5.35    9.38  153.68    8.16  153.70    0.28  153.70  0.50 
1 1 1    1   29   37 o 14   18.40    5.66   27.81  274.94    8.05  274.88   14.52   94.88  0.83 
1 1 1    1   29   38 o 14   28.11    6.31   24.97  228.16   28.67  228.14    9.09  228.14  0.86 
1 1 1    1   29   39 o  2   15.37    5.04    3.60  316.30    1.97  317.04    0.74  137.04  0.15 
1 1 1    1   29   40 o 15   20.69    6.01   22.01  321.61   14.17  321.53    1.29  141.53  0.72 
1 1 1    1   29   41 o 10   23.70    6.18   29.96  279.49   18.50  279.54    1.28   99.54  0.81 
1 1 1    1   29   42 f  0   14.50    4.90   20.27  116.41   12.46  116.22    0.00    0.00  0.00 
1 1 1    1   29   43 o 18   24.25    6.05   24.54   60.30   20.74   60.68    6.30   60.68  0.73 
1 1 1    1   29   44 o 15   16.39    5.25   12.35  328.67    5.45  327.77    1.70  147.77  0.38 
1 1 1    1   29   45 o 18   17.46    5.45   18.45  140.43    9.35  140.72    1.14  320.72  0.57 
1 1 1    1   29   46 o 18   15.73    5.06    3.39   52.93    2.21   51.87    0.22   51.87  0.13 
1 1 1    1   29   47 o  6   16.59    5.39    6.47  319.35    5.30  321.35    1.63  321.35  0.27 
1 1 1    1   29   48 x  9       ?       ?   13.46    6.04    7.76    6.10    0.00    0.00  0.00 
1 1 1    1   30    0 o  8   30.42   15.65   48.74   90.00   13.27   90.00   34.16  270.00  1.00 
1 1 1    1   30    1 o 18   28.79    8.40   26.02  187.67   25.27  187.67    0.04    7.67  0.88 
1 1 1    1   30    2 o 18   45.81    9.95   14.91  218.22   62.37  218.22   47.86  218.22  0.84 
1 1 1    1   30    3 o 14   74.77    8.39   74.08  301.96   75.21  301.96    3.14  301.96  0.98 
1 1 1    1   30    4 o 19   88.79    7.61   83.10  229.56   94.89  229.56   14.06  229.56  0.99 
1 1 1    1   30    5 o  7   68.29   11.95   58.01  349.58   75.95  349.58   19.54  349.58  0.97 
1 1 1    1   30    6 o 14   72.47   12.03   30.95  240.82  106.82  240.82   76.74  240.82  0.94 
1 1 1    1   30    7 o  8   87.73   10.85   90.40  351.53   85.27  351.53    2.57  171.53  0.99 
1 1 1    1   30    8 o 19   77.63    7.65   85.72   62.12   70.24   62.12   13.01  242.12  0.99 
1 1 1    1   30    9 o  2   35.05    8.76   22.14  263.79   40.51  263.79   19.02  263.79  0.88 
1 1 1    1   30   10 o 10   44.33    8.93   36.87  295.96   48.19  295.96   12.41  295.96  0.95 
1 1 1    1   30   11 o  5   33.88    8.73   29.77  254.47   33.16  254.47    4.29  254.47  0.92 
1 1 1    1   30   12 o 14   51.49    7.61   44.20  225.47   56.90  225.47   14.07  225.47  0.97 
1 1 1    1   30   13 o 10   31.72    7.78   31.66  346.86   28.12  346.86    2.53  166.86  0.93 
1 1 1    1   30   14 o  2   63.53    5.51   55.25  234.74   71.64  234.74   18.18  234.74  0.98 
1 1 1    1   30   15 o  2   41.00    7.14   44.53  154.36   36.06  154.36    7.00  334.36  0.96 
1 1 1    1   30   16 o 17   41.21    7.50   48.10  140.55   33.23  140.55   13.23  320.55  0.97 
1 1 1    1   30   17 o 10   45.33    7.41   45.86  190.76   43.65  190.76    0.60   10.76  0.97 
1 1 1    1   30   18 o 13   24.95    6.96   20.49   31.95   24.12   31.95    4.36   31.95  0.88 
1 1 1    1   30   19 o 16   36.45    7.75   35.89    8.05   34.80    8.05    0.37    8.05  0.95 
1 1 1    1   30   20 o  4   46.17    9.88   37.40  139.35   51.99  139.35   16.29  139.35  0.95 
1 1 1    1   30   21 o  9   29.43    8.88   31.12   56.57   24.20   56.57    5.34  236.57  0.91 
1 1 1    1   30   22 o 12   53.64    6.22   42.02  324.26   64.94  324.26   25.28  324.26  0.98 
1 1 1    1   30   23 o 13   40.22    6.85   37.22  152.73   42.17  152.73    7.24  152.73  0.96 
1 1 1    1   30   24 o 17   24.89    6.63   36.88   41.32   12.00   41.32   22.40  221.32  0.93 
1 1 1    1   30   25 o 18   21.47    6.23    6.06  200.35   15.20  200.35    9.58  200.35  0.49 
1 1 1    1   30   26 o 19   27.82    6.87   22.78  316.06   28.71  316.06    7.73  316.06  0.89 
1 1 1    1   30   27 o 11   25.23    6.49   19.95   16.97   25.60   16.96    7.33   16.96  0.87 
1 1 1    1   30   28 o 16   31.57    6.72   21.52  229.38   37.45  229.38   17.83  229.38  0.90 
1 1 1    1   30   29 o 11   25.11    6.62   23.73  260.12   23.23  260.15    1.70  260.15  0.89 
1 1 1    1   30   30 o 12   25.28    6.54   25.46  292.20   22.67  292.16    0.25  112.16  0.90 
1 1 1    1   30   31 o  9   44.90    6.29   33.83  260.22   56.01  260.29   25.68  260.29  0.96 
1 1 1    1   30   32 o 16   20.16    6.24   20.21  210.18   15.81  210.17    1.97   30.17  0.83 
1 1 1    1   30   33 o  1   26.84    7.49   20.71  123.94   27.67  124.05    9.94  124.05  0.85 
1 1 1    1   30   34 o 19   22.66    6.10    5.02  217.56   12.11  217.68    7.93  217.68  0.36 
1 1 1    1   30   35 o 11   17.74    5.69   19.99   92.16    9.95   92.06    6.11  272.06  0.73 
1 1 1    1   30   36 o  3   19.33    5.82   10.51   34.53   10.96   34.58    2.78   34.58  0.50 
1 1 1    1   30   37 o 12   24.96    6.45   23.51  313.71   22.46  313.67    5.05  313.67  0.80 
1 1 1    1   30   38 o 12   30.65    6.74   37.58  348.19   28.47  348.14    2.16  348.14  0.89 
1 1 1    1   30   39 o  8   18.42    5.77    7.22  206.36    5.39  206.38    0.60  206.38  0.28 
1 1 1    1   30   40 o  1   19.84    6.04   12.85  316.41    9.36  316.51    1.51  316.51  0.43 
1 1 1    1   30   41 o 15   13.48    4.63   13.31  124.89    1.32  124.52    6.41  304.52  0.34 
1 1 1    1   30   42 o  4   14.36    4.88    5.49  112.94    1.57  111.86    1.74  291.86  0.17 
1 1 1    1   30   43 o 10   17.70    5.60    5.63  162.28    4.23  163.04    0.90  163.04  0.21 
1 1 1    1   30   44 o  7   18.18    5.66    7.37  163.67    6.45  163.20    2.24  163.20  0.29 
1 1 1    1   30   45 o  1   18.64    5.90    1.39  272.12    1.36  270.95    0.67  270.95  0.05 
1 1 1    1   30   46 x  2       ?       ?    2.14  243.88    1.20  242.40    0.00    0.00  0.00 
1 1 1    1   31    0 o 17   17.35   11.91   44.53   90.00    8.84  270.00   51.95  270.00  0.99 
1 1 1    1   31    1 o  8   26.45    8.25   28.12   74.96   20.00   74.96    7.23  254.96  0.89 
1 1 1    1   31    2 o  6   48.27    9.29   49.19  308.91   45.43  308.91    2.20  128.91  0.96
[truncated: 4,526,041 more chars]
