# Supplementary material for: A computationally designed binding mode flip leads to a novel class of potent tri-vector cyclophilin inhibitors
Source: Chem Sci. 2018 Oct 23;10(2):542–7. doi: 10.1039/c8sc03831g (PMC6335623; doi:10.1039/c8sc03831g)
Supplement: Supplementary file 1 [file SC-010-C8SC03831G-s001.zip › Crystallographic_information_files/CypA_lig7_coord.cif]

data_UNNAMED
# 
loop_
_atom_site.group_PDB 
_atom_site.id 
_atom_site.auth_atom_id 
_atom_site.label_atom_id 
_atom_site.label_alt_id 
_atom_site.auth_comp_id 
_atom_site.label_comp_id 
_atom_site.pdbx_auth_comp_id 
_atom_site.auth_asym_id 
_atom_site.label_asym_id 
_atom_site.auth_seq_id 
_atom_site.label_seq_id 
_atom_site.pdbx_PDB_ins_code 
_atom_site.Cartn_x 
_atom_site.Cartn_y 
_atom_site.Cartn_z 
_atom_site.occupancy 
_atom_site.B_iso_or_equiv 
_atom_site.pdbx_PDB_model_num 
_atom_site.label_entity_id 
_atom_site.type_symbol 
_atom_site.pdbx_formal_charge 
ATOM   1    N   N   . MET MET MET A A 1   1   . -23.780 -0.865 -17.051 1.00 77.72  1 . N ? 
ATOM   2    CA  CA  . MET MET MET A A 1   1   . -23.341 -2.083 -16.319 1.00 78.73  1 . C ? 
ATOM   3    CB  CB  . MET MET MET A A 1   1   . -23.948 -3.357 -16.937 1.00 87.13  1 . C ? 
ATOM   4    CG  CG  . MET MET MET A A 1   1   . -23.509 -4.677 -16.285 1.00 93.19  1 . C ? 
ATOM   5    SD  SD  . MET MET MET A A 1   1   . -24.675 -6.071 -16.471 1.00 102.89 1 . S ? 
ATOM   6    CE  CE  . MET MET MET A A 1   1   . -23.733 -7.411 -15.731 1.00 90.54  1 . C ? 
ATOM   7    C   C   . MET MET MET A A 1   1   . -21.822 -2.162 -16.326 1.00 74.52  1 . C ? 
ATOM   8    O   O   . MET MET MET A A 1   1   . -21.201 -2.111 -15.258 1.00 76.38  1 . O ? 
ATOM   9    N   N   . VAL VAL VAL A A 2   2   . -21.229 -2.277 -17.520 1.00 61.00  1 . N ? 
ATOM   10   CA  CA  . VAL VAL VAL A A 2   2   . -19.775 -2.574 -17.642 1.00 54.66  1 . C ? 
ATOM   11   CB  CB  . VAL VAL VAL A A 2   2   . -19.438 -3.326 -18.963 1.00 53.22  1 . C ? 
ATOM   12   CG1 CG1 . VAL VAL VAL A A 2   2   . -19.475 -2.397 -20.177 1.00 55.05  1 . C ? 
ATOM   13   CG2 CG2 . VAL VAL VAL A A 2   2   . -18.094 -4.042 -18.857 1.00 52.70  1 . C ? 
ATOM   14   C   C   . VAL VAL VAL A A 2   2   . -18.849 -1.338 -17.452 1.00 44.84  1 . C ? 
ATOM   15   O   O   . VAL VAL VAL A A 2   2   . -19.091 -0.237 -17.997 1.00 46.14  1 . O ? 
ATOM   16   N   N   . ASN ASN ASN A A 3   3   . -17.797 -1.542 -16.670 1.00 38.79  1 . N ? 
ATOM   17   CA  CA  . ASN ASN ASN A A 3   3   . -16.836 -0.465 -16.359 1.00 34.65  1 . C ? 
ATOM   18   CB  CB  . ASN ASN ASN A A 3   3   . -15.849 -0.874 -15.273 1.00 33.63  1 . C ? 
ATOM   19   CG  CG  . ASN ASN ASN A A 3   3   . -16.396 -0.723 -13.882 1.00 27.59  1 . C ? 
ATOM   20   OD1 OD1 . ASN ASN ASN A A 3   3   . -17.381 -0.004 -13.628 1.00 29.88  1 . O ? 
ATOM   21   ND2 ND2 . ASN ASN ASN A A 3   3   . -15.765 -1.417 -12.968 1.00 27.47  1 . N ? 
ATOM   22   C   C   . ASN ASN ASN A A 3   3   . -16.052 -0.074 -17.596 1.00 31.36  1 . C ? 
ATOM   23   O   O   . ASN ASN ASN A A 3   3   . -15.518 -0.922 -18.336 1.00 31.45  1 . O ? 
ATOM   24   N   N   . PRO PRO PRO A A 4   4   . -15.967 1.215  -17.843 1.00 29.90  1 . N ? 
ATOM   25   CA  CA  . PRO PRO PRO A A 4   4   . -15.239 1.632  -19.053 1.00 30.14  1 . C ? 
ATOM   26   CB  CB  . PRO PRO PRO A A 4   4   . -15.603 3.095  -19.177 1.00 32.07  1 . C ? 
ATOM   27   CG  CG  . PRO PRO PRO A A 4   4   . -16.098 3.513  -17.859 1.00 30.75  1 . C ? 
ATOM   28   CD  CD  . PRO PRO PRO A A 4   4   . -16.604 2.339  -17.136 1.00 28.83  1 . C ? 
ATOM   29   C   C   . PRO PRO PRO A A 4   4   . -13.708 1.407  -18.995 1.00 30.38  1 . C ? 
ATOM   30   O   O   . PRO PRO PRO A A 4   4   . -13.129 1.283  -17.897 1.00 28.66  1 . O ? 
ATOM   31   N   N   . THR THR THR A A 5   5   . -13.103 1.301  -20.159 1.00 28.49  1 . N ? 
ATOM   32   CA  CA  . THR THR THR A A 5   5   . -11.695 1.097  -20.328 1.00 28.95  1 . C ? 
ATOM   33   CB  CB  . THR THR THR A A 5   5   . -11.449 -0.236 -21.063 1.00 33.98  1 . C ? 
ATOM   34   OG1 OG1 . THR THR THR A A 5   5   . -11.746 -1.309 -20.198 1.00 38.59  1 . O ? 
ATOM   35   CG2 CG2 . THR THR THR A A 5   5   . -10.041 -0.379 -21.497 1.00 38.72  1 . C ? 
ATOM   36   C   C   . THR THR THR A A 5   5   . -11.105 2.250  -21.153 1.00 27.95  1 . C ? 
ATOM   37   O   O   . THR THR THR A A 5   5   . -11.670 2.618  -22.127 1.00 27.93  1 . O ? 
ATOM   38   N   N   . VAL VAL VAL A A 6   6   . -10.019 2.849  -20.683 1.00 23.65  1 . N ? 
ATOM   39   CA  CA  . VAL VAL VAL A A 6   6   . -9.347  3.913  -21.427 1.00 27.19  1 . C ? 
ATOM   40   CB  CB  . VAL VAL VAL A A 6   6   . -9.553  5.314  -20.758 1.00 30.50  1 . C ? 
ATOM   41   CG1 CG1 . VAL VAL VAL A A 6   6   . -11.031 5.698  -20.751 1.00 31.55  1 . C ? 
ATOM   42   CG2 CG2 . VAL VAL VAL A A 6   6   . -8.959  5.354  -19.374 1.00 30.26  1 . C ? 
ATOM   43   C   C   . VAL VAL VAL A A 6   6   . -7.855  3.570  -21.617 1.00 23.57  1 . C ? 
ATOM   44   O   O   . VAL VAL VAL A A 6   6   . -7.287  2.808  -20.868 1.00 24.91  1 . O ? 
ATOM   45   N   N   . PHE PHE PHE A A 7   7   . -7.239  4.181  -22.611 1.00 21.61  1 . N ? 
ATOM   46   CA  CA  . PHE PHE PHE A A 7   7   . -5.846  3.946  -22.921 1.00 24.75  1 . C ? 
ATOM   47   CB  CB  . PHE PHE PHE A A 7   7   . -5.660  3.143  -24.268 1.00 24.69  1 . C ? 
ATOM   48   CG  CG  . PHE PHE PHE A A 7   7   . -5.968  3.961  -25.538 1.00 27.34  1 . C ? 
ATOM   49   CD1 CD1 . PHE PHE PHE A A 7   7   . -5.013  4.782  -26.102 1.00 26.30  1 . C ? 
ATOM   50   CE1 CE1 . PHE PHE PHE A A 7   7   . -5.299  5.538  -27.256 1.00 30.39  1 . C ? 
ATOM   51   CZ  CZ  . PHE PHE PHE A A 7   7   . -6.540  5.468  -27.838 1.00 28.65  1 . C ? 
ATOM   52   CE2 CE2 . PHE PHE PHE A A 7   7   . -7.508  4.647  -27.281 1.00 31.29  1 . C ? 
ATOM   53   CD2 CD2 . PHE PHE PHE A A 7   7   . -7.225  3.901  -26.144 1.00 27.40  1 . C ? 
ATOM   54   C   C   . PHE PHE PHE A A 7   7   . -5.136  5.281  -23.018 1.00 20.60  1 . C ? 
ATOM   55   O   O   . PHE PHE PHE A A 7   7   . -5.691  6.240  -23.540 1.00 20.46  1 . O ? 
ATOM   56   N   N   . PHE PHE PHE A A 8   8   . -3.899  5.266  -22.573 1.00 20.38  1 . N ? 
ATOM   57   CA  CA  . PHE PHE PHE A A 8   8   . -2.896  6.240  -22.948 1.00 20.89  1 . C ? 
ATOM   58   CB  CB  . PHE PHE PHE A A 8   8   . -2.190  6.798  -21.704 1.00 20.11  1 . C ? 
ATOM   59   CG  CG  . PHE PHE PHE A A 8   8   . -3.042  7.576  -20.733 1.00 19.85  1 . C ? 
ATOM   60   CD1 CD1 . PHE PHE PHE A A 8   8   . -4.297  8.070  -21.040 1.00 20.72  1 . C ? 
ATOM   61   CE1 CE1 . PHE PHE PHE A A 8   8   . -5.030  8.824  -20.103 1.00 19.13  1 . C ? 
ATOM   62   CZ  CZ  . PHE PHE PHE A A 8   8   . -4.463  9.154  -18.899 1.00 18.86  1 . C ? 
ATOM   63   CE2 CE2 . PHE PHE PHE A A 8   8   . -3.194  8.651  -18.552 1.00 20.84  1 . C ? 
ATOM   64   CD2 CD2 . PHE PHE PHE A A 8   8   . -2.475  7.916  -19.482 1.00 21.47  1 . C ? 
ATOM   65   C   C   . PHE PHE PHE A A 8   8   . -1.775  5.592  -23.786 1.00 20.49  1 . C ? 
ATOM   66   O   O   . PHE PHE PHE A A 8   8   . -1.150  4.583  -23.386 1.00 21.09  1 . O ? 
ATOM   67   N   N   . ASP ASP ASP A A 9   9   . -1.452  6.235  -24.888 1.00 20.43  1 . N ? 
ATOM   68   CA  CA  . ASP ASP ASP A A 9   9   . -0.258  5.939  -25.677 1.00 24.07  1 . C ? 
ATOM   69   CB  CB  . ASP ASP ASP A A 9   9   . -0.558  6.004  -27.153 1.00 23.88  1 . C ? 
ATOM   70   CG  CG  . ASP ASP ASP A A 9   9   . -1.389  4.826  -27.616 1.00 28.64  1 . C ? 
ATOM   71   OD1 OD1 . ASP ASP ASP A A 9   9   . -1.371  3.784  -26.919 1.00 28.58  1 . O ? 
ATOM   72   OD2 OD2 . ASP ASP ASP A A 9   9   . -2.061  4.933  -28.647 1.00 30.58  1 . O ? 
ATOM   73   C   C   . ASP ASP ASP A A 9   9   . 0.816   6.934  -25.249 1.00 24.34  1 . C ? 
ATOM   74   O   O   . ASP ASP ASP A A 9   9   . 0.661   8.140  -25.449 1.00 24.17  1 . O ? 
ATOM   75   N   N   . ILE ILE ILE A A 10  10  . 1.843   6.402  -24.604 1.00 22.16  1 . N ? 
ATOM   76   CA  CA  . ILE ILE ILE A A 10  10  . 2.921   7.178  -23.963 1.00 24.11  1 . C ? 
ATOM   77   CB  CB  . ILE ILE ILE A A 10  10  . 3.389   6.466  -22.634 1.00 23.91  1 . C ? 
ATOM   78   CG1 CG1 . ILE ILE ILE A A 10  10  . 2.212   6.243  -21.661 1.00 22.93  1 . C ? 
ATOM   79   CD1 CD1 . ILE ILE ILE A A 10  10  . 1.568   7.457  -21.000 1.00 22.45  1 . C ? 
ATOM   80   CG2 CG2 . ILE ILE ILE A A 10  10  . 4.521   7.181  -21.924 1.00 23.84  1 . C ? 
ATOM   81   C   C   . ILE ILE ILE A A 10  10  . 4.115   7.381  -24.932 1.00 26.35  1 . C ? 
ATOM   82   O   O   . ILE ILE ILE A A 10  10  . 4.506   6.454  -25.686 1.00 25.92  1 . O ? 
ATOM   83   N   N   . ALA ALA ALA A A 11  11  . 4.708   8.571  -24.887 1.00 23.64  1 . N ? 
ATOM   84   CA  CA  . ALA ALA ALA A A 11  11  . 5.924   8.877  -25.629 1.00 27.02  1 . C ? 
ATOM   85   CB  CB  . ALA ALA ALA A A 11  11  . 5.646   9.789  -26.819 1.00 27.05  1 . C ? 
ATOM   86   C   C   . ALA ALA ALA A A 11  11  . 6.971   9.496  -24.665 1.00 27.45  1 . C ? 
ATOM   87   O   O   . ALA ALA ALA A A 11  11  . 6.608   10.121 -23.647 1.00 24.84  1 . O ? 
ATOM   88   N   N   . VAL VAL VAL A A 12  12  . 8.251   9.283  -25.002 1.00 27.14  1 . N ? 
ATOM   89   CA  CA  . VAL VAL VAL A A 12  12  . 9.443   9.740  -24.214 1.00 29.93  1 . C ? 
ATOM   90   CB  CB  . VAL VAL VAL A A 12  12  . 10.264  8.539  -23.704 1.00 29.99  1 . C ? 
ATOM   91   CG1 CG1 . VAL VAL VAL A A 12  12  . 11.441  9.015  -22.850 1.00 32.77  1 . C ? 
ATOM   92   CG2 CG2 . VAL VAL VAL A A 12  12  . 9.342   7.634  -22.883 1.00 32.86  1 . C ? 
ATOM   93   C   C   . VAL VAL VAL A A 12  12  . 10.274  10.616 -25.148 1.00 30.52  1 . C ? 
ATOM   94   O   O   . VAL VAL VAL A A 12  12  . 10.776  10.136 -26.140 1.00 29.75  1 . O ? 
ATOM   95   N   N   . ASP ASP ASP A A 13  13  . 10.317  11.911 -24.875 1.00 30.19  1 . N ? 
ATOM   96   CA  CA  . ASP ASP ASP A A 13  13  . 10.723  12.906 -25.854 1.00 31.45  1 . C ? 
ATOM   97   CB  CB  . ASP ASP ASP A A 13  13  . 12.262  12.977 -25.870 1.00 37.45  1 . C ? 
ATOM   98   CG  CG  . ASP ASP ASP A A 13  13  . 12.842  13.607 -24.614 1.00 41.17  1 . C ? 
ATOM   99   OD1 OD1 . ASP ASP ASP A A 13  13  . 12.176  14.478 -24.027 1.00 36.71  1 . O ? 
ATOM   100  OD2 OD2 . ASP ASP ASP A A 13  13  . 13.970  13.207 -24.220 1.00 46.87  1 . O ? 
ATOM   101  C   C   . ASP ASP ASP A A 13  13  . 10.229  12.647 -27.269 1.00 35.61  1 . C ? 
ATOM   102  O   O   . ASP ASP ASP A A 13  13  . 11.032  12.614 -28.180 1.00 36.17  1 . O ? 
ATOM   103  N   N   . GLY GLY GLY A A 14  14  . 8.930   12.460 -27.485 1.00 32.38  1 . N ? 
ATOM   104  CA  CA  . GLY GLY GLY A A 14  14  . 8.427   12.242 -28.818 1.00 34.44  1 . C ? 
ATOM   105  C   C   . GLY GLY GLY A A 14  14  . 8.453   10.793 -29.286 1.00 35.59  1 . C ? 
ATOM   106  O   O   . GLY GLY GLY A A 14  14  . 7.709   10.462 -30.180 1.00 42.17  1 . O ? 
ATOM   107  N   N   . GLU GLU GLU A A 15  15  . 9.253   9.929  -28.668 1.00 38.11  1 . N ? 
ATOM   108  CA  CA  . GLU GLU GLU A A 15  15  . 9.405   8.541  -29.114 1.00 40.15  1 . C ? 
ATOM   109  CB  CB  . GLU GLU GLU A A 15  15  . 10.816  8.007  -28.796 1.00 49.16  1 . C ? 
ATOM   110  CG  CG  . GLU GLU GLU A A 15  15  . 11.893  8.531  -29.753 1.00 61.25  1 . C ? 
ATOM   111  CD  CD  . GLU GLU GLU A A 15  15  . 11.377  8.600  -31.186 1.00 67.84  1 . C ? 
ATOM   112  OE1 OE1 . GLU GLU GLU A A 15  15  . 10.970  7.527  -31.715 1.00 72.75  1 . O ? 
ATOM   113  OE2 OE2 . GLU GLU GLU A A 15  15  . 11.304  9.719  -31.752 1.00 64.73  1 . O ? 
ATOM   114  C   C   . GLU GLU GLU A A 15  15  . 8.406   7.609  -28.472 1.00 35.16  1 . C ? 
ATOM   115  O   O   . GLU GLU GLU A A 15  15  . 8.472   7.438  -27.266 1.00 34.63  1 . O ? 
ATOM   116  N   N   . PRO PRO PRO A A 16  16  . 7.551   6.937  -29.279 1.00 34.10  1 . N ? 
ATOM   117  CA  CA  . PRO PRO PRO A A 16  16  . 6.563   5.997  -28.780 1.00 32.47  1 . C ? 
ATOM   118  CB  CB  . PRO PRO PRO A A 16  16  . 6.117   5.223  -30.036 1.00 34.50  1 . C ? 
ATOM   119  CG  CG  . PRO PRO PRO A A 16  16  . 6.378   6.159  -31.173 1.00 39.32  1 . C ? 
ATOM   120  CD  CD  . PRO PRO PRO A A 16  16  . 7.442   7.121  -30.746 1.00 39.02  1 . C ? 
ATOM   121  C   C   . PRO PRO PRO A A 16  16  . 7.184   5.029  -27.810 1.00 30.82  1 . C ? 
ATOM   122  O   O   . PRO PRO PRO A A 16  16  . 8.283   4.543  -28.043 1.00 27.33  1 . O ? 
ATOM   123  N   N   . LEU LEU LEU A A 17  17  . 6.497   4.764  -26.723 1.00 27.69  1 . N ? 
ATOM   124  CA  CA  . LEU LEU LEU A A 17  17  . 7.003   3.864  -25.685 1.00 25.96  1 . C ? 
ATOM   125  CB  CB  . LEU LEU LEU A A 17  17  . 7.101   4.539  -24.301 1.00 27.40  1 . C ? 
ATOM   126  CG  CG  . LEU LEU LEU A A 17  17  . 7.530   3.651  -23.134 1.00 28.46  1 . C ? 
ATOM   127  CD1 CD1 . LEU LEU LEU A A 17  17  . 8.921   3.076  -23.374 1.00 28.33  1 . C ? 
ATOM   128  CD2 CD2 . LEU LEU LEU A A 17  17  . 7.480   4.329  -21.777 1.00 25.77  1 . C ? 
ATOM   129  C   C   . LEU LEU LEU A A 17  17  . 6.098   2.652  -25.641 1.00 28.52  1 . C ? 
ATOM   130  O   O   . LEU LEU LEU A A 17  17  . 6.577   1.520  -25.778 1.00 29.77  1 . O ? 
ATOM   131  N   N   . GLY GLY GLY A A 18  18  . 4.818   2.890  -25.419 1.00 26.44  1 . N ? 
ATOM   132  CA  CA  . GLY GLY GLY A A 18  18  . 3.797   1.845  -25.461 1.00 26.83  1 . C ? 
ATOM   133  C   C   . GLY GLY GLY A A 18  18  . 2.480   2.341  -24.909 1.00 30.45  1 . C ? 
ATOM   134  O   O   . GLY GLY GLY A A 18  18  . 2.328   3.555  -24.644 1.00 28.00  1 . O ? 
ATOM   135  N   N   . ARG ARG ARG A A 19  19  . 1.554   1.414  -24.640 1.00 24.56  1 . N ? 
ATOM   136  CA  CA  . ARG ARG ARG A A 19  19  . 0.218   1.764  -24.226 1.00 24.41  1 . C ? 
ATOM   137  CB  CB  . ARG ARG ARG A A 19  19  . -0.819  1.188  -25.200 1.00 25.82  1 . C ? 
ATOM   138  CG  CG  . ARG ARG ARG A A 19  19  . -2.265  1.330  -24.780 1.00 25.76  1 . C ? 
ATOM   139  CD  CD  . ARG ARG ARG A A 19  19  . -3.152  0.825  -25.894 1.00 25.23  1 . C ? 
ATOM   140  NE  NE  . ARG ARG ARG A A 19  19  . -3.239  1.799  -26.967 1.00 25.47  1 . N ? 
ATOM   141  CZ  CZ  . ARG ARG ARG A A 19  19  . -4.035  1.681  -28.027 1.00 24.42  1 . C ? 
ATOM   142  NH1 NH1 . ARG ARG ARG A A 19  19  . -4.053  2.640  -28.939 1.00 26.60  1 . N ? 
ATOM   143  NH2 NH2 . ARG ARG ARG A A 19  19  . -4.788  0.614  -28.181 1.00 24.04  1 . N ? 
ATOM   144  C   C   . ARG ARG ARG A A 19  19  . -0.051  1.303  -22.810 1.00 26.42  1 . C ? 
ATOM   145  O   O   . ARG ARG ARG A A 19  19  . 0.353   0.223  -22.403 1.00 22.39  1 . O ? 
ATOM   146  N   N   . VAL VAL VAL A A 20  20  . -0.758  2.145  -22.063 1.00 23.48  1 . N ? 
ATOM   147  CA  CA  . VAL VAL VAL A A 20  20  . -1.259  1.779  -20.754 1.00 25.73  1 . C ? 
ATOM   148  CB  CB  . VAL VAL VAL A A 20  20  . -0.734  2.749  -19.642 1.00 26.18  1 . C ? 
ATOM   149  CG1 CG1 . VAL VAL VAL A A 20  20  . -1.174  2.253  -18.242 1.00 24.07  1 . C ? 
ATOM   150  CG2 CG2 . VAL VAL VAL A A 20  20  . 0.783   2.913  -19.793 1.00 27.43  1 . C ? 
ATOM   151  C   C   . VAL VAL VAL A A 20  20  . -2.764  1.843  -20.812 1.00 24.66  1 . C ? 
ATOM   152  O   O   . VAL VAL VAL A A 20  20  . -3.343  2.824  -21.291 1.00 21.71  1 . O ? 
ATOM   153  N   N   . SER SER SER A A 21  21  . -3.429  0.832  -20.279 1.00 23.17  1 . N ? 
ATOM   154  CA  CA  . SER SER SER A A 21  21  . -4.877  0.862  -20.305 1.00 23.70  1 . C ? 
ATOM   155  CB  CB  . SER SER SER A A 21  21  . -5.461  -0.218 -21.250 1.00 26.26  1 . C ? 
ATOM   156  OG  OG  . SER SER SER A A 21  21  . -5.338  -1.455 -20.567 1.00 30.02  1 . O ? 
ATOM   157  C   C   . SER SER SER A A 21  21  . -5.382  0.761  -18.890 1.00 23.13  1 . C ? 
ATOM   158  O   O   . SER SER SER A A 21  21  . -4.711  0.217  -18.001 1.00 26.06  1 . O ? 
ATOM   159  N   N   . PHE PHE PHE A A 22  22  . -6.562  1.298  -18.670 1.00 21.96  1 . N ? 
ATOM   160  CA  CA  . PHE PHE PHE A A 22  22  . -7.111  1.426  -17.327 1.00 22.38  1 . C ? 
ATOM   161  CB  CB  . PHE PHE PHE A A 22  22  . -7.085  2.870  -16.783 1.00 21.89  1 . C ? 
ATOM   162  CG  CG  . PHE PHE PHE A A 22  22  . -5.791  3.579  -16.924 1.00 20.40  1 . C ? 
ATOM   163  CD1 CD1 . PHE PHE PHE A A 22  22  . -5.520  4.325  -18.045 1.00 24.60  1 . C ? 
ATOM   164  CE1 CE1 . PHE PHE PHE A A 22  22  . -4.340  5.043  -18.157 1.00 22.32  1 . C ? 
ATOM   165  CZ  CZ  . PHE PHE PHE A A 22  22  . -3.420  5.019  -17.127 1.00 22.88  1 . C ? 
ATOM   166  CE2 CE2 . PHE PHE PHE A A 22  22  . -3.681  4.258  -15.980 1.00 21.54  1 . C ? 
ATOM   167  CD2 CD2 . PHE PHE PHE A A 22  22  . -4.883  3.605  -15.868 1.00 22.61  1 . C ? 
ATOM   168  C   C   . PHE PHE PHE A A 22  22  . -8.584  1.008  -17.288 1.00 22.83  1 . C ? 
ATOM   169  O   O   . PHE PHE PHE A A 22  22  . -9.369  1.379  -18.174 1.00 23.26  1 . O ? 
ATOM   170  N   N   . GLU GLU GLU A A 23  23  . -8.922  0.236  -16.246 1.00 24.60  1 . N ? 
ATOM   171  CA  CA  . GLU GLU GLU A A 23  23  . -10.290 0.087  -15.798 1.00 25.29  1 . C ? 
ATOM   172  CB  CB  . GLU GLU GLU A A 23  23  . -10.466 -1.189 -14.981 1.00 27.55  1 . C ? 
ATOM   173  CG  CG  . GLU GLU GLU A A 23  23  . -11.923 -1.385 -14.588 1.00 28.80  1 . C ? 
ATOM   174  CD  CD  . GLU GLU GLU A A 23  23  . -12.179 -2.731 -13.902 1.00 33.23  1 . C ? 
ATOM   175  OE1 OE1 . GLU GLU GLU A A 23  23  . -11.291 -3.623 -13.894 1.00 39.51  1 . O ? 
ATOM   176  OE2 OE2 . GLU GLU GLU A A 23  23  . -13.275 -2.878 -13.358 1.00 40.73  1 . O ? 
ATOM   177  C   C   . GLU GLU GLU A A 23  23  . -10.667 1.235  -14.880 1.00 23.30  1 . C ? 
ATOM   178  O   O   . GLU GLU GLU A A 23  23  . -9.979  1.501  -13.888 1.00 25.29  1 . O ? 
ATOM   179  N   N   . LEU LEU LEU A A 24  24  . -11.774 1.864  -15.205 1.00 23.91  1 . N ? 
ATOM   180  CA  CA  . LEU LEU LEU A A 24  24  . -12.362 2.950  -14.403 1.00 25.52  1 . C ? 
ATOM   181  CB  CB  . LEU LEU LEU A A 24  24  . -12.871 4.029  -15.339 1.00 23.25  1 . C ? 
ATOM   182  CG  CG  . LEU LEU LEU A A 24  24  . -11.831 4.603  -16.293 1.00 23.35  1 . C ? 
ATOM   183  CD1 CD1 . LEU LEU LEU A A 24  24  . -12.397 5.786  -17.040 1.00 22.57  1 . C ? 
ATOM   184  CD2 CD2 . LEU LEU LEU A A 24  24  . -10.490 4.933  -15.605 1.00 21.49  1 . C ? 
ATOM   185  C   C   . LEU LEU LEU A A 24  24  . -13.541 2.384  -13.648 1.00 26.77  1 . C ? 
ATOM   186  O   O   . LEU LEU LEU A A 24  24  . -14.449 1.811  -14.276 1.00 29.78  1 . O ? 
ATOM   187  N   N   . PHE PHE PHE A A 25  25  . -13.532 2.537  -12.318 1.00 27.94  1 . N ? 
ATOM   188  CA  CA  . PHE PHE PHE A A 25  25  . -14.532 1.870  -11.423 1.00 28.35  1 . C ? 
ATOM   189  CB  CB  . PHE PHE PHE A A 25  25  . -13.936 1.653  -10.047 1.00 30.10  1 . C ? 
ATOM   190  CG  CG  . PHE PHE PHE A A 25  25  . -12.660 0.844  -10.026 1.00 34.60  1 . C ? 
ATOM   191  CD1 CD1 . PHE PHE PHE A A 25  25  . -12.506 -0.328 -10.772 1.00 37.93  1 . C ? 
ATOM   192  CE1 CE1 . PHE PHE PHE A A 25  25  . -11.331 -1.080 -10.702 1.00 38.10  1 . C ? 
ATOM   193  CZ  CZ  . PHE PHE PHE A A 25  25  . -10.303 -0.678 -9.858  1.00 34.71  1 . C ? 
ATOM   194  CE2 CE2 . PHE PHE PHE A A 25  25  . -10.465 0.461  -9.096  1.00 37.82  1 . C ? 
ATOM   195  CD2 CD2 . PHE PHE PHE A A 25  25  . -11.625 1.213  -9.194  1.00 35.70  1 . C ? 
ATOM   196  C   C   . PHE PHE PHE A A 25  25  . -15.806 2.675  -11.341 1.00 26.23  1 . C ? 
ATOM   197  O   O   . PHE PHE PHE A A 25  25  . -16.149 3.222  -10.294 1.00 29.10  1 . O ? 
ATOM   198  N   N   . ALA ALA ALA A A 26  26  . -16.452 2.850  -12.505 1.00 29.51  1 . N ? 
ATOM   199  CA  CA  . ALA ALA ALA A A 26  26  . -17.724 3.549  -12.671 1.00 30.16  1 . C ? 
ATOM   200  CB  CB  . ALA ALA ALA A A 26  26  . -18.180 3.493  -14.103 1.00 30.02  1 . C ? 
ATOM   201  C   C   . ALA ALA ALA A A 26  26  . -18.849 3.014  -11.776 1.00 33.11  1 . C ? 
ATOM   202  O   O   . ALA ALA ALA A A 26  26  . -19.715 3.791  -11.303 1.00 25.19  1 . O ? 
ATOM   203  N   N   . ASP ASP ASP A A 27  27  . -18.776 1.724  -11.467 1.00 33.68  1 . N ? 
ATOM   204  CA  CA  . ASP ASP ASP A A 27  27  . -19.753 1.089  -10.597 1.00 38.89  1 . C ? 
ATOM   205  CB  CB  . ASP ASP ASP A A 27  27  . -19.562 -0.429 -10.596 1.00 40.90  1 . C ? 
ATOM   206  CG  CG  . ASP ASP ASP A A 27  27  . -18.160 -0.840 -10.190 1.00 45.22  1 . C ? 
ATOM   207  OD1 OD1 . ASP ASP ASP A A 27  27  . -17.225 -0.034 -10.379 1.00 41.99  1 . O ? 
ATOM   208  OD2 OD2 . ASP ASP ASP A A 27  27  . -17.994 -1.969 -9.682  1.00 48.69  1 . O ? 
ATOM   209  C   C   . ASP ASP ASP A A 27  27  . -19.653 1.633  -9.170  1.00 41.95  1 . C ? 
ATOM   210  O   O   . ASP ASP ASP A A 27  27  . -20.652 1.677  -8.452  1.00 39.90  1 . O ? 
ATOM   211  N   N   . LYS LYS LYS A A 28  28  . -18.455 2.046  -8.755  1.00 37.69  1 . N ? 
ATOM   212  CA  CA  . LYS LYS LYS A A 28  28  . -18.282 2.586  -7.386  1.00 31.70  1 . C ? 
ATOM   213  CB  CB  . LYS LYS LYS A A 28  28  . -17.088 1.947  -6.741  1.00 35.84  1 . C ? 
ATOM   214  CG  CG  . LYS LYS LYS A A 28  28  . -17.311 0.480  -6.458  1.00 41.35  1 . C ? 
ATOM   215  CD  CD  . LYS LYS LYS A A 28  28  . -16.091 -0.111 -5.780  1.00 49.56  1 . C ? 
ATOM   216  CE  CE  . LYS LYS LYS A A 28  28  . -16.431 -1.349 -4.974  1.00 57.11  1 . C ? 
ATOM   217  NZ  NZ  . LYS LYS LYS A A 28  28  . -16.802 -2.459 -5.898  1.00 62.20  1 . N ? 
ATOM   218  C   C   . LYS LYS LYS A A 28  28  . -18.097 4.065  -7.255  1.00 28.44  1 . C ? 
ATOM   219  O   O   . LYS LYS LYS A A 28  28  . -18.494 4.616  -6.253  1.00 27.35  1 . O ? 
ATOM   220  N   N   . VAL VAL VAL A A 29  29  . -17.477 4.713  -8.249  1.00 31.31  1 . N ? 
ATOM   221  CA  CA  . VAL VAL VAL A A 29  29  . -17.238 6.163  -8.220  1.00 29.47  1 . C ? 
ATOM   222  CB  CB  . VAL VAL VAL A A 29  29  . -15.765 6.586  -7.800  1.00 31.38  1 . C ? 
ATOM   223  CG1 CG1 . VAL VAL VAL A A 29  29  . -15.627 6.873  -6.343  1.00 32.25  1 . C ? 
ATOM   224  CG2 CG2 . VAL VAL VAL A A 29  29  . -14.733 5.563  -8.206  1.00 29.79  1 . C ? 
ATOM   225  C   C   . VAL VAL VAL A A 29  29  . -17.585 6.720  -9.560  1.00 30.80  1 . C ? 
ATOM   226  O   O   . VAL VAL VAL A A 29  29  . -16.710 7.132  -10.320 1.00 29.83  1 . O ? 
ATOM   227  N   N   . PRO PRO PRO A A 30  30  . -18.885 6.742  -9.895  1.00 34.00  1 . N ? 
ATOM   228  CA  CA  . PRO PRO PRO A A 30  30  . -19.265 7.085  -11.288 1.00 29.61  1 . C ? 
ATOM   229  CB  CB  . PRO PRO PRO A A 30  30  . -20.821 6.910  -11.259 1.00 34.96  1 . C ? 
ATOM   230  CG  CG  . PRO PRO PRO A A 30  30  . -21.154 6.973  -9.800  1.00 34.44  1 . C ? 
ATOM   231  CD  CD  . PRO PRO PRO A A 30  30  . -20.051 6.184  -9.177  1.00 32.78  1 . C ? 
ATOM   232  C   C   . PRO PRO PRO A A 30  30  . -18.915 8.498  -11.781 1.00 25.59  1 . C ? 
ATOM   233  O   O   . PRO PRO PRO A A 30  30  . -18.520 8.674  -12.941 1.00 26.36  1 . O ? 
ATOM   234  N   N   . LYS LYS LYS A A 31  31  . -19.085 9.501  -10.921 1.00 24.01  1 . N ? 
ATOM   235  CA  CA  . LYS LYS LYS A A 31  31  . -18.824 10.886 -11.273 1.00 24.36  1 . C ? 
ATOM   236  CB  CB  . LYS LYS LYS A A 31  31  . -19.185 11.811 -10.123 1.00 25.75  1 . C ? 
ATOM   237  CG  CG  . LYS LYS LYS A A 31  31  . -19.187 13.250 -10.523 1.00 27.95  1 . C ? 
ATOM   238  CD  CD  . LYS LYS LYS A A 31  31  . -19.659 14.182 -9.422  1.00 30.72  1 . C ? 
ATOM   239  CE  CE  . LYS LYS LYS A A 31  31  . -19.846 15.544 -10.017 1.00 30.87  1 . C ? 
ATOM   240  NZ  NZ  . LYS LYS LYS A A 31  31  . -20.373 16.552 -9.067  1.00 32.41  1 . N ? 
ATOM   241  C   C   . LYS LYS LYS A A 31  31  . -17.315 11.066 -11.579 1.00 23.57  1 . C ? 
ATOM   242  O   O   . LYS LYS LYS A A 31  31  . -16.970 11.754 -12.530 1.00 23.64  1 . O ? 
ATOM   243  N   N   . THR THR THR A A 32  32  . -16.489 10.480 -10.718 1.00 22.03  1 . N ? 
ATOM   244  CA  CA  . THR THR THR A A 32  32  . -15.002 10.554 -10.779 1.00 21.54  1 . C ? 
ATOM   245  CB  CB  . THR THR THR A A 32  32  . -14.313 10.085 -9.466  1.00 19.75  1 . C ? 
ATOM   246  OG1 OG1 . THR THR THR A A 32  32  . -14.873 10.779 -8.338  1.00 17.69  1 . O ? 
ATOM   247  CG2 CG2 . THR THR THR A A 32  32  . -12.779 10.339 -9.511  1.00 19.91  1 . C ? 
ATOM   248  C   C   . THR THR THR A A 32  32  . -14.537 9.751  -11.983 1.00 22.00  1 . C ? 
ATOM   249  O   O   . THR THR THR A A 32  32  . -13.788 10.264 -12.825 1.00 21.22  1 . O ? 
ATOM   250  N   N   . ALA ALA ALA A A 33  33  . -15.057 8.540  -12.145 1.00 21.19  1 . N ? 
ATOM   251  CA  CA  . ALA ALA ALA A A 33  33  . -14.754 7.762  -13.397 1.00 22.00  1 . C ? 
ATOM   252  CB  CB  . ALA ALA ALA A A 33  33  . -15.397 6.393  -13.377 1.00 23.50  1 . C ? 
ATOM   253  C   C   . ALA ALA ALA A A 33  33  . -15.150 8.525  -14.687 1.00 24.22  1 . C ? 
ATOM   254  O   O   . ALA ALA ALA A A 33  33  . -14.391 8.542  -15.625 1.00 25.73  1 . O ? 
ATOM   255  N   N   . GLU GLU GLU A A 34  34  . -16.288 9.196  -14.693 1.00 24.74  1 . N ? 
ATOM   256  CA  CA  . GLU GLU GLU A A 34  34  . -16.802 9.829  -15.879 1.00 27.40  1 . C ? 
ATOM   257  CB  CB  . GLU GLU GLU A A 34  34  . -18.270 10.258 -15.669 1.00 29.20  1 . C ? 
ATOM   258  CG  CG  . GLU GLU GLU A A 34  34  . -18.886 11.106 -16.790 1.00 28.97  1 . C ? 
ATOM   259  CD  CD  . GLU GLU GLU A A 34  34  . -18.901 10.420 -18.136 1.00 29.96  1 . C ? 
ATOM   260  OE1 OE1 . GLU GLU GLU A A 34  34  . -18.752 9.180  -18.190 1.00 31.36  1 . O ? 
ATOM   261  OE2 OE2 . GLU GLU GLU A A 34  34  . -19.020 11.140 -19.157 1.00 33.82  1 . O ? 
ATOM   262  C   C   . GLU GLU GLU A A 34  34  . -15.929 11.008 -16.280 1.00 25.75  1 . C ? 
ATOM   263  O   O   . GLU GLU GLU A A 34  34  . -15.729 11.260 -17.477 1.00 29.28  1 . O ? 
ATOM   264  N   N   . ASN ASN ASN A A 35  35  . -15.453 11.753 -15.286 1.00 22.81  1 . N ? 
ATOM   265  CA  CA  . ASN ASN ASN A A 35  35  . -14.508 12.891 -15.537 1.00 21.95  1 . C ? 
ATOM   266  CB  CB  . ASN ASN ASN A A 35  35  . -14.115 13.517 -14.205 1.00 21.75  1 . C ? 
ATOM   267  CG  CG  . ASN ASN ASN A A 35  35  . -13.222 14.760 -14.344 1.00 24.22  1 . C ? 
ATOM   268  OD1 OD1 . ASN ASN ASN A A 35  35  . -13.545 15.760 -15.017 1.00 26.10  1 . O ? 
ATOM   269  ND2 ND2 . ASN ASN ASN A A 35  35  . -12.090 14.707 -13.658 1.00 22.43  1 . N ? 
ATOM   270  C   C   . ASN ASN ASN A A 35  35  . -13.274 12.430 -16.311 1.00 20.97  1 . C ? 
ATOM   271  O   O   . ASN ASN ASN A A 35  35  . -12.893 13.005 -17.325 1.00 20.74  1 . O ? 
ATOM   272  N   N   . PHE PHE PHE A A 36  36  . -12.636 11.391 -15.819 1.00 20.65  1 . N ? 
ATOM   273  CA  CA  . PHE PHE PHE A A 36  36  . -11.362 10.914 -16.401 1.00 20.37  1 . C ? 
ATOM   274  CB  CB  . PHE PHE PHE A A 36  36  . -10.767 9.862  -15.461 1.00 19.74  1 . C ? 
ATOM   275  CG  CG  . PHE PHE PHE A A 36  36  . -9.403  9.371  -15.850 1.00 19.09  1 . C ? 
ATOM   276  CD1 CD1 . PHE PHE PHE A A 36  36  . -9.225  8.246  -16.720 1.00 20.07  1 . C ? 
ATOM   277  CE1 CE1 . PHE PHE PHE A A 36  36  . -7.937  7.803  -17.012 1.00 19.60  1 . C ? 
ATOM   278  CZ  CZ  . PHE PHE PHE A A 36  36  . -6.844  8.458  -16.496 1.00 20.75  1 . C ? 
ATOM   279  CE2 CE2 . PHE PHE PHE A A 36  36  . -7.010  9.561  -15.647 1.00 20.86  1 . C ? 
ATOM   280  CD2 CD2 . PHE PHE PHE A A 36  36  . -8.269  9.989  -15.316 1.00 20.05  1 . C ? 
ATOM   281  C   C   . PHE PHE PHE A A 36  36  . -11.602 10.284 -17.784 1.00 23.28  1 . C ? 
ATOM   282  O   O   . PHE PHE PHE A A 36  36  . -10.806 10.471 -18.740 1.00 21.16  1 . O ? 
ATOM   283  N   N   . ARG ARG ARG A A 37  37  . -12.728 9.559  -17.896 1.00 23.80  1 . N ? 
ATOM   284  CA  CA  . ARG ARG ARG A A 37  37  . -13.153 8.988  -19.176 1.00 23.75  1 . C ? 
ATOM   285  CB  CB  . ARG ARG ARG A A 37  37  . -14.476 8.226  -19.067 1.00 24.92  1 . C ? 
ATOM   286  CG  CG  . ARG ARG ARG A A 37  37  . -14.784 7.336  -20.268 1.00 25.58  1 . C ? 
ATOM   287  CD  CD  . ARG ARG ARG A A 37  37  . -16.296 6.962  -20.414 1.00 26.45  1 . C ? 
ATOM   288  NE  NE  . ARG ARG ARG A A 37  37  . -17.101 8.182  -20.501 1.00 25.73  1 . N ? 
ATOM   289  CZ  CZ  . ARG ARG ARG A A 37  37  . -17.215 8.939  -21.594 1.00 30.17  1 . C ? 
ATOM   290  NH1 NH1 . ARG ARG ARG A A 37  37  . -16.613 8.613  -22.732 1.00 29.26  1 . N ? 
ATOM   291  NH2 NH2 . ARG ARG ARG A A 37  37  . -17.887 10.081 -21.537 1.00 29.26  1 . N ? 
ATOM   292  C   C   . ARG ARG ARG A A 37  37  . -13.311 10.094 -20.229 1.00 23.82  1 . C ? 
ATOM   293  O   O   . ARG ARG ARG A A 37  37  . -12.729 10.013 -21.301 1.00 22.79  1 . O ? 
ATOM   294  N   N   . ALA ALA ALA A A 38  38  . -14.099 11.102 -19.901 1.00 23.45  1 . N ? 
ATOM   295  CA  CA  . ALA ALA ALA A A 38  38  . -14.352 12.217 -20.821 1.00 24.87  1 . C ? 
ATOM   296  CB  CB  . ALA ALA ALA A A 38  38  . -15.359 13.180 -20.218 1.00 24.16  1 . C ? 
ATOM   297  C   C   . ALA ALA ALA A A 38  38  . -13.090 12.991 -21.192 1.00 26.14  1 . C ? 
ATOM   298  O   O   . ALA ALA ALA A A 38  38  . -12.999 13.457 -22.305 1.00 25.15  1 . O ? 
ATOM   299  N   N   . LEU LEU LEU A A 39  39  . -12.168 13.176 -20.219 1.00 25.71  1 . N ? 
ATOM   300  CA  CA  . LEU LEU LEU A A 39  39  . -10.973 13.913 -20.465 1.00 24.27  1 . C ? 
ATOM   301  CB  CB  . LEU LEU LEU A A 39  39  . -10.304 14.304 -19.163 1.00 23.45  1 . C ? 
ATOM   302  CG  CG  . LEU LEU LEU A A 39  39  . -10.998 15.399 -18.364 1.00 24.89  1 . C ? 
ATOM   303  CD1 CD1 . LEU LEU LEU A A 39  39  . -10.444 15.433 -16.960 1.00 24.55  1 . C ? 
ATOM   304  CD2 CD2 . LEU LEU LEU A A 39  39  . -10.902 16.779 -19.039 1.00 24.56  1 . C ? 
ATOM   305  C   C   . LEU LEU LEU A A 39  39  . -10.000 13.106 -21.362 1.00 25.01  1 . C ? 
ATOM   306  O   O   . LEU LEU LEU A A 39  39  . -9.209  13.663 -22.128 1.00 23.89  1 . O ? 
ATOM   307  N   N   . SER SER SER A A 40  40  . -10.078 11.795 -21.242 1.00 24.60  1 . N ? 
ATOM   308  CA  CA  . SER SER SER A A 40  40  . -9.339  10.871 -22.109 1.00 24.46  1 . C ? 
ATOM   309  CB  CB  . SER SER SER A A 40  40  . -9.405  9.477  -21.506 1.00 25.07  1 . C ? 
ATOM   310  OG  OG  . SER SER SER A A 40  40  . -8.697  9.377  -20.283 1.00 23.71  1 . O ? 
ATOM   311  C   C   . SER SER SER A A 40  40  . -9.867  10.811 -23.572 1.00 25.74  1 . C ? 
ATOM   312  O   O   . SER SER SER A A 40  40  . -9.104  10.531 -24.482 1.00 28.33  1 . O ? 
ATOM   313  N   N   . THR THR THR A A 41  41  . -11.168 10.992 -23.793 1.00 26.02  1 . N ? 
ATOM   314  CA  CA  . THR THR THR A A 41  41  . -11.716 10.978 -25.176 1.00 28.01  1 . C ? 
ATOM   315  CB  CB  . THR THR THR A A 41  41  . -13.196 10.549 -25.260 1.00 26.37  1 . C ? 
ATOM   316  OG1 OG1 . THR THR THR A A 41  41  . -13.988 11.397 -24.407 1.00 34.44  1 . O ? 
ATOM   317  CG2 CG2 . THR THR THR A A 41  41  . -13.383 9.096  -24.855 1.00 29.58  1 . C ? 
ATOM   318  C   C   . THR THR THR A A 41  41  . -11.605 12.386 -25.772 1.00 28.50  1 . C ? 
ATOM   319  O   O   . THR THR THR A A 41  41  . -11.621 12.533 -26.983 1.00 29.21  1 . O ? 
ATOM   320  N   N   . GLY GLY GLY A A 42  42  . -11.484 13.395 -24.906 1.00 28.05  1 . N ? 
ATOM   321  CA  CA  . GLY GLY GLY A A 42  42  . -11.506 14.786 -25.294 1.00 29.13  1 . C ? 
ATOM   322  C   C   . GLY GLY GLY A A 42  42  . -12.889 15.286 -25.733 1.00 31.67  1 . C ? 
ATOM   323  O   O   . GLY GLY GLY A A 42  42  . -12.991 16.370 -26.301 1.00 29.34  1 . O ? 
ATOM   324  N   N   . GLU GLU GLU A A 43  43  . -13.971 14.560 -25.413 1.00 32.75  1 . N ? 
ATOM   325  CA  CA  . GLU GLU GLU A A 43  43  . -15.274 14.857 -26.016 1.00 34.68  1 . C ? 
ATOM   326  CB  CB  . GLU GLU GLU A A 43  43  . -16.250 13.712 -25.791 1.00 38.14  1 . C ? 
ATOM   327  CG  CG  . GLU GLU GLU A A 43  43  . -16.619 13.455 -24.335 1.00 36.75  1 . C ? 
ATOM   328  CD  CD  . GLU GLU GLU A A 43  43  . -17.283 12.101 -24.178 1.00 37.85  1 . C ? 
ATOM   329  OE1 OE1 . GLU GLU GLU A A 43  43  . -16.705 11.051 -24.539 1.00 34.86  1 . O ? 
ATOM   330  OE2 OE2 . GLU GLU GLU A A 43  43  . -18.427 12.082 -23.709 1.00 38.52  1 . O ? 
ATOM   331  C   C   . GLU GLU GLU A A 43  43  . -15.909 16.179 -25.582 1.00 35.84  1 . C ? 
ATOM   332  O   O   . GLU GLU GLU A A 43  43  . -16.775 16.674 -26.275 1.00 35.81  1 . O ? 
ATOM   333  N   N   . LYS LYS LYS A A 44  44  . -15.448 16.785 -24.490 1.00 32.01  1 . N ? 
ATOM   334  CA  CA  . LYS LYS LYS A A 44  44  . -15.937 18.088 -24.108 1.00 33.35  1 . C ? 
ATOM   335  CB  CB  . LYS LYS LYS A A 44  44  . -15.904 18.293 -22.595 1.00 35.29  1 . C ? 
ATOM   336  CG  CG  . LYS LYS LYS A A 44  44  . -16.459 17.178 -21.751 1.00 38.51  1 . C ? 
ATOM   337  CD  CD  . LYS LYS LYS A A 44  44  . -17.956 17.060 -21.883 1.00 39.56  1 . C ? 
ATOM   338  CE  CE  . LYS LYS LYS A A 44  44  . -18.386 15.780 -21.241 1.00 43.26  1 . C ? 
ATOM   339  NZ  NZ  . LYS LYS LYS A A 44  44  . -19.863 15.753 -21.124 1.00 49.36  1 . N ? 
ATOM   340  C   C   . LYS LYS LYS A A 44  44  . -15.112 19.200 -24.730 1.00 32.76  1 . C ? 
ATOM   341  O   O   . LYS LYS LYS A A 44  44  . -15.315 20.342 -24.333 1.00 37.32  1 . O ? 
ATOM   342  N   N   . GLY GLY GLY A A 45  45  . -14.181 18.887 -25.657 1.00 33.40  1 . N ? 
ATOM   343  CA  CA  . GLY GLY GLY A A 45  45  . -13.300 19.876 -26.297 1.00 32.72  1 . C ? 
ATOM   344  C   C   . GLY GLY GLY A A 45  45  . -12.023 20.210 -25.494 1.00 35.20  1 . C ? 
ATOM   345  O   O   . GLY GLY GLY A A 45  45  . -11.342 21.196 -25.794 1.00 33.92  1 . O ? 
ATOM   346  N   N   . PHE PHE PHE A A 46  46  . -11.707 19.437 -24.438 1.00 30.69  1 . N ? 
ATOM   347  CA  CA  . PHE PHE PHE A A 46  46  . -10.422 19.594 -23.756 1.00 27.37  1 . C ? 
ATOM   348  CB  CB  . PHE PHE PHE A A 46  46  . -10.471 20.803 -22.790 1.00 29.15  1 . C ? 
ATOM   349  CG  CG  . PHE PHE PHE A A 46  46  . -11.615 20.750 -21.803 1.00 32.25  1 . C ? 
ATOM   350  CD1 CD1 . PHE PHE PHE A A 46  46  . -11.494 20.024 -20.617 1.00 29.16  1 . C ? 
ATOM   351  CE1 CE1 . PHE PHE PHE A A 46  46  . -12.550 19.914 -19.735 1.00 34.29  1 . C ? 
ATOM   352  CZ  CZ  . PHE PHE PHE A A 46  46  . -13.781 20.517 -20.034 1.00 36.60  1 . C ? 
ATOM   353  CE2 CE2 . PHE PHE PHE A A 46  46  . -13.934 21.220 -21.234 1.00 33.33  1 . C ? 
ATOM   354  CD2 CD2 . PHE PHE PHE A A 46  46  . -12.865 21.335 -22.109 1.00 32.25  1 . C ? 
ATOM   355  C   C   . PHE PHE PHE A A 46  46  . -10.128 18.245 -23.065 1.00 25.05  1 . C ? 
ATOM   356  O   O   . PHE PHE PHE A A 46  46  . -11.003 17.368 -22.984 1.00 25.64  1 . O ? 
ATOM   357  N   N   . GLY GLY GLY A A 47  47  . -8.912  18.055 -22.603 1.00 26.35  1 . N ? 
ATOM   358  CA  CA  . GLY GLY GLY A A 47  47  . -8.582  16.836 -21.868 1.00 24.68  1 . C ? 
ATOM   359  C   C   . GLY GLY GLY A A 47  47  . -7.128  16.474 -22.010 1.00 24.84  1 . C ? 
ATOM   360  O   O   . GLY GLY GLY A A 47  47  . -6.343  17.328 -22.306 1.00 21.02  1 . O ? 
ATOM   361  N   N   . TYR TYR TYR A A 48  48  . -6.814  15.186 -21.810 1.00 19.27  1 . N ? 
ATOM   362  CA  CA  . TYR TYR TYR A A 48  48  . -5.447  14.766 -21.582 1.00 22.30  1 . C ? 
ATOM   363  CB  CB  . TYR TYR TYR A A 48  48  . -5.453  13.404 -20.852 1.00 20.96  1 . C ? 
ATOM   364  CG  CG  . TYR TYR TYR A A 48  48  . -6.117  13.374 -19.515 1.00 21.31  1 . C ? 
ATOM   365  CD1 CD1 . TYR TYR TYR A A 48  48  . -5.863  14.374 -18.555 1.00 20.08  1 . C ? 
ATOM   366  CE1 CE1 . TYR TYR TYR A A 48  48  . -6.414  14.336 -17.327 1.00 19.41  1 . C ? 
ATOM   367  CZ  CZ  . TYR TYR TYR A A 48  48  . -7.309  13.275 -17.010 1.00 22.08  1 . C ? 
ATOM   368  OH  OH  . TYR TYR TYR A A 48  48  . -7.884  13.234 -15.753 1.00 21.03  1 . O ? 
ATOM   369  CE2 CE2 . TYR TYR TYR A A 48  48  . -7.561  12.253 -17.953 1.00 21.29  1 . C ? 
ATOM   370  CD2 CD2 . TYR TYR TYR A A 48  48  . -6.990  12.332 -19.181 1.00 21.36  1 . C ? 
ATOM   371  C   C   . TYR TYR TYR A A 48  48  . -4.463  14.664 -22.765 1.00 23.54  1 . C ? 
ATOM   372  O   O   . TYR TYR TYR A A 48  48  . -3.244  14.627 -22.546 1.00 25.02  1 . O ? 
ATOM   373  N   N   . LYS LYS LYS A A 49  49  . -4.963  14.535 -23.989 1.00 25.92  1 . N ? 
ATOM   374  CA  CA  . LYS LYS LYS A A 49  49  . -4.105  14.289 -25.164 1.00 28.03  1 . C ? 
ATOM   375  CB  CB  . LYS LYS LYS A A 49  49  . -4.954  14.187 -26.439 1.00 32.71  1 . C ? 
ATOM   376  CG  CG  . LYS LYS LYS A A 49  49  . -4.147  13.879 -27.689 1.00 37.67  1 . C ? 
ATOM   377  CD  CD  . LYS LYS LYS A A 49  49  . -5.024  13.702 -28.901 1.00 39.43  1 . C ? 
ATOM   378  CE  CE  . LYS LYS LYS A A 49  49  . -4.098  13.567 -30.105 1.00 48.26  1 . C ? 
ATOM   379  NZ  NZ  . LYS LYS LYS A A 49  49  . -4.809  13.059 -31.304 1.00 52.33  1 . N ? 
ATOM   380  C   C   . LYS LYS LYS A A 49  49  . -3.054  15.409 -25.327 1.00 28.50  1 . C ? 
ATOM   381  O   O   . LYS LYS LYS A A 49  49  . -3.414  16.596 -25.319 1.00 25.03  1 . O ? 
ATOM   382  N   N   . GLY GLY GLY A A 50  50  . -1.785  15.015 -25.453 1.00 26.61  1 . N ? 
ATOM   383  CA  CA  . GLY GLY GLY A A 50  50  . -0.653  15.922 -25.574 1.00 27.76  1 . C ? 
ATOM   384  C   C   . GLY GLY GLY A A 50  50  . -0.094  16.452 -24.240 1.00 25.50  1 . C ? 
ATOM   385  O   O   . GLY GLY GLY A A 50  50  . 0.961   17.066 -24.231 1.00 25.82  1 . O ? 
ATOM   386  N   N   . SER SER SER A A 51  51  . -0.751  16.187 -23.114 1.00 23.93  1 . N ? 
ATOM   387  CA  CA  . SER SER SER A A 51  51  . -0.296  16.594 -21.791 1.00 25.09  1 . C ? 
ATOM   388  CB  CB  . SER SER SER A A 51  51  . -1.455  16.605 -20.758 1.00 25.36  1 . C ? 
ATOM   389  OG  OG  . SER SER SER A A 51  51  . -2.035  15.308 -20.516 1.00 22.81  1 . O ? 
ATOM   390  C   C   . SER SER SER A A 51  51  . 0.837   15.689 -21.280 1.00 25.35  1 . C ? 
ATOM   391  O   O   . SER SER SER A A 51  51  . 1.124   14.652 -21.881 1.00 23.30  1 . O ? 
ATOM   392  N   N   . CYS CYS CYS A A 52  52  . 1.535   16.108 -20.218 1.00 22.55  1 . N ? 
ATOM   393  CA  CA  A CYS CYS CYS A A 52  52  . 2.648   15.306 -19.700 0.50 24.87  1 . C ? 
ATOM   394  CA  CA  B CYS CYS CYS A A 52  52  . 2.651   15.310 -19.698 0.50 24.88  1 . C ? 
ATOM   395  CB  CB  A CYS CYS CYS A A 52  52  . 3.960   16.062 -19.834 0.50 26.12  1 . C ? 
ATOM   396  CB  CB  B CYS CYS CYS A A 52  52  . 3.953   16.082 -19.809 0.50 26.13  1 . C ? 
ATOM   397  SG  SG  A CYS CYS CYS A A 52  52  . 4.179   17.380 -18.645 0.50 30.79  1 . S ? 
ATOM   398  SG  SG  B CYS CYS CYS A A 52  52  . 4.074   17.444 -18.656 0.50 30.98  1 . S ? 
ATOM   399  C   C   . CYS CYS CYS A A 52  52  . 2.496   14.804 -18.273 1.00 23.79  1 . C ? 
ATOM   400  O   O   . CYS CYS CYS A A 52  52  . 1.648   15.281 -17.501 1.00 25.02  1 . O ? 
ATOM   401  N   N   . PHE PHE PHE A A 53  53  . 3.331   13.815 -17.942 1.00 23.77  1 . N ? 
ATOM   402  CA  CA  . PHE PHE PHE A A 53  53  . 3.543   13.430 -16.575 1.00 20.13  1 . C ? 
ATOM   403  CB  CB  . PHE PHE PHE A A 53  53  . 3.867   11.968 -16.429 1.00 21.66  1 . C ? 
ATOM   404  CG  CG  . PHE PHE PHE A A 53  53  . 2.689   11.077 -16.672 1.00 21.08  1 . C ? 
ATOM   405  CD1 CD1 . PHE PHE PHE A A 53  53  . 2.310   10.733 -17.988 1.00 23.65  1 . C ? 
ATOM   406  CE1 CE1 . PHE PHE PHE A A 53  53  . 1.239   9.908  -18.228 1.00 21.54  1 . C ? 
ATOM   407  CZ  CZ  . PHE PHE PHE A A 53  53  . 0.523   9.401  -17.137 1.00 20.54  1 . C ? 
ATOM   408  CE2 CE2 . PHE PHE PHE A A 53  53  . 0.931   9.682  -15.824 1.00 22.34  1 . C ? 
ATOM   409  CD2 CD2 . PHE PHE PHE A A 53  53  . 1.992   10.524 -15.599 1.00 22.36  1 . C ? 
ATOM   410  C   C   . PHE PHE PHE A A 53  53  . 4.607   14.351 -16.001 1.00 20.49  1 . C ? 
ATOM   411  O   O   . PHE PHE PHE A A 53  53  . 5.800   14.188 -16.206 1.00 21.85  1 . O ? 
ATOM   412  N   N   . HIS HIS HIS A A 54  54  . 4.129   15.359 -15.291 1.00 22.47  1 . N ? 
ATOM   413  CA  CA  . HIS HIS HIS A A 54  54  . 5.014   16.436 -14.779 1.00 24.08  1 . C ? 
ATOM   414  CB  CB  . HIS HIS HIS A A 54  54  . 4.206   17.717 -14.493 1.00 23.78  1 . C ? 
ATOM   415  CG  CG  . HIS HIS HIS A A 54  54  . 3.202   17.570 -13.392 1.00 25.90  1 . C ? 
ATOM   416  ND1 ND1 . HIS HIS HIS A A 54  54  . 1.914   17.142 -13.617 1.00 25.85  1 . N ? 
ATOM   417  CE1 CE1 . HIS HIS HIS A A 54  54  . 1.278   17.052 -12.468 1.00 26.09  1 . C ? 
ATOM   418  NE2 NE2 . HIS HIS HIS A A 54  54  . 2.094   17.437 -11.508 1.00 29.85  1 . N ? 
ATOM   419  CD2 CD2 . HIS HIS HIS A A 54  54  . 3.294   17.803 -12.060 1.00 25.97  1 . C ? 
ATOM   420  C   C   . HIS HIS HIS A A 54  54  . 5.805   16.029 -13.534 1.00 25.81  1 . C ? 
ATOM   421  O   O   . HIS HIS HIS A A 54  54  . 6.774   16.706 -13.162 1.00 23.69  1 . O ? 
ATOM   422  N   N   . ARG ARG ARG A A 55  55  . 5.308   15.029 -12.821 1.00 24.31  1 . N ? 
ATOM   423  CA  CA  . ARG ARG ARG A A 55  55  . 5.952   14.613 -11.588 1.00 26.57  1 . C ? 
ATOM   424  CB  CB  . ARG ARG ARG A A 55  55  . 5.260   15.256 -10.383 1.00 28.23  1 . C ? 
ATOM   425  CG  CG  . ARG ARG ARG A A 55  55  . 5.871   14.879 -9.043  1.00 33.88  1 . C ? 
ATOM   426  CD  CD  . ARG ARG ARG A A 55  55  . 5.425   15.832 -7.946  1.00 37.79  1 . C ? 
ATOM   427  NE  NE  . ARG ARG ARG A A 55  55  . 4.164   15.417 -7.340  1.00 45.76  1 . N ? 
ATOM   428  CZ  CZ  . ARG ARG ARG A A 55  55  . 4.044   14.978 -6.091  1.00 48.84  1 . C ? 
ATOM   429  NH1 NH1 . ARG ARG ARG A A 55  55  . 5.112   14.895 -5.310  1.00 45.15  1 . N ? 
ATOM   430  NH2 NH2 . ARG ARG ARG A A 55  55  . 2.856   14.621 -5.623  1.00 48.79  1 . N ? 
ATOM   431  C   C   . ARG ARG ARG A A 55  55  . 5.969   13.109 -11.430 1.00 24.39  1 . C ? 
ATOM   432  O   O   . ARG ARG ARG A A 55  55  . 4.930   12.464 -11.295 1.00 21.62  1 . O ? 
ATOM   433  N   N   . ILE ILE ILE A A 56  56  . 7.174   12.563 -11.448 1.00 22.00  1 . N ? 
ATOM   434  CA  CA  . ILE ILE ILE A A 56  56  . 7.373   11.137 -11.293 1.00 23.41  1 . C ? 
ATOM   435  CB  CB  . ILE ILE ILE A A 56  56  . 7.814   10.493 -12.621 1.00 21.91  1 . C ? 
ATOM   436  CG1 CG1 . ILE ILE ILE A A 56  56  . 6.875   10.879 -13.742 1.00 21.27  1 . C ? 
ATOM   437  CD1 CD1 . ILE ILE ILE A A 56  56  . 6.997   10.043 -15.002 1.00 21.08  1 . C ? 
ATOM   438  CG2 CG2 . ILE ILE ILE A A 56  56  . 8.051   8.976  -12.440 1.00 22.53  1 . C ? 
ATOM   439  C   C   . ILE ILE ILE A A 56  56  . 8.426   10.826 -10.245 1.00 22.89  1 . C ? 
ATOM   440  O   O   . ILE ILE ILE A A 56  56  . 9.593   11.243 -10.381 1.00 19.46  1 . O ? 
ATOM   441  N   N   . ILE ILE ILE A A 57  57  . 8.002   10.085 -9.220  1.00 21.99  1 . N ? 
ATOM   442  CA  CA  . ILE ILE ILE A A 57  57  . 8.864   9.681  -8.102  1.00 22.82  1 . C ? 
ATOM   443  CB  CB  . ILE ILE ILE A A 57  57  . 8.374   10.288 -6.734  1.00 21.53  1 . C ? 
ATOM   444  CG1 CG1 . ILE ILE ILE A A 57  57  . 8.348   11.802 -6.833  1.00 19.72  1 . C ? 
ATOM   445  CD1 CD1 . ILE ILE ILE A A 57  57  . 7.543   12.509 -5.740  1.00 22.46  1 . C ? 
ATOM   446  CG2 CG2 . ILE ILE ILE A A 57  57  . 9.291   9.821  -5.579  1.00 19.60  1 . C ? 
ATOM   447  C   C   . ILE ILE ILE A A 57  57  . 8.937   8.173  -8.048  1.00 24.41  1 . C ? 
ATOM   448  O   O   . ILE ILE ILE A A 57  57  . 7.984   7.526  -7.688  1.00 23.41  1 . O ? 
ATOM   449  N   N   . PRO PRO PRO A A 58  58  . 10.065  7.590  -8.487  1.00 25.35  1 . N ? 
ATOM   450  CA  CA  . PRO PRO PRO A A 58  58  . 10.161  6.162  -8.424  1.00 25.40  1 . C ? 
ATOM   451  CB  CB  . PRO PRO PRO A A 58  58  . 11.550  5.849  -9.011  1.00 25.10  1 . C ? 
ATOM   452  CG  CG  . PRO PRO PRO A A 58  58  . 12.004  7.072  -9.670  1.00 25.80  1 . C ? 
ATOM   453  CD  CD  . PRO PRO PRO A A 58  58  . 11.277  8.219  -9.066  1.00 27.07  1 . C ? 
ATOM   454  C   C   . PRO PRO PRO A A 58  58  . 9.985   5.615  -6.996  1.00 23.89  1 . C ? 
ATOM   455  O   O   . PRO PRO PRO A A 58  58  . 10.374  6.247  -5.961  1.00 21.89  1 . O ? 
ATOM   456  N   N   . GLY GLY GLY A A 59  59  . 9.308   4.494  -6.957  1.00 22.66  1 . N ? 
ATOM   457  CA  CA  . GLY GLY GLY A A 59  59  . 8.862   3.885  -5.728  1.00 25.48  1 . C ? 
ATOM   458  C   C   . GLY GLY GLY A A 59  59  . 7.746   4.636  -5.024  1.00 26.56  1 . C ? 
ATOM   459  O   O   . GLY GLY GLY A A 59  59  . 7.508   4.399  -3.810  1.00 24.88  1 . O ? 
ATOM   460  N   N   . PHE PHE PHE A A 60  60  . 7.056   5.523  -5.764  1.00 22.48  1 . N ? 
ATOM   461  CA  CA  . PHE PHE PHE A A 60  60  . 5.915   6.253  -5.196  1.00 22.27  1 . C ? 
ATOM   462  CB  CB  . PHE PHE PHE A A 60  60  . 6.373   7.600  -4.616  1.00 22.69  1 . C ? 
ATOM   463  CG  CG  . PHE PHE PHE A A 60  60  . 5.272   8.425  -3.996  1.00 25.03  1 . C ? 
ATOM   464  CD1 CD1 . PHE PHE PHE A A 60  60  . 4.063   7.855  -3.550  1.00 25.56  1 . C ? 
ATOM   465  CE1 CE1 . PHE PHE PHE A A 60  60  . 3.053   8.659  -2.989  1.00 25.84  1 . C ? 
ATOM   466  CZ  CZ  . PHE PHE PHE A A 60  60  . 3.278   10.029 -2.838  1.00 26.60  1 . C ? 
ATOM   467  CE2 CE2 . PHE PHE PHE A A 60  60  . 4.474   10.590 -3.251  1.00 25.34  1 . C ? 
ATOM   468  CD2 CD2 . PHE PHE PHE A A 60  60  . 5.462   9.796  -3.812  1.00 24.51  1 . C ? 
ATOM   469  C   C   . PHE PHE PHE A A 60  60  . 4.807   6.331  -6.249  1.00 21.08  1 . C ? 
ATOM   470  O   O   . PHE PHE PHE A A 60  60  . 3.814   5.597  -6.164  1.00 21.35  1 . O ? 
ATOM   471  N   N   . MET MET MET A A 61  61  . 4.974   7.145  -7.289  1.00 19.63  1 . N ? 
ATOM   472  CA  CA  . MET MET MET A A 61  61  . 3.793   7.456  -8.137  1.00 20.23  1 . C ? 
ATOM   473  CB  CB  . MET MET MET A A 61  61  . 2.590   8.070  -7.321  1.00 20.68  1 . C ? 
ATOM   474  CG  CG  . MET MET MET A A 61  61  . 2.751   9.433  -6.731  1.00 20.38  1 . C ? 
ATOM   475  SD  SD  . MET MET MET A A 61  61  . 2.744   10.755 -8.005  1.00 22.91  1 . S ? 
ATOM   476  CE  CE  . MET MET MET A A 61  61  . 4.279   11.560 -7.499  1.00 23.28  1 . C ? 
ATOM   477  C   C   . MET MET MET A A 61  61  . 4.182   8.280  -9.352  1.00 19.79  1 . C ? 
ATOM   478  O   O   . MET MET MET A A 61  61  . 5.232   8.925  -9.323  1.00 20.27  1 . O ? 
ATOM   479  N   N   . CYS CYS CYS A A 62  62  . 3.376   8.202  -10.428 1.00 18.21  1 . N ? 
ATOM   480  CA  CA  . CYS CYS CYS A A 62  62  . 3.526   9.065  -11.623 1.00 18.40  1 . C ? 
ATOM   481  CB  CB  . CYS CYS CYS A A 62  62  . 3.585   8.269  -12.918 1.00 18.87  1 . C ? 
ATOM   482  SG  SG  . CYS CYS CYS A A 62  62  . 4.914   7.009  -12.967 1.00 25.16  1 . S ? 
ATOM   483  C   C   . CYS CYS CYS A A 62  62  . 2.313   9.978  -11.651 1.00 18.35  1 . C ? 
ATOM   484  O   O   . CYS CYS CYS A A 62  62  . 1.194   9.475  -11.770 1.00 16.45  1 . O ? 
ATOM   485  N   N   . GLN GLN GLN A A 63  63  . 2.526   11.292 -11.632 1.00 19.08  1 . N ? 
ATOM   486  CA  CA  . GLN GLN GLN A A 63  63  . 1.441   12.264 -11.674 1.00 19.37  1 . C ? 
ATOM   487  CB  CB  . GLN GLN GLN A A 63  63  . 1.590   13.197 -10.443 1.00 21.05  1 . C ? 
ATOM   488  CG  CG  . GLN GLN GLN A A 63  63  . 0.420   14.128 -10.233 1.00 23.90  1 . C ? 
ATOM   489  CD  CD  . GLN GLN GLN A A 63  63  . 0.484   14.942 -8.925  1.00 25.11  1 . C ? 
ATOM   490  OE1 OE1 . GLN GLN GLN A A 63  63  . 1.053   14.517 -7.938  1.00 25.12  1 . O ? 
ATOM   491  NE2 NE2 . GLN GLN GLN A A 63  63  . -0.158  16.129 -8.936  1.00 25.09  1 . N ? 
ATOM   492  C   C   . GLN GLN GLN A A 63  63  . 1.359   13.052 -13.035 1.00 21.45  1 . C ? 
ATOM   493  O   O   . GLN GLN GLN A A 63  63  . 2.365   13.519 -13.557 1.00 20.96  1 . O ? 
ATOM   494  N   N   . GLY GLY GLY A A 64  64  . 0.144   13.205 -13.553 1.00 16.96  1 . N ? 
ATOM   495  CA  CA  . GLY GLY GLY A A 64  64  . -0.150  14.030 -14.743 1.00 19.33  1 . C ? 
ATOM   496  C   C   . GLY GLY GLY A A 64  64  . -1.515  14.701 -14.716 1.00 17.33  1 . C ? 
ATOM   497  O   O   . GLY GLY GLY A A 64  64  . -2.091  14.864 -13.659 1.00 19.83  1 . O ? 
ATOM   498  N   N   . GLY GLY GLY A A 65  65  . -1.996  15.095 -15.903 1.00 19.40  1 . N ? 
ATOM   499  CA  CA  . GLY GLY GLY A A 65  65  . -3.319  15.565 -16.093 1.00 20.11  1 . C ? 
ATOM   500  C   C   . GLY GLY GLY A A 65  65  . -3.452  17.069 -15.982 1.00 20.40  1 . C ? 
ATOM   501  O   O   . GLY GLY GLY A A 65  65  . -4.563  17.578 -16.063 1.00 18.93  1 . O ? 
ATOM   502  N   N   . ASP ASP ASP A A 66  66  . -2.333  17.787 -15.879 1.00 20.44  1 . N ? 
ATOM   503  CA  CA  . ASP ASP ASP A A 66  66  . -2.391  19.244 -15.843 1.00 19.09  1 . C ? 
ATOM   504  CB  CB  . ASP ASP ASP A A 66  66  . -1.398  19.851 -14.887 1.00 18.81  1 . C ? 
ATOM   505  CG  CG  . ASP ASP ASP A A 66  66  . -1.410  21.379 -14.945 1.00 19.84  1 . C ? 
ATOM   506  OD2 OD2 . ASP ASP ASP A A 66  66  . -0.523  21.917 -14.257 1.00 21.60  1 . O ? 
ATOM   507  OD1 OD1 . ASP ASP ASP A A 66  66  . -2.266  21.981 -15.692 1.00 17.35  1 . O ? 
ATOM   508  C   C   . ASP ASP ASP A A 66  66  . -2.237  19.816 -17.252 1.00 20.67  1 . C ? 
ATOM   509  O   O   . ASP ASP ASP A A 66  66  . -1.138  20.175 -17.698 1.00 22.89  1 . O ? 
ATOM   510  N   N   . PHE PHE PHE A A 67  67  . -3.353  19.874 -17.939 1.00 21.10  1 . N ? 
ATOM   511  CA  CA  . PHE PHE PHE A A 67  67  . -3.370  20.330 -19.336 1.00 23.34  1 . C ? 
ATOM   512  CB  CB  . PHE PHE PHE A A 67  67  . -4.381  19.587 -20.202 1.00 24.71  1 . C ? 
ATOM   513  CG  CG  . PHE PHE PHE A A 67  67  . -5.780  19.624 -19.695 1.00 26.54  1 . C ? 
ATOM   514  CD1 CD1 . PHE PHE PHE A A 67  67  . -6.584  20.728 -19.919 1.00 25.33  1 . C ? 
ATOM   515  CE1 CE1 . PHE PHE PHE A A 67  67  . -7.866  20.780 -19.428 1.00 26.80  1 . C ? 
ATOM   516  CZ  CZ  . PHE PHE PHE A A 67  67  . -8.366  19.697 -18.709 1.00 27.05  1 . C ? 
ATOM   517  CE2 CE2 . PHE PHE PHE A A 67  67  . -7.579  18.578 -18.513 1.00 25.70  1 . C ? 
ATOM   518  CD2 CD2 . PHE PHE PHE A A 67  67  . -6.295  18.558 -18.973 1.00 24.82  1 . C ? 
ATOM   519  C   C   . PHE PHE PHE A A 67  67  . -3.524  21.833 -19.498 1.00 24.44  1 . C ? 
ATOM   520  O   O   . PHE PHE PHE A A 67  67  . -3.544  22.322 -20.622 1.00 22.56  1 . O ? 
ATOM   521  N   N   . THR THR THR A A 68  68  . -3.635  22.568 -18.407 1.00 26.01  1 . N ? 
ATOM   522  CA  CA  . THR THR THR A A 68  68  . -3.773  24.030 -18.564 1.00 26.66  1 . C ? 
ATOM   523  CB  CB  . THR THR THR A A 68  68  . -5.001  24.590 -17.783 1.00 27.06  1 . C ? 
ATOM   524  OG1 OG1 . THR THR THR A A 68  68  . -4.808  24.435 -16.403 1.00 24.41  1 . O ? 
ATOM   525  CG2 CG2 . THR THR THR A A 68  68  . -6.349  23.941 -18.283 1.00 29.03  1 . C ? 
ATOM   526  C   C   . THR THR THR A A 68  68  . -2.507  24.818 -18.198 1.00 24.42  1 . C ? 
ATOM   527  O   O   . THR THR THR A A 68  68  . -2.300  25.912 -18.792 1.00 24.36  1 . O ? 
ATOM   528  N   N   . ARG ARG ARG A A 69  69  . -1.704  24.306 -17.232 1.00 21.27  1 . N ? 
ATOM   529  CA  CA  A ARG ARG ARG A A 69  69  . -0.439  24.935 -16.810 0.50 21.60  1 . C ? 
ATOM   530  CA  CA  B ARG ARG ARG A A 69  69  . -0.432  24.940 -16.820 0.50 22.26  1 . C ? 
ATOM   531  CB  CB  A ARG ARG ARG A A 69  69  . -0.584  25.477 -15.399 0.50 20.83  1 . C ? 
ATOM   532  CB  CB  B ARG ARG ARG A A 69  69  . -0.556  25.532 -15.422 0.50 22.42  1 . C ? 
ATOM   533  CG  CG  A ARG ARG ARG A A 69  69  . -1.680  26.529 -15.301 0.50 21.12  1 . C ? 
ATOM   534  CG  CG  B ARG ARG ARG A A 69  69  . -1.794  26.407 -15.299 0.50 23.83  1 . C ? 
ATOM   535  CD  CD  A ARG ARG ARG A A 69  69  . -1.710  27.219 -13.962 0.50 20.65  1 . C ? 
ATOM   536  CD  CD  B ARG ARG ARG A A 69  69  . -1.671  27.609 -14.394 0.50 24.07  1 . C ? 
ATOM   537  NE  NE  A ARG ARG ARG A A 69  69  . -0.451  27.888 -13.674 0.50 20.42  1 . N ? 
ATOM   538  NE  NE  B ARG ARG ARG A A 69  69  . -2.954  28.319 -14.428 0.50 25.67  1 . N ? 
ATOM   539  CZ  CZ  A ARG ARG ARG A A 69  69  . -0.056  28.999 -14.266 0.50 21.56  1 . C ? 
ATOM   540  CZ  CZ  B ARG ARG ARG A A 69  69  . -3.170  29.466 -15.067 0.50 26.18  1 . C ? 
ATOM   541  NH1 NH1 A ARG ARG ARG A A 69  69  . -0.826  29.557 -15.170 0.50 22.59  1 . N ? 
ATOM   542  NH1 NH1 B ARG ARG ARG A A 69  69  . -2.179  30.086 -15.706 0.50 24.28  1 . N ? 
ATOM   543  NH2 NH2 A ARG ARG ARG A A 69  69  . 1.114   29.533 -13.957 0.50 20.90  1 . N ? 
ATOM   544  NH2 NH2 B ARG ARG ARG A A 69  69  . -4.380  30.011 -15.029 0.50 26.92  1 . N ? 
ATOM   545  C   C   . ARG ARG ARG A A 69  69  . 0.780   24.024 -16.912 1.00 22.74  1 . C ? 
ATOM   546  O   O   . ARG ARG ARG A A 69  69  . 1.910   24.476 -16.753 1.00 22.68  1 . O ? 
ATOM   547  N   N   . HIS HIS HIS A A 70  70  . 0.556   22.727 -17.226 1.00 22.41  1 . N ? 
ATOM   548  CA  CA  . HIS HIS HIS A A 70  70  . 1.638   21.822 -17.624 1.00 22.68  1 . C ? 
ATOM   549  CB  CB  . HIS HIS HIS A A 70  70  . 2.319   22.357 -18.922 1.00 20.95  1 . C ? 
ATOM   550  CG  CG  . HIS HIS HIS A A 70  70  . 1.392   23.142 -19.796 1.00 23.53  1 . C ? 
ATOM   551  ND1 ND1 . HIS HIS HIS A A 70  70  . 0.306   22.564 -20.435 1.00 23.76  1 . N ? 
ATOM   552  CE1 CE1 . HIS HIS HIS A A 70  70  . -0.363  23.499 -21.089 1.00 26.53  1 . C ? 
ATOM   553  NE2 NE2 . HIS HIS HIS A A 70  70  . 0.261   24.660 -20.926 1.00 23.19  1 . N ? 
ATOM   554  CD2 CD2 . HIS HIS HIS A A 70  70  . 1.364   24.465 -20.121 1.00 22.69  1 . C ? 
ATOM   555  C   C   . HIS HIS HIS A A 70  70  . 2.674   21.569 -16.574 1.00 23.95  1 . C ? 
ATOM   556  O   O   . HIS HIS HIS A A 70  70  . 3.733   21.037 -16.890 1.00 24.59  1 . O ? 
ATOM   557  N   N   . ASN ASN ASN A A 71  71  . 2.431   21.979 -15.348 1.00 23.17  1 . N ? 
ATOM   558  CA  CA  . ASN ASN ASN A A 71  71  . 3.461   21.843 -14.348 1.00 25.15  1 . C ? 
ATOM   559  CB  CB  . ASN ASN ASN A A 71  71  . 4.176   23.179 -14.172 1.00 25.63  1 . C ? 
ATOM   560  CG  CG  . ASN ASN ASN A A 71  71  . 3.241   24.276 -13.639 1.00 25.99  1 . C ? 
ATOM   561  OD1 OD1 . ASN ASN ASN A A 71  71  . 2.070   24.065 -13.334 1.00 21.17  1 . O ? 
ATOM   562  ND2 ND2 . ASN ASN ASN A A 71  71  . 3.782   25.470 -13.539 1.00 27.05  1 . N ? 
ATOM   563  C   C   . ASN ASN ASN A A 71  71  . 2.909   21.409 -12.992 1.00 24.19  1 . C ? 
ATOM   564  O   O   . ASN ASN ASN A A 71  71  . 3.609   21.454 -12.039 1.00 22.90  1 . O ? 
ATOM   565  N   N   . GLY GLY GLY A A 72  72  . 1.649   21.055 -12.877 1.00 24.41  1 . N ? 
ATOM   566  CA  CA  . GLY GLY GLY A A 72  72  . 1.117   20.688 -11.549 1.00 24.82  1 . C ? 
ATOM   567  C   C   . GLY GLY GLY A A 72  72  . 0.357   21.731 -10.772 1.00 26.83  1 . C ? 
ATOM   568  O   O   . GLY GLY GLY A A 72  72  . -0.157  21.439 -9.697  1.00 26.59  1 . O ? 
ATOM   569  N   N   . THR THR THR A A 73  73  . 0.199   22.919 -11.344 1.00 23.38  1 . N ? 
ATOM   570  CA  CA  . THR THR THR A A 73  73  . -0.577  23.953 -10.711 1.00 24.59  1 . C ? 
ATOM   571  CB  CB  . THR THR THR A A 73  73  . 0.179   25.279 -10.771 1.00 27.74  1 . C ? 
ATOM   572  OG1 OG1 . THR THR THR A A 73  73  . 0.294   25.699 -12.156 1.00 22.75  1 . O ? 
ATOM   573  CG2 CG2 . THR THR THR A A 73  73  . 1.562   25.076 -10.128 1.00 25.23  1 . C ? 
ATOM   574  C   C   . THR THR THR A A 73  73  . -1.930  24.115 -11.352 1.00 26.46  1 . C ? 
ATOM   575  O   O   . THR THR THR A A 73  73  . -2.739  24.896 -10.848 1.00 26.32  1 . O ? 
ATOM   576  N   N   . GLY GLY GLY A A 74  74  . -2.261  23.331 -12.384 1.00 25.44  1 . N ? 
ATOM   577  CA  CA  . GLY GLY GLY A A 74  74  . -3.500  23.566 -13.144 1.00 24.86  1 . C ? 
ATOM   578  C   C   . GLY GLY GLY A A 74  74  . -4.404  22.381 -13.372 1.00 25.23  1 . C ? 
ATOM   579  O   O   . GLY GLY GLY A A 74  74  . -4.372  21.400 -12.601 1.00 24.07  1 . O ? 
ATOM   580  N   N   . GLY GLY GLY A A 75  75  . -5.163  22.465 -14.471 1.00 23.23  1 . N ? 
ATOM   581  CA  CA  . GLY GLY GLY A A 75  75  . -6.191  21.498 -14.779 1.00 26.52  1 . C ? 
ATOM   582  C   C   . GLY GLY GLY A A 75  75  . -7.597  21.910 -14.346 1.00 23.86  1 . C ? 
ATOM   583  O   O   . GLY GLY GLY A A 75  75  . -7.821  22.825 -13.587 1.00 26.08  1 . O ? 
ATOM   584  N   N   . LYS LYS LYS A A 76  76  . -8.565  21.205 -14.893 1.00 27.28  1 . N ? 
ATOM   585  CA  CA  . LYS LYS LYS A A 76  76  . -9.950  21.447 -14.572 1.00 27.99  1 . C ? 
ATOM   586  CB  CB  . LYS LYS LYS A A 76  76  . -10.483 22.684 -15.322 1.00 31.52  1 . C ? 
ATOM   587  CG  CG  . LYS LYS LYS A A 76  76  . -10.559 22.521 -16.835 1.00 30.83  1 . C ? 
ATOM   588  CD  CD  . LYS LYS LYS A A 76  76  . -11.203 23.712 -17.534 1.00 35.43  1 . C ? 
ATOM   589  CE  CE  . LYS LYS LYS A A 76  76  . -11.310 23.419 -19.035 1.00 38.55  1 . C ? 
ATOM   590  NZ  NZ  . LYS LYS LYS A A 76  76  . -12.107 24.430 -19.798 1.00 41.40  1 . N ? 
ATOM   591  C   C   . LYS LYS LYS A A 76  76  . -10.785 20.208 -14.941 1.00 24.05  1 . C ? 
ATOM   592  O   O   . LYS LYS LYS A A 76  76  . -10.460 19.421 -15.859 1.00 22.64  1 . O ? 
ATOM   593  N   N   . SER SER SER A A 77  77  . -11.895 20.073 -14.261 1.00 24.93  1 . N ? 
ATOM   594  CA  CA  . SER SER SER A A 77  77  . -12.773 18.931 -14.473 1.00 25.94  1 . C ? 
ATOM   595  CB  CB  . SER SER SER A A 77  77  . -13.457 18.559 -13.152 1.00 27.73  1 . C ? 
ATOM   596  OG  OG  . SER SER SER A A 77  77  . -14.532 19.405 -12.767 1.00 27.30  1 . O ? 
ATOM   597  C   C   . SER SER SER A A 77  77  . -13.794 19.227 -15.566 1.00 26.93  1 . C ? 
ATOM   598  O   O   . SER SER SER A A 77  77  . -13.956 20.370 -15.989 1.00 28.22  1 . O ? 
ATOM   599  N   N   . ILE ILE ILE A A 78  78  . -14.508 18.191 -16.004 1.00 27.60  1 . N ? 
ATOM   600  CA  CA  . ILE ILE ILE A A 78  78  . -15.671 18.360 -16.917 1.00 30.54  1 . C ? 
ATOM   601  CB  CB  . ILE ILE ILE A A 78  78  . -16.137 17.047 -17.522 1.00 27.43  1 . C ? 
ATOM   602  CG1 CG1 . ILE ILE ILE A A 78  78  . -16.779 16.115 -16.418 1.00 25.49  1 . C ? 
ATOM   603  CD1 CD1 . ILE ILE ILE A A 78  78  . -17.433 14.856 -16.996 1.00 27.31  1 . C ? 
ATOM   604  CG2 CG2 . ILE ILE ILE A A 78  78  . -14.993 16.404 -18.326 1.00 29.73  1 . C ? 
ATOM   605  C   C   . ILE ILE ILE A A 78  78  . -16.896 19.042 -16.230 1.00 30.93  1 . C ? 
ATOM   606  O   O   . ILE ILE ILE A A 78  78  . -17.853 19.398 -16.922 1.00 36.04  1 . O ? 
ATOM   607  N   N   . TYR TYR TYR A A 79  79  . -16.854 19.210 -14.904 1.00 30.26  1 . N ? 
ATOM   608  CA  CA  . TYR TYR TYR A A 79  79  . -17.956 19.765 -14.079 1.00 29.89  1 . C ? 
ATOM   609  CB  CB  . TYR TYR TYR A A 79  79  . -18.109 18.965 -12.778 1.00 26.20  1 . C ? 
ATOM   610  CG  CG  . TYR TYR TYR A A 79  79  . -18.204 17.499 -12.999 1.00 26.00  1 . C ? 
ATOM   611  CD1 CD1 . TYR TYR TYR A A 79  79  . -19.248 16.956 -13.781 1.00 26.92  1 . C ? 
ATOM   612  CE1 CE1 . TYR TYR TYR A A 79  79  . -19.340 15.596 -14.024 1.00 28.07  1 . C ? 
ATOM   613  CZ  CZ  . TYR TYR TYR A A 79  79  . -18.394 14.746 -13.462 1.00 27.58  1 . C ? 
ATOM   614  OH  OH  . TYR TYR TYR A A 79  79  . -18.481 13.378 -13.697 1.00 27.71  1 . O ? 
ATOM   615  CE2 CE2 . TYR TYR TYR A A 79  79  . -17.364 15.261 -12.692 1.00 25.16  1 . C ? 
ATOM   616  CD2 CD2 . TYR TYR TYR A A 79  79  . -17.273 16.622 -12.441 1.00 24.09  1 . C ? 
ATOM   617  C   C   . TYR TYR TYR A A 79  79  . -17.710 21.188 -13.634 1.00 32.13  1 . C ? 
ATOM   618  O   O   . TYR TYR TYR A A 79  79  . -18.429 21.697 -12.797 1.00 37.45  1 . O ? 
ATOM   619  N   N   . GLY GLY GLY A A 80  80  . -16.684 21.825 -14.159 1.00 32.77  1 . N ? 
ATOM   620  CA  CA  . GLY GLY GLY A A 80  80  . -16.219 23.075 -13.601 1.00 35.52  1 . C ? 
ATOM   621  C   C   . GLY GLY GLY A A 80  80  . -14.819 22.853 -13.101 1.00 39.81  1 . C ? 
ATOM   622  O   O   . GLY GLY GLY A A 80  80  . -14.212 21.727 -13.203 1.00 38.65  1 . O ? 
ATOM   623  N   N   . GLU GLU GLU A A 81  81  . -14.272 23.930 -12.596 1.00 38.09  1 . N ? 
ATOM   624  CA  CA  . GLU GLU GLU A A 81  81  . -12.934 23.959 -12.136 1.00 37.70  1 . C ? 
ATOM   625  CB  CB  . GLU GLU GLU A A 81  81  . -12.650 25.286 -11.496 1.00 44.60  1 . C ? 
ATOM   626  CG  CG  . GLU GLU GLU A A 81  81  . -11.497 26.006 -12.141 1.00 58.45  1 . C ? 
ATOM   627  CD  CD  . GLU GLU GLU A A 81  81  . -10.491 26.500 -11.140 1.00 69.86  1 . C ? 
ATOM   628  OE1 OE1 . GLU GLU GLU A A 81  81  . -10.855 26.659 -9.957  1.00 76.94  1 . O ? 
ATOM   629  OE2 OE2 . GLU GLU GLU A A 81  81  . -9.336  26.689 -11.534 1.00 70.68  1 . O ? 
ATOM   630  C   C   . GLU GLU GLU A A 81  81  . -12.585 22.864 -11.189 1.00 34.00  1 . C ? 
ATOM   631  O   O   . GLU GLU GLU A A 81  81  . -11.601 22.211 -11.396 1.00 32.40  1 . O ? 
ATOM   632  N   N   . LYS LYS LYS A A 82  82  . -13.321 22.754 -10.135 1.00 28.32  1 . N ? 
ATOM   633  CA  CA  A LYS LYS LYS A A 82  82  . -13.127 21.694 -9.101  0.50 27.97  1 . C ? 
ATOM   634  CA  CA  B LYS LYS LYS A A 82  82  . -13.165 21.606 -9.176  0.50 26.60  1 . C ? 
ATOM   635  CB  CB  A LYS LYS LYS A A 82  82  . -12.557 22.268 -7.821  0.50 30.11  1 . C ? 
ATOM   636  CB  CB  B LYS LYS LYS A A 82  82  . -12.453 22.101 -7.920  0.50 26.38  1 . C ? 
ATOM   637  CG  CG  A LYS LYS LYS A A 82  82  . -11.170 22.860 -7.952  0.50 32.11  1 . C ? 
ATOM   638  CG  CG  B LYS LYS LYS A A 82  82  . -13.263 23.019 -7.019  0.50 27.20  1 . C ? 
ATOM   639  CD  CD  A LYS LYS LYS A A 82  82  . -11.013 24.171 -7.188  0.50 33.80  1 . C ? 
ATOM   640  CD  CD  B LYS LYS LYS A A 82  82  . -12.349 23.774 -6.076  0.50 27.29  1 . C ? 
ATOM   641  CE  CE  A LYS LYS LYS A A 82  82  . -10.324 24.004 -5.851  0.50 35.19  1 . C ? 
ATOM   642  CE  CE  B LYS LYS LYS A A 82  82  . -13.141 24.781 -5.257  0.50 31.08  1 . C ? 
ATOM   643  NZ  NZ  A LYS LYS LYS A A 82  82  . -9.855  25.289 -5.267  0.50 36.13  1 . N ? 
ATOM   644  NZ  NZ  B LYS LYS LYS A A 82  82  . -14.394 24.165 -4.719  0.50 32.05  1 . N ? 
ATOM   645  C   C   . LYS LYS LYS A A 82  82  . -14.526 20.897 -8.737  1.00 28.60  1 . C ? 
ATOM   646  O   O   . LYS LYS LYS A A 82  82  . -15.681 21.263 -9.081  1.00 28.10  1 . O ? 
ATOM   647  N   N   . PHE PHE PHE A A 83  83  . -14.336 19.752 -8.142  1.00 24.82  1 . N ? 
ATOM   648  CA  CA  . PHE PHE PHE A A 83  83  . -15.484 18.952 -7.726  1.00 22.12  1 . C ? 
ATOM   649  CB  CB  . PHE PHE PHE A A 83  83  . -16.108 18.069 -8.813  1.00 21.40  1 . C ? 
ATOM   650  CG  CG  . PHE PHE PHE A A 83  83  . -15.291 16.865 -9.255  1.00 21.75  1 . C ? 
ATOM   651  CD1 CD1 . PHE PHE PHE A A 83  83  . -14.265 16.993 -10.165 1.00 24.07  1 . C ? 
ATOM   652  CE1 CE1 . PHE PHE PHE A A 83  83  . -13.550 15.859 -10.650 1.00 21.80  1 . C ? 
ATOM   653  CZ  CZ  . PHE PHE PHE A A 83  83  . -13.874 14.586 -10.200 1.00 21.44  1 . C ? 
ATOM   654  CE2 CE2 . PHE PHE PHE A A 83  83  . -14.914 14.433 -9.298  1.00 20.43  1 . C ? 
ATOM   655  CD2 CD2 . PHE PHE PHE A A 83  83  . -15.616 15.557 -8.830  1.00 23.31  1 . C ? 
ATOM   656  C   C   . PHE PHE PHE A A 83  83  . -15.142 18.142 -6.490  1.00 24.23  1 . C ? 
ATOM   657  O   O   . PHE PHE PHE A A 83  83  . -13.992 17.969 -6.164  1.00 21.68  1 . O ? 
ATOM   658  N   N   . GLU GLU GLU A A 84  84  . -16.193 17.728 -5.799  1.00 21.62  1 . N ? 
ATOM   659  CA  CA  . GLU GLU GLU A A 84  84  . -16.103 17.113 -4.492  1.00 22.63  1 . C ? 
ATOM   660  CB  CB  . GLU GLU GLU A A 84  84  . -17.532 16.984 -3.876  1.00 22.75  1 . C ? 
ATOM   661  CG  CG  . GLU GLU GLU A A 84  84  . -18.518 16.032 -4.577  1.00 24.25  1 . C ? 
ATOM   662  CD  CD  . GLU GLU GLU A A 84  84  . -19.271 16.576 -5.784  1.00 29.54  1 . C ? 
ATOM   663  OE1 OE1 . GLU GLU GLU A A 84  84  . -18.961 17.669 -6.325  1.00 28.08  1 . O ? 
ATOM   664  OE2 OE2 . GLU GLU GLU A A 84  84  . -20.148 15.802 -6.268  1.00 30.66  1 . O ? 
ATOM   665  C   C   . GLU GLU GLU A A 84  84  . -15.425 15.747 -4.524  1.00 21.12  1 . C ? 
ATOM   666  O   O   . GLU GLU GLU A A 84  84  . -15.456 15.048 -5.530  1.00 23.17  1 . O ? 
ATOM   667  N   N   . ASP ASP ASP A A 85  85  . -14.898 15.354 -3.386  1.00 23.51  1 . N ? 
ATOM   668  CA  CA  . ASP ASP ASP A A 85  85  . -14.529 13.958 -3.132  1.00 22.20  1 . C ? 
ATOM   669  CB  CB  . ASP ASP ASP A A 85  85  . -13.787 13.844 -1.793  1.00 21.48  1 . C ? 
ATOM   670  CG  CG  . ASP ASP ASP A A 85  85  . -12.442 14.629 -1.772  1.00 21.61  1 . C ? 
ATOM   671  OD1 OD1 . ASP ASP ASP A A 85  85  . -11.608 14.543 -2.730  1.00 25.18  1 . O ? 
ATOM   672  OD2 OD2 . ASP ASP ASP A A 85  85  . -12.177 15.406 -0.798  1.00 24.90  1 . O ? 
ATOM   673  C   C   . ASP ASP ASP A A 85  85  . -15.778 13.097 -3.141  1.00 22.32  1 . C ? 
ATOM   674  O   O   . ASP ASP ASP A A 85  85  . -16.629 13.240 -2.250  1.00 23.61  1 . O ? 
ATOM   675  N   N   . GLU GLU GLU A A 86  86  . -15.862 12.142 -4.055  1.00 21.56  1 . N ? 
ATOM   676  CA  CA  . GLU GLU GLU A A 86  86  . -17.119 11.416 -4.288  1.00 22.39  1 . C ? 
ATOM   677  CB  CB  . GLU GLU GLU A A 86  86  . -17.029 10.682 -5.625  1.00 22.78  1 . C ? 
ATOM   678  CG  CG  . GLU GLU GLU A A 86  86  . -18.326 10.119 -6.098  1.00 23.14  1 . C ? 
ATOM   679  CD  CD  . GLU GLU GLU A A 86  86  . -18.306 9.539  -7.480  1.00 28.33  1 . C ? 
ATOM   680  OE1 OE1 . GLU GLU GLU A A 86  86  . -17.246 9.553  -8.169  1.00 29.45  1 . O ? 
ATOM   681  OE2 OE2 . GLU GLU GLU A A 86  86  . -19.397 9.057  -7.859  1.00 26.91  1 . O ? 
ATOM   682  C   C   . GLU GLU GLU A A 86  86  . -17.369 10.429 -3.140  1.00 22.56  1 . C ? 
ATOM   683  O   O   . GLU GLU GLU A A 86  86  . -18.486 10.311 -2.611  1.00 23.05  1 . O ? 
ATOM   684  N   N   . ASN ASN ASN A A 87  87  . -16.314 9.670  -2.833  1.00 22.14  1 . N ? 
ATOM   685  CA  CA  . ASN ASN ASN A A 87  87  . -16.256 8.687  -1.747  1.00 21.74  1 . C ? 
ATOM   686  CB  CB  . ASN ASN ASN A A 87  87  . -17.267 7.531  -1.961  1.00 23.72  1 . C ? 
ATOM   687  CG  CG  . ASN ASN ASN A A 87  87  . -16.922 6.638  -3.127  1.00 24.48  1 . C ? 
ATOM   688  OD1 OD1 . ASN ASN ASN A A 87  87  . -15.904 5.989  -3.097  1.00 24.66  1 . O ? 
ATOM   689  ND2 ND2 . ASN ASN ASN A A 87  87  . -17.836 6.518  -4.112  1.00 25.08  1 . N ? 
ATOM   690  C   C   . ASN ASN ASN A A 87  87  . -14.821 8.194  -1.589  1.00 22.10  1 . C ? 
ATOM   691  O   O   . ASN ASN ASN A A 87  87  . -13.941 8.594  -2.344  1.00 23.69  1 . O ? 
ATOM   692  N   N   . PHE PHE PHE A A 88  88  . -14.578 7.419  -0.543  1.00 22.19  1 . N ? 
ATOM   693  CA  CA  . PHE PHE PHE A A 88  88  . -13.273 6.837  -0.245  1.00 21.61  1 . C ? 
ATOM   694  CB  CB  . PHE PHE PHE A A 88  88  . -12.609 7.516  0.961   1.00 22.01  1 . C ? 
ATOM   695  CG  CG  . PHE PHE PHE A A 88  88  . -12.360 8.983  0.748   1.00 19.42  1 . C ? 
ATOM   696  CD1 CD1 . PHE PHE PHE A A 88  88  . -11.355 9.411  -0.153  1.00 20.16  1 . C ? 
ATOM   697  CE1 CE1 . PHE PHE PHE A A 88  88  . -11.115 10.750 -0.377  1.00 17.66  1 . C ? 
ATOM   698  CZ  CZ  . PHE PHE PHE A A 88  88  . -11.893 11.699 0.322   1.00 18.66  1 . C ? 
ATOM   699  CE2 CE2 . PHE PHE PHE A A 88  88  . -12.893 11.302 1.202   1.00 21.98  1 . C ? 
ATOM   700  CD2 CD2 . PHE PHE PHE A A 88  88  . -13.133 9.945  1.430   1.00 20.81  1 . C ? 
ATOM   701  C   C   . PHE PHE PHE A A 88  88  . -13.464 5.350  -0.005  1.00 22.79  1 . C ? 
ATOM   702  O   O   . PHE PHE PHE A A 88  88  . -12.701 4.743  0.759   1.00 24.47  1 . O ? 
ATOM   703  N   N   . ILE ILE ILE A A 89  89  . -14.403 4.756  -0.749  1.00 27.26  1 . N ? 
ATOM   704  CA  CA  . ILE ILE ILE A A 89  89  . -14.616 3.288  -0.720  1.00 30.31  1 . C ? 
ATOM   705  CB  CB  . ILE ILE ILE A A 89  89  . -15.743 2.859  -1.703  1.00 33.34  1 . C ? 
ATOM   706  CG1 CG1 . ILE ILE ILE A A 89  89  . -17.102 3.401  -1.225  1.00 36.96  1 . C ? 
ATOM   707  CD1 CD1 . ILE ILE ILE A A 89  89  . -18.163 3.373  -2.319  1.00 39.02  1 . C ? 
ATOM   708  CG2 CG2 . ILE ILE ILE A A 89  89  . -15.780 1.330  -1.848  1.00 35.97  1 . C ? 
ATOM   709  C   C   . ILE ILE ILE A A 89  89  . -13.353 2.535  -1.094  1.00 28.00  1 . C ? 
ATOM   710  O   O   . ILE ILE ILE A A 89  89  . -12.984 1.544  -0.442  1.00 28.69  1 . O ? 
ATOM   711  N   N   . LEU LEU LEU A A 90  90  . -12.717 2.958  -2.173  1.00 24.20  1 . N ? 
ATOM   712  CA  CA  . LEU LEU LEU A A 90  90  . -11.501 2.263  -2.650  1.00 27.50  1 . C ? 
ATOM   713  CB  CB  . LEU LEU LEU A A 90  90  . -11.435 2.284  -4.142  1.00 27.18  1 . C ? 
ATOM   714  CG  CG  . LEU LEU LEU A A 90  90  . -12.572 1.447  -4.756  1.00 29.16  1 . C ? 
ATOM   715  CD1 CD1 . LEU LEU LEU A A 90  90  . -12.687 1.849  -6.212  1.00 30.78  1 . C ? 
ATOM   716  CD2 CD2 . LEU LEU LEU A A 90  90  . -12.395 -0.072 -4.539  1.00 26.72  1 . C ? 
ATOM   717  C   C   . LEU LEU LEU A A 90  90  . -10.210 2.818  -2.029  1.00 28.08  1 . C ? 
ATOM   718  O   O   . LEU LEU LEU A A 90  90  . -10.126 3.993  -1.677  1.00 26.76  1 . O ? 
ATOM   719  N   N   . LYS LYS LYS A A 91  91  . -9.254  1.914  -1.863  1.00 27.85  1 . N ? 
ATOM   720  CA  CA  . LYS LYS LYS A A 91  91  . -8.026  2.185  -1.142  1.00 31.05  1 . C ? 
ATOM   721  CB  CB  . LYS LYS LYS A A 91  91  . -7.824  1.170  0.017   1.00 32.07  1 . C ? 
ATOM   722  CG  CG  . LYS LYS LYS A A 91  91  . -9.002  1.040  0.968   1.00 35.71  1 . C ? 
ATOM   723  CD  CD  . LYS LYS LYS A A 91  91  . -9.349  2.363  1.624   1.00 37.37  1 . C ? 
ATOM   724  CE  CE  . LYS LYS LYS A A 91  91  . -10.723 2.319  2.289   1.00 43.22  1 . C ? 
ATOM   725  NZ  NZ  . LYS LYS LYS A A 91  91  . -11.045 3.708  2.736   1.00 44.85  1 . N ? 
ATOM   726  C   C   . LYS LYS LYS A A 91  91  . -6.833  2.107  -2.068  1.00 26.08  1 . C ? 
ATOM   727  O   O   . LYS LYS LYS A A 91  91  . -6.888  1.513  -3.160  1.00 25.61  1 . O ? 
ATOM   728  N   N   . HIS HIS HIS A A 92  92  . -5.728  2.663  -1.568  1.00 24.12  1 . N ? 
ATOM   729  CA  CA  . HIS HIS HIS A A 92  92  . -4.483  2.674  -2.324  1.00 24.79  1 . C ? 
ATOM   730  CB  CB  . HIS HIS HIS A A 92  92  . -3.628  3.912  -2.039  1.00 22.83  1 . C ? 
ATOM   731  CG  CG  . HIS HIS HIS A A 92  92  . -4.288  5.185  -2.404  1.00 19.72  1 . C ? 
ATOM   732  ND1 ND1 . HIS HIS HIS A A 92  92  . -5.183  5.800  -1.572  1.00 20.21  1 . N ? 
ATOM   733  CE1 CE1 . HIS HIS HIS A A 92  92  . -5.635  6.908  -2.149  1.00 19.44  1 . C ? 
ATOM   734  NE2 NE2 . HIS HIS HIS A A 92  92  . -4.984  7.085  -3.279  1.00 20.81  1 . N ? 
ATOM   735  CD2 CD2 . HIS HIS HIS A A 92  92  . -4.128  6.010  -3.468  1.00 22.38  1 . C ? 
ATOM   736  C   C   . HIS HIS HIS A A 92  92  . -3.739  1.404  -1.924  1.00 27.17  1 . C ? 
ATOM   737  O   O   . HIS HIS HIS A A 92  92  . -2.888  1.448  -1.064  1.00 24.14  1 . O ? 
ATOM   738  N   N   . THR THR THR A A 93  93  . -4.051  0.306  -2.604  1.00 25.54  1 . N ? 
ATOM   739  CA  CA  . THR THR THR A A 93  93  . -3.563  -1.027 -2.198  1.00 29.83  1 . C ? 
ATOM   740  CB  CB  . THR THR THR A A 93  93  . -4.590  -2.106 -2.643  1.00 28.97  1 . C ? 
ATOM   741  OG1 OG1 . THR THR THR A A 93  93  . -4.820  -1.986 -4.047  1.00 28.14  1 . O ? 
ATOM   742  CG2 CG2 . THR THR THR A A 93  93  . -5.914  -1.911 -1.922  1.00 28.76  1 . C ? 
ATOM   743  C   C   . THR THR THR A A 93  93  . -2.178  -1.421 -2.748  1.00 31.93  1 . C ? 
ATOM   744  O   O   . THR THR THR A A 93  93  . -1.562  -2.396 -2.287  1.00 29.47  1 . O ? 
ATOM   745  N   N   . GLY GLY GLY A A 94  94  . -1.668  -0.716 -3.745  1.00 29.02  1 . N ? 
ATOM   746  CA  CA  . GLY GLY GLY A A 94  94  . -0.492  -1.241 -4.427  1.00 30.10  1 . C ? 
ATOM   747  C   C   . GLY GLY GLY A A 94  94  . -0.265  -0.581 -5.760  1.00 29.95  1 . C ? 
ATOM   748  O   O   . GLY GLY GLY A A 94  94  . -1.022  0.320  -6.105  1.00 26.59  1 . O ? 
ATOM   749  N   N   . PRO PRO PRO A A 95  95  . 0.762   -1.048 -6.530  1.00 29.02  1 . N ? 
ATOM   750  CA  CA  . PRO PRO PRO A A 95  95  . 1.097   -0.469 -7.831  1.00 28.08  1 . C ? 
ATOM   751  CB  CB  . PRO PRO PRO A A 95  95  . 2.291   -1.329 -8.293  1.00 31.34  1 . C ? 
ATOM   752  CG  CG  . PRO PRO PRO A A 95  95  . 2.821   -1.934 -7.036  1.00 31.69  1 . C ? 
ATOM   753  CD  CD  . PRO PRO PRO A A 95  95  . 1.599   -2.232 -6.260  1.00 31.28  1 . C ? 
ATOM   754  C   C   . PRO PRO PRO A A 95  95  . -0.104  -0.585 -8.820  1.00 28.23  1 . C ? 
ATOM   755  O   O   . PRO PRO PRO A A 95  95  . -0.868  -1.562 -8.748  1.00 26.60  1 . O ? 
ATOM   756  N   N   . GLY GLY GLY A A 96  96  . -0.273  0.383  -9.723  1.00 23.53  1 . N ? 
ATOM   757  CA  CA  . GLY GLY GLY A A 96  96  . -1.368  0.335  -10.653 1.00 24.19  1 . C ? 
ATOM   758  C   C   . GLY GLY GLY A A 96  96  . -2.639  1.106  -10.250 1.00 23.06  1 . C ? 
ATOM   759  O   O   . GLY GLY GLY A A 96  96  . -3.438  1.421  -11.101 1.00 24.04  1 . O ? 
ATOM   760  N   N   . ILE ILE ILE A A 97  97  . -2.795  1.428  -8.976  1.00 24.13  1 . N ? 
ATOM   761  CA  CA  . ILE ILE ILE A A 97  97  . -3.928  2.214  -8.511  1.00 23.25  1 . C ? 
ATOM   762  CB  CB  . ILE ILE ILE A A 97  97  . -3.979  2.326  -6.984  1.00 26.53  1 . C ? 
ATOM   763  CG1 CG1 . ILE ILE ILE A A 97  97  . -4.411  0.976  -6.345  1.00 30.44  1 . C ? 
ATOM   764  CD1 CD1 . ILE ILE ILE A A 97  97  . -5.816  0.520  -6.711  1.00 34.50  1 . C ? 
ATOM   765  CG2 CG2 . ILE ILE ILE A A 97  97  . -4.885  3.481  -6.535  1.00 25.43  1 . C ? 
ATOM   766  C   C   . ILE ILE ILE A A 97  97  . -3.894  3.595  -9.220  1.00 21.16  1 . C ? 
ATOM   767  O   O   . ILE ILE ILE A A 97  97  . -2.865  4.218  -9.350  1.00 21.33  1 . O ? 
ATOM   768  N   N   . LEU LEU LEU A A 98  98  . -5.050  3.982  -9.709  1.00 19.24  1 . N ? 
ATOM   769  CA  CA  . LEU LEU LEU A A 98  98  . -5.345  5.282  -10.296 1.00 19.08  1 . C ? 
ATOM   770  CB  CB  . LEU LEU LEU A A 98  98  . -6.072  5.061  -11.579 1.00 21.74  1 . C ? 
ATOM   771  CG  CG  . LEU LEU LEU A A 98  98  . -6.314  6.272  -12.457 1.00 23.18  1 . C ? 
ATOM   772  CD1 CD1 . LEU LEU LEU A A 98  98  . -5.033  7.044  -12.829 1.00 22.31  1 . C ? 
ATOM   773  CD2 CD2 . LEU LEU LEU A A 98  98  . -7.123  5.837  -13.685 1.00 23.57  1 . C ? 
ATOM   774  C   C   . LEU LEU LEU A A 98  98  . -6.218  6.119  -9.336  1.00 18.29  1 . C ? 
ATOM   775  O   O   . LEU LEU LEU A A 98  98  . -7.279  5.683  -8.925  1.00 19.14  1 . O ? 
ATOM   776  N   N   . SER SER SER A A 99  99  . -5.746  7.308  -8.981  1.00 16.56  1 . N ? 
ATOM   777  CA  CA  . SER SER SER A A 99  99  . -6.338  8.111  -7.900  1.00 17.51  1 . C ? 
ATOM   778  CB  CB  . SER SER SER A A 99  99  . -5.591  7.789  -6.629  1.00 17.12  1 . C ? 
ATOM   779  OG  OG  . SER SER SER A A 99  99  . -6.137  8.469  -5.482  1.00 20.13  1 . O ? 
ATOM   780  C   C   . SER SER SER A A 99  99  . -6.243  9.577  -8.252  1.00 18.70  1 . C ? 
ATOM   781  O   O   . SER SER SER A A 99  99  . -5.314  9.979  -9.029  1.00 18.64  1 . O ? 
ATOM   782  N   N   . MET MET MET A A 100 100 . -7.154  10.394 -7.684  1.00 21.90  1 . N ? 
ATOM   783  CA  CA  . MET MET MET A A 100 100 . -7.156  11.832 -8.008  1.00 21.64  1 . C ? 
ATOM   784  CB  CB  . MET MET MET A A 100 100 . -8.573  12.407 -7.895  1.00 22.04  1 . C ? 
ATOM   785  CG  CG  . MET MET MET A A 100 100 . -9.588  11.839 -8.911  1.00 23.34  1 . C ? 
ATOM   786  SD  SD  . MET MET MET A A 100 100 . -9.157  12.318 -10.565 1.00 23.43  1 . S ? 
ATOM   787  CE  CE  . MET MET MET A A 100 100 . -9.453  14.076 -10.449 1.00 27.57  1 . C ? 
ATOM   788  C   C   . MET MET MET A A 100 100 . -6.188  12.625 -7.106  1.00 19.13  1 . C ? 
ATOM   789  O   O   . MET MET MET A A 100 100 . -6.107  12.421 -5.916  1.00 21.00  1 . O ? 
ATOM   790  N   N   . ALA ALA ALA A A 101 101 . -5.401  13.506 -7.728  1.00 20.82  1 . N ? 
ATOM   791  CA  CA  . ALA ALA ALA A A 101 101 . -4.539  14.395 -7.041  1.00 17.84  1 . C ? 
ATOM   792  CB  CB  . ALA ALA ALA A A 101 101 . -3.486  14.967 -8.054  1.00 18.53  1 . C ? 
ATOM   793  C   C   . ALA ALA ALA A A 101 101 . -5.443  15.503 -6.496  1.00 17.84  1 . C ? 
ATOM   794  O   O   . ALA ALA ALA A A 101 101 . -6.533  15.698 -6.993  1.00 18.67  1 . O ? 
ATOM   795  N   N   . ASN ASN ASN A A 102 102 . -5.002  16.311 -5.541  1.00 18.68  1 . N ? 
ATOM   796  CA  CA  . ASN ASN ASN A A 102 102 . -5.865  17.404 -5.106  1.00 20.19  1 . C ? 
ATOM   797  CB  CB  . ASN ASN ASN A A 102 102 . -7.120  16.918 -4.317  1.00 21.18  1 . C ? 
ATOM   798  CG  CG  . ASN ASN ASN A A 102 102 . -6.773  16.148 -3.025  1.00 21.06  1 . C ? 
ATOM   799  OD1 OD1 . ASN ASN ASN A A 102 102 . -6.012  16.625 -2.144  1.00 22.43  1 . O ? 
ATOM   800  ND2 ND2 . ASN ASN ASN A A 102 102 . -7.376  14.958 -2.885  1.00 20.27  1 . N ? 
ATOM   801  C   C   . ASN ASN ASN A A 102 102 . -5.102  18.370 -4.226  1.00 19.72  1 . C ? 
ATOM   802  O   O   . ASN ASN ASN A A 102 102 . -3.955  18.105 -3.873  1.00 20.34  1 . O ? 
ATOM   803  N   N   . ALA ALA ALA A A 103 103 . -5.773  19.432 -3.803  1.00 24.92  1 . N ? 
ATOM   804  CA  CA  . ALA ALA ALA A A 103 103 . -5.138  20.521 -2.991  1.00 25.33  1 . C ? 
ATOM   805  CB  CB  . ALA ALA ALA A A 103 103 . -5.102  21.828 -3.798  1.00 28.47  1 . C ? 
ATOM   806  C   C   . ALA ALA ALA A A 103 103 . -5.878  20.752 -1.694  1.00 29.01  1 . C ? 
ATOM   807  O   O   . ALA ALA ALA A A 103 103 . -5.839  21.850 -1.153  1.00 30.52  1 . O ? 
ATOM   808  N   N   . GLY GLY GLY A A 104 104 . -6.531  19.724 -1.169  1.00 27.09  1 . N ? 
ATOM   809  CA  CA  . GLY GLY GLY A A 104 104 . -7.409  19.872 -0.049  1.00 26.18  1 . C ? 
ATOM   810  C   C   . GLY GLY GLY A A 104 104 . -8.735  19.127 -0.241  1.00 24.52  1 . C ? 
ATOM   811  O   O   . GLY GLY GLY A A 104 104 . -9.021  18.559 -1.328  1.00 22.10  1 . O ? 
ATOM   812  N   N   . PRO PRO PRO A A 105 105 . -9.584  19.187 0.787   1.00 26.67  1 . N ? 
ATOM   813  CA  CA  . PRO PRO PRO A A 105 105 . -10.893 18.516 0.699   1.00 25.05  1 . C ? 
ATOM   814  CB  CB  . PRO PRO PRO A A 105 105 . -11.560 18.870 2.034   1.00 30.94  1 . C ? 
ATOM   815  CG  CG  . PRO PRO PRO A A 105 105 . -10.490 19.524 2.888   1.00 30.58  1 . C ? 
ATOM   816  CD  CD  . PRO PRO PRO A A 105 105 . -9.447  20.053 1.981   1.00 30.19  1 . C ? 
ATOM   817  C   C   . PRO PRO PRO A A 105 105 . -11.645 19.105 -0.489  1.00 23.31  1 . C ? 
ATOM   818  O   O   . PRO PRO PRO A A 105 105 . -11.625 20.323 -0.651  1.00 21.79  1 . O ? 
ATOM   819  N   N   . ASN ASN ASN A A 106 106 . -12.193 18.250 -1.377  1.00 21.09  1 . N ? 
ATOM   820  CA  CA  . ASN ASN ASN A A 106 106 . -13.185 18.628 -2.390  1.00 20.02  1 . C ? 
ATOM   821  CB  CB  . ASN ASN ASN A A 106 106 . -14.500 19.171 -1.750  1.00 20.99  1 . C ? 
ATOM   822  CG  CG  . ASN ASN ASN A A 106 106 . -15.067 18.208 -0.681  1.00 20.74  1 . C ? 
ATOM   823  OD1 OD1 . ASN ASN ASN A A 106 106 . -15.431 17.099 -1.012  1.00 15.93  1 . O ? 
ATOM   824  ND2 ND2 . ASN ASN ASN A A 106 106 . -15.188 18.670 0.597   1.00 18.16  1 . N ? 
ATOM   825  C   C   . ASN ASN ASN A A 106 106 . -12.578 19.602 -3.392  1.00 19.86  1 . C ? 
ATOM   826  O   O   . ASN ASN ASN A A 106 106 . -13.171 20.643 -3.661  1.00 20.43  1 . O ? 
ATOM   827  N   N   . THR THR THR A A 107 107 . -11.371 19.266 -3.904  1.00 18.40  1 . N ? 
ATOM   828  CA  CA  . THR THR THR A A 107 107 . -10.646 20.136 -4.865  1.00 19.84  1 . C ? 
ATOM   829  CB  CB  . THR THR THR A A 107 107 . -9.459  20.891 -4.186  1.00 20.80  1 . C ? 
ATOM   830  OG1 OG1 . THR THR THR A A 107 107 . -8.595  19.960 -3.535  1.00 20.79  1 . O ? 
ATOM   831  CG2 CG2 . THR THR THR A A 107 107 . -9.917  21.902 -3.119  1.00 20.89  1 . C ? 
ATOM   832  C   C   . THR THR THR A A 107 107 . -10.118 19.299 -6.035  1.00 21.80  1 . C ? 
ATOM   833  O   O   . THR THR THR A A 107 107 . -9.115  19.606 -6.626  1.00 27.22  1 . O ? 
ATOM   834  N   N   . ASN ASN ASN A A 108 108 . -10.819 18.233 -6.384  1.00 23.07  1 . N ? 
ATOM   835  CA  CA  . ASN ASN ASN A A 108 108 . -10.527 17.448 -7.582  1.00 21.07  1 . C ? 
ATOM   836  CB  CB  . ASN ASN ASN A A 108 108 . -11.463 16.272 -7.684  1.00 21.29  1 . C ? 
ATOM   837  CG  CG  . ASN ASN ASN A A 108 108 . -11.304 15.343 -6.520  1.00 23.58  1 . C ? 
ATOM   838  OD1 OD1 . ASN ASN ASN A A 108 108 . -10.220 14.805 -6.291  1.00 23.19  1 . O ? 
ATOM   839  ND2 ND2 . ASN ASN ASN A A 108 108 . -12.332 15.331 -5.658  1.00 21.87  1 . N ? 
ATOM   840  C   C   . ASN ASN ASN A A 108 108 . -10.724 18.279 -8.876  1.00 21.63  1 . C ? 
ATOM   841  O   O   . ASN ASN ASN A A 108 108 . -11.712 18.914 -9.002  1.00 19.49  1 . O ? 
ATOM   842  N   N   . GLY GLY GLY A A 109 109 . -9.813  18.153 -9.845  1.00 20.85  1 . N ? 
ATOM   843  CA  CA  . GLY GLY GLY A A 109 109 . -9.920  18.829 -11.161 1.00 20.82  1 . C ? 
ATOM   844  C   C   . GLY GLY GLY A A 109 109 . -9.731  17.762 -12.229 1.00 21.45  1 . C ? 
ATOM   845  O   O   . GLY GLY GLY A A 109 109 . -10.632 16.923 -12.493 1.00 22.75  1 . O ? 
ATOM   846  N   N   . SER SER SER A A 110 110 . -8.535  17.780 -12.806 1.00 19.48  1 . N ? 
ATOM   847  CA  CA  . SER SER SER A A 110 110 . -8.112  16.791 -13.848 1.00 18.20  1 . C ? 
ATOM   848  CB  CB  . SER SER SER A A 110 110 . -7.863  17.514 -15.172 1.00 19.91  1 . C ? 
ATOM   849  OG  OG  . SER SER SER A A 110 110 . -6.868  18.569 -15.083 1.00 19.83  1 . O ? 
ATOM   850  C   C   . SER SER SER A A 110 110 . -6.876  16.018 -13.442 1.00 18.56  1 . C ? 
ATOM   851  O   O   . SER SER SER A A 110 110 . -6.581  14.955 -14.042 1.00 17.40  1 . O ? 
ATOM   852  N   N   . GLN GLN GLN A A 111 111 . -6.087  16.556 -12.499 1.00 16.34  1 . N ? 
ATOM   853  CA  CA  . GLN GLN GLN A A 111 111 . -4.802  15.903 -12.193 1.00 16.12  1 . C ? 
ATOM   854  CB  CB  . GLN GLN GLN A A 111 111 . -3.918  16.790 -11.369 1.00 18.99  1 . C ? 
ATOM   855  CG  CG  . GLN GLN GLN A A 111 111 . -3.223  17.848 -12.171 1.00 19.76  1 . C ? 
ATOM   856  CD  CD  . GLN GLN GLN A A 111 111 . -2.234  18.588 -11.318 1.00 21.79  1 . C ? 
ATOM   857  OE1 OE1 . GLN GLN GLN A A 111 111 . -1.291  17.996 -10.752 1.00 21.49  1 . O ? 
ATOM   858  NE2 NE2 . GLN GLN GLN A A 111 111 . -2.437  19.899 -11.209 1.00 24.93  1 . N ? 
ATOM   859  C   C   . GLN GLN GLN A A 111 111 . -5.037  14.558 -11.437 1.00 15.58  1 . C ? 
ATOM   860  O   O   . GLN GLN GLN A A 111 111 . -5.984  14.445 -10.624 1.00 16.09  1 . O ? 
ATOM   861  N   N   . PHE PHE PHE A A 112 112 . -4.208  13.592 -11.790 1.00 17.85  1 . N ? 
ATOM   862  CA  CA  . PHE PHE PHE A A 112 112 . -4.341  12.188 -11.351 1.00 17.75  1 . C ? 
ATOM   863  CB  CB  . PHE PHE PHE A A 112 112 . -5.101  11.334 -12.413 1.00 17.60  1 . C ? 
ATOM   864  CG  CG  . PHE PHE PHE A A 112 112 . -4.334  11.192 -13.702 1.00 18.90  1 . C ? 
ATOM   865  CD1 CD1 . PHE PHE PHE A A 112 112 . -3.369  10.217 -13.848 1.00 20.03  1 . C ? 
ATOM   866  CE1 CE1 . PHE PHE PHE A A 112 112 . -2.619  10.107 -14.992 1.00 20.69  1 . C ? 
ATOM   867  CZ  CZ  . PHE PHE PHE A A 112 112 . -2.814  11.033 -16.036 1.00 21.45  1 . C ? 
ATOM   868  CE2 CE2 . PHE PHE PHE A A 112 112 . -3.776  12.023 -15.902 1.00 21.03  1 . C ? 
ATOM   869  CD2 CD2 . PHE PHE PHE A A 112 112 . -4.544  12.110 -14.771 1.00 19.31  1 . C ? 
ATOM   870  C   C   . PHE PHE PHE A A 112 112 . -2.940  11.595 -11.148 1.00 18.11  1 . C ? 
ATOM   871  O   O   . PHE PHE PHE A A 112 112 . -1.931  12.130 -11.557 1.00 15.50  1 . O ? 
ATOM   872  N   N   . PHE PHE PHE A A 113 113 . -2.885  10.481 -10.437 1.00 17.03  1 . N ? 
ATOM   873  CA  CA  . PHE PHE PHE A A 113 113 . -1.629  9.805  -10.296 1.00 18.69  1 . C ? 
ATOM   874  CB  CB  . PHE PHE PHE A A 113 113 . -0.889  10.218 -9.021  1.00 19.60  1 . C ? 
ATOM   875  CG  CG  . PHE PHE PHE A A 113 113 . -1.598  9.896  -7.721  1.00 21.32  1 . C ? 
ATOM   876  CD1 CD1 . PHE PHE PHE A A 113 113 . -2.537  10.757 -7.179  1.00 20.04  1 . C ? 
ATOM   877  CE1 CE1 . PHE PHE PHE A A 113 113 . -3.154  10.506 -5.963  1.00 22.59  1 . C ? 
ATOM   878  CZ  CZ  . PHE PHE PHE A A 113 113 . -2.842  9.346  -5.238  1.00 21.91  1 . C ? 
ATOM   879  CE2 CE2 . PHE PHE PHE A A 113 113 . -1.930  8.466  -5.774  1.00 21.93  1 . C ? 
ATOM   880  CD2 CD2 . PHE PHE PHE A A 113 113 . -1.254  8.766  -6.989  1.00 22.00  1 . C ? 
ATOM   881  C   C   . PHE PHE PHE A A 113 113 . -1.806  8.328  -10.381 1.00 19.58  1 . C ? 
ATOM   882  O   O   . PHE PHE PHE A A 113 113 . -2.894  7.806  -10.022 1.00 19.35  1 . O ? 
ATOM   883  N   N   . ILE ILE ILE A A 114 114 . -0.772  7.680  -10.918 1.00 20.98  1 . N ? 
ATOM   884  CA  CA  . ILE ILE ILE A A 114 114 . -0.727  6.208  -10.956 1.00 21.14  1 . C ? 
ATOM   885  CB  CB  . ILE ILE ILE A A 114 114 . -0.297  5.618  -12.315 1.00 19.98  1 . C ? 
ATOM   886  CG1 CG1 . ILE ILE ILE A A 114 114 . -1.146  6.154  -13.473 1.00 21.84  1 . C ? 
ATOM   887  CD1 CD1 . ILE ILE ILE A A 114 114 . -0.458  6.189  -14.790 1.00 21.33  1 . C ? 
ATOM   888  CG2 CG2 . ILE ILE ILE A A 114 114 . -0.384  4.078  -12.297 1.00 19.99  1 . C ? 
ATOM   889  C   C   . ILE ILE ILE A A 114 114 . 0.265   5.747  -9.904  1.00 21.30  1 . C ? 
ATOM   890  O   O   . ILE ILE ILE A A 114 114 . 1.462   6.053  -9.976  1.00 21.18  1 . O ? 
ATOM   891  N   N   . CYS CYS CYS A A 115 115 . -0.204  4.957  -8.955  1.00 21.30  1 . N ? 
ATOM   892  CA  CA  . CYS CYS CYS A A 115 115 . 0.678   4.466  -7.902  1.00 22.12  1 . C ? 
ATOM   893  CB  CB  . CYS CYS CYS A A 115 115 . -0.119  3.803  -6.794  1.00 23.26  1 . C ? 
ATOM   894  SG  SG  . CYS CYS CYS A A 115 115 . -1.256  4.940  -5.954  1.00 25.68  1 . S ? 
ATOM   895  C   C   . CYS CYS CYS A A 115 115 . 1.661   3.482  -8.464  1.00 23.88  1 . C ? 
ATOM   896  O   O   . CYS CYS CYS A A 115 115 . 1.292   2.593  -9.242  1.00 25.32  1 . O ? 
ATOM   897  N   N   . THR THR THR A A 116 116 . 2.908   3.623  -8.074  1.00 23.79  1 . N ? 
ATOM   898  CA  CA  . THR THR THR A A 116 116 . 3.853   2.543  -8.334  1.00 25.65  1 . C ? 
ATOM   899  CB  CB  . THR THR THR A A 116 116 . 5.070   3.030  -9.124  1.00 24.45  1 . C ? 
ATOM   900  OG1 OG1 . THR THR THR A A 116 116 . 5.755   4.055  -8.388  1.00 27.10  1 . O ? 
ATOM   901  CG2 CG2 . THR THR THR A A 116 116 . 4.551   3.618  -10.404 1.00 23.15  1 . C ? 
ATOM   902  C   C   . THR THR THR A A 116 116 . 4.288   1.795  -7.067  1.00 28.93  1 . C ? 
ATOM   903  O   O   . THR THR THR A A 116 116 . 5.151   0.930  -7.150  1.00 33.90  1 . O ? 
ATOM   904  N   N   . ALA ALA ALA A A 117 117 . 3.643   2.081  -5.955  1.00 26.59  1 . N ? 
ATOM   905  CA  CA  . ALA ALA ALA A A 117 117 . 3.853   1.391  -4.664  1.00 26.87  1 . C ? 
ATOM   906  CB  CB  . ALA ALA ALA A A 117 117 . 5.011   2.065  -3.926  1.00 29.83  1 . C ? 
ATOM   907  C   C   . ALA ALA ALA A A 117 117 . 2.536   1.495  -3.891  1.00 26.09  1 . C ? 
ATOM   908  O   O   . ALA ALA ALA A A 117 117 . 1.606   2.213  -4.348  1.00 25.40  1 . O ? 
ATOM   909  N   N   . LYS LYS LYS A A 118 118 . 2.404   0.769  -2.794  1.00 23.50  1 . N ? 
ATOM   910  CA  CA  . LYS LYS LYS A A 118 118 . 1.288   0.967  -1.827  1.00 29.02  1 . C ? 
ATOM   911  CB  CB  . LYS LYS LYS A A 118 118 . 1.260   -0.145 -0.783  1.00 30.44  1 . C ? 
ATOM   912  CG  CG  . LYS LYS LYS A A 118 118 . 0.027   -0.186 0.091   1.00 37.60  1 . C ? 
ATOM   913  CD  CD  . LYS LYS LYS A A 118 118 . 0.105   -1.345 1.078   1.00 39.74  1 . C ? 
ATOM   914  CE  CE  . LYS LYS LYS A A 118 118 . -1.284  -1.880 1.324   1.00 49.12  1 . C ? 
ATOM   915  NZ  NZ  . LYS LYS LYS A A 118 118 . -1.280  -3.018 2.292   1.00 58.42  1 . N ? 
ATOM   916  C   C   . LYS LYS LYS A A 118 118 . 1.415   2.299  -1.113  1.00 25.56  1 . C ? 
ATOM   917  O   O   . LYS LYS LYS A A 118 118 . 2.496   2.675  -0.695  1.00 30.25  1 . O ? 
ATOM   918  N   N   . THR THR THR A A 119 119 . 0.341   3.063  -1.048  1.00 24.74  1 . N ? 
ATOM   919  CA  CA  . THR THR THR A A 119 119 . 0.392   4.448  -0.541  1.00 22.35  1 . C ? 
ATOM   920  CB  CB  . THR THR THR A A 119 119 . 0.412   5.522  -1.683  1.00 21.74  1 . C ? 
ATOM   921  OG1 OG1 . THR THR THR A A 119 119 . -0.783  5.431  -2.490  1.00 19.61  1 . O ? 
ATOM   922  CG2 CG2 . THR THR THR A A 119 119 . 1.541   5.324  -2.561  1.00 22.79  1 . C ? 
ATOM   923  C   C   . THR THR THR A A 119 119 . -0.822  4.640  0.377   1.00 22.92  1 . C ? 
ATOM   924  O   O   . THR THR THR A A 119 119 . -1.704  5.509  0.208   1.00 21.38  1 . O ? 
ATOM   925  N   N   . GLU GLU GLU A A 120 120 . -0.834  3.801  1.389   1.00 22.24  1 . N ? 
ATOM   926  CA  CA  . GLU GLU GLU A A 120 120 . -1.946  3.716  2.311   1.00 27.12  1 . C ? 
ATOM   927  CB  CB  . GLU GLU GLU A A 120 120 . -1.730  2.467  3.252   1.00 31.29  1 . C ? 
ATOM   928  CG  CG  . GLU GLU GLU A A 120 120 . -0.610  2.576  4.296   1.00 36.01  1 . C ? 
ATOM   929  CD  CD  . GLU GLU GLU A A 120 120 . 0.865   2.487  3.787   1.00 41.38  1 . C ? 
ATOM   930  OE1 OE1 . GLU GLU GLU A A 120 120 . 1.188   2.073  2.615   1.00 34.00  1 . O ? 
ATOM   931  OE2 OE2 . GLU GLU GLU A A 120 120 . 1.734   2.857  4.627   1.00 50.76  1 . O ? 
ATOM   932  C   C   . GLU GLU GLU A A 120 120 . -2.250  4.986  3.084   1.00 25.65  1 . C ? 
ATOM   933  O   O   . GLU GLU GLU A A 120 120 . -3.421  5.263  3.401   1.00 25.23  1 . O ? 
ATOM   934  N   N   . TRP TRP TRP A A 121 121 . -1.223  5.794  3.391   1.00 24.32  1 . N ? 
ATOM   935  CA  CA  . TRP TRP TRP A A 121 121 . -1.423  7.087  4.029   1.00 23.13  1 . C ? 
ATOM   936  CB  CB  . TRP TRP TRP A A 121 121 . -0.071  7.758  4.320   1.00 25.22  1 . C ? 
ATOM   937  CG  CG  . TRP TRP TRP A A 121 121 . 0.734   8.149  3.067   1.00 24.98  1 . C ? 
ATOM   938  CD1 CD1 . TRP TRP TRP A A 121 121 . 0.704   9.375  2.408   1.00 25.64  1 . C ? 
ATOM   939  NE1 NE1 . TRP TRP TRP A A 121 121 . 1.550   9.350  1.335   1.00 26.09  1 . N ? 
ATOM   940  CE2 CE2 . TRP TRP TRP A A 121 121 . 2.151   8.121  1.285   1.00 24.88  1 . C ? 
ATOM   941  CD2 CD2 . TRP TRP TRP A A 121 121 . 1.647   7.342  2.354   1.00 25.12  1 . C ? 
ATOM   942  CE3 CE3 . TRP TRP TRP A A 121 121 . 2.139   6.049  2.529   1.00 25.05  1 . C ? 
ATOM   943  CZ3 CZ3 . TRP TRP TRP A A 121 121 . 3.065   5.570  1.671   1.00 27.27  1 . C ? 
ATOM   944  CH2 CH2 . TRP TRP TRP A A 121 121 . 3.512   6.324  0.603   1.00 27.62  1 . C ? 
ATOM   945  CZ2 CZ2 . TRP TRP TRP A A 121 121 . 3.070   7.615  0.391   1.00 28.20  1 . C ? 
ATOM   946  C   C   . TRP TRP TRP A A 121 121 . -2.312  8.104  3.229   1.00 24.10  1 . C ? 
ATOM   947  O   O   . TRP TRP TRP A A 121 121 . -2.717  9.149  3.797   1.00 23.48  1 . O ? 
ATOM   948  N   N   . LEU LEU LEU A A 122 122 . -2.538  7.813  1.939   1.00 22.14  1 . N ? 
ATOM   949  CA  CA  . LEU LEU LEU A A 122 122 . -3.464  8.576  1.069   1.00 21.92  1 . C ? 
ATOM   950  CB  CB  . LEU LEU LEU A A 122 122 . -3.023  8.434  -0.384  1.00 24.21  1 . C ? 
ATOM   951  CG  CG  . LEU LEU LEU A A 122 122 . -1.597  8.990  -0.634  1.00 22.78  1 . C ? 
ATOM   952  CD1 CD1 . LEU LEU LEU A A 122 122 . -1.336  8.991  -2.086  1.00 23.60  1 . C ? 
ATOM   953  CD2 CD2 . LEU LEU LEU A A 122 122 . -1.450  10.386 -0.084  1.00 23.34  1 . C ? 
ATOM   954  C   C   . LEU LEU LEU A A 122 122 . -4.894  8.129  1.153   1.00 22.59  1 . C ? 
ATOM   955  O   O   . LEU LEU LEU A A 122 122 . -5.786  8.771  0.566   1.00 20.27  1 . O ? 
ATOM   956  N   N   . ASP ASP ASP A A 123 123 . -5.127  7.001  1.834   1.00 19.46  1 . N ? 
ATOM   957  CA  CA  . ASP ASP ASP A A 123 123 . -6.473  6.504  1.997   1.00 21.22  1 . C ? 
ATOM   958  CB  CB  . ASP ASP ASP A A 123 123 . -6.470  5.153  2.753   1.00 22.28  1 . C ? 
ATOM   959  CG  CG  . ASP ASP ASP A A 123 123 . -5.943  4.010  1.901   1.00 25.56  1 . C ? 
ATOM   960  OD1 OD1 . ASP ASP ASP A A 123 123 . -5.737  4.167  0.684   1.00 25.04  1 . O ? 
ATOM   961  OD2 OD2 . ASP ASP ASP A A 123 123 . -5.691  2.922  2.471   1.00 23.86  1 . O ? 
ATOM   962  C   C   . ASP ASP ASP A A 123 123 . -7.342  7.494  2.769   1.00 20.62  1 . C ? 
ATOM   963  O   O   . ASP ASP ASP A A 123 123 . -6.906  8.102  3.755   1.00 21.58  1 . O ? 
ATOM   964  N   N   . GLY GLY GLY A A 124 124 . -8.537  7.720  2.268   1.00 21.96  1 . N ? 
ATOM   965  CA  CA  . GLY GLY GLY A A 124 124 . -9.471  8.653  2.917   1.00 24.24  1 . C ? 
ATOM   966  C   C   . GLY GLY GLY A A 124 124 . -9.249  10.116 2.557   1.00 25.19  1 . C ? 
ATOM   967  O   O   . GLY GLY GLY A A 124 124 . -10.024 10.975 3.001   1.00 23.58  1 . O ? 
ATOM   968  N   N   . LYS LYS LYS A A 125 125 . -8.195  10.385 1.764   1.00 26.15  1 . N ? 
ATOM   969  CA  CA  . LYS LYS LYS A A 125 125 . -7.749  11.739 1.357   1.00 28.24  1 . C ? 
ATOM   970  CB  CB  . LYS LYS LYS A A 125 125 . -6.363  12.012 2.047   1.00 30.06  1 . C ? 
ATOM   971  CG  CG  . LYS LYS LYS A A 125 125 . -5.655  13.263 1.571   1.00 38.40  1 . C ? 
ATOM   972  CD  CD  . LYS LYS LYS A A 125 125 . -4.564  13.760 2.525   1.00 43.43  1 . C ? 
ATOM   973  CE  CE  . LYS LYS LYS A A 125 125 . -3.369  12.831 2.608   1.00 46.37  1 . C ? 
ATOM   974  NZ  NZ  . LYS LYS LYS A A 125 125 . -2.226  13.538 3.288   1.00 50.52  1 . N ? 
ATOM   975  C   C   . LYS LYS LYS A A 125 125 . -7.708  11.945 -0.174  1.00 23.28  1 . C ? 
ATOM   976  O   O   . LYS LYS LYS A A 125 125 . -7.983  13.021 -0.659  1.00 22.63  1 . O ? 
ATOM   977  N   N   . HIS HIS HIS A A 126 126 . -7.368  10.913 -0.958  1.00 21.97  1 . N ? 
ATOM   978  CA  CA  . HIS HIS HIS A A 126 126 . -7.406  10.974 -2.378  1.00 20.43  1 . C ? 
ATOM   979  CB  CB  . HIS HIS HIS A A 126 126 . -6.012  10.725 -2.972  1.00 19.67  1 . C ? 
ATOM   980  CG  CG  . HIS HIS HIS A A 126 126 . -5.026  11.808 -2.613  1.00 18.99  1 . C ? 
ATOM   981  ND1 ND1 . HIS HIS HIS A A 126 126 . -4.789  12.874 -3.434  1.00 22.47  1 . N ? 
ATOM   982  CE1 CE1 . HIS HIS HIS A A 126 126 . -3.962  13.726 -2.829  1.00 22.44  1 . C ? 
ATOM   983  NE2 NE2 . HIS HIS HIS A A 126 126 . -3.654  13.240 -1.650  1.00 21.36  1 . N ? 
ATOM   984  CD2 CD2 . HIS HIS HIS A A 126 126 . -4.358  12.063 -1.466  1.00 21.14  1 . C ? 
ATOM   985  C   C   . HIS HIS HIS A A 126 126 . -8.416  9.905  -2.834  1.00 20.33  1 . C ? 
ATOM   986  O   O   . HIS HIS HIS A A 126 126 . -8.421  8.777  -2.271  1.00 18.92  1 . O ? 
ATOM   987  N   N   . VAL VAL VAL A A 127 127 . -9.299  10.303 -3.746  1.00 18.81  1 . N ? 
ATOM   988  CA  CA  . VAL VAL VAL A A 127 127 . -10.276 9.382  -4.359  1.00 21.26  1 . C ? 
ATOM   989  CB  CB  . VAL VAL VAL A A 127 127 . -11.464 10.145 -4.977  1.00 22.01  1 . C ? 
ATOM   990  CG1 CG1 . VAL VAL VAL A A 127 127 . -12.493 9.179  -5.606  1.00 22.19  1 . C ? 
ATOM   991  CG2 CG2 . VAL VAL VAL A A 127 127 . -12.087 11.040 -3.925  1.00 22.09  1 . C ? 
ATOM   992  C   C   . VAL VAL VAL A A 127 127 . -9.669  8.451  -5.409  1.00 20.02  1 . C ? 
ATOM   993  O   O   . VAL VAL VAL A A 127 127 . -9.209  8.863  -6.500  1.00 16.82  1 . O ? 
ATOM   994  N   N   . VAL VAL VAL A A 128 128 . -9.724  7.178  -5.076  1.00 19.53  1 . N ? 
ATOM   995  CA  CA  . VAL VAL VAL A A 128 128 . -9.329  6.075  -5.952  1.00 20.15  1 . C ? 
ATOM   996  CB  CB  . VAL VAL VAL A A 128 128 . -8.954  4.803  -5.154  1.00 19.95  1 . C ? 
ATOM   997  CG1 CG1 . VAL VAL VAL A A 128 128 . -8.670  3.609  -6.109  1.00 20.80  1 . C ? 
ATOM   998  CG2 CG2 . VAL VAL VAL A A 128 128 . -7.749  5.075  -4.316  1.00 19.20  1 . C ? 
ATOM   999  C   C   . VAL VAL VAL A A 128 128 . -10.442 5.742  -6.937  1.00 21.19  1 . C ? 
ATOM   1000 O   O   . VAL VAL VAL A A 128 128 . -11.590 5.541  -6.523  1.00 23.29  1 . O ? 
ATOM   1001 N   N   . PHE PHE PHE A A 129 129 . -10.147 5.750  -8.243  1.00 20.15  1 . N ? 
ATOM   1002 CA  CA  . PHE PHE PHE A A 129 129 . -11.221 5.524  -9.208  1.00 21.71  1 . C ? 
ATOM   1003 CB  CB  . PHE PHE PHE A A 129 129 . -11.695 6.854  -9.774  1.00 22.43  1 . C ? 
ATOM   1004 CG  CG  . PHE PHE PHE A A 129 129 . -10.646 7.551  -10.580 1.00 22.50  1 . C ? 
ATOM   1005 CD1 CD1 . PHE PHE PHE A A 129 129 . -9.664  8.321  -9.931  1.00 21.32  1 . C ? 
ATOM   1006 CE1 CE1 . PHE PHE PHE A A 129 129 . -8.699  8.994  -10.660 1.00 19.87  1 . C ? 
ATOM   1007 CZ  CZ  . PHE PHE PHE A A 129 129 . -8.638  8.842  -12.011 1.00 21.76  1 . C ? 
ATOM   1008 CE2 CE2 . PHE PHE PHE A A 129 129 . -9.613  8.092  -12.684 1.00 23.82  1 . C ? 
ATOM   1009 CD2 CD2 . PHE PHE PHE A A 129 129 . -10.604 7.426  -11.943 1.00 23.02  1 . C ? 
ATOM   1010 C   C   . PHE PHE PHE A A 129 129 . -10.938 4.523  -10.332 1.00 21.40  1 . C ? 
ATOM   1011 O   O   . PHE PHE PHE A A 129 129 . -11.762 4.379  -11.257 1.00 22.51  1 . O ? 
ATOM   1012 N   N   . GLY GLY GLY A A 130 130 . -9.808  3.843  -10.271 1.00 20.17  1 . N ? 
ATOM   1013 CA  CA  . GLY GLY GLY A A 130 130 . -9.427  2.972  -11.396 1.00 20.83  1 . C ? 
ATOM   1014 C   C   . GLY GLY GLY A A 130 130 . -8.173  2.228  -11.127 1.00 20.62  1 . C ? 
ATOM   1015 O   O   . GLY GLY GLY A A 130 130 . -7.579  2.384  -10.052 1.00 26.84  1 . O ? 
ATOM   1016 N   N   . LYS LYS LYS A A 131 131 . -7.721  1.458  -12.121 1.00 21.75  1 . N ? 
ATOM   1017 CA  CA  . LYS LYS LYS A A 131 131 . -6.469  0.781  -11.995 1.00 24.76  1 . C ? 
ATOM   1018 CB  CB  . LYS LYS LYS A A 131 131 . -6.629  -0.493 -11.122 1.00 30.13  1 . C ? 
ATOM   1019 CG  CG  . LYS LYS LYS A A 131 131 . -7.441  -1.553 -11.842 1.00 39.35  1 . C ? 
ATOM   1020 CD  CD  . LYS LYS LYS A A 131 131 . -7.268  -2.926 -11.198 1.00 50.56  1 . C ? 
ATOM   1021 CE  CE  . LYS LYS LYS A A 131 131 . -8.119  -3.950 -11.940 1.00 56.12  1 . C ? 
ATOM   1022 NZ  NZ  . LYS LYS LYS A A 131 131 . -8.493  -5.060 -11.022 1.00 60.21  1 . N ? 
ATOM   1023 C   C   . LYS LYS LYS A A 131 131 . -5.955  0.399  -13.341 1.00 23.05  1 . C ? 
ATOM   1024 O   O   . LYS LYS LYS A A 131 131 . -6.726  0.213  -14.296 1.00 25.60  1 . O ? 
ATOM   1025 N   N   . VAL VAL VAL A A 132 132 . -4.653  0.263  -13.409 1.00 20.29  1 . N ? 
ATOM   1026 CA  CA  . VAL VAL VAL A A 132 132 . -4.016  -0.161 -14.641 1.00 23.52  1 . C ? 
ATOM   1027 CB  CB  . VAL VAL VAL A A 132 132 . -2.492  -0.153 -14.551 1.00 22.31  1 . C ? 
ATOM   1028 CG1 CG1 . VAL VAL VAL A A 132 132 . -1.867  -0.844 -15.785 1.00 23.47  1 . C ? 
ATOM   1029 CG2 CG2 . VAL VAL VAL A A 132 132 . -1.992  1.289  -14.433 1.00 22.42  1 . C ? 
ATOM   1030 C   C   . VAL VAL VAL A A 132 132 . -4.473  -1.594 -14.939 1.00 26.08  1 . C ? 
ATOM   1031 O   O   . VAL VAL VAL A A 132 132 . -4.452  -2.442 -14.013 1.00 24.92  1 . O ? 
ATOM   1032 N   N   . LYS LYS LYS A A 133 133 . -4.833  -1.813 -16.205 1.00 26.82  1 . N ? 
ATOM   1033 CA  CA  . LYS LYS LYS A A 133 133 . -5.388  -3.060 -16.697 1.00 32.34  1 . C ? 
ATOM   1034 CB  CB  . LYS LYS LYS A A 133 133 . -6.636  -2.762 -17.508 1.00 35.06  1 . C ? 
ATOM   1035 CG  CG  . LYS LYS LYS A A 133 133 . -7.224  -3.915 -18.244 1.00 44.57  1 . C ? 
ATOM   1036 CD  CD  . LYS LYS LYS A A 133 133 . -8.543  -3.480 -18.845 1.00 51.44  1 . C ? 
ATOM   1037 CE  CE  . LYS LYS LYS A A 133 133 . -9.130  -4.629 -19.653 1.00 63.04  1 . C ? 
ATOM   1038 NZ  NZ  . LYS LYS LYS A A 133 133 . -10.607 -4.481 -19.746 1.00 71.11  1 . N ? 
ATOM   1039 C   C   . LYS LYS LYS A A 133 133 . -4.249  -3.702 -17.484 1.00 31.72  1 . C ? 
ATOM   1040 O   O   . LYS LYS LYS A A 133 133 . -3.726  -4.660 -17.029 1.00 33.56  1 . O ? 
ATOM   1041 N   N   . GLU GLU GLU A A 134 134 . -3.792  -3.099 -18.578 1.00 29.17  1 . N ? 
ATOM   1042 CA  CA  . GLU GLU GLU A A 134 134 . -2.607  -3.576 -19.311 1.00 29.40  1 . C ? 
ATOM   1043 CB  CB  . GLU GLU GLU A A 134 134 . -3.001  -3.989 -20.725 1.00 29.33  1 . C ? 
ATOM   1044 CG  CG  . GLU GLU GLU A A 134 134 . -3.862  -5.245 -20.678 1.00 34.52  1 . C ? 
ATOM   1045 CD  CD  . GLU GLU GLU A A 134 134 . -4.141  -5.871 -22.016 1.00 36.42  1 . C ? 
ATOM   1046 OE1 OE1 . GLU GLU GLU A A 134 134 . -4.904  -5.241 -22.777 1.00 41.86  1 . O ? 
ATOM   1047 OE2 OE2 . GLU GLU GLU A A 134 134 . -3.605  -6.977 -22.292 1.00 37.77  1 . O ? 
ATOM   1048 C   C   . GLU GLU GLU A A 134 134 . -1.545  -2.513 -19.373 1.00 28.02  1 . C ? 
ATOM   1049 O   O   . GLU GLU GLU A A 134 134 . -1.870  -1.348 -19.355 1.00 24.98  1 . O ? 
ATOM   1050 N   N   . GLY GLY GLY A A 135 135 . -0.291  -2.935 -19.495 1.00 24.35  1 . N ? 
ATOM   1051 CA  CA  . GLY GLY GLY A A 135 135 . 0.823   -2.053 -19.670 1.00 25.57  1 . C ? 
ATOM   1052 C   C   . GLY GLY GLY A A 135 135 . 1.432   -1.497 -18.413 1.00 24.54  1 . C ? 
ATOM   1053 O   O   . GLY GLY GLY A A 135 135 . 2.072   -0.464 -18.464 1.00 22.54  1 . O ? 
ATOM   1054 N   N   . MET MET MET A A 136 136 . 1.312   -2.222 -17.304 1.00 26.23  1 . N ? 
ATOM   1055 CA  CA  . MET MET MET A A 136 136 . 2.108   -1.907 -16.103 1.00 25.81  1 . C ? 
ATOM   1056 CB  CB  . MET MET MET A A 136 136 . 1.706   -2.858 -14.895 1.00 26.29  1 . C ? 
ATOM   1057 CG  CG  . MET MET MET A A 136 136 . 2.148   -2.325 -13.528 1.00 30.11  1 . C ? 
ATOM   1058 SD  SD  . MET MET MET A A 136 136 . 1.290   -0.770 -13.077 1.00 29.35  1 . S ? 
ATOM   1059 CE  CE  . MET MET MET A A 136 136 . 2.502   -0.022 -11.973 1.00 30.62  1 . C ? 
ATOM   1060 C   C   . MET MET MET A A 136 136 . 3.633   -1.857 -16.360 1.00 26.82  1 . C ? 
ATOM   1061 O   O   . MET MET MET A A 136 136 . 4.333   -1.005 -15.777 1.00 24.72  1 . O ? 
ATOM   1062 N   N   . ASN ASN ASN A A 137 137 . 4.146   -2.709 -17.276 1.00 23.55  1 . N ? 
ATOM   1063 CA  CA  . ASN ASN ASN A A 137 137 . 5.528   -2.667 -17.762 1.00 22.49  1 . C ? 
ATOM   1064 CB  CB  . ASN ASN ASN A A 137 137 . 5.770   -3.786 -18.818 1.00 25.66  1 . C ? 
ATOM   1065 CG  CG  . ASN ASN ASN A A 137 137 . 4.756   -3.736 -20.009 1.00 25.99  1 . C ? 
ATOM   1066 OD1 OD1 . ASN ASN ASN A A 137 137 . 3.538   -3.632 -19.820 1.00 28.89  1 . O ? 
ATOM   1067 ND2 ND2 . ASN ASN ASN A A 137 137 . 5.276   -3.806 -21.228 1.00 32.19  1 . N ? 
ATOM   1068 C   C   . ASN ASN ASN A A 137 137 . 5.890   -1.298 -18.395 1.00 20.99  1 . C ? 
ATOM   1069 O   O   . ASN ASN ASN A A 137 137 . 6.989   -0.808 -18.241 1.00 23.98  1 . O ? 
ATOM   1070 N   N   . ILE ILE ILE A A 138 138 . 4.940   -0.677 -19.049 1.00 19.76  1 . N ? 
ATOM   1071 CA  CA  . ILE ILE ILE A A 138 138 . 5.143   0.686  -19.651 1.00 20.95  1 . C ? 
ATOM   1072 CB  CB  . ILE ILE ILE A A 138 138 . 4.017   1.009  -20.668 1.00 21.31  1 . C ? 
ATOM   1073 CG1 CG1 . ILE ILE ILE A A 138 138 . 3.998   0.004  -21.891 1.00 21.80  1 . C ? 
ATOM   1074 CD1 CD1 . ILE ILE ILE A A 138 138 . 5.357   -0.252 -22.502 1.00 22.92  1 . C ? 
ATOM   1075 CG2 CG2 . ILE ILE ILE A A 138 138 . 4.149   2.419  -21.208 1.00 20.21  1 . C ? 
ATOM   1076 C   C   . ILE ILE ILE A A 138 138 . 5.199   1.768  -18.538 1.00 23.43  1 . C ? 
ATOM   1077 O   O   . ILE ILE ILE A A 138 138 . 6.019   2.684  -18.631 1.00 19.96  1 . O ? 
ATOM   1078 N   N   . VAL VAL VAL A A 139 139 . 4.349   1.612  -17.507 1.00 22.82  1 . N ? 
ATOM   1079 CA  CA  . VAL VAL VAL A A 139 139 . 4.381   2.501  -16.307 1.00 22.33  1 . C ? 
ATOM   1080 CB  CB  . VAL VAL VAL A A 139 139 . 3.197   2.208  -15.324 1.00 22.59  1 . C ? 
ATOM   1081 CG1 CG1 . VAL VAL VAL A A 139 139 . 3.349   3.022  -14.002 1.00 22.97  1 . C ? 
ATOM   1082 CG2 CG2 . VAL VAL VAL A A 139 139 . 1.874   2.517  -16.003 1.00 21.09  1 . C ? 
ATOM   1083 C   C   . VAL VAL VAL A A 139 139 . 5.699   2.375  -15.595 1.00 23.92  1 . C ? 
ATOM   1084 O   O   . VAL VAL VAL A A 139 139 . 6.285   3.352  -15.239 1.00 21.75  1 . O ? 
ATOM   1085 N   N   . GLU GLU GLU A A 140 140 . 6.197   1.155  -15.407 1.00 24.61  1 . N ? 
ATOM   1086 CA  CA  . GLU GLU GLU A A 140 140 . 7.546   0.934  -14.845 1.00 26.70  1 . C ? 
ATOM   1087 CB  CB  . GLU GLU GLU A A 140 140 . 7.749   -0.569 -14.656 1.00 29.27  1 . C ? 
ATOM   1088 CG  CG  . GLU GLU GLU A A 140 140 . 6.832   -1.160 -13.595 1.00 28.41  1 . C ? 
ATOM   1089 CD  CD  . GLU GLU GLU A A 140 140 . 6.692   -2.658 -13.701 1.00 37.27  1 . C ? 
ATOM   1090 OE1 OE1 . GLU GLU GLU A A 140 140 . 7.263   -3.251 -14.671 1.00 35.36  1 . O ? 
ATOM   1091 OE2 OE2 . GLU GLU GLU A A 140 140 . 5.976   -3.236 -12.842 1.00 39.38  1 . O ? 
ATOM   1092 C   C   . GLU GLU GLU A A 140 140 . 8.675   1.522  -15.740 1.00 29.26  1 . C ? 
ATOM   1093 O   O   . GLU GLU GLU A A 140 140 . 9.638   2.158  -15.250 1.00 32.32  1 . O ? 
ATOM   1094 N   N   . ALA ALA ALA A A 141 141 . 8.530   1.389  -17.048 1.00 29.25  1 . N ? 
ATOM   1095 CA  CA  . ALA ALA ALA A A 141 141 . 9.448   2.114  -17.968 1.00 29.58  1 . C ? 
ATOM   1096 CB  CB  . ALA ALA ALA A A 141 141 . 9.172   1.750  -19.408 1.00 28.78  1 . C ? 
ATOM   1097 C   C   . ALA ALA ALA A A 141 141 . 9.407   3.646  -17.759 1.00 29.55  1 . C ? 
ATOM   1098 O   O   . ALA ALA ALA A A 141 141 . 10.435  4.318  -17.691 1.00 27.91  1 . O ? 
ATOM   1099 N   N   . MET MET MET A A 142 142 . 8.213   4.194  -17.627 1.00 26.37  1 . N ? 
ATOM   1100 CA  CA  . MET MET MET A A 142 142 . 8.070   5.650  -17.373 1.00 30.39  1 . C ? 
ATOM   1101 CB  CB  . MET MET MET A A 142 142 . 6.605   6.026  -17.170 1.00 31.45  1 . C ? 
ATOM   1102 CG  CG  . MET MET MET A A 142 142 . 5.782   5.855  -18.388 1.00 32.37  1 . C ? 
ATOM   1103 SD  SD  . MET MET MET A A 142 142 . 4.013   6.033  -18.133 1.00 30.85  1 . S ? 
ATOM   1104 CE  CE  . MET MET MET A A 142 142 . 3.964   7.397  -16.974 1.00 29.72  1 . C ? 
ATOM   1105 C   C   . MET MET MET A A 142 142 . 8.735   6.073  -16.103 1.00 28.63  1 . C ? 
ATOM   1106 O   O   . MET MET MET A A 142 142 . 9.296   7.176  -15.992 1.00 26.15  1 . O ? 
ATOM   1107 N   N   . GLU GLU GLU A A 143 143 . 8.548   5.228  -15.095 1.00 30.27  1 . N ? 
ATOM   1108 CA  CA  . GLU GLU GLU A A 143 143 . 8.930   5.538  -13.756 1.00 29.91  1 . C ? 
ATOM   1109 CB  CB  . GLU GLU GLU A A 143 143 . 8.484   4.397  -12.838 1.00 31.19  1 . C ? 
ATOM   1110 CG  CG  . GLU GLU GLU A A 143 143 . 8.825   4.549  -11.399 1.00 33.24  1 . C ? 
ATOM   1111 CD  CD  . GLU GLU GLU A A 143 143 . 8.382   3.363  -10.597 1.00 34.07  1 . C ? 
ATOM   1112 OE1 OE1 . GLU GLU GLU A A 143 143 . 8.278   2.211  -11.148 1.00 35.97  1 . O ? 
ATOM   1113 OE2 OE2 . GLU GLU GLU A A 143 143 . 8.119   3.610  -9.414  1.00 37.00  1 . O ? 
ATOM   1114 C   C   . GLU GLU GLU A A 143 143 . 10.430  5.789  -13.691 1.00 30.07  1 . C ? 
ATOM   1115 O   O   . GLU GLU GLU A A 143 143 . 10.884  6.676  -12.942 1.00 26.13  1 . O ? 
ATOM   1116 N   N   . ARG ARG ARG A A 144 144 . 11.171  5.032  -14.504 1.00 27.96  1 . N ? 
ATOM   1117 CA  CA  A ARG ARG ARG A A 144 144 . 12.621  5.199  -14.623 0.50 27.36  1 . C ? 
ATOM   1118 CA  CA  B ARG ARG ARG A A 144 144 . 12.626  5.183  -14.653 0.50 28.04  1 . C ? 
ATOM   1119 CB  CB  A ARG ARG ARG A A 144 144 . 13.211  4.065  -15.450 0.50 28.03  1 . C ? 
ATOM   1120 CB  CB  B ARG ARG ARG A A 144 144 . 13.183  4.092  -15.569 0.50 29.70  1 . C ? 
ATOM   1121 CG  CG  A ARG ARG ARG A A 144 144 . 13.192  2.778  -14.660 0.50 28.99  1 . C ? 
ATOM   1122 CG  CG  B ARG ARG ARG A A 144 144 . 12.935  2.697  -15.031 0.50 32.02  1 . C ? 
ATOM   1123 CD  CD  A ARG ARG ARG A A 144 144 . 13.640  1.589  -15.494 0.50 32.89  1 . C ? 
ATOM   1124 CD  CD  B ARG ARG ARG A A 144 144 . 13.840  1.640  -15.658 0.50 36.72  1 . C ? 
ATOM   1125 NE  NE  A ARG ARG ARG A A 144 144 . 13.203  0.339  -14.900 0.50 32.52  1 . N ? 
ATOM   1126 NE  NE  B ARG ARG ARG A A 144 144 . 13.590  1.411  -17.083 0.50 36.49  1 . N ? 
ATOM   1127 CZ  CZ  A ARG ARG ARG A A 144 144 . 12.326  -0.480 -15.463 0.50 31.63  1 . C ? 
ATOM   1128 CZ  CZ  B ARG ARG ARG A A 144 144 . 12.894  0.387  -17.566 0.50 34.86  1 . C ? 
ATOM   1129 NH1 NH1 A ARG ARG ARG A A 144 144 . 11.982  -1.577 -14.841 0.50 32.54  1 . N ? 
ATOM   1130 NH1 NH1 B ARG ARG ARG A A 144 144 . 12.731  0.255  -18.876 0.50 34.03  1 . N ? 
ATOM   1131 NH2 NH2 A ARG ARG ARG A A 144 144 . 11.809  -0.195 -16.647 0.50 32.18  1 . N ? 
ATOM   1132 NH2 NH2 B ARG ARG ARG A A 144 144 . 12.347  -0.489 -16.735 0.50 36.26  1 . N ? 
ATOM   1133 C   C   . ARG ARG ARG A A 144 144 . 13.115  6.559  -15.124 1.00 27.43  1 . C ? 
ATOM   1134 O   O   . ARG ARG ARG A A 144 144 . 14.283  6.899  -14.934 1.00 27.97  1 . O ? 
ATOM   1135 N   N   . PHE PHE PHE A A 145 145 . 12.261  7.353  -15.743 1.00 24.78  1 . N ? 
ATOM   1136 CA  CA  . PHE PHE PHE A A 145 145 . 12.631  8.729  -16.087 1.00 24.32  1 . C ? 
ATOM   1137 CB  CB  . PHE PHE PHE A A 145 145 . 11.959  9.177  -17.394 1.00 25.46  1 . C ? 
ATOM   1138 CG  CG  . PHE PHE PHE A A 145 145 . 12.368  8.317  -18.571 1.00 25.72  1 . C ? 
ATOM   1139 CD1 CD1 . PHE PHE PHE A A 145 145 . 13.635  8.516  -19.205 1.00 26.64  1 . C ? 
ATOM   1140 CE1 CE1 . PHE PHE PHE A A 145 145 . 14.037  7.681  -20.248 1.00 28.85  1 . C ? 
ATOM   1141 CZ  CZ  . PHE PHE PHE A A 145 145 . 13.189  6.651  -20.678 1.00 27.69  1 . C ? 
ATOM   1142 CE2 CE2 . PHE PHE PHE A A 145 145 . 11.966  6.450  -20.044 1.00 26.78  1 . C ? 
ATOM   1143 CD2 CD2 . PHE PHE PHE A A 145 145 . 11.564  7.292  -19.000 1.00 25.31  1 . C ? 
ATOM   1144 C   C   . PHE PHE PHE A A 145 145 . 12.339  9.757  -14.963 1.00 25.01  1 . C ? 
ATOM   1145 O   O   . PHE PHE PHE A A 145 145 . 12.564  10.965 -15.183 1.00 25.13  1 . O ? 
ATOM   1146 N   N   . GLY GLY GLY A A 146 146 . 11.828  9.309  -13.809 1.00 24.82  1 . N ? 
ATOM   1147 CA  CA  . GLY GLY GLY A A 146 146 . 11.532  10.244 -12.707 1.00 27.97  1 . C ? 
ATOM   1148 C   C   . GLY GLY GLY A A 146 146 . 12.778  10.441 -11.872 1.00 26.02  1 . C ? 
ATOM   1149 O   O   . GLY GLY GLY A A 146 146 . 13.827  9.960  -12.245 1.00 25.76  1 . O ? 
ATOM   1150 N   N   . SER SER SER A A 147 147 . 12.617  11.071 -10.703 1.00 27.37  1 . N ? 
ATOM   1151 CA  CA  . SER SER SER A A 147 147 . 13.718  11.353 -9.769  1.00 30.23  1 . C ? 
ATOM   1152 CB  CB  . SER SER SER A A 147 147 . 14.497  12.604 -10.247 1.00 30.51  1 . C ? 
ATOM   1153 OG  OG  . SER SER SER A A 147 147 . 13.721  13.786 -10.172 1.00 28.06  1 . O ? 
ATOM   1154 C   C   . SER SER SER A A 147 147 . 13.135  11.571 -8.366  1.00 30.14  1 . C ? 
ATOM   1155 O   O   . SER SER SER A A 147 147 . 11.917  11.770 -8.250  1.00 20.91  1 . O ? 
ATOM   1156 N   N   . ARG ARG ARG A A 148 148 . 14.010  11.615 -7.343  1.00 28.54  1 . N ? 
ATOM   1157 CA  CA  . ARG ARG ARG A A 148 148 . 13.604  11.810 -5.944  1.00 30.25  1 . C ? 
ATOM   1158 CB  CB  . ARG ARG ARG A A 148 148 . 14.810  11.859 -5.022  1.00 31.38  1 . C ? 
ATOM   1159 CG  CG  . ARG ARG ARG A A 148 148 . 15.496  10.517 -4.847  1.00 34.25  1 . C ? 
ATOM   1160 CD  CD  . ARG ARG ARG A A 148 148 . 14.700  9.475  -4.048  1.00 33.65  1 . C ? 
ATOM   1161 NE  NE  . ARG ARG ARG A A 148 148 . 14.208  9.998  -2.764  1.00 33.22  1 . N ? 
ATOM   1162 CZ  CZ  . ARG ARG ARG A A 148 148 . 14.919  10.117 -1.626  1.00 32.51  1 . C ? 
ATOM   1163 NH1 NH1 . ARG ARG ARG A A 148 148 . 16.206  9.738  -1.544  1.00 34.22  1 . N ? 
ATOM   1164 NH2 NH2 . ARG ARG ARG A A 148 148 . 14.328  10.610 -0.553  1.00 27.32  1 . N ? 
ATOM   1165 C   C   . ARG ARG ARG A A 148 148 . 12.686  13.003 -5.733  1.00 27.62  1 . C ? 
ATOM   1166 O   O   . ARG ARG ARG A A 148 148 . 11.689  12.921 -4.986  1.00 27.93  1 . O ? 
ATOM   1167 N   N   . ASN ASN ASN A A 149 149 . 13.002  14.103 -6.407  1.00 28.25  1 . N ? 
ATOM   1168 CA  CA  . ASN ASN ASN A A 149 149 . 12.177  15.299 -6.310  1.00 27.66  1 . C ? 
ATOM   1169 CB  CB  . ASN ASN ASN A A 149 149 . 13.057  16.552 -6.298  1.00 31.44  1 . C ? 
ATOM   1170 CG  CG  . ASN ASN ASN A A 149 149 . 13.682  16.901 -7.649  1.00 34.58  1 . C ? 
ATOM   1171 OD1 OD1 . ASN ASN ASN A A 149 149 . 13.312  16.406 -8.710  1.00 33.27  1 . O ? 
ATOM   1172 ND2 ND2 . ASN ASN ASN A A 149 149 . 14.670  17.785 -7.593  1.00 42.47  1 . N ? 
ATOM   1173 C   C   . ASN ASN ASN A A 149 149 . 11.046  15.373 -7.365  1.00 26.45  1 . C ? 
ATOM   1174 O   O   . ASN ASN ASN A A 149 149 . 10.252  16.283 -7.325  1.00 23.51  1 . O ? 
ATOM   1175 N   N   . GLY GLY GLY A A 150 150 . 10.991  14.422 -8.299  1.00 24.21  1 . N ? 
ATOM   1176 CA  CA  . GLY GLY GLY A A 150 150 . 9.851   14.249 -9.190  1.00 23.67  1 . C ? 
ATOM   1177 C   C   . GLY GLY GLY A A 150 150 . 10.034  14.870 -10.573 1.00 24.08  1 . C ? 
ATOM   1178 O   O   . GLY GLY GLY A A 150 150 . 9.249   14.598 -11.480 1.00 24.98  1 . O ? 
ATOM   1179 N   N   . LYS LYS LYS A A 151 151 . 11.053  15.718 -10.740 1.00 25.88  1 . N ? 
ATOM   1180 CA  CA  A LYS LYS LYS A A 151 151 . 11.441  16.211 -12.060 0.60 28.52  1 . C ? 
ATOM   1181 CA  CA  B LYS LYS LYS A A 151 151 . 11.445  16.206 -12.070 0.40 27.11  1 . C ? 
ATOM   1182 CB  CB  A LYS LYS LYS A A 151 151 . 12.549  17.270 -11.949 0.60 30.96  1 . C ? 
ATOM   1183 CB  CB  B LYS LYS LYS A A 151 151 . 12.560  17.261 -11.988 0.40 28.19  1 . C ? 
ATOM   1184 CG  CG  A LYS LYS LYS A A 151 151 . 12.884  17.925 -13.276 0.60 34.36  1 . C ? 
ATOM   1185 CG  CG  B LYS LYS LYS A A 151 151 . 12.033  18.626 -11.622 0.40 29.32  1 . C ? 
ATOM   1186 CD  CD  A LYS LYS LYS A A 151 151 . 13.547  19.278 -13.072 0.60 37.67  1 . C ? 
ATOM   1187 CD  CD  B LYS LYS LYS A A 151 151 . 13.125  19.541 -11.085 0.40 31.46  1 . C ? 
ATOM   1188 CE  CE  A LYS LYS LYS A A 151 151 . 13.613  20.072 -14.364 0.60 40.69  1 . C ? 
ATOM   1189 CE  CE  B LYS LYS LYS A A 151 151 . 12.504  20.539 -10.142 0.40 31.82  1 . C ? 
ATOM   1190 NZ  NZ  A LYS LYS LYS A A 151 151 . 14.795  19.635 -15.157 0.60 43.49  1 . N ? 
ATOM   1191 NZ  NZ  B LYS LYS LYS A A 151 151 . 13.456  21.612 -9.782  0.40 32.88  1 . N ? 
ATOM   1192 C   C   . LYS LYS LYS A A 151 151 . 11.873  15.057 -12.978 1.00 26.11  1 . C ? 
ATOM   1193 O   O   . LYS LYS LYS A A 151 151 . 12.642  14.207 -12.607 1.00 24.79  1 . O ? 
ATOM   1194 N   N   . THR THR THR A A 152 152 . 11.365  15.058 -14.182 1.00 25.52  1 . N ? 
ATOM   1195 CA  CA  . THR THR THR A A 152 152 . 11.670  13.969 -15.124 1.00 28.16  1 . C ? 
ATOM   1196 CB  CB  . THR THR THR A A 152 152 . 10.464  13.693 -16.045 1.00 25.94  1 . C ? 
ATOM   1197 OG1 OG1 . THR THR THR A A 152 152 . 10.101  14.860 -16.778 1.00 27.64  1 . O ? 
ATOM   1198 CG2 CG2 . THR THR THR A A 152 152 . 9.243   13.318 -15.226 1.00 26.55  1 . C ? 
ATOM   1199 C   C   . THR THR THR A A 152 152 . 12.888  14.324 -15.939 1.00 27.69  1 . C ? 
ATOM   1200 O   O   . THR THR THR A A 152 152 . 13.098  15.487 -16.246 1.00 26.82  1 . O ? 
ATOM   1201 N   N   . SER SER SER A A 153 153 . 13.676  13.321 -16.277 1.00 32.02  1 . N ? 
ATOM   1202 CA  CA  . SER SER SER A A 153 153 . 14.901  13.531 -17.092 1.00 34.28  1 . C ? 
ATOM   1203 CB  CB  . SER SER SER A A 153 153 . 15.930  12.453 -16.760 1.00 30.12  1 . C ? 
ATOM   1204 OG  OG  . SER SER SER A A 153 153 . 15.375  11.162 -16.932 1.00 29.39  1 . O ? 
ATOM   1205 C   C   . SER SER SER A A 153 153 . 14.583  13.574 -18.578 1.00 34.55  1 . C ? 
ATOM   1206 O   O   . SER SER SER A A 153 153 . 15.404  14.016 -19.367 1.00 32.25  1 . O ? 
ATOM   1207 N   N   . LYS LYS LYS A A 154 154 . 13.409  13.085 -18.965 1.00 34.72  1 . N ? 
ATOM   1208 CA  CA  . LYS LYS LYS A A 154 154 . 12.861  13.284 -20.300 1.00 31.98  1 . C ? 
ATOM   1209 CB  CB  . LYS LYS LYS A A 154 154 . 13.049  12.028 -21.196 1.00 37.55  1 . C ? 
ATOM   1210 CG  CG  . LYS LYS LYS A A 154 154 . 14.510  11.663 -21.474 1.00 43.93  1 . C ? 
ATOM   1211 CD  CD  . LYS LYS LYS A A 154 154 . 14.586  10.483 -22.427 1.00 51.49  1 . C ? 
ATOM   1212 CE  CE  . LYS LYS LYS A A 154 154 . 16.008  9.979  -22.634 1.00 57.15  1 . C ? 
ATOM   1213 NZ  NZ  . LYS LYS LYS A A 154 154 . 16.717  10.835 -23.615 1.00 62.44  1 . N ? 
ATOM   1214 C   C   . LYS LYS LYS A A 154 154 . 11.390  13.543 -20.213 1.00 28.32  1 . C ? 
ATOM   1215 O   O   . LYS LYS LYS A A 154 154 . 10.743  13.190 -19.236 1.00 34.15  1 . O ? 
ATOM   1216 N   N   . LYS LYS LYS A A 155 155 . 10.857  14.076 -21.290 1.00 25.65  1 . N ? 
ATOM   1217 CA  CA  . LYS LYS LYS A A 155 155 . 9.496   14.543 -21.379 1.00 28.11  1 . C ? 
ATOM   1218 CB  CB  . LYS LYS LYS A A 155 155 . 9.431   15.555 -22.510 1.00 31.61  1 . C ? 
ATOM   1219 CG  CG  . LYS LYS LYS A A 155 155 . 8.100   16.246 -22.639 1.00 37.36  1 . C ? 
ATOM   1220 CD  CD  . LYS LYS LYS A A 155 155 . 7.926   17.289 -21.557 1.00 38.17  1 . C ? 
ATOM   1221 CE  CE  . LYS LYS LYS A A 155 155 . 6.600   17.987 -21.755 1.00 39.99  1 . C ? 
ATOM   1222 NZ  NZ  . LYS LYS LYS A A 155 155 . 6.422   18.966 -20.666 1.00 41.34  1 . N ? 
ATOM   1223 C   C   . LYS LYS LYS A A 155 155 . 8.564   13.363 -21.640 1.00 24.19  1 . C ? 
ATOM   1224 O   O   . LYS LYS LYS A A 155 155 . 8.648   12.738 -22.685 1.00 26.06  1 . O ? 
ATOM   1225 N   N   . ILE ILE ILE A A 156 156 . 7.707   13.065 -20.657 1.00 23.99  1 . N ? 
ATOM   1226 CA  CA  . ILE ILE ILE A A 156 156 . 6.812   11.925 -20.713 1.00 24.92  1 . C ? 
ATOM   1227 CB  CB  . ILE ILE ILE A A 156 156 . 6.796   11.156 -19.375 1.00 22.57  1 . C ? 
ATOM   1228 CG1 CG1 . ILE ILE ILE A A 156 156 . 8.220   10.840 -18.892 1.00 23.13  1 . C ? 
ATOM   1229 CD1 CD1 . ILE ILE ILE A A 156 156 . 9.065   10.149 -19.909 1.00 25.02  1 . C ? 
ATOM   1230 CG2 CG2 . ILE ILE ILE A A 156 156 . 6.007   9.871  -19.509 1.00 21.78  1 . C ? 
ATOM   1231 C   C   . ILE ILE ILE A A 156 156 . 5.428   12.401 -21.099 1.00 23.97  1 . C ? 
ATOM   1232 O   O   . ILE ILE ILE A A 156 156 . 4.811   13.107 -20.344 1.00 24.40  1 . O ? 
ATOM   1233 N   N   . THR THR THR A A 157 157 . 4.941   12.069 -22.277 1.00 21.43  1 . N ? 
ATOM   1234 CA  CA  . THR THR THR A A 157 157 . 3.658   12.610 -22.683 1.00 23.05  1 . C ? 
ATOM   1235 CB  CB  . THR THR THR A A 157 157 . 3.804   13.492 -23.948 1.00 22.73  1 . C ? 
ATOM   1236 OG1 OG1 . THR THR THR A A 157 157 . 4.419   12.707 -24.949 1.00 24.81  1 . O ? 
ATOM   1237 CG2 CG2 . THR THR THR A A 157 157 . 4.667   14.732 -23.688 1.00 24.75  1 . C ? 
ATOM   1238 C   C   . THR THR THR A A 157 157 . 2.643   11.527 -22.998 1.00 22.40  1 . C ? 
ATOM   1239 O   O   . THR THR THR A A 157 157 . 3.016   10.369 -23.370 1.00 23.17  1 . O ? 
ATOM   1240 N   N   . ILE ILE ILE A A 158 158 . 1.387   11.959 -22.982 1.00 21.48  1 . N ? 
ATOM   1241 CA  CA  . ILE ILE ILE A A 158 158 . 0.242   11.191 -23.517 1.00 21.87  1 . C ? 
ATOM   1242 CB  CB  . ILE ILE ILE A A 158 158 . -1.033  11.430 -22.678 1.00 21.39  1 . C ? 
ATOM   1243 CG1 CG1 . ILE ILE ILE A A 158 158 . -0.799  11.052 -21.224 1.00 21.90  1 . C ? 
ATOM   1244 CD1 CD1 . ILE ILE ILE A A 158 158 . -1.841  11.644 -20.314 1.00 22.63  1 . C ? 
ATOM   1245 CG2 CG2 . ILE ILE ILE A A 158 158 . -2.259  10.701 -23.272 1.00 21.84  1 . C ? 
ATOM   1246 C   C   . ILE ILE ILE A A 158 158 . 0.092   11.637 -24.966 1.00 23.99  1 . C ? 
ATOM   1247 O   O   . ILE ILE ILE A A 158 158 . -0.502  12.662 -25.271 1.00 25.35  1 . O ? 
ATOM   1248 N   N   . ALA ALA ALA A A 159 159 . 0.695   10.870 -25.875 1.00 26.46  1 . N ? 
ATOM   1249 CA  CA  . ALA ALA ALA A A 159 159 . 0.707   11.177 -27.307 1.00 28.42  1 . C ? 
ATOM   1250 CB  CB  . ALA ALA ALA A A 159 159 . 1.699   10.273 -28.056 1.00 31.33  1 . C ? 
ATOM   1251 C   C   . ALA ALA ALA A A 159 159 . -0.678  10.994 -27.848 1.00 27.56  1 . C ? 
ATOM   1252 O   O   . ALA ALA ALA A A 159 159 . -1.079  11.701 -28.743 1.00 23.54  1 . O ? 
ATOM   1253 N   N   . ASP ASP ASP A A 160 160 . -1.428  10.047 -27.283 1.00 21.95  1 . N ? 
ATOM   1254 CA  CA  . ASP ASP ASP A A 160 160 . -2.807  9.872  -27.643 1.00 24.44  1 . C ? 
ATOM   1255 CB  CB  . ASP ASP ASP A A 160 160 . -2.904  8.984  -28.929 1.00 26.95  1 . C ? 
ATOM   1256 CG  CG  . ASP ASP ASP A A 160 160 . -4.257  9.098  -29.662 1.00 31.70  1 . C ? 
ATOM   1257 OD1 OD1 . ASP ASP ASP A A 160 160 . -5.037  10.061 -29.484 1.00 33.16  1 . O ? 
ATOM   1258 OD2 OD2 . ASP ASP ASP A A 160 160 . -4.533  8.172  -30.445 1.00 37.54  1 . O ? 
ATOM   1259 C   C   . ASP ASP ASP A A 160 160 . -3.507  9.157  -26.511 1.00 20.82  1 . C ? 
ATOM   1260 O   O   . ASP ASP ASP A A 160 160 . -2.881  8.460  -25.744 1.00 19.56  1 . O ? 
ATOM   1261 N   N   . CYS CYS CYS A A 161 161 . -4.819  9.322  -26.454 1.00 22.42  1 . N ? 
ATOM   1262 CA  CA  . CYS CYS CYS A A 161 161 . -5.649  8.704  -25.462 1.00 21.09  1 . C ? 
ATOM   1263 CB  CB  . CYS CYS CYS A A 161 161 . -5.543  9.476  -24.137 1.00 21.03  1 . C ? 
ATOM   1264 SG  SG  . CYS CYS CYS A A 161 161 . -5.819  11.231 -24.316 1.00 23.69  1 . S ? 
ATOM   1265 C   C   . CYS CYS CYS A A 161 161 . -7.079  8.587  -25.973 1.00 23.00  1 . C ? 
ATOM   1266 O   O   . CYS CYS CYS A A 161 161 . -7.508  9.315  -26.872 1.00 26.72  1 . O ? 
ATOM   1267 N   N   . GLY GLY GLY A A 162 162 . -7.818  7.687  -25.360 1.00 24.62  1 . N ? 
ATOM   1268 CA  CA  . GLY GLY GLY A A 162 162 . -9.198  7.478  -25.702 1.00 25.21  1 . C ? 
ATOM   1269 C   C   . GLY GLY GLY A A 162 162 . -9.767  6.300  -24.913 1.00 28.38  1 . C ? 
ATOM   1270 O   O   . GLY GLY GLY A A 162 162 . -9.184  5.818  -23.882 1.00 25.37  1 . O ? 
ATOM   1271 N   N   . GLN GLN GLN A A 163 163 . -10.884 5.815  -25.455 1.00 30.26  1 . N ? 
ATOM   1272 CA  CA  . GLN GLN GLN A A 163 163 . -11.684 4.788  -24.849 1.00 29.27  1 . C ? 
ATOM   1273 CB  CB  . GLN GLN GLN A A 163 163 . -13.102 5.323  -24.712 1.00 31.86  1 . C ? 
ATOM   1274 CG  CG  . GLN GLN GLN A A 163 163 . -13.969 4.398  -23.914 1.00 33.54  1 . C ? 
ATOM   1275 CD  CD  . GLN GLN GLN A A 163 163 . -15.282 5.002  -23.480 1.00 30.63  1 . C ? 
ATOM   1276 OE1 OE1 . GLN GLN GLN A A 163 163 . -15.607 6.150  -23.784 1.00 28.08  1 . O ? 
ATOM   1277 NE2 NE2 . GLN GLN GLN A A 163 163 . -16.049 4.217  -22.765 1.00 30.67  1 . N ? 
ATOM   1278 C   C   . GLN GLN GLN A A 163 163 . -11.634 3.558  -25.707 1.00 30.62  1 . C ? 
ATOM   1279 O   O   . GLN GLN GLN A A 163 163 . -11.802 3.641  -26.890 1.00 34.38  1 . O ? 
ATOM   1280 N   N   . LEU LEU LEU A A 164 164 . -11.501 2.422  -25.084 1.00 32.54  1 . N ? 
ATOM   1281 CA  CA  . LEU LEU LEU A A 164 164 . -11.500 1.168  -25.773 1.00 39.27  1 . C ? 
ATOM   1282 CB  CB  . LEU LEU LEU A A 164 164 . -10.405 0.296  -25.196 1.00 41.30  1 . C ? 
ATOM   1283 CG  CG  . LEU LEU LEU A A 164 164 . -8.938  0.650  -25.290 1.00 43.13  1 . C ? 
ATOM   1284 CD1 CD1 . LEU LEU LEU A A 164 164 . -8.117  -0.213 -24.358 1.00 41.60  1 . C ? 
ATOM   1285 CD2 CD2 . LEU LEU LEU A A 164 164 . -8.467  0.543  -26.719 1.00 42.31  1 . C ? 
ATOM   1286 C   C   . LEU LEU LEU A A 164 164 . -12.797 0.413  -25.514 1.00 40.53  1 . C ? 
ATOM   1287 O   O   . LEU LEU LEU A A 164 164 . -13.485 0.673  -24.573 1.00 40.94  1 . O ? 
ATOM   1288 N   N   . GLU GLU GLU A A 165 165 . -13.150 -0.504 -26.387 1.00 51.36  1 . N ? 
ATOM   1289 CA  CA  . GLU GLU GLU A A 165 165 . -14.277 -1.419 -26.062 1.00 68.23  1 . C ? 
ATOM   1290 CB  CB  . GLU GLU GLU A A 165 165 . -14.243 -2.724 -26.898 1.00 73.55  1 . C ? 
ATOM   1291 CG  CG  . GLU GLU GLU A A 165 165 . -13.935 -2.616 -28.399 1.00 78.12  1 . C ? 
ATOM   1292 CD  CD  . GLU GLU GLU A A 165 165 . -14.616 -1.449 -29.109 1.00 82.95  1 . C ? 
ATOM   1293 OE1 OE1 . GLU GLU GLU A A 165 165 . -15.716 -1.044 -28.671 1.00 77.54  1 . O ? 
ATOM   1294 OE2 OE2 . GLU GLU GLU A A 165 165 . -14.043 -0.942 -30.113 1.00 81.44  1 . O ? 
ATOM   1295 C   C   . GLU GLU GLU A A 165 165 . -14.319 -1.788 -24.545 1.00 73.38  1 . C ? 
ATOM   1296 O   O   . GLU GLU GLU A A 165 165 . -15.316 -1.511 -23.859 1.00 82.11  1 . O ? 
ATOM   1297 OXT OXT . GLU GLU GLU A A 165 165 . -13.365 -2.332 -23.948 1.00 66.24  1 . O ? 
HETATM 1298 O   O   . HOH HOH HOH C . 1   1   . -6.294  19.462 -11.546 1.00 23.53  1 . O ? 
HETATM 1299 O   O   . HOH HOH HOH C . 2   2   . 0.532   17.328 -16.065 1.00 18.04  1 . O ? 
HETATM 1300 O   O   . HOH HOH HOH C . 3   3   . -11.212 6.294  -2.699  1.00 23.70  1 . O ? 
HETATM 1301 O   O   . HOH HOH HOH C . 4   4   . -7.276  16.624 -9.557  1.00 18.81  1 . O ? 
HETATM 1302 O   O   . HOH HOH HOH C . 5   5   . -11.609 12.019 -12.372 1.00 18.99  1 . O ? 
HETATM 1303 O   O   . HOH HOH HOH C . 6   6   . 7.583   14.701 -18.231 1.00 19.91  1 . O ? 
HETATM 1304 O   O   . HOH HOH HOH C . 7   7   . -14.150 12.520 -6.526  1.00 20.91  1 . O ? 
HETATM 1305 O   O   . HOH HOH HOH C . 8   8   . 2.961   5.389  -27.671 1.00 24.33  1 . O ? 
HETATM 1306 O   O   . HOH HOH HOH C . 9   9   . -13.464 16.094 -22.682 1.00 27.73  1 . O ? 
HETATM 1307 O   O   . HOH HOH HOH C . 10  10  . -13.382 5.243  -4.017  1.00 21.75  1 . O ? 
HETATM 1308 O   O   . HOH HOH HOH C . 11  11  . -9.350  13.256 -4.318  1.00 20.54  1 . O ? 
HETATM 1309 O   O   . HOH HOH HOH C . 12  12  . 2.438   27.837 -12.326 1.00 37.82  1 . O ? 
HETATM 1310 O   O   . HOH HOH HOH C . 13  13  . -11.905 7.522  -27.651 1.00 37.65  1 . O ? 
HETATM 1311 O   O   . HOH HOH HOH C . 14  14  . -10.162 16.748 -3.057  1.00 21.73  1 . O ? 
HETATM 1312 O   O   . HOH HOH HOH C . 15  15  . -4.332  0.900  1.206   1.00 37.90  1 . O ? 
HETATM 1313 O   O   . HOH HOH HOH C . 16  16  . -7.867  14.078 -24.602 1.00 27.22  1 . O ? 
HETATM 1314 O   O   . HOH HOH HOH C . 17  17  . 4.616   25.180 -17.219 1.00 23.70  1 . O ? 
HETATM 1315 O   O   . HOH HOH HOH C . 18  18  . 7.265   13.022 -25.077 1.00 29.35  1 . O ? 
HETATM 1316 O   O   . HOH HOH HOH C . 19  19  . -0.905  14.167 -18.230 1.00 23.82  1 . O ? 
HETATM 1317 O   O   . HOH HOH HOH C . 20  20  . -9.892  -1.211 -1.685  1.00 28.73  1 . O ? 
HETATM 1318 O   O   . HOH HOH HOH C . 21  21  . -1.340  2.398  -3.971  1.00 32.49  1 . O ? 
HETATM 1319 O   O   . HOH HOH HOH C . 22  22  . -17.988 6.719  -17.126 1.00 29.42  1 . O ? 
HETATM 1320 O   O   . HOH HOH HOH C . 23  23  . -16.731 15.005 -0.260  1.00 33.20  1 . O ? 
HETATM 1321 O   O   . HOH HOH HOH C . 24  24  . 16.897  10.021 -18.986 1.00 49.87  1 . O ? 
HETATM 1322 O   O   . HOH HOH HOH C . 25  25  . -13.210 14.941 2.020   1.00 25.23  1 . O ? 
HETATM 1323 O   O   . HOH HOH HOH C . 26  26  . 9.170   17.092 -14.586 1.00 28.20  1 . O ? 
HETATM 1324 O   O   . HOH HOH HOH C . 27  27  . 2.622   7.094  -29.670 1.00 35.13  1 . O ? 
HETATM 1325 O   O   . HOH HOH HOH C . 28  28  . -9.619  15.038 0.250   1.00 18.31  1 . O ? 
HETATM 1326 O   O   . HOH HOH HOH C . 29  29  . -14.903 1.217  -22.465 1.00 27.07  1 . O ? 
HETATM 1327 O   O   . HOH HOH HOH C . 30  30  . -20.087 13.136 -5.792  1.00 34.75  1 . O ? 
HETATM 1328 O   O   . HOH HOH HOH C . 31  31  . -10.185 17.730 -27.086 1.00 47.60  1 . O ? 
HETATM 1329 O   O   . HOH HOH HOH C . 32  32  . -8.395  -0.235 -4.476  1.00 36.46  1 . O ? 
HETATM 1330 O   O   . HOH HOH HOH C . 33  33  . -8.366  16.708 -25.735 1.00 32.27  1 . O ? 
HETATM 1331 O   O   . HOH HOH HOH C . 34  34  . 12.595  3.267  -19.015 1.00 27.02  1 . O ? 
HETATM 1332 O   O   . HOH HOH HOH C . 35  35  . -19.285 6.700  -14.478 1.00 40.24  1 . O ? 
HETATM 1333 O   O   . HOH HOH HOH C . 36  36  . 8.672   -0.162 -25.984 1.00 40.91  1 . O ? 
HETATM 1334 O   O   . HOH HOH HOH C . 37  37  . 9.367   17.388 -4.862  1.00 32.07  1 . O ? 
HETATM 1335 O   O   . HOH HOH HOH C . 38  38  . -20.648 7.633  -3.850  1.00 36.77  1 . O ? 
HETATM 1336 O   O   . HOH HOH HOH C . 39  39  . 7.566   15.499 -25.846 1.00 36.18  1 . O ? 
HETATM 1337 O   O   . HOH HOH HOH C . 40  40  . 4.367   -1.148 -1.946  1.00 43.12  1 . O ? 
HETATM 1338 O   O   . HOH HOH HOH C . 41  41  . 6.678   25.721 -13.907 1.00 36.75  1 . O ? 
HETATM 1339 O   O   . HOH HOH HOH C . 42  42  . 3.852   13.292 -27.749 1.00 39.32  1 . O ? 
HETATM 1340 O   O   . HOH HOH HOH C . 43  43  . 4.451   11.859 -29.723 1.00 45.14  1 . O ? 
HETATM 1341 O   O   . HOH HOH HOH C . 44  44  . -21.105 12.359 -13.864 1.00 35.18  1 . O ? 
HETATM 1342 O   O   . HOH HOH HOH C . 45  45  . -20.450 11.924 -3.350  1.00 44.54  1 . O ? 
HETATM 1343 O   O   . HOH HOH HOH C . 46  46  . -11.504 13.198 3.361   1.00 26.29  1 . O ? 
HETATM 1344 O   O   . HOH HOH HOH C . 47  47  . 16.480  24.224 -5.631  1.00 54.48  1 . O ? 
HETATM 1345 O   O   . HOH HOH HOH C . 48  48  . 10.370  1.206  -12.707 1.00 34.33  1 . O ? 
HETATM 1346 O   O   . HOH HOH HOH C . 49  49  . -14.691 22.689 -16.680 1.00 36.92  1 . O ? 
HETATM 1347 O   O   . HOH HOH HOH C . 50  50  . -20.208 13.559 -19.466 1.00 44.79  1 . O ? 
HETATM 1348 O   O   . HOH HOH HOH C . 51  51  . -14.776 21.187 1.698   1.00 27.51  1 . O ? 
HETATM 1349 O   O   . HOH HOH HOH C . 52  52  . -21.573 8.599  -6.496  1.00 34.32  1 . O ? 
HETATM 1350 O   O   . HOH HOH HOH C . 53  53  . -0.056  -4.644 -16.782 1.00 31.46  1 . O ? 
HETATM 1351 O   O   . HOH HOH HOH C . 54  54  . -3.260  -2.758 -11.471 1.00 42.91  1 . O ? 
HETATM 1352 O   O   . HOH HOH HOH C . 55  55  . 8.704   -5.266 -18.282 1.00 41.53  1 . O ? 
HETATM 1353 O   O   . HOH HOH HOH C . 56  56  . -8.391  12.278 -26.857 1.00 31.17  1 . O ? 
HETATM 1354 O   O   . HOH HOH HOH C . 57  57  . 16.662  10.896 -8.095  1.00 39.02  1 . O ? 
HETATM 1355 O   O   . HOH HOH HOH C . 58  58  . -1.487  11.363 4.800   1.00 43.99  1 . O ? 
HETATM 1356 O   O   . HOH HOH HOH C . 59  59  . 10.799  5.071  -25.938 1.00 46.44  1 . O ? 
HETATM 1357 O   O   . HOH HOH HOH C . 60  60  . 15.866  14.891 -6.334  1.00 44.48  1 . O ? 
HETATM 1358 O   O   . HOH HOH HOH C . 61  61  . -20.257 3.742  -4.710  1.00 41.24  1 . O ? 
HETATM 1359 O   O   . HOH HOH HOH C . 62  62  . -21.488 11.392 -7.166  1.00 46.90  1 . O ? 
HETATM 1360 O   O   . HOH HOH HOH C . 63  63  . 15.264  14.361 -13.555 1.00 37.99  1 . O ? 
HETATM 1361 O   O   . HOH HOH HOH C . 64  64  . -18.705 4.623  -21.401 1.00 44.25  1 . O ? 
HETATM 1362 O   O   . HOH HOH HOH C . 65  65  . 18.130  8.595  -3.513  1.00 39.33  1 . O ? 
HETATM 1363 O   O   . HOH HOH HOH C . 66  66  . 13.178  8.992  -26.395 1.00 46.71  1 . O ? 
HETATM 1364 O   O   . HOH HOH HOH C . 67  67  . 3.222   17.793 -22.931 1.00 37.23  1 . O ? 
HETATM 1365 O   O   . HOH HOH HOH C . 68  68  . -3.355  -3.617 -5.450  1.00 49.95  1 . O ? 
HETATM 1366 O   O   . HOH HOH HOH C . 69  69  . -19.113 4.723  -18.701 1.00 40.34  1 . O ? 
HETATM 1367 O   O   . HOH HOH HOH C . 70  70  . -10.741 22.566 0.210   1.00 34.35  1 . O ? 
HETATM 1368 O   O   . HOH HOH HOH C . 71  71  . 7.014   23.793 -16.063 1.00 48.84  1 . O ? 
HETATM 1369 O   O   . HOH HOH HOH C . 72  72  . 7.669   17.214 -17.845 1.00 47.50  1 . O ? 
HETATM 1370 O   O   . HOH HOH HOH C . 73  73  . -16.044 23.528 0.066   1.00 56.08  1 . O ? 
HETATM 1371 O   O   . HOH HOH HOH C . 74  74  . 16.810  12.730 -13.151 1.00 41.57  1 . O ? 
HETATM 1372 O   O   . HOH HOH HOH C . 75  75  . 12.292  3.244  -21.968 1.00 44.76  1 . O ? 
HETATM 1373 O   O   . HOH HOH HOH C . 76  76  . -3.601  29.855 -15.554 0.50 22.40  1 . O ? 
HETATM 1374 O   O   . HOH HOH HOH C . 77  77  . 1.917   11.895 0.021   1.00 27.49  1 . O ? 
HETATM 1375 O   O   . HOH HOH HOH C . 78  78  . -20.787 8.535  -19.958 1.00 42.75  1 . O ? 
HETATM 1376 O   O   . HOH HOH HOH C . 79  79  . -20.005 -0.138 -14.257 1.00 49.41  1 . O ? 
HETATM 1377 O   O   . HOH HOH HOH C . 80  80  . 15.352  3.912  -18.607 1.00 46.53  1 . O ? 
HETATM 1378 O   O   . HOH HOH HOH C . 81  81  . 14.851  0.126  -12.772 1.00 49.21  1 . O ? 
HETATM 1379 O   O   . HOH HOH HOH C . 82  82  . -8.833  -2.271 0.527   1.00 41.68  1 . O ? 
HETATM 1380 O   O   . HOH HOH HOH C . 83  83  . 4.530   9.302  -30.336 1.00 43.51  1 . O ? 
HETATM 1381 O   O   . HOH HOH HOH C . 84  84  . 11.676  11.279 -2.876  1.00 35.48  1 . O ? 
HETATM 1382 O   O   . HOH HOH HOH C . 85  85  . -18.143 20.799 -9.763  1.00 36.13  1 . O ? 
HETATM 1383 O   O   . HOH HOH HOH C . 86  86  . -6.031  17.537 -26.019 1.00 36.50  1 . O ? 
HETATM 1384 O   O   . HOH HOH HOH C . 87  87  . 14.284  4.365  -11.304 1.00 46.22  1 . O ? 
HETATM 1385 O   O   . HOH HOH HOH C . 88  88  . -21.552 5.162  -3.093  1.00 34.13  1 . O ? 
HETATM 1386 O   O   . HOH HOH HOH C . 89  89  . -15.903 26.030 -12.647 1.00 41.14  1 . O ? 
HETATM 1387 O   O   . HOH HOH HOH C . 90  90  . 19.291  6.402  -7.064  1.00 37.38  1 . O ? 
HETATM 1388 O   O   . HOH HOH HOH C . 91  91  . 9.114   3.067  -2.102  1.00 32.49  1 . O ? 
HETATM 1389 O   O   . HOH HOH HOH C . 92  92  . -16.365 7.204  -26.267 1.00 50.94  1 . O ? 
HETATM 1390 O   O   . HOH HOH HOH C . 93  93  . -14.934 23.863 -26.804 1.00 47.25  1 . O ? 
HETATM 1391 O   O   . HOH HOH HOH C . 94  94  . 6.982   -5.499 -15.948 1.00 42.64  1 . O ? 
HETATM 1392 O   O   . HOH HOH HOH C . 95  95  . 12.666  7.529  -5.773  1.00 36.11  1 . O ? 
HETATM 1393 O   O   . HOH HOH HOH C . 96  96  . -17.613 -3.724 -15.193 1.00 50.76  1 . O ? 
HETATM 1394 O   O   . HOH HOH HOH C . 97  97  . -11.505 10.130 -28.554 1.00 37.45  1 . O ? 
HETATM 1395 O   O   . HOH HOH HOH C . 98  98  . -15.014 -4.460 -15.393 1.00 37.12  1 . O ? 
HETATM 1396 O   O   . HOH HOH HOH C . 99  99  . -3.880  -1.709 -9.159  1.00 53.29  1 . O ? 
HETATM 1397 O   O   . HOH HOH HOH C . 100 100 . -13.812 24.870 -15.696 1.00 53.19  1 . O ? 
HETATM 1398 O   O   . HOH HOH HOH C . 101 101 . 15.249  5.175  -8.437  1.00 44.89  1 . O ? 
HETATM 1399 O   O   . HOH HOH HOH C . 102 102 . -6.058  24.134 -10.507 1.00 52.72  1 . O ? 
HETATM 1400 O   O   . HOH HOH HOH C . 103 103 . -8.797  22.200 -10.065 1.00 40.37  1 . O ? 
HETATM 1401 O   O   . HOH HOH HOH C . 104 104 . 5.996   19.581 -16.280 1.00 50.08  1 . O ? 
HETATM 1402 O   O   . HOH HOH HOH C . 105 105 . -19.018 -3.307 -12.844 1.00 52.59  1 . O ? 
HETATM 1403 O   O   . HOH HOH HOH C . 106 106 . -21.390 20.436 -11.882 1.00 54.48  1 . O ? 
HETATM 1404 O   O   . HOH HOH HOH C . 107 107 . -14.656 -1.731 -20.884 1.00 49.54  1 . O ? 
HETATM 1405 O   O   . HOH HOH HOH C . 108 108 . -8.548  -4.574 -15.444 1.00 53.24  1 . O ? 
HETATM 1406 O   O   . HOH HOH HOH C . 109 109 . -5.896  26.531 -15.171 1.00 44.23  1 . O ? 
HETATM 1407 O   O   . HOH HOH HOH C . 110 110 . -1.003  7.408  7.898   1.00 45.04  1 . O ? 
HETATM 1408 O   O   . HOH HOH HOH C . 111 111 . -1.802  20.400 -22.779 1.00 44.65  1 . O ? 
HETATM 1409 O   O   . HOH HOH HOH C . 112 112 . -18.261 20.493 -6.260  1.00 37.18  1 . O ? 
HETATM 1410 O   O   . HOH HOH HOH C . 113 113 . 0.033   -6.006 -19.610 1.00 30.69  1 . O ? 
HETATM 1411 O   O   . HOH HOH HOH C . 114 114 . -16.207 21.082 -4.743  1.00 45.28  1 . O ? 
HETATM 1412 O   O   . HOH HOH HOH C . 115 115 . -4.694  7.838  5.448   1.00 50.81  1 . O ? 
HETATM 1413 O   O   . HOH HOH HOH C . 116 116 . -19.932 14.362 -23.729 1.00 41.85  1 . O ? 
HETATM 1414 O   O   . HOH HOH HOH C . 117 117 . 17.139  7.343  -5.578  1.00 36.34  1 . O ? 
HETATM 1415 O   O   . HOH HOH HOH C . 118 118 . 14.716  7.736  -7.414  1.00 42.57  1 . O ? 
HETATM 1416 O   O   . HOH HOH HOH C . 119 119 . -19.908 19.131 -9.470  1.00 47.08  1 . O ? 
HETATM 1417 O   O   . HOH HOH HOH C . 120 120 . 4.506   -2.576 -10.408 1.00 42.71  1 . O ? 
HETATM 1418 O   O   . HOH HOH HOH C . 121 121 . -19.790 9.721  -24.723 1.00 54.82  1 . O ? 
HETATM 1419 O   O   . HOH HOH HOH C . 122 122 . 15.735  10.139 -14.423 1.00 42.55  1 . O ? 
HETATM 1420 O   O   . HOH HOH HOH C . 123 123 . 0.740   4.860  6.196   1.00 47.69  1 . O ? 
HETATM 1421 O   O   . HOH HOH HOH C . 124 124 . 15.463  15.637 -9.922  1.00 47.11  1 . O ? 
HETATM 1422 O   O   . HOH HOH HOH C . 125 125 . 12.362  2.791  -7.011  1.00 54.79  1 . O ? 
HETATM 1423 O   O   . HOH HOH HOH C . 126 126 . -17.933 19.827 -19.635 1.00 42.76  1 . O ? 
HETATM 1424 O   O   . HOH HOH HOH C . 127 127 . 11.336  17.088 -18.765 1.00 34.48  1 . O ? 
HETATM 1425 O   O   . HOH HOH HOH C . 128 128 . -20.365 17.437 -17.670 1.00 53.22  1 . O ? 
HETATM 1426 O   O   . HOH HOH HOH C . 129 129 . -9.400  5.486  4.735   1.00 45.13  1 . O ? 
HETATM 1427 O   O   . HOH HOH HOH C . 130 130 . -12.401 -0.941 -1.461  1.00 61.83  1 . O ? 
HETATM 1428 O   O   . HOH HOH HOH C . 131 131 . -7.398  2.452  4.595   1.00 46.04  1 . O ? 
HETATM 1429 O   O   . HOH HOH HOH C . 132 132 . -3.063  31.844 -12.114 1.00 44.52  1 . O ? 
HETATM 1430 O   O   . HOH HOH HOH C . 133 133 . -1.796  16.429 -29.226 1.00 45.64  1 . O ? 
HETATM 1431 O   O   . HOH HOH HOH C . 134 134 . -6.722  -3.084 -22.094 1.00 45.64  1 . O ? 
HETATM 1432 O   O   . HOH HOH HOH C . 135 135 . 5.693   -0.343 -9.734  1.00 53.01  1 . O ? 
HETATM 1433 O   O   . HOH HOH HOH C . 136 136 . 2.009   17.748 -26.661 1.00 45.86  1 . O ? 
HETATM 1434 O   O   . HOH HOH HOH C . 137 137 . -11.386 27.878 -21.976 1.00 48.59  1 . O ? 
HETATM 1435 O   O   . HOH HOH HOH C . 138 138 . 17.665  15.013 -18.576 1.00 56.43  1 . O ? 
HETATM 1436 O   O   . HOH HOH HOH C . 139 139 . -13.514 23.073 -2.640  1.00 39.12  1 . O ? 
HETATM 1437 O   O   . HOH HOH HOH C . 140 140 . -22.633 4.130  -7.873  1.00 49.12  1 . O ? 
HETATM 1438 O   O   . HOH HOH HOH C . 141 141 . -7.228  24.631 -2.546  1.00 48.71  1 . O ? 
HETATM 1439 O   O   . HOH HOH HOH C . 142 142 . -21.683 5.580  -15.071 1.00 40.46  1 . O ? 
HETATM 1440 O   O   . HOH HOH HOH C . 143 143 . -16.455 23.268 -5.481  1.00 51.06  1 . O ? 
HETATM 1441 O   O   . HOH HOH HOH C . 144 144 . 14.331  7.000  -24.222 1.00 50.27  1 . O ? 
HETATM 1442 O   O   . HOH HOH HOH C . 145 145 . -11.907 26.275 -15.031 1.00 45.78  1 . O ? 
HETATM 1443 O   O   . HOH HOH HOH C . 146 146 . -20.143 6.992  -22.648 1.00 47.36  1 . O ? 
HETATM 1444 O   O   . HOH HOH HOH C . 147 147 . -11.949 7.168  4.813   1.00 33.99  1 . O ? 
HETATM 1445 O   O   . HOH HOH HOH C . 148 148 . -16.906 -0.639 -21.648 1.00 57.35  1 . O ? 
HETATM 1446 O   O   . HOH HOH HOH C . 149 149 . 19.520  11.955 -18.732 1.00 54.54  1 . O ? 
HETATM 1447 O   O   . HOH HOH HOH C . 150 150 . 2.290   -5.457 -18.263 1.00 62.49  1 . O ? 
HETATM 1448 O   O   . HOH HOH HOH C . 151 151 . -13.497 -3.928 -10.930 1.00 44.41  1 . O ? 
HETATM 1449 O   O   . HOH HOH HOH C . 152 152 . -7.190  1.240  -30.260 1.00 55.78  1 . O ? 
HETATM 1450 O   O   . HOH HOH HOH C . 153 153 . 19.620  7.886  1.452   1.00 38.84  1 . O ? 
HETATM 1451 O   O   . HOH HOH HOH C . 154 154 . -8.231  23.458 -22.101 1.00 31.46  1 . O ? 
HETATM 1452 O   O   . HOH HOH HOH C . 155 155 . -3.817  18.167 -23.293 1.00 35.90  1 . O ? 
HETATM 1453 O   O   . HOH HOH HOH C . 156 156 . -4.857  20.249 -24.184 1.00 44.14  1 . O ? 
HETATM 1454 O   O   . HOH HOH HOH C . 157 157 . -7.287  20.380 -23.473 1.00 34.17  1 . O ? 
HETATM 1455 O   O   . HOH HOH HOH C . 158 158 . 19.635  10.494 -16.493 1.00 49.44  1 . O ? 
HETATM 1456 O   O   . HOH HOH HOH C . 159 159 . -22.246 14.458 -12.617 1.00 51.16  1 . O ? 
HETATM 1457 O   O   . HOH HOH HOH C . 160 160 . -7.726  6.486  6.670   1.00 54.45  1 . O ? 
HETATM 1458 O   O   . HOH HOH HOH C . 161 161 . 8.624   1.422  -8.033  1.00 55.78  1 . O ? 
HETATM 1459 O   O   . HOH HOH HOH C . 162 162 . 0.855   29.567 -13.975 0.50 39.95  1 . O ? 
HETATM 1460 O   O   . HOH HOH HOH C . 163 163 . 0.842   18.461 -19.046 1.00 27.72  1 . O ? 
HETATM 1461 O   O   . HOH HOH HOH C . 164 164 . 0.274   19.931 -21.001 1.00 26.33  1 . O ? 
HETATM 1462 O   O   . HOH HOH HOH C . 165 165 . 11.939  -5.203 -15.327 1.00 46.87  1 . O ? 
HETATM 1463 O   O   . HOH HOH HOH C . 166 166 . 13.044  16.430 -21.973 1.00 53.33  1 . O ? 
HETATM 1464 O   O   . HOH HOH HOH C . 167 167 . -18.999 10.536 0.285   1.00 49.24  1 . O ? 
HETATM 1465 O   O   . HOH HOH HOH C . 168 168 . 5.259   -2.183 -4.764  1.00 50.61  1 . O ? 
HETATM 1466 O   O   . HOH HOH HOH C . 169 169 . -20.459 22.998 -17.699 1.00 54.05  1 . O ? 
HETATM 1467 O   O   . HOH HOH HOH C . 170 170 . -22.218 17.915 -15.694 1.00 45.58  1 . O ? 
HETATM 1468 O   O   . HOH HOH HOH C . 171 171 . -3.934  5.139  6.157   1.00 53.97  1 . O ? 
HETATM 1469 O   O   . HOH HOH HOH C . 172 172 . -15.451 24.708 -9.312  1.00 38.94  1 . O ? 
HETATM 1470 O   O   . HOH HOH HOH C . 173 173 . -12.187 -2.364 -17.884 1.00 47.58  1 . O ? 
HETATM 1471 O   O   . HOH HOH HOH C . 174 174 . -2.822  12.674 9.533   1.00 59.60  1 . O ? 
HETATM 1472 O   O   . HOH HOH HOH C . 175 175 . 2.914   18.543 -4.730  1.00 50.18  1 . O ? 
HETATM 1473 O   O   . HOH HOH HOH C . 176 176 . 4.319   16.356 -1.295  1.00 34.53  1 . O ? 
HETATM 1474 O   O   . HOH HOH HOH C . 177 177 . 4.862   20.400 -1.732  1.00 31.10  1 . O ? 
HETATM 1475 O   O   . HOH HOH HOH C . 178 178 . 2.248   18.225 -8.856  1.00 35.99  1 . O ? 
HETATM 1476 O   O   . HOH HOH HOH C . 179 179 . -3.491  17.228 -1.189  1.00 26.65  1 . O ? 
HETATM 1477 O   O   . HOH HOH HOH C . 180 180 . -8.840  6.578  -0.592  1.00 21.30  1 . O ? 
HETATM 1478 O   O   . HOH HOH HOH C . 181 181 . -8.314  21.981 -7.453  1.00 49.67  1 . O ? 
HETATM 1479 O   O   . HOH HOH HOH C . 182 182 . -2.082  14.922 -0.436  1.00 30.98  1 . O ? 
HETATM 1480 O1  O1  . l37 l37 l37 B . 1   1   . -2.145  15.390 -4.991  1.00 25.44  1 . O ? 
HETATM 1481 C2  C2  . l37 l37 l37 B . 1   1   . -1.034  15.282 -4.468  1.00 34.63  1 . C ? 
HETATM 1482 O   O   . l37 l37 l37 B . 1   1   . -0.267  14.191 -4.510  1.00 34.38  1 . O ? 
HETATM 1483 C1  C1  . l37 l37 l37 B . 1   1   . -0.790  12.992 -5.077  1.00 32.86  1 . C ? 
HETATM 1484 C   C   . l37 l37 l37 B . 1   1   . 0.279   11.955 -4.773  1.00 29.66  1 . C ? 
HETATM 1485 C3  C3  . l37 l37 l37 B . 1   1   . -0.336  16.398 -3.684  1.00 36.33  1 . C ? 
HETATM 1486 N   N   . l37 l37 l37 B . 1   1   . -0.810  17.727 -4.075  1.00 40.07  1 . N ? 
HETATM 1487 C4  C4  . l37 l37 l37 B . 1   1   . -0.645  18.210 -5.348  1.00 44.48  1 . C ? 
HETATM 1488 O2  O2  . l37 l37 l37 B . 1   1   . -0.102  17.560 -6.254  1.00 43.10  1 . O ? 
HETATM 1489 N1  N1  . l37 l37 l37 B . 1   1   . -1.123  19.462 -5.589  1.00 44.98  1 . N ? 
HETATM 1490 C5  C5  . l37 l37 l37 B . 1   1   . -1.616  20.348 -4.502  1.00 47.23  1 . C ? 
HETATM 1491 C6  C6  . l37 l37 l37 B . 1   1   . -0.692  21.554 -4.252  1.00 53.84  1 . C ? 
HETATM 1492 C7  C7  . l37 l37 l37 B . 1   1   . -0.265  21.956 -2.845  1.00 54.70  1 . C ? 
HETATM 1493 C8  C8  . l37 l37 l37 B . 1   1   . -1.235  22.842 -3.610  1.00 54.49  1 . C ? 
HETATM 1494 C9  C9  . l37 l37 l37 B . 1   1   . -1.219  20.044 -6.944  1.00 41.64  1 . C ? 
HETATM 1495 C10 C10 . l37 l37 l37 B . 1   1   . -2.636  20.102 -7.482  1.00 36.93  1 . C ? 
HETATM 1496 C11 C11 . l37 l37 l37 B . 1   1   . -3.294  18.910 -7.581  1.00 37.96  1 . C ? 
HETATM 1497 C12 C12 . l37 l37 l37 B . 1   1   . -4.596  18.849 -8.062  1.00 38.72  1 . C ? 
HETATM 1498 C13 C13 . l37 l37 l37 B . 1   1   . -5.265  19.992 -8.447  1.00 40.36  1 . C ? 
HETATM 1499 N2  N2  . l37 l37 l37 B . 1   1   . -6.529  19.849 -8.905  1.00 39.31  1 . N ? 
HETATM 1500 C14 C14 . l37 l37 l37 B . 1   1   . -4.590  21.239 -8.341  1.00 40.09  1 . C ? 
HETATM 1501 C15 C15 . l37 l37 l37 B . 1   1   . -3.270  21.283 -7.882  1.00 36.57  1 . C ? 
# 
_atom_sites.entry_id                    UNNAMED 
_atom_sites.fract_transf_matrix[1][1]   0.023532 
_atom_sites.fract_transf_matrix[1][2]   0.000000 
_atom_sites.fract_transf_matrix[1][3]   0.000000 
_atom_sites.fract_transf_matrix[2][1]   -0.000000 
_atom_sites.fract_transf_matrix[2][2]   0.018421 
_atom_sites.fract_transf_matrix[2][3]   0.000000 
_atom_sites.fract_transf_matrix[3][1]   0.000000 
_atom_sites.fract_transf_matrix[3][2]   -0.000000 
_atom_sites.fract_transf_matrix[3][3]   0.011340 
_atom_sites.fract_transf_vector[1]      0.000000 
_atom_sites.fract_transf_vector[2]      0.000000 
_atom_sites.fract_transf_vector[3]      0.000000 
# 
_cell.length_a      42.496 
_cell.length_b      54.286 
_cell.length_c      88.182 
_cell.angle_alpha   90.000 
_cell.angle_beta    90.000 
_cell.angle_gamma   90.000 
_cell.entry_id      UNNAMED 
# 
_data_extraction.extraction_date   'Mon May 21 16:06:52 2018' 
# 
loop_
_database_2.database_id 
_database_2.database_code 
PDB   UNNAMED 
WWPDB UNNAMED 
# 
_database_PDB_remark.id     3 
_database_PDB_remark.text   
;
REMARK   3                                                                      
REMARK   3 REFINEMENT.                                                          
REMARK   3   PROGRAM     : REFMAC 5.8.0103                                      
REMARK   3   AUTHORS     : MURSHUDOV,SKUBAK,LEBEDEV,PANNU,                      
REMARK   3                 STEINER,NICHOLLS,WINN,LONG,VAGIN                     
REMARK   3                                                                      
REMARK   3    REFINEMENT TARGET : MAXIMUM LIKELIHOOD                            
REMARK   3                                                                      
REMARK   3  DATA USED IN REFINEMENT.                                            
REMARK   3   RESOLUTION RANGE HIGH (ANGSTROMS) :   1.94                         
REMARK   3   RESOLUTION RANGE LOW  (ANGSTROMS) :  46.23                         
REMARK   3   DATA CUTOFF            (SIGMA(F)) : NONE                           
REMARK   3   COMPLETENESS FOR RANGE        (%) :  99.36                         
REMARK   3   NUMBER OF REFLECTIONS             :   14799                        
REMARK   3                                                                      
REMARK   3  FIT TO DATA USED IN REFINEMENT.                                     
REMARK   3   CROSS-VALIDATION METHOD          : THROUGHOUT                      
REMARK   3   FREE R VALUE TEST SET SELECTION  : RANDOM                          
REMARK   3   R VALUE     (WORKING + TEST SET) : 0.17810                         
REMARK   3   R VALUE            (WORKING SET) :  0.17495                        
REMARK   3   FREE R VALUE                     :  0.23726                        
REMARK   3   FREE R VALUE TEST SET SIZE   (%) :  5.2                            
REMARK   3   FREE R VALUE TEST SET COUNT      :   812                           
REMARK   3                                                                      
REMARK   3  FIT IN THE HIGHEST RESOLUTION BIN.                                  
REMARK   3   TOTAL NUMBER OF BINS USED           :      20                      
REMARK   3   BIN RESOLUTION RANGE HIGH           :    1.939                     
REMARK   3   BIN RESOLUTION RANGE LOW            :    1.989                     
REMARK   3   REFLECTION IN BIN     (WORKING SET) :     1050                     
REMARK   3   BIN COMPLETENESS (WORKING+TEST) (%) :    99.28                     
REMARK   3   BIN R VALUE           (WORKING SET) :    0.216                     
REMARK   3   BIN FREE R VALUE SET COUNT          :       57                     
REMARK   3   BIN FREE R VALUE                    :    0.424                     
REMARK   3                                                                      
REMARK   3  NUMBER OF NON-HYDROGEN ATOMS USED IN REFINEMENT.                    
REMARK   3   ALL ATOMS                :     1501                                
REMARK   3                                                                      
REMARK   3  B VALUES.                                                           
REMARK   3   FROM WILSON PLOT           (A**2) : NULL                           
REMARK   3   MEAN B VALUE      (OVERALL, A**2) :  29.249                        
REMARK   3   OVERALL ANISOTROPIC B VALUE.                                       
REMARK   3    B11 (A**2) :    -0.05                                             
REMARK   3    B22 (A**2) :     0.02                                             
REMARK   3    B33 (A**2) :     0.03                                             
REMARK   3    B12 (A**2) :     0.00                                             
REMARK   3    B13 (A**2) :    -0.00                                             
REMARK   3    B23 (A**2) :     0.00                                             
REMARK   3                                                                      
REMARK   3  ESTIMATED OVERALL COORDINATE ERROR.                                 
REMARK   3   ESU BASED ON R VALUE                            (A):   0.143       
REMARK   3   ESU BASED ON FREE R VALUE                       (A):   0.149       
REMARK   3   ESU BASED ON MAXIMUM LIKELIHOOD                 (A):   0.118       
REMARK   3   ESU FOR B VALUES BASED ON MAXIMUM LIKELIHOOD (A**2):   4.192       
REMARK   3                                                                      
REMARK   3 CORRELATION COEFFICIENTS.                                            
REMARK   3   CORRELATION COEFFICIENT FO-FC      :   0.963                       
REMARK   3   CORRELATION COEFFICIENT FO-FC FREE :   0.934                       
REMARK   3                                                                      
REMARK   3  RMS DEVIATIONS FROM IDEAL VALUES        COUNT    RMS    WEIGHT      
REMARK   3   BOND LENGTHS REFINED ATOMS        (A):  1353 ; 0.017 ; 0.019       
REMARK   3   BOND LENGTHS OTHERS               (A):  1288 ; 0.003 ; 0.020       
REMARK   3   BOND ANGLES REFINED ATOMS   (DEGREES):  1818 ; 1.755 ; 1.956       
REMARK   3   BOND ANGLES OTHERS          (DEGREES):  2980 ; 1.103 ; 3.000       
REMARK   3   TORSION ANGLES, PERIOD 1    (DEGREES):   174 ; 7.106 ; 5.000       
REMARK   3   TORSION ANGLES, PERIOD 2    (DEGREES):    61 ;31.853 ;23.770       
REMARK   3   TORSION ANGLES, PERIOD 3    (DEGREES):   238 ;12.814 ;15.000       
REMARK   3   TORSION ANGLES, PERIOD 4    (DEGREES):     8 ;16.838 ;15.000       
REMARK   3   CHIRAL-CENTER RESTRAINTS       (A**3):   185 ; 0.099 ; 0.200       
REMARK   3   GENERAL PLANES REFINED ATOMS      (A):  1557 ; 0.009 ; 0.020       
REMARK   3   GENERAL PLANES OTHERS             (A):   329 ; 0.002 ; 0.020       
REMARK   3                                                                      
REMARK   3  ISOTROPIC THERMAL FACTOR RESTRAINTS.     COUNT   RMS    WEIGHT      
REMARK   3   MAIN-CHAIN BOND REFINED ATOMS  (A**2):   669 ; 2.427 ; 2.595       
REMARK   3   MAIN-CHAIN BOND OTHER ATOMS    (A**2):   668 ; 2.397 ; 2.587       
REMARK   3   MAIN-CHAIN ANGLE REFINED ATOMS (A**2):   838 ; 3.472 ; 3.870       
REMARK   3   MAIN-CHAIN ANGLE OTHER ATOMS (A**2)  :   838 ; 3.476 ; 3.876       
REMARK   3   SIDE-CHAIN BOND REFINED ATOMS  (A**2):   684 ; 3.030 ; 2.963       
REMARK   3   SIDE-CHAIN BOND OTHER ATOMS  (A**2)  :   685 ; 3.028 ; 2.964       
REMARK   3   SIDE-CHAIN ANGLE OTHER ATOMS (A**2)  :   973 ; 4.634 ; 4.286       
REMARK   3   LONG RANGE B REFINED ATOMS (A**2)    :  1498 ; 6.997 ;21.387       
REMARK   3   LONG RANGE B OTHER ATOMS (A**2)      :  1499 ; 6.995 ;21.398       
REMARK   3                                                                      
REMARK   3 ANISOTROPIC THERMAL FACTOR RESTRAINTS.    COUNT   RMS   WEIGHT       
REMARK   3                                                                      
REMARK   3  NCS RESTRAINTS STATISTICS                                           
REMARK   3   NUMBER OF NCS GROUPS : NULL                                        
REMARK   3                                                                      
REMARK   3  TWIN DETAILS                                                        
REMARK   3   NUMBER OF TWIN DOMAINS  : NULL                                     
REMARK   3                                                                      
REMARK   3                                                                      
REMARK   3  TLS DETAILS                                                         
REMARK   3   NUMBER OF TLS GROUPS  : NULL                                       
REMARK   3                                                                      
REMARK   3                                                                      
REMARK   3  BULK SOLVENT MODELLING.                                             
REMARK   3   METHOD USED :  MASK                                                
REMARK   3   PARAMETERS FOR MASK CALCULATION                                    
REMARK   3   VDW PROBE RADIUS   :   1.20                                        
REMARK   3   ION PROBE RADIUS   :   0.80                                        
REMARK   3   SHRINKAGE RADIUS   :   0.80                                        
REMARK   3                                                                      
REMARK   3  OTHER REFINEMENT REMARKS:                                           
REMARK   3  HYDROGENS HAVE BEEN ADDED IN THE RIDING POSITIONS                   
REMARK   3  U VALUES      : REFINED INDIVIDUALLY                                
REMARK   3                                                                      
;
# 
_diffrn_radiation.diffrn_id                        1 
_diffrn_radiation.wavelength_id                    ? 
_diffrn_radiation.pdbx_monochromatic_or_laue_m_l   ? 
_diffrn_radiation.monochromator                    ? 
_diffrn_radiation.pdbx_diffrn_protocol             ? 
_diffrn_radiation.pdbx_scattering_type             ? 
# 
_entity_poly.entity_id                  1 
_entity_poly.pdbx_seq_one_letter_code   
;MVNPTVFFDIAVDGEPLGRVSFELFADKVPKTAENFRALSTGEKGFGYKGSCFHRIIPGF
MCQGGDFTRHNGTGGKSIYGEKFEDENFILKHTGPGILSMANAGPNTNGSQFFICTAKTE
WLDGKHVVFGKVKEGMNIVEAMERFGSRNGKTSKKITIADCGQLE
;
_entity_poly.pdbx_strand_id             A 
_entity_poly.type                       'polypeptide(L)' 
_entity_poly.pdbx_target_identifier     ? 
# 
_entry.id   UNNAMED 
# 
_exptl.crystals_number   1 
_exptl.entry_id          UNNAMED 
_exptl.method            'X-RAY DIFFRACTION' 
# 
_refine.entry_id                                 UNNAMED 
_refine.pdbx_refine_id                           'X-RAY DIFFRACTION' 
_refine.ls_d_res_high                            1.9400 
_refine.ls_d_res_low                             46.2300 
_refine.pdbx_ls_sigma_F                          0.000 
_refine.pdbx_data_cutoff_high_absF               ? 
_refine.pdbx_data_cutoff_low_absF                ? 
_refine.ls_percent_reflns_obs                    99.3600 
_refine.ls_number_reflns_obs                     14799 
_refine.ls_number_reflns_all                     ? 
_refine.pdbx_ls_cross_valid_method               THROUGHOUT 
_refine.ls_matrix_type                           ? 
_refine.pdbx_R_Free_selection_details            RANDOM 
_refine.details                                  
' HYDROGENS HAVE BEEN ADDED IN THE RIDING POSITIONS U VALUES      : REFINED INDIVIDUALLY ' 
_refine.ls_R_factor_all                          ? 
_refine.ls_R_factor_obs                          0.1781 
_refine.ls_R_factor_R_work                       0.1750 
_refine.ls_wR_factor_R_work                      ? 
_refine.ls_R_factor_R_free                       0.2373 
_refine.ls_wR_factor_R_free                      ? 
_refine.ls_percent_reflns_R_free                 5.2000 
_refine.ls_number_reflns_R_free                  812 
_refine.ls_number_reflns_R_work                  ? 
_refine.ls_R_factor_R_free_error                 ? 
_refine.B_iso_mean                               29.2490 
_refine.solvent_model_param_bsol                 ? 
_refine.solvent_model_param_ksol                 ? 
_refine.pdbx_isotropic_thermal_model             ? 
_refine.aniso_B[1][1]                            -0.0500 
_refine.aniso_B[2][2]                            0.0200 
_refine.aniso_B[3][3]                            0.0300 
_refine.aniso_B[1][2]                            0.0000 
_refine.aniso_B[1][3]                            -0.0000 
_refine.aniso_B[2][3]                            0.0000 
_refine.correlation_coeff_Fo_to_Fc               0.9630 
_refine.correlation_coeff_Fo_to_Fc_free          0.9340 
_refine.overall_SU_R_Cruickshank_DPI             ? 
_refine.pdbx_overall_SU_R_free_Cruickshank_DPI   ? 
_refine.pdbx_overall_SU_R_Blow_DPI               ? 
_refine.pdbx_overall_SU_R_free_Blow_DPI          ? 
_refine.overall_SU_R_free                        ? 
_refine.pdbx_overall_ESU_R                       0.1430 
_refine.pdbx_overall_ESU_R_Free                  0.1490 
_refine.overall_SU_ML                            0.1180 
_refine.overall_SU_B                             4.1920 
_refine.solvent_model_details                    MASK 
_refine.pdbx_solvent_vdw_probe_radii             1.2000 
_refine.pdbx_solvent_ion_probe_radii             0.8000 
_refine.pdbx_solvent_shrinkage_radii             0.8000 
_refine.ls_number_parameters                     ? 
_refine.ls_number_restraints                     ? 
_refine.pdbx_starting_model                      ? 
_refine.pdbx_method_to_determine_struct          ? 
_refine.pdbx_stereochemistry_target_values       'MAXIMUM LIKELIHOOD' 
_refine.pdbx_stereochem_target_val_spec_case     ? 
_refine.overall_FOM_work_R_set                   ? 
_refine.B_iso_max                                102.890 
_refine.B_iso_min                                15.500 
_refine.pdbx_overall_phase_error                 ? 
_refine.occupancy_max                            ? 
_refine.occupancy_min                            ? 
# 
_refine_hist.cycle_id                     final 
_refine_hist.pdbx_refine_id               'X-RAY DIFFRACTION' 
_refine_hist.d_res_high                   1.94 
_refine_hist.d_res_low                    46.23 
_refine_hist.pdbx_number_atoms_ligand     22 
_refine_hist.number_atoms_solvent         182 
_refine_hist.number_atoms_total           1501 
_refine_hist.pdbx_number_residues_total   165 
_refine_hist.pdbx_B_iso_mean_ligand       40.35 
_refine_hist.pdbx_B_iso_mean_solvent      40.64 
# 
loop_
_refine_ls_restr.pdbx_refine_id 
_refine_ls_restr.type 
_refine_ls_restr.number 
_refine_ls_restr.dev_ideal 
_refine_ls_restr.dev_ideal_target 
_refine_ls_restr.weight 
_refine_ls_restr.pdbx_restraint_function 
'X-RAY DIFFRACTION' r_bond_refined_d       1353 0.017  0.019  ? ? 
'X-RAY DIFFRACTION' r_bond_other_d         1288 0.003  0.020  ? ? 
'X-RAY DIFFRACTION' r_angle_refined_deg    1818 1.755  1.956  ? ? 
'X-RAY DIFFRACTION' r_angle_other_deg      2980 1.103  3.000  ? ? 
'X-RAY DIFFRACTION' r_dihedral_angle_1_deg 174  7.106  5.000  ? ? 
'X-RAY DIFFRACTION' r_dihedral_angle_2_deg 61   31.853 23.770 ? ? 
'X-RAY DIFFRACTION' r_dihedral_angle_3_deg 238  12.814 15.000 ? ? 
'X-RAY DIFFRACTION' r_dihedral_angle_4_deg 8    16.838 15.000 ? ? 
'X-RAY DIFFRACTION' r_chiral_restr         185  0.099  0.200  ? ? 
'X-RAY DIFFRACTION' r_gen_planes_refined   1557 0.009  0.020  ? ? 
'X-RAY DIFFRACTION' r_gen_planes_other     329  0.002  0.020  ? ? 
# 
_refine_ls_shell.d_res_high                       1.9390 
_refine_ls_shell.d_res_low                        1.9890 
_refine_ls_shell.pdbx_total_number_of_bins_used   20 
_refine_ls_shell.percent_reflns_obs               99.2800 
_refine_ls_shell.number_reflns_R_work             1050 
_refine_ls_shell.R_factor_all                     ? 
_refine_ls_shell.R_factor_R_work                  0.2160 
_refine_ls_shell.R_factor_R_free                  0.4240 
_refine_ls_shell.percent_reflns_R_free            ? 
_refine_ls_shell.number_reflns_R_free             57 
_refine_ls_shell.R_factor_R_free_error            0.0000 
_refine_ls_shell.number_reflns_all                1107 
_refine_ls_shell.number_reflns_obs                ? 
_refine_ls_shell.pdbx_refine_id                   'X-RAY DIFFRACTION' 
# 
_reflns.entry_id                     UNNAMED 
_reflns.pdbx_diffrn_id               1 
_reflns.pdbx_ordinal                 1 
_reflns.observed_criterion_sigma_I   ? 
_reflns.observed_criterion_sigma_F   ? 
_reflns.d_resolution_low             ? 
_reflns.d_resolution_high            ? 
_reflns.number_obs                   ? 
_reflns.number_all                   ? 
_reflns.percent_possible_obs         ? 
_reflns.pdbx_Rmerge_I_obs            ? 
_reflns.pdbx_Rsym_value              ? 
_reflns.pdbx_netI_over_sigmaI        ? 
_reflns.B_iso_Wilson_estimate        ? 
_reflns.pdbx_redundancy              ? 
_reflns.pdbx_Rrim_I_all              ? 
_reflns.pdbx_Rpim_I_all              ? 
_reflns.pdbx_CC_half                 ? 
_reflns.pdbx_netI_over_av_sigmaI     ? 
_reflns.pdbx_number_measured_all     ? 
_reflns.pdbx_scaling_rejects         ? 
_reflns.pdbx_chi_squared             ? 
_reflns.Rmerge_F_all                 ? 
_reflns.Rmerge_F_obs                 ? 
_reflns.observed_criterion_F_max     ? 
_reflns.observed_criterion_F_min     ? 
_reflns.observed_criterion_I_max     ? 
_reflns.observed_criterion_I_min     ? 
_reflns.pdbx_d_res_high_opt          ? 
_reflns.pdbx_d_res_low_opt           ? 
_reflns.details                      ? 
# 
loop_
_software.pdbx_ordinal 
_software.name 
_software.version 
_software.date 
_software.type 
_software.contact_author 
_software.contact_author_email 
_software.classification 
_software.location 
_software.language 
1 Aimless     ?        ?              program 'Phil Evans'         ?                        
'data scaling'    http://www.mrc-lmb.cam.ac.uk/harry/pre/aimless.html ?          
2 REFMAC      5.8.0103 ?              program 'Garib N. Murshudov' garib@ysbl.york.ac.uk    
refinement        http://www.ccp4.ac.uk/dist/html/refmac5.html        Fortran_77 
3 PDB_EXTRACT 3.24     'Sep. 1, 2017' package PDB                  deposit@deposit.rcsb.org 
'data extraction' http://sw-tools.pdb.org/apps/PDB_EXTRACT/           C++        
# 
_symmetry.space_group_name_H-M   'P 21 21 21' 
_symmetry.entry_id               UNNAMED 
# 
