# Supplementary material for: A computationally designed binding mode flip leads to a novel class of potent tri-vector cyclophilin inhibitors
Source: Chem Sci. 2018 Oct 23;10(2):542–7. doi: 10.1039/c8sc03831g (PMC6335623; doi:10.1039/c8sc03831g)
Supplement: Supplementary file 1 [file SC-010-C8SC03831G-s001.zip › Crystallographic_information_files/CypA_lig7_sf.cif]

data_rxxxxsf
# 
_audit.revision_id     1_0 
_audit.creation_date   ? 
_audit.update_record   'Initial release' 
# 
_cell.entry_id      xxxx 
_cell.length_a      42.496 
_cell.length_b      54.286 
_cell.length_c      88.182 
_cell.angle_alpha   90.000 
_cell.angle_beta    90.000 
_cell.angle_gamma   90.000 
# 
_diffrn_radiation_wavelength.id           1 
_diffrn_radiation_wavelength.wavelength   0.9795 
# 
_entry.id   xxxx 
# 
_exptl_crystal.id   1 
# 
_reflns_scale.group_code   1 
# 
_symmetry.entry_id               xxxx 
_symmetry.space_group_name_H-M   'P 21 21 21' 
_symmetry.Int_Tables_number      19 
# 
#
loop_
_refln.crystal_id
_refln.wavelength_id
_refln.scale_group_code
_refln.index_h
_refln.index_k
_refln.index_l
_refln.status
_refln.pdbx_r_free_flag
_refln.F_meas_au
_refln.F_meas_sigma_au
_refln.F_calc_au
_refln.phase_calc
_refln.pdbx_FWT
_refln.pdbx_PHWT
_refln.pdbx_DELFWT
_refln.pdbx_DELPHWT
_refln.fom
1 1 1    0    0    2 x  4       ?       ? 7305.20  180.00 1388.80  180.00    0.00    0.00  0.00 
1 1 1    0    0    4 o 16  486.55   19.22 2902.68    0.00  606.22  360.00  239.33  360.00  1.00 
1 1 1    0    0    6 o 14  456.09   18.03  802.38    0.00  556.48  360.00  200.77  360.00  1.00 
1 1 1    0    0    8 o 16  114.24    4.94  437.31  180.00   53.96  360.00   66.46  180.00  0.76 
1 1 1    0    0   10 o  9  712.10   28.18  695.87    0.00  648.80    0.00  126.60  180.00  1.00 
1 1 1    0    0   12 o  9  343.22   13.54  602.93  180.00  305.26  180.00   75.93    0.00  1.00 
1 1 1    0    0   14 o  8   32.21   16.88   43.42  180.00   94.58  180.00  203.51  180.00  0.22 
1 1 1    0    0   16 o  6  513.52   20.37  500.87  180.00  537.12  180.00   47.20  180.00  1.00 
1 1 1    0    0   18 o  3   36.79   17.00  174.37    0.00   39.19  180.00   86.03  180.00  0.10 
1 1 1    0    0   20 o  1  527.13  987.86  583.50  180.00  320.38    0.00 1010.94    0.00  0.35 
1 1 1    0    0   22 o 18  348.56   14.35  450.35  180.00  370.04  180.00   42.97  180.00  1.00 
1 1 1    0    0   24 o  8  508.79   20.54  212.06    0.00  802.33    0.00  587.09    0.00  1.00 
1 1 1    0    0   26 o  1  268.29   12.53  351.38  180.00  222.03  180.00   92.50    0.00  1.00 
1 1 1    0    0   28 o  4  501.22   20.90  514.79    0.00  466.05    0.00   70.32  180.00  1.00 
1 1 1    0    0   30 o  6   44.27   25.39   38.51  180.00   26.80    0.00   80.93    0.00  0.31 
1 1 1    0    0   32 o 17   22.95   16.65   44.12    0.00   43.58  180.00   96.71  180.00  0.21 
1 1 1    0    0   34 f  0  167.34   24.18  121.85    0.00  119.19  360.00    0.00    0.00  0.00 
1 1 1    0    0   36 o  3  240.59  165.54  286.21  180.00  190.11  180.00   88.27    0.00  0.97 
1 1 1    0    0   38 o  2   41.05   28.02    7.52    0.00    1.76  180.00    9.47  180.00  0.07 
1 1 1    0    0   40 o 13   55.19   32.92   47.91    0.00   12.96    0.00   30.16  180.00  0.51 
1 1 1    0    0   42 o 14   70.85   36.16  101.19    0.00   46.12  360.00   43.00  180.00  0.95 
1 1 1    0    0   44 o  4   50.45   35.28   40.68    0.00   32.54    0.00    2.50  180.00  0.67 
1 1 1    0    1    1 x 11       ?       ? 12502.79   90.00 2495.10   90.00    0.00    0.00  0.00 
1 1 1    0    1    2 x 14       ?       ? 3264.69  270.00  599.56  270.00    0.00    0.00  0.00 
1 1 1    0    1    3 o  4  159.28    5.22  668.81  270.00  214.41   90.00  114.23   90.00  0.99 
1 1 1    0    1    4 o  3  382.86   10.37  899.07  270.00  371.74  270.00   22.23   90.00  1.00 
1 1 1    0    1    5 o  5  953.24   26.04 1528.63  270.00 1187.51  270.00  468.55  270.00  1.00 
1 1 1    0    1    6 o  1  242.73    6.78  219.25   90.00  248.42   90.00   11.39   90.00  1.00 
1 1 1    0    1    7 o 12  940.48   26.21 1478.26   90.00 1029.51   90.00  178.05   90.00  1.00 
1 1 1    0    1    8 o  1  457.17   12.56  832.52   90.00  484.58   90.00   54.82   90.00  1.00 
1 1 1    0    1    9 f  0  237.10    9.49  645.90  270.00  325.95  270.00    0.00    0.00  0.00 
1 1 1    0    1   10 f  0   42.15   11.22   46.35  270.00   22.86  270.00    0.00    0.00  0.00 
1 1 1    0    1   11 o  7  408.10   11.41  396.36   90.00  345.34   90.00  125.51  270.00  1.00 
1 1 1    0    1   12 o  8  591.49   16.51  677.88  270.00  551.25  270.00   80.48   90.00  1.00 
1 1 1    0    1   13 o 13  310.81    8.74  344.05  270.00  373.22  270.00  124.81  270.00  1.00 
1 1 1    0    1   14 o  7   38.36   13.15   37.17  270.00   28.30  270.00   73.36  270.00  0.22 
1 1 1    0    1   15 f  0   57.09   12.39  169.05  270.00  109.54  270.00    0.00    0.00  0.00 
1 1 1    0    1   16 o  1   22.72   12.00   30.77  270.00   25.21  270.00   54.14  270.00  0.08 
1 1 1    0    1   17 o  3  151.82    5.56  226.11   90.00  107.58   90.00   88.12  270.00  1.00 
1 1 1    0    1   18 o 19  325.82    9.42  448.27  270.00  226.52  270.00  198.60   90.00  1.00 
1 1 1    0    1   19 o  8  726.49   20.30  678.14  270.00  704.98  270.00   43.02   90.00  1.00 
1 1 1    0    1   20 o  4   65.85   10.06  101.29  270.00   42.01   90.00  192.64   90.00  0.82 
1 1 1    0    1   21 o 12  211.93    7.07  256.04   90.00  144.90   90.00  134.06  270.00  1.00 
1 1 1    0    1   22 o  8   21.29   13.34   10.26   90.00   26.58   90.00   56.21   90.00  0.07 
1 1 1    0    1   23 o 18  110.88  211.31   75.19  270.00   69.06   90.00  195.63   90.00  0.26 
1 1 1    0    1   24 o 14  323.01   11.41  316.88   90.00  321.85   90.00    2.33  270.00  1.00 
1 1 1    0    1   25 o  2   35.68   23.24    9.42  270.00   20.19  270.00   51.04  270.00  0.15 
1 1 1    0    1   26 o  9   12.08    8.94   24.57  270.00    1.31  270.00    2.69  270.00  0.00 
1 1 1    0    1   27 o 17  107.76  103.13  202.13   90.00    3.28  270.00  190.19  270.00  0.85 
1 1 1    0    1   28 o 11  324.67   10.63  289.12   90.00  349.01   90.00   48.69   90.00  1.00 
1 1 1    0    1   29 o  6  103.46   15.42  191.84   90.00   12.72   90.00  181.44  270.00  1.00 
1 1 1    0    1   30 o  6   52.75   22.55   52.34  270.00   11.99  270.00   34.96   90.00  0.56 
1 1 1    0    1   31 o 15   25.86   17.47   27.98   90.00   24.44  270.00   64.10  270.00  0.29 
1 1 1    0    1   32 o  1   19.76   14.27   39.85   90.00   28.75  270.00   67.61  270.00  0.26 
1 1 1    0    1   33 o  2   70.21   27.39  156.97   90.00    7.50  270.00  155.04  270.00  1.00 
1 1 1    0    1   34 o  5   53.16   28.02   92.13   90.00    7.86   90.00   84.04  270.00  0.94 
1 1 1    0    1   35 o  5   54.88   38.50   27.08  270.00   18.65  270.00    7.53   90.00  0.41 
1 1 1    0    1   36 o 10   62.88   31.22   42.05  270.00   49.86  270.00   10.63  270.00  0.71 
1 1 1    0    1   37 o 13  148.70   21.44  183.08  270.00  125.24  270.00   46.92   90.00  1.00 
1 1 1    0    1   38 o  9   65.40   33.43  161.61   90.00   19.59  270.00  169.69  270.00  1.00 
1 1 1    0    1   39 o  9   77.56   33.58   23.10   90.00   57.80   90.00   36.88   90.00  0.51 
1 1 1    0    1   40 o  2   27.32   19.54    4.59  270.00    0.98   90.00    5.11   90.00  0.06 
1 1 1    0    1   41 o  6   36.94   24.35   19.52  270.00    6.81  270.00   10.56   90.00  0.33 
1 1 1    0    1   42 o 19   30.02   20.88   35.21  270.00    2.93  270.00   28.07   90.00  0.57 
1 1 1    0    1   43 o  6   29.06   19.54   47.03   90.00    4.74   90.00   36.21  270.00  0.79 
1 1 1    0    1   44 o 11   49.96   33.22   29.29  270.00   41.43  270.00   16.21  270.00  0.67 
1 1 1    0    1   45 o  6   24.22   16.95   39.88   90.00   11.67   90.00   22.29  270.00  0.94 
1 1 1    0    2    0 o  8  185.93    7.31 1834.07  180.00  177.58  360.00  727.02  360.00  1.00 
1 1 1    0    2    1 o  4  123.87    4.88 2033.66    0.00   54.22  360.00  139.06  180.00  1.00 
1 1 1    0    2    2 o  9   71.21    2.09  118.62    0.00   23.14    0.00   29.17  180.00  0.53 
1 1 1    0    2    3 o 18  116.81    3.26   77.42  180.00   71.86  360.00   88.57  180.00  0.99 
1 1 1    0    2    4 o 18  367.80   10.20  736.83  180.00  531.53  180.00  327.46  180.00  1.00 
1 1 1    0    2    5 o  7  139.74    4.69  232.37  360.00  178.13    0.00   89.73    0.00  0.95 
1 1 1    0    2    6 o  2  666.73   21.49 1651.43    0.00  754.91  360.00  176.36  360.00  1.00 
1 1 1    0    2    7 o 14  702.72   19.31 1024.33  180.00  659.72  180.00   86.00    0.00  1.00 
1 1 1    0    2    8 o 18  403.36   15.89  425.66  180.00  534.68  180.00  262.63  180.00  1.00 
1 1 1    0    2    9 o 17  460.39   14.65  864.76  180.00  486.00  180.00   51.23  180.00  1.00 
1 1 1    0    2   10 o  4  530.81   14.60  548.41  360.00  483.87    0.00   93.88  180.00  1.00 
1 1 1    0    2   11 o  1  498.74   13.79  421.24  360.00  497.44  360.00    2.60  180.00  1.00 
1 1 1    0    2   12 o 17  189.47    5.79  225.40  180.00  177.14  180.00   24.63    0.00  1.00 
1 1 1    0    2   13 o  5   14.99    8.86  171.86    0.00   25.02  180.00   51.61  180.00  0.05 
1 1 1    0    2   14 o 13   18.99   11.13  169.26  180.00    2.39  180.00    5.03  180.00  0.01 
1 1 1    0    2   15 o  2  121.49    5.05  156.01  360.00  124.63  180.00   51.94  180.00  0.81 
1 1 1    0    2   16 o  8  218.04    6.93  152.77  180.00  161.02  180.00  114.04    0.00  1.00 
1 1 1    0    2   17 o 17   19.17   11.52    0.05    0.01   43.41  180.00   91.11  180.00  0.11 
1 1 1    0    2   18 o 18   20.95   12.41  114.87    0.00   87.68  180.00  185.52  180.00  0.24 
1 1 1    0    2   19 o  2  348.48   10.14  273.75    0.00  323.48    0.00   50.00  180.00  1.00 
1 1 1    0    2   20 o 12  103.00  269.23  124.17    0.00   96.47  180.00  226.83  180.00  0.16 
1 1 1    0    2   21 o 10  216.01    7.35  303.50  180.00  242.37  180.00   52.78  180.00  1.00 
1 1 1    0    2   22 o  8  626.76   17.62  668.28  180.00  618.31  180.00   16.90    0.00  1.00 
1 1 1    0    2   23 o 18   53.03   15.49   84.59  180.00   15.51  360.00   60.53  360.00  0.28 
1 1 1    0    2   24 o 10   20.65   14.11   18.89    0.00   23.75  180.00   50.49  180.00  0.07 
1 1 1    0    2   25 o 12  195.60  428.20  131.33  180.00   90.83  360.00  242.07  360.00  0.15 
1 1 1    0    2   26 o 13   16.08   11.49   92.55  180.00   53.05    0.00  111.00    0.00  0.15 
1 1 1    0    2   27 o 12  222.15    8.37  247.61  180.00  201.53  180.00   41.23  360.00  1.00 
1 1 1    0    2   28 o 19  209.08    8.89  242.01  180.00  158.95  180.00  100.25    0.00  1.00 
1 1 1    0    2   29 o  9   82.42   17.06   96.39  180.00   39.51  180.00   83.71  360.00  0.99 
1 1 1    0    2   30 o 18   82.95   18.30   76.73    0.00   79.72  360.00    4.67  360.00  0.93 
1 1 1    0    2   31 o  7   28.00   18.64    7.31  360.00    6.65  180.00   19.02  180.00  0.10 
1 1 1    0    2   32 o 18  243.53   11.55  270.54  180.00  219.17  180.00   48.70    0.00  1.00 
1 1 1    0    2   33 o 15   75.14   28.00  119.04  180.00   25.40  180.00   98.70  360.00  0.99 
1 1 1    0    2   34 o 13  117.37   20.83  129.26  180.00  104.13  180.00   26.48    0.00  1.00 
1 1 1    0    2   35 o 13  130.43   54.38  130.08  360.00  134.12  360.00    7.92  360.00  1.00 
1 1 1    0    2   36 o 19   26.57   18.98   57.78    0.00   23.99  180.00   79.26  180.00  0.59 
1 1 1    0    2   37 o 14   34.14   23.29    0.05  180.00    0.00  360.00    0.39  360.00  0.01 
1 1 1    0    2   38 o 16   35.59   24.26   32.01    0.00    0.09  360.00   29.33  180.00  0.41 
1 1 1    0    2   39 o  6  175.77   56.47   80.13  360.00  274.68  360.00  201.82  360.00  0.99 
1 1 1    0    2   40 o 11   42.75   26.89  125.00    0.00   29.30  180.00  141.65  180.00  0.97 
1 1 1    0    2   41 o 12   26.57   19.00   54.90  180.00   13.66  360.00   62.47  360.00  0.66 
1 1 1    0    2   42 o  7   31.16   21.44   31.91    0.00    5.54  360.00   22.52  180.00  0.54 
1 1 1    0    2   43 o 11   28.85   19.57   63.07  360.00    3.26  180.00   58.13  180.00  0.89 
1 1 1    0    2   44 f  0   38.98   27.34   35.67  180.00   30.69  180.00    0.00    0.00  0.00 
1 1 1    0    2   45 o 16   37.47   24.32   16.14    0.00   30.94    0.00   17.20    0.00  0.60 
1 1 1    0    3    1 o  1  662.00   18.36 1642.96   90.00  970.71   90.00  617.42   90.00  1.00 
1 1 1    0    3    2 o  2 1044.82   33.80 2740.59  270.00 1310.91  270.00  532.17  270.00  1.00 
1 1 1    0    3    3 o  4  488.99   13.48  954.03   90.00  582.06   90.00  186.14   90.00  1.00 
1 1 1    0    3    4 o  9  480.79   13.32  842.00   90.00  522.59   90.00   83.60   90.00  1.00 
1 1 1    0    3    5 o 15  218.51    6.95  297.81  270.00  327.54  270.00  218.83  270.00  1.00 
1 1 1    0    3    6 o 16 1068.11   34.71 1271.34  270.00 1179.88  270.00  223.54  270.00  1.00 
1 1 1    0    3    7 o  6  356.62   11.50  485.76   90.00  429.35   90.00  145.45   90.00  1.00 
1 1 1    0    3    8 o  9  361.28   14.49  809.14  270.00  335.19  270.00   52.19   90.00  1.00 
1 1 1    0    3    9 o  5  324.28   10.49  242.22   90.00  371.54   90.00   94.52   90.00  1.00 
1 1 1    0    3   10 o 18   43.71   14.14   80.36   90.00   15.40  270.00   46.71  270.00  0.18 
1 1 1    0    3   11 o 11  382.29   10.60  241.37   90.00  376.46   90.00   11.67  270.00  1.00 
1 1 1    0    3   12 o  6   83.50    4.10   43.54  270.00   30.81  270.00   10.81   90.00  0.43 
1 1 1    0    3   13 o 16   47.35    7.86   30.53  270.00    7.68   90.00   26.14   90.00  0.11 
1 1 1    0    3   14 o 16  463.57   13.05  651.75  270.00  412.72  270.00  101.70   90.00  1.00 
1 1 1    0    3   15 o 10  181.42    6.27  375.03  270.00  149.89  270.00   63.03   90.00  1.00 
1 1 1    0    3   16 o 14   14.35    9.40   43.52   90.00    7.69  270.00   15.80  270.00  0.01 
1 1 1    0    3   17 o  1  197.23    7.00  308.85  270.00  134.82  270.00  124.84   90.00  1.00 
1 1 1    0    3   18 o  6   62.29    9.08   73.89  270.00    0.01  270.03    0.09  270.03  0.00 
1 1 1    0    3   19 o 10  186.67    6.87  239.80   90.00  160.68   90.00   51.93  270.00  1.00 
1 1 1    0    3   20 o 15  395.02   16.02  458.41  270.00  398.20  270.00    6.35  270.00  1.00 
1 1 1    0    3   21 o  7  136.75    6.21  112.76  270.00  149.90  270.00   45.09  270.00  0.93 
1 1 1    0    3   22 o  4  182.40    7.26  245.13  270.00  177.34  270.00    9.83   90.00  1.00 
1 1 1    0    3   23 o  9   15.66   11.09  137.72  270.00  113.64   90.00  234.54   90.00  0.23 
1 1 1    0    3   24 o  3   71.01   14.10  152.73  270.00    9.28  270.00   80.73   90.00  0.70 
1 1 1    0    3   25 o 12   21.24   14.77    5.73   90.00    5.71   90.00   12.30   90.00  0.02 
1 1 1    0    3   26 o 10  101.82   55.40  123.09  270.00   55.54  270.00   72.44   90.00  0.90 
1 1 1    0    3   27 o 16   45.84   19.33  116.95  270.00   41.90   90.00  150.47   90.00  0.73 
1 1 1    0    3   28 o 16  212.65    8.90  145.33  270.00  263.55  270.00  101.80  270.00  1.00 
1 1 1    0    3   29 o 16  238.53    9.94  184.80   90.00  274.20   90.00   71.33   90.00  1.00 
1 1 1    0    3   30 o  8  100.53   15.40  145.59  270.00   57.50  270.00   85.96   90.00  1.00 
1 1 1    0    3   31 o 18   30.89   20.06   17.75  270.00   12.08   90.00   39.30   90.00  0.25 
1 1 1    0    3   32 o  2  155.46  336.67  162.66  270.00   98.77   90.00  266.16   90.00  0.22 
1 1 1    0    3   33 o 15  390.43   14.91  346.60  270.00  440.66  270.00  100.45  270.00  1.00 
1 1 1    0    3   34 o 12   42.09   26.66   65.35   90.00    1.01   90.00   62.11  270.00  0.76 
1 1 1    0    3   35 o 18   40.06   27.64   36.83   90.00    4.48   90.00   31.86  270.00  0.51 
1 1 1    0    3   36 o 18  181.13   48.78  219.23   90.00  152.84   90.00   56.58  270.00  1.00 
1 1 1    0    3   37 o 14   38.77   25.89   21.44  270.00    3.59  270.00   16.36   90.00  0.30 
1 1 1    0    3   38 o 14  190.17   42.95  202.08   90.00  194.08   90.00    7.82   90.00  1.00 
1 1 1    0    3   39 o  3  110.03   28.96   44.11  270.00  165.49  270.00  125.49  270.00  0.93 
1 1 1    0    3   40 o 17   37.89   25.92    5.08  270.00    1.45  270.00    3.10   90.00  0.08 
1 1 1    0    3   41 o  7   30.14   20.88   96.11   90.00   30.25  270.00  115.56  270.00  0.91 
1 1 1    0    3   42 o 19   34.66   23.71   46.69   90.00   10.00   90.00   30.99  270.00  0.74 
1 1 1    0    3   43 o  6   29.02   20.58   32.64  270.00    8.58  270.00   19.76   90.00  0.64 
1 1 1    0    3   44 o 16   31.09   21.78   41.53  270.00   17.54  270.00   18.13   90.00  0.86 
1 1 1    0    3   45 o  8   32.35   21.38   14.54   90.00   26.60   90.00   14.26   90.00  0.60 
1 1 1    0    4    0 o  3  675.04   26.62 1403.46    0.00  841.52  360.00  332.96  360.00  1.00 
1 1 1    0    4    1 o 17  260.49    7.22  786.37  180.00  342.88  180.00  164.80  180.00  1.00 
1 1 1    0    4    2 o  7 1081.96   30.14 1781.71  180.00 1142.32  180.00  120.72  180.00  1.00 
1 1 1    0    4    3 f  0  159.48    5.12  541.40    0.00  288.04  360.00    0.00    0.00  0.00 
1 1 1    0    4    4 f  0  174.45    4.88   70.91  180.00  142.35    0.00    0.00    0.00  0.00 
1 1 1    0    4    5 o  2  614.18   16.98 1064.05    0.00  563.83    0.00  100.70  180.00  1.00 
1 1 1    0    4    6 o  8   88.49    3.16  152.84    0.00   44.99  180.00    2.26  180.00  0.50 
1 1 1    0    4    7 f  0   21.93    5.23  806.10  180.00   81.13  180.00    0.00    0.00  0.00 
1 1 1    0    4    8 o  4  208.57    6.84   17.12  180.00  307.03    0.00  198.43    0.00  1.00 
1 1 1    0    4    9 f  0  171.23    5.04  143.01  360.00  127.02  360.00    0.00    0.00  0.00 
1 1 1    0    4   10 o  5  149.00    4.72   24.02    0.00  105.55  180.00   86.67    0.00  1.00 
1 1 1    0    4   11 o 19  154.08    5.59  215.14  180.00   90.73  180.00  126.63    0.00  1.00 
1 1 1    0    4   12 o 12  398.26   15.80  435.59  180.00  505.77  180.00  215.02  180.00  1.00 
1 1 1    0    4   13 f  0  444.54   14.72  699.80    0.00  536.39    0.00    0.00    0.00  0.00 
1 1 1    0    4   14 o 10   80.53   46.25  117.92  360.00    4.11  360.00    9.48  180.00  0.11 
1 1 1    0    4   15 o  9   33.22   10.95  213.09    0.00   15.01  180.00   35.71  180.00  0.09 
1 1 1    0    4   16 o 17  305.76    9.76  325.99    0.00  230.71    0.00  150.10  180.00  1.00 
1 1 1    0    4   17 o 15  352.67   13.22  490.44    0.00  318.48    0.00   68.39  180.00  1.00 
1 1 1    0    4   18 o 18   26.79   13.24  125.75    0.00   35.72  180.00   78.73  180.00  0.14 
1 1 1    0    4   19 o  7   38.21   13.44   48.45  180.00   22.62  180.00   56.85  180.00  0.15 
1 1 1    0    4   20 o 12  217.58  261.43  158.67  180.00   11.37  180.00  254.16    0.00  0.64 
1 1 1    0    4   21 o 19  826.88   23.43  830.91    0.00  831.70    0.00    9.64    0.00  1.00 
1 1 1    0    4   22 o  7  413.32   12.70  470.11  180.00  439.06  180.00   51.49  180.00  1.00 
1 1 1    0    4   23 o 16   86.60   16.00  124.27  180.00   28.27  180.00   95.14    0.00  0.88 
1 1 1    0    4   24 o  4  231.88  688.30  256.40  360.00  201.08  180.00  459.72  180.00  0.12 
1 1 1    0    4   25 o 13  468.39   14.08  471.97    0.00  490.32    0.00   43.86    0.00  1.00 
1 1 1    0    4   26 o  5  107.82  162.98   72.08  180.00   30.17    0.00  130.47    0.00  0.33 
1 1 1    0    4   27 o  6  307.58   12.62  293.60  180.00  315.52  180.00   15.86  180.00  1.00 
1 1 1    0    4   28 o  8   38.80   21.12  101.24  180.00   55.42    0.00  169.32    0.00  0.75 
1 1 1    0    4   29 o  3  259.66   10.45  314.28  360.00  196.76  360.00  125.80  180.00  1.00 
1 1 1    0    4   30 o  2  167.03  184.76  241.46  180.00   26.56  180.00  207.98    0.00  0.78 
1 1 1    0    4   31 o 18  147.68  351.82  263.02    0.00  180.01  180.00  450.09  180.00  0.30 
1 1 1    0    4   32 o  3  259.62   11.78  252.26    0.00  272.26  360.00   25.27  360.00  1.00 
1 1 1    0    4   33 o  9   26.42   18.65    8.28  180.00    4.28    0.00   13.77    0.00  0.10 
1 1 1    0    4   34 o  7   40.89   26.04   53.51  360.00    3.92  360.00   48.69  180.00  0.69 
1 1 1    0    4   35 o 18   99.68   40.33   49.00  180.00  127.65  180.00   80.70  180.00  0.88 
1 1 1    0    4   36 o 15   29.99   21.25   30.50  180.00    7.13    0.00   36.57    0.00  0.37 
1 1 1    0    4   37 o 19  216.84  210.45  251.91  180.00  112.77  180.00  123.27    0.00  0.80 
1 1 1    0    4   38 o  9   73.28   35.86  123.96    0.00   31.60  360.00   82.09  180.00  0.99 
1 1 1    0    4   39 o 10   23.13   16.91   51.04  180.00   23.54  360.00   69.71  360.00  0.49 
1 1 1    0    4   40 o  3   57.05   36.16   68.99  360.00   36.09  360.00   25.66  180.00  0.86 
1 1 1    0    4   41 o 11   39.43   25.54    3.70  180.00    2.33  180.00    0.95  360.00  0.07 
1 1 1    0    4   42 o  2   36.51   24.26   40.90  180.00   16.00  180.00   19.83  360.00  0.71 
1 1 1    0    4   43 o 19   47.26   27.20   60.37  180.00   37.47  180.00   14.84    0.00  0.95 
1 1 1    0    4   44 o  1   35.45   23.85   36.08    0.00   28.45    0.00    2.47  180.00  0.84 
1 1 1    0    4   45 o 15   41.05   24.49   39.62  360.00   46.03  360.00   12.45  360.00  0.97 
1 1 1    0    5    1 o  9  189.47    5.26  221.31  270.00  132.29  270.00  114.36   90.00  1.00 
1 1 1    0    5    2 o  2  595.14   16.52  851.06  270.00  811.04  270.00  431.81  270.00  1.00 
1 1 1    0    5    3 o 13  341.94   10.92  430.21  270.00  299.70  270.00   84.50   90.00  1.00 
1 1 1    0    5    4 o  6  691.73   27.52  232.72   90.00  710.77   90.00   38.09   90.00  1.00 
1 1 1    0    5    5 o 10   27.52   76.79  383.06  270.00   12.34   90.00   26.31   90.00  0.03 
1 1 1    0    5    6 o 15  321.97    8.90  507.88  270.00  291.77  270.00   60.39   90.00  1.00 
1 1 1    0    5    7 o 10  119.62    3.48  248.44   90.00   68.64   90.00  100.22  270.00  0.99 
1 1 1    0    5    8 o 17   34.98  108.64  274.05  270.00    6.09  270.00   13.08  270.00  0.01 
1 1 1    0    5    9 o 12  125.77    4.28  136.72   90.00   23.71   90.00  203.91  270.00  1.00 
1 1 1    0    5   10 o 17  418.11   13.39  589.90  270.00  331.79  270.00  172.64   90.00  1.00 
1 1 1    0    5   11 o 18  156.93    6.41  183.54  270.00  166.84  270.00   21.35  270.00  1.00 
1 1 1    0    5   12 o 18   72.03   10.34  134.08  270.00    2.26   90.00  118.86   90.00  0.79 
1 1 1    0    5   13 o  1  176.22    6.95  262.87  270.00  145.86  270.00   60.66   90.00  1.00 
1 1 1    0    5   14 o  7  126.86    5.54   62.98   90.00  135.07  270.00   65.39  270.00  0.81 
1 1 1    0    5   15 o 16   72.75  213.65  127.85   90.00  116.22  270.00  260.58  270.00  0.19 
1 1 1    0    5   16 o 11  313.84   10.11  256.07   90.00  340.43   90.00   53.19   90.00  1.00 
1 1 1    0    5   17 o 12  351.55   11.28  267.46   90.00  371.75   90.00   40.40   90.00  1.00 
1 1 1    0    5   18 o 13   82.48  198.85   40.68  270.00   29.87   90.00   71.57   90.00  0.07 
1 1 1    0    5   19 o 14  407.53   17.03  296.82  270.00  462.74  270.00  110.42  270.00  1.00 
1 1 1    0    5   20 o 10  320.06   10.56  467.83   90.00  207.79   90.00  224.54  270.00  1.00 
1 1 1    0    5   21 o 10  162.20    7.29   74.92  270.00  199.69  270.00   83.28  270.00  0.97 
1 1 1    0    5   22 o 15  345.26   15.39  256.95   90.00  385.39   90.00   80.25   90.00  1.00 
1 1 1    0    5   23 o 18  543.17   21.65  415.14  270.00  659.24  270.00  232.14  270.00  1.00 
1 1 1    0    5   24 o 10   43.57   20.43    2.09   90.00    3.94  270.00   12.56  270.00  0.05 
1 1 1    0    5   25 o 11  384.41   12.63  493.46   90.00  298.05   90.00  172.73  270.00  1.00 
1 1 1    0    5   26 o  1  298.80   13.75  316.51  270.00  262.99  270.00   71.61   90.00  1.00 
1 1 1    0    5   27 o  6  195.75    8.79  249.12  270.00  112.05  270.00  167.39   90.00  1.00 
1 1 1    0    5   28 o 19   94.61   14.10  106.44   90.00   79.66   90.00   27.69  270.00  0.99 
1 1 1    0    5   29 o 19   98.80   15.03   95.95  270.00   95.86  270.00    4.21   90.00  0.99 
1 1 1    0    5   30 o  8   20.61   15.01   71.11   90.00   55.57  270.00  128.85  270.00  0.43 
1 1 1    0    5   31 o 16   86.84   28.03  145.54   90.00   31.72   90.00  109.90  270.00  1.00 
1 1 1    0    5   32 o 15   39.58   24.45   40.47   90.00    2.86  270.00   48.06  270.00  0.53 
1 1 1    0    5   33 o 13   67.18   29.68  101.70   90.00   32.27   90.00   66.90  270.00  0.98 
1 1 1    0    5   34 o  9   92.13   42.02   12.18  270.00   45.89  270.00   32.98  270.00  0.32 
1 1 1    0    5   35 o  3   27.55   19.67    9.32  270.00    2.90   90.00   12.14   90.00  0.11 
1 1 1    0    5   36 o  3   80.44   34.28   48.20  270.00   90.25  270.00   43.66  270.00  0.85 
1 1 1    0    5   37 o  8   34.13   23.87   31.92   90.00    2.01  270.00   31.47  270.00  0.40 
1 1 1    0    5   38 o 19   25.96   19.24   18.09  270.00    6.30   90.00   22.89   90.00  0.20 
1 1 1    0    5   39 o  8   84.04   33.20  140.81   90.00   40.99   90.00   85.97  270.00  1.00 
1 1 1    0    5   40 o  3   45.52   28.95   53.35  270.00   21.26  270.00   26.34   90.00  0.76 
1 1 1    0    5   41 o 17   31.69   21.26   35.45  270.00    4.78  270.00   26.52   90.00  0.57 
1 1 1    0    5   42 o 17   24.00   17.02   18.28   90.00    0.13   90.00   15.83  270.00  0.34 
1 1 1    0    5   43 o 13   35.02   22.96   26.14   90.00   21.65   90.00    0.93  270.00  0.63 
1 1 1    0    5   44 o  5   35.58   23.47   33.93  270.00   31.75  270.00    2.77  270.00  0.85 
1 1 1    0    6    0 o  5  302.45   11.88  457.19  360.00  307.25    0.00    9.60    0.00  1.00 
1 1 1    0    6    1 o 15  427.83   11.87   47.69  180.00  429.01    0.00    2.36    0.00  1.00 
1 1 1    0    6    2 o 12  520.69   14.46  659.80    0.00  595.54  360.00  149.70  360.00  1.00 
1 1 1    0    6    3 o 13  344.28    9.55  350.32  180.00  377.11  180.00   65.65  180.00  1.00 
1 1 1    0    6    4 o 11  176.01    6.95  164.08  180.00  190.19  180.00   28.62  180.00  1.00 
1 1 1    0    6    5 o  4  188.70    6.07  479.26    0.00  112.49  360.00  152.42  180.00  1.00 
1 1 1    0    6    6 o  2  271.32    7.54  362.48    0.00  269.32  360.00    4.01  180.00  1.00 
1 1 1    0    6    7 o 11   26.50    5.55   66.93  180.00   19.14    0.00   42.76    0.00  0.08 
1 1 1    0    6    8 o  1  188.47    6.12   75.07    0.00  216.38  180.00   56.05  180.00  1.00 
1 1 1    0    6    9 o 11  291.27    8.07  184.46    0.00  301.58    0.00   20.61    0.00  1.00 
1 1 1    0    6   10 o  9   79.02    3.42   32.64  180.00   21.72  360.00   17.20  180.00  0.38 
1 1 1    0    6   11 o  3  399.41   15.84  358.35    0.00  404.42    0.00   10.02    0.00  1.00 
1 1 1    0    6   12 o  6  114.80    5.27  154.23    0.00   93.89  180.00   43.76  180.00  0.63 
1 1 1    0    6   13 o  3  418.39   11.85  584.53    0.00  350.84    0.00  135.11  180.00  1.00 
1 1 1    0    6   14 f  0  125.43    4.88  235.62    0.00  242.17    0.00    0.00    0.00  0.00 
1 1 1    0    6   15 o 19  150.93    6.49   79.89  180.00   97.32  180.00  106.92    0.00  1.00 
1 1 1    0    6   16 o 16  305.40   10.70  244.36  180.00  349.86  180.00   88.92  180.00  1.00 
1 1 1    0    6   17 o  6  114.56  110.29   78.11  180.00   16.41  180.00   82.12    0.00  0.50 
1 1 1    0    6   18 x  9       ?       ?  151.11    0.00  175.40    0.00    0.00    0.00  0.00 
1 1 1    0    6   19 o  4  479.58   15.94  477.56  360.00  496.61  360.00   34.05  360.00  1.00 
1 1 1    0    6   20 o  5   90.18  144.50   96.28    0.00   22.65  180.00   72.62  180.00  0.15 
1 1 1    0    6   21 o  6  935.24   30.56  887.25  180.00 1052.53  180.00  234.59  180.00  1.00 
1 1 1    0    6   22 o 12  110.68  309.86   93.54    0.00   80.94  180.00  186.83  180.00  0.11 
1 1 1    0    6   23 o 18  167.36   37.93  290.60  360.00   52.28  360.00  230.17  180.00  1.00 
1 1 1    0    6   24 o  2  152.87  101.93  171.51    0.00  100.68    0.00   85.38  180.00  0.94 
1 1 1    0    6   25 o  7  726.23   29.49  607.08    0.00  827.47    0.00  202.49    0.00  1.00 
1 1 1    0    6   26 o  4  547.62   22.07  438.30  180.00  648.32  180.00  201.41  180.00  1.00 
1 1 1    0    6   27 o 14  108.84   23.01   85.56    0.00  124.17    0.00   38.02    0.00  0.97 
1 1 1    0    6   28 o  1  244.13   10.36  207.51    0.00  264.22    0.00   40.18    0.00  1.00 
1 1 1    0    6   29 o 16  136.53  133.19  118.43  180.00   58.33  180.00   58.45    0.00  0.64 
1 1 1    0    6   30 o 17  111.78   20.45   95.06  180.00  127.10  180.00   31.34  180.00  1.00 
1 1 1    0    6   31 o  8  155.68  346.89  199.18    0.00  126.49  180.00  332.38  180.00  0.26 
1 1 1    0    6   32 o 13  271.62   12.77  283.91  180.00  258.55  180.00   26.13    0.00  1.00 
1 1 1    0    6   33 o  9  102.73   25.37   91.99    0.00  116.36    0.00   27.60    0.00  1.00 
1 1 1    0    6   34 o  5   40.53   27.47   36.63    0.00    5.56  360.00   29.78  180.00  0.50 
1 1 1    0    6   35 o  6   66.84   32.59   89.05  180.00   43.55  180.00   41.57    0.00  0.96 
1 1 1    0    6   36 o 11  100.67   40.72   40.44  180.00  123.65  180.00   85.67  180.00  0.80 
1 1 1    0    6   37 o  1   40.12   28.15    7.41    0.00    1.74    0.00    5.37  180.00  0.11 
1 1 1    0    6   38 o  4  142.05   21.23   49.86  180.00  237.09  180.00  191.80  180.00  0.99 
1 1 1    0    6   39 o 15   34.28   22.47   55.69  180.00    2.86    0.00   52.88    0.00  0.69 
1 1 1    0    6   40 o 13   23.97   17.45   28.25  180.00    7.49    0.00   32.60    0.00  0.37 
1 1 1    0    6   41 o 15   33.90   22.08   10.21    0.00    4.83    0.00    4.15  180.00  0.20 
1 1 1    0    6   42 o  7   32.56   21.13   28.82  180.00   14.42  180.00   10.65    0.00  0.61 
1 1 1    0    6   43 o  7   31.36   20.64   17.98  180.00   16.31  180.00    0.83  180.00  0.51 
1 1 1    0    6   44 o  4   21.01   15.17   18.69    0.00   12.75  360.00    3.15  180.00  0.68 
1 1 1    0    7    1 o 14  362.66   10.07  270.67   90.00  312.61   90.00  100.10  270.00  1.00 
1 1 1    0    7    2 o  9  338.37    9.38  408.38  270.00  337.02  270.00    2.72   90.00  1.00 
1 1 1    0    7    3 o 12  115.29    3.23  158.78   90.00  115.48   90.00   28.03   90.00  0.88 
1 1 1    0    7    4 o  1  359.94    9.99   41.41  270.00  355.40   90.00    9.07  270.00  1.00 
1 1 1    0    7    5 o 11   88.34    3.30   22.10   90.00   44.86  270.00   60.41   90.00  0.85 
1 1 1    0    7    6 o  4   26.15   48.26   31.95  270.00   36.43   90.00   78.74   90.00  0.11 
1 1 1    0    7    7 o  8  151.21    6.19   59.14   90.00   66.25   90.00  169.89  270.00  1.00 
1 1 1    0    7    8 o 13   77.73    3.51   73.82  270.00   16.39   90.00   13.87  270.00  0.30 
1 1 1    0    7    9 o 17  305.44    9.84  384.78   90.00  304.27   90.00    2.34  270.00  1.00 
1 1 1    0    7   10 o  8   32.01    4.63   19.54   90.00    3.96  270.00    9.35  270.00  0.02 
1 1 1    0    7   11 o 16   58.21  142.31    8.64  270.00   34.28   90.00   79.43   90.00  0.09 
1 1 1    0    7   12 o  1  407.13   12.94  380.10   90.00  346.12   90.00  122.02  270.00  1.00 
1 1 1    0    7   13 o  7   77.50  188.39  206.26  270.00  107.70   90.00  255.24   90.00  0.26 
1 1 1    0    7   14 o  8  185.50    6.10  287.80  270.00  111.82  270.00  147.36   90.00  1.00 
1 1 1    0    7   15 o  6  248.92    9.48  436.74   90.00  136.37   90.00  225.09  270.00  1.00 
1 1 1    0    7   16 o 18  255.14    9.88  321.58   90.00  285.50   90.00   60.71   90.00  1.00 
1 1 1    0    7   17 o 18  446.89   17.74   85.30   90.00  742.00   90.00  590.21   90.00  1.00 
1 1 1    0    7   18 o  5   30.09   19.41  102.93  270.00   78.70   90.00  176.63   90.00  0.32 
1 1 1    0    7   19 o  4  373.06   17.25  436.99  270.00  339.17  270.00   67.77   90.00  1.00 
1 1 1    0    7   20 o 10   87.45   35.06  133.98   90.00    2.04   90.00  151.08  270.00  0.89 
1 1 1    0    7   21 o  3  216.04   42.92  123.44   90.00  301.31   90.00  173.03   90.00  0.99 
1 1 1    0    7   22 o 16  488.90   19.53  485.15  270.00  505.94  270.00   34.07  270.00  1.00 
1 1 1    0    7   23 x  7       ?       ?  443.14   90.00  399.37   90.00    0.00    0.00  0.00 
1 1 1    0    7   24 o  3  692.40   22.74  637.35   90.00  749.40   90.00  114.01   90.00  1.00 
1 1 1    0    7   25 o 18  492.01   19.88  504.01  270.00  481.46  270.00   21.09   90.00  1.00 
1 1 1    0    7   26 o  9  312.90   12.18  309.76   90.00  318.57   90.00   11.35   90.00  1.00 
1 1 1    0    7   27 o 13   23.22   15.75   73.25  270.00   57.91   90.00  135.87   90.00  0.43 
1 1 1    0    7   28 o 12  293.59   12.79  255.96  270.00  346.55  270.00  105.91  270.00  1.00 
1 1 1    0    7   29 o 12   55.74   27.73   75.57   90.00   13.51   90.00   63.03  270.00  0.81 
1 1 1    0    7   30 o 17  104.95   15.90  120.39   90.00   89.24   90.00   31.35  270.00  1.00 
1 1 1    0    7   31 o 15  238.97   11.89  226.38  270.00  251.91  270.00   25.89  270.00  1.00 
1 1 1    0    7   32 o 18   25.39   17.98   59.26   90.00   32.38  270.00   93.80  270.00  0.57 
1 1 1    0    7   33 o 18   29.57   20.44   20.84  270.00    5.83   90.00   29.45   90.00  0.30 
1 1 1    0    7   34 o  4   47.22   29.63   64.91   90.00   13.15   90.00   48.75  270.00  0.79 
1 1 1    0    7   35 o 18   37.90   26.08   27.94  270.00    2.56  270.00   24.40   90.00  0.39 
1 1 1    0    7   36 o  4   74.42   34.06  112.51  270.00   42.44  270.00   62.48   90.00  0.99 
1 1 1    0    7   37 o  3   22.72   16.78   10.28   90.00    4.80  270.00   14.38  270.00  0.11 
1 1 1    0    7   38 f  0   26.61   18.98   81.26  270.00   73.40  270.00    0.00    0.00  0.00 
1 1 1    0    7   39 o 12   37.87   23.61   20.06  270.00    7.23  270.00   10.70   90.00  0.33 
1 1 1    0    7   40 o  8   56.17   27.93   87.29  270.00   32.68  270.00   44.55   90.00  0.98 
1 1 1    0    7   41 o  9   38.13   23.43   62.38  270.00   13.91  270.00   40.70   90.00  0.90 
1 1 1    0    7   42 o  4   31.22   21.05    1.67  270.00    1.24  270.00    0.20   90.00  0.04 
1 1 1    0    7   43 o 18   39.17   24.45    2.73  270.00    5.33  270.00    2.99  270.00  0.10 
1 1 1    0    7   44 o  2   35.93   22.35   51.03  270.00   28.02  270.00   15.23   90.00  0.99 
1 1 1    0    8    0 o  2  386.59   15.26  592.38  180.00  288.59  180.00  196.00  360.00  1.00 
1 1 1    0    8    1 o  6  317.83    8.83  203.93    0.00  335.39    0.00   35.12    0.00  1.00 
1 1 1    0    8    2 o 15   33.07    1.67   89.12    0.00   43.59  180.00  104.56  180.00  0.26 
1 1 1    0    8    3 o 14   90.04    2.60  139.54  180.00    3.93  360.00    0.53  360.00  0.04 
1 1 1    0    8    4 o 18  217.22    6.98    9.38  180.00  244.57    0.00   54.73    0.00  1.00 
1 1 1    0    8    5 f  0  244.25  463.62   48.36  180.00  249.81  180.00    0.00    0.00  0.00 
1 1 1    0    8    6 o  5   19.00    5.36  150.97  180.00   39.74    0.00   83.60    0.00  0.11 
1 1 1    0    8    7 o 12    9.77    5.12  146.05  180.00   20.60    0.00   41.72    0.00  0.03 
1 1 1    0    8    8 o 13   34.44   56.62  140.02    0.00    3.24  180.00    7.37  180.00  0.01 
1 1 1    0    8    9 o 18  155.89    4.58  131.23    0.00  181.35    0.00   55.01    0.00  0.99 
1 1 1    0    8   10 o  8  302.33    8.42  277.78  180.00  317.28  180.00   29.89  180.00  1.00 
1 1 1    0    8   11 o  2   15.32    7.44    3.07  180.00    5.95  180.00   12.27  180.00  0.01 
1 1 1    0    8   12 o  9  149.38    5.15  117.57    0.00  159.81    0.00   24.94    0.00  0.99 
1 1 1    0    8   13 f  0   21.65    8.55   68.25  180.00   15.50  180.00    0.00    0.00  0.00 
1 1 1    0    8   14 o 14  273.33   11.36  106.00  180.00  419.57  180.00  292.75  180.00  1.00 
1 1 1    0    8   15 o  7  628.94   24.84  646.74    0.00  773.39    0.00  288.90    0.00  1.00 
1 1 1    0    8   16 o 17  408.87   13.82  340.28  180.00  453.25  180.00   88.76  180.00  1.00 
1 1 1    0    8   17 o  1  407.25   17.83  347.75  180.00  425.48  180.00   36.45  180.00  1.00 
1 1 1    0    8   18 f  0  489.50   15.82  483.18    0.00  499.74    0.00    0.00    0.00  0.00 
1 1 1    0    8   19 o 10   68.19   10.22   43.29  360.00    2.55  360.00   25.00  180.00  0.22 
1 1 1    0    8   20 o  4   92.14  272.88   32.24  180.00   14.02    0.00   31.70    0.00  0.02 
1 1 1    0    8   21 o 16  384.80   12.68  406.48  360.00  357.51    0.00   54.59  180.00  1.00 
1 1 1    0    8   22 o 12   33.38   22.77   69.83  180.00   76.66    0.00  185.44    0.00  0.48 
1 1 1    0    8   23 o 12  428.22   14.80  430.74  180.00  429.51  180.00    2.58  180.00  1.00 
1 1 1    0    8   24 o  9   48.86   17.59   52.82  180.00    3.47    0.00   28.91    0.00  0.22 
1 1 1    0    8   25 o 17  200.52    9.25  137.86  360.00  233.63  360.00   66.23  360.00  1.00 
1 1 1    0    8   26 o 12  259.89   10.88  320.11    0.00  183.57    0.00  152.63  180.00  1.00 
1 1 1    0    8   27 f  0   89.34   14.29   97.31  180.00  104.82  180.00    0.00    0.00  0.00 
1 1 1    0    8   28 o 10   18.94   13.52   28.63    0.00   16.86  180.00   38.34  180.00  0.12 
1 1 1    0    8   29 o  3   32.34   21.52   95.71    0.00   47.39  180.00  142.08  180.00  0.73 
1 1 1    0    8   30 o  5  107.61   16.22  103.61  180.00  116.43  180.00   17.86  180.00  1.00 
1 1 1    0    8   31 o 12   43.89   26.60   48.68    0.00    6.52    0.00   41.15  180.00  0.62 
1 1 1    0    8   32 o 11   35.78   24.03   52.41    0.00    6.10  180.00   57.76  180.00  0.64 
1 1 1    0    8   33 o 15   44.31   27.87   51.53  180.00   11.72  180.00   36.26  360.00  0.67 
1 1 1    0    8   34 o  8   30.72   21.14   12.87  180.00    1.75    0.00   12.08    0.00  0.14 
1 1 1    0    8   35 o 11   43.31   27.03   23.67  180.00    9.16  180.00   12.73  360.00  0.36 
1 1 1    0    8   36 o 18   44.20   27.82   33.63  180.00   12.28  180.00   18.68    0.00  0.49 
1 1 1    0    8   37 o  9  180.96   77.22  126.46    0.00  243.68    0.00  128.79    0.00  0.99 
1 1 1    0    8   38 o  4   24.67   17.63    4.59    0.00    1.41  180.00    5.53  180.00  0.05 
1 1 1    0    8   39 o  8   60.40   29.75  119.56    0.00   13.83    0.00   92.50  180.00  0.99 
1 1 1    0    8   40 o  3   28.74   19.77   12.40    0.00    1.75  360.00    9.17  180.00  0.22 
1 1 1    0    8   41 o  4   29.25   19.59   54.32    0.00    1.92    0.00   45.39  180.00  0.84 
1 1 1    0    8   42 o  5   23.66   16.64   30.04    0.00    5.81    0.00   20.08  180.00  0.67 
1 1 1    0    8   43 o  3   32.36   21.69   14.39  180.00   21.64  180.00    9.37  180.00  0.52 
1 1 1    0    9    1 f  0   12.82    4.68  105.26  270.00   72.96   90.00    0.00    0.00  0.00 
1 1 1    0    9    2 o  3  146.37    4.10  252.74   90.00   84.20   90.00  124.13  270.00  1.00 
1 1 1    0    9    3 o  5  215.75    6.00   84.99   90.00  221.95   90.00   12.41   90.00  1.00 
1 1 1    0    9    4 o  7  252.18    7.00  231.79  270.00  278.45  270.00   52.54  270.00  1.00 
1 1 1    0    9    5 o  6  565.99   15.78  560.30   90.00  498.44   90.00  135.08  270.00  1.00 
1 1 1    0    9    6 o 12  212.40    6.83   93.85   90.00  241.28   90.00   57.82   90.00  1.00 
1 1 1    0    9    7 o 17  231.99    7.41  315.53  270.00  273.87  270.00   83.78  270.00  1.00 
1 1 1    0    9    8 o  7  175.38    5.82  163.99  270.00  162.77  270.00   25.03   90.00  1.00 
1 1 1    0    9    9 o  8  483.32   15.58  465.47   90.00  508.54   90.00   50.42   90.00  1.00 
1 1 1    0    9   10 o  4  109.61    3.89  131.72   90.00   39.23   90.00  137.10  270.00  0.98 
1 1 1    0    9   11 o 17  279.10    8.99  425.89  270.00  241.67  270.00   74.86   90.00  1.00 
1 1 1    0    9   12 o 16   19.28    7.42    2.26  270.00    4.45   90.00    9.33   90.00  0.01 
1 1 1    0    9   13 x  2       ?       ?   36.76  270.00   72.25  270.00    0.00    0.00  0.00 
1 1 1    0    9   14 o  3  598.32   19.26  527.02   90.00  618.22   90.00   39.80   90.00  1.00 
1 1 1    0    9   15 o  8  236.85    9.57  242.84  270.00  182.08  270.00  109.54   90.00  1.00 
1 1 1    0    9   16 o 15  181.68    6.35  192.02  270.00  115.59  270.00  132.18   90.00  1.00 
1 1 1    0    9   17 o 11  450.76   14.58  542.42   90.00  367.39   90.00  166.73  270.00  1.00 
1 1 1    0    9   18 f  0  157.00    7.76  167.50   90.00   59.06   90.00    0.00    0.00  0.00 
1 1 1    0    9   19 o  8  627.34   20.31  510.75  270.00  706.89  270.00  159.11  270.00  1.00 
1 1 1    0    9   20 o  4   77.43   27.27   49.21  270.00   23.79  270.00   46.68   90.00  0.61 
1 1 1    0    9   21 o  6  254.00   10.24  211.46   90.00  282.86   90.00   57.71   90.00  1.00 
1 1 1    0    9   22 o  5   29.09   15.06   63.34   90.00   36.59  270.00   87.17  270.00  0.24 
1 1 1    0    9   23 o 19  284.50    9.26  243.88  270.00  302.29  270.00   35.59  270.00  1.00 
1 1 1    0    9   24 o 14  103.07  239.23   31.43   90.00   27.10  270.00   68.37  270.00  0.07 
1 1 1    0    9   25 o 16  112.90  225.45  170.17   90.00   92.36  270.00  259.73  270.00  0.33 
1 1 1    0    9   26 o 15   18.74   13.34   20.39  270.00   18.08   90.00   40.41   90.00  0.11 
1 1 1    0    9   27 o 13   60.40   20.75   58.36  270.00   31.80  270.00   29.55   90.00  0.77 
1 1 1    0    9   28 o  7   35.97   22.34   32.66  270.00    4.52   90.00   22.91   90.00  0.19 
1 1 1    0    9   29 o 10  218.29  299.35  191.99  270.00    6.46   90.00  200.37   90.00  0.43 
1 1 1    0    9   30 o 15   40.13   25.03   31.14  270.00    0.99  270.00   34.55   90.00  0.46 
1 1 1    0    9   31 o  4   48.14   25.72   24.28   90.00   15.32   90.00    7.72  270.00  0.40 
1 1 1    0    9   32 o  4   29.70   20.03   42.86   90.00   11.94  270.00   54.17  270.00  0.51 
1 1 1    0    9   33 o 10  149.63   21.49  161.97  270.00  144.02  270.00   11.23   90.00  1.00 
1 1 1    0    9   34 o  5  111.09   22.78   65.86  270.00  160.25  270.00   99.66  270.00  0.99 
1 1 1    0    9   35 o 11   83.34   31.50   56.13   90.00  100.65   90.00   49.30   90.00  0.91 
1 1 1    0    9   36 o  8   54.62   31.45   76.24  270.00   26.58  270.00   42.89   90.00  0.88 
1 1 1    0    9   37 o  8   88.01   28.96   77.03  270.00  104.00  270.00   34.51  270.00  0.99 
1 1 1    0    9   38 o  2   84.53   29.18  168.22   90.00   18.82   90.00  131.43  270.00  1.00 
1 1 1    0    9   39 o  2   44.83   26.52   51.73   90.00   26.75   90.00   18.99  270.00  0.81 
1 1 1    0    9   40 o 12   27.73   19.11   15.92  270.00    2.97  270.00   10.96   90.00  0.30 
1 1 1    0    9   41 o 15   31.48   21.01    7.62   90.00    5.80   90.00    0.80  270.00  0.20 
1 1 1    0    9   42 o 18   30.84   20.88   48.65   90.00   15.70   90.00   25.98  270.00  0.93 
1 1 1    0    9   43 o  7   34.27   21.58    6.75   90.00   18.16   90.00   12.43   90.00  0.35 
1 1 1    0   10    0 o 14  121.25    4.87   59.63  180.00   56.43  180.00   61.87    0.00  0.72 
1 1 1    0   10    1 o 11   79.80    2.37  141.78  180.00   25.16  180.00   27.65    0.00  0.49 
1 1 1    0   10    2 o 12  152.66    4.27  278.28  180.00   87.49  180.00  130.19    0.00  1.00 
1 1 1    0   10    3 o  9  208.34    5.80  336.67  180.00  233.86  180.00   51.10  180.00  1.00 
1 1 1    0   10    4 o 14  564.61   15.71  567.49  180.00  463.28  180.00  202.67    0.00  1.00 
1 1 1    0   10    5 o  6   27.29   32.42   26.13  180.00   15.87  180.00   34.88  180.00  0.06 
1 1 1    0   10    6 o  4  253.99    8.16  391.13  180.00  167.69  180.00  172.59    0.00  1.00 
1 1 1    0   10    7 o 17  361.56   10.05  265.88  180.00  349.23  180.00   24.67    0.00  1.00 
1 1 1    0   10    8 o  6  126.96    4.67   31.68  180.00   98.58  180.00   52.20    0.00  0.98 
1 1 1    0   10    9 o 12  455.02   12.66  365.99    0.00  477.19    0.00   44.34    0.00  1.00 
1 1 1    0   10   10 o 18  443.53   14.19  206.03  180.00  489.80  180.00   92.53  180.00  1.00 
1 1 1    0   10   11 o  3  149.54    4.73  230.25  180.00  106.09  180.00   86.30    0.00  1.00 
1 1 1    0   10   12 o 18  504.34   16.22  558.91    0.00  479.04  360.00   50.58  180.00  1.00 
1 1 1    0   10   13 o 15  284.18   11.26  262.45  180.00  277.48  180.00   13.40  360.00  1.00 
1 1 1    0   10   14 o 18  208.22    8.56  273.53  180.00  117.64  180.00  181.16    0.00  1.00 
1 1 1    0   10   15 o  1   44.90    6.46  131.71    0.00   83.96  180.00  223.49  180.00  0.62 
1 1 1    0   10   16 o 10  119.57    5.37   35.20    0.00  112.34    0.00   12.06    0.00  0.89 
1 1 1    0   10   17 o  7  192.88    8.12  126.26  360.00  284.69  360.00  192.36  360.00  0.98 
1 1 1    0   10   18 o  7  207.09    7.19   44.04    0.00  322.24    0.00  237.56    0.00  0.98 
1 1 1    0   10   19 o 10   92.57   18.09   39.68  180.00   35.32  360.00    8.29  360.00  0.34 
1 1 1    0   10   20 o  4  427.39   17.07  316.90    0.00  496.75    0.00  138.72    0.00  1.00 
1 1 1    0   10   21 o 10   22.05   11.78   18.60  180.00    8.29    0.00   18.25    0.00  0.04 
1 1 1    0   10   22 o 13   71.03   17.67   15.61    0.00   27.75    0.00   10.42  180.00  0.46 
1 1 1    0   10   23 o 17  109.68   57.88  112.59    0.00   67.72    0.00   76.26  180.00  0.97 
1 1 1    0   10   24 o 12  125.94  276.88  208.04    0.00  116.55  180.00  305.37  180.00  0.29 
1 1 1    0   10   25 o 17   96.15   49.13   69.48  180.00   86.34  180.00    9.82  180.00  0.85 
1 1 1    0   10   26 o 18   90.45   14.51   51.02    0.00  103.43    0.00   35.72    0.00  0.95 
1 1 1    0   10   27 o  9  102.09   20.39  142.42    0.00   66.18    0.00   71.75  180.00  1.00 
1 1 1    0   10   28 f  0  151.04  336.14  191.62    0.00  190.83    0.00    0.00    0.00  0.00 
1 1 1    0   10   29 o 16  135.30  297.20  152.76  360.00   93.67  180.00  248.95  180.00  0.23 
1 1 1    0   10   30 o 17  258.03   12.65  228.57    0.00  292.87  360.00   69.69  360.00  1.00 
1 1 1    0   10   31 o  9   81.54   23.10   47.88  180.00  103.41  180.00   54.68  180.00  0.93 
1 1 1    0   10   32 o  2   34.04   22.96   15.23  180.00    0.33    0.00   13.94    0.00  0.20 
1 1 1    0   10   33 o 13   36.64   24.58   76.78    0.00   14.67  180.00   88.65  180.00  0.81 
1 1 1    0   10   34 o  9  106.22   31.72  103.96  360.00  115.29  360.00   18.41  360.00  1.00 
1 1 1    0   10   35 o 17   31.11   22.20   13.12  360.00    1.86  180.00   13.82  180.00  0.16 
1 1 1    0   10   36 o  2   46.61   29.64   43.99    0.00   17.30  360.00   22.49  180.00  0.61 
1 1 1    0   10   37 o  3   32.80   22.39    6.45  180.00    0.51  180.00    5.27    0.00  0.10 
1 1 1    0   10   38 o 10   32.01   21.71   15.55  180.00    2.62  180.00   11.18    0.00  0.26 
1 1 1    0   10   39 o 14   50.26   26.86   15.09  360.00   24.67  360.00   11.42  360.00  0.38 
1 1 1    0   10   40 o  8  115.55   18.80   39.71  180.00  196.33  180.00  161.80  180.00  1.00 
1 1 1    0   10   41 o  9   29.17   19.30   53.00  180.00    8.47  180.00   37.13    0.00  0.93 
1 1 1    0   10   42 o 18   30.34   20.91   29.46  180.00   26.05  180.00    0.97  180.00  0.84 
1 1 1    0   11    1 o 19   56.27    2.30  188.27   90.00   28.41  270.00  120.31  270.00  0.56 
1 1 1    0   11    2 o  1  170.02    4.72  263.05  270.00  147.64  270.00   44.55   90.00  1.00 
1 1 1    0   11    3 o 19  114.22    3.24  254.90  270.00   82.22  270.00   54.37   90.00  0.96 
1 1 1    0   11    4 o  7  296.31    8.23  178.25  270.00  333.20  270.00   73.79  270.00  1.00 
1 1 1    0   11    5 o 16  365.79   10.14  525.29  270.00  233.19  270.00  265.21   90.00  1.00 
1 1 1    0   11    6 o 19  147.37    4.78  245.00  270.00  135.44  270.00   21.73   90.00  0.99 
1 1 1    0   11    7 o 11   45.24    2.29   50.07   90.00   28.95   90.00   84.69   90.00  0.30 
1 1 1    0   11    8 o 12  112.95    4.58    8.45   90.00   90.00  270.00   28.46   90.00  0.92 
1 1 1    0   11    9 o 10  257.73    8.40  252.10  270.00  271.59  270.00   27.73  270.00  1.00 
1 1 1    0   11   10 f  0  305.80    9.88  391.59   90.00  403.97   90.00    0.00    0.00  0.00 
1 1 1    0   11   11 o 13   87.35    3.79  139.50   90.00   22.52   90.00    7.90  270.00  0.30 
1 1 1    0   11   12 f  0  292.93   11.59  350.30  270.00  307.27  270.00    0.00    0.00  0.00 
1 1 1    0   11   13 o  9   24.03    6.45   60.55  270.00   67.45   90.00  145.09   90.00  0.21 
1 1 1    0   11   14 o 11  131.03    5.65  235.73   90.00   55.19   90.00  150.75  270.00  1.00 
1 1 1    0   11   15 o 15   30.60    8.17   58.46  270.00   71.39   90.00  163.17   90.00  0.33 
1 1 1    0   11   16 o 12   60.70   57.02   49.66   90.00   15.83  270.00   63.24  270.00  0.26 
1 1 1    0   11   17 o 15  243.76   10.41  190.48  270.00  337.88  270.00  188.30  270.00  1.00 
1 1 1    0   11   18 o 11  335.69   14.23  241.32   90.00  433.38   90.00  195.38   90.00  1.00 
1 1 1    0   11   19 o 10  298.96   12.03  238.74   90.00  309.77   90.00   21.62   90.00  1.00 
1 1 1    0   11   20 o  1  361.20   11.76  221.41  270.00  478.44  270.00  234.47  270.00  1.00 
1 1 1    0   11   21 o  4  162.85    6.29  137.81   90.00  179.82   90.00   33.98   90.00  1.00 
1 1 1    0   11   22 o  1  211.63    7.56  284.10   90.00  120.26   90.00  182.74  270.00  1.00 
1 1 1    0   11   23 o  1  127.80  229.19    5.26   90.00    8.75  270.00   29.59  270.00  0.05 
1 1 1    0   11   24 o  2   36.90   22.61   62.41   90.00   21.37  270.00   78.74  270.00  0.49 
1 1 1    0   11   25 o 13  189.15  167.18  250.38   90.00   93.00   90.00  158.13  270.00  0.91 
1 1 1    0   11   26 o 19   43.98   19.37   26.80   90.00    3.61   90.00   25.35  270.00  0.37 
1 1 1    0   11   27 o  2   32.95   18.50   36.38  270.00   11.72   90.00   49.86   90.00  0.40 
1 1 1    0   11   28 o 17  209.59    8.63  243.69   90.00  176.62   90.00   65.94  270.00  1.00 
1 1 1    0   11   29 o 18  121.51  104.53  131.74   90.00   74.06   90.00   55.52  270.00  0.84 
1 1 1    0   11   30 f  0   49.19   22.70   12.20  270.00   13.52  270.00    0.00    0.00  0.00 
1 1 1    0   11   31 o  4  147.88   52.47  147.74   90.00  151.73   90.00    7.75   90.00  1.00 
1 1 1    0   11   32 f  0   27.52   19.35    0.88  270.00    0.46  270.00    0.00    0.00  0.00 
1 1 1    0   11   33 o 19  103.18   38.12   95.25  270.00  115.11  270.00   25.22  270.00  0.99 
1 1 1    0   11   34 o 14   53.29   31.41   62.99  270.00   28.04  270.00   29.61   90.00  0.80 
1 1 1    0   11   35 o  1  195.30  134.27  155.74   90.00  204.01   90.00   62.74   90.00  0.88 
1 1 1    0   11   36 o  9   39.62   26.07   20.02  270.00    6.71  270.00   11.26   90.00  0.31 
1 1 1    0   11   37 o  2   73.91   28.31   28.54   90.00   80.64   90.00   55.24   90.00  0.72 
1 1 1    0   11   38 o  8   28.38   19.63    4.50   90.00    0.55   90.00    3.41  270.00  0.08 
1 1 1    0   11   39 o 17   39.00   26.21   44.86  270.00   21.67  270.00   17.46   90.00  0.78 
1 1 1    0   11   40 o 12  146.02   43.79   22.38   90.00  220.14   90.00  200.82   90.00  0.82 
1 1 1    0   11   41 o  9   39.17   24.98   39.14   90.00   37.05   90.00    3.61   90.00  0.90 
1 1 1    0   12    0 o 14  573.41   22.63  537.56  180.00  685.60  180.00  224.38  180.00  1.00 
1 1 1    0   12    1 o 11  688.57   19.12  514.49    0.00  786.53    0.00  195.91    0.00  1.00 
1 1 1    0   12    2 o  5   75.86    3.33  315.98  180.00    3.27  180.00  112.37    0.00  0.78 
1 1 1    0   12    3 o  7   27.09   11.39   16.14  180.00    4.09    0.00    9.04    0.00  0.02 
1 1 1    0   12    4 o  8  161.29    4.50  134.78  180.00  180.38  180.00   41.17  180.00  0.99 
1 1 1    0   12    5 o 13  321.22   10.32  239.21    0.00  291.68    0.00   59.09  180.00  1.00 
1 1 1    0   12    6 o  9  252.63    9.98  366.22  360.00  157.46  360.00  190.34  180.00  1.00 
1 1 1    0   12    7 o 14  301.75   11.89  331.77    0.00  252.07    0.00   99.36  180.00  1.00 
1 1 1    0   12    8 o  5  121.29    3.98  191.44  180.00  103.97  180.00   21.43    0.00  0.95 
1 1 1    0   12    9 o 18  351.22   11.27  440.99  180.00  276.28  180.00  149.89  360.00  1.00 
1 1 1    0   12   10 o  2   63.01    2.63   32.12    0.00    2.60  180.00   31.36  180.00  0.21 
1 1 1    0   12   11 o  3  382.30   10.67  276.77    0.00  435.20    0.00  105.80    0.00  1.00 
1 1 1    0   12   12 o  2   38.43   41.24   33.85  180.00   16.26  180.00   39.24  180.00  0.09 
1 1 1    0   12   13 o  8  158.97    5.59  142.07  180.00  164.13  180.00   11.82  180.00  1.00 
1 1 1    0   12   14 o 16  140.92    5.88  163.19  360.00  130.88  360.00   17.85  180.00  0.99 
1 1 1    0   12   15 o 13  264.79   11.27  257.03  360.00  257.46  360.00   14.65  180.00  1.00 
1 1 1    0   12   16 o 17  290.23    9.47  205.02  360.00  360.76  360.00  141.06  360.00  1.00 
1 1 1    0   12   17 o 16  288.84   11.86  274.07  180.00  315.84  180.00   54.00  180.00  1.00 
1 1 1    0   12   18 o  8   31.74    8.76   49.24  180.00   10.28    0.00   26.07    0.00  0.09 
1 1 1    0   12   19 o 14   21.37   10.19   10.88    0.00   11.49  180.00   25.37  180.00  0.06 
1 1 1    0   12   20 o  8   85.62   12.34   55.97    0.00   68.84  360.00   23.81  360.00  0.66 
1 1 1    0   12   21 o  1  107.93   15.58   89.04  180.00  131.35  180.00   58.10  180.00  0.95 
1 1 1    0   12   22 o 15  225.18    9.67  196.38  180.00  247.88  180.00   45.40  180.00  1.00 
1 1 1    0   12   23 o  4   86.75   22.30   84.84  180.00   74.28  180.00   19.87  360.00  0.97 
1 1 1    0   12   24 o 13  108.87   18.95   97.58    0.00  118.79  360.00   20.79  360.00  1.00 
1 1 1    0   12   25 o  1  225.10    9.66  214.93  180.00  237.35  180.00   24.51  180.00  1.00 
1 1 1    0   12   26 o 17   95.95   75.31  106.94  180.00   57.83  180.00   41.94    0.00  0.82 
1 1 1    0   12   27 o  8   86.58   26.93   69.68  360.00   96.75  360.00   26.45  360.00  0.96 
1 1 1    0   12   28 o 11  108.03  298.13  196.68    0.00  145.40  180.00  339.86  180.00  0.23 
1 1 1    0   12   29 o 18  261.39    9.79  234.79  180.00  293.04  180.00   63.28  180.00  1.00 
1 1 1    0   12   30 o 18   26.76   17.62   12.24    0.00    3.82  180.00   15.31  180.00  0.14 
1 1 1    0   12   31 o 16  131.29  133.41  125.15  360.00   54.91  360.00   64.26  180.00  0.66 
1 1 1    0   12   32 o 19   54.58   26.98    1.09  180.00    0.04  360.00    0.01  360.00  0.00 
1 1 1    0   12   33 o 14  160.51   42.55  130.84    0.00  200.29    0.00   79.58    0.00  1.00 
1 1 1    0   12   34 o  9  188.46  209.37    7.75  180.00    3.95  180.00    3.14  360.00  0.03 
1 1 1    0   12   35 x 14       ?       ?   25.42    0.00   22.86    0.00    0.00    0.00  0.00 
1 1 1    0   12   36 o 13   62.36   30.83   78.53  180.00   49.51  180.00   20.46    0.00  0.96 
1 1 1    0   12   37 o 15   49.29   27.79    6.79    0.00    9.63    0.00    3.64    0.00  0.16 
1 1 1    0   12   38 o 18   50.19   24.94    4.34  180.00    9.30  180.00    5.51  180.00  0.13 
1 1 1    0   12   39 o 17   77.36   20.88   53.90  180.00  107.83  180.00   61.18  180.00  1.00 
1 1 1    0   12   40 o 15   32.05   20.22   35.42  180.00   25.17  180.00    5.18    0.00  0.87 
1 1 1    0   12   41 o  9   38.35   26.05   66.84    0.00   19.52    0.00   37.16  180.00  0.99 
1 1 1    0   13    1 o 12  165.65    4.65  205.66  270.00  193.65  270.00   59.57  270.00  0.99 
1 1 1    0   13    2 o 10  469.67   13.04  504.87   90.00  418.60   90.00  102.13  270.00  1.00 
1 1 1    0   13    3 o  9  228.67    6.33  130.91  270.00  338.79  270.00  222.02  270.00  1.00 
1 1 1    0   13    4 o 18   28.54   67.31  126.85  270.00   49.62   90.00  106.26   90.00  0.12 
1 1 1    0   13    5 f  0  142.52    4.02   30.02   90.00  105.87   90.00    0.00    0.00  0.00 
1 1 1    0   13    6 o  1  196.37    5.49  238.10   90.00  136.66   90.00  119.41  270.00  1.00 
1 1 1    0   13    7 o 19   37.71   51.01  127.74   90.00   36.44  270.00   85.08  270.00  0.16 
1 1 1    0   13    8 o  4   22.78    4.22  127.65   90.00  127.41  270.00  271.37  270.00  0.36 
1 1 1    0   13    9 f  0  365.92   11.76  258.50  270.00  219.69  270.00    0.00    0.00  0.00 
1 1 1    0   13   10 o 12  102.56    3.44  160.87  270.00   35.79  270.00  127.30   90.00  0.97 
1 1 1    0   13   11 o  4  204.68    6.90  229.20  270.00  194.17  270.00   21.00   90.00  1.00 
1 1 1    0   13   12 o 18  620.59   19.99  597.82   90.00  687.28   90.00  133.37   90.00  1.00 
1 1 1    0   13   13 o 19  143.19    6.66  143.78   90.00  179.29   90.00   83.29   90.00  0.96 
1 1 1    0   13   14 o  7   45.09   17.02   99.48   90.00   63.97  270.00  188.92  270.00  0.68 
1 1 1    0   13   15 o 12   88.83    4.47  134.89  270.00   57.13  270.00   46.14   90.00  0.90 
1 1 1    0   13   16 o 16  216.47    6.52  174.41   90.00  244.13   90.00   55.31   90.00  1.00 
1 1 1    0   13   17 o  7  239.14    9.62  170.62  270.00  308.11  270.00  137.94  270.00  1.00 
1 1 1    0   13   18 o 19  372.87   10.59  288.00  270.00  439.43  270.00  133.12  270.00  1.00 
1 1 1    0   13   19 o 12  331.39   11.01  346.06   90.00  327.37   90.00    8.05  270.00  1.00 
1 1 1    0   13   20 o  4   94.74  190.48   80.21   90.00   47.79  270.00  133.41  270.00  0.20 
1 1 1    0   13   21 o  5  382.63   15.52  357.86  270.00  408.53  270.00   51.79  270.00  1.00 
1 1 1    0   13   22 o 14   35.34   19.70   35.41  270.00   17.69   90.00   66.49   90.00  0.44 
1 1 1    0   13   23 f  0   94.27  261.44  104.46   90.00  103.74   90.00    0.00    0.00  0.00 
1 1 1    0   13   24 o  5  153.27    7.54  123.70  270.00  179.74  270.00   52.96  270.00  1.00 
1 1 1    0   13   25 o  1   88.56  121.47   60.22  270.00    7.15   90.00   67.35   90.00  0.30 
1 1 1    0   13   26 o  6  157.32    7.36  108.33   90.00  208.17   90.00  101.71   90.00  1.00 
1 1 1    0   13   27 o 11   12.14    8.77   10.91   90.00   10.51  270.00   22.80  270.00  0.07 
1 1 1    0   13   28 o 14  214.03    8.93  162.90  270.00  270.11  270.00  112.16  270.00  1.00 
1 1 1    0   13   29 o 16  269.84   12.27  280.22   90.00  270.06   90.00    0.43   90.00  1.00 
1 1 1    0   13   30 o  8  179.43    8.91  170.89   90.00  197.26   90.00   35.67   90.00  1.00 
1 1 1    0   13   31 o 18   75.84   14.64   56.00   90.00   93.36   90.00   40.57   90.00  0.96 
1 1 1    0   13   32 o 14   68.22   20.10   28.54   90.00   65.72   90.00   39.52   90.00  0.67 
1 1 1    0   13   33 o  3  221.49   10.97  131.92  270.00  323.03  270.00  203.08  270.00  1.00 
1 1 1    0   13   34 o 14  170.87   51.17  155.48   90.00  201.83   90.00   61.92   90.00  1.00 
1 1 1    0   13   35 f  0   43.13   24.34   29.15   90.00   25.99   90.00    0.00    0.00  0.00 
1 1 1    0   13   36 o  5   34.76   22.35    1.63  270.00    0.73  270.00    0.70   90.00  0.03 
1 1 1    0   13   37 o 18   83.55   20.62   49.85  270.00  122.34  270.00   78.72  270.00  0.99 
1 1 1    0   13   38 o  7   30.70   19.54   50.66  270.00    9.79  270.00   34.10   90.00  0.87 
1 1 1    0   13   39 o  5   29.29   19.53    9.25   90.00    9.61   90.00    1.67   90.00  0.30 
1 1 1    0   13   40 o  4   26.56   19.15   17.48  270.00   20.48  270.00    5.63  270.00  0.67 
1 1 1    0   14    0 o  9  633.34   25.04  627.42  180.00  624.70  180.00   17.27    0.00  1.00 
1 1 1    0   14    1 o  1   55.01    2.14   96.17  180.00   22.47  360.00   90.90  360.00  0.42 
1 1 1    0   14    2 o  7  155.18    5.02  253.50    0.00   78.84    0.00  152.57  180.00  1.00 
1 1 1    0   14    3 o  8  288.26    8.01  333.21  180.00  193.74  180.00  189.03    0.00  1.00 
1 1 1    0   14    4 o  7   72.87    3.41   75.76  180.00    9.81  180.00   64.54    0.00  0.58 
1 1 1    0   14    5 o  7  506.66   14.08  434.10    0.00  547.65    0.00   81.98    0.00  1.00 
1 1 1    0   14    6 o 17  436.98   12.12  327.58  180.00  501.45  180.00  128.93  180.00  1.00 
1 1 1    0   14    7 o 12   36.16    6.35   63.08  360.00   48.81  180.00  121.18  180.00  0.33 
1 1 1    0   14    8 o 12  353.37   11.31  333.80    0.00  336.72    0.00   33.30  180.00  1.00 
1 1 1    0   14    9 f  0  284.59    9.45  200.02  180.00  222.04  180.00    0.00    0.00  0.00 
1 1 1    0   14   10 o 10  228.57    9.69  153.43    0.00  291.71    0.00  126.29    0.00  1.00 
1 1 1    0   14   11 o 14   44.28   29.86   31.22  360.00   19.13  180.00   58.41  180.00  0.23 
1 1 1    0   14   12 o  9  241.20    8.01  198.68    0.00  305.97  360.00  129.55  360.00  1.00 
1 1 1    0   14   13 o  5  599.44   16.73  597.81  180.00  612.60  180.00   26.32  180.00  1.00 
1 1 1    0   14   14 o  6  349.87    9.73  305.86    0.00  379.58    0.00   59.41    0.00  1.00 
1 1 1    0   14   15 o  5   49.14   34.70   51.06  360.00   15.92  180.00   71.77  180.00  0.41 
1 1 1    0   14   16 o 13  396.82   12.88  360.97    0.00  440.37  360.00   87.09  360.00  1.00 
1 1 1    0   14   17 o  5  252.75    8.46  232.33  360.00  264.06  360.00   22.63  360.00  1.00 
1 1 1    0   14   18 o  1   52.74   17.16   57.18  180.00    9.40  180.00   34.88    0.00  0.51 
1 1 1    0   14   19 o  1  135.77    5.98  197.85  180.00   77.20  180.00  117.15  360.00  1.00 
1 1 1    0   14   20 x 12       ?       ?   37.13    0.00   40.47    0.00    0.00    0.00  0.00 
1 1 1    0   14   21 o  1   74.77  166.71   87.29    0.00   66.50  180.00  169.53  180.00  0.24 
1 1 1    0   14   22 o  5   10.09    7.08   43.86    0.00   40.01  180.00   83.00  180.00  0.15 
1 1 1    0   14   23 o  7   12.20    8.40   10.59  180.00   10.70  360.00   22.72  360.00  0.05 
1 1 1    0   14   24 o  2  223.68    8.46  199.06    0.00  250.68  360.00   53.99  360.00  1.00 
1 1 1    0   14   25 o  6   82.77   24.11   84.81  180.00   80.29  180.00    2.90    0.00  0.99 
1 1 1    0   14   26 o 13   89.86  163.49   79.28    0.00   34.53  180.00  111.89  180.00  0.24 
1 1 1    0   14   27 o  1   54.80   10.26   28.49    0.00   45.22    0.00   16.10    0.00  0.68 
1 1 1    0   14   28 o 11   74.16   10.66   84.58  180.00   66.30  180.00   15.15  360.00  1.00 
1 1 1    0   14   29 o 17  250.66    9.95  194.94  180.00  316.91  180.00  132.50  180.00  1.00 
1 1 1    0   14   30 o 16  121.75  192.43  116.26  180.00   28.72    0.00  137.27    0.00  0.33 
1 1 1    0   14   31 o 10   46.92   20.22   45.51  180.00   25.21  180.00   16.75    0.00  0.72 
1 1 1    0   14   32 o 18  200.25    9.72   94.70  360.00  314.55  360.00  228.61  360.00  1.00 
1 1 1    0   14   33 o  4   61.54   28.96   27.88  180.00   44.70  180.00   19.62  180.00  0.57 
1 1 1    0   14   34 o  9  111.74   20.49   97.54    0.00  136.55  360.00   49.61  360.00  1.00 
1 1 1    0   14   35 x  8       ?       ?  176.52  180.00  155.91  180.00    0.00    0.00  0.00 
1 1 1    0   14   36 o  8   33.15   20.20    3.57  180.00    2.26  180.00    0.86    0.00  0.08 
1 1 1    0   14   37 o 11   22.26   15.68    1.73  180.00    0.20  180.00    1.30    0.00  0.04 
1 1 1    0   14   38 o 19   24.03   16.74   12.70    0.00    7.00    0.00    3.90  180.00  0.37 
1 1 1    0   14   39 f  0   32.94   20.67    1.87    0.00    1.59    0.00    0.00    0.00  0.00 
1 1 1    0   15    1 o 11   33.90   48.88   23.03   90.00   13.12   90.00   30.33   90.00  0.06 
1 1 1    0   15    2 o  1  422.17   11.71  398.17  270.00  455.39  270.00   66.44  270.00  1.00 
1 1 1    0   15    3 o  4  199.42    5.53  185.65   90.00  233.70   90.00   68.64   90.00  1.00 
1 1 1    0   15    4 o 13  381.71   12.23  354.68   90.00  370.58   90.00   22.27  270.00  1.00 
1 1 1    0   15    5 o  4  160.21    5.25  143.68  270.00  176.60  270.00   33.64  270.00  1.00 
1 1 1    0   15    6 o 16  395.31   15.64  480.95   90.00  322.16   90.00  146.30  270.00  1.00 
1 1 1    0   15    7 f  0   40.09   10.62    6.45  270.00    5.86   90.00    0.00    0.00  0.00 
1 1 1    0   15    8 o 17   65.90    3.28   21.13  270.00    3.77  270.00    6.61   90.00  0.11 
1 1 1    0   15    9 o 18   66.68    2.72  128.05   90.00    5.74   90.00   95.69  270.00  0.80 
1 1 1    0   15   10 o 17   26.31    5.16  133.85   90.00   62.42  270.00  143.14  270.00  0.35 
1 1 1    0   15   11 o 19  316.54    8.91  265.94   90.00  336.82   90.00   40.58   90.00  1.00 
1 1 1    0   15   12 o 12  265.79    7.54  200.10  270.00  310.51  270.00   89.43  270.00  1.00 
1 1 1    0   15   13 o  8  275.72    7.74  242.92   90.00  306.46   90.00   61.47   90.00  1.00 
1 1 1    0   15   14 o 16  211.07    6.09  225.60   90.00  202.25   90.00   17.64  270.00  1.00 
1 1 1    0   15   15 o 11  289.17    8.20  322.40   90.00  248.29   90.00   81.77  270.00  1.00 
1 1 1    0   15   16 o 16   20.11    7.50    4.74  270.00    8.95  270.00   20.30  270.00  0.06 
1 1 1    0   15   17 o 14  157.57    5.87  156.13   90.00  153.88   90.00    7.39  270.00  1.00 
1 1 1    0   15   18 o 19  196.55    8.85  203.13   90.00  189.78   90.00   13.53  270.00  1.00 
1 1 1    0   15   19 o  7   17.10   11.88   24.10  270.00   24.26   90.00   53.76   90.00  0.15 
1 1 1    0   15   20 o 15   66.80   83.21  129.59  270.00   34.77   90.00  163.57   90.00  0.70 
1 1 1    0   15   21 o  9   44.43    7.48    5.61   90.00    1.07   90.00    1.38  270.00  0.04 
1 1 1    0   15   22 o 16   88.33  149.15   62.08   90.00   24.40  270.00   88.70  270.00  0.23 
1 1 1    0   15   23 o  1  255.12    9.24  205.09   90.00  307.22   90.00  104.21   90.00  1.00 
1 1 1    0   15   24 o 19   83.78   90.28   34.76   90.00   11.98   90.00   22.50  270.00  0.28 
1 1 1    0   15   25 o 15  156.77    7.15  151.19   90.00  164.43   90.00   15.32   90.00  1.00 
1 1 1    0   15   26 o 13   20.78   12.32    5.61   90.00    2.67  270.00    7.41  270.00  0.05 
1 1 1    0   15   27 o  6   75.96   12.21   64.84   90.00   87.29   90.00   25.09   90.00  0.98 
1 1 1    0   15   28 o 17  212.94    9.30  170.78  270.00  265.91  270.00  105.93  270.00  1.00 
1 1 1    0   15   29 o  1  105.36  103.59  119.71  270.00   43.26  270.00   68.16   90.00  0.73 
1 1 1    0   15   30 f  0   56.39   15.51   77.51  270.00   71.31  270.00    0.00    0.00  0.00 
1 1 1    0   15   31 o 10  258.29   10.55  212.16   90.00  324.46   90.00  132.35   90.00  1.00 
1 1 1    0   15   32 o 16   47.85   26.59   70.25   90.00   20.67   90.00   42.41  270.00  0.88 
1 1 1    0   15   33 o 11   77.24   14.84   91.43  270.00   73.02  270.00    8.36   90.00  1.00 
1 1 1    0   15   34 o  4  134.28  130.20  125.02  270.00   71.24  270.00   39.08   90.00  0.68 
1 1 1    0   15   35 o 15  118.55   27.87   92.35   90.00  156.34   90.00   75.58   90.00  1.00 
1 1 1    0   15   36 o 13   85.49   13.96   72.71  270.00  107.98  270.00   44.97  270.00  1.00 
1 1 1    0   15   37 o  3   34.70   19.49   18.79  270.00   27.21  270.00   11.08  270.00  0.62 
1 1 1    0   15   38 o 16  125.83   36.98  107.54  270.00  160.20  270.00   68.74  270.00  1.00 
1 1 1    0   16    0 f  0  153.10    6.14   86.62  180.00   65.78  180.00    0.00    0.00  0.00 
1 1 1    0   16    1 o 14   72.19    2.44  100.48    0.00   25.13    0.00   61.32  180.00  0.77 
1 1 1    0   16    2 o  6  585.47   16.33  545.70  180.00  638.61  180.00  106.28  180.00  1.00 
1 1 1    0   16    3 o  4   58.59    2.62   48.98    0.00    3.13    0.00   49.05  180.00  0.47 
1 1 1    0   16    4 o 13  188.85    5.30  125.24    0.00  233.65  360.00   89.67  360.00  1.00 
1 1 1    0   16    5 o  3  112.88    3.78  118.24  180.00   80.00  180.00   64.22  360.00  0.99 
1 1 1    0   16    6 o 18  213.70    5.96  138.18  180.00  258.41  180.00   89.43  180.00  1.00 
1 1 1    0   16    7 o 17  249.54    6.97  326.46  180.00  215.45  180.00   68.17    0.00  1.00 
1 1 1    0   16    8 o 11  182.28    5.90  279.75  360.00   69.03  360.00  226.49  180.00  1.00 
1 1 1    0   16    9 o 19   44.52   92.52  116.03  180.00   68.42    0.00  163.95    0.00  0.30 
1 1 1    0   16   10 o 17  328.34    9.32  320.38  180.00  342.74  180.00   28.78  180.00  1.00 
1 1 1    0   16   11 o  5  115.96    3.79   89.50    0.00  141.68    0.00   57.03    0.00  0.98 
1 1 1    0   16   12 o 10   62.54    2.87   79.25  180.00   13.18  180.00   87.10  360.00  0.91 
1 1 1    0   16   13 o  5  131.03    4.20  169.67  180.00  120.60  180.00   20.81    0.00  1.00 
1 1 1    0   16   14 o  9   38.78   11.68   75.55  180.00   29.24    0.00  112.81    0.00  0.70 
1 1 1    0   16   15 o  3  214.53    6.21  218.62  180.00  203.76  180.00   21.54    0.00  1.00 
1 1 1    0   16   16 o 13  195.10    6.79  197.53  180.00  193.00  180.00    4.20  360.00  1.00 
1 1 1    0   16   17 o  8   51.66   16.59   33.79    0.00   17.08    0.00   26.80  180.00  0.59 
1 1 1    0   16   18 o 14   52.27   17.49   44.49  180.00   20.21  180.00   19.75    0.00  0.58 
1 1 1    0   16   19 o 18  244.56    9.96  222.58  180.00  265.16  180.00   41.19  180.00  1.00 
1 1 1    0   16   20 o  3   62.70   29.54   61.06    0.00   39.65    0.00   27.05  180.00  0.85 
1 1 1    0   16   21 o  2   17.63    9.86   32.51  360.00   23.90  180.00   56.13  180.00  0.24 
1 1 1    0   16   22 o 13  179.22    7.77  144.12  180.00  214.33  180.00   70.23  180.00  1.00 
1 1 1    0   16   23 o 14   47.01    8.54    7.51  180.00   10.45  180.00    2.32  180.00  0.20 
1 1 1    0   16   24 o 12   96.23  194.43  113.76  180.00   59.29  360.00  168.42  360.00  0.26 
1 1 1    0   16   25 o 14  101.91  196.08  114.03  180.00   55.03  360.00  165.69  360.00  0.27 
1 1 1    0   16   26 o 16   23.61   12.83    5.43  180.00    2.05  360.00    6.76  360.00  0.06 
1 1 1    0   16   27 o  9  104.84  271.37   90.14    0.00   60.11  180.00  144.77  180.00  0.12 
1 1 1    0   16   28 o 12   52.81   12.62   28.44    0.00   38.38  360.00   12.22  360.00  0.61 
1 1 1    0   16   29 o 10   30.31   16.56   76.21    0.00   22.70  180.00   92.29  180.00  0.77 
1 1 1    0   16   30 o 11   37.15   25.56  123.73  180.00   41.49    0.00  153.21    0.00  0.95 
1 1 1    0   16   31 o  4   89.36   13.09   95.46  180.00   93.19  180.00    7.69  180.00  1.00 
1 1 1    0   16   32 o 19   17.73   12.34   18.79  360.00    9.27  180.00   25.96  180.00  0.21 
1 1 1    0   16   33 o  6   21.68   14.32   12.30  360.00    2.65  180.00   13.47  180.00  0.19 
1 1 1    0   16   34 f  0   42.72   18.83   31.92    0.00   27.87    0.00    0.00    0.00  0.00 
1 1 1    0   16   35 o 18   22.94   14.82   12.40  360.00    2.95  360.00    7.79  180.00  0.30 
1 1 1    0   16   36 o  3  128.41   23.56   82.99  360.00  185.64  360.00  114.46  360.00  1.00 
1 1 1    0   16   37 o 11   75.67   16.37   64.55    0.00   96.50    0.00   41.65    0.00  1.00 
1 1 1    0   17    1 o  8  288.81    8.05  261.60  270.00  314.96  270.00   52.29  270.00  1.00 
1 1 1    0   17    2 o 15   10.59    5.80   70.22   90.00   51.71  270.00  105.91  270.00  0.12 
1 1 1    0   17    3 f  0   25.38    4.06   38.30  270.00   35.36  270.00    0.00    0.00  0.00 
1 1 1    0   17    4 o  2   36.78    7.43    0.66  270.00   13.89  270.00   45.53  270.00  0.24 
1 1 1    0   17    5 o  2   15.78    6.18   26.57   90.00   13.94  270.00   29.56  270.00  0.05 
1 1 1    0   17    6 o  9   58.73    2.44   38.33   90.00   17.22   90.00   23.20  270.00  0.49 
1 1 1    0   17    7 o 19  100.03    3.05   92.51   90.00   98.03   90.00    0.08  270.00  0.98 
1 1 1    0   17    8 o  2  118.10    4.00  138.20  270.00   96.17  270.00   43.73   90.00  1.00 
1 1 1    0   17    9 o 14   17.84    6.41   81.04   90.00   46.83  270.00  102.61  270.00  0.25 
1 1 1    0   17   10 o  5   56.61    2.83   85.51  270.00   16.93  270.00   60.52   90.00  0.83 
1 1 1    0   17   11 o 19   39.60   56.85   40.72  270.00   24.96   90.00   70.62   90.00  0.26 
1 1 1    0   17   12 o  8  229.00    6.61  248.18   90.00  226.05   90.00    5.90  270.00  1.00 
1 1 1    0   17   13 o  8   36.39    5.51   71.85  270.00   24.37   90.00   97.50   90.00  0.67 
1 1 1    0   17   14 o 17  319.28   10.51  299.89  270.00  338.74  270.00   38.93  270.00  1.00 
1 1 1    0   17   15 o  1  146.57    5.50  129.58  270.00  159.46  270.00   25.79  270.00  1.00 
1 1 1    0   17   16 o 19  228.14    7.46  171.78   90.00  274.00   90.00   91.71   90.00  1.00 
1 1 1    0   17   17 o 17   99.28    3.84   88.65  270.00  111.14  270.00   24.26  270.00  1.00 
1 1 1    0   17   18 f  0  184.74    5.68  133.42  270.00  136.12  270.00    0.00    0.00  0.00 
1 1 1    0   17   19 o 18   44.79    9.15   10.40  270.00    8.74  270.00    3.68   90.00  0.24 
1 1 1    0   17   20 o 12   14.56    8.85   17.38  270.00   13.91   90.00   31.31   90.00  0.12 
1 1 1    0   17   21 o  9   18.64   10.12   10.08   90.00    4.41  270.00   11.27  270.00  0.07 
1 1 1    0   17   22 o 13   13.55    8.73    4.81  270.00    3.64   90.00    8.14   90.00  0.03 
1 1 1    0   17   23 o 15   11.68    7.98    3.95   90.00    3.49  270.00    7.58  270.00  0.03 
1 1 1    0   17   24 o 16   75.55   32.90  113.79   90.00   41.93   90.00   66.20  270.00  0.99 
1 1 1    0   17   25 o 12   20.95   12.07   24.50   90.00   12.97  270.00   36.22  270.00  0.25 
1 1 1    0   17   26 o 17   22.12   12.85    7.96  270.00    3.70   90.00   11.11   90.00  0.08 
1 1 1    0   17   27 o 13   19.05   12.09    9.58  270.00    5.39   90.00   14.03   90.00  0.09 
1 1 1    0   17   28 o 18   60.71   11.20   23.96   90.00   51.37   90.00   29.65   90.00  0.60 
1 1 1    0   17   29 o  5   33.94   22.61   39.83  270.00    0.15   90.00   35.98   90.00  0.53 
1 1 1    0   17   30 o  6   21.78   13.56   14.25  270.00    5.02   90.00   17.74   90.00  0.18 
1 1 1    0   17   31 o  3   32.22   16.43   47.93  270.00    5.40  270.00   37.03   90.00  0.74 
1 1 1    0   17   32 o 14   78.93   11.53   68.77  270.00   97.42  270.00   37.03  270.00  1.00 
1 1 1    0   17   33 f  0   15.54   11.02   16.99   90.00   14.79   90.00    0.00    0.00  0.00 
1 1 1    0   17   34 o  5   19.52   13.11    4.94  270.00    0.38  270.00    3.88   90.00  0.12 
1 1 1    0   17   35 o 19  142.14   52.93  128.76   90.00  174.05   90.00   63.85   90.00  1.00 
1 1 1    0   17   36 o 12   26.78   16.40   27.13  270.00   27.31  270.00    4.29  270.00  0.94 
1 1 1    0   18    0 o 15   82.50    3.84  114.98  180.00   25.00  180.00   92.68  360.00  0.86 
1 1 1    0   18    1 o 11  107.06    3.21   76.76  180.00  129.50  180.00   48.83  180.00  0.98 
1 1 1    0   18    2 o  7   28.05    4.05   66.31    0.00   34.57  180.00   92.34  180.00  0.41 
1 1 1    0   18    3 o 15  204.43    5.73  134.23    0.00  269.61    0.00  130.36    0.00  1.00 
1 1 1    0   18    4 o  4  159.58    4.54  145.24  180.00  165.44  180.00   11.73  180.00  1.00 
1 1 1    0   18    5 o  8   39.78   72.34   71.87  180.00   48.39    0.00  122.54    0.00  0.32 
1 1 1    0   18    6 o 18  116.17    3.45   60.84  180.00  157.33  180.00   86.47  180.00  0.98 
1 1 1    0   18    7 o  7   35.48   92.29   75.40    0.00   69.13  180.00  156.25  180.00  0.25 
1 1 1    0   18    8 o 15   33.06    5.28    0.52    0.00    1.91  180.00    7.39  180.00  0.05 
1 1 1    0   18    9 o 13  125.37    5.17  104.16  180.00  151.60  180.00   52.71  180.00  1.00 
1 1 1    0   18   10 o  8  167.57    6.50  159.05  180.00  175.70  180.00   16.26  180.00  1.00 
1 1 1    0   18   11 o  9   25.82    7.00   11.89  180.00    5.09    0.00   14.11    0.00  0.08 
1 1 1    0   18   12 o  1  181.18    5.58  163.97  360.00  195.04  360.00   27.73  360.00  1.00 
1 1 1    0   18   13 o 16   33.55    4.86    8.57  360.00    1.17  180.00    7.33  180.00  0.07 
1 1 1    0   18   14 o  9  149.84    6.18  157.73    0.00  152.30  360.00    4.92  360.00  1.00 
1 1 1    0   18   15 o  3  172.54    5.27  180.43  180.00  171.58  180.00    1.92    0.00  1.00 
1 1 1    0   18   16 o  1  247.98    7.19  204.94    0.00  290.87    0.00   85.78    0.00  1.00 
1 1 1    0   18   17 o 12   17.39    8.25   31.38  180.00   23.01  360.00   54.54  360.00  0.25 
1 1 1    0   18   18 o 19   38.44    5.52   76.13  180.00    8.31  360.00   86.46  360.00  0.91 
1 1 1    0   18   19 o 14  104.69    4.62   76.90  180.00  133.29  180.00   57.28  180.00  1.00 
1 1 1    0   18   20 o  3  142.94    6.09  101.43  360.00  186.23  360.00   86.57  360.00  1.00 
1 1 1    0   18   21 o 19   36.64    8.88   24.66  180.00    7.69  180.00   15.91    0.00  0.43 
1 1 1    0   18   22 o  9  248.94    9.22  254.80  180.00  254.89  180.00   11.90  180.00  1.00 
1 1 1    0   18   23 o 14   48.11    8.83   37.03  180.00   33.80  180.00    1.25  360.00  0.72 
1 1 1    0   18   24 o  7   13.17    8.96    9.62  180.00    7.76    0.00   17.28    0.00  0.07 
1 1 1    0   18   25 o  3  176.70    8.75  148.18  180.00  216.85  180.00   80.31  180.00  1.00 
1 1 1    0   18   26 o  8   73.50   13.65   25.53  180.00   80.05  180.00   56.81  180.00  0.70 
1 1 1    0   18   27 x 19       ?       ?   65.21    0.00   58.82    0.00    0.00    0.00  0.00 
1 1 1    0   18   28 x 19       ?       ?   76.77  360.00   68.73  360.00    0.00    0.00  0.00 
1 1 1    0   18   29 o 16   85.94   18.51   68.57  180.00  110.47  180.00   49.53  180.00  1.00 
1 1 1    0   18   30 o  2   18.80   12.31   28.07    0.00   10.93  180.00   35.68  180.00  0.37 
1 1 1    0   18   31 o 11   58.87   28.10  109.00    0.00   22.12    0.00   73.23  180.00  1.00 
1 1 1    0   18   32 o 16   15.39   10.70   28.42    0.00   10.52  180.00   35.18  180.00  0.46 
1 1 1    0   18   33 o  7   19.45   12.65   10.99  180.00    2.04  180.00    7.42    0.00  0.30 
1 1 1    0   18   34 o  3   62.30   23.61   80.96  180.00   55.51  180.00   13.57    0.00  1.00 
1 1 1    0   19    1 o 14  128.54    4.34  116.73  270.00  141.84  270.00   26.65  270.00  1.00 
1 1 1    0   19    2 o 19   65.99    2.95   14.13   90.00   43.32   90.00   14.06   90.00  0.55 
1 1 1    0   19    3 o 10   37.88    8.16   42.22  270.00    5.14   90.00   41.15   90.00  0.41 
1 1 1    0   19    4 f  0   26.43    5.57  122.65   90.00  116.49   90.00    0.00    0.00  0.00 
1 1 1    0   19    5 o  3  172.13    6.92  182.41  270.00  151.86  270.00   40.54   90.00  1.00 
1 1 1    0   19    6 o  2   45.60   73.56   49.68   90.00   32.43  270.00   94.75  270.00  0.33 
1 1 1    0   19    7 o 13  127.61    4.29  128.42   90.00  130.86   90.00    6.49   90.00  1.00 
1 1 1    0   19    8 o  3  138.14    4.62  126.58  270.00  149.15  270.00   22.02  270.00  1.00 
1 1 1    0   19    9 o  6  128.21    4.34  148.22  270.00  108.35  270.00   39.71   90.00  1.00 
1 1 1    0   19   10 o  2   40.76   43.57   35.66  270.00    9.19   90.00   41.81   90.00  0.29 
1 1 1    0   19   11 o 19  160.30    5.29  153.06   90.00  170.54   90.00   20.48   90.00  1.00 
1 1 1    0   19   12 o  4   95.61    4.42   89.08  270.00  101.78  270.00   12.64  270.00  1.00 
1 1 1    0   19   13 o  3   99.94    3.64  116.27   90.00   83.38   90.00   33.10  270.00  1.00 
1 1 1    0   19   14 o  2   10.70    6.69    9.59   90.00    8.47  270.00   17.95  270.00  0.05 
1 1 1    0   19   15 o 19  308.81    8.91  281.29   90.00  343.17   90.00   68.71   90.00  1.00 
1 1 1    0   19   16 f  0  265.19    9.08  297.83  270.00  289.67  270.00    0.00    0.00  0.00 
1 1 1    0   19   17 o  1   55.26  169.06   47.69   90.00   38.43  270.00   86.49  270.00  0.09 
1 1 1    0   19   18 f  0   20.41    9.38   43.62   90.00   40.53   90.00    0.00    0.00  0.00 
1 1 1    0   19   19 o  5   15.95    9.29   24.47  270.00   17.98   90.00   42.41   90.00  0.20 
1 1 1    0   19   20 f  0   34.93    7.28   61.82  270.00   58.82  270.00    0.00    0.00  0.00 
1 1 1    0   19   21 o 11   91.92    4.46   95.94  270.00   93.12  270.00    2.43  270.00  1.00 
1 1 1    0   19   22 o 12   32.14    9.10   28.47  270.00    0.89  270.00   25.54   90.00  0.43 
1 1 1    0   19   23 o  3   63.59  103.98   53.11  270.00   18.11   90.00   67.00   90.00  0.24 
1 1 1    0   19   24 x 18       ?       ?   88.93   90.00   81.04   90.00    0.00    0.00  0.00 
1 1 1    0   19   25 x  3       ?       ?  103.96  270.00   93.85  270.00    0.00    0.00  0.00 
1 1 1    0   19   26 o  7   50.29   30.50   25.64  270.00   21.80  270.00    1.19   90.00  0.45 
1 1 1    0   19   27 o  4   89.75   72.89   56.05   90.00   55.93   90.00    6.03   90.00  0.59 
1 1 1    0   19   28 o 17   21.40   12.55    4.37   90.00    1.09  270.00    4.95  270.00  0.06 
1 1 1    0   19   29 o 12   18.63   11.88   32.82   90.00   11.53  270.00   40.32  270.00  0.46 
1 1 1    0   19   30 o  9   79.95   12.87   56.64   90.00  110.53   90.00   61.21   90.00  1.00 
1 1 1    0   19   31 o  9   37.51   15.98   26.05   90.00   36.48   90.00   13.98   90.00  0.79 
1 1 1    0   19   32 o 17   55.20   13.65   47.26   90.00   69.86   90.00   29.36   90.00  1.00 
1 1 1    0   19   33 o  2   43.68   22.58   57.83  270.00   37.97  270.00   11.19   90.00  1.00 
1 1 1    0   20    0 o 17   35.22    5.18   26.34  180.00   10.97    0.00   31.87    0.00  0.14 
1 1 1    0   20    1 f  0   63.62    2.60   84.12    0.00   82.98    0.00    0.00    0.00  0.00 
1 1 1    0   20    2 o 12  111.81    3.41  119.48    0.00  112.77  360.00    1.94  360.00  1.00 
1 1 1    0   20    3 o  8  141.75    4.11  122.83  180.00  164.37  180.00   45.25  180.00  1.00 
1 1 1    0   20    4 o  7   36.91   27.42   77.65    0.00   25.77  180.00  104.06  180.00  0.71 
1 1 1    0   20    5 o 13   37.61  107.92   17.80    0.00   10.68  180.00   24.04  180.00  0.04 
1 1 1    0   20    6 o  7   12.26    6.61   43.37    0.00   42.39  180.00   90.61  180.00  0.24 
1 1 1    0   20    7 o  3   27.02    4.88   30.01  180.00    9.40    0.00   33.29    0.00  0.27 
1 1 1    0   20    8 o 17   13.93    7.15    6.03    0.00    4.55  180.00   10.03  180.00  0.03 
1 1 1    0   20    9 o  1   42.19   57.30   54.79  360.00   20.91  180.00   75.55  180.00  0.40 
1 1 1    0   20   10 o 10   42.61  109.13   30.79  180.00   23.81    0.00   55.93    0.00  0.10 
1 1 1    0   20   11 o 10  236.46    7.20  213.88    0.00  264.18    0.00   55.43    0.00  1.00 
1 1 1    0   20   12 o  2   23.32    7.96   16.52  180.00    6.12    0.00   20.14    0.00  0.17 
1 1 1    0   20   13 o  7   36.69    5.37   32.45  180.00    8.92  180.00   26.04    0.00  0.60 
1 1 1    0   20   14 o  6  176.08    8.66  203.02  180.00  156.04  180.00   40.08    0.00  1.00 
1 1 1    0   20   15 o  7  166.33    6.38  188.88    0.00  150.75    0.00   31.15  180.00  1.00 
1 1 1    0   20   16 o  3  236.98    8.31  226.23  180.00  256.02  180.00   38.07  180.00  1.00 
1 1 1    0   20   17 o 12   51.84   57.83   39.84  180.00    0.16  360.00   37.92  360.00  0.36 
1 1 1    0   20   18 o 13   24.73    8.91   45.00    0.00   17.19  180.00   59.29  180.00  0.50 
1 1 1    0   20   19 o 11   12.76    7.94    4.66  180.00    3.54    0.00    7.82    0.00  0.03 
1 1 1    0   20   20 o 12   11.57    7.60   28.60  180.00   22.48    0.00   48.75    0.00  0.16 
1 1 1    0   20   21 o 14   63.33  119.00   58.45  180.00   27.14    0.00   80.96    0.00  0.21 
1 1 1    0   20   22 o  4   35.10    9.48   23.34    0.00    5.48    0.00   15.72  180.00  0.38 
1 1 1    0   20   23 x  4       ?       ?   54.36  180.00   49.03  180.00    0.00    0.00  0.00 
1 1 1    0   20   24 o 16   75.31   17.04   68.00  180.00   88.02  180.00   27.07  180.00  0.99 
1 1 1    0   20   25 o  7  130.10    5.91   98.00  180.00  172.93  180.00   85.66  180.00  1.00 
1 1 1    0   20   26 o 11   86.69   45.79  103.17    0.00   79.56    0.00   11.69  180.00  0.99 
1 1 1    0   20   27 o  6   36.67   13.77    0.79  180.00    0.93  180.00    0.24  180.00  0.02 
1 1 1    0   20   28 o  9   18.93   11.81    6.50    0.00    1.26  180.00    6.93  180.00  0.12 
1 1 1    0   20   29 o 11   93.01   65.10   67.86  180.00   92.15  180.00   33.40  180.00  0.81 
1 1 1    0   20   30 o 12   59.74   10.03   64.55  180.00   64.01  180.00    8.54  180.00  1.00 
1 1 1    0   20   31 o 19   31.30   14.72   12.76  180.00   30.21  180.00   19.33  180.00  0.66 
1 1 1    0   21    1 o 12   83.00    2.94   94.70  270.00   72.77  270.00   20.28   90.00  1.00 
1 1 1    0   21    2 f  0   77.72    2.87  146.18   90.00  145.52   90.00    0.00    0.00  0.00 
1 1 1    0   21    3 o 10  139.67    4.12  150.46   90.00  130.60   90.00   18.13  270.00  1.00 
1 1 1    0   21    4 o 16  166.34    4.78  174.78  270.00  158.98  270.00   14.71   90.00  1.00 
1 1 1    0   21    5 o  9   28.17    4.95   22.44  270.00    4.51   90.00   26.75   90.00  0.31 
1 1 1    0   21    6 f  0    8.31    5.52   36.53  270.00   31.11  270.00    0.00    0.00  0.00 
1 1 1    0   21    7 f  0   47.80   27.26   56.45   90.00   52.61   90.00    0.00    0.00  0.00 
1 1 1    0   21    8 o 14  101.74    4.53   66.02   90.00  138.48   90.00   73.82   90.00  1.00 
1 1 1    0   21    9 o  4   36.68    5.39   49.07   90.00    5.77   90.00   43.53  270.00  0.75 
1 1 1    0   21   10 o  7   25.61    9.75   26.90   90.00    8.79  270.00   34.53  270.00  0.33 
1 1 1    0   21   11 o  1   59.35  183.52   87.22   90.00   67.24  270.00  151.00  270.00  0.14 
1 1 1    0   21   12 o 12  207.55    8.44  179.73   90.00  243.07   90.00   71.05   90.00  1.00 
1 1 1    0   21   13 o  4   46.15   32.88   67.98  270.00    6.59  270.00   58.73   90.00  0.78 
1 1 1    0   21   14 o 13   15.17    8.26   31.69  270.00   23.71   90.00   54.93   90.00  0.25 
1 1 1    0   21   15 o 15  153.19    5.06  159.72  270.00  156.95  270.00    7.52  270.00  1.00 
1 1 1    0   21   16 o  6   45.14    8.93    7.49  270.00    7.82  270.00    1.07  270.00  0.16 
1 1 1    0   21   17 o 18   52.97   51.21   80.65  270.00    0.85  270.00   74.39   90.00  0.72 
1 1 1    0   21   18 o  6   23.94    9.46   53.10  270.00   22.44   90.00   71.59   90.00  0.56 
1 1 1    0   21   19 o  8   92.40    4.49   76.88  270.00  114.53  270.00   44.52  270.00  1.00 
1 1 1    0   21   20 o  8  165.04    5.93  117.64  270.00  223.67  270.00  117.26  270.00  1.00 
1 1 1    0   21   21 f  0   18.79   11.11   45.97   90.00   41.35   90.00    0.00    0.00  0.00 
1 1 1    0   21   22 o 15   38.38   12.60   37.94  270.00   18.13  270.00   15.80   90.00  0.68 
1 1 1    0   21   23 f  0  195.67    6.76  147.81  270.00  131.40  270.00    0.00    0.00  0.00 
1 1 1    0   21   24 o  3   13.41    8.74   12.44   90.00    7.67  270.00   18.66  270.00  0.12 
1 1 1    0   21   25 o  9   70.29   87.30   57.46  270.00    4.64  270.00   45.81   90.00  0.39 
1 1 1    0   21   26 o  1   24.94   11.48   15.45  270.00    4.17  270.00    9.31   90.00  0.35 
1 1 1    0   21   27 o 12  151.09    6.87  135.78   90.00  184.55   90.00   66.94   90.00  1.00 
1 1 1    0   21   28 o 19   85.33   38.17   71.13  270.00  108.12  270.00   46.94  270.00  0.99 
1 1 1    0   21   29 f  0   55.01   10.80   79.27  270.00   67.69  270.00    0.00    0.00  0.00 
1 1 1    0   21   30 o 16   21.97   13.06   39.62   90.00   10.17   90.00   23.42  270.00  1.00 
1 1 1    0   22    0 f  0   98.54  109.00  221.52  360.00  212.06  360.00    0.00    0.00  0.00 
1 1 1    0   22    1 o 10   21.26    9.67   53.02  180.00   29.22    0.00   80.26    0.00  0.51 
1 1 1    0   22    2 o 13   38.41    6.83   42.26    0.00   11.83    0.00   29.34  180.00  0.69 
1 1 1    0   22    3 o 15   40.66    6.18    1.08    0.00    1.87    0.00    0.53  180.00  0.05 
1 1 1    0   22    4 o 10   88.63    4.37   93.75  180.00   87.60  180.00    1.99    0.00  1.00 
1 1 1    0   22    5 o 19  152.68    6.35  189.24    0.00  125.00    0.00   55.36  180.00  1.00 
1 1 1    0   22    6 f  0   72.41    3.08  144.72    0.00  138.05  360.00    0.00    0.00  0.00 
1 1 1    0   22    7 o  3   13.15    7.37    1.63  180.00    2.00    0.00    4.45    0.00  0.02 
1 1 1    0   22    8 o  4  172.47    5.04  177.10  180.00  176.29  180.00    7.64  180.00  1.00 
1 1 1    0   22    9 f  0   86.53    3.57   71.12  180.00   67.40  180.00    0.00    0.00  0.00 
1 1 1    0   22   10 o  6   80.71    3.53  100.67  180.00   65.05  180.00   31.25  360.00  1.00 
1 1 1    0   22   11 o  7   32.14    6.15   43.28  180.00    1.29    0.00   41.91    0.00  0.61 
1 1 1    0   22   12 o 14   96.85    3.86  109.69    0.00   91.36    0.00   10.96  180.00  1.00 
1 1 1    0   22   13 f  0   15.68    8.39   22.28    0.00   20.26    0.00    0.00    0.00  0.00 
1 1 1    0   22   14 o  6  186.62    5.96  169.53  180.00  216.84  180.00   60.44  180.00  1.00 
1 1 1    0   22   15 o 11   18.23    9.46   17.10  360.00   10.16  180.00   25.87  180.00  0.15 
1 1 1    0   22   16 o  3  258.34   10.48  215.11    0.00  321.09    0.00  125.50    0.00  1.00 
1 1 1    0   22   17 o  7   33.19    8.02   59.46  360.00    2.92  180.00   56.68  180.00  0.77 
1 1 1    0   22   18 o 13   62.83   15.45   58.96  180.00   66.35  180.00   13.29  180.00  0.95 
1 1 1    0   22   19 o  9  118.92   92.45  133.51    0.00   92.12    0.00   27.43  180.00  0.89 
1 1 1    0   22   20 o  2   60.98  116.84   39.35    0.00   17.76  180.00   52.81  180.00  0.14 
1 1 1    0   22   21 o  3   33.51    8.82   15.88  360.00    9.95  360.00    4.12  180.00  0.36 
1 1 1    0   22   22 o  9   14.79    9.07   11.03    0.00    5.93  180.00   15.65  180.00  0.13 
1 1 1    0   22   23 o 19   43.92    7.07   25.77  360.00   46.39  360.00   23.81  360.00  0.79 
1 1 1    0   22   24 o  9  121.17    5.62   83.34    0.00  169.78  360.00   97.23  360.00  1.00 
1 1 1    0   22   25 o 16  171.70    7.46  123.64  180.00  236.42  180.00  129.45  180.00  1.00 
1 1 1    0   22   26 o 18   16.81   10.14    7.76    0.00    0.50  360.00    6.17  180.00  0.21 
1 1 1    0   22   27 o  8   84.41   24.31   69.56    0.00  109.43    0.00   50.03    0.00  1.00 
1 1 1    0   22   28 x 14       ?       ?   52.25  180.00   44.31  180.00    0.00    0.00  0.00 
1 1 1    0   23    1 f  0  111.57    4.14  133.97   90.00  126.12   90.00    0.00    0.00  0.00 
1 1 1    0   23    2 o 19  146.55    5.03  136.97   90.00  164.29   90.00   35.48   90.00  1.00 
1 1 1    0   23    3 o  8   44.39   31.15   19.08   90.00    7.00   90.00   11.11  270.00  0.28 
1 1 1    0   23    4 o 15   15.02    7.86   50.20  270.00   36.16   90.00   83.24   90.00  0.36 
1 1 1    0   23    5 o 13   12.11    7.31    5.29  270.00    3.92   90.00    8.57   90.00  0.03 
1 1 1    0   23    6 o 17  177.38    5.17  202.38   90.00  166.57   90.00   21.62  270.00  1.00 
1 1 1    0   23    7 o  6   45.25  127.69   13.43  270.00    9.78   90.00   22.43   90.00  0.03 
1 1 1    0   23    8 o 12   40.89    7.46   77.81  270.00    3.37  270.00   68.64   90.00  0.92 
1 1 1    0   23    9 o 14   35.07    5.73   28.67   90.00    6.59   90.00   19.94  270.00  0.47 
1 1 1    0   23   10 o 10   47.15   18.38   45.35  270.00   27.16  270.00   14.47   90.00  0.73 
1 1 1    0   23   11 o 16   40.66    5.84   92.54  270.00    6.66   90.00   91.05   90.00  0.96 
1 1 1    0   23   12 o 13   30.19    7.87    5.90   90.00    0.04  270.00    5.41  270.00  0.09 
1 1 1    0   23   13 o 11   12.72    7.87   82.78   90.00   62.34  270.00  137.20  270.00  0.49 
1 1 1    0   23   14 o  5   20.60    9.30   30.25   90.00   14.11  270.00   41.37  270.00  0.32 
1 1 1    0   23   15 o 18  137.80    6.26  130.31  270.00  158.64  270.00   41.69  270.00  1.00 
1 1 1    0   23   16 o 17   16.95   10.07    3.75  270.00    2.08   90.00    5.43   90.00  0.04 
1 1 1    0   23   17 o  9   29.05    8.89    6.81   90.00    1.36   90.00    4.70  270.00  0.13 
1 1 1    0   23   18 o  9  113.96    4.49   90.95   90.00  147.35   90.00   66.78   90.00  1.00 
1 1 1    0   23   19 o  9   36.89    7.16   34.60  270.00   26.37  270.00    4.14   90.00  0.77 
1 1 1    0   23   20 o 13   42.15    6.80   86.07   90.00    8.57   90.00   66.93  270.00  1.00 
1 1 1    0   23   21 f  0   20.89   10.28   10.87  270.00    9.48  270.00    0.00    0.00  0.00 
1 1 1    0   23   22 o 12   12.28    8.14    4.88   90.00    2.45  270.00    6.69  270.00  0.07 
1 1 1    0   23   23 o  8   44.99    7.04   29.04  270.00   61.91  270.00   36.85  270.00  0.97 
1 1 1    0   23   24 o  1   64.21   46.38   65.06  270.00   58.68  270.00    2.89  270.00  0.89 
1 1 1    0   23   25 o  9   17.51   10.90    7.51   90.00    5.33   90.00    1.07  270.00  0.34 
1 1 1    0   24    0 o  3  273.14   11.03  220.18  180.00  345.53  180.00  144.79  180.00  1.00 
1 1 1    0   24    1 o  3  241.81    6.88  214.17  180.00  288.42  180.00   93.21  180.00  1.00 
1 1 1    0   24    2 o 15   47.20   10.47    7.19  180.00    8.74  180.00    2.25  180.00  0.16 
1 1 1    0   24    3 o  9   40.76    5.91   31.83  360.00   17.82  360.00   11.11  180.00  0.57 
1 1 1    0   24    4 o 17  145.74    5.11  119.81    0.00  182.61  360.00   73.74  360.00  1.00 
1 1 1    0   24    5 o 11   49.44   26.66   44.21  180.00   25.54  180.00   14.56  360.00  0.66 
1 1 1    0   24    6 o  4   22.28    8.73   49.11  180.00   22.28    0.00   66.75    0.00  0.50 
1 1 1    0   24    7 o 18  153.38    4.65  153.78  180.00  167.77  180.00   28.79  180.00  1.00 
1 1 1    0   24    8 o  6   28.93    7.67   50.13  180.00    7.76    0.00   52.98    0.00  0.65 
1 1 1    0   24    9 o  1  109.83    4.20  116.95    0.00  114.42    0.00    9.18    0.00  1.00 
1 1 1    0   24   10 o 12   49.71   19.42   44.53  180.00   37.78  180.00    2.20    0.00  0.78 
1 1 1    0   24   11 o 16   28.92    9.80   23.04  180.00    0.76  180.00   19.87  360.00  0.37 
1 1 1    0   24   12 o  2   39.44    7.92   50.01    0.00   21.93  360.00   22.69  180.00  0.84 
1 1 1    0   24   13 o 14   97.41    4.19  101.02    0.00  104.98    0.00   15.13    0.00  1.00 
1 1 1    0   24   14 o  4   49.20   13.96   37.51  180.00   48.30  180.00   15.06  180.00  0.83 
1 1 1    0   24   15 o  9   43.03    6.18   31.83  180.00   39.92  180.00   11.82  180.00  0.79 
1 1 1    0   24   16 o  7  157.97    5.55  138.08    0.00  194.51    0.00   73.08    0.00  1.00 
1 1 1    0   24   17 o 19   31.28    8.20   31.83  180.00   17.60  180.00   10.27    0.00  0.73 
1 1 1    0   24   18 o  7   12.62    7.99   17.66    0.00    9.57  180.00   24.96  180.00  0.23 
1 1 1    0   24   19 o  8    9.63    6.69   17.41  180.00   11.10  360.00   26.20  360.00  0.21 
1 1 1    0   24   20 o 16   24.60   10.12    9.92  180.00    7.48  180.00    1.08    0.00  0.33 
1 1 1    0   24   21 o 14  116.13    5.39   98.09  180.00  148.03  180.00   63.79  180.00  1.00 
1 1 1    0   24   22 o 17   68.46   15.78   78.64    0.00   69.74    0.00    2.58    0.00  1.00 
1 1 1    0   24   23 o  9   74.27   26.81   58.85    0.00   98.51    0.00   48.53    0.00  1.00 
1 1 1    0   25    1 o  2   85.37    3.58  110.52  270.00   71.93  270.00   26.88   90.00  1.00 
1 1 1    0   25    2 o  9   54.81  123.60   74.90  270.00   43.20   90.00  110.14   90.00  0.22 
1 1 1    0   25    3 o 15   33.55    7.32   63.26   90.00    1.67   90.00   54.82  270.00  0.87 
1 1 1    0   25    4 o  3   37.31    6.65   62.27   90.00   11.69   90.00   43.86  270.00  0.90 
1 1 1    0   25    5 o 15  142.04    6.12  153.28   90.00  147.48   90.00   10.88   90.00  1.00 
1 1 1    0   25    6 o  3   51.41    9.79   58.31  270.00   46.65  270.00    5.25   90.00  0.96 
1 1 1    0   25    7 o 12  159.41    6.74  162.27  270.00  174.66  270.00   30.49  270.00  1.00 
1 1 1    0   25    8 o  6  172.05    5.91  185.03  270.00  180.04  270.00   15.99  270.00  1.00 
1 1 1    0   25    9 o 13   27.70    8.67   10.60   90.00    2.30   90.00    7.08  270.00  0.21 
1 1 1    0   25   10 o  6  157.41    5.47  158.33   90.00  175.10   90.00   35.39   90.00  1.00 
1 1 1    0   25   11 o 18   52.47   31.82   40.89  270.00   40.98  270.00    4.99  270.00  0.73 
1 1 1    0   25   12 o 14    8.85    6.21   16.40   90.00   12.07  270.00   26.46  270.00  0.13 
1 1 1    0   25   13 o 15   48.14   10.10   50.83   90.00   49.73   90.00    5.28   90.00  0.98 
1 1 1    0   25   14 f  0   33.34    7.35   40.66   90.00   35.44   90.00    0.00    0.00  0.00 
1 1 1    0   25   15 o 15   17.78    9.23   11.28  270.00    1.70   90.00   11.49   90.00  0.23 
1 1 1    0   25   16 o 17   13.14    8.19   20.63  270.00    8.53   90.00   26.38   90.00  0.35 
1 1 1    0   25   17 o 18   57.96   34.72   90.99   90.00   36.55   90.00   41.82  270.00  0.99 
1 1 1    0   25   18 o 18   34.17    8.71   55.84  270.00   20.39  270.00   27.50   90.00  1.00 
1 1 1    0   25   19 o 10   73.50   56.16   77.88  270.00   64.94  270.00    1.53   90.00  0.89 
1 1 1    0   25   20 o 12   27.36   12.10   17.81   90.00   35.14   90.00   20.02   90.00  0.92 
1 1 1    0   26    0 o 19   19.78   10.09    2.77    0.00    1.49  180.00    3.93  180.00  0.02 
1 1 1    0   26    1 o  3    9.03    6.21   28.39  360.00   20.92  180.00   45.86  180.00  0.22 
1 1 1    0   26    2 o  9   83.18    3.53   68.49    0.00  106.21    0.00   46.08    0.00  1.00 
1 1 1    0   26    3 o 19   44.09    9.55   88.81  180.00   10.04  180.00   67.89    0.00  1.00 
1 1 1    0   26    4 o  1   38.00    5.67   40.05  180.00   32.50  180.00    2.61    0.00  0.89 
1 1 1    0   26    5 o 12    9.40    6.41   24.66  180.00   17.51  360.00   39.11  360.00  0.22 
1 1 1    0   26    6 o  7   50.32   93.51   60.30  180.00   25.57    0.00   78.30    0.00  0.27 
1 1 1    0   26    7 o  8   99.24    3.74  100.37    0.00  110.87    0.00   23.25    0.00  1.00 
1 1 1    0   26    8 o 18  101.33    4.21  100.53    0.00  115.08  360.00   27.49  360.00  1.00 
1 1 1    0   26    9 o  9   65.46  113.55  102.39  360.00   36.09  180.00  125.11  180.00  0.40 
1 1 1    0   26   10 o 10   35.32    8.66   30.77  360.00   34.68  360.00    7.99  360.00  0.87 
1 1 1    0   26   11 o  8  114.15    5.57  111.92  180.00  131.50  180.00   34.70  180.00  1.00 
1 1 1    0   26   12 f  0   21.42    9.86   46.14  180.00   39.79  180.00    0.00    0.00  0.00 
1 1 1    0   26   13 o  2   14.05    8.64   18.75  180.00    4.00  360.00   20.12  360.00  0.43 
1 1 1    0   26   14 o  6   20.80    9.95    3.55  180.00    3.03  180.00    0.01    0.00  0.15 
1 1 1    0   26   15 o 11   58.80   10.87   67.55    0.00   59.93    0.00    2.27    0.00  1.00 
1 1 1    0   26   16 o 13   21.64   11.06   15.28  360.00   20.91  360.00    7.92  360.00  0.78 
1 1 1    0   27    1 o  5    9.89    6.65   27.78  270.00   15.92   90.00   39.88   90.00  0.41 
1 1 1    0   27    2 o  9   50.59   82.26   55.02  270.00   15.17   90.00   62.62   90.00  0.32 
1 1 1    0   27    3 o 13   94.93    3.73  100.99   90.00  102.82   90.00   15.79   90.00  1.00 
1 1 1    0   27    4 o 17   91.90    3.77   93.86  270.00  102.99  270.00   22.17  270.00  1.00 
1 1 1    0   27    5 o  4   34.99    6.84   40.41  270.00   34.39  270.00    0.36   90.00  0.99 
1 1 1    0   27    6 o 11   52.31   13.84   44.34   90.00   66.30   90.00   28.21   90.00  1.00 
1 1 1    0   27    7 o 15   19.57    9.81   45.27   90.00    2.27  270.00   41.09  270.00  0.93 
1 1 1    0   27    8 o 18   66.60   94.85   80.00   90.00    7.95  270.00   76.42  270.00  0.45 
1 1 1    0   27    9 o 10   69.18   11.08   67.66   90.00   80.57   90.00   22.78   90.00  1.00 
1 1 1    0   27   10 o 16   19.44   10.64   19.53   90.00   13.78   90.00    2.86  270.00  0.78 
1 1 1    0   27   11 o 19   27.79   11.80   17.01  270.00   35.81  270.00   21.36  270.00  0.90 
1 1 1    0   27   12 f  0   33.25   10.94   32.42  270.00   27.47  270.00    0.00    0.00  0.00 
1 1 1    1    0    1 o 10  978.06 1665.60 5840.79  270.00  305.49   90.00 1218.48   90.00  0.31 
1 1 1    1    0    2 o 15  547.26   21.38 2895.74  180.00  638.94  180.00  183.37  180.00  1.00 
1 1 1    1    0    3 o  9  217.41    8.58 1586.92   90.00  102.33   90.00  230.17  270.00  1.00 
1 1 1    1    0    4 o  6  450.98   17.79  851.00  180.00  664.76  180.00  427.56  180.00  1.00 
1 1 1    1    0    5 o 14   94.74    3.94   65.23  270.00   37.13   90.00   14.72   90.00  0.31 
1 1 1    1    0    6 o  9  242.57    9.61  687.29    0.00  178.77  360.00  127.59  180.00  1.00 
1 1 1    1    0    7 o  5  254.71   10.10  197.94   90.00  288.55   90.00   67.67   90.00  1.00 
1 1 1    1    0    8 o 13  733.25   23.60 1177.56  180.00  765.30  180.00   64.08  180.00  1.00 
1 1 1    1    0    9 o  4  242.96    9.66  256.96   90.00  217.53   90.00   50.85  270.00  1.00 
1 1 1    1    0   10 o  5  262.51    7.36  646.30  180.00  157.04  180.00  210.94    0.00  1.00 
1 1 1    1    0   11 o  9   40.88    5.91  102.27   90.00   26.20   90.00   73.72   90.00  0.26 
1 1 1    1    0   12 o  5  210.37    6.03   87.78  180.00  123.18  180.00  174.38    0.00  1.00 
1 1 1    1    0   13 o 11  189.87    5.58   87.62   90.00  177.88   90.00   23.95  270.00  1.00 
1 1 1    1    0   14 o 14   37.32   14.80   77.77  180.00    7.45    0.00   19.01    0.00  0.05 
1 1 1    1    0   15 o 12   64.17  112.01    1.73   90.00    9.94   90.00   26.66   90.00  0.05 
1 1 1    1    0   16 o 15  479.06   13.40  687.65    0.00  382.97    0.00  192.17  180.00  1.00 
1 1 1    1    0   17 o 18  112.80    5.32  110.74  270.00  100.33  270.00    1.21  270.00  0.88 
1 1 1    1    0   18 o  1  445.90   12.46  585.92  180.00  420.94  180.00   49.93  360.00  1.00 
1 1 1    1    0   19 f  0   75.49   20.02  129.75  270.00   86.53  270.00    0.00    0.00  0.00 
1 1 1    1    0   20 o 15   73.85   11.25   68.81  360.00   10.40  360.00   39.01  180.00  0.40 
1 1 1    1    0   21 o 10  213.90    7.73  214.44   90.00  197.85   90.00   32.08  270.00  1.00 
1 1 1    1    0   22 o 18  135.30    6.48  105.04  180.00  121.09  180.00   22.37  360.00  0.98 
1 1 1    1    0   23 o 13   78.15   11.25   31.21   90.00   18.64   90.00   33.21  270.00  0.45 
1 1 1    1    0   24 o 15  241.00    9.84  238.69    0.00  200.94    0.00   80.14  180.00  1.00 
1 1 1    1    0   25 o 16  377.70   13.01  431.47  270.00  318.93  270.00  117.55   90.00  1.00 
1 1 1    1    0   26 f  0   16.84   11.96   18.62  360.00    0.28  180.00    0.00    0.00  0.00 
1 1 1    1    0   27 o  2   25.85   16.21   59.28   90.00   53.30  270.00  122.80  270.00  0.31 
1 1 1    1    0   28 o  5   29.44   18.18   35.61  180.00   24.89    0.00   63.14    0.00  0.23 
1 1 1    1    0   29 o 12   23.66   16.08   10.31   90.00    5.45  270.00   12.97  270.00  0.04 
1 1 1    1    0   30 o 14  134.41  109.95  170.70  180.00   77.05  180.00   83.45    0.00  0.88 
1 1 1    1    0   31 o 11   68.27   22.02  133.23   90.00   10.43   90.00  113.36  270.00  0.98 
1 1 1    1    0   32 o  3  104.80   16.19  130.75  180.00   80.20  180.00   49.15    0.00  1.00 
1 1 1    1    0   33 f  0   35.11   22.34   30.63   90.00   28.76   90.00    0.00    0.00  0.00 
1 1 1    1    0   34 f  0   27.22   19.07    1.50  180.00    0.70  180.00    0.00    0.00  0.00 
1 1 1    1    0   35 o 19   58.20   33.21  106.28  270.00    8.11  270.00   96.59   90.00  0.97 
1 1 1    1    0   36 o 12   36.87   24.19   61.72  360.00    6.07  180.00   65.32  180.00  0.72 
1 1 1    1    0   37 o  1   99.91   30.94  214.26   90.00    1.43  270.00  202.67  270.00  1.00 
1 1 1    1    0   38 o  3   25.59   18.60   77.32    0.00   35.79  180.00  107.12  180.00  0.69 
1 1 1    1    0   39 o 17   94.93   32.00   96.90  270.00  100.68  270.00   12.46  270.00  0.99 
1 1 1    1    0   40 o  5   35.33   24.17   15.48  180.00    1.95  180.00   11.97    0.00  0.22 
1 1 1    1    0   41 o 13   40.27   26.91    8.20  270.00    4.37  270.00    2.92   90.00  0.14 
1 1 1    1    0   42 o  9   40.74   26.70   46.79    0.00   19.94  360.00   21.25  180.00  0.75 
1 1 1    1    0   43 o  4   36.79   22.62   18.01  270.00   16.17  270.00    0.49  270.00  0.43 
1 1 1    1    0   44 o 14   45.47   31.23   69.91  180.00   26.87  180.00   33.32    0.00  0.96 
1 1 1    1    0   45 o 11   18.02   13.19   50.82   90.00    8.06  270.00   51.33  270.00  0.98 
1 1 1    1    1    0 o  7  166.38  335.08  709.23  270.00   97.79   90.00  278.12   90.00  0.25 
1 1 1    1    1    1 o  3  445.80  232.98 2289.36  305.02  291.66  300.57  170.86  120.57  0.85 
1 1 1    1    1    2 o  2  194.72    7.61  627.17  295.11  235.94  196.23  108.28  196.23  0.93 
1 1 1    1    1    3 o 10  971.07   21.27 2336.67    2.88 1223.46    4.87  509.86    4.87  1.00 
1 1 1    1    1    4 o  2  563.99   13.97 1117.15  295.04  720.14  297.64  320.89  297.64  0.99 
1 1 1    1    1    5 o 15  535.44   13.38 1102.46  235.26  656.54  237.80  250.73  237.80  0.99 
1 1 1    1    1    6 o 10  547.29   12.28 1005.41  185.32  507.66  169.79   73.26  349.79  0.99 
1 1 1    1    1    7 o  2   88.85    2.37  172.08  356.78   41.25  236.21   52.61   56.21  0.76 
1 1 1    1    1    8 o  4  581.24   14.83  910.70  261.63  608.72  265.67   61.67  265.67  0.99 
1 1 1    1    1    9 o  6  305.90    9.79  269.62  341.77  301.79  294.01    4.00  294.01  0.98 
1 1 1    1    1   10 o  2  184.33    3.99   70.46  182.83  157.78  149.40   33.88  329.40  0.95 
1 1 1    1    1   11 o 19  286.94    5.69  540.58  272.22  185.84  317.53  192.44  137.53  0.98 
1 1 1    1    1   12 o 18  353.08    6.94  442.36  100.41  294.25  103.58  108.30  283.58  0.99 
1 1 1    1    1   13 o  5   69.96   25.19  182.15   57.78    0.52  330.27   64.45  330.27  0.45 
1 1 1    1    1   14 o  4  280.98    6.52  327.43  167.53  286.16  175.31   25.36  175.31  0.97 
1 1 1    1    1   15 o 15  307.80    6.17  274.61  155.32  246.12  160.15  112.34  340.15  0.98 
1 1 1    1    1   16 o  1  200.98    4.39  303.79  305.73  188.47  308.42    3.85  128.42  0.95 
1 1 1    1    1   17 o 19  163.26    4.04  147.21  141.20   98.31  131.63  109.95  311.63  0.94 
1 1 1    1    1   18 o  2  246.91    5.28  303.57   23.92  202.62   49.03   73.52  229.03  0.97 
1 1 1    1    1   19 o 11   84.74   13.78   66.17  159.10   12.29  211.11   97.95   31.11  0.72 
1 1 1    1    1   20 o  2  231.70    6.24  337.19  128.67  164.96  124.39  118.30  304.39  0.97 
1 1 1    1    1   21 o 15   47.73    8.56   95.22  284.00   36.78  108.04  108.76  108.04  0.37 
1 1 1    1    1   22 o  9  298.66    6.37  306.74   99.92  256.47  110.47   70.94  290.47  0.98 
1 1 1    1    1   23 o 13  328.69    6.95  378.13  170.45  307.56  171.08   29.89  351.08  0.98 
1 1 1    1    1   24 o  3  417.67   10.03  425.44   52.20  399.79   50.88   26.74  230.88  0.99 
1 1 1    1    1   25 o 15  128.32   22.17  205.70  156.30   64.13  157.80  104.25  337.80  0.91 
1 1 1    1    1   26 o 18  412.06    8.54  373.91  314.60  454.54  313.49   93.47  313.49  0.99 
1 1 1    1    1   27 o  6  140.22   22.58  199.06  357.64   70.46    2.64  122.78  182.64  0.94 
1 1 1    1    1   28 o  8  315.10    7.40  315.84  100.52  312.72  101.62    2.75  101.62  0.99 
1 1 1    1    1   29 o  9  235.87    6.87  207.16  315.16  247.62  313.71   32.60  313.71  0.98 
1 1 1    1    1   30 o 12   36.46   11.54   85.08  202.59   30.85   26.00  104.65   26.00  0.59 
1 1 1    1    1   31 f  0  125.58   11.18  174.03  268.59  167.81  265.95    0.00    0.00  0.00 
1 1 1    1    1   32 o  9   55.82   13.95   74.38  229.04   14.08  228.55   58.61   48.55  0.78 
1 1 1    1    1   33 o 17   44.73   13.99   62.54  229.83    0.04   47.36   63.16   47.36  0.71 
1 1 1    1    1   34 o  9   55.03   15.74   58.41  118.06   27.09  116.83   29.77  296.83  0.76 
1 1 1    1    1   35 o  1   51.21   16.56    6.73  163.40    7.68  175.98    1.20  175.98  0.14 
1 1 1    1    1   36 o  3   79.55   17.68   87.23  347.13   59.32  346.33   25.17  166.33  0.90 
1 1 1    1    1   37 o 15   42.84   14.48   36.83  218.62   12.77  217.59   21.61   37.59  0.55 
1 1 1    1    1   38 o  1  168.09   15.04  195.91  235.88  148.60  235.85   32.76   55.85  0.98 
1 1 1    1    1   39 o 12  141.51   16.41   80.68   43.36  193.38   43.37  119.98   43.37  0.94 
1 1 1    1    1   40 o  5  103.51   19.96  143.32    3.92   68.79    3.92   60.09  183.92  0.95 
1 1 1    1    1   41 o  4   47.78   15.74   30.87  333.11   28.96  333.10    1.50  333.10  0.59 
1 1 1    1    1   42 o  7   42.20   14.08   43.27  273.68   24.46  273.68   13.62   93.68  0.74 
1 1 1    1    1   43 f  0   35.59   12.13   25.32    0.03   22.03    0.04    0.00    0.00  0.00 
1 1 1    1    1   44 o  7   58.05   18.15   74.18  199.43   43.21  199.43   20.63   19.43  0.92 
1 1 1    1    1   45 o  4   30.59   10.57   71.54  285.09    3.01  105.09   63.90  105.09  0.95 
1 1 1    1    2    0 o  9   45.14    1.51 1180.04   90.00   32.18   90.00  109.92   90.00  0.50 
1 1 1    1    2    1 o 16  176.64    3.98 1007.70  245.65  124.98  239.16   88.03   59.16  0.96 
1 1 1    1    2    2 o 16  460.83   10.34 1122.71  148.14  511.78  116.21  110.16  116.21  0.99 
1 1 1    1    2    3 o  3  215.09    4.85  604.54    3.63  169.26    4.56   78.32  184.56  0.97 
1 1 1    1    2    4 o  5  192.37    4.10  254.16  101.91  129.28   28.47  112.34  208.47  0.96 
1 1 1    1    2    5 o 12  303.87    6.36  546.69  321.94  301.07  303.37    5.87  303.37  0.98 
1 1 1    1    2    6 o 10  367.51    8.06  561.65   47.47  317.52  328.34   91.54  148.34  0.99 
1 1 1    1    2    7 o 17  282.25    7.83  449.76  321.36  230.58  267.26   92.46   87.26  0.98 
1 1 1    1    2    8 o 19  201.23    7.93  527.04  301.03  202.81   33.71   23.42   33.71  0.95 
1 1 1    1    2    9 o  9  467.30   11.93  280.28    2.23  487.70   19.50   49.21   19.50  0.99 
1 1 1    1    2   10 o 19  596.57   13.64  992.58  150.46  574.56  142.95   37.84  322.95  0.99 
1 1 1    1    2   11 o  3  410.55    8.77  454.96  238.83  374.41  221.67   63.74   41.67  0.99 
1 1 1    1    2   12 o 17  158.53    3.58  284.17   36.37  132.67   52.45   27.46  232.45  0.92 
1 1 1    1    2   13 o  8  146.33    4.27  130.98  191.95   89.58  212.50   91.70   32.50  0.93 
1 1 1    1    2   14 o 13  200.92    5.13  127.18  287.30  242.07  225.08  113.72  225.08  0.92 
1 1 1    1    2   15 o 16  221.07    4.77  239.45  268.82  192.31  262.49   40.35   82.49  0.96 
1 1 1    1    2   16 o  6  151.49    4.09  159.02  172.44  123.63  214.73   28.13   34.73  0.91 
1 1 1    1    2   17 o  4  350.31    7.15  401.94   69.34  340.78   66.43    7.27  246.43  0.98 
1 1 1    1    2   18 o  9  151.69    4.27  144.00  194.48  105.69  213.76   67.18   33.76  0.92 
1 1 1    1    2   19 o 14  399.29    8.10  415.04  192.27  337.46  196.24  114.30   16.24  0.99 
1 1 1    1    2   20 o 12  159.64    5.06  273.98  140.87   71.33  135.22  157.53  315.22  0.94 
1 1 1    1    2   21 o  3  162.01    5.03  176.32  267.38  100.01  257.62  101.96   77.62  0.93 
1 1 1    1    2   22 o  3  327.26    6.94  329.36  275.13  312.89  278.85   15.27   98.85  0.98 
1 1 1    1    2   23 f  0  343.96    7.80  407.89  168.27  396.66  168.61    0.00    0.00  0.00 
1 1 1    1    2   24 o 10  231.40    7.16  262.24  288.84  201.69  286.75   44.05  106.75  0.97 
1 1 1    1    2   25 f  0  341.98    8.73  383.30   75.40  355.66   72.41    0.00    0.00  0.00 
1 1 1    1    2   26 o  2  160.48    5.44  142.59  141.78  162.68  140.08   27.13  140.08  0.93 
1 1 1    1    2   27 o 15  109.32   12.38  145.78  140.48   62.23  138.87   72.84  318.87  0.90 
1 1 1    1    2   28 o 18  265.44    6.81  342.77   71.05  185.83   71.41  152.52  251.41  0.99 
1 1 1    1    2   29 o  5   80.72   11.46  139.01  286.88   20.78  289.62  102.88  109.62  0.89 
1 1 1    1    2   30 f  0  147.05   24.52  129.81    1.34  133.79  354.86    0.00    0.00  0.00 
1 1 1    1    2   31 o  3   74.65   13.12   83.39  215.62   40.14  215.56   48.29   35.56  0.86 
1 1 1    1    2   32 o 16   46.52   13.78   24.35  349.45    7.84  358.82   15.38  178.82  0.33 
1 1 1    1    2   33 o  3   77.86   16.00  119.93  339.78   21.56  341.36  100.42  161.36  0.92 
1 1 1    1    2   34 o 16   64.61   17.54   69.70   43.77   40.50   45.20   26.38  225.20  0.83 
1 1 1    1    2   35 o  3   71.34   19.90   82.39   72.09   45.38   72.34   34.11  252.34  0.88 
1 1 1    1    2   36 o  1   79.41   18.59  104.77  335.90   45.08  336.08   55.65  156.08  0.92 
1 1 1    1    2   37 o 15   79.34   19.74  131.81  353.13   24.22  353.06   99.42  173.06  0.93 
1 1 1    1    2   38 o 16   55.44   17.91   55.12   60.19   31.59   60.12   19.50  240.12  0.75 
1 1 1    1    2   39 o 13  188.03   21.13  138.67   70.69  239.33   70.70  113.33   70.70  0.97 
1 1 1    1    2   40 o 17   53.54   17.06   57.91  225.75   31.39  225.74   20.63   45.74  0.78 
1 1 1    1    2   41 o 15   69.23   18.99   61.21   78.22   64.11   78.22    9.72   78.22  0.86 
1 1 1    1    2   42 o  3   56.34   16.41   60.07   38.04   44.19   38.04    8.62  218.04  0.86 
1 1 1    1    2   43 o  4   37.48   12.41   54.04  302.54   16.05  302.54   30.94  122.54  0.84 
1 1 1    1    2   44 o  5   49.26   16.09   11.78  100.86   35.98  100.86   25.85  100.86  0.47 
1 1 1    1    2   45 o 19   40.12   13.27   28.83  273.42   44.66  273.41   20.15  273.41  0.86 
1 1 1    1    3    0 o 16  779.49   21.66 3043.03  270.00  884.48  270.00  209.99  270.00  1.00 
1 1 1    1    3    1 o 17  534.76   10.46 1307.66  308.03  629.10  319.40  196.48  319.40  0.99 
1 1 1    1    3    2 o  3  171.06    3.62  546.79   78.04  163.38  126.90    6.30  126.90  0.94 
1 1 1    1    3    3 f  0  231.83    4.50  391.00  217.30  218.42  183.72    0.00    0.00  0.00 
1 1 1    1    3    4 o  2   98.06    1.99  434.19  232.98   67.58   48.26    8.81  228.26  0.73 
1 1 1    1    3    5 o 14  580.17   10.95  775.99  347.54  591.61    9.80   29.11    9.80  0.99 
1 1 1    1    3    6 o 18  163.79    4.10  244.55  235.59  146.56  234.78   11.94   54.78  0.93 
1 1 1    1    3    7 o  7  657.71   18.11  739.56  130.37  700.51  128.20   91.84  128.20  1.00 
1 1 1    1    3    8 o 13  174.11   36.12   76.76  274.75  196.13  261.88   99.84  261.88  0.84 
1 1 1    1    3    9 o  7  378.12    9.38  208.82  242.58  403.71  270.38   61.97  270.38  0.99 
1 1 1    1    3   10 o 17  295.26    8.35  188.93  114.09  299.92  119.79   22.82  119.79  0.98 
1 1 1    1    3   11 o 17  305.23    7.05  291.12  228.02  236.66  211.70  126.78   31.70  0.98 
1 1 1    1    3   12 o 18  260.40    5.73  399.36  328.36  281.45  309.95   59.39  309.95  0.97 
1 1 1    1    3   13 o 17   95.31   20.37  135.11  321.28   11.32  334.15  135.87  154.15  0.83 
1 1 1    1    3   14 o  2  112.93   31.36  191.50  222.49   35.27  231.36  121.05   51.36  0.85 
1 1 1    1    3   15 o  6  255.68    6.28  335.02  181.50  157.76  189.67  184.12    9.67  0.98 
1 1 1    1    3   16 o  8  193.86    4.66  273.81  116.99  120.37  119.27  130.68  299.27  0.96 
1 1 1    1    3   17 o 14  179.95    4.66  124.32  310.44  194.28  319.64   60.65  319.64  0.91 
1 1 1    1    3   18 o 17  154.83    4.38  182.33  298.10   84.66  308.33  119.39  128.33  0.93 
1 1 1    1    3   19 o 16   95.98   30.11  116.90  241.83   17.29  252.43  110.61   72.43  0.76 
1 1 1    1    3   20 o  8   98.07   28.36  175.05  309.64    3.21  304.78  153.20  124.78  0.81 
1 1 1    1    3   21 o 19   68.81    6.22   48.25   99.99    1.09   94.80   46.94  274.80  0.36 
1 1 1    1    3   22 o 16  459.75    9.46  396.53   25.88  485.72   26.96   62.31   26.96  0.99 
1 1 1    1    3   23 o  1  342.79    7.63  349.75  325.32  327.75  322.87   18.47  142.87  0.98 
1 1 1    1    3   24 o  6  299.34    9.42  374.17  181.85  254.13  184.33   79.36    4.33  0.98 
1 1 1    1    3   25 o  2  228.96    6.60  223.54  150.75  240.36  149.08   39.26  149.08  0.96 
1 1 1    1    3   26 o  2   52.38    9.75   78.14  194.37   18.43  355.37   96.33  355.37  0.57 
1 1 1    1    3   27 o 16  171.82    5.75  172.18  207.31  156.84  208.86   15.00   28.86  0.96 
1 1 1    1    3   28 o 16   37.25   11.34   20.69   77.51    6.07  287.97   21.71  287.97  0.13 
1 1 1    1    3   29 o 18   60.20   13.30   11.80  156.29    6.57   44.70    1.49  224.70  0.12 
1 1 1    1    3   30 o 10  149.02   22.61  181.39    2.33  109.33    4.83   66.92  184.83  0.96 
1 1 1    1    3   31 o 10   41.88   12.96   79.30  210.59   21.65   29.05  102.77   29.05  0.71 
1 1 1    1    3   32 o  7   47.89   14.34   76.01  125.75    4.43  302.45   81.69  302.45  0.76 
1 1 1    1    3   33 o 10   38.45   13.02   51.05  191.52    5.31   15.29   57.03   15.29  0.60 
1 1 1    1    3   34 o  5  105.38   21.48  171.69  102.93   37.30  103.46  127.32  283.46  0.96 
1 1 1    1    3   35 o 13   53.46   17.47   48.26  159.36   28.83  159.92   17.67  339.92  0.70 
1 1 1    1    3   36 o 19   55.56   17.84   83.34   89.51   14.76   89.03   64.51  269.03  0.85 
1 1 1    1    3   37 o 19  106.55   18.67   93.74  111.12  110.37  111.42   22.37  111.42  0.93 
1 1 1    1    3   38 o 10   50.95   16.64   13.05  314.23   13.81  314.17    1.80  314.17  0.25 
1 1 1    1    3   39 o 17   96.39   18.41   93.29  314.14   93.17  314.14    8.62  314.14  0.92 
1 1 1    1    3   40 o 13  111.66   18.58  145.02  170.67   84.74  170.67   45.30  350.67  0.96 
1 1 1    1    3   41 o 15   64.17   18.16   55.81  105.88   57.74  105.88    8.23  105.88  0.84 
1 1 1    1    3   42 o  8   56.02   16.20   13.83   59.90   35.13   59.89   22.99   59.89  0.42 
1 1 1    1    3   43 o  8   51.01   15.13   34.91  333.85   50.47  333.85   20.17  333.85  0.79 
1 1 1    1    3   44 o  6   39.85   13.97   29.75  320.88   36.60  320.88   11.06  320.88  0.78 
1 1 1    1    3   45 o  2   39.61   13.05   36.86  148.01   40.43  148.01    9.14  148.01  0.91 
1 1 1    1    4    0 o 16  174.50    4.84  325.94   90.00  126.89   90.00   95.23  270.00  1.00 
1 1 1    1    4    1 o  8  194.69    3.80  449.99  271.96  188.04  300.52    5.65  300.52  0.95 
1 1 1    1    4    2 o 16  230.11    4.49  572.16    0.31  164.83   20.17  118.44  200.17  0.97 
1 1 1    1    4    3 o  5  511.96   10.80 1226.95  341.93  572.90  340.66  129.81  340.66  0.99 
1 1 1    1    4    4 o 14  285.55    5.58  582.29  114.83  242.20   68.47   75.77  248.47  0.98 
1 1 1    1    4    5 o 18  276.73    6.68  432.16  200.36  203.89  207.44  135.27   27.44  0.98 
1 1 1    1    4    6 f  0  172.56    4.43  343.24  227.19  230.84  198.78    0.00    0.00  0.00 
1 1 1    1    4    7 f  0  465.80    9.14  488.20  332.43  351.13  329.55    0.00    0.00  0.00 
1 1 1    1    4    8 o 17   88.41    2.54  211.43  261.24   33.02  176.79   69.98  356.79  0.77 
1 1 1    1    4    9 o 16  289.50    6.23  269.35  238.00  263.44  261.32   39.89   81.32  0.98 
1 1 1    1    4   10 o  7  273.09    6.92  377.88  214.73  287.21  221.66   43.79  221.66  0.97 
1 1 1    1    4   11 o  4  135.10    3.67  324.37   51.67  119.27   93.02    3.46   93.02  0.87 
1 1 1    1    4   12 o 14  150.11   38.35   91.20   77.97  114.61   59.55   32.09  239.55  0.87 
1 1 1    1    4   13 o 17  412.27   10.30  494.73  258.37  359.82  263.96   96.20   83.96  0.99 
1 1 1    1    4   14 o 11  349.35    7.26  223.49  293.06  388.90  272.11   92.57  272.11  0.98 
1 1 1    1    4   15 o  9  134.39    3.94  123.26  304.92  100.50  290.04   36.72  110.04  0.88 
1 1 1    1    4   16 o 11  135.75    4.18  117.96   70.63  127.29  124.04   29.18  124.04  0.83 
1 1 1    1    4   17 o  2   66.45    8.55  111.09  121.70    7.47  313.10   84.54  313.10  0.52 
1 1 1    1    4   18 o 13   84.15   26.02  227.05  142.37   17.57  310.62  165.44  310.62  0.77 
1 1 1    1    4   19 o  8   90.33   55.58   77.32  251.00    1.07   62.71   86.75   62.71  0.47 
1 1 1    1    4   20 o  5   90.40   13.05    4.57  120.16   29.54   24.24   13.06  204.24  0.40 
1 1 1    1    4   21 o  8  349.92    7.68  292.15   97.00  399.30  103.60  114.25  103.60  0.98 
1 1 1    1    4   22 o  1   33.88    8.84   74.35  159.99   57.81    1.30  135.94    1.30  0.30 
1 1 1    1    4   23 o 12  213.17    6.23  147.23  162.18  248.86  175.35   97.43  175.35  0.94 
1 1 1    1    4   24 o 18  285.01   72.64  377.28  348.45  149.66  351.51  248.38  171.51  0.96 
1 1 1    1    4   25 o  4  212.75   71.88  295.74  238.19  111.58  235.26  172.15   55.26  0.93 
1 1 1    1    4   26 o 12  411.77    9.14  374.13  224.78  444.43  226.36   72.89  226.36  0.99 
1 1 1    1    4   27 o 10  254.21    6.72  246.32    8.85  249.10    7.54    0.50  187.54  0.98 
1 1 1    1    4   28 o 12  301.02    7.66  300.01   48.16  288.91   50.32   17.45  230.32  0.99 
1 1 1    1    4   29 o  2  122.38   10.99  140.25  191.48   79.20  192.01   73.79   12.01  0.95 
1 1 1    1    4   30 o 11   75.34   14.06   82.19  270.49   39.49  272.67   49.71   92.67  0.85 
1 1 1    1    4   31 o  6   55.58   14.90   89.70   28.29    2.19  209.54   95.73  209.54  0.82 
1 1 1    1    4   32 o  1  118.75   14.51  150.22  315.38   83.54  317.00   60.00  137.00  0.96 
1 1 1    1    4   33 o  5  198.59   29.40  216.31  202.95  174.49  202.74   38.97   22.74  0.98 
1 1 1    1    4   34 o  7   79.74   24.36   66.29   71.67   68.32   71.17    2.89   71.17  0.84 
1 1 1    1    4   35 o 19   77.50   20.46   77.68  236.41   61.04  237.49   13.70   57.49  0.88 
1 1 1    1    4   36 o  2   64.07   18.51   57.60  294.62   46.99  295.68    8.12  115.68  0.80 
1 1 1    1    4   37 o 11   75.03   19.99   93.27   74.38   46.85   74.33   40.56  254.33  0.89 
1 1 1    1    4   38 o 11   39.82   13.97   11.89  352.70    4.69  353.44    6.12  173.44  0.19 
1 1 1    1    4   39 o  8   39.45   13.56   24.68  301.26    8.61  301.25   13.70  121.25  0.39 
1 1 1    1    4   40 o  3   61.95   17.83   62.31  156.80   47.51  156.80    8.23  336.80  0.83 
1 1 1    1    4   41 o 16   46.14   14.90   74.58  232.57   13.05  232.57   52.95   52.57  0.86 
1 1 1    1    4   42 o  8   64.94   16.37   50.16  326.18   68.49  326.18   24.57  326.18  0.87 
1 1 1    1    4   43 o 10   40.00   13.26   41.99   47.50   28.81   47.50    7.55  227.50  0.81 
1 1 1    1    4   44 o  9   49.59   15.41   60.60  120.24   39.24  120.24   12.67  300.24  0.92 
1 1 1    1    5    0 o 11  582.69   18.64 1291.72  270.00  695.41  270.00  225.42  270.00  1.00 
1 1 1    1    5    1 o  9  214.78    4.85  713.39   69.96  115.90   85.09  186.11  265.09  0.97 
1 1 1    1    5    2 o  9  366.40    8.28  293.05   78.28  375.41   61.90   28.24   61.90  0.99 
1 1 1    1    5    3 o 19  151.58    3.43  211.35  285.15   98.84  130.86   85.92  310.86  0.94 
1 1 1    1    5    4 o 18  216.00    5.33  134.47  115.37  206.96  135.50    0.71  315.50  0.96 
1 1 1    1    5    5 o 12  116.49    3.14  181.62   89.12  102.16   74.43   25.70   74.43  0.77 
1 1 1    1    5    6 o 10  445.67    9.37  392.49  256.24  380.61  283.97  122.83  103.97  0.99 
1 1 1    1    5    7 o 15  131.72    2.85   19.56   94.39  105.02  158.19   23.17  338.19  0.89 
1 1 1    1    5    8 o 18  349.36    7.40  205.21   81.38  378.90   67.85   71.21   67.85  0.98 
1 1 1    1    5    9 o  3  345.99    7.32  512.32  297.40  297.44  282.20   87.30  102.20  0.99 
1 1 1    1    5   10 o 14   75.91    2.35  106.47  230.50   13.17  230.87   71.83   50.87  0.65 
1 1 1    1    5   11 o  9  212.14    8.43    9.99  329.36  245.90  273.48   93.74  273.48  0.94 
1 1 1    1    5   12 o 13  361.93    8.71  439.45  323.10  338.36  332.12   36.63  152.12  0.99 
1 1 1    1    5   13 o 15  166.30    4.47  209.00    7.97   88.31    1.53  138.23  181.53  0.95 
1 1 1    1    5   14 o 15  185.67    4.87  107.17    3.73  209.85  355.61   80.65  355.61  0.91 
1 1 1    1    5   15 o  7  240.34    6.08  323.46  224.24  205.92  236.44   52.97   56.44  0.97 
1 1 1    1    5   16 o  5  211.70   29.91  324.18   91.78  122.52   83.99  160.47  263.99  0.96 
1 1 1    1    5   17 f  0   86.00   33.41  196.04  275.59  180.50  274.30    0.00    0.00  0.00 
1 1 1    1    5   18 o  2  314.25    8.65  328.00  310.56  282.88  299.96   49.85  119.96  0.98 
1 1 1    1    5   19 o  3  114.52   39.34  252.42   98.38   17.71  272.88  235.83  272.88  0.87 
1 1 1    1    5   20 o  4  167.93   45.05  115.75  131.81  162.91   98.73   72.50   98.73  0.75 
1 1 1    1    5   21 o  2  203.74    5.51  214.69  264.26  165.08  259.92   57.43   79.92  0.95 
1 1 1    1    5   22 o  5  223.89    6.20  237.27  330.71  157.63  332.29  117.83  152.29  0.97 
1 1 1    1    5   23 o 18  392.13   15.67  428.71   30.11  369.24   34.57   36.25  214.57  0.99 
1 1 1    1    5   24 o 15  180.45   30.79  159.89  187.55  192.26  191.57   56.11  191.57  0.91 
1 1 1    1    5   25 o 19   60.90   10.14   22.57  355.26    5.62   11.59   27.43  191.59  0.32 
1 1 1    1    5   26 o  8  283.38    7.16  274.17  352.86  281.98  352.72    6.74  352.72  0.98 
1 1 1    1    5   27 o 19  111.15   10.40  153.86  236.81   52.76  239.83  101.17   59.83  0.93 
1 1 1    1    5   28 o 18  211.30    6.79  162.85   87.19  245.05   87.49   79.09   87.49  0.97 
1 1 1    1    5   29 o 10   38.28   12.00   46.74   72.89    8.05  252.03   41.16  252.03  0.33 
1 1 1    1    5   30 o 13   44.07   15.56   33.99  280.36    0.58  276.17   32.60   96.17  0.38 
1 1 1    1    5   31 o 12   59.74   16.74   64.63   62.41   23.78   61.78   43.10  241.78  0.76 
1 1 1    1    5   32 o 18   61.48   15.27   79.00   17.89   25.36   18.67   51.52  198.67  0.83 
1 1 1    1    5   33 o 17   77.15   17.69   91.03  191.13   49.11  192.08   40.17   12.08  0.90 
1 1 1    1    5   34 o  6   58.61   19.05   27.03  314.86   34.20  314.96    7.64  314.96  0.52 
1 1 1    1    5   35 o  7  146.27   17.04  140.66  108.39  148.71  109.08   13.90  109.08  0.97 
1 1 1    1    5   36 o 12   66.04   18.73   79.85   36.38   38.72   36.63   36.43  216.63  0.86 
1 1 1    1    5   37 o  3   53.84   17.38   74.35  263.36   19.15  263.40   49.65   83.40  0.82 
1 1 1    1    5   38 o 13   77.09   19.31  127.58  147.28   26.44  147.28   90.03  327.28  0.93 
1 1 1    1    5   39 o 17   42.71   13.99   22.54  318.81   13.57  318.81    6.74  138.81  0.40 
1 1 1    1    5   40 o 14   75.22   18.17   99.72  309.90   49.76  309.90   39.15  129.90  0.92 
1 1 1    1    5   41 o 18   42.44   13.81   31.18  205.84   25.32  205.85    2.19   25.85  0.62 
1 1 1    1    5   42 o  4   49.00   14.64   89.05  151.10   12.01  151.10   65.71  331.10  0.92 
1 1 1    1    5   43 o 19   47.80   15.66    8.89  177.29   24.89  177.30   17.21  177.30  0.34 
1 1 1    1    5   44 o  5   35.29   12.22   60.10  297.84   13.70  297.84   37.62  117.84  0.92 
1 1 1    1    6    0 o  9  244.35    7.82  257.96  270.00  370.12  270.00  251.85  270.00  1.00 
1 1 1    1    6    1 o 17  576.89   13.13  648.13   42.52  588.23   41.12   29.36   41.12  0.99 
1 1 1    1    6    2 o 13  440.11    9.98  507.08  174.77  414.26  170.48   43.69  350.48  0.99 
1 1 1    1    6    3 o  3  413.61    8.78  457.78  266.04  411.02  230.87    3.83  230.87  0.99 
1 1 1    1    6    4 o  9  167.18    3.76  159.60  113.96  184.27    9.33   66.64    9.33  0.90 
1 1 1    1    6    5 o 13  513.24   11.70  459.87  350.91  582.29  348.00  146.75  348.00  0.99 
1 1 1    1    6    6 o 18  225.72    4.79  191.93  277.34  256.21  210.97   82.69  210.97  0.95 
1 1 1    1    6    7 o  9   51.74    1.63  107.55  228.20    7.43   71.86   33.46   71.86  0.18 
1 1 1    1    6    8 o  9   34.66    8.47  105.30  289.01   53.60  105.33  130.04  105.33  0.33 
1 1 1    1    6    9 o 16  157.33    3.84  165.92  330.01  156.25  329.74   29.46  329.74  0.90 
1 1 1    1    6   10 o  9  224.97    5.75  170.34   19.35  217.04   57.52    2.42   57.52  0.96 
1 1 1    1    6   11 o 13  141.40    3.84  382.24    1.75   73.24   13.93  114.87  193.93  0.92 
1 1 1    1    6   12 o  5  293.22    7.45  304.12   69.40  296.45   53.11   20.99   53.11  0.98 
1 1 1    1    6   13 o 10  214.57    5.37  209.41   46.09  212.82   47.65   17.38   47.65  0.95 
1 1 1    1    6   14 o  2  250.88    6.37  332.69  297.85  250.31  293.95   16.45  293.95  0.96 
1 1 1    1    6   15 o  9  268.89    6.51  368.36  225.86  213.99  222.05   96.45   42.05  0.98 
1 1 1    1    6   16 o 18  274.08    6.56  280.10   38.97  257.20   36.09   18.48  216.09  0.97 
1 1 1    1    6   17 o 18  355.14    8.76  462.08  108.52  319.48  103.82   60.06  283.82  0.98 
1 1 1    1    6   18 o  3  433.43   12.51  446.81  144.67  437.59  146.25   18.81  146.25  0.99 
1 1 1    1    6   19 o 18  147.05   29.72   93.56  290.49  135.44  283.32   37.41  283.32  0.79 
1 1 1    1    6   20 o 13   96.70   30.66  129.71  243.77    2.27   68.18  159.51   68.18  0.80 
1 1 1    1    6   21 o 13  159.96    5.25  134.27   86.33  112.66   80.83   71.55  260.83  0.93 
1 1 1    1    6   22 o 14  309.27    8.30  270.83  115.08  345.21  107.66   86.71  107.66  0.98 
1 1 1    1    6   23 o 11  152.93   16.12  126.56   66.69  154.18   57.96   35.10   57.96  0.89 
1 1 1    1    6   24 f  0   92.29    8.09   70.00   58.53   68.08   53.01    0.00    0.00  0.00 
1 1 1    1    6   25 f  0   48.47    9.48   75.69  340.90   54.82  338.74    0.00    0.00  0.00 
1 1 1    1    6   26 o  8  117.93   20.60  108.14  342.02   92.33  337.00   26.15  157.00  0.89 
1 1 1    1    6   27 o 12  208.88    6.80  174.24  153.24  227.57  149.87   49.11  149.87  0.97 
1 1 1    1    6   28 o  9  213.09   48.83  244.09  327.16  167.53  328.02   73.53  148.02  0.96 
1 1 1    1    6   29 o 17  204.89   16.72  130.03  310.40  260.27  309.17  124.90  309.17  0.97 
1 1 1    1    6   30 o 12  238.80   40.78  234.85  119.77  233.33  117.56    2.70  117.56  0.97 
1 1 1    1    6   31 o  1  160.28   35.75  150.99  182.84  151.89  181.43    0.60  181.43  0.95 
1 1 1    1    6   32 o  9  175.64   42.96  188.26  284.47  150.98  285.55   32.81  105.55  0.95 
1 1 1    1    6   33 o  8   41.85   13.93   20.39   87.12    8.69   88.24   11.18  268.24  0.34 
1 1 1    1    6   34 o  4   46.99   15.88   45.77  270.73   17.62  269.73   26.94   89.73  0.66 
1 1 1    1    6   35 o  8  138.28   17.32  132.37  194.20  140.92  194.55   15.04  194.55  0.96 
1 1 1    1    6   36 f  0   70.87   19.32   60.54  212.62   56.68  212.53    0.00    0.00  0.00 
1 1 1    1    6   37 o 17   63.74   18.69   85.55  167.98   31.42  167.93   47.49  347.93  0.87 
1 1 1    1    6   38 o  7  101.10   18.20   57.33   11.65  124.89   11.65   72.87   11.65  0.87 
1 1 1    1    6   39 o 12   52.89   16.08   57.40  311.56   31.38  311.56   20.14  131.56  0.78 
1 1 1    1    6   40 o 16   49.11   15.25   29.51  311.83   32.52  311.83    6.32  311.83  0.60 
1 1 1    1    6   41 o 15   43.23   13.87   43.03  227.73   27.45  227.73   10.38   47.73  0.75 
1 1 1    1    6   42 o  4   49.04   14.42   44.70  279.81   43.17  279.81    4.31  279.81  0.84 
1 1 1    1    6   43 o 19   38.51   13.24   36.72  348.60   31.45  348.60    0.14  168.60  0.82 
1 1 1    1    6   44 o  2   36.86   12.68   21.35  218.19   40.32  218.19   22.15  218.19  0.79 
1 1 1    1    7    0 o 16  452.97   12.59  339.45   90.00  442.59   90.00   20.75  270.00  1.00 
1 1 1    1    7    1 o  2  561.61   11.08  359.60  310.47  614.59  289.98  113.51  289.98  0.99 
1 1 1    1    7    2 o  3  319.48    6.26  285.52  180.68  333.84  164.65   41.49  164.65  0.98 
1 1 1    1    7    3 o 18  230.46    4.51  313.94  209.28  201.43  181.17   42.67    1.17  0.97 
1 1 1    1    7    4 o 19  339.06    6.65  289.00   55.74  315.02   46.03   37.39  226.03  0.98 
1 1 1    1    7    5 o  8  229.06    4.83  247.55   40.70  221.98    9.69    3.27    9.69  0.96 
1 1 1    1    7    6 o 16   64.80    1.84  261.58  172.29   38.10  358.52  172.86  358.52  0.75 
1 1 1    1    7    7 o 15  171.62    4.44  195.98  342.70  156.82  308.32    5.32  128.32  0.93 
1 1 1    1    7    8 o 11  106.56    3.06  251.28  119.56   42.34  116.18   98.92  296.18  0.86 
1 1 1    1    7    9 o 15  297.75    5.85  408.56  137.91  256.14  161.82   71.26  341.82  0.98 
1 1 1    1    7   10 f  0  115.58    3.05  160.71   41.78   89.91   95.04    0.00    0.00  0.00 
1 1 1    1    7   11 o 19   92.07    2.70  119.35  347.37   29.05   53.16    1.42   53.16  0.31 
1 1 1    1    7   12 o  3  420.50    9.58  328.68   70.95  460.89   71.56   91.86   71.56  0.99 
1 1 1    1    7   13 o 14  204.17    4.68  282.68   80.47  204.54   69.14   23.75   69.14  0.94 
1 1 1    1    7   14 o 13  270.55    6.03  224.83  275.94  232.25  275.28   62.52   95.28  0.97 
1 1 1    1    7   15 o  8  235.10    6.00  332.73  129.08  168.35  123.41  118.82  303.41  0.97 
1 1 1    1    7   16 o  3  308.98    8.32  340.87  199.11  287.28  197.99   29.91   17.99  0.98 
1 1 1    1    7   17 o  5  618.65   14.41  575.27  270.19  651.42  273.50   73.20  273.50  0.99 
1 1 1    1    7   18 o  7  178.77   12.78  187.95    2.99  157.44  350.27   16.05  170.27  0.93 
1 1 1    1    7   19 o  4  267.73    7.22  288.74  204.07  266.27  199.62   14.77  199.62  0.97 
1 1 1    1    7   20 o 13  205.08   19.40  307.78  237.40  146.22  235.86   98.99   55.86  0.95 
1 1 1    1    7   21 o 12  356.42    9.30  322.49  339.34  368.06  336.77   35.00  336.77  0.98 
1 1 1    1    7   22 o 12  499.39   19.93  542.79   80.31  458.51   76.79   74.48  256.79  0.99 
1 1 1    1    7   23 o 15  214.50   77.65   94.42  198.49  221.44  188.13  105.62  188.13  0.79 
1 1 1    1    7   24 o 11  170.02   40.17  164.04  260.23  147.06  257.62   17.85   77.62  0.92 
1 1 1    1    7   25 o 14  192.07   46.08  174.42   28.30  175.69   28.97    6.60  208.97  0.93 
1 1 1    1    7   26 o  6   57.79   11.56   65.71  195.61   11.18  195.01   42.76   15.01  0.56 
1 1 1    1    7   27 o  9  359.51   11.46  318.99   78.60  389.96   77.41   66.97   77.41  0.99 
1 1 1    1    7   28 o 12  229.27    7.41  208.36   20.46  243.37   18.57   36.60   18.57  0.98 
1 1 1    1    7   29 o 14   73.51   14.29   53.66  226.15   54.81  225.67    1.49   45.67  0.76 
1 1 1    1    7   30 o  5   80.60   15.45  108.79  340.28   43.48  338.95   57.54  158.95  0.90 
1 1 1    1    7   31 f  0  106.61   12.40  104.16  158.17  101.58  158.25    0.00    0.00  0.00 
1 1 1    1    7   32 o 14  147.20   12.87  134.09  259.59  154.88  259.35   24.68  259.35  0.97 
1 1 1    1    7   33 o  5  118.94   16.49  103.23   55.24  125.98   55.95   26.32   55.95  0.95 
1 1 1    1    7   34 o  8  155.78   13.76  150.26  317.72  160.47  318.10   17.14  318.10  0.98 
1 1 1    1    7   35 o  4   60.27   17.60   69.58  318.89   33.99  318.81   31.89  138.81  0.83 
1 1 1    1    7   36 o  2  105.41   18.24   88.00  233.25  113.21  233.42   31.22  233.42  0.93 
1 1 1    1    7   37 o 19   44.98   15.31   41.54  153.75   16.12  153.93   21.86  333.93  0.60 
1 1 1    1    7   38 o 18   62.54   17.27  114.19  299.19   10.44  299.19   92.64  119.19  0.91 
1 1 1    1    7   39 o 17   43.31   13.86   36.13  160.73   20.85  160.73   11.44  340.73  0.61 
1 1 1    1    7   40 o  4   57.29   15.83   70.57   68.75   38.09   68.74   24.31  248.74  0.88 
1 1 1    1    7   41 o  7   41.55   13.36   30.44   19.56   28.70   19.56    2.07   19.56  0.67 
1 1 1    1    7   42 o  3   51.75   16.17   14.12  258.99   38.75  258.99   26.53  258.99  0.49 
1 1 1    1    7   43 o 14   35.68   12.25   30.26   93.22   31.73   93.22    5.82   93.22  0.81 
1 1 1    1    8    0 o 17  315.31    8.77  417.03   90.00  358.00   90.00   85.38   90.00  1.00 
1 1 1    1    8    1 o  8  130.88    2.59  262.31   99.19  103.92  110.61   21.61  290.61  0.88 
1 1 1    1    8    2 o 17  273.87    6.21  429.33  292.01  333.73  299.90  139.63  299.90  0.96 
1 1 1    1    8    3 o 16  234.59    5.32  196.08  252.79  179.69  241.99   95.80   61.99  0.97 
1 1 1    1    8    4 o  8  275.05    6.24  463.74  134.15  206.83  111.90  124.80  291.90  0.98 
1 1 1    1    8    5 o  5  124.73   31.66  264.29  292.68   67.11  293.92   79.11  113.92  0.86 
1 1 1    1    8    6 o  3  165.46    3.63  207.32  331.63  128.18  334.84   52.52  154.84  0.93 
1 1 1    1    8    7 o  1   81.67    2.19  110.09  146.01    4.10  149.52  118.29  329.52  0.77 
1 1 1    1    8    8 o  6  189.03    4.35  374.23  249.55   92.26  234.37  178.83   54.37  0.96 
1 1 1    1    8    9 o  2  368.60    7.84  323.40  304.71  377.56  291.58   29.46  291.58  0.98 
1 1 1    1    8   10 f  0   69.74    2.39   70.55  157.62   71.95  151.65    0.00    0.00  0.00 
1 1 1    1    8   11 o 12  564.88   11.13  649.38  158.13  542.90  158.19   36.83  338.19  0.99 
1 1 1    1    8   12 o  1  102.25    2.67  138.44  154.35   58.36  141.27   38.54  321.27  0.76 
1 1 1    1    8   13 o 17  487.10   10.33  604.99   18.93  439.82   19.46   86.57  199.46  0.99 
1 1 1    1    8   14 o  3  355.09    9.05  312.69  182.69  380.27  184.95   63.79  184.95  0.98 
1 1 1    1    8   15 o 18  225.03    6.51  239.80  213.75  233.22  219.41   38.64  219.41  0.95 
1 1 1    1    8   16 o  1  487.21   11.26  464.97  304.37  526.06  318.80   87.67  318.80  0.99 
1 1 1    1    8   17 o 17  279.00    6.55  278.61  284.57  273.19  288.81    4.70  288.81  0.97 
1 1 1    1    8   18 o 12  412.80    9.37  366.00   52.63  448.90   57.05   84.39   57.05  0.99 
1 1 1    1    8   19 o 18  168.10    4.54  174.84  104.38  132.16   97.49   48.11  277.49  0.93 
1 1 1    1    8   20 o 15  240.93    7.34  107.93  136.16  339.74  127.74  236.73  127.74  0.92 
1 1 1    1    8   21 f  0  305.84   12.42  207.54  219.73  229.04  222.84    0.00    0.00  0.00 
1 1 1    1    8   22 o 12  238.93   17.46  150.19   41.13  312.34   47.42  172.41   47.42  0.95 
1 1 1    1    8   23 o  9  584.53   23.67  453.43  152.49  680.11  152.53  198.26  152.53  0.99 
1 1 1    1    8   24 o 12  124.54   30.49  170.46   70.15   53.97   64.43  120.31  244.43  0.92 
1 1 1    1    8   25 o 19  385.84    9.99  381.17  309.83  381.18  311.18    3.29  131.18  0.99 
1 1 1    1    8   26 o 11  269.74    7.64  308.90  164.39  229.77  163.00   73.48  343.00  0.99 
1 1 1    1    8   27 o  6  170.28   53.99  212.36  123.85  109.71  124.14   98.02  304.14  0.93 
1 1 1    1    8   28 o 18  127.89   18.52  101.76  207.91  130.73  206.22   24.26  206.22  0.93 
1 1 1    1    8   29 f  0  139.21   17.29  150.35  206.50  150.87  207.21    0.00    0.00  0.00 
1 1 1    1    8   30 o 10   71.20   14.43   82.45  326.06   40.41  331.18   42.50  151.18  0.87 
1 1 1    1    8   31 o  5  277.20    9.22  271.56   20.36  285.46   20.41   20.96   20.41  0.99 
1 1 1    1    8   32 o  9  276.31   82.42  270.38  205.28  258.22  205.98    6.09   25.98  0.95 
1 1 1    1    8   33 o  5   57.64   17.11   35.40   43.97   37.91   44.29    4.97   44.29  0.61 
1 1 1    1    8   34 o 18   49.19   15.87   46.61    7.94   22.34    7.98   22.15  187.98  0.68 
1 1 1    1    8   35 o  2  118.88   18.14  125.98  347.12  109.17  347.10    8.76  167.10  0.96 
1 1 1    1    8   36 o  1   54.44   17.61   57.77   99.02   28.97   98.90   24.31  278.90  0.76 
1 1 1    1    8   37 o  6  162.67   16.79   93.07  339.52  226.74  339.51  142.29  339.51  0.96 
1 1 1    1    8   38 o  4   52.36   15.51   97.89  240.99    4.57  240.99   83.32   60.99  0.88 
1 1 1    1    8   39 o  3   58.67   16.06   27.08  104.54   48.42  104.53   24.35  104.53  0.62 
1 1 1    1    8   40 o 13   58.47   16.53   40.21  339.40   56.26  339.39   20.88  339.39  0.78 
1 1 1    1    8   41 o 18   45.23   14.40   34.72  147.76   37.81  147.76    7.58  147.76  0.75 
1 1 1    1    8   42 x  8       ?       ?   74.36  197.18   64.05  197.18    0.00    0.00  0.00 
1 1 1    1    8   43 o  6   37.37   12.63   28.41  278.35   38.64  278.35   14.44  278.35  0.84 
1 1 1    1    9    0 o 18   15.20    4.25    3.71   90.00   50.95  270.00  105.14  270.00  0.11 
1 1 1    1    9    1 o 14   61.09    1.58  260.56  152.22   57.00  343.66  205.40  343.66  0.75 
1 1 1    1    9    2 o  8  106.86    2.46  181.56  194.87   60.00  190.08   56.29   10.08  0.82 
1 1 1    1    9    3 o 12  163.55    3.72  259.17  246.75   73.98  228.55  162.26   48.55  0.95 
1 1 1    1    9    4 o  3  282.19    5.97  236.02  118.49  308.75   61.53   69.77   61.53  0.97 
1 1 1    1    9    5 o 18   32.71   11.30  176.66  102.75   40.09  297.81   94.22  297.81  0.21 
1 1 1    1    9    6 o  1  173.96    3.76  343.02   48.21  181.35   33.97   45.18   33.97  0.91 
1 1 1    1    9    7 o  5  431.24    9.79  447.65   12.12  427.98    6.50    3.05    6.50  0.99 
1 1 1    1    9    8 o  7  312.07    6.14  441.47  193.69  287.61  205.45   36.40   25.45  0.98 
1 1 1    1    9    9 o  5  142.90    3.44  126.85  327.05  102.19  278.36   54.27   98.36  0.91 
1 1 1    1    9   10 o  3  203.65    4.12  227.49  255.82  175.45  276.89   36.77   96.89  0.95 
1 1 1    1    9   11 o  8  390.67    8.86  499.50  213.04  342.26  216.85   87.09   36.85  0.99 
1 1 1    1    9   12 o  1  131.16    3.25  247.29   74.73   44.52   86.87  151.13  266.87  0.92 
1 1 1    1    9   13 o  8  251.83    5.46  294.08   69.20  216.04   74.63   55.93  254.63  0.97 
1 1 1    1    9   14 o 18  393.40   10.06  496.51  189.29  345.42  185.19   85.93    5.19  0.99 
1 1 1    1    9   15 o 10  558.86   11.93  596.09  305.21  538.97  307.94   32.07  127.94  0.99 
1 1 1    1    9   16 o 15   97.25   40.73   51.03  301.93   26.17  291.35   51.27  111.35  0.53 
1 1 1    1    9   17 f  0  265.54    6.15  223.77  181.47  238.30  178.42    0.00    0.00  0.00 
1 1 1    1    9   18 o  3  449.79   11.48  420.98  351.97  485.20  349.16   81.21  349.16  0.99 
1 1 1    1    9   19 o  1  129.12   22.41  114.55  293.21  112.65  272.65   19.86  272.65  0.80 
1 1 1    1    9   20 o  2  333.46    9.41  311.92  195.79  360.87  197.70   67.00  197.70  0.98 
1 1 1    1    9   21 o 14  345.57    8.56  254.57  188.46  412.52  190.05  146.14  190.05  0.98 
1 1 1    1    9   22 o  1  559.06   13.06  473.93  305.26  612.34  304.92  112.64  304.92  0.99 
1 1 1    1    9   23 o 13  253.87    6.11  191.36   79.23  298.26   79.20  102.15   79.20  0.97 
1 1 1    1    9   24 o  6  277.93    7.30  263.16  143.88  303.99  140.42   61.66  140.42  0.98 
1 1 1    1    9   25 o  2   93.00   12.34   98.49  235.20   59.88  231.50   45.04   51.50  0.89 
1 1 1    1    9   26 o 11  469.80   12.10  416.66  340.45  529.29  339.82  123.63  339.82  1.00 
1 1 1    1    9   27 o  6  195.64   35.06  141.90  275.30  235.55  270.69  101.44  270.69  0.94 
1 1 1    1    9   28 o 13   70.08   12.38   58.37  283.65   47.68  290.29   16.23  110.29  0.80 
1 1 1    1    9   29 f  0  154.59   18.91  122.83   99.49  123.96   98.77    0.00    0.00  0.00 
1 1 1    1    9   30 o 10   51.49   14.14   20.46   46.24   17.52   40.23    3.00  220.23  0.37 
1 1 1    1    9   31 o 19  164.47   30.04  130.45  304.23  184.09  304.03   54.00  304.03  0.96 
1 1 1    1    9   32 o  9  153.63   13.60  163.89   93.52  141.20   93.63   17.86  273.63  0.98 
1 1 1    1    9   33 o  2  118.89   14.64  122.82  306.22  111.56  306.16    4.82  126.16  0.96 
1 1 1    1    9   34 o 17   82.67   17.09   53.89   50.35   88.32   50.23   37.19   50.23  0.84 
1 1 1    1    9   35 o  4   58.48   16.35   55.69   92.62   38.97   92.30   12.88  272.30  0.78 
1 1 1    1    9   36 o  3  113.51   20.25  113.64   49.38  110.33   49.35    6.53   49.35  0.94 
1 1 1    1    9   37 o 15   48.07   15.76   50.58  200.81   22.46  200.81   23.15   20.81  0.71 
1 1 1    1    9   38 o  8   48.14   15.35   44.67   81.43   28.63   81.43   11.24  261.43  0.71 
1 1 1    1    9   39 f  0   63.77   17.19   73.03  353.08   64.53  353.08    0.00    0.00  0.00 
1 1 1    1    9   40 o  6   39.34   13.25   46.26  234.09   20.99  234.09   19.47   54.09  0.78 
1 1 1    1    9   41 o 15   55.46   14.51   42.37  175.75   59.27  175.76   22.60  175.76  0.86 
1 1 1    1    9   42 o 15   38.57   12.64   26.68  355.53   37.99  355.53   15.14  355.53  0.79 
1 1 1    1    9   43 o  8   41.94   13.34   45.30  348.14   39.87  348.14    1.49  348.14  0.93 
1 1 1    1   10    0 o 17   37.08    1.83  101.18   90.00   47.81   90.00  119.74   90.00  0.33 
1 1 1    1   10    1 o 12  177.60    3.49  249.52  316.22  177.55  325.73   27.49  325.73  0.92 
1 1 1    1   10    2 o  9  314.16    6.14  492.18  279.61  252.13  277.52  113.02   97.52  0.98 
1 1 1    1   10    3 o  1  291.37    5.71  335.23  171.57  306.83  171.88   46.50  171.88  0.97 
1 1 1    1   10    4 o  2  152.77    3.26  358.38  133.16   47.53  112.09  193.40  292.09  0.94 
1 1 1    1   10    5 o  7  208.75    4.10   54.36  195.73  267.73  132.19  155.72  132.19  0.91 
1 1 1    1   10    6 o 15  280.84    6.35  234.38   50.18  273.47   54.00    0.31   53.99  0.97 
1 1 1    1   10    7 o 16  304.22    6.00  389.39  310.39  256.99  314.28   82.34  134.28  0.98 
1 1 1    1   10    8 o  2  433.84    8.49  419.31  122.78  446.01  112.92   34.45  112.92  0.99 
1 1 1    1   10    9 o  6  492.38    9.64  497.21  280.73  472.04  285.55   32.33  105.55  0.99 
1 1 1    1   10   10 o 16  625.90   14.27  703.26  299.36  606.80  300.04   31.40  120.04  0.99 
1 1 1    1   10   11 o  5  269.84    5.83  204.89   83.67  290.77   88.32   60.40   88.32  0.97 
1 1 1    1   10   12 o 15  369.65    9.43  281.96  215.14  427.70  202.61  130.66  202.61  0.98 
1 1 1    1   10   13 o 19  377.15    8.01  316.54  246.21  398.42  250.97   55.16  250.97  0.98 
1 1 1    1   10   14 o 15  265.32    5.72  250.11   35.15  284.45   40.13   57.62   40.13  0.96 
1 1 1    1   10   15 o 12  400.61    8.39  394.91  315.67  368.54  325.02   53.67  145.02  0.99 
1 1 1    1   10   16 o 14  435.21    9.29  455.49  350.58  392.70  350.04   75.86  170.04  0.99 
1 1 1    1   10   17 o 18  344.46    8.92  351.22  187.28  299.95  187.96   78.36    7.96  0.98 
1 1 1    1   10   18 o 13  356.79   14.35  321.02  358.68  370.20  355.86   38.53  355.86  0.98 
1 1 1    1   10   19 o  7  263.52    7.53  187.02  347.50  290.74  356.82   70.24  356.82  0.97 
1 1 1    1   10   20 o 13  154.83    4.27  130.86  314.08  164.20  308.32   46.60  308.32  0.91 
1 1 1    1   10   21 o 11   88.33   29.01  116.43   82.20   21.38   73.73   99.30  253.73  0.80 
1 1 1    1   10   22 o  4  194.78    4.98  167.44  184.02  211.20  192.82   48.82  192.82  0.96 
1 1 1    1   10   23 f  0  204.72    5.22  123.73  237.12  120.12  235.07    0.00    0.00  0.00 
1 1 1    1   10   24 o 11  122.09   20.45   84.85   95.96  125.01   91.64   32.95   91.64  0.89 
1 1 1    1   10   25 o 14  194.20    5.52  174.36   89.47  201.40   88.05   24.53   88.05  0.97 
1 1 1    1   10   26 o 18  105.26    8.99  100.77  249.84   88.43  247.90   17.09   67.90  0.92 
1 1 1    1   10   27 o  7  123.46   18.76  170.10   74.89   64.16   75.04  107.92  255.04  0.96 
1 1 1    1   10   28 o  9   72.83   12.77   33.71  204.53   58.38  208.72   25.95  208.72  0.62 
1 1 1    1   10   29 o  5   88.23   11.61   75.20   82.98   86.16   80.65   15.22   80.65  0.89 
1 1 1    1   10   30 o  5  152.99   38.10  150.35  237.91  139.82  237.67    9.41   57.67  0.94 
1 1 1    1   10   31 o  6   94.11   15.32   80.51  227.78   95.28  226.19   17.90  226.19  0.92 
1 1 1    1   10   32 o  3   87.34   14.79   88.17   70.41   76.68   70.07    7.27  250.07  0.92 
1 1 1    1   10   33 o 11   84.23   24.01  136.82  137.78   26.74  137.93  103.15  317.93  0.93 
1 1 1    1   10   34 o  6   73.09   19.71  102.31  176.69   36.66  176.64   58.60  356.64  0.90 
1 1 1    1   10   35 o  9   49.67   16.69   71.42  131.31   13.30  131.32   52.14  311.32  0.79 
1 1 1    1   10   36 o 11   40.97   14.30   40.27  226.80   10.53  226.80   25.89   46.80  0.57 
1 1 1    1   10   37 o  6   45.88   14.81   16.03  267.39   15.78  267.39    1.43  267.39  0.33 
1 1 1    1   10   38 o  3   57.57   16.55   40.40  102.19   50.42  102.19   14.60  102.19  0.75 
1 1 1    1   10   39 o 16   54.69   16.14   38.03  232.02   50.23  232.01   16.83  232.01  0.76 
1 1 1    1   10   40 o  1   67.07   15.34   83.71  227.05   53.19  227.05   19.55   47.05  0.94 
1 1 1    1   10   41 f  0   50.62   14.74   30.26   66.99   26.02   66.99    0.00    0.00  0.00 
1 1 1    1   10   42 o  1   34.46   11.86   50.59  136.89   20.40  136.89   22.65  316.89  0.92 
1 1 1    1   11    0 o  5  357.08    9.91  403.16  270.00  301.94  270.00  110.29   90.00  1.00 
1 1 1    1   11    1 o 13  181.91    3.58  173.37  240.18  144.47  283.56   53.72  103.56  0.94 
1 1 1    1   11    2 o  8  397.08    7.77  386.95  112.26  394.34  109.81    5.17  109.81  0.99 
1 1 1    1   11    3 o  3  202.43    3.97  216.92  108.24  176.52   94.47   31.69  274.47  0.95 
1 1 1    1   11    4 o 11  394.01    7.71  423.80  257.42  360.96  251.41   56.12   71.41  0.99 
1 1 1    1   11    5 o 11  341.51    6.68  293.87  228.88  277.60  227.43  117.26   47.43  0.98 
1 1 1    1   11    6 o 14  277.48    6.27  437.20   73.94  178.22   76.68  187.04  256.68  0.98 
1 1 1    1   11    7 o 11  284.68    6.43  284.13  183.38  296.91  163.72   41.02  163.72  0.97 
1 1 1    1   11    8 o 19  452.87   11.52  573.98   40.88  354.87   39.03  188.07  219.03  0.99 
1 1 1    1   11    9 o  3  185.67    6.19  235.24    5.43   95.64  348.92  163.37  168.92  0.96 
1 1 1    1   11   10 o  2  264.53    6.00  259.48  293.09  224.38  291.30   65.43  111.30  0.97 
1 1 1    1   11   11 o  7  292.53    6.67  302.72  296.60  267.08  291.95   36.59  111.95  0.98 
1 1 1    1   11   12 o 16   33.09    3.34   63.61  291.04   27.91  195.20   65.25  195.20  0.14 
1 1 1    1   11   13 o 12  227.21    5.54  248.64   78.14  232.29   71.65   32.49   71.65  0.95 
1 1 1    1   11   14 o 10  130.89    3.31  150.15    5.36   73.64    9.86   86.30  189.86  0.89 
1 1 1    1   11   15 o 17  253.61    6.57  268.89  354.85  221.63  350.23   48.83  170.23  0.97 
1 1 1    1   11   16 o  6  386.56   10.72  400.96    2.89  388.36    2.52   13.98    2.52  0.99 
1 1 1    1   11   17 o 12  590.53   15.21  576.48  103.37  589.41  102.67    4.14  102.67  0.99 
1 1 1    1   11   18 o  1  422.36    9.67  395.68  274.27  458.53  273.95   81.22  273.95  0.99 
1 1 1    1   11   19 o  3  315.05    7.31  278.38   24.21  320.82   25.85   21.76   25.85  0.98 
1 1 1    1   11   20 o  7  158.13    4.67  147.08   51.36  169.17   43.92   44.95   43.92  0.93 
1 1 1    1   11   21 o 18  277.84    6.48  262.23  160.77  287.43  161.64   28.83  161.64  0.98 
1 1 1    1   11   22 o 10  204.70    5.16  191.01  257.59  205.37  254.29   12.80  254.29  0.97 
1 1 1    1   11   23 o 13  144.06   50.77  175.34  273.25   81.62  274.91   98.98   94.91  0.91 
1 1 1    1   11   24 o  4  270.32   11.78  228.28  244.28  312.95  245.47   93.78  245.47  0.98 
1 1 1    1   11   25 o  4  127.17   16.68   96.27  315.73  146.82  316.57   62.54  316.57  0.91 
1 1 1    1   11   26 o 13   71.63    7.64   60.46   53.15   53.02   54.43   10.27  234.43  0.81 
1 1 1    1   11   27 o 15   94.33    8.11   70.78   16.20   99.71   15.18   32.55   15.18  0.88 
1 1 1    1   11   28 o  4   99.25    9.36  113.03  237.99   74.32  239.22   38.50   59.22  0.94 
1 1 1    1   11   29 o 10  132.46   31.74  137.23  328.99  112.81  329.69   24.09  149.69  0.94 
1 1 1    1   11   30 o 18   45.49   13.28   43.69  191.92   16.97  192.62   26.49   12.62  0.66 
1 1 1    1   11   31 o 13  127.19   24.07  126.95  295.81  119.77  296.23    2.32  116.24  0.95 
1 1 1    1   11   32 o 10  162.01   14.30  128.62  281.48  193.42  281.80   72.08  281.80  0.97 
1 1 1    1   11   33 o 11  137.50   33.31  142.03  259.59  126.46  259.69    6.54   79.69  0.94 
1 1 1    1   11   34 o 10  192.96   17.14  153.19  212.27  236.48  212.25   95.53  212.25  0.98 
1 1 1    1   11   35 o  6  163.27   14.87  101.87  292.14  222.03  292.14  129.70  292.14  0.96 
1 1 1    1   11   36 o 19  103.31   17.28  106.86   42.07   99.35   42.07    3.43   42.07  0.95 
1 1 1    1   11   37 o 11   52.45   16.29   13.94  124.91   23.29  124.91   10.90  124.91  0.34 
1 1 1    1   11   38 o 12   51.04   15.37   33.38  261.88   42.14  261.89   12.75  261.89  0.70 
1 1 1    1   11   39 o 19   66.95   16.41  101.53  265.05   37.83  265.04   50.67   85.04  0.94 
1 1 1    1   11   40 o 15   40.86   12.71   30.92  216.04   36.88  216.05   10.19  216.05  0.78 
1 1 1    1   11   41 o 16   65.25   14.48   77.57  284.74   59.08  284.74    7.17  104.74  0.96 
1 1 1    1   12    0 o  1  211.70    5.86   60.27   90.00  274.56   90.00  126.17   90.00  1.00 
1 1 1    1   12    1 o  2  263.94    5.17  215.36   31.90  287.78   37.79   66.98   37.79  0.96 
1 1 1    1   12    2 o 18  390.58    8.25  437.58  229.18  349.85  242.66   71.37   62.66  0.99 
1 1 1    1   12    3 f  0  444.20   10.06  439.21  296.67  421.42  294.72    0.00    0.00  0.00 
1 1 1    1   12    4 o 19  191.07    4.33  150.98   68.47  173.78   57.43   11.09  237.43  0.94 
1 1 1    1   12    5 o 19  266.47    6.02  254.56   96.09  262.83  109.00    9.70  109.00  0.97 
1 1 1    1   12    6 o  4  178.51    4.55  133.51  289.61  186.19  302.50   47.49  302.50  0.91 
1 1 1    1   12    7 o 12  161.95    4.14  225.58  190.27   94.49  196.05  113.78   16.05  0.93 
1 1 1    1   12    8 o  1  311.29    6.70  326.28  323.02  283.32  326.62   42.61  146.62  0.98 
1 1 1    1   12    9 o  9  115.77    2.70  216.87   46.43   27.13   44.61  151.65  224.61  0.89 
1 1 1    1   12   10 o 10  230.22    5.58  262.58  353.63  190.29   22.00   62.36  202.00  0.96 
1 1 1    1   12   11 o  1  338.90    7.19  277.14  352.57  382.77  345.46  103.63  345.46  0.98 
1 1 1    1   12   12 o 12   95.02    2.80  170.66  236.24   22.29  246.03  109.57   66.03  0.81 
1 1 1    1   12   13 o  3  196.61    4.62  265.72  106.37  145.86  107.43   83.80  287.43  0.95 
1 1 1    1   12   14 f  0  167.09    4.93   70.65  129.62   91.19  126.01    0.00    0.00  0.00 
1 1 1    1   12   15 o  7  437.72   11.22  393.92   48.60  499.46   49.15  133.52   49.15  0.99 
1 1 1    1   12   16 o  9  214.49    5.63  145.55   85.14  262.69   74.89  120.52   74.89  0.94 
1 1 1    1   12   17 o 17  318.20    6.80  369.80  170.48  275.58  168.73   76.37  348.73  0.99 
1 1 1    1   12   18 o 14  335.32    8.07  294.27  197.41  386.58  194.49  113.12  194.49  0.98 
1 1 1    1   12   19 f  0  397.27    8.61  406.60    3.02  403.37    0.90    0.00    0.00  0.00 
1 1 1    1   12   20 o 11   84.88   21.89   99.02  158.40   35.27  160.03   69.16  340.03  0.82 
1 1 1    1   12   21 o  8   68.81    8.34   59.01  284.17   33.22  298.09   33.22  118.09  0.72 
1 1 1    1   12   22 o 11  206.99    5.29  195.79  313.94  207.59  313.02   10.64  313.02  0.98 
1 1 1    1   12   23 o 15  110.97   11.14   78.91  333.36  116.44  333.80   34.31  333.80  0.89 
1 1 1    1   12   24 o 14   61.49    5.89   17.29   57.24   20.54   53.33    4.51   53.33  0.30 
1 1 1    1   12   25 o 12  222.00    6.33  232.55    1.21  214.85    0.88    7.73  180.88  0.99 
1 1 1    1   12   26 o 14  269.52    8.36  240.29   54.70  293.48   54.85   53.57   54.85  0.99 
1 1 1    1   12   27 o 12   96.83   11.69   85.04  127.28   94.62  127.60   11.73  127.60  0.92 
1 1 1    1   12   28 o  3  189.04    5.89  170.65  239.27  202.81  238.57   33.71  238.57  0.98 
1 1 1    1   12   29 o 14   95.80   15.06  109.19    7.57   74.18    7.92   32.16  187.92  0.94 
1 1 1    1   12   30 o 11  176.67   95.18  187.60   41.89  110.23   41.79   70.78  221.79  0.82 
1 1 1    1   12   31 o 11  137.74   21.85  116.30  333.64  152.32  333.44   41.98  333.44  0.95 
1 1 1    1   12   32 o  2  205.03   22.76  176.20  353.30  236.89  353.45   72.43  353.45  0.98 
1 1 1    1   12   33 o 19  126.74   11.99  122.23   13.73  131.57   13.76   19.05   13.76  0.96 
1 1 1    1   12   34 o  3  195.91   28.26   82.14  348.14  293.91  348.15  219.32  348.15  0.94 
1 1 1    1   12   35 o  1  114.10   17.10   64.61  140.88  150.83  140.88   92.75  140.88  0.92 
1 1 1    1   12   36 o  6   46.42   14.95   33.13  167.94   27.23  167.93    2.27  347.93  0.61 
1 1 1    1   12   37 o 19   52.35   15.61   42.46  187.92   43.00  187.92    5.55  187.92  0.77 
1 1 1    1   12   38 o  3  108.22   11.45  106.72    3.30  117.36    3.30   24.15    3.30  0.97 
1 1 1    1   12   39 o  1  121.18   10.28  112.30  334.78  141.19  334.78   44.07  334.78  0.98 
1 1 1    1   12   40 o 12   38.97   12.29   40.11   30.93   33.86   30.93    0.48  210.93  0.88 
1 1 1    1   12   41 o 16   30.95   10.58   48.98  169.31   16.79  169.31   24.72  349.31  0.94 
1 1 1    1   13    0 o 19  143.78    4.67  189.59   90.00  121.28   90.00   42.73  270.00  0.99 
1 1 1    1   13    1 o 11  293.33    6.62  215.96  310.71  308.59  319.78   47.21  319.78  0.97 
1 1 1    1   13    2 o  6  287.34    6.50  330.61   60.49  265.89   62.95   28.06  242.95  0.97 
1 1 1    1   13    3 o  6  145.31    3.30  228.04  252.47   87.42  246.30   90.51   66.30  0.91 
1 1 1    1   13    4 o 19  189.33    4.03  168.28   71.85  196.98   89.49   44.79   89.49  0.92 
1 1 1    1   13    5 o  8   86.94    2.13   92.54  200.56   28.40  216.63   52.26   36.63  0.63 
1 1 1    1   13    6 o  2   93.66    1.96   69.87  212.09   41.65  237.31   38.69   57.31  0.65 
1 1 1    1   13    7 f  0  265.88    6.02  333.13   26.09  322.65   37.20    0.00    0.00  0.00 
1 1 1    1   13    8 o  8  417.08    8.85  436.44   48.87  403.48   38.83   16.80  218.83  0.99 
1 1 1    1   13    9 o 16  308.85    6.97  248.85   39.63  362.42   38.10  124.98   38.10  0.97 
1 1 1    1   13   10 o  6  205.72    4.19  151.46   27.98  170.77   30.16   51.52  210.16  0.96 
1 1 1    1   13   11 o  6  172.47    3.57  161.67    6.07  206.23  350.62  110.94  350.62  0.87 
1 1 1    1   13   12 o  6  231.39    5.02  251.34  148.32  221.95  148.21    2.25  328.21  0.96 
1 1 1    1   13   13 o  8  324.40   12.94  358.45  270.48  295.89  270.13   46.38   90.13  0.98 
1 1 1    1   13   14 o 12  149.42    4.31  168.43  181.73  120.37  177.63   36.37  357.63  0.93 
1 1 1    1   13   15 o 16  192.46    4.42  162.30   16.49  217.19   18.92   71.06   18.92  0.94 
1 1 1    1   13   16 o  5  277.95    6.07  308.10  236.14  251.98  238.17   42.13   58.17  0.98 
1 1 1    1   13   17 o 16  179.94    4.23  149.63    0.65  182.20    7.37   21.18    7.37  0.95 
1 1 1    1   13   18 o 17   58.26    7.11   56.01    0.96    8.64  356.96   48.39  176.96  0.56 
1 1 1    1   13   19 f  0  313.69    8.08  243.18  172.49  247.24  168.86    0.00    0.00  0.00 
1 1 1    1   13   20 o 10  327.59    8.06  327.01  358.54  323.23  356.43    2.75  176.43  0.99 
1 1 1    1   13   21 o 12  167.23   49.30  163.08  346.55  145.83  346.61   15.78  166.61  0.92 
1 1 1    1   13   22 o 16  271.33    8.35  215.57  172.99  320.90  172.34  107.09  172.34  0.99 
1 1 1    1   13   23 o 19  245.81    6.70  224.17  142.66  265.49  141.65   46.43  141.65  0.99 
1 1 1    1   13   24 o 10   82.73   14.29  123.40    7.03   28.48    6.00   95.20  186.00  0.92 
1 1 1    1   13   25 o  4  113.63   19.56   75.85  257.33  127.45  252.30   49.72  252.30  0.90 
1 1 1    1   13   26 o  5   74.63    8.67   75.90   98.08   56.14   98.16   20.49  278.16  0.89 
1 1 1    1   13   27 o 13  244.42    6.61  196.93   39.28  290.30   39.14   97.05   39.14  0.99 
1 1 1    1   13   28 o 12  120.12   29.75   91.90  198.03  129.28  198.98   39.38  198.98  0.91 
1 1 1    1   13   29 o  1   96.23    9.35   61.53  195.41  115.40  195.04   56.03  195.04  0.91 
1 1 1    1   13   30 o 19   51.68   11.35   46.14   64.72   31.35   62.73   12.48  242.73  0.73 
1 1 1    1   13   31 o  6  223.02    9.28  187.54   39.73  264.62   39.77   88.84   39.77  0.99 
1 1 1    1   13   32 o  6  138.75   17.75  138.93  107.20  139.73  107.27   11.54  107.27  0.97 
1 1 1    1   13   33 o  9  190.05   49.26  115.73  113.08  241.88  113.08  136.79  113.08  0.91 
1 1 1    1   13   34 o 16  169.19   15.42  148.56  207.71  197.07  207.71   63.47  207.71  0.98 
1 1 1    1   13   35 o 11  101.28   14.29   99.72  321.64  103.70  321.64   14.84  321.64  0.95 
1 1 1    1   13   36 o 17   57.34   14.95   19.13  137.12   44.14  137.13   27.25  137.13  0.53 
1 1 1    1   13   37 o 16   57.83   14.87   56.71   62.39   52.08   62.39    2.49   62.39  0.88 
1 1 1    1   13   38 o 14   51.44   13.22   34.63   58.26   55.04   58.26   25.05   58.26  0.83 
1 1 1    1   13   39 o 15   56.52   11.77   59.29  167.55   55.75  167.55    4.90  167.55  0.94 
1 1 1    1   13   40 o  2   36.69   11.49   15.35  133.56   43.44  133.56   30.40  133.56  0.77 
1 1 1    1   14    0 o 19  228.52    6.35  269.60   90.00  241.48   90.00   25.93   90.00  1.00 
1 1 1    1   14    1 o  9  328.46    6.43  377.33   93.90  312.75   88.34   18.51  268.34  0.98 
1 1 1    1   14    2 o 10  183.94    3.62  196.34  116.68  143.28  107.65   60.10  287.65  0.94 
1 1 1    1   14    3 o  1  221.38    4.33  196.64  175.18  212.96  175.99    3.44  175.99  0.95 
1 1 1    1   14    4 o  9  514.78   10.12  450.06  357.22  571.83  356.33  123.44  356.33  0.99 
1 1 1    1   14    5 o 17  381.73    7.44  341.89  300.20  402.80  294.72   53.86  294.72  0.98 
1 1 1    1   14    6 o 12  184.80    4.17  226.31   80.82  154.90   83.32   38.86  263.32  0.94 
1 1 1    1   14    7 o 16  748.13   17.22  709.64  123.04  760.44  121.42   30.27  121.42  1.00 
1 1 1    1   14    8 o  2  228.83    5.66  310.28  129.00  144.24  125.44  156.59  305.44  0.97 
1 1 1    1   14    9 o 13  108.32    3.08   88.60  320.77   84.71  340.06    9.67  340.06  0.74 
1 1 1    1   14   10 o 15  463.92   18.35  387.45   17.98  525.61   17.10  133.02   17.10  0.99 
1 1 1    1   14   11 o  9  269.92    6.63  213.58  107.12  322.51  113.84  122.02  113.84  0.97 
1 1 1    1   14   12 o 11  321.00    7.27  348.13  305.96  281.91  302.36   69.10  122.36  0.99 
1 1 1    1   14   13 o  5  103.69    2.93  132.48  292.09   64.51  296.63   50.44  116.63  0.87 
1 1 1    1   14   14 o  4  376.30    7.42  337.87   48.93  385.09   48.17   25.40   48.17  0.99 
1 1 1    1   14   15 o  2  212.74    5.05  122.06  321.06  274.77  317.11  144.32  317.11  0.95 
1 1 1    1   14   16 o 13  237.05    5.55  207.96   82.32  264.75   83.26   67.60   83.26  0.97 
1 1 1    1   14   17 o  2   52.00    5.65   64.99   46.27    1.70   45.45   54.70  225.45  0.56 
1 1 1    1   14   18 o 17  259.83    5.99  232.65  217.75  273.54  215.12   35.65  215.12  0.98 
1 1 1    1   14   19 o 15  238.11    5.89  172.48   53.32  286.38   55.46  106.68   55.46  0.98 
1 1 1    1   14   20 o  2  108.77   14.47   81.53  261.84  112.18  264.17   31.63  264.17  0.89 
1 1 1    1   14   21 o 19   33.82    8.86   27.25   56.80    9.82  212.62   39.92  212.62  0.30 
1 1 1    1   14   22 f  0  177.45    5.36  149.75  250.79  159.38  250.23    0.00    0.00  0.00 
1 1 1    1   14   23 o 14  249.28    6.25  251.87   23.30  243.00   23.06    7.15  203.06  0.99 
1 1 1    1   14   24 o 18  156.78   53.44  148.84  304.48  138.77  304.76    6.73  124.76  0.91 
1 1 1    1   14   25 o 14  168.45    5.43  149.78  180.18  179.15  180.81   28.69  180.81  0.98 
1 1 1    1   14   26 o  1  246.21    9.18  182.85   82.28  307.43   81.54  128.11   81.54  0.99 
1 1 1    1   14   27 o  2  104.75   33.62  117.73   15.99   77.07   16.32   36.38  196.32  0.91 
1 1 1    1   14   28 o  4   61.23    7.46   33.88  280.08   54.30  276.68   21.61  276.68  0.71 
1 1 1    1   14   29 o 12   34.05    9.41   33.47   21.53    0.78   21.93   31.10  201.93  0.48 
1 1 1    1   14   30 o 14  133.56   41.31  106.26  104.50  139.94  104.57   40.65  104.57  0.90 
1 1 1    1   14   31 o 11   39.81   10.94   74.40  226.41    5.96   46.44   74.44   46.44  0.79 
1 1 1    1   14   32 f  0  121.92   11.84   64.09  104.92   58.13  104.91    0.00    0.00  0.00 
1 1 1    1   14   33 o  2  103.80   17.72   78.48  315.91  120.97  315.91   50.44  315.91  0.92 
1 1 1    1   14   34 f  0   57.32   13.44   54.19  225.63   48.28  225.63    0.00    0.00  0.00 
1 1 1    1   14   35 o 16   59.11   12.91   61.50  252.17   49.88  252.17    4.42   72.17  0.88 
1 1 1    1   14   36 f  0  126.44   15.70   95.97   47.72   83.94   47.72    0.00    0.00  0.00 
1 1 1    1   14   37 f  0   38.98   11.67   39.16  268.11   33.93  268.11    0.00    0.00  0.00 
1 1 1    1   14   38 o  9   43.42   12.70    7.01  257.10   24.40  257.11   18.38  257.11  0.35 
1 1 1    1   14   39 o  6   33.42   10.80   35.25  250.68   30.35  250.68    0.39  250.68  0.90 
1 1 1    1   15    0 o 11  281.21    9.06  364.34   90.00  202.56   90.00  157.31  270.00  1.00 
1 1 1    1   15    1 o  2  276.21    6.26  266.47  238.98  260.01  242.72   19.20   62.72  0.98 
1 1 1    1   15    2 o 12  131.99    3.06   56.90  280.86  108.69  275.04   72.96  275.04  0.55 
1 1 1    1   15    3 o  6  393.89    8.93  446.76  161.54  325.19  159.01  129.41  339.01  0.99 
1 1 1    1   15    4 o 12  176.90    4.50  204.61   12.83  120.73    9.23   95.72  189.23  0.95 
1 1 1    1   15    5 o 18  363.07    8.19  329.61  105.02  392.04  104.55   68.81  104.55  0.99 
1 1 1    1   15    6 o 13   87.30    2.38  129.56  259.91   22.72  261.67   97.74   81.67  0.82 
1 1 1    1   15    7 o  1  175.06    3.75  190.16  242.59  151.10  236.92   29.33   56.92  0.95 
1 1 1    1   15    8 o 17  131.02    3.74  125.03  166.44  117.37  172.72    1.90  172.72  0.89 
1 1 1    1   15    9 o 12  336.34    7.33  315.73  113.44  336.78  111.94   10.35  111.94  0.99 
1 1 1    1   15   10 f  0   42.43   17.40   55.05  353.12   57.99    7.51    0.00    0.00  0.00 
1 1 1    1   15   11 o  9  243.42    4.88  213.17    5.56  248.00  356.26   21.51  356.26  0.97 
1 1 1    1   15   12 f  0  149.42    3.17  102.77  184.92  103.63  174.79    0.00    0.00  0.00 
1 1 1    1   15   13 o 17  397.88    7.87  354.61   84.84  413.70   86.50   38.26   86.50  0.99 
1 1 1    1   15   14 o  2   54.27   17.79   78.58   30.17    4.81  196.32   72.85  196.32  0.58 
1 1 1    1   15   15 o  9  206.39    4.22  229.31  234.77  176.09  235.62   51.42   55.62  0.98 
1 1 1    1   15   16 o  6  177.05    3.72  192.68  207.35  160.88  204.75   21.98   24.75  0.97 
1 1 1    1   15   17 o  3  111.59    3.40  101.63  165.38  103.58  161.94    2.22  161.94  0.92 
1 1 1    1   15   18 o 10   40.25    7.58  107.24  337.26   46.21  152.94  154.39  152.94  0.77 
1 1 1    1   15   19 o  5  195.03   56.68  183.94  318.13  176.59  320.49   10.45  140.49  0.93 
1 1 1    1   15   20 o 13   25.75    5.74   43.99   81.41   20.64  260.35   56.74  260.35  0.30 
1 1 1    1   15   21 o 11   46.35    4.65   25.48  293.97   10.92  298.61   12.18  118.61  0.37 
1 1 1    1   15   22 o 16  288.28   12.15  257.96  125.29  313.64  125.30   56.04  125.30  0.99 
1 1 1    1   15   23 o 11  167.83    5.24  173.86   18.17  158.31   18.61   12.34  198.61  0.98 
1 1 1    1   15   24 o 12   77.50    9.51   92.05  135.23   50.98  134.90   40.77  314.90  0.92 
1 1 1    1   15   25 o  5   63.49    5.45   57.71   94.84   52.57   94.60    3.14  274.60  0.85 
1 1 1    1   15   26 o 12   56.68    6.24   31.07   92.31   44.45   92.55   15.58   92.55  0.65 
1 1 1    1   15   27 o  3  195.35    6.31  175.60  101.18  217.98  101.23   50.97  101.23  0.99 
1 1 1    1   15   28 o 15   34.45    9.01   21.17  238.59    2.82  238.58   17.17   58.58  0.33 
1 1 1    1   15   29 o  7   48.50    9.26   34.67  156.61   27.81  156.64    4.54  336.64  0.62 
1 1 1    1   15   30 o 19  205.58    6.67  160.88  152.39  257.35  152.40  109.91  152.40  0.98 
1 1 1    1   15   31 o 17   92.97    8.27   87.57  160.24   94.49  160.24   15.24  160.24  0.93 
1 1 1    1   15   32 o  8  156.80   13.87  129.84  341.02  188.85  341.02   72.34  341.02  0.97 
1 1 1    1   15   33 o 12  100.94    8.79   70.91   20.88  127.03   20.88   63.94   20.88  0.94 
1 1 1    1   15   34 o 16  140.33   51.44  106.29  147.38  150.11  147.38   56.37  147.38  0.87 
1 1 1    1   15   35 o 11   33.86   10.69   26.33  348.72   16.85  348.72    6.16  168.72  0.59 
1 1 1    1   15   36 o  2   65.56   10.91   46.63   30.50   79.82   30.50   39.43   30.50  0.92 
1 1 1    1   15   37 o  9   99.09   29.63  118.16   74.43   85.98   74.43   15.41  254.43  0.95 
1 1 1    1   15   38 o 18   61.78   12.24   55.16  309.43   71.92  309.43   25.03  309.43  0.96 
1 1 1    1   16    0 o  5  194.93    6.32  138.11   90.00  242.65   90.00   95.51   90.00  1.00 
1 1 1    1   16    1 o 15  314.58    7.14  296.40  152.05  329.89  149.81   41.29  149.81  0.98 
1 1 1    1   16    2 o 13  267.35    6.07  276.36  331.33  245.30  330.69   33.14  150.69  0.98 
1 1 1    1   16    3 o 15  296.56    6.28  277.55   29.20  313.30   32.91   44.72   32.91  0.98 
1 1 1    1   16    4 o  2  328.31    6.97  317.23  236.19  312.74  237.56   22.29   57.56  0.99 
1 1 1    1   16    5 o 12  152.02    3.04  138.69  109.42  125.22  110.97   35.29  290.97  0.94 
1 1 1    1   16    6 o  3  130.71    3.02   58.56   59.49  137.72   73.94   97.44   73.94  0.68 
1 1 1    1   16    7 o 12  195.13    3.86  221.19   28.34  165.13   33.48   47.11  213.48  0.97 
1 1 1    1   16    8 o 16   96.81    2.62   40.65  291.61   82.25  301.62   20.07  301.62  0.75 
1 1 1    1   16    9 o  5  102.94    2.47   83.61  237.84   85.97  223.22    3.73   43.22  0.85 
1 1 1    1   16   10 o  5   81.70    2.14   62.01  138.15   55.48  137.60   10.08  317.60  0.74 
1 1 1    1   16   11 o 18  244.39    4.97  232.28   76.92  252.99   78.28   27.11   78.28  0.98 
1 1 1    1   16   12 o  1  118.80    2.72   45.37  143.05  140.40  128.56   91.57  128.56  0.80 
1 1 1    1   16   13 o 11  125.83    2.83  120.35  264.76  111.36  264.08   13.23   84.08  0.94 
1 1 1    1   16   14 o 16  170.79    3.58  137.23  314.97  187.04  314.69   45.46  314.69  0.96 
1 1 1    1   16   15 o 13  162.60    3.86  142.96  326.29  165.30  323.23   17.22  323.23  0.96 
1 1 1    1   16   16 o  1   53.52    6.39   96.71    0.79    0.88  188.51   86.44  188.51  0.79 
1 1 1    1   16   17 o 16   51.79   10.22   73.84   64.26    8.38   59.90   56.66  239.90  0.71 
1 1 1    1   16   18 o  3  177.08    4.63  188.60  297.39  160.77  298.25   24.72  118.25  0.98 
1 1 1    1   16   19 o  4  231.17    5.65  227.11   44.95  228.28   44.82    0.23   44.82  0.99 
1 1 1    1   16   20 o  1  115.39   37.82  113.07   43.82   95.00   44.59   14.89  224.59  0.89 
1 1 1    1   16   21 o 10  207.03    6.11  147.88  180.41  260.09  181.42  114.13  181.42  0.98 
1 1 1    1   16   22 o 12   91.10   25.58   89.02  171.14   74.08  171.42   13.71  351.42  0.89 
1 1 1    1   16   23 o  6  170.46   37.43  165.22  206.05  164.15  207.00    2.00  207.00  0.96 
1 1 1    1   16   24 o 15   71.03    6.35  102.31   40.59   34.20   40.43   63.53  220.43  0.93 
1 1 1    1   16   25 o  2   96.79   18.88  104.03  147.81   79.75  148.46   21.08  328.46  0.93 
1 1 1    1   16   26 o 10  162.72   52.93  163.64  145.89  145.91  145.75    8.57  325.75  0.92 
1 1 1    1   16   27 o 15   88.82   11.96   56.73  351.51  103.80  351.23   51.34  351.23  0.88 
1 1 1    1   16   28 o  6  143.84   34.87  147.98  218.18  135.18  218.15    1.41   38.15  0.94 
1 1 1    1   16   29 o  6  125.35   46.09  116.38  240.80  113.92  240.81    7.73  240.81  0.88 
1 1 1    1   16   30 o 18  128.03   12.71   87.33  231.30  164.37  231.30   85.55  231.30  0.95 
1 1 1    1   16   31 o 18   84.49   14.47   91.16  348.54   75.52  348.54    6.08  168.54  0.93 
1 1 1    1   16   32 o 18   48.56   10.43   50.46  102.68   33.95  102.68   10.85  282.68  0.81 
1 1 1    1   16   33 o  6   95.92   32.45  113.71  198.88   75.42  198.88   24.67   18.88  0.91 
1 1 1    1   16   34 o 15   81.85    8.37   84.69  134.97   83.38  134.97    9.48  134.97  0.96 
1 1 1    1   16   35 o  4   37.86   10.32    6.10  264.18   13.49  264.19    8.21  264.19  0.25 
1 1 1    1   16   36 o  4   81.81    8.43   85.85  131.00   86.71  131.00   13.13  131.00  0.98 
1 1 1    1   16   37 o 10   54.16   11.13   52.69  249.11   59.42  249.11   14.67  249.11  0.96 
1 1 1    1   17    0 o 14   90.71    2.79  116.65   90.00   65.04   90.00   45.74  270.00  0.97 
1 1 1    1   17    1 o 10  130.80    2.65  183.12  159.90   49.03  165.88  151.15  345.88  0.95 
1 1 1    1   17    2 o 19  198.98    3.94  247.32  243.49  145.20  239.13   97.52   59.13  0.97 
1 1 1    1   17    3 o 13  124.66    2.54  192.93   87.14   40.46   85.66  156.06  265.66  0.95 
1 1 1    1   17    4 o 10  301.92    5.95  332.53   90.17  268.68   89.76   59.29  269.76  0.99 
1 1 1    1   17    5 o  2   44.75   15.52   19.17  307.92    4.90  150.83   27.92  150.83  0.20 
1 1 1    1   17    6 f  0   87.62    1.97  122.78  227.75  135.68  227.79    0.00    0.00  0.00 
1 1 1    1   17    7 o  9   87.33    2.11   90.09  110.22   60.46  103.55   27.29  283.55  0.85 
1 1 1    1   17    8 o 17  218.36    4.99  204.40   70.66  231.88   68.50   37.58   68.50  0.98 
1 1 1    1   17    9 o 18  100.26    2.48  136.93   16.56   55.58   21.43   74.09  201.43  0.92 
1 1 1    1   17   10 o 17  174.38    3.84  190.41  207.83  147.24  205.55   44.63   25.55  0.97 
1 1 1    1   17   11 o  9  132.85    3.13  162.56  244.45   95.92  246.83   62.51   66.83  0.96 
1 1 1    1   17   12 o 12  102.17    2.80  102.01  259.48   84.99  258.74   16.93   78.74  0.91 
1 1 1    1   17   13 o  7  236.43    5.21  235.76   32.25  238.84   31.99   12.12   31.99  0.98 
1 1 1    1   17   14 o  9  127.51    3.21  156.55   47.57   87.68   47.49   69.59  227.49  0.96 
1 1 1    1   17   15 o 18  121.62    3.21  110.22  118.85  116.24  119.87    2.56  119.87  0.95 
1 1 1    1   17   16 o 17   42.68    4.42   25.03  186.53    4.71  186.73   13.69    6.73  0.27 
1 1 1    1   17   17 o  6  178.81    3.91  138.55   34.78  212.13   35.38   76.38   35.38  0.97 
1 1 1    1   17   18 o  3  242.43    5.34  254.47  148.66  230.77  148.76   18.38  328.76  0.99 
1 1 1    1   17   19 o 14   90.43    2.84   98.39   82.27   72.02   83.25   24.93  263.25  0.93 
1 1 1    1   17   20 o  4  128.78   27.75  122.68  201.59  119.78  202.02    3.09   22.02  0.94 
1 1 1    1   17   21 o 11   79.00   15.09   86.76  231.93   59.79  230.84   24.02   50.84  0.91 
1 1 1    1   17   22 o  5   88.08   20.44   73.31  249.55   84.79  249.86   13.39  249.86  0.89 
1 1 1    1   17   23 o  4   43.13    5.61   73.11  115.95    0.53  116.41   70.27  296.41  0.83 
1 1 1    1   17   24 o 17  100.54   40.76  107.40  232.75   71.65  233.08   30.30   53.08  0.86 
1 1 1    1   17   25 o 13   85.55   11.21   76.47  209.93   84.37  209.95   12.67  209.95  0.91 
1 1 1    1   17   26 o  4   84.68    8.99   71.02  278.84   87.49  279.07   21.09  279.07  0.91 
1 1 1    1   17   27 o 13   32.09    8.44   24.82  243.75    0.05  243.81   22.64   63.81  0.35 
1 1 1    1   17   28 o  7   68.72    7.37   44.29   83.13   70.77   83.12   30.65   83.12  0.81 
1 1 1    1   17   29 o 18  124.55   12.18  109.44  307.50  141.11  307.50   42.71  307.50  0.96 
1 1 1    1   17   30 o  5   59.08    8.13   76.45  352.51   38.43  352.51   29.76  172.51  0.90 
1 1 1    1   17   31 o 19   44.91    9.38   16.00   17.89   24.71   17.89   10.55   17.89  0.43 
1 1 1    1   17   32 o  6   25.56    8.20    1.99  280.68    0.38  280.75    1.37  100.75  0.04 
1 1 1    1   17   33 o 18   99.61   16.16  106.02  210.92  100.06  210.92    7.79  210.92  0.97 
1 1 1    1   17   34 o 17   77.28    7.79   48.41  260.51  105.02  260.51   63.24  260.51  0.95 
1 1 1    1   17   35 o 16   27.06    8.80   33.68  241.04   16.65  241.04   12.16   61.04  0.84 
1 1 1    1   17   36 f  0   44.18   10.17   37.83   18.34   32.07   18.34    0.00    0.00  0.00 
1 1 1    1   18    0 o 10  258.41    7.23  249.93  270.00  247.45  270.00   21.92   90.00  1.00 
1 1 1    1   18    1 o  4  176.50    3.52  206.42  286.05  138.98  286.82   65.94  106.82  0.97 
1 1 1    1   18    2 o  6   26.51    2.88   73.08  215.37   50.55   30.32  126.61   30.32  0.48 
1 1 1    1   18    3 o  6  170.40    3.68  156.86  139.17  175.73  140.17   22.79  140.17  0.96 
1 1 1    1   18    4 o  7  226.53    4.84  200.19  238.01  243.18  237.63   42.41  237.63  0.98 
1 1 1    1   18    5 o  1  117.42    3.05   85.37   24.11  124.30   30.58   34.52   30.58  0.91 
1 1 1    1   18    6 o 17   60.56    1.89   77.96  142.57   12.46  150.17   73.09  330.17  0.81 
1 1 1    1   18    7 o 18  155.14    3.13  138.73  158.05  157.61  158.91   17.32  158.91  0.96 
1 1 1    1   18    8 o 10   43.37   15.65   55.63  185.71   11.75    2.78   73.04    2.78  0.57 
1 1 1    1   18    9 o  7  189.55    4.86  202.03  338.77  174.68  339.10   21.37  159.10  0.98 
1 1 1    1   18   10 o  7  167.61    4.70  161.79   29.26  166.70   26.14    8.26   26.14  0.97 
1 1 1    1   18   11 o 13  120.72    4.11  133.38  330.05   99.25  330.62   31.04  150.62  0.95 
1 1 1    1   18   12 o  4   94.66    2.67  113.30   26.35   59.81   27.26   56.94  207.26  0.93 
1 1 1    1   18   13 o  7   79.04    2.27   91.12   30.61   54.47   31.02   32.33  211.02  0.89 
1 1 1    1   18   14 o 14  147.39    3.30  158.05  148.52  128.62  148.40   29.17  328.40  0.97 
1 1 1    1   18   15 o 17  138.28    3.28  125.96  150.16  143.93  151.04   21.52  151.04  0.96 
1 1 1    1   18   16 o  4  115.38    2.90   98.72  260.38  118.83  259.04   18.62  259.04  0.95 
1 1 1    1   18   17 o  8  151.61    3.56  120.10  273.05  172.96  274.39   51.58  274.39  0.97 
1 1 1    1   18   18 o  7   23.40    4.68   22.99  158.52   10.95  340.22   34.49  340.22  0.27 
1 1 1    1   18   19 o 14  115.04   41.68  125.70  298.88   83.65  297.90   40.05  117.90  0.90 
1 1 1    1   18   20 o  1   23.62    5.42   37.62  276.39   17.29   96.18   54.56   96.18  0.42 
1 1 1    1   18   21 o  5   66.92   14.20   68.64  250.03   49.40  251.25   16.72   71.25  0.86 
1 1 1    1   18   22 o  6   72.33    8.40   57.53   47.53   71.24   46.98   17.72   46.98  0.86 
1 1 1    1   18   23 o 14   88.18   17.02   77.41   73.72   86.44   73.56   13.88   73.56  0.90 
1 1 1    1   18   24 o  6  116.01   56.85  109.11  268.50   83.83  268.27   17.55   88.27  0.80 
1 1 1    1   18   25 o  1   97.84   19.90   92.26  292.79   94.97  292.84   10.13  292.84  0.92 
1 1 1    1   18   26 o 11  133.71   38.80   76.50   45.06  160.21   45.04   90.67   45.04  0.86 
1 1 1    1   18   27 o 15   80.37   23.52   97.76   96.31   56.14   96.31   31.99  276.31  0.90 
1 1 1    1   18   28 o 16   76.16   14.28   69.86  276.47   74.14  276.47   11.63  276.47  0.90 
1 1 1    1   18   29 o 12   68.61    7.09   54.07    5.88   74.32    5.88   26.30    5.88  0.89 
1 1 1    1   18   30 o 11   60.09    7.93   52.35  154.33   60.50  154.33   14.36  154.33  0.89 
1 1 1    1   18   31 o 11   66.92    7.22   64.37  138.51   68.86  138.51   12.58  138.51  0.94 
1 1 1    1   18   32 o  1   71.44    7.07   65.43  326.28   79.49  326.28   22.74  326.28  0.95 
1 1 1    1   18   33 o 17   71.85    7.09   62.58  309.09   84.85  309.09   31.02  309.09  0.97 
1 1 1    1   18   34 o  9   87.06    8.60   84.35  249.94   99.60  249.94   27.66  249.94  0.99 
1 1 1    1   19    0 x  4       ?       ?  105.93  270.00  110.22  270.00    0.00    0.00  0.00 
1 1 1    1   19    1 o 15  109.88    2.97  138.82  337.20   72.57  335.41   62.74  155.41  0.95 
1 1 1    1   19    2 o  6  149.66    3.88  154.16   75.81  125.19   74.58   39.29  254.58  0.97 
1 1 1    1   19    3 o 17   33.91    2.87   65.34    2.70   23.92  185.20   85.88  185.20  0.56 
1 1 1    1   19    4 o  5  147.49    3.45  142.35  263.49  136.76  262.48   10.95   82.48  0.96 
1 1 1    1   19    5 o 12   52.38   17.27   97.00  336.00   15.85  152.65  116.06  152.65  0.81 
1 1 1    1   19    6 o  7  135.97    3.02  126.79  152.07  133.37  153.70    6.64  153.70  0.96 
1 1 1    1   19    7 o 14  109.10    2.55   97.03  294.81  104.75  292.90    6.40  292.90  0.93 
1 1 1    1   19    8 o 16  168.85    4.38  140.48    2.77  185.96    4.23   44.24    4.23  0.97 
1 1 1    1   19    9 o  6  141.87    3.34  124.45   58.25  147.93   58.13   23.13   58.13  0.96 
1 1 1    1   19   10 o 14  199.60    4.52  184.39   97.67  209.39   98.59   26.81   98.59  0.98 
1 1 1    1   19   11 o 12   84.56    2.33   67.15  138.07   82.90  139.93   16.83  139.93  0.88 
1 1 1    1   19   12 o 13   89.24    2.43  109.62   66.75   58.80   70.10   49.65  250.10  0.94 
1 1 1    1   19   13 o  4   44.72    6.86   54.38  188.28    8.97  187.23   46.54    7.23  0.72 
1 1 1    1   19   14 o 16  155.47    3.51  144.58  229.06  163.63  228.98   23.93  228.98  0.98 
1 1 1    1   19   15 o  8  121.85    3.25  115.66    1.90  121.07  359.94    7.18  359.94  0.96 
1 1 1    1   19   16 o  6   44.54    4.22   59.96  102.67   12.24   99.79   46.13  279.79  0.79 
1 1 1    1   19   17 o  7   57.56   14.22   59.65    4.19   35.45    4.89   22.07  184.89  0.81 
1 1 1    1   19   18 o 14   40.75    3.87   63.22   47.06    2.26   47.25   59.69  227.25  0.79 
1 1 1    1   19   19 o 16   38.41    4.76   41.29    2.34    8.55    2.24   31.46  182.24  0.63 
1 1 1    1   19   20 o 11   97.16   20.57  107.51  133.79   79.66  133.52   21.36  313.52  0.93 
1 1 1    1   19   21 o 15   97.89    3.24  129.21  171.44   66.75  171.40   54.63  351.40  0.96 
1 1 1    1   19   22 o 10  168.29    4.22  152.38  241.53  188.43  241.49   46.78  241.49  0.98 
1 1 1    1   19   23 o  3   60.23    7.98   62.64  125.87   44.46  125.72   13.28  305.72  0.85 
1 1 1    1   19   24 o  5  119.04   15.69   87.85   46.44  143.51   46.42   63.60   46.42  0.94 
1 1 1    1   19   25 o  5  106.41   26.72   89.28   45.51  112.09   45.50   31.54   45.50  0.91 
1 1 1    1   19   26 o 13   90.34   21.30  110.70  216.77   69.05  216.77   30.15   36.77  0.93 
1 1 1    1   19   27 o  4   35.66    8.09   15.29   98.20    9.46   98.19    4.14  278.19  0.32 
1 1 1    1   19   28 o 10   26.58    7.57   24.79  147.91    0.99  147.91   20.90  327.91  0.43 
1 1 1    1   19   29 o  4   41.02    8.25   42.76  316.32   28.51  316.32    8.97  136.32  0.80 
1 1 1    1   19   30 o  7   66.12   25.19   67.14  152.82   55.15  152.82    3.28  332.82  0.86 
1 1 1    1   19   31 o 15  107.88   21.87   84.81  304.10  132.14  304.10   58.91  304.10  0.95 
1 1 1    1   19   32 o  7   75.86   25.62   75.53  312.00   73.68  312.00    8.98  312.00  0.91 
1 1 1    1   19   33 o  4   50.28    9.36   48.27   23.57   55.80   23.57   14.80   23.57  0.96 
1 1 1    1   20    0 o  1  157.70    4.54  134.90   90.00  179.82   90.00   44.24   90.00  1.00 
1 1 1    1   20    1 o 15   61.34    2.00   48.33  163.45   42.61  162.52    6.68  342.52  0.75 
1 1 1    1   20    2 o 18   82.82    2.13   51.77  326.67   85.76  323.12   32.53  323.12  0.84 
1 1 1    1   20    3 f  0   87.08    2.22   82.53  319.30   87.84  320.89    0.00    0.00  0.00 
1 1 1    1   20    4 o  5  108.12    2.35  113.95  105.57   91.63  108.08   21.71  288.08  0.95 
1 1 1    1   20    5 o 14   31.63    2.81   63.24  127.31   24.18  307.61   88.50  307.61  0.63 
1 1 1    1   20    6 o  2   89.90    2.12   93.79   60.70   76.45   60.28   13.01  240.28  0.92 
1 1 1    1   20    7 o  6  157.97    3.22  177.44  353.82  131.90  353.26   45.52  173.26  0.98 
1 1 1    1   20    8 o  4   70.07    2.19   93.27  144.44   33.09  144.47   61.52  324.47  0.91 
1 1 1    1   20    9 o  8   85.88    2.34   97.75  147.20   63.82  148.38   32.54  328.38  0.93 
1 1 1    1   20   10 o 13  121.43    2.95  112.78   51.28  123.64   50.78   14.01   50.78  0.96 
1 1 1    1   20   11 o  1   49.16   15.95   40.79  112.40   20.52  116.11   23.21  296.11  0.65 
1 1 1    1   20   12 o 18   45.65    5.48   37.44  174.61   23.31  176.44   11.96  356.44  0.64 
1 1 1    1   20   13 o 16  141.82   51.52  132.72  279.19  123.29  279.59    8.24   99.59  0.90 
1 1 1    1   20   14 o 16   54.60   16.59   30.98   59.52   31.58   58.69    1.85   58.69  0.56 
1 1 1    1   20   15 o  9   34.36    3.61    6.79  214.97    1.96  211.01    5.33   31.01  0.13 
1 1 1    1   20   16 o 19  163.98    4.09  155.71  125.62  173.54  125.47   25.40  125.47  0.98 
1 1 1    1   20   17 o 13   42.38    4.29   41.57  218.40   17.00  217.69   22.09   37.69  0.66 
1 1 1    1   20   18 o 15   38.64    3.95   20.35   54.49    9.80   55.81    9.37  235.81  0.37 
1 1 1    1   20   19 o 19  115.55    3.13  123.43  238.20  107.78  238.21    7.54   58.21  0.97 
1 1 1    1   20   20 o  8  136.04    3.95  134.15  327.30  140.71  327.27   16.77  327.27  0.97 
1 1 1    1   20   21 o  7  114.76    3.52   95.48  284.09  131.53  284.11   44.09  284.11  0.95 
1 1 1    1   20   22 o 18  205.87    5.44  198.17  223.17  226.85  223.16   47.07  223.16  0.99 
1 1 1    1   20   23 o  5   52.65    6.67   49.55   31.16   38.48   31.16    6.19  211.16  0.79 
1 1 1    1   20   24 o 15   38.79    9.86   17.42    2.81   11.05    2.81    4.56  182.81  0.34 
1 1 1    1   20   25 o 12   79.73   10.46   90.65   95.59   69.11   95.59   11.57  275.59  0.94 
1 1 1    1   20   26 o  4   70.50    8.56   54.92  159.63   78.64  159.63   30.09  159.63  0.90 
1 1 1    1   20   27 o 12   91.42   12.93   93.27  290.22   92.97  290.22   11.09  290.22  0.96 
1 1 1    1   20   28 o  8   54.03    6.98   43.44  334.99   58.01  334.99   20.15  334.99  0.89 
1 1 1    1   20   29 o 13   36.06    8.30   26.37  243.42   30.57  243.43    7.75  243.43  0.74 
1 1 1    1   20   30 o  3   84.78    7.32   75.67   36.09  100.67   36.09   35.68   36.09  0.98 
1 1 1    1   20   31 o 16   33.67    8.06   29.88   30.28   34.91   30.28    9.44   30.28  0.90 
1 1 1    1   21    0 o 10  122.31    3.69   97.72   90.00  146.89   90.00   49.17   90.00  1.00 
1 1 1    1   21    1 o 13  140.37    2.90  159.24  289.84  117.37  290.46   39.50  110.46  0.98 
1 1 1    1   21    2 o  4  138.92    2.88  108.10  251.00  163.20  251.28   58.25  251.28  0.97 
1 1 1    1   21    3 o  3  132.73    2.78  132.15   88.97  128.23   88.45    1.26  268.45  0.97 
1 1 1    1   21    4 o  1   94.84    2.20   98.91    8.82   80.06    8.08   19.58  188.08  0.95 
1 1 1    1   21    5 o 12   99.54    2.83  122.11  204.91   71.91  206.39   47.12   26.39  0.96 
1 1 1    1   21    6 o  2  137.98    3.56  144.39  115.73  126.69  115.60   15.99  295.60  0.98 
1 1 1    1   21    7 o  9   86.41    2.79   87.86  226.06   75.04  225.85   11.71   45.85  0.94 
1 1 1    1   21    8 o 11   95.44    2.87   87.45   85.21   94.09   84.57    8.43   84.57  0.94 
1 1 1    1   21    9 o 12   28.49    4.75   21.89   40.17    3.73  219.99   25.01  219.99  0.31 
1 1 1    1   21   10 o  8   77.55    7.24  110.27  108.23   39.02  108.26   67.73  288.26  0.94 
1 1 1    1   21   11 o 17  128.48    3.50   91.02  165.64  158.22  166.22   70.19  166.22  0.96 
1 1 1    1   21   12 o 10  113.31    3.25   79.90  289.82  139.67  289.56   65.46  289.56  0.94 
1 1 1    1   21   13 o  5   31.43    4.40   26.27  153.37    0.35  334.38   24.90  334.38  0.39 
1 1 1    1   21   14 o 13   77.49   13.94   80.96   32.39   63.65   32.03   12.42  212.03  0.90 
1 1 1    1   21   15 o 19  168.22    3.82  143.36  244.17  195.48  244.28   61.42  244.28  0.98 
1 1 1    1   21   16 o  6   45.11    3.79   36.32  272.29   23.65  272.42    9.82   92.42  0.63 
1 1 1    1   21   17 o  8  103.37    2.93  100.05  185.42  104.22  185.54   11.69  185.54  0.95 
1 1 1    1   21   18 f  0   89.68    2.94   57.53   65.60   52.93   65.58    0.00    0.00  0.00 
1 1 1    1   21   19 o 10  130.59    3.42  101.41   21.40  159.02   21.41   66.79   21.41  0.96 
1 1 1    1   21   20 o 15   62.29   10.32   66.68  302.38   46.99  302.38   13.29  122.38  0.86 
1 1 1    1   21   21 o 18   26.81    6.70   22.13   73.36    3.33  253.37   23.23  253.37  0.31 
1 1 1    1   21   22 o  4   41.83    8.81   63.44  355.50   11.32  355.50   45.38  175.50  0.81 
1 1 1    1   21   23 o  3  119.71    3.70   98.17  301.93  144.75  301.93   57.52  301.93  0.97 
1 1 1    1   21   24 o  4  148.07    4.39  135.85  168.17  171.42  168.17   51.46  168.17  0.98 
1 1 1    1   21   25 o 19   43.97    5.21   20.94  345.77   36.96  345.77   18.59  345.77  0.63 
1 1 1    1   21   26 o  7   69.48   10.72   53.05  219.43   81.47  219.43   35.22  219.43  0.92 
1 1 1    1   21   27 o  1   81.85   29.59   81.56   70.61   75.38   70.61    4.76   70.61  0.89 
1 1 1    1   21   28 o  6   64.60   10.97   72.92  342.82   61.15  342.82    1.55  162.82  0.96 
1 1 1    1   21   29 o  9   36.02    7.89   27.24  125.41   40.37  125.42   17.12  125.42  0.88 
1 1 1    1   21   30 o  1   52.51    7.67   40.00  130.85   68.47  130.85   34.58  130.85  0.97 
1 1 1    1   22    0 o 11  108.97    4.02  149.83   90.00   72.29   90.00   73.34  270.00  1.00 
1 1 1    1   22    1 o 12  161.85    3.85  189.11  285.29  135.98  285.09   46.64  105.09  0.98 
1 1 1    1   22    2 o  8  110.86    2.88   94.03  155.82  120.01  155.23   28.60  155.23  0.95 
1 1 1    1   22    3 o  7   49.66    9.42   69.68  127.52   15.69  127.11   51.25  307.11  0.83 
1 1 1    1   22    4 f  0  110.02    2.86   85.06  334.13   81.13  334.25    0.00    0.00  0.00 
1 1 1    1   22    5 o 19  100.84    2.73   69.88   32.79  119.47   32.64   51.16   32.64  0.93 
1 1 1    1   22    6 o 12   66.72   20.09   87.34  275.29   33.65  274.39   48.92   94.39  0.87 
1 1 1    1   22    7 o 17  177.97    3.95  187.10  196.09  172.55  196.00    5.63   16.00  0.99 
1 1 1    1   22    8 o 15   81.88    2.47   88.52   11.50   68.82   11.45   14.83  191.45  0.93 
1 1 1    1   22    9 f  0  134.72    3.70  115.11  157.18  109.61  157.58    0.00    0.00  0.00 
1 1 1    1   22   10 o  6   54.67   16.71   63.41  129.29   27.00  129.11   32.36  309.11  0.79 
1 1 1    1   22   11 o 11  100.57    3.11   68.31   25.31  122.71   25.51   59.17   25.51  0.93 
1 1 1    1   22   12 o  9   24.76    4.87   34.32  342.23   12.66  161.85   45.14  161.85  0.40 
1 1 1    1   22   13 o  3  146.54    3.49  126.50  271.78  168.10  271.76   50.96  271.76  0.97 
1 1 1    1   22   14 o 19   66.70   17.45   73.18  277.12   46.50  277.02   20.89   97.02  0.85 
1 1 1    1   22   15 o 12  169.67    3.96  162.59   82.97  184.55   82.98   35.89   82.98  0.98 
1 1 1    1   22   16 o  2  110.50    3.46  126.57  339.20   98.04  339.21   16.97  159.21  0.96 
1 1 1    1   22   17 o  3   91.34   24.51  112.07  251.68   66.48  251.68   34.78   71.68  0.92 
1 1 1    1   22   18 o 16   49.65    5.15   38.36  168.38   36.63  168.38    2.13  168.38  0.72 
1 1 1    1   22   19 o  6   76.63   11.64   68.77  180.78   77.05  180.78   15.50  180.78  0.90 
1 1 1    1   22   20 o 12   52.04    5.00   47.92   15.73   43.59   15.73    0.93   15.73  0.83 
1 1 1    1   22   21 o  4  113.85    3.46   94.76    3.62  136.59    3.62   52.67    3.62  0.97 
1 1 1    1   22   22 o  3   33.07    5.70   19.28  206.67   13.33  206.67    3.65   26.67  0.46 
1 1 1    1   22   23 o 18   55.18    4.67   55.80  155.14   51.63  155.14    2.78  155.14  0.91 
1 1 1    1   22   24 o 10   67.49    9.05   58.92  342.72   74.78  342.72   23.50  342.72  0.93 
1 1 1    1   22   25 o 10   75.61   20.55   85.94  303.40   67.09  303.40    7.23  123.40  0.94 
1 1 1    1   22   26 o 18   89.77   23.88   92.84  122.01   89.83  122.01   10.07  122.01  0.94 
1 1 1    1   22   27 o 18   46.99    6.41   46.97  345.55   49.84  345.55    9.76  345.55  0.96 
1 1 1    1   22   28 o 13   72.36   12.96   68.19  193.68   83.41  193.68   25.62  193.68  0.98 
1 1 1    1   23    0 o  1   65.40    3.17   94.29   90.00   42.51   90.00   45.34  270.00  1.00 
1 1 1    1   23    1 o 19  119.60    2.67   95.89  210.64  139.05  210.71   49.22  210.71  0.96 
1 1 1    1   23    2 o 17  137.84    2.94  145.73  355.45  132.19  355.51    4.60  175.50  0.98 
1 1 1    1   23    3 o 10   71.70    2.26   66.46  334.20   65.56  333.92    3.13  333.92  0.89 
1 1 1    1   23    4 o 11   94.41    2.36   64.69  154.84  112.88  154.83   52.62  154.83  0.92 
1 1 1    1   23    5 o 18  128.73    2.84  111.42   91.14  145.06   91.44   41.56   91.44  0.97 
1 1 1    1   23    6 o  5   85.54    2.32   73.49  316.21   89.38  316.29   21.60  316.29  0.92 
1 1 1    1   23    7 o  9   41.51    3.49    8.02   38.66    6.62   38.52    0.95  218.52  0.17 
1 1 1    1   23    8 o 17  150.39    3.20  165.27  217.62  142.14  217.71   10.52   37.71  0.98 
1 1 1    1   23    9 o  8   54.73   22.14   96.89  106.67    3.13  106.63   85.99  286.63  0.84 
1 1 1    1   23   10 o 14   19.99    4.99   26.33  188.30   13.88    8.37   37.94    8.37  0.25 
1 1 1    1   23   11 o 16   97.07    2.80  119.01  218.68   77.14  218.70   31.42   38.70  0.96 
1 1 1    1   23   12 o 12  112.42    3.42  108.09   53.97  117.46   53.98   19.41   53.98  0.96 
1 1 1    1   23   13 o 15   52.70    5.42   45.35   94.86   39.28   94.86    1.71  274.86  0.76 
1 1 1    1   23   14 o 11   26.47    7.12   17.37   67.45    3.09  247.46   18.73  247.46  0.24 
1 1 1    1   23   15 o 17   81.66   16.50   92.28    9.13   67.66    9.13   15.12  189.13  0.92 
1 1 1    1   23   16 o 18   74.68   24.21   50.55  186.98   71.16  186.98   26.00  186.98  0.78 
1 1 1    1   23   17 f  0   79.92    8.65   72.21  162.92   64.23  162.92    0.00    0.00  0.00 
1 1 1    1   23   18 o 12  108.30    3.15   97.91  320.76  123.01  320.76   36.33  320.76  0.97 
1 1 1    1   23   19 o  1   58.99    8.50   36.38   92.47   65.17   92.47   33.11   92.47  0.82 
1 1 1    1   23   20 f  0   49.39    4.39   30.56  338.19   26.79  338.19    0.00    0.00  0.00 
1 1 1    1   23   21 o  6   25.04    5.90   15.04  256.43    5.07  256.42    8.04   76.42  0.36 
1 1 1    1   23   22 o  6   55.25    4.66   63.07  150.76   49.42  150.76    5.27  330.76  0.94 
1 1 1    1   23   23 o  8   39.70    5.33   40.97   31.74   35.84   31.74    0.51   31.74  0.90 
1 1 1    1   23   24 o 12   19.61    6.01   17.09  280.76    7.58  280.77    7.07  100.77  0.57 
1 1 1    1   23   25 o 11   57.73    5.03   49.71  175.57   70.25  175.57   27.91  175.57  0.98 
1 1 1    1   24    0 o 11  105.67    3.64   52.98  270.00  161.67  270.00  113.39  270.00  0.99 
1 1 1    1   24    1 o  1  109.74    2.60  109.75  121.10  110.42  121.11   10.51  121.11  0.96 
1 1 1    1   24    2 o 17   92.03    2.49   59.56   60.47  112.43   60.42   58.19   60.42  0.91 
1 1 1    1   24    3 f  0  119.03    2.73   88.73  109.11   80.67  109.09    0.00    0.00  0.00 
1 1 1    1   24    4 o 10   51.59    9.52   32.36  239.88   33.47  239.86    4.06  239.86  0.61 
1 1 1    1   24    5 o  8   46.57    4.16   36.85  237.28   27.00  237.28    6.39   57.28  0.65 
1 1 1    1   24    6 o 12   53.40   16.76   73.36  211.34   20.92  211.34   45.46   31.34  0.82 
1 1 1    1   24    7 o  2   81.16    2.48   89.93  303.45   70.29  303.45   10.95  123.45  0.93 
1 1 1    1   24    8 o 18  104.49    2.64   76.81  162.02  127.54  162.02   58.30  162.02  0.94 
1 1 1    1   24    9 o  7  108.39    3.33  115.94  318.73  104.76  318.73    0.49  318.73  0.96 
1 1 1    1   24   10 o 14  125.63    3.64  109.91  299.21  144.81  299.22   46.21  299.22  0.97 
1 1 1    1   24   11 o 14   71.76   24.03  103.21  175.14   36.32  175.14   56.02  355.14  0.90 
1 1 1    1   24   12 o 12   28.23    7.00    2.89   53.66    0.26   53.65    2.32  233.65  0.05 
1 1 1    1   24   13 o  6   22.79    5.78   44.20  171.12   13.95  351.13   53.24  351.13  0.56 
1 1 1    1   24   14 o 12   52.13    8.07   52.13  326.27   42.52  326.28    3.66  146.28  0.85 
1 1 1    1   24   15 o 13   19.66    5.32   12.86  247.59    3.74   67.58   15.09   67.58  0.19 
1 1 1    1   24   16 o  1   33.16    5.53   47.49  194.11   10.20  194.11   31.54   14.11  0.78 
1 1 1    1   24   17 o  1   45.71    5.10   45.70  324.27   38.91  324.27    1.09  144.27  0.86 
1 1 1    1   24   18 o  7   26.96    6.14   29.30  290.79    8.71  290.79   16.82  110.79  0.63 
1 1 1    1   24   19 o 10   93.89    6.13   86.56   74.77  107.96   74.77   32.90   74.77  0.97 
1 1 1    1   24   20 o 18   69.07   31.95   80.95  260.35   48.23  260.35   21.61   80.35  0.85 
1 1 1    1   24   21 f  0   42.38    5.75   46.52  293.78   39.93  293.78    0.00    0.00  0.00 
1 1 1    1   24   22 o 17   59.26    6.09   41.74   69.59   78.35   69.59   42.72   69.59  0.96 
1 1 1    1   24   23 o  9   28.58    6.23   35.24  219.06   24.13  219.06    5.78   39.06  0.95 
1 1 1    1   25    0 o  7   25.63    8.82   45.88  270.00    9.63   90.00   50.63   90.00  0.61 
1 1 1    1   25    1 o  6   44.76    3.82   29.48  163.02   30.27  163.02    3.94  163.02  0.63 
1 1 1    1   25    2 o 18   57.88   29.05  115.93  220.98    4.02   40.97  107.57   40.97  0.86 
1 1 1    1   25    3 o 13   57.18   18.47   42.92   86.09   43.92   86.09    5.62   86.09  0.72 
1 1 1    1   25    4 o  8   55.70   11.35   82.58  229.14   26.19  229.14   47.45   49.14  0.90 
1 1 1    1   25    5 o  2   34.43    4.52   48.82  311.62    6.75  311.63   36.73  131.63  0.73 
1 1 1    1   25    6 o  1  138.09    3.76  124.36  356.29  159.61  356.29   49.00  356.29  0.98 
1 1 1    1   25    7 o  7   80.79    5.16   72.13  330.60   87.15  330.60   23.10  330.60  0.94 
1 1 1    1   25    8 o  5   78.22    5.16   74.51  127.34   80.76  127.34   14.73  127.34  0.94 
1 1 1    1   25    9 o 15   90.74    5.98   83.79  172.47   99.13  172.46   25.05  172.46  0.95 
1 1 1    1   25   10 o  6  100.15    2.93   92.53   24.45  111.97   24.45   30.36   24.45  0.97 
1 1 1    1   25   11 o  8   95.92    2.85   83.66   26.78  111.27   26.78   37.69   26.78  0.96 
1 1 1    1   25   12 o  7  136.79    3.50  126.45  251.49  158.42  251.49   47.53  251.49  0.98 
1 1 1    1   25   13 o 17   55.66   10.91   59.91   67.39   48.11   67.40    4.25  247.40  0.90 
1 1 1    1   25   14 o 12   60.12   17.08   49.01  357.22   60.47  357.22   17.78  357.22  0.86 
1 1 1    1   25   15 o  5   20.30    5.30    7.88   95.50    0.97   95.48    5.87  275.48  0.19 
1 1 1    1   25   16 o  5   21.74    5.27   10.59   19.89    4.36   19.91    4.80  199.91  0.31 
1 1 1    1   25   17 o  6   65.31   19.06   68.62  321.47   61.14  321.47    2.08  321.47  0.92 
1 1 1    1   25   18 o 19   19.02    5.77   24.90   70.31    5.24   70.32   16.10  250.32  0.70 
1 1 1    1   25   19 o  3   24.43    6.35   24.43  359.55   19.88  359.54    0.96  179.54  0.83 
1 1 1    1   25   20 o  1   52.98    4.47   58.43  148.05   54.93  148.05    5.33  148.05  0.99 
1 1 1    1   26    0 o  6   32.68    6.44   64.38  270.00    5.80  270.00   50.73   90.00  0.95 
1 1 1    1   26    1 o 15   33.95    4.16   52.51   35.86    9.86   35.86   36.24  215.86  0.82 
1 1 1    1   26    2 o  1   44.34    3.78   47.22  205.78   34.50  205.78    6.94   25.78  0.86 
1 1 1    1   26    3 o  8  125.37    3.09  117.43  340.02  143.18  340.01   40.21  340.01  0.98 
1 1 1    1   26    4 o 11   31.80    5.06   33.97  132.37   14.64  132.38   15.13  312.38  0.70 
1 1 1    1   26    5 o 13   51.83   13.46   82.81  314.68   22.30  314.68   50.18  134.68  0.91 
1 1 1    1   26    6 o  2   44.55    4.63   48.55   27.18   35.58   27.18    6.84  207.18  0.88 
1 1 1    1   26    7 o  4   83.30    2.57   75.50  105.07   94.56  105.07   28.69  105.07  0.96 
1 1 1    1   26    8 o  8   82.79    2.80   54.07  183.37  110.28  183.37   63.20  183.37  0.95 
1 1 1    1   26    9 o  3   56.42   10.90   50.66  203.43   57.75  203.43   13.73  203.43  0.90 
1 1 1    1   26   10 o 15   59.22   28.38   73.24  281.64   35.30  281.65   28.19  101.65  0.83 
1 1 1    1   26   11 o  4   49.40    4.36   53.63  351.70   45.81  351.70    0.55  171.70  0.93 
1 1 1    1   26   12 o  8  116.94    3.54   99.34  135.46  145.28  135.46   59.66  135.46  0.99 
1 1 1    1   26   13 o  6   19.75    5.79   44.23   26.40    5.46  206.40   43.46  206.40  0.82 
1 1 1    1   26   14 o 12   54.96    6.51   47.80  151.81   63.96  151.81   23.03  151.81  0.95 
1 1 1    1   26   15 o 16   39.78    5.76   41.92   38.14   39.58   38.14    3.82   38.14  0.95 
1 1 1    1   26   16 o  3   50.64    4.27   46.67  341.12   59.48  341.12   19.82  341.12  0.98 
1 1 1    1   27    0 o  5   16.54    9.89   13.37   90.00    1.22  270.00   12.75  270.00  0.31 
1 1 1    1   27    1 o  1   69.07   10.90   68.59  357.36   72.68  357.36   13.53  357.36  0.95 
1 1 1    1   27    2 o 19   64.14   13.40   80.99  127.39   52.30  127.39   17.51  307.39  0.95 
1 1 1    1   27    3 o 13   23.69    5.96   42.79  230.32    2.33  230.32   34.53   50.32  0.83 
1 1 1    1   27    4 o  2  165.68    4.22  147.39   67.68  202.63   67.68   75.79   67.68  0.99 
1 1 1    1   27    5 o 18   32.44    5.51   12.80  232.18   27.68  232.18   16.67  232.18  0.60 
1 1 1    1   27    6 o  2   24.35    5.87   47.14  326.13    2.23  326.13   38.24  146.13  0.88 
1 1 1    1   27    7 o 11   18.27    5.34    8.11  239.04    4.18  239.04    2.77   59.04  0.30 
1 1 1    1   27    8 o  4   59.06    5.11   37.66  157.43   80.42  157.43   48.20  157.43  0.95 
1 1 1    1   27    9 o  8   43.13    5.82   48.58    2.07   41.00    2.07    0.47  182.07  0.96 
1 1 1    1   27   10 o  6   21.42    5.66   26.94    6.71   14.08    6.71    8.86  186.71  0.86 
1 1 1    1   27   11 o 12   55.71    7.78   59.34  288.13   58.64  288.13    8.24  288.13  0.98 
1 1 1    2    0    0 o  8  521.16 1027.63 1966.97  180.00  101.87  360.00  308.32  360.00  0.10 
1 1 1    2    0    1 o 15   56.16   99.77  635.13   90.00   34.36  270.00   89.94  270.00  0.19 
1 1 1    2    0    2 o 17  201.68    7.90  857.47    0.00  269.88  360.00  136.60  360.00  1.00 
1 1 1    2    0    3 o 14  534.98   21.11 1411.84  270.00  476.56  270.00  116.85   90.00  1.00 
1 1 1    2    0    4 o 18  234.34    6.48  738.43  180.00  277.76  180.00   86.85  180.00  1.00 
1 1 1    2    0    5 o  5  361.75   14.23  757.61  270.00  522.98  270.00  322.47  270.00  1.00 
1 1 1    2    0    6 o  6  347.97   13.75  308.78  180.00  336.15  180.00   23.65    0.00  1.00 
1 1 1    2    0    7 o  1  162.31    6.48  412.99   90.00  108.80   90.00  107.01  270.00  1.00 
1 1 1    2    0    8 o  7  201.77    8.25  151.35  180.00  269.06  360.00  134.96  360.00  1.00 
1 1 1    2    0    9 o 14  267.92    7.50  420.74  270.00  313.21  270.00   90.58  270.00  1.00 
1 1 1    2    0   10 o 11  113.40    4.14  298.70  180.00   83.31  180.00   54.27    0.00  0.97 
1 1 1    2    0   11 f  0  263.64    7.44  221.35   90.00  237.11   90.00    0.00    0.00  0.00 
1 1 1    2    0   12 o 12  377.33   10.55  427.34  180.00  337.86  180.00   78.95    0.00  1.00 
1 1 1    2    0   13 o  1   21.89   11.69  307.19   90.00   63.67  270.00  136.25  270.00  0.20 
1 1 1    2    0   14 o  1   61.01   45.02   90.22  180.00   20.29  180.00   92.46  180.00  0.43 
1 1 1    2    0   15 o 19  343.18   11.22  394.42   90.00  279.52   90.00  127.31  270.00  1.00 
1 1 1    2    0   16 o  4   50.22    8.87   49.74  180.00   16.28    0.00   58.71    0.00  0.26 
1 1 1    2    0   17 o  6   28.25   13.57   96.54   90.00   17.83   90.00   39.95   90.00  0.08 
1 1 1    2    0   18 o 11  371.52   10.60  258.71  180.00  401.43  180.00   59.82  180.00  1.00 
1 1 1    2    0   19 o  1  346.39   11.64  386.57   90.00  313.76   90.00   65.26  270.00  1.00 
1 1 1    2    0   20 o 10   76.93   19.84  106.74    0.00    7.24  180.00  141.44  180.00  0.83 
1 1 1    2    0   21 o  6  589.85   18.87  672.96   90.00  545.54   90.00   88.62  270.00  1.00 
1 1 1    2    0   22 o  5  152.33    6.61  246.61    0.00  104.77    0.00   94.55  180.00  1.00 
1 1 1    2    0   23 o  1  358.95   10.65  423.43  270.00  275.82  270.00  166.25   90.00  1.00 
1 1 1    2    0   24 o 17  134.13  324.23  222.42  180.00  144.57    0.00  355.15    0.00  0.25 
1 1 1    2    0   25 o 13  197.15    9.39  162.06   90.00  174.48   90.00   45.35  270.00  1.00 
1 1 1    2    0   26 o 10  413.76   12.09  364.36  360.00  432.56  360.00   37.61  360.00  1.00 
1 1 1    2    0   27 o  7   12.17    9.01   75.94   90.00   71.76  270.00  147.82  270.00  0.18 
1 1 1    2    0   28 o 15  249.12    9.41  269.27  180.00  209.75  180.00   78.75    0.00  1.00 
1 1 1    2    0   29 o 15   22.61   15.57   25.72  270.00   17.46   90.00   41.04   90.00  0.14 
1 1 1    2    0   30 o 18   17.55   12.78    6.52    0.00    8.26    0.00   18.28    0.00  0.05 
1 1 1    2    0   31 f  0   23.08   16.00   12.46  270.00    6.21  270.00    0.00    0.00  0.00 
1 1 1    2    0   32 o  4  122.53   18.15  102.89    0.00  139.96    0.00   34.96    0.00  1.00 
1 1 1    2    0   33 o 16   46.72   27.64   16.89  270.00    4.46  270.00    6.57   90.00  0.17 
1 1 1    2    0   34 o 12   77.75   48.96  111.43  180.00   39.90  180.00   69.45    0.00  0.96 
1 1 1    2    0   35 o 13   45.23   27.20   81.39   90.00    2.13   90.00   75.02  270.00  0.88 
1 1 1    2    0   36 o 18   86.74   31.50  112.91  180.00   64.51  180.00   44.04    0.00  1.00 
1 1 1    2    0   37 o  9  125.90   23.75  168.41  270.00   93.85  270.00   64.09   90.00  1.00 
1 1 1    2    0   38 o 10   68.86   33.45  102.73    0.00   39.69    0.00   55.34  180.00  0.98 
1 1 1    2    0   39 o 10  158.28   25.38   47.53   90.00  271.23   90.00  228.09   90.00  0.99 
1 1 1    2    0   40 o 10   39.71   26.37   31.41  180.00    8.80  180.00   19.40    0.00  0.47 
1 1 1    2    0   41 o 17   36.36   24.33   37.23   90.00    8.70   90.00   24.37  270.00  0.57 
1 1 1    2    0   42 o 12   26.99   19.07   26.04  180.00    0.49  180.00   22.40    0.00  0.43 
1 1 1    2    0   43 o 15   33.00   21.95   23.08  270.00   13.67  270.00    6.39   90.00  0.51 
1 1 1    2    0   44 o  9   16.60   12.21    6.67  180.00    0.18    0.00    5.91    0.00  0.17 
1 1 1    2    0   45 o 11   32.59   21.94   32.34   90.00   30.88   90.00    3.39   90.00  0.90 
1 1 1    2    1    0 o  1  165.13  332.30 1322.25  180.00   80.18    0.00  228.68    0.00  0.21 
1 1 1    2    1    1 x  2       ?       ? 1443.08  327.20  285.45  332.38    0.00    0.00  0.00 
1 1 1    2    1    2 o  4  328.29   12.61 1110.23   12.93  283.82   25.67   79.55  205.67  0.99 
1 1 1    2    1    3 f  0  245.27    5.16  501.95  323.25  174.22  273.03    0.00    0.00  0.00 
1 1 1    2    1    4 o 16  466.23    9.71  729.08  284.79  462.95  290.65    0.79  290.65  0.99 
1 1 1    2    1    5 o 11  153.16    3.27  525.73  336.44  137.59  304.05    6.93  124.05  0.92 
1 1 1    2    1    6 o  2  277.33    6.96  140.81   66.75  360.86  106.09  187.22  106.09  0.96 
1 1 1    2    1    7 o 14  164.46    3.78  271.30  337.65  136.20   37.58   35.74  217.58  0.94 
1 1 1    2    1    8 o 18  315.88    8.75  669.05  102.83  332.09   96.52   44.98   96.52  0.98 
1 1 1    2    1    9 o  6  267.53    6.90   19.09  149.34  260.76  189.36    0.46  189.36  0.97 
1 1 1    2    1   10 o 10   54.03   10.93   45.21  341.14   22.98  167.76   96.87  167.76  0.47 
1 1 1    2    1   11 o 15  326.92    6.94  591.73  297.21  298.15  304.85   46.67  124.85  0.98 
1 1 1    2    1   12 o 14  114.09    2.91  188.48  278.80   71.97  299.99   50.76  119.99  0.85 
1 1 1    2    1   13 o 13  224.58    5.37  360.42  238.05  212.46  243.67    6.46   63.67  0.96 
1 1 1    2    1   14 o 11  189.04    4.35  202.76  194.72  167.59  222.34   21.91   42.34  0.94 
1 1 1    2    1   15 o 15  335.27    7.33  565.50   42.13  280.80   41.23   98.42  221.23  0.98 
1 1 1    2    1   16 o  9  162.37    3.97  284.99  253.13   61.52  277.52  185.11   97.52  0.95 
1 1 1    2    1   17 o 19  248.69    6.12  433.30  230.17  199.08  235.08   84.70   55.08  0.97 
1 1 1    2    1   18 o  8  351.57    7.15  319.89  106.26  362.47  116.91   34.54  116.91  0.98 
1 1 1    2    1   19 o 12  216.28    5.73  279.86   49.65  216.68   53.69   22.97   53.69  0.95 
1 1 1    2    1   20 o  5  302.48    6.97  343.48  188.44  278.20  198.92   34.79   18.92  0.98 
1 1 1    2    1   21 o  6  156.82    4.79  144.38  160.94  141.54  185.88    2.25  185.88  0.90 
1 1 1    2    1   22 o 15  159.93    4.76  226.34  106.57  101.74  104.52   93.10  284.52  0.93 
1 1 1    2    1   23 o  9  229.11    6.24  261.68  176.12  215.94  174.86    7.97  354.86  0.96 
1 1 1    2    1   24 o 18  115.55    9.88  159.26  334.73   61.89  329.48   78.76  149.48  0.88 
1 1 1    2    1   25 o 16  494.49   10.81  538.37   21.38  454.95   22.28   72.66  202.28  0.99 
1 1 1    2    1   26 o  7  126.78   43.85  193.44  111.33   16.53  108.75  196.59  288.75  0.91 
1 1 1    2    1   27 o  9  143.07   30.58  169.45  260.71   88.78  262.65   88.18   82.65  0.93 
1 1 1    2    1   28 f  0   65.57   11.57  143.20  267.70  143.82  258.52    0.00    0.00  0.00 
1 1 1    2    1   29 o 13  244.97    7.04  231.01  328.08  248.43  326.10   15.04  326.10  0.98 
1 1 1    2    1   30 o  3   41.22   12.56   46.65  147.91    6.05  325.86   46.28  325.86  0.41 
1 1 1    2    1   31 o  5   50.42   14.38   42.24  103.25   11.04  101.78   32.15  281.78  0.54 
1 1 1    2    1   32 o  8  113.58   12.81  120.93  250.71   97.62  250.37   18.75   70.37  0.94 
1 1 1    2    1   33 o  3   77.61   16.18  104.65  197.21   39.56  197.36   61.27   17.36  0.90 
1 1 1    2    1   34 o 11   65.66   19.39   54.28  304.55   48.11  302.48    5.52  122.48  0.77 
1 1 1    2    1   35 o  5  110.95   16.69  153.25  348.51   65.64  348.71   82.42  168.71  0.96 
1 1 1    2    1   36 o  3   46.21   15.61   64.98  350.13    8.27  349.65   54.32  169.65  0.77 
1 1 1    2    1   37 o 18   40.47   13.91   47.70  321.88    6.41  322.07   38.49  142.07  0.63 
1 1 1    2    1   38 o 15   50.46   16.06   25.16  304.74   22.63  305.39    0.83  125.39  0.46 
1 1 1    2    1   39 o 16  164.23   14.32  126.07  122.94  204.34  122.94   89.89  122.94  0.97 
1 1 1    2    1   40 o  2   49.53   16.24   53.61  228.47   25.76  228.47   22.36   48.47  0.75 
1 1 1    2    1   41 o 17   50.04   16.09   71.17  291.84   21.50  291.84   41.71  111.84  0.85 
1 1 1    2    1   42 o  5   44.87   14.57   21.39  132.99   27.71  132.99    8.93  132.99  0.52 
1 1 1    2    1   43 o 17   36.02   12.43   57.71  230.45   10.96  230.45   39.18   50.45  0.85 
1 1 1    2    1   44 o  6   39.08   12.35   13.68  265.67   30.50  265.67   18.75  265.67  0.54 
1 1 1    2    1   45 o 16   43.68   13.43   81.71   73.16   14.33   73.16   55.10  253.16  0.96 
1 1 1    2    2    0 o 11  832.92 1452.55 1599.05    0.00  239.45  180.00  906.33  180.00  0.26 
1 1 1    2    2    1 o  2  590.76   14.97 1270.30  162.05  704.23  160.84  234.37  160.84  0.99 
1 1 1    2    2    2 o  1  185.15    4.70  546.07   82.79  248.82  129.38  178.71  129.38  0.86 
1 1 1    2    2    3 o 15  169.70    3.68  348.16  348.24  205.25  334.46  107.02  334.46  0.89 
1 1 1    2    2    4 o 10  297.03    5.71  631.65   59.33  381.72   41.60  186.91   41.60  0.97 
1 1 1    2    2    5 o 15  270.02    7.02  285.81  282.81  292.65  325.09   60.19  325.09  0.97 
1 1 1    2    2    6 o  8  303.13    6.44  571.25  114.05  260.70  148.04   74.45  328.04  0.98 
1 1 1    2    2    7 o  3  655.46   16.70  732.58  194.57  743.60  194.35  182.98  194.35  0.99 
1 1 1    2    2    8 o  4  102.16    3.09   67.97   84.55   67.41  211.73   25.26   31.73  0.78 
1 1 1    2    2    9 o 12  273.00    6.20  385.82  348.03  253.42  357.22   26.08  177.22  0.98 
1 1 1    2    2   10 o  4  408.73   10.37  492.78   48.73  443.46   36.09   79.79   36.09  0.99 
1 1 1    2    2   11 o 11  277.67    6.31  216.67  106.16  255.71  103.45   30.76  283.45  0.98 
1 1 1    2    2   12 o  8  181.68    4.34  419.17   81.92  177.37   74.33   15.47   74.33  0.93 
1 1 1    2    2   13 o 15  224.70    5.53  405.32   35.96  154.59   47.34  126.36  227.34  0.97 
1 1 1    2    2   14 o 19  186.79    4.40  352.22  272.71  141.33  272.08   72.27   92.08  0.95 
1 1 1    2    2   15 o  4  161.05    4.53  186.08   54.72  101.21   63.37   99.36  243.37  0.94 
1 1 1    2    2   16 o 14  390.11    7.88  366.89  128.91  373.84  127.87   22.28  307.87  0.99 
1 1 1    2    2   17 o 14  116.60    3.88  108.26  297.58   48.11  314.62  109.26  134.62  0.88 
1 1 1    2    2   18 o 16  147.76    4.29  211.88  213.87   72.88  240.99  128.47   60.99  0.93 
1 1 1    2    2   19 o 11  167.46    5.10  172.81  116.86  145.52  131.70   16.92  311.70  0.92 
1 1 1    2    2   20 o  8  306.51    7.60  413.89  259.85  229.37  256.59  142.67   76.59  0.98 
1 1 1    2    2   21 o 16   56.90    7.92   51.14  146.94    9.65  204.48   44.88  204.48  0.22 
1 1 1    2    2   22 o 17  316.06    6.83  359.62  281.97  256.06  286.02  108.00  106.02  0.98 
1 1 1    2    2   23 o 19  400.92   10.44  472.55  172.40  369.18  172.19   53.90  352.19  0.99 
1 1 1    2    2   24 o  5   94.15    9.59  164.97  150.68    4.38  316.75  173.75  316.75  0.88 
1 1 1    2    2   25 o 16  197.47    5.95  220.64  356.95  179.10  358.48   20.12  178.48  0.96 
1 1 1    2    2   26 f  0  315.86    7.79  324.48   74.60  321.23   72.31    0.00    0.00  0.00 
1 1 1    2    2   27 o 13  118.77   27.19  127.99   86.16   94.28   91.10   17.69  271.10  0.87 
1 1 1    2    2   28 f  0  264.87    7.75  288.41  352.43  302.72  352.08    0.00    0.00  0.00 
1 1 1    2    2   29 o  4  156.31   62.65  165.97  295.03  102.73  290.71   72.06  110.71  0.89 
1 1 1    2    2   30 o  1   59.52   14.49   54.89  179.85   17.35  177.71   53.07  357.71  0.74 
1 1 1    2    2   31 o 16   39.07   12.25  104.14  261.24   40.73   82.50  140.39   82.50  0.75 
1 1 1    2    2   32 f  0   79.89   14.57  102.48   32.24  100.31   30.42    0.00    0.00  0.00 
1 1 1    2    2   33 o 13  102.55   14.66  117.21   58.34   76.02   56.73   41.22  236.73  0.94 
1 1 1    2    2   34 f  0   97.83   21.61  118.35  219.17  115.84  218.73    0.00    0.00  0.00 
1 1 1    2    2   35 o  1   48.77   15.69   45.15  104.63   21.16  105.78   24.29  285.78  0.68 
1 1 1    2    2   36 o 16  123.33   17.45  138.32   63.54  106.50   63.63   24.21  243.63  0.96 
1 1 1    2    2   37 o  6   58.95   17.99   38.72  114.22   40.54  114.21    4.77  114.21  0.65 
1 1 1    2    2   38 o  1  143.63   16.58  176.92  210.14  116.78  210.19   46.45   30.19  0.97 
1 1 1    2    2   39 o 19   79.69   18.99  112.06  339.64   45.04  339.64   56.52  159.64  0.92 
1 1 1    2    2   40 o 14   44.61   15.09    6.06  348.48    5.62  348.50    0.18  348.50  0.12 
1 1 1    2    2   41 o 15   59.56   17.89   35.29  189.24   52.10  189.24   20.79  189.24  0.70 
1 1 1    2    2   42 o 12   45.46   14.51   78.17  340.18   11.70  340.18   56.90  160.18  0.88 
1 1 1    2    2   43 o 17   48.34   15.45   32.68  222.49   44.68  222.49   16.32  222.49  0.76 
1 1 1    2    2   44 o 10   41.88   13.11   52.04  226.17   30.45  226.17   14.23   46.17  0.90 
1 1 1    2    2   45 o 14   40.28   13.17   26.85  122.68   46.97  122.68   24.19  122.68  0.87 
1 1 1    2    3    0 o  1  212.86    5.90  588.20  180.00  250.19  180.00   74.67  180.00  1.00 
1 1 1    2    3    1 o  3  165.42    3.46  572.70  359.56  165.18   31.98   24.18   31.98  0.93 
1 1 1    2    3    2 o 17  213.80    4.81  301.44  219.96  244.75  218.31   83.28  218.31  0.95 
1 1 1    2    3    3 o 13  148.08    3.36  504.26  155.05  161.82  161.67   65.39  161.67  0.87 
1 1 1    2    3    4 o  6  373.86    7.89  541.30  310.31  418.93  340.91  101.09  340.91  0.99 
1 1 1    2    3    5 o 11  234.41    4.98  439.24  281.06  220.54  244.52   12.68   64.52  0.97 
1 1 1    2    3    6 o  7  349.14    7.32  471.33  240.47  403.69  280.49  121.70  280.49  0.98 
1 1 1    2    3    7 o 11  131.48    3.22  204.50   81.91   98.23  339.57   39.25  159.57  0.90 
1 1 1    2    3    8 o 13  381.49    8.90  610.29   89.11  379.48   64.23    5.79   64.23  0.99 
1 1 1    2    3    9 o  3  644.21   16.67  709.17  144.57  653.65  144.02   25.10  144.02  1.00 
1 1 1    2    3   10 f  0  199.97    5.34  136.92  164.17  167.48  160.51    0.00    0.00  0.00 
1 1 1    2    3   11 o 18  121.88    3.24  323.51  266.94   67.94  268.58   81.16   88.58  0.89 
1 1 1    2    3   12 o 12  273.66    7.85  274.49  183.79  270.40  172.84    8.31  172.84  0.97 
1 1 1    2    3   13 o  2   59.62   11.75   44.62   17.03    2.99  167.61   28.00  167.61  0.18 
1 1 1    2    3   14 o  5  194.90    5.06  223.23  144.90  182.40  164.38    3.28  344.38  0.94 
1 1 1    2    3   15 o 17  122.15    3.74  133.40  297.06   81.50  304.92   47.89  124.92  0.86 
1 1 1    2    3   16 o 19   59.96    5.09  139.22  118.88   15.68  281.26   88.14  281.26  0.47 
1 1 1    2    3   17 f  0   57.01    5.48   53.27  285.79   60.18  240.03    0.00    0.00  0.00 
1 1 1    2    3   18 f  0  156.63    4.47  257.85   12.02  180.81   40.76    0.00    0.00  0.00 
1 1 1    2    3   19 o  4  352.27   11.84  409.01  311.84  318.62  313.29   55.65  133.29  0.98 
1 1 1    2    3   20 o 16  156.41    4.47  242.98  161.80  128.37  144.93   27.18  324.93  0.91 
1 1 1    2    3   21 o 16  703.30   15.27  713.61    6.41  695.12    6.33    9.92  186.33  1.00 
1 1 1    2    3   22 o  2  616.49   13.29  537.18  259.79  710.90  257.69  197.31  257.69  0.99 
1 1 1    2    3   23 o  9  121.58   30.07  124.93  232.89   64.05  229.70   78.46   49.70  0.85 
1 1 1    2    3   24 o  6  131.27   30.58  113.99  264.22  101.41  252.62   19.36   72.62  0.85 
1 1 1    2    3   25 o 11  284.61   41.55  291.36   69.64  248.54   67.67   56.04  247.67  0.97 
1 1 1    2    3   26 o  7  122.61   21.31  166.88   83.78   38.08   78.93  151.46  258.93  0.93 
1 1 1    2    3   27 o  7   31.84   10.40   28.18  276.43   13.08   35.57   34.93   35.57  0.14 
1 1 1    2    3   28 o  5   51.89   12.94   73.92  112.30    0.75  291.48   61.58  291.48  0.58 
1 1 1    2    3   29 o 12  129.20   15.21  149.08   88.08   97.15   82.61   50.13  262.61  0.95 
1 1 1    2    3   30 o 10  163.25   55.96  180.08  337.82  112.44  338.52   75.22  158.52  0.92 
1 1 1    2    3   31 o  9  143.22   19.24  132.42  290.70  137.73  292.09    2.72  292.09  0.95 
1 1 1    2    3   32 o  5  153.27   31.36  173.36  167.94  119.63  168.57   54.03  348.57  0.96 
1 1 1    2    3   33 o  9   53.21   15.41   48.46  129.41   24.46  127.47   24.41  307.47  0.69 
1 1 1    2    3   34 o  9  113.06   20.93  122.38  302.31   96.19  302.46   21.80  122.46  0.95 
1 1 1    2    3   35 o  3   49.07   15.88   78.78    2.11    3.80    2.13   73.66  182.13  0.83 
1 1 1    2    3   36 o  1   92.69   20.24  126.56  186.03   53.87  186.31   66.34    6.31  0.94 
1 1 1    2    3   37 o 12   54.00   17.01   80.08  325.90   15.61  325.86   59.02  145.86  0.84 
1 1 1    2    3   38 o 12   56.55   17.86   88.01   55.95   15.85   55.87   64.93  235.87  0.85 
1 1 1    2    3   39 o 13   45.73   15.45   67.58  261.17    9.31  261.17   51.83   81.17  0.77 
1 1 1    2    3   40 f  0   41.09   13.86   21.10  309.51   18.89  309.50    0.00    0.00  0.00 
1 1 1    2    3   41 o  5   46.09   15.17   34.34  338.65   29.20  338.65    1.22  158.65  0.65 
1 1 1    2    3   42 o  7   43.15   14.06   13.45  214.00   19.92  214.00    8.14  214.00  0.37 
1 1 1    2    3   43 o 19   47.95   15.23   74.76   63.47   22.34   63.47   42.45  243.47  0.91 
1 1 1    2    3   44 o  9   33.69   11.86   51.21  252.42   15.93  252.42   27.96   72.42  0.89 
1 1 1    2    3   45 o  5   36.57   12.56   67.66  302.28   12.41  302.28   44.92  122.28  0.95 
1 1 1    2    4    0 o  4  149.94    4.16  158.78    0.00   41.80  360.00   34.25  360.00  0.16 
1 1 1    2    4    1 o  4  381.06    8.04  426.88  165.56  432.16  200.28  113.16  200.28  0.99 
1 1 1    2    4    2 o 17  353.02    6.88  401.78    9.07  377.18  333.70   59.30  333.70  0.98 
1 1 1    2    4    3 o  2   65.86    1.81  393.59  304.87    6.73  153.65   27.08  333.65  0.31 
1 1 1    2    4    4 o  1  258.54    6.17  291.62  140.17  297.88  122.92   96.35  122.92  0.97 
1 1 1    2    4    5 o 12  324.52    7.89   92.50  248.33  338.13   52.11   39.24   52.11  0.98 
1 1 1    2    4    6 o  4  196.22    5.49  528.21   66.78  179.39   49.55   14.84  229.55  0.95 
1 1 1    2    4    7 o  3  314.83    6.69  196.50  200.24  347.18  176.97   78.31  176.97  0.98 
1 1 1    2    4    8 o  4  290.96    6.27  198.64  175.62  270.79  174.99   27.97  354.99  0.98 
1 1 1    2    4    9 o  4   52.94    5.03  289.98  301.48   10.67  107.04   50.30  107.04  0.27 
1 1 1    2    4   10 o 16  328.44    7.81  226.98  227.56  369.27  237.40   95.60  237.40  0.98 
1 1 1    2    4   11 o  6  297.94    7.70  350.32  216.70  285.76  207.91   11.35   27.91  0.98 
1 1 1    2    4   12 o  9  391.40    9.10  519.99   41.32  357.70   21.08   57.98  201.08  0.99 
1 1 1    2    4   13 o  2  270.52    6.54  271.25  324.69  323.20  294.73  125.53  294.73  0.96 
1 1 1    2    4   14 o  3  173.74    5.03  214.21   45.81   88.25   65.20  154.28  245.20  0.95 
1 1 1    2    4   15 f  0   63.82    6.27   39.26  306.32   61.67  278.81    0.00    0.00  0.00 
1 1 1    2    4   16 o  7  196.41    5.22  275.57  172.10  124.86  168.05  126.58  348.05  0.96 
1 1 1    2    4   17 o 19  511.44   10.33  566.17  158.98  473.99  156.51   67.11  336.51  0.99 
1 1 1    2    4   18 o  6  316.09    8.19  378.56    5.25  286.59    0.88   46.19  180.88  0.98 
1 1 1    2    4   19 o 10  220.98    5.67  301.52   33.45  134.46   38.05  158.31  218.05  0.97 
1 1 1    2    4   20 f  0  344.34    7.76  390.43   57.00  369.76   56.90    0.00    0.00  0.00 
1 1 1    2    4   21 o 12  246.33    7.27  135.98  280.79  301.52  286.80  137.97  286.80  0.94 
1 1 1    2    4   22 o 11  289.50    6.89  247.78   19.63  315.95   30.35   69.69   30.35  0.97 
1 1 1    2    4   23 o 15  455.76   12.12  490.18   26.68  426.52   28.29   50.41  208.29  0.99 
1 1 1    2    4   24 o 12  230.33   19.10  253.27  158.92  200.83  156.43   43.64  336.43  0.97 
1 1 1    2    4   25 o  5  130.47   54.00  210.87  298.33   29.36  294.57  170.39  114.57  0.88 
1 1 1    2    4   26 f  0  156.48   12.45  198.45   98.76  182.72  100.89    0.00    0.00  0.00 
1 1 1    2    4   27 o  2  228.65    6.42  192.72  139.15  238.39  137.35   30.76  137.35  0.98 
1 1 1    2    4   28 o 11   33.88   10.90   47.06  332.96   18.29  162.70   57.64  162.70  0.31 
1 1 1    2    4   29 o  7   97.82   11.60   71.06  315.23   92.54  313.19   15.62  313.19  0.87 
1 1 1    2    4   30 o  1   32.57   10.98   25.62  318.80    8.54  147.63   31.05  147.63  0.21 
1 1 1    2    4   31 o 13   81.58   14.41   68.93   65.49   68.22   64.46    1.36  244.46  0.84 
1 1 1    2    4   32 o 14   48.88   14.74   48.65   45.93   13.34   47.99   34.90  227.99  0.63 
1 1 1    2    4   33 o  8   97.60   15.79  125.58  268.75   60.80  270.28   62.75   90.28  0.94 
1 1 1    2    4   34 o  4  133.07   22.79  119.50   86.21  136.45   87.06   19.34   87.06  0.95 
1 1 1    2    4   35 f  0   56.83   17.08   55.88   88.09   54.35   88.92    0.00    0.00  0.00 
1 1 1    2    4   36 o 10   84.76   19.43  145.69  153.23   22.18  153.44  115.59  333.44  0.94 
1 1 1    2    4   37 o 12   96.30   20.21   85.56  297.49   95.61  297.55   15.83  297.55  0.91 
1 1 1    2    4   38 o 13   59.40   18.02   91.61   38.00   19.24   38.05   64.57  218.05  0.87 
1 1 1    2    4   39 o 14   57.89   17.18   89.70  125.30   19.80  125.30   61.15  305.30  0.87 
1 1 1    2    4   40 o 15   46.01   14.34   62.96  299.36   17.54  299.37   38.68  119.37  0.80 
1 1 1    2    4   41 o 17   42.28   14.55   39.00  342.02   23.21  342.02   11.25  162.02  0.68 
1 1 1    2    4   42 o 10   52.21   15.47   53.77  170.32   42.09  170.31    4.91  350.31  0.85 
1 1 1    2    4   43 o  7   38.35   13.29   44.94  229.05   24.69  229.05   14.16   49.05  0.83 
1 1 1    2    4   44 o 16   55.18   16.28   70.01   91.05   43.47   91.05   16.38  271.05  0.94 
1 1 1    2    5    0 o 15   37.22    1.48  280.79    0.00  103.77  180.00  257.85  180.00  0.68 
1 1 1    2    5    1 o 14  467.30   10.55  436.40  305.39  530.65  358.53  135.89  358.53  0.99 
1 1 1    2    5    2 o 14  422.00    9.51  691.93  239.11  379.59  265.50   76.90   85.50  0.99 
1 1 1    2    5    3 o 18  505.31   11.49  700.73  119.20  556.11  132.19  109.80  132.19  0.99 
1 1 1    2    5    4 o  8  134.14    2.91   46.49   97.16  123.26  168.87   13.37  168.87  0.87 
1 1 1    2    5    5 o  6  224.68    5.11  379.75  248.70  261.10  252.98   95.10  252.98  0.95 
1 1 1    2    5    6 o 17  210.74    4.13   58.78  328.17  248.29  197.18  100.39  197.18  0.94 
1 1 1    2    5    7 o 10  400.07    9.08  512.90  139.83  354.89  163.34   81.79  343.34  0.99 
1 1 1    2    5    8 o 18  109.77    2.64  125.27   60.48   69.80  358.04   43.56  178.04  0.83 
1 1 1    2    5    9 o  2  213.36    4.70  111.26  261.79  223.75  297.08   41.94  297.08  0.95 
1 1 1    2    5   10 o 14   68.88   13.17   88.37  301.66    2.07  305.08   66.19  125.08  0.51 
1 1 1    2    5   11 o  2  212.67    5.14  104.14  112.37  221.33  129.39   38.98  129.39  0.95 
1 1 1    2    5   12 o 16  334.90    9.37  234.26    1.81  377.74  348.89  100.07  348.89  0.98 
1 1 1    2    5   13 o  7  162.69    4.50  101.59  132.12  106.79  133.29   91.21  313.29  0.94 
1 1 1    2    5   14 o  4  102.24   18.79   78.57   25.74   50.89  346.83   54.45  166.83  0.76 
1 1 1    2    5   15 o 11  473.57   11.93  455.20  169.73  519.55  167.90  101.99  167.90  0.99 
1 1 1    2    5   16 o  1  510.98   11.96  633.74  262.73  438.71  263.76  137.17   83.76  0.99 
1 1 1    2    5   17 o 18  328.47    7.77  300.08  305.38  323.83  298.13    3.97  298.13  0.98 
1 1 1    2    5   18 o  9  250.04    7.42  279.67  160.14  210.04  151.85   64.28  331.85  0.97 
1 1 1    2    5   19 o  5  535.48   11.72  573.96   90.44  585.09   96.03  108.45   96.03  0.99 
1 1 1    2    5   20 o  9  135.51   27.44  116.73  300.02  105.39  294.96   11.05  114.96  0.82 
1 1 1    2    5   21 o 17  332.10    8.87  294.77  111.03  337.32  108.40   24.18  108.40  0.98 
1 1 1    2    5   22 o 19  422.61   10.90  413.44  127.97  441.25  127.26   47.41  127.26  0.99 
1 1 1    2    5   23 o  3  164.61   49.54   71.92  201.08  149.93  211.83   88.31  211.83  0.64 
1 1 1    2    5   24 o 10   62.39    8.82  122.83  141.62   19.70  333.88  128.37  333.88  0.71 
1 1 1    2    5   25 o  8  121.59   21.28  125.59  271.17   76.30  268.50   66.30   88.50  0.90 
1 1 1    2    5   26 o  7   63.03   10.01   76.19   17.85    7.44   18.08   72.08  198.08  0.69 
1 1 1    2    5   27 o  9  265.52    7.21  253.17  171.84  266.64  169.90   10.80  169.90  0.98 
1 1 1    2    5   28 o 16  110.00    9.28  111.04  347.07   83.97  345.74   35.51  165.74  0.92 
1 1 1    2    5   29 o  3  122.81   10.53  119.33  359.56  107.22  358.78   16.50  178.78  0.94 
1 1 1    2    5   30 o 19  185.50   48.56  196.32  142.28  155.57  141.07   39.58  321.07  0.95 
1 1 1    2    5   31 o  7  129.63   11.66  124.19  158.82  123.65  159.52    0.12  159.52  0.95 
1 1 1    2    5   32 o  6  109.18   13.32  107.88  290.51   97.80  292.76   10.00  112.76  0.94 
1 1 1    2    5   33 o  1   55.99   17.72   30.53  249.60   30.82  250.77    0.43   70.77  0.55 
1 1 1    2    5   34 o 15   47.24   15.35   23.51  322.32   16.86  324.35    5.11  144.35  0.41 
1 1 1    2    5   35 o  5   75.30   20.36  106.17  203.48   35.59  203.57   65.65   23.57  0.91 
1 1 1    2    5   36 f  0   55.05   17.21   61.15  353.49   57.36  353.75    0.00    0.00  0.00 
1 1 1    2    5   37 o  4   81.53   20.30  128.41  186.14   32.66  186.21   86.35    6.21  0.93 
1 1 1    2    5   38 o 12  124.19   17.52   61.73  149.97  169.83  150.01  113.65  150.01  0.91 
1 1 1    2    5   39 o  9   51.40   16.10  100.45   23.64    0.01  203.64   90.38  203.64  0.88 
1 1 1    2    5   40 o  3   55.43   16.34   49.73  258.09   42.56  258.09    1.71   78.09  0.78 
1 1 1    2    5   41 o 13   48.36   15.08   80.20  282.53   14.82  282.53   55.82  102.53  0.88 
1 1 1    2    5   42 o  8   36.85   12.38    9.72   12.35   12.35   12.36    3.88   12.36  0.28 
1 1 1    2    5   43 o 10   49.55   16.13   12.86   70.52   36.48   70.53   25.39   70.53  0.48 
1 1 1    2    5   44 o  7   37.09   12.66   40.50  139.70   31.48  139.71    3.04  319.71  0.89 
1 1 1    2    6    0 o  8  103.60    2.91   87.58    0.00   43.70  180.00   20.51  180.00  0.32 
1 1 1    2    6    1 o 12  537.11   11.43  691.49  160.20  534.61  170.51    2.01  170.51  0.99 
1 1 1    2    6    2 o  7  167.82    3.55  128.82  230.87  144.11  138.70   25.35  318.70  0.93 
1 1 1    2    6    3 o 17  583.87   13.34  674.33  333.36  629.39  342.53   98.19  342.52  0.99 
1 1 1    2    6    4 o  3  287.34    6.49  172.60  263.65  263.54  271.85   35.17   91.85  0.98 
1 1 1    2    6    5 o  9  176.38    4.00  416.53  168.99   89.93  173.62  157.74  353.62  0.96 
1 1 1    2    6    6 o  8  475.46   10.87  466.63  203.44  497.56  214.38   52.79  214.38  0.99 
1 1 1    2    6    7 o  5  177.60    3.82  245.81  299.41  169.26  267.56    7.21  267.56  0.93 
1 1 1    2    6    8 o  3  199.32    4.24  143.60  116.53  210.94  129.52   47.00  129.52  0.94 
1 1 1    2    6    9 o  8  167.01    4.32  232.46  102.60  200.77  128.06  119.67  128.06  0.84 
1 1 1    2    6   10 o 15  218.92    4.66  187.06  353.80  177.42  292.35   66.91  112.35  0.96 
1 1 1    2    6   11 o  2  268.44    5.86  205.52  164.83  259.70  139.75    2.32  319.75  0.97 
1 1 1    2    6   12 o 18   91.54    2.97  176.19   74.34   37.17  104.15   61.05  284.15  0.74 
1 1 1    2    6   13 o 10  334.19    8.67  336.97  327.75  382.27  341.18  111.26  341.18  0.98 
1 1 1    2    6   14 o  9  338.38    8.91  318.28  240.71  384.86  253.47  107.94  253.47  0.98 
1 1 1    2    6   15 o  2  247.01    6.03  384.85   16.86  200.79   23.59   77.41  203.59  0.97 
1 1 1    2    6   16 o  5  276.71    6.10  342.04  338.06  232.55  333.36   74.60  153.36  0.98 
1 1 1    2    6   17 o  7  449.01   11.95  483.57  319.63  423.16  322.37   42.36  142.37  0.99 
1 1 1    2    6   18 o  2  323.14    8.02  283.93  101.79  370.48  103.51  111.50  103.51  0.97 
1 1 1    2    6   19 o  5  145.24   31.08  144.32  171.06   96.09  167.50   62.51  347.50  0.88 
1 1 1    2    6   20 o 14  323.22    9.98  381.89  235.88  304.69  240.00   23.59   60.00  0.98 
1 1 1    2    6   21 o  1  150.31   13.44  149.23  247.83  110.70  262.59   52.60   82.59  0.91 
1 1 1    2    6   22 f  0   35.30   10.18  109.71  230.78  100.82  220.03    0.00    0.00  0.00 
1 1 1    2    6   23 o  8  101.08   14.06  111.06  312.32   50.81  320.71   67.78  140.71  0.84 
1 1 1    2    6   24 o 13  291.17    7.52  269.02   13.42  299.57   16.95   27.99   16.95  0.98 
1 1 1    2    6   25 o 19   40.71   10.67   12.26  177.60    3.58    5.42   12.68    5.42  0.07 
1 1 1    2    6   26 o  4  187.84    6.21  180.77  291.75  183.56  289.72    4.60  289.72  0.96 
1 1 1    2    6   27 f  0   61.20   11.96   28.57  136.05   25.96  149.50    0.00    0.00  0.00 
1 1 1    2    6   28 o  1   55.26   13.06  116.20  241.68   17.85   65.45  126.47   65.45  0.82 
1 1 1    2    6   29 o  6   66.41   14.93  114.44  152.88    0.75  330.16  117.80  330.16  0.88 
1 1 1    2    6   30 o 19  140.89   19.09  127.49  218.50  143.96  217.06   20.94  217.06  0.95 
1 1 1    2    6   31 o  8   69.26   15.99   74.95  235.17   40.13  236.32   36.55   56.32  0.84 
1 1 1    2    6   32 o 16  132.95   11.74  135.67   32.73  123.26   31.92   10.07  211.92  0.96 
1 1 1    2    6   33 o  1   72.28   19.48   81.27  342.53   48.15  341.23   30.43  161.23  0.88 
1 1 1    2    6   34 o  5   49.27   15.34   65.04  224.07   14.93  222.84   47.24   42.84  0.78 
1 1 1    2    6   35 o 16   52.31   16.95   37.00  118.05   28.34  117.31    7.11  297.31  0.61 
1 1 1    2    6   36 o 10  116.95   18.80  142.60  218.73   91.02  218.83   42.28   38.83  0.96 
1 1 1    2    6   37 o 11   44.73   15.23   41.60  123.92   15.63  124.10   22.56  304.10  0.60 
1 1 1    2    6   38 f  0   45.76   15.21   17.63  291.60   15.96  291.60    0.00    0.00  0.00 
1 1 1    2    6   39 o 15   87.94   18.39  101.39  358.23   72.75  358.23   18.10  178.23  0.93 
1 1 1    2    6   40 o  6   62.23   16.45   59.36   54.34   53.64   54.34    1.01   54.34  0.85 
1 1 1    2    6   41 o  4   53.19   15.52   34.82  302.67   48.36  302.67   17.81  302.67  0.74 
1 1 1    2    6   42 o  9   34.40   11.74   16.52   88.51   17.71   88.53    3.36   88.53  0.47 
1 1 1    2    6   43 o  6   51.51   15.20   46.07  185.81   51.95  185.81   12.38  185.81  0.89 
1 1 1    2    6   44 o 12   38.58   12.89   26.72   34.90   43.59   34.90   20.90   34.90  0.86 
1 1 1    2    7    0 o  7  323.59    8.98  306.20  180.00  434.55  180.00  221.91  180.00  1.00 
1 1 1    2    7    1 o 19  213.94    4.18  430.47  264.02  161.61  265.17   89.66   85.17  0.96 
1 1 1    2    7    2 o  1  207.34    4.38  289.80  228.17  207.10  270.94   19.84  270.94  0.95 
1 1 1    2    7    3 o 11  269.94    5.29  417.25   57.43  263.85   42.38    2.30   42.38  0.97 
1 1 1    2    7    4 o  4   66.97    1.91   87.83  330.74    4.79   47.93   45.96  227.93  0.41 
1 1 1    2    7    5 o 16  368.23    7.80  468.12  289.95  332.00  298.40   62.76  118.40  0.99 
1 1 1    2    7    6 o 17  147.62    3.86  253.49   63.23  131.49  349.13    2.21  169.13  0.90 
1 1 1    2    7    7 o  4  355.97    9.08  243.16  256.14  352.58  280.27    4.45  280.27  0.98 
1 1 1    2    7    8 o 17  156.81    3.48  255.97  221.72  145.40  211.31    6.37  211.31  0.91 
1 1 1    2    7    9 o  1  115.45    2.70  150.29  134.88   85.05  161.83   18.21  341.83  0.82 
1 1 1    2    7   10 o  5   45.56   14.20  190.48  255.51   76.94  126.35  206.83  126.35  0.58 
1 1 1    2    7   11 o 14  252.29    6.83  287.35   27.43  259.31   15.61   31.95   15.61  0.96 
1 1 1    2    7   12 o  9  145.54   51.44  231.62   46.38   47.15   29.22  162.81  209.22  0.88 
1 1 1    2    7   13 o 15  225.41    5.70  130.01   53.60  230.87   75.50   31.88   75.50  0.95 
1 1 1    2    7   14 o  8  173.42    4.43  124.73  144.68  180.24  166.11   45.88  166.11  0.91 
1 1 1    2    7   15 o 19  229.13    6.32  156.24  225.72  247.62  226.03   59.80  226.03  0.95 
1 1 1    2    7   16 o 15  546.23  127.24  667.39   49.26  433.46   48.40  192.47  228.40  0.97 
1 1 1    2    7   17 o  9  493.51   12.68  511.16   84.66  519.69   93.98   62.00   93.98  0.99 
1 1 1    2    7   18 o  1  309.91    7.82  274.73  225.63  375.42  221.77  150.69  221.77  0.97 
1 1 1    2    7   19 o 15  246.60   15.49  240.54  252.09  244.47  253.54   16.12  253.54  0.96 
1 1 1    2    7   20 o  8  202.19    5.58  215.52  349.04  148.20  356.30   90.72  176.30  0.96 
1 1 1    2    7   21 o  3  335.50   20.33  445.51   55.50  253.83   54.03  153.20  234.03  0.98 
1 1 1    2    7   22 o  3  182.28   14.49  166.74  222.75  186.58  222.92   32.69  222.92  0.93 
1 1 1    2    7   23 o  9   56.92    9.14   36.88   42.13    1.13  257.35   41.68  257.35  0.35 
1 1 1    2    7   24 o  1  221.51    7.40  228.84  122.55  198.10  123.87   34.76  303.87  0.97 
1 1 1    2    7   25 o  5  315.18    8.24  265.35   52.68  349.83   57.73   78.41   57.73  0.99 
1 1 1    2    7   26 o 17  284.44    8.15  272.28  298.21  279.98  300.02    1.34  120.02  0.99 
1 1 1    2    7   27 o 10  171.44   25.70  152.08  314.29  171.00  315.95   15.22  315.95  0.95 
1 1 1    2    7   28 o 10   60.91   14.35   72.07  188.23   22.21  194.32   44.48   14.32  0.73 
1 1 1    2    7   29 o  8  102.62   10.21   81.04  282.79  106.49  283.79   29.59  283.79  0.89 
1 1 1    2    7   30 o  9  190.80   11.59  188.42  253.05  188.20  253.71    2.69  253.71  0.98 
1 1 1    2    7   31 o 15   40.17   13.02   46.07   33.23    0.31   35.20   43.95  215.20  0.55 
1 1 1    2    7   32 o 14   50.15   15.11   37.27   50.11   23.20   50.58   13.60  230.58  0.60 
1 1 1    2    7   33 o 11   86.38   19.71   89.74  154.91   69.81  155.91   17.38  335.91  0.91 
1 1 1    2    7   34 o 16   54.75   16.43   82.12    4.91   13.53    4.08   66.13  184.08  0.85 
1 1 1    2    7   35 o 11  201.59   19.56  209.66  263.86  199.16  263.79    1.69  263.79  0.98 
1 1 1    2    7   36 o  5   52.92   16.98   76.84  243.94   15.90  243.95   55.29   63.95  0.82 
1 1 1    2    7   37 o  2   51.09   16.73   67.70  337.50   18.48  337.50   43.28  157.50  0.79 
1 1 1    2    7   38 o  7   84.15   16.86  130.32   81.10   41.27   81.10   76.17  261.10  0.94 
1 1 1    2    7   39 o  2   41.29   13.46   43.53  136.90   16.98  136.91   21.85  316.91  0.68 
1 1 1    2    7   40 o 13   59.96   15.85   58.60   88.27   51.40   88.27    0.33  268.27  0.86 
1 1 1    2    7   41 o  1   56.51   14.72   38.53  343.63   58.24  343.63   24.58  343.63  0.81 
1 1 1    2    7   42 o 17   41.70   14.08   25.89  242.87   35.45  242.87   13.08  242.87  0.69 
1 1 1    2    7   43 o 12   36.94   12.24   43.68  165.47   28.21  165.47    9.15  345.47  0.89 
1 1 1    2    8    0 o  2  210.45    6.77  411.65  180.00  224.42  180.00   27.97  180.00  1.00 
1 1 1    2    8    1 o  4  291.48    6.62  432.40  258.56  271.54  295.25   26.95  115.25  0.98 
1 1 1    2    8    2 o 14  399.36    9.12  517.15   49.87  364.45   51.05   60.68  231.05  0.99 
1 1 1    2    8    3 o  8  337.87    7.68  388.14  116.52  309.15  121.40   46.52  301.40  0.98 
1 1 1    2    8    4 o  8  129.66    2.75  384.05  196.03   74.65  159.90   84.62  339.90  0.90 
1 1 1    2    8    5 o  1  272.77    6.93  304.32    1.28  258.38    7.59   14.37  187.59  0.97 
1 1 1    2    8    6 o 18   87.57   29.77   68.28  304.67    5.70  341.35  118.15  161.35  0.74 
1 1 1    2    8    7 o  8  401.70    8.52  387.90  184.76  384.04  180.45   25.59    0.45  0.99 
1 1 1    2    8    8 o 12  470.84   10.74  619.24   19.08  450.04   17.36   33.21  197.36  0.99 
1 1 1    2    8    9 o  2   64.59    2.10   54.77    7.19    0.26   31.84    4.50  211.83  0.04 
1 1 1    2    8   10 o 11  421.91    9.00  526.44  157.01  408.15  147.25   17.91  327.25  0.99 
1 1 1    2    8   11 o  8  247.51    5.28  181.95  158.70  237.55  140.16    2.77  320.16  0.97 
1 1 1    2    8   12 o 14  234.26    6.49  345.64  112.19  163.62  123.23  126.94  303.23  0.97 
1 1 1    2    8   13 o  7  142.24    4.16  216.15  268.96  120.07  283.82   10.28  103.82  0.88 
1 1 1    2    8   14 o 15   96.92    3.21  100.59  351.26   22.94  309.47  113.56  129.47  0.82 
1 1 1    2    8   15 o  5  104.39   27.14   71.94   40.20   50.01   78.01   48.48  258.01  0.71 
1 1 1    2    8   16 f  0  297.87    7.45  228.87  220.23  241.27  229.50    0.00    0.00  0.00 
1 1 1    2    8   17 o 10  275.79    6.24  259.03  161.43  263.59  158.12    8.22  338.12  0.97 
1 1 1    2    8   18 o 11  229.97    6.23  206.31  203.31  249.81  210.16   63.61  210.16  0.95 
1 1 1    2    8   19 o  1  301.66    7.24  274.01  318.24  341.48  322.94   96.39  322.94  0.97 
1 1 1    2    8   20 o  9  195.44   15.21  178.63   45.82  190.22   39.14   12.33   39.14  0.94 
1 1 1    2    8   21 o 17  265.06    8.81  206.65   55.27  314.78   65.52  117.31   65.52  0.97 
1 1 1    2    8   22 o 16  665.11   17.33  560.71  189.30  758.68  187.63  193.12  187.63  1.00 
1 1 1    2    8   23 o 14  314.41    8.07  263.78  299.21  352.95  298.48   87.85  298.48  0.98 
1 1 1    2    8   24 o  5  570.30   15.15  484.14   51.21  659.68   52.43  184.40   52.43  1.00 
1 1 1    2    8   25 f  0  217.45   36.60  109.64  321.15  124.79  327.07    0.00    0.00  0.00 
1 1 1    2    8   26 o 10  130.12   32.87  106.43  138.60  118.33  147.05    3.29  147.05  0.90 
1 1 1    2    8   27 o 19  216.86   56.81  235.35   26.92  178.15   27.15   55.92  207.15  0.95 
1 1 1    2    8   28 o 17   32.33   10.67   79.20  338.10   35.92  161.96  109.76  161.96  0.59 
1 1 1    2    8   29 o 13   75.30   12.44   68.16  273.11   61.35  272.88    0.60  272.88  0.81 
1 1 1    2    8   30 o  1  121.82   12.92   74.24  170.72  151.76  169.47   79.99  169.47  0.92 
1 1 1    2    8   31 o  1  164.51   27.97  169.59  330.65  149.94  330.50   18.02  150.50  0.97 
1 1 1    2    8   32 o  2   80.37   17.15   85.77  148.25   63.31  147.02   18.43  327.02  0.90 
1 1 1    2    8   33 o 12   95.35   15.34  101.47  104.63   80.83  104.73   16.89  284.73  0.94 
1 1 1    2    8   34 o 16  106.26   18.16  133.96  320.32   75.21  320.06   52.18  140.06  0.95 
1 1 1    2    8   35 o  9   44.49   14.84   31.93  108.71   15.46  108.45   14.41  288.45  0.51 
1 1 1    2    8   36 o 14   71.53   18.94  113.06    7.18   26.34    7.19   77.74  187.19  0.91 
1 1 1    2    8   37 o 17   65.11   16.42   47.37   84.38   56.01   84.38   13.12   84.38  0.76 
1 1 1    2    8   38 o  3   51.82   15.18   67.06  167.68   25.34  167.68   34.76  347.68  0.82 
1 1 1    2    8   39 f  0   62.97   16.20  135.04  123.14  119.83  123.14    0.00    0.00  0.00 
1 1 1    2    8   40 o 19   40.81   13.36   23.02  105.28   23.13  105.28    2.91  105.28  0.53 
1 1 1    2    8   41 o 12   76.68   13.88   88.50  282.70   69.29  282.70    7.63  102.70  0.95 
1 1 1    2    8   42 o 13   49.41   14.76   31.55  110.37   53.74  110.37   26.61  110.37  0.82 
1 1 1    2    8   43 f  0   34.07   11.52   58.02   85.51   49.36   85.51    0.00    0.00  0.00 
1 1 1    2    9    0 o 13  200.14    5.56  491.85    0.00   88.04    0.00  224.20  180.00  1.00 
1 1 1    2    9    1 o  8  256.59    5.43  362.50  276.56  275.82  266.84   56.61  266.84  0.96 
1 1 1    2    9    2 o 19  131.52    2.81  127.48  170.82   96.97  163.83   38.13  343.83  0.88 
1 1 1    2    9    3 o 16  378.23    8.04  418.82  168.14  313.46  157.86  120.35  337.86  0.99 
1 1 1    2    9    4 o  2  149.73    3.41  104.93  122.81  149.02  148.22   36.13  148.22  0.87 
1 1 1    2    9    5 o  9  548.18   11.72  694.52  306.85  485.12  311.61  119.39  131.61  0.99 
1 1 1    2    9    6 o 15  147.76    3.40  181.09  124.04  119.31  168.53   28.59  348.53  0.90 
1 1 1    2    9    7 o  3  279.10    6.31  273.68   78.65  259.76   89.38   24.38  269.38  0.97 
1 1 1    2    9    8 o 18  536.70   10.59  660.98  253.79  446.40  251.02  173.95   71.02  0.99 
1 1 1    2    9    9 o 11  316.29    7.18  309.82  191.35  311.48  199.73    3.80  199.73  0.98 
1 1 1    2    9   10 o  1  403.40    7.93  282.70  331.88  390.96  334.38   14.64  154.38  0.99 
1 1 1    2    9   11 o 10  238.18    5.43  262.44  211.76  184.36  202.64   92.48   22.64  0.97 
1 1 1    2    9   12 o  6  314.68    6.68  383.29  213.57  253.15  200.10  111.49   20.10  0.98 
1 1 1    2    9   13 o  4  243.60   10.93  306.24  273.94  199.74  269.11   71.61   89.11  0.97 
1 1 1    2    9   14 o 16  556.24   12.62  566.22   39.91  593.85   41.39   83.84   41.39  0.99 
1 1 1    2    9   15 o  7   96.75   15.90   61.97  119.68   42.28  102.21   10.77  282.21  0.49 
1 1 1    2    9   16 o  8  174.35   19.57   95.05  282.42  197.81  281.55   99.92  281.55  0.85 
1 1 1    2    9   17 o 18  131.21   32.33  137.08  340.16   78.19  335.48   65.48  155.48  0.85 
1 1 1    2    9   18 o 13   86.67   14.92   25.96  349.57   24.46  303.75   10.75  123.75  0.34 
1 1 1    2    9   19 x  6       ?       ?   22.29  123.48    5.89   44.19    0.00    0.00  0.00 
1 1 1    2    9   20 o  7  146.23    9.20  160.68  256.52  127.65  265.72   10.98   85.72  0.91 
1 1 1    2    9   21 o 17   85.19   16.41   29.90  341.52   15.32  279.92    1.94  279.92  0.17 
1 1 1    2    9   22 o 10  206.94    5.87  190.85   91.75  211.87   89.28   25.15   89.28  0.96 
1 1 1    2    9   23 o 10  253.60    7.46  264.94  199.51  238.70  202.87   19.98   22.87  0.98 
1 1 1    2    9   24 o 12  269.03    7.88  225.53   66.75  304.27   61.18   80.47   61.18  0.98 
1 1 1    2    9   25 o 14  419.08   10.79  328.11  121.56  487.54  122.69  142.63  122.69  0.99 
1 1 1    2    9   26 o 15   69.53   10.27   41.94   33.93   45.42   35.46    1.31  215.46  0.66 
1 1 1    2    9   27 o  6  152.37   25.92  114.80  309.21  165.58  307.08   45.56  307.08  0.94 
1 1 1    2    9   28 o  6  103.82    8.99   98.35  226.10   92.62  225.13    6.92   45.13  0.93 
1 1 1    2    9   29 o 11  143.19   14.36  146.97  263.19  133.28  262.77    9.44   82.77  0.96 
1 1 1    2    9   30 o  9  140.72   18.83  158.46   71.28  116.90   70.02   38.13  250.02  0.97 
1 1 1    2    9   31 o 13  155.24   42.29  132.81  238.74  156.82  238.59   24.63  238.59  0.93 
1 1 1    2    9   32 o  7   45.68   14.82   11.31  271.94    9.12  274.83    2.34   94.83  0.23 
1 1 1    2    9   33 o  4   47.34   15.16   65.79  304.29   11.56  304.10   49.96  124.10  0.77 
1 1 1    2    9   34 o  7   56.96   17.27   48.52  275.38   36.87  276.05    8.59   96.05  0.72 
1 1 1    2    9   35 o 13  167.15   14.03  125.46  134.62  208.25  134.49   91.68  134.49  0.97 
1 1 1    2    9   36 o  7  212.33   23.01  117.18  155.00  304.52  154.98  197.86  154.98  0.97 
1 1 1    2    9   37 o  6   44.55   14.30   32.27  168.86   19.28  168.86    9.76  348.86  0.54 
1 1 1    2    9   38 o  4   65.62   16.37   87.19  165.84   40.88  165.84   36.81  345.84  0.90 
1 1 1    2    9   39 f  0   48.48   15.02   67.69  259.67   59.71  259.67    0.00    0.00  0.00 
1 1 1    2    9   40 o 19   45.17   13.67   20.74  150.09   33.11  150.08   15.00  150.08  0.57 
1 1 1    2    9   41 o 15   54.61   16.14   25.33  156.72   58.26  156.72   36.37  156.72  0.73 
1 1 1    2    9   42 o  9   49.87   14.21   54.13   62.49   45.70   62.49    0.59  242.49  0.92 
1 1 1    2   10    0 o 15  212.13    5.90  179.23    0.00  199.72    0.00   24.81  180.00  1.00 
1 1 1    2   10    1 o  3  132.22    2.61   79.22  298.31  125.33  288.48   39.77  288.48  0.80 
1 1 1    2   10    2 o 16  172.25    3.39  188.27  224.47  128.23  220.15   66.87   40.15  0.94 
1 1 1    2   10    3 o 14  339.89    6.63  466.95  153.09  281.91  167.71  105.46  347.71  0.98 
1 1 1    2   10    4 o 18  337.63    7.13  401.02   12.09  311.03   19.98   41.58  199.98  0.98 
1 1 1    2   10    5 o  3  175.70    3.44  259.99   60.23  160.72   38.96    4.58  218.96  0.93 
1 1 1    2   10    6 f  0  221.24    5.00  308.49   59.89  245.39   71.21    0.00    0.00  0.00 
1 1 1    2   10    7 o  7  710.29   14.07  782.67  271.15  649.54  264.06  115.92   84.06  1.00 
1 1 1    2   10    8 o 15  208.52    4.44  167.48  327.38  190.77  334.34   15.00  154.34  0.95 
1 1 1    2   10    9 o  4  783.38   15.48  781.46   35.03  734.92   31.36   91.65  211.36  1.00 
1 1 1    2   10   10 o  3  147.81    4.02   95.56  207.68  141.51  198.08   27.03  198.08  0.87 
1 1 1    2   10   11 o 13  205.82   41.55  174.28  239.35  191.89  221.70    5.26  221.70  0.92 
1 1 1    2   10   12 o  1  208.74    4.61  196.80  341.83  197.57  337.36    0.31  157.36  0.95 
1 1 1    2   10   13 o 19  261.97    7.48  368.07  237.60  217.44  234.62   74.05   54.62  0.97 
1 1 1    2   10   14 o 12  148.07    6.05   58.12  174.98  153.48  212.23   79.77  212.23  0.77 
1 1 1    2   10   15 o  7  490.19    9.71  362.48  116.58  604.02  117.11  239.88  117.11  0.99 
1 1 1    2   10   16 o 10  300.28   11.93  259.78    2.63  342.46    2.85  102.21    2.85  0.97 
1 1 1    2   10   17 o 12  219.00    9.50  159.16  163.10  246.75  158.16   79.58  158.16  0.95 
1 1 1    2   10   18 o  9  266.50    7.61  192.79  150.02  336.92  135.29  161.91  135.29  0.96 
1 1 1    2   10   19 o 18  391.77   11.14  354.86  351.27  400.36  353.80   26.33  353.80  0.99 
1 1 1    2   10   20 o 14  172.96    5.80  145.99  172.90  205.88  178.23   94.36  178.23  0.92 
1 1 1    2   10   21 o  6  157.55    4.30  114.52  269.71  196.21  261.08  112.10  261.08  0.89 
1 1 1    2   10   22 o 14  169.54    5.05  198.57  265.83  135.94  263.40   54.02   83.40  0.96 
1 1 1    2   10   23 o  5  284.55    7.40  215.52  118.47  339.26  118.16  119.46  118.16  0.98 
1 1 1    2   10   24 o  7  228.05    5.86  183.68  185.42  250.57  187.66   54.71  187.66  0.98 
1 1 1    2   10   25 o  1   79.05    9.86   40.82  359.78   62.72  354.05   24.39  354.05  0.64 
1 1 1    2   10   26 o  3   71.65   13.45   98.90  231.36   24.62  229.19   75.11   49.19  0.87 
1 1 1    2   10   27 o  8  176.72   57.90  135.55  355.79  175.20  356.61   32.35  356.61  0.90 
1 1 1    2   10   28 o  4  211.81   57.72  187.86   42.46  213.03   42.53   28.15   42.53  0.94 
1 1 1    2   10   29 o 11   44.77   13.55   33.37   54.10   10.99   53.94   18.97  233.94  0.46 
1 1 1    2   10   30 o  7  193.37   15.27  160.63  334.13  220.06  334.50   61.01  334.50  0.98 
1 1 1    2   10   31 o 19  103.64   28.63   93.86  288.04   96.83  288.04    6.78  288.04  0.90 
1 1 1    2   10   32 o 17   32.87   11.29   38.13  345.07    3.61  165.04   40.03  165.04  0.50 
1 1 1    2   10   33 o 11  120.38   13.85  116.75   45.49  120.18   45.41    9.71   45.41  0.96 
1 1 1    2   10   34 o  3   82.41   17.55   82.62  296.35   71.21  296.46    5.85  116.46  0.90 
1 1 1    2   10   35 o 10  108.48   19.92  116.07  242.13   98.25  242.06    7.98   62.06  0.94 
1 1 1    2   10   36 o  7   49.54   15.79   86.50  247.58    5.63  247.57   72.47   67.57  0.85 
1 1 1    2   10   37 o  7   56.69   22.81   93.61  182.20   13.64  182.20   70.05    2.20  0.86 
1 1 1    2   10   38 o  2   57.42   15.75   90.06  306.55   24.16  306.55   55.57  126.55  0.90 
1 1 1    2   10   39 o  6   60.53   16.66   75.97  242.22   42.92  242.22   23.65   62.22  0.90 
1 1 1    2   10   40 o 19   33.43   11.74   44.25  151.41   14.67  151.41   23.72  331.41  0.79 
1 1 1    2   10   41 o 15   46.59   14.09   38.38  115.13   47.21  115.13   14.25  115.13  0.86 
1 1 1    2   10   42 o 12   39.41   12.36   39.27  356.41   38.63  356.41    5.27  356.41  0.91 
1 1 1    2   11    0 o  6  120.16    3.39  242.99  180.00   43.13  180.00  152.55    0.00  0.99 
1 1 1    2   11    1 o  4  592.34   11.65  661.09  208.59  591.57  207.16    5.66  207.16  0.99 
1 1 1    2   11    2 o  9  204.27    4.00  174.38   16.02  196.72  358.83    7.15  358.83  0.95 
1 1 1    2   11    3 o  7  243.56    4.76  291.32   42.95  207.58   27.85   56.11  207.85  0.97 
1 1 1    2   11    4 o 14  155.58    3.07  187.09  240.12   75.84  232.06  139.75   52.06  0.94 
1 1 1    2   11    5 o 10  133.89    2.64  112.84  290.74   94.69  283.98   47.19  103.98  0.88 
1 1 1    2   11    6 o  1  132.21    3.03  117.41   17.11   72.24    0.01   93.40  180.01  0.90 
1 1 1    2   11    7 o  1  208.00    5.26  183.17  107.25  219.17  106.81   47.53  106.81  0.94 
1 1 1    2   11    8 o 11  475.40   12.08  512.13   49.46  456.60   44.78   28.65  224.78  0.99 
1 1 1    2   11    9 o 11  120.97    2.81  148.37  183.48   80.50  177.18   43.10  357.18  0.84 
1 1 1    2   11   10 o 18  229.85    5.59  249.32  252.89  203.76  246.59   33.84   66.59  0.96 
1 1 1    2   11   11 o  9  117.29    3.38   39.51  287.37   80.81  259.92   32.30  259.92  0.55 
1 1 1    2   11   12 o 16  142.29    3.49  269.44  344.92   44.82  349.22  174.46  169.22  0.93 
1 1 1    2   11   13 o 12  244.47    6.28  291.92  274.42  191.72  266.02   89.72   86.02  0.97 
1 1 1    2   11   14 o 13  255.44    5.60  204.12  259.37  276.09  265.80   60.95  265.80  0.96 
1 1 1    2   11   15 o 19  177.09    4.83   80.42  153.93  217.26  153.40  128.18  153.40  0.86 
1 1 1    2   11   16 o  6  344.73    8.85  316.01  245.55  367.11  237.48   56.88  237.48  0.98 
1 1 1    2   11   17 o 16  339.29    8.44  282.60  120.40  369.79  121.78   72.81  121.78  0.98 
1 1 1    2   11   18 o  9  294.10    7.31  183.32  108.52  385.08  111.83  199.48  111.83  0.97 
1 1 1    2   11   19 o  6  211.95    5.84  163.67  284.01  259.75  281.64  116.55  281.64  0.95 
1 1 1    2   11   20 o 18  242.02    8.19  240.41  233.80  245.48  230.26   18.93  230.26  0.98 
1 1 1    2   11   21 o 15  156.39   22.63  148.16  228.04  145.86  224.96    0.89   44.96  0.94 
1 1 1    2   11   22 o  5  109.54   23.53  147.39   87.22   54.43   85.67   91.35  265.67  0.91 
1 1 1    2   11   23 o  9  162.44   46.76  102.61  324.21  178.48  324.25   73.32  324.25  0.87 
1 1 1    2   11   24 o 12  205.79    6.32  182.29  169.40  218.15  171.20   34.18  171.20  0.98 
1 1 1    2   11   25 o 11   59.90    9.09   39.20  246.12   30.76  242.28   10.71   62.28  0.60 
1 1 1    2   11   26 o 13   43.90    8.42   59.97  160.71    0.83  341.25   58.09  341.25  0.64 
1 1 1    2   11   27 o 17  193.81   39.02  170.64  214.48  199.38  215.38   27.76  215.38  0.96 
1 1 1    2   11   28 o  1  105.72   25.68  120.97   80.54   78.86   79.97   37.79  259.97  0.92 
1 1 1    2   11   29 o 11  139.85   32.31  106.14   76.95  153.88   78.39   47.90   78.39  0.93 
1 1 1    2   11   30 o 13  200.00   19.55  147.94   76.64  246.65   76.77  102.38   76.77  0.98 
1 1 1    2   11   31 f  0   45.15   13.55    8.70  281.47    8.07  280.59    0.00    0.00  0.00 
1 1 1    2   11   32 o 11  133.31   12.78  122.62   51.74  142.23   51.72   27.28   51.72  0.96 
1 1 1    2   11   33 o 14  116.01   16.15   70.42  294.34  148.10  294.13   82.67  294.13  0.92 
1 1 1    2   11   34 o  1   89.05   16.30   80.48   86.10   87.85   86.08   14.13   86.08  0.91 
1 1 1    2   11   35 o 14   65.04   17.35   93.51   47.34   30.80   47.34   53.80  227.34  0.89 
1 1 1    2   11   36 o 15   99.62   31.93  114.99  266.37   78.26  266.37   24.79   86.37  0.91 
1 1 1    2   11   37 o  7   68.55   16.33   69.55  349.71   60.18  349.71    1.55  169.71  0.89 
1 1 1    2   11   38 o 13  101.31   14.79  100.98  304.92  105.78  304.92   17.03  304.92  0.96 
1 1 1    2   11   39 o  9   39.54   12.78   36.42   38.47   27.87   38.47    3.82  218.47  0.75 
1 1 1    2   11   40 o 19   39.78   13.56   26.61  127.27   34.84  127.27   11.92  127.27  0.73 
1 1 1    2   11   41 o 12   45.08   14.31   10.59  188.29   40.09  188.29   31.06  188.29  0.54 
1 1 1    2   12    0 o 12  314.32   10.07  555.38  180.00  158.82  180.00  311.00    0.00  1.00 
1 1 1    2   12    1 o  7  143.45    3.26  158.95  235.18  107.59  210.65   41.96   30.65  0.90 
1 1 1    2   12    2 o  2  780.33   17.91  820.78  353.99  721.08  357.06  113.11  177.06  1.00 
1 1 1    2   12    3 o 12  329.00    7.42  261.66  133.46  369.37  129.93   96.48  129.93  0.98 
1 1 1    2   12    4 o  7  256.44    5.78  238.21  147.50  224.06  150.78   49.00  330.78  0.97 
1 1 1    2   12    5 o 19  134.15    2.66  180.84  354.50   66.03  338.65  111.08  158.65  0.91 
1 1 1    2   12    6 o  7  412.33    8.09  459.91   51.85  298.10   48.76  220.14  228.76  0.99 
1 1 1    2   12    7 o 12  188.23    4.80  202.25  135.39  126.21  128.41  105.05  308.41  0.95 
1 1 1    2   12    8 o 14  291.47    6.33  362.96  281.55  195.87  286.24  179.60  106.24  0.98 
1 1 1    2   12    9 o 16   43.55    9.92   88.10  153.46   43.49  327.06  116.63  327.06  0.34 
1 1 1    2   12   10 f  0  216.18    4.31  351.35  261.39  277.42  260.23    0.00    0.00  0.00 
1 1 1    2   12   11 o 13  300.97    6.40  213.89   33.52  348.58   31.10  113.67   31.10  0.97 
1 1 1    2   12   12 o  4  248.61    5.98  125.21  352.53  322.81  358.60  177.34  358.60  0.94 
1 1 1    2   12   13 o  6  327.19    7.45  284.76  353.60  350.23  351.50   59.66  351.50  0.98 
1 1 1    2   12   14 f  0  348.86    8.87  351.38  354.06  336.42  347.98    0.00    0.00  0.00 
1 1 1    2   12   15 o  3  285.49    7.99  322.43  186.46  235.15  188.71   89.85    8.71  0.98 
1 1 1    2   12   16 o  8  516.66   11.88  507.64  237.79  518.98  238.03   11.23  238.03  0.99 
1 1 1    2   12   17 o  9  493.23   10.59  455.07  329.37  532.27  329.81   84.98  329.81  0.99 
1 1 1    2   12   18 o 13  396.67    8.55  339.55  106.31  452.75  106.80  120.61  106.80  0.99 
1 1 1    2   12   19 o  5  141.15    4.14  127.91  234.12  123.39  233.87   17.17   53.87  0.93 
1 1 1    2   12   20 o 19  287.16    6.35  249.76  253.01  312.56  254.04   59.79  254.04  0.98 
1 1 1    2   12   21 o  7  321.61    7.06  292.74  307.11  353.57  307.66   71.05  307.66  0.99 
1 1 1    2   12   22 o 12  160.67    5.38  128.77  174.94  168.26  176.78   28.30  176.78  0.96 
1 1 1    2   12   23 o 15  143.04   84.57  185.55  237.67   44.37  235.92  144.47   55.92  0.82 
1 1 1    2   12   24 o  4   40.97    9.91   28.60  314.06    1.14  143.84   33.27  143.84  0.38 
1 1 1    2   12   25 o 17  126.49   18.00  115.78   20.00  122.56   18.58    7.44   18.58  0.94 
1 1 1    2   12   26 o  3  145.02   31.43  186.24  285.00   90.30  283.62   97.27  103.62  0.96 
1 1 1    2   12   27 o 16  247.77    7.18  209.59  276.14  282.88  276.92   75.85  276.92  0.99 
1 1 1    2   12   28 o  6   39.83    9.59   74.27  332.80    9.49  152.46   81.58  152.46  0.79 
1 1 1    2   12   29 o  5  295.79    8.50  263.56  128.96  332.24  128.86   76.77  128.86  0.99 
1 1 1    2   12   30 o  3   96.10    9.15   53.42  339.07  120.11  339.83   68.50  339.83  0.89 
1 1 1    2   12   31 o  3  139.73   42.68  138.50  162.60  127.04  162.69    3.59  342.69  0.92 
1 1 1    2   12   32 o  8   85.78   15.02   60.45   32.46   93.70   32.19   37.41   32.19  0.87 
1 1 1    2   12   33 o 17  115.52   23.13  122.81  174.95  105.12  175.02    7.79  355.02  0.94 
1 1 1    2   12   34 o 19  115.13   14.87   91.20  352.76  133.98  352.76   51.38  352.76  0.94 
1 1 1    2   12   35 o 12   69.65   17.68   37.22  196.75   67.69  196.75   34.29  196.75  0.73 
1 1 1    2   12   36 o 12   91.59   15.10   63.16  137.87  110.93  137.87   54.78  137.87  0.91 
1 1 1    2   12   37 o 10   43.33   13.79   70.40   27.70   12.30   27.71   49.69  207.71  0.86 
1 1 1    2   12   38 o 10   67.67   14.60   98.05   97.97   42.63   97.97   42.87  277.97  0.95 
1 1 1    2   12   39 o  3   54.51   14.38   66.71   39.79   42.90   39.79   14.70  219.79  0.92 
1 1 1    2   12   40 o  7   54.47   14.68   62.57  237.38   48.61  237.38    4.87   57.38  0.94 
1 1 1    2   13    0 o 18  388.08   10.70  471.69    0.00  353.73    0.00   68.72  180.00  1.00 
1 1 1    2   13    1 o 12  320.68    6.79  266.76  151.42  332.17  153.85   37.84  153.85  0.98 
1 1 1    2   13    2 o 12  428.68    9.09  348.72  234.75  440.49  232.80   34.44  232.80  0.99 
1 1 1    2   13    3 o 13  413.44    8.77  382.05  122.99  409.36  121.42    2.65  121.42  0.99 
1 1 1    2   13    4 o  6  206.10    4.68  172.35  123.92  202.95  138.89   17.79  138.89  0.94 
1 1 1    2   13    5 o 13   81.05    2.03   59.50   22.57   14.17  349.48   74.54  169.48  0.63 
1 1 1    2   13    6 o  6  312.70    6.63  455.61    8.75  218.35   13.70  177.56  193.70  0.98 
1 1 1    2   13    7 o 17  341.70    7.72  327.69  136.82  317.84  137.01   35.33  317.01  0.98 
1 1 1    2   13    8 o  2  207.24    4.48  238.06  233.04  153.72  225.32   89.48   45.32  0.96 
1 1 1    2   13    9 o 15  804.07   18.56  752.22    2.82  820.35    8.41   38.15    8.41  1.00 
1 1 1    2   13   10 o  9  193.35    4.01  212.44  337.05  190.99  336.70   18.59  336.70  0.94 
1 1 1    2   13   11 o  1  205.09    4.81  181.16  171.97  193.19  181.21    4.41    1.21  0.95 
1 1 1    2   13   12 o 19  140.81    3.64  106.02  181.93  141.13  174.64   38.24  174.64  0.87 
1 1 1    2   13   13 o  7  389.02    8.28  426.46  348.94  388.93  351.27    8.87  351.27  0.99 
1 1 1    2   13   14 o 14   56.60   15.00   35.19  111.04    1.94  257.98   28.01  257.98  0.21 
1 1 1    2   13   15 o  2  110.99    3.43   51.80  354.27   88.35   26.22   51.69   26.22  0.56 
1 1 1    2   13   16 o 19  176.86    4.00  199.85  273.32  141.59  277.70   56.33   97.70  0.96 
1 1 1    2   13   17 o 18  147.76    5.01  121.47  250.06  148.41  260.32   22.24  260.32  0.93 
1 1 1    2   13   18 o  3  123.21    4.96  124.97  345.81  100.67  351.44   26.06  171.44  0.92 
1 1 1    2   13   19 o 18  106.55   32.18   91.69  287.13   86.19  279.96    0.05  279.96  0.81 
1 1 1    2   13   20 o 13  246.96    5.67  178.01   22.87  306.01   19.06  128.68   19.06  0.98 
1 1 1    2   13   21 o 11  463.67   11.45  436.60  261.86  488.08  261.88   53.06  261.88  1.00 
1 1 1    2   13   22 o 17  241.07   11.65  190.40  337.00  276.17  336.93   79.00  336.93  0.98 
1 1 1    2   13   23 o 12  123.36   35.43  117.22   40.16  106.15   40.97    9.49  220.97  0.90 
1 1 1    2   13   24 o  2  319.06    8.65  293.70   57.56  342.46   57.61   51.66   57.61  0.99 
1 1 1    2   13   25 o  2   71.34    7.49  113.68  339.26   14.22  338.24  103.00  158.24  0.92 
1 1 1    2   13   26 o  6  100.17   10.38  108.12  132.81   85.92  133.39   16.60  313.39  0.94 
1 1 1    2   13   27 o 16  160.09   31.82  183.58   19.18  130.61   19.44   47.81  199.44  0.97 
1 1 1    2   13   28 o 15   70.38    8.39   29.75  220.31   70.48  220.85   42.22  220.85  0.70 
1 1 1    2   13   29 f  0  138.94   11.14  114.32   71.46  109.62   71.68    0.00    0.00  0.00 
1 1 1    2   13   30 o 13  130.12   57.48  155.08  203.84   82.89  204.05   63.55   24.05  0.88 
1 1 1    2   13   31 o  4   52.06   12.84   43.12  303.06   32.01  302.65    7.97  122.65  0.69 
1 1 1    2   13   32 o  7  111.16   11.30  108.10  239.29  112.54  239.30   13.27  239.30  0.95 
1 1 1    2   13   33 o  1  157.06   26.11  150.29   65.91  166.31   65.91   30.17   65.91  0.96 
1 1 1    2   13   34 o  1  135.31   12.61  144.57  321.99  133.66  321.99    3.87  321.99  0.97 
1 1 1    2   13   35 o 18  149.13   21.28  101.50  178.99  195.59  178.99  105.30  178.99  0.96 
1 1 1    2   13   36 f  0   34.93   11.90   48.02  176.21   42.32  176.21    0.00    0.00  0.00 
1 1 1    2   13   37 o  5   54.24   16.63   26.97  277.88   49.99  277.88   26.44  277.88  0.68 
1 1 1    2   13   38 o  6   45.68   12.73   44.04  147.68   40.58  147.68    2.51  147.68  0.86 
1 1 1    2   13   39 o  8   36.88   11.96   51.04  219.80   22.73  219.80   20.97   39.80  0.90 
1 1 1    2   13   40 o  6   32.20   10.59   41.34  188.29   24.95  188.29   10.10    8.29  0.93 
1 1 1    2   14    0 o  6  257.45    7.16  249.13  180.00  229.10  180.00   56.70    0.00  1.00 
1 1 1    2   14    1 o  5  310.49    6.08  269.62  219.08  346.99  216.51   89.22  216.51  0.97 
1 1 1    2   14    2 o  3  425.17    8.32  392.14  235.66  393.47  236.57   54.11   56.57  0.99 
1 1 1    2   14    3 o  1  370.00    7.83  349.27   53.07  429.16   49.46  132.21   49.46  0.98 
1 1 1    2   14    4 o 16  235.96    5.01  251.99   10.83  227.60   13.61    1.30   13.61  0.96 
1 1 1    2   14    5 o  8  140.92    3.04   74.85  236.08  132.44  231.30   21.55  231.30  0.86 
1 1 1    2   14    6 o  5  337.78    6.60  338.55  181.87  333.31  180.36    2.85  180.36  0.98 
1 1 1    2   14    7 o  9  405.26   11.30  392.78  128.22  419.46  135.02   38.56  135.02  0.99 
1 1 1    2   14    8 o  8  413.46   10.54  381.08   65.44  394.66   62.25   28.77  242.25  0.99 
1 1 1    2   14    9 o 15  505.01   11.58  496.88   14.94  545.38   13.61   88.69   13.61  0.99 
1 1 1    2   14   10 o 13  351.71    7.95  405.69  206.65  309.50  199.64   75.52   19.64  0.99 
1 1 1    2   14   11 o 14  193.92    4.30  126.24  308.21  217.88  310.15   70.30  310.15  0.94 
1 1 1    2   14   12 o  4  138.37    3.28  216.26  354.16   49.12  348.83  163.85  168.83  0.95 
1 1 1    2   14   13 o  2   33.86    2.89   38.65  145.20   12.28  355.79   32.71  355.79  0.12 
1 1 1    2   14   14 o  1  234.06    5.06  266.55   55.18  196.30   56.18   65.13  236.18  0.98 
1 1 1    2   14   15 o 11  262.17    5.70  284.55  309.12  249.14  308.98   16.59  128.98  0.98 
1 1 1    2   14   16 o  4  184.46    4.55  191.47  237.58  149.39  237.08   59.02   57.08  0.97 
1 1 1    2   14   17 o  8   45.67    3.91   34.92   51.60    1.46  208.84   33.11  208.84  0.33 
1 1 1    2   14   18 o 13  141.88    4.08  135.92   18.23  134.97   17.80    0.32   17.80  0.95 
1 1 1    2   14   19 o 16  228.09    5.40  235.77   12.58  212.81   15.47   23.05  195.47  0.98 
1 1 1    2   14   20 f  0   66.68   16.64   78.98  307.52   78.76  304.65    0.00    0.00  0.00 
1 1 1    2   14   21 o 14   42.44    9.34    8.54  296.53    1.37  302.20   10.24  122.20  0.15 
1 1 1    2   14   22 o  9   86.95   34.59   73.78    2.35   58.27    0.13   17.27  180.13  0.77 
1 1 1    2   14   23 o  8  388.10    8.69  364.21   98.81  409.97   98.57   47.45   98.57  1.00 
1 1 1    2   14   24 o  3   25.96    6.91   21.80  149.30   10.26  329.88   32.95  329.88  0.24 
1 1 1    2   14   25 o 16  268.62    7.62  236.70  221.55  298.83  221.63   65.06  221.63  0.99 
1 1 1    2   14   26 o 12  286.80    8.18  244.41  116.37  330.43  116.38   91.41  116.38  0.99 
1 1 1    2   14   27 o  4   30.52    8.32   25.29  198.88    2.48   21.86   25.61   21.86  0.34 
1 1 1    2   14   28 o 13   75.36    7.28   74.64  165.41   66.14  165.54    3.98  345.54  0.90 
1 1 1    2   14   29 o  5  203.32    6.29  170.10  248.22  240.61  248.32   80.49  248.32  0.99 
1 1 1    2   14   30 o  2  229.36   73.11  191.25   60.05  244.23   60.14   66.46   60.14  0.92 
1 1 1    2   14   31 o 16   90.20   12.30   78.95  303.79   92.85  303.75   20.35  303.75  0.92 
1 1 1    2   14   32 o 12  132.60   38.37  135.74  151.88  122.52  151.88    0.34  331.88  0.93 
1 1 1    2   14   33 o 14  105.11   16.49   21.95   20.60  127.81   20.60  108.12   20.60  0.70 
1 1 1    2   14   34 o  3  102.20   12.12   88.54  267.49  115.44  267.49   36.70  267.49  0.95 
1 1 1    2   14   35 o 12   96.35   12.76   97.78   84.26   98.41   84.26   12.24   84.26  0.96 
1 1 1    2   14   36 o 16   50.18   13.00   58.18   29.97   37.39   29.97   13.41  209.97  0.88 
1 1 1    2   14   37 o  1   49.04   11.91   44.52  244.19   47.56  244.20    9.05  244.20  0.88 
1 1 1    2   14   38 o  6   43.33   11.41   29.90  292.89   48.23  292.89   22.60  292.89  0.85 
1 1 1    2   14   39 o  5   34.81   10.63   33.25  261.13   35.40  261.13    7.18  261.13  0.91 
1 1 1    2   15    0 o 13  460.07   18.20  518.85    0.00  410.83    0.00   98.47  180.00  1.00 
1 1 1    2   15    1 o 10  254.46    6.47  212.81  274.20  225.66  273.81   44.28   93.81  0.97 
1 1 1    2   15    2 o  6  280.64    7.10  262.10  239.54  290.74  234.51   34.12  234.51  0.98 
1 1 1    2   15    3 o  5  230.34    5.24  248.82   35.07  194.52   24.69   57.65  204.69  0.97 
1 1 1    2   15    4 o 19  111.46    2.30  160.18  106.67   68.55  112.53   56.16  292.53  0.87 
1 1 1    2   15    5 o 11  183.30    3.63  211.27  135.48  160.28  127.95   27.80  307.95  0.95 
1 1 1    2   15    6 f  0  117.32    2.76  129.00  290.52  135.31  282.28    0.00    0.00  0.00 
1 1 1    2   15    7 o 16  308.30    6.57  313.63  249.67  319.36  244.10   33.41  244.10  0.98 
1 1 1    2   15    8 o  9  135.24    3.47   82.02  164.38  147.22  161.46   65.19  161.46  0.85 
1 1 1    2   15    9 o  9   80.07    2.30   98.81  353.54   36.14  357.74   44.19  177.74  0.73 
1 1 1    2   15   10 o  2   71.53    2.84  172.80   44.19   17.89  224.07  156.36  224.07  0.84 
1 1 1    2   15   11 o  4  337.09    7.22  332.35  310.35  347.78  314.45   29.95  314.45  0.99 
1 1 1    2   15   12 o 12  211.65    4.62  180.81  134.12  215.59  130.49   21.02  130.49  0.97 
1 1 1    2   15   13 o 10  144.88    3.12  162.96   78.98  123.46   86.59   26.81  266.59  0.94 
1 1 1    2   15   14 o  7  181.12    3.76  178.21  331.59  155.41  330.47   40.16  150.47  0.97 
1 1 1    2   15   15 o  1  245.50    4.95  241.13  276.70  243.34  278.58    4.07  278.58  0.98 
1 1 1    2   15   16 o 13   63.48    4.77   63.25  108.25   29.93  104.88   30.76  284.88  0.71 
1 1 1    2   15   17 o  7  179.69    5.56  151.16   67.79  193.86   67.13   39.87   67.13  0.97 
1 1 1    2   15   18 o  9   72.22   27.85   59.33   48.28   35.45   58.84   27.04  238.84  0.68 
1 1 1    2   15   19 o 18   77.36   19.74  117.61  236.00   14.29  241.82  109.79   61.82  0.89 
1 1 1    2   15   20 o 17   59.36    6.97   75.75  354.21   18.58  347.25   60.93  167.25  0.83 
1 1 1    2   15   21 o 11  154.80    4.59  128.59  337.82  175.07  339.54   51.40  339.54  0.96 
1 1 1    2   15   22 o 18  338.60    9.98  281.74  134.96  390.77  134.58  108.94  134.58  0.99 
1 1 1    2   15   23 o 14   54.73    5.17   46.48   39.75   35.16   38.57   10.37  218.57  0.74 
1 1 1    2   15   24 o  2   96.69   39.08  115.61  303.74   57.15  304.23   55.22  124.23  0.88 
1 1 1    2   15   25 o  7  204.78    6.39  178.47  247.89  229.65  248.12   55.25  248.12  0.99 
1 1 1    2   15   26 o 14   91.20   17.18   62.48  272.72   99.83  272.01   38.24  272.01  0.88 
1 1 1    2   15   27 o 18   28.33    7.90   21.49  253.44    4.14   71.58   24.44   71.58  0.29 
1 1 1    2   15   28 o  6  202.54    6.41  140.92  351.11  265.27  351.04  132.61  351.04  0.98 
1 1 1    2   15   29 o  5  164.24   87.48  128.36  175.52  124.00  175.52    5.11  175.52  0.74 
1 1 1    2   15   30 o 18   35.97    9.78   32.79  289.01    4.53  289.14   25.37  109.14  0.48 
1 1 1    2   15   31 o  6   82.16   13.20   76.35  139.90   79.80  139.90   10.82  139.90  0.91 
1 1 1    2   15   32 o 11   71.53   15.08   63.28  359.97   68.03  359.96   11.35  359.96  0.87 
1 1 1    2   15   33 o 13  140.40   59.86  117.44  264.53  131.64  264.53   27.33  264.53  0.84 
1 1 1    2   15   34 o 12   43.20   11.58   29.26  327.59   30.30  327.59    4.54  327.59  0.65 
1 1 1    2   15   35 o 16   92.96   11.08   98.82   73.20   93.58   73.20    7.35   73.20  0.97 
1 1 1    2   15   36 o 19  147.68   23.04  143.25  193.51  164.86  193.51   40.99  193.51  0.98 
1 1 1    2   15   37 o 11   40.60   10.82   31.18  113.41   42.90  113.41   16.19  113.41  0.86 
1 1 1    2   15   38 o  8   67.10   10.50   60.89  351.90   79.40  351.90   27.72  351.90  0.98 
1 1 1    2   16    0 o  2  183.83    5.98  119.26  180.00  265.37  180.00  164.39  180.00  1.00 
1 1 1    2   16    1 o  5  158.26    4.07  149.64   21.95  147.72   21.27    0.64  201.27  0.94 
1 1 1    2   16    2 o 11  321.16    8.19  235.10  334.56  381.19  340.19  132.06  340.19  0.98 
1 1 1    2   16    3 o  3  166.59    5.42  120.52   32.43  194.53   31.37   82.98   31.37  0.92 
1 1 1    2   16    4 o  9  416.00   10.65  419.73  159.29  393.82  160.72   37.57  340.72  0.99 
1 1 1    2   16    5 o  7   61.93    1.82  110.63  324.76    9.20  148.48  109.59  148.48  0.74 
1 1 1    2   16    6 o  4  272.41    5.80  226.45   10.75  297.10   14.89   60.96   14.89  0.98 
1 1 1    2   16    7 f  0  137.55    3.02   26.43  144.85   16.21  126.25    0.00    0.00  0.00 
1 1 1    2   16    8 o 12  108.63    2.59  115.75  305.65   78.17  302.17   38.12  122.17  0.90 
1 1 1    2   16    9 o 19   74.24    2.01  149.20   84.56   12.99  271.69  156.68  271.69  0.88 
1 1 1    2   16   10 o 19  141.32    3.15  186.31   29.40   85.40   32.44   99.33  212.44  0.96 
1 1 1    2   16   11 o  7  146.72    3.24  159.73  260.93  110.30  265.06   60.11   85.06  0.96 
1 1 1    2   16   12 o  1  140.51    3.08  117.57    1.25  139.67    0.29   14.59    0.29  0.94 
1 1 1    2   16   13 f  0   64.21    2.08   57.24   57.36   55.87   63.30    0.00    0.00  0.00 
1 1 1    2   16   14 o 15  119.84    2.79  141.87    6.10   87.08    3.04   52.57  183.04  0.95 
1 1 1    2   16   15 o 16  172.81    4.22  125.04  255.36  201.76  257.73   71.04  257.73  0.96 
1 1 1    2   16   16 o 12   76.36   17.97   62.90   27.31   54.63   30.95    7.44  210.95  0.76 
1 1 1    2   16   17 o  1   50.37    6.45   96.75   33.16   13.51  213.73  109.83  213.73  0.82 
1 1 1    2   16   18 o  3   66.91   19.50   70.38  198.32   36.65  195.56   28.38   15.56  0.76 
1 1 1    2   16   19 o 19   41.84    4.19   34.35   62.37    5.62   59.44   29.75  239.44  0.49 
1 1 1    2   16   20 o 19   24.12    5.81   14.99  143.87    8.41  327.59   24.24  327.59  0.15 
1 1 1    2   16   21 o  6  130.88   38.42  130.11  194.38  111.25  194.56   18.62   14.56  0.92 
1 1 1    2   16   22 o 15  140.39   38.40  163.97  132.20  103.52  132.15   58.09  312.15  0.94 
1 1 1    2   16   23 o  3   47.24    5.22   52.52  121.60   21.90  120.53   28.95  300.53  0.77 
1 1 1    2   16   24 o  7   67.12    6.87   63.16   61.39   56.16   60.45    4.95  240.45  0.87 
1 1 1    2   16   25 o 14   96.91   19.49  121.87  125.79   65.49  125.86   51.48  305.86  0.94 
1 1 1    2   16   26 o 10  106.75   31.53   84.96  354.56  107.81  354.12   27.56  354.12  0.88 
1 1 1    2   16   27 o  8  118.73   38.19   96.03   25.74  119.36   25.81   29.44   25.81  0.88 
1 1 1    2   16   28 o  8  110.07   24.36  106.39  169.50  106.60  169.44    8.87  169.44  0.93 
1 1 1    2   16   29 o  4  144.10   34.08   89.35  235.68  180.39  235.70   99.15  235.70  0.91 
1 1 1    2   16   30 o 17   36.38   11.88    7.87  165.35    2.74  165.34    4.34  345.34  0.14 
1 1 1    2   16   31 o 15   55.55   14.05   74.32   81.69   30.01   81.69   36.40  261.69  0.87 
1 1 1    2   16   32 o  7   83.19    7.65   79.91  346.22   86.08  346.23   15.27  346.23  0.94 
1 1 1    2   16   33 o  6   92.20    7.79   78.95   60.27  106.99   60.27   37.62   60.27  0.96 
1 1 1    2   16   34 o  1   57.05   10.10   56.13  147.11   54.95  147.11    6.05  147.11  0.91 
1 1 1    2   16   35 o 17   41.69   10.83   46.17  306.87   33.19  306.87    6.67  126.87  0.88 
1 1 1    2   16   36 o  7   35.83   10.45   35.38  206.38   32.05  206.39    1.77  206.39  0.87 
1 1 1    2   16   37 o  2   33.82    9.63   42.50  252.56   27.85  252.55    8.19   72.55  0.94 
1 1 1    2   17    0 o  4  226.17    6.32  237.42    0.00  198.07    0.00   56.20  180.00  1.00 
1 1 1    2   17    1 o  9  155.83    3.11  179.12  344.04  121.47  343.60   55.22  163.60  0.96 
1 1 1    2   17    2 o 10  100.62    2.30   56.33  262.31   96.33  269.28   36.19  269.28  0.78 
1 1 1    2   17    3 o  5  108.82    2.28  120.91  167.87   72.69  172.45   53.27  352.45  0.91 
1 1 1    2   17    4 o 15  231.67    4.57  219.58  101.72  229.14  100.28    5.09  100.28  0.98 
1 1 1    2   17    5 o 15  157.89    3.42  202.46  257.68  114.93  259.77   74.17   79.77  0.96 
1 1 1    2   17    6 o  9   80.49    2.05  121.91  359.60   24.67  358.08   92.30  178.08  0.88 
1 1 1    2   17    7 o 19  158.93    3.43  166.68  173.13  132.71  175.80   40.54  355.80  0.96 
1 1 1    2   17    8 o  4  103.26    2.51   69.17  344.03  110.50  345.74   50.79  345.74  0.82 
1 1 1    2   17    9 o  1   58.46    1.98   98.79   37.87    8.84  216.90  115.39  216.90  0.84 
1 1 1    2   17   10 o  1  115.23    2.75  121.35  274.49   88.60  274.67   38.78   94.67  0.94 
1 1 1    2   17   11 o  8  158.87    4.14  150.47   62.29  150.86   60.35    4.67  240.35  0.96 
1 1 1    2   17   12 o 19   30.24    3.46   47.66   67.41   18.72  241.14   57.63  241.14  0.33 
1 1 1    2   17   13 o 14  110.91    3.06  151.01   69.69   56.82   70.32   97.63  250.32  0.95 
1 1 1    2   17   14 o  8  100.77    2.85   82.72  345.18   97.91  349.39   13.11  349.39  0.91 
1 1 1    2   17   15 o 18   31.89    5.53   14.19   37.57    5.37  221.03   22.50  221.03  0.18 
1 1 1    2   17   16 o 11   37.71    3.33   36.46   60.84    2.39  232.12   38.92  232.12  0.45 
1 1 1    2   17   17 o  8   52.97   11.76   32.10  314.22   23.52  318.53   12.44  138.53  0.56 
1 1 1    2   17   18 o 12   51.06    9.83   36.10   87.07   23.81   86.91   12.62  266.91  0.59 
1 1 1    2   17   19 o 17   68.49   17.14   90.11  277.95   31.15  277.69   58.24   97.69  0.88 
1 1 1    2   17   20 f  0   91.25   29.60  110.79  278.98  108.90  279.14    0.00    0.00  0.00 
1 1 1    2   17   21 o 16  162.03    5.27  168.14  258.68  153.91  258.28   10.44   78.28  0.98 
1 1 1    2   17   22 o 18  115.54   30.90  101.69  145.17  113.01  144.85   14.94  144.85  0.91 
1 1 1    2   17   23 o 16  150.35    5.11  159.12  237.18  142.52  237.20    9.46   57.20  0.98 
1 1 1    2   17   24 o 18   88.17   15.65   68.17  207.47   92.93  207.12   28.53  207.12  0.89 
1 1 1    2   17   25 o 11   73.32    8.61   40.07  109.25   79.28  108.74   41.58  108.74  0.80 
1 1 1    2   17   26 o 18  191.34   68.19  197.57  196.43  168.02  196.41   14.87   16.41  0.92 
1 1 1    2   17   27 o 13  124.01   28.68  107.06  251.86  131.99  251.85   34.19  251.85  0.93 
1 1 1    2   17   28 o  5  208.56   98.10  191.00    9.01  176.72    9.01    3.97    9.01  0.84 
1 1 1    2   17   29 o 12   50.38   14.82   52.45  182.91   29.25  182.90   17.83    2.90  0.76 
1 1 1    2   17   30 o  9   45.50    9.23   18.14  292.37   24.28  292.37    8.13  292.37  0.44 
1 1 1    2   17   31 o 16   80.32   13.38   78.85  142.85   80.09  142.85   10.44  142.85  0.93 
1 1 1    2   17   32 o 17   33.51    9.09   55.40  176.66    6.09  176.66   42.45  356.66  0.82 
1 1 1    2   17   33 o  7   34.84    9.64   31.82  156.91   23.25  156.91    4.39  336.91  0.73 
1 1 1    2   17   34 o 10   86.53   14.06   94.98  127.56   85.85  127.56    4.03  127.56  0.97 
1 1 1    2   17   35 o  9   60.15    9.79   62.14  263.77   62.97  263.77    9.91  263.77  0.96 
1 1 1    2   18    0 o 17  158.18    4.51  243.05  360.00   83.99  360.00  148.38  180.00  1.00 
1 1 1    2   18    1 o 17  137.05    2.78  151.01  110.70  109.08  103.50   43.89  283.50  0.96 
1 1 1    2   18    2 o 19  123.93    2.55  160.20  234.59   80.60  234.22   74.85   54.22  0.95 
1 1 1    2   18    3 o 12  105.31    2.23  148.18   29.57   56.23   30.30   85.16  210.30  0.94 
1 1 1    2   18    4 o 17  166.59    3.34  129.71  102.12  193.85  102.78   68.96  102.78  0.96 
1 1 1    2   18    5 o 18   86.42    1.99   74.73  215.08   76.01  207.09    7.17  207.09  0.84 
1 1 1    2   18    6 o 10  331.63    7.11  329.48  322.09  330.73  322.50    3.53  322.50  0.99 
1 1 1    2   18    7 o 16   81.13    2.19   76.62  142.20   57.63  144.43   25.11  324.43  0.87 
1 1 1    2   18    8 o  6   70.58    3.50   98.77  303.80   29.13  304.07   63.84  124.07  0.86 
1 1 1    2   18    9 o 13  146.27    3.84  178.57   26.89  101.84   27.33   80.03  207.33  0.97 
1 1 1    2   18   10 o  9   91.50    2.65  111.35  203.40   65.14  206.62   37.09   26.62  0.91 
1 1 1    2   18   11 o  1   47.94   22.87   32.63  325.12    1.51  321.04   39.74  141.04  0.45 
1 1 1    2   18   12 o  1  131.25    3.33  171.34  141.50   80.50  142.74   93.27  322.74  0.97 
1 1 1    2   18   13 o  9   84.72    2.60   77.66  286.66   77.10  287.52    4.51  287.52  0.88 
1 1 1    2   18   14 o 15   55.38   16.52   35.44  251.47   23.41  255.04    8.76   75.04  0.50 
1 1 1    2   18   15 o 18   95.40    2.56  102.32   82.54   78.25   83.81   22.03  263.81  0.94 
1 1 1    2   18   16 o 19   95.69    2.63   54.83  132.47  113.55  129.79   56.45  129.79  0.89 
1 1 1    2   18   17 o  8  159.46    4.15  145.99  172.40  168.33  172.76   25.05  172.76  0.98 
1 1 1    2   18   18 f  0   73.96   19.27  121.19   43.48  119.13   44.51    0.00    0.00  0.00 
1 1 1    2   18   19 o  7   41.10    4.55   62.34  347.93    3.21  348.30   58.07  168.30  0.78 
1 1 1    2   18   20 o  8   86.03    3.00   99.45  273.09   67.75  272.56   26.49   92.56  0.94 
1 1 1    2   18   21 o  3   77.74   27.55   42.53  158.31   65.31  159.72   23.94  159.72  0.69 
1 1 1    2   18   22 o  4  117.89   10.54  115.52   19.84  117.14   19.84    7.99   19.84  0.96 
1 1 1    2   18   23 o  6   99.14   35.16  127.45  253.00   59.93  253.29   59.53   73.29  0.90 
1 1 1    2   18   24 o 12  195.03    6.69  163.58  332.22  232.37  332.08   80.93  332.08  0.98 
1 1 1    2   18   25 o 16   87.41   10.91   82.64  240.74   85.14  240.63    9.39  240.63  0.92 
1 1 1    2   18   26 o 14   58.18    6.93   61.32  154.78   42.14  154.78   13.44  334.78  0.84 
1 1 1    2   18   27 o 12   58.73   11.33   67.22  358.45   40.33  358.45   20.16  178.45  0.86 
1 1 1    2   18   28 o 10   58.65   20.89   46.80  343.08   43.05  343.08    1.25  343.08  0.72 
1 1 1    2   18   29 o  2   59.27   25.41  110.85  106.10    6.70  106.10   91.58  286.10  0.89 
1 1 1    2   18   30 o 17  149.67   53.54  157.41  235.02  135.32  235.02    3.17   55.02  0.91 
1 1 1    2   18   31 o 11   62.82   14.04   87.12  142.07   41.46  142.07   34.58  322.07  0.94 
1 1 1    2   18   32 o 13   33.89    9.25   16.99  171.12   22.09  171.12    7.38  171.12  0.54 
1 1 1    2   18   33 o 19   84.23   14.03  124.05  294.35   58.22  294.34   48.31  114.34  0.98 
1 1 1    2   18   34 o  4   59.52    9.84   67.56  266.96   58.22  266.95    0.69  266.95  0.97 
1 1 1    2   19    0 o 16   78.69    2.69   86.69  360.00   66.66  360.00   20.62  180.00  0.98 
1 1 1    2   19    1 o 12  243.66    4.83  230.19  169.91  248.81  169.65   17.00  169.65  0.99 
1 1 1    2   19    2 o  5  223.38    4.43  253.79  166.66  193.82  165.57   52.89  345.57  0.99 
1 1 1    2   19    3 o 17  159.16    3.19  188.90  334.88  125.56  333.74   58.92  153.74  0.97 
1 1 1    2   19    4 o  7   96.20    2.12  100.59   83.03   75.67   83.32   25.81  263.32  0.92 
1 1 1    2   19    5 o  4  144.91    2.96  166.38  194.18  114.96  191.33   50.94   11.33  0.97 
1 1 1    2   19    6 o  8  164.23    3.31  177.24  337.90  145.47  335.84   29.21  155.84  0.97 
1 1 1    2   19    7 o 19  263.07    5.67  281.14   40.31  245.08   40.54   30.79  220.54  0.99 
1 1 1    2   19    8 f  0   78.10    2.42   68.46  105.60   68.88  108.26    0.00    0.00  0.00 
1 1 1    2   19    9 o 17   97.85    2.78   50.22  250.70  117.02  253.36   67.64  253.36  0.85 
1 1 1    2   19   10 o 12  109.07    2.70  112.01  294.95   95.28  294.55   15.93  114.55  0.95 
1 1 1    2   19   11 o  6  139.24    3.24  123.70  352.28  141.48  352.13   14.14  352.13  0.97 
1 1 1    2   19   12 o 15  146.14    3.87  137.37   59.99  145.10   61.51    6.37   61.51  0.97 
1 1 1    2   19   13 o 19  166.67    4.31  155.43  263.46  178.45  263.14   31.06  263.14  0.98 
1 1 1    2   19   14 o  8   56.24   17.98    8.98  158.95   13.10  170.91    3.23  170.91  0.20 
1 1 1    2   19   15 f  0   34.50    9.38   21.45  193.65   21.23  196.05    0.00    0.00  0.00 
1 1 1    2   19   16 o  2  120.06    3.61  135.83  231.93   99.44  232.27   34.19   52.27  0.97 
1 1 1    2   19   17 o  4   20.15    4.95   24.23  233.31   13.96   51.79   38.01   51.79  0.25 
1 1 1    2   19   18 o 15   37.96    3.82   44.87  300.23    6.87  299.91   35.91  119.91  0.65 
1 1 1    2   19   19 o 14   42.71    3.76   62.68  282.95    7.29  281.75   53.41  101.75  0.80 
1 1 1    2   19   20 o 13  139.58    3.95  122.06  270.25  156.13  270.43   41.18  270.43  0.97 
1 1 1    2   19   21 o  4   62.04    7.63   60.87   42.75   48.72   42.91    8.08  222.91  0.85 
1 1 1    2   19   22 o 17   95.33    3.34   91.75   56.56   94.56   56.68    9.43   56.68  0.94 
1 1 1    2   19   23 o 17  122.51    3.74  110.59   76.89  134.69   76.88   33.44   76.88  0.96 
1 1 1    2   19   24 o  1  100.90   24.55   78.67  280.09  108.18  280.09   36.86  280.09  0.89 
1 1 1    2   19   25 o  2   60.00   13.31   41.55  357.66   51.48  357.65   14.06  357.65  0.74 
1 1 1    2   19   26 o  6   41.12   12.21   36.35  260.15   17.56  260.16   14.96   80.16  0.61 
1 1 1    2   19   27 o 11   72.02   14.02   77.72  233.25   62.55  233.25    6.49   53.25  0.91 
1 1 1    2   19   28 o 13   41.50    7.87   29.24  170.09   29.30  170.10    3.51  170.10  0.66 
1 1 1    2   19   29 o 15   82.03   12.71   97.41  312.95   71.61  312.95   13.66  132.95  0.96 
1 1 1    2   19   30 o  2   65.67   10.69   84.63  205.82   51.47  205.82   22.06   25.82  0.95 
1 1 1    2   19   31 o  6   52.73    8.35   53.65  330.79   52.20  330.79    5.95  330.79  0.93 
1 1 1    2   19   32 o  4   58.77    9.66   37.87  284.20   77.58  284.20   45.20  284.20  0.94 
1 1 1    2   19   33 o 16   52.89    8.90   46.36  276.49   63.29  276.49   23.96  276.49  0.97 
1 1 1    2   20    0 o 16   66.57    3.05   83.34    0.00   48.32    0.00   33.06  180.00  0.97 
1 1 1    2   20    1 o  2  180.08    4.18  175.40  329.08  178.47  330.76    4.08  330.76  0.98 
1 1 1    2   20    2 o 15   88.05    2.35   77.53  292.91   81.73  289.85    4.31  289.85  0.90 
1 1 1    2   20    3 o 16  158.87    3.71  143.01  211.30  163.11  210.62   17.06  210.62  0.97 
1 1 1    2   20    4 o 15   42.39   15.32   85.52  280.18   19.11   99.83  102.75   99.83  0.76 
1 1 1    2   20    5 o 17   67.23    2.02   77.75  149.51   43.10  143.32   30.88  323.32  0.87 
1 1 1    2   20    6 o  8  161.65    3.53  172.39   15.96  148.95   14.66   18.37  194.66  0.98 
1 1 1    2   20    7 o 14  170.28    3.45  182.50   54.76  152.43   55.16   29.42  235.16  0.98 
1 1 1    2   20    8 o 10   97.37    2.50   90.50  178.05   94.01  176.18    6.10  176.18  0.93 
1 1 1    2   20    9 f  0   31.45    3.17   63.95  143.64   61.05  143.43    0.00    0.00  0.00 
1 1 1    2   20   10 o  7   48.50   11.83   20.85  277.75   19.20  282.00    2.50  102.00  0.42 
1 1 1    2   20   11 o 11   43.85    3.86   42.74   79.03   17.89   79.76   25.15  259.76  0.69 
1 1 1    2   20   12 o 10  134.86   29.09  143.61   73.37  115.98   73.76   24.93  253.76  0.95 
1 1 1    2   20   13 o 17   16.59    4.72   17.23   69.85   11.74  249.32   28.30  249.32  0.15 
1 1 1    2   20   14 o 15   45.93    5.59   64.17  304.63   12.36  305.11   49.91  125.11  0.81 
1 1 1    2   20   15 o 16  139.57    3.61  135.35  226.89  141.15  226.51   10.29  226.51  0.97 
1 1 1    2   20   16 o  1   62.11   27.34   80.69   12.10   22.49   12.36   54.70  192.36  0.80 
1 1 1    2   20   17 o  3   95.86    9.17   85.72  351.00   97.70  351.09   16.22  351.09  0.93 
1 1 1    2   20   18 o  3   33.71    7.26   30.51  345.70    1.84  346.20   26.59  166.20  0.45 
1 1 1    2   20   19 o  2   41.76    4.82   50.52   46.62   13.25   46.79   33.34  226.79  0.72 
1 1 1    2   20   20 o 12   75.16   20.34   43.09   49.18   71.48   49.35   31.76   49.35  0.74 
1 1 1    2   20   21 o 17   61.21    7.23   27.54  320.33   51.71  320.29   26.68  320.29  0.63 
1 1 1    2   20   22 o 13  144.70    4.98  109.93  166.78  180.77  166.78   81.26  166.78  0.97 
1 1 1    2   20   23 o  4   36.77    6.17   44.77  149.81    8.28  149.81   32.00  329.81  0.66 
1 1 1    2   20   24 o  3   65.95    8.17   69.30  117.85   56.67  117.85    5.30  297.85  0.90 
1 1 1    2   20   25 o  5  132.12   20.43  141.67  322.36  129.96  322.36    4.10  322.36  0.97 
1 1 1    2   20   26 o 16  123.45   37.14   99.18   10.76  136.23   10.76   48.71   10.76  0.91 
1 1 1    2   20   27 o  8   44.91    7.55   53.04    1.66   31.45    1.66   15.04  181.66  0.87 
1 1 1    2   20   28 o  7   23.39    7.13   14.91   25.14    3.18   25.15    9.79  205.15  0.35 
1 1 1    2   20   29 o 14   40.28   18.51   48.47  278.35   21.78  278.35   20.09   98.35  0.79 
1 1 1    2   20   30 o 14   72.78    6.49   55.07   38.47   93.63   38.47   46.41   38.47  0.97 
1 1 1    2   20   31 o 17   29.17    8.18   26.27  345.71   28.80  345.71    6.45  345.71  0.88 
1 1 1    2   21    0 o 13   98.88    3.72  141.74  360.00   54.74  360.00   88.27  180.00  1.00 
1 1 1    2   21    1 o 18  125.24    3.08   89.91   28.99  150.15   28.60   61.04   28.60  0.96 
1 1 1    2   21    2 o 19   49.75   25.62   55.67  258.52    8.71  259.23   46.29   79.23  0.64 
1 1 1    2   21    3 o 10   87.86    2.49   78.11   67.14   86.79   67.58   10.98   67.58  0.93 
1 1 1    2   21    4 o  1   42.52    6.78   54.50   24.69    9.95   26.62   43.44  206.62  0.74 
1 1 1    2   21    5 o  3   76.11    2.39   87.30  335.81   57.54  335.90   25.53  155.90  0.92 
1 1 1    2   21    6 o 10   69.54    2.38   90.37  222.83   39.46  223.57   49.31   43.57  0.92 
1 1 1    2   21    7 o  7  128.53    2.94  119.62   97.61  131.24   97.40   13.38   97.40  0.97 
1 1 1    2   21    8 o 12   69.02   18.87   58.67  145.47   55.22  143.61    2.93  323.61  0.82 
1 1 1    2   21    9 o  9   44.29    4.16   23.75  325.68   19.72  324.97    3.86  144.97  0.49 
1 1 1    2   21   10 o 15  162.60    4.61  135.75  258.47  187.63  258.74   57.28  258.74  0.98 
1 1 1    2   21   11 o 11   89.27    2.76  127.77  302.59   48.77  302.55   73.33  122.55  0.96 
1 1 1    2   21   12 o 13   50.40    8.94   17.86   34.61   23.02   37.41    6.15   37.41  0.40 
1 1 1    2   21   13 o  7   75.38    2.51   71.21  119.43   68.37  118.90    0.03  118.90  0.91 
1 1 1    2   21   14 o  4  174.28    4.29  133.91  348.66  214.21  348.57   87.16  348.57  0.98 
1 1 1    2   21   15 o  3   31.20    4.70   43.00  185.19    5.19    5.35   45.32    5.35  0.56 
1 1 1    2   21   16 o  3   85.27    2.73   54.98  307.60  100.45  307.22   49.15  307.22  0.89 
1 1 1    2   21   17 o 12   99.08    2.88   80.05   40.08  111.83   40.15   38.14   40.15  0.94 
1 1 1    2   21   18 o 14   35.69    4.68   23.72   14.58    6.22   14.12   15.56  194.12  0.39 
1 1 1    2   21   19 o 15   60.67    8.77   42.48   40.88   53.37   40.89   14.85   40.89  0.76 
1 1 1    2   21   20 o 19   19.76    5.96   18.55  296.42    9.28  116.42   26.02  116.42  0.19 
1 1 1    2   21   21 f  0   87.05   24.50   52.19  223.30   46.83  223.30    0.00    0.00  0.00 
1 1 1    2   21   22 o 11   66.76    8.39   44.70   47.13   72.77   47.12   32.89   47.12  0.84 
1 1 1    2   21   23 o 15   26.66    6.74   39.00  234.44    3.88   54.44   38.48   54.44  0.58 
1 1 1    2   21   24 o  1   63.60    6.82   76.04   80.34   51.30   80.34   15.74  260.34  0.93 
1 1 1    2   21   25 o  7   63.84    7.38   60.87  148.72   64.61  148.72   11.29  148.72  0.92 
1 1 1    2   21   26 f  0   95.35   28.19   89.06   69.74   77.50   69.75    0.00    0.00  0.00 
1 1 1    2   21   27 o 10   36.82    6.48   30.24  154.31   33.67  154.31    7.53  154.31  0.81 
1 1 1    2   21   28 o 18   83.85   11.41   71.89   44.52  100.73   44.52   39.03   44.52  0.97 
1 1 1    2   21   29 o 10   64.84    6.25   54.45  212.67   80.26  212.67   33.85  212.67  0.98 
1 1 1    2   22    0 o 14   40.94   33.46   34.70  360.00    2.15  360.00   31.94  180.00  0.44 
1 1 1    2   22    1 o 17   99.60    2.29  102.80  249.06   91.55  248.85    6.53   68.85  0.95 
1 1 1    2   22    2 f  0  121.00    2.62   85.10  198.98   82.21  199.39    0.00    0.00  0.00 
1 1 1    2   22    3 o 11  182.77    3.71  175.90   68.45  191.76   68.43   23.50   68.43  0.98 
1 1 1    2   22    4 o 16  158.90    3.54  149.38   46.86  167.82   47.18   24.31   47.18  0.98 
1 1 1    2   22    5 o 18  116.82    2.99   90.01  257.17  136.65  258.06   50.55  258.06  0.95 
1 1 1    2   22    6 o  3   23.14    4.85   20.11  283.32    8.46  100.91   27.73  100.91  0.23 
1 1 1    2   22    7 o 16   30.30    4.24   20.62  345.72    0.97  166.36   20.20  166.36  0.30 
1 1 1    2   22    8 o 15   64.55   17.46   10.94  145.73   24.20  145.04   13.79  145.04  0.27 
1 1 1    2   22    9 f  0   98.75    3.00   85.96   30.77   81.74   30.83    0.00    0.00  0.00 
1 1 1    2   22   10 o 18  132.91    3.67  141.52   89.17  126.11   89.33    6.63  269.33  0.97 
1 1 1    2   22   11 o  4   83.91   22.10   92.18    8.67   64.59    8.78   21.57  188.78  0.90 
1 1 1    2   22   12 o 16  146.33    3.57  106.15    6.17  184.65    6.26   85.99    6.26  0.97 
1 1 1    2   22   13 o  1   97.66    2.79   51.67  115.30  127.58  115.18   79.90  115.18  0.90 
1 1 1    2   22   14 o 15   95.65    2.79   98.49  170.76   90.82  170.84    0.58  170.84  0.95 
1 1 1    2   22   15 o  8  142.43    3.46  138.48  109.76  151.24  109.73   24.83  109.73  0.97 
1 1 1    2   22   16 o 11   53.42    5.02   43.66  339.76   40.15  339.76    0.59  339.76  0.75 
1 1 1    2   22   17 o 19   29.37    5.78   24.53   69.28    1.26  249.28   23.38  249.28  0.36 
1 1 1    2   22   18 o  6   64.43   15.84   73.19  104.64   46.45  104.65   19.26  284.65  0.87 
1 1 1    2   22   19 o  2   17.11    5.22    2.57  344.69    1.37  164.62    3.67  164.62  0.03 
1 1 1    2   22   20 o 18   47.08    4.89   45.12   77.46   35.36   77.47    4.74  257.47  0.80 
1 1 1    2   22   21 o 16   67.31   32.27   71.92  127.93   41.76  127.93   21.82  307.93  0.78 
1 1 1    2   22   22 o 11  104.11    3.45   98.43  221.47  115.81  221.47   29.28  221.47  0.97 
1 1 1    2   22   23 o  1   67.16   12.00   68.02  178.20   65.07  178.21    5.62  178.21  0.93 
1 1 1    2   22   24 o 19   48.08    5.97   21.27  345.67   53.65  345.67   35.18  345.67  0.75 
1 1 1    2   22   25 o 14   81.92    9.10   74.19  208.20   94.34  208.20   30.29  208.20  0.97 
1 1 1    2   22   26 o  6   37.13    7.63   30.55  301.84   38.15  301.84   11.95  301.84  0.87 
1 1 1    2   22   27 o 12   54.72    6.23   43.81  133.97   68.40  133.97   31.08  133.97  0.97 
1 1 1    2   23    0 o 19  159.44    4.70  165.02    0.00  164.88    0.00   10.87    0.00  1.00 
1 1 1    2   23    1 o  5   40.43    3.54   40.82  156.35   13.68  156.28   24.47  336.28  0.64 
1 1 1    2   23    2 o 17   39.57    3.48   44.71  133.14   11.01  133.11   30.51  313.11  0.66 
1 1 1    2   23    3 o  7   24.15    4.83   26.32  244.24    9.79   63.26   34.46   63.26  0.31 
1 1 1    2   23    4 o  9   45.81    5.04   52.42  196.80   20.48  196.75   28.47   16.75  0.76 
1 1 1    2   23    5 o 19  163.50    3.40  187.72   95.77  147.13   95.87   27.51  275.87  0.98 
1 1 1    2   23    6 o  8   47.90    7.75   39.71  280.66   27.51  280.97    9.34  100.97  0.67 
1 1 1    2   23    7 o 17   28.33    4.23    3.49   75.07    0.37  260.07    3.46  260.07  0.05 
1 1 1    2   23    8 o  6   64.74   21.87   78.89  142.62   35.71  142.54   37.10  322.54  0.84 
1 1 1    2   23    9 o 17   32.20    4.18   55.09  186.35    8.03    6.58   58.70    6.58  0.66 
1 1 1    2   23   10 o  5   21.47    5.17   33.94   61.24   16.34  241.28   47.39  241.28  0.34 
1 1 1    2   23   11 o  2   95.79    2.78  107.05  132.67   84.79  132.68   12.58  312.68  0.95 
1 1 1    2   23   12 o 19   40.31    3.88   33.66  243.66   15.36  243.65   15.10   63.65  0.57 
1 1 1    2   23   13 o 12   83.25   12.61   94.27  284.28   69.44  284.28   15.60  104.28  0.93 
1 1 1    2   23   14 o  9   37.94    4.71   67.06  129.68    0.41  129.68   59.87  309.68  0.80 
1 1 1    2   23   15 o 17   55.77    8.42   61.58  184.96   40.56  184.96   14.58    4.96  0.86 
1 1 1    2   23   16 o 19  186.53    4.39  162.88  263.86  223.02  263.86   77.76  263.86  0.99 
1 1 1    2   23   17 o  3  112.78    3.62   86.21   51.79  140.63   51.79   64.09   51.79  0.96 
1 1 1    2   23   18 o 17   38.15    4.66   37.44   84.29   22.23   84.29   10.87  264.29  0.73 
1 1 1    2   23   19 o 14   62.68   22.53   84.54  191.41   36.51  191.41   37.85   11.41  0.88 
1 1 1    2   23   20 o  1   99.40    3.23   75.59  273.42  125.83  273.42   59.67  273.42  0.97 
1 1 1    2   23   21 o 11   50.41    4.45   43.68  254.17   52.00  254.17   13.97  254.17  0.89 
1 1 1    2   23   22 o  2   70.86   22.14   65.58  216.26   70.21  216.26   13.44  216.26  0.90 
1 1 1    2   23   23 o  9   60.24    5.69   57.02  345.23   66.03  345.23   16.95  345.23  0.96 
1 1 1    2   23   24 o 11   78.49   38.81   81.74  331.73   60.46  331.74    9.48  151.74  0.83 
1 1 1    2   23   25 f  0   37.05    5.92   32.86  174.91   27.95  174.91    0.00    0.00  0.00 
1 1 1    2   24    0 o 13   54.94   53.92  110.49    0.00    9.50  180.00  109.88  180.00  0.83 
1 1 1    2   24    1 o  5   55.36   15.94   44.92  176.91   36.13  176.90    4.64  356.90  0.69 
1 1 1    2   24    2 o  1   98.86    2.75  101.93  224.81   95.30  224.81    2.78  224.81  0.95 
1 1 1    2   24    3 o  9   81.59    2.44   13.29  127.83   66.60  127.82   54.55  127.82  0.48 
1 1 1    2   24    4 o 10   29.73    4.53   33.49  172.08    3.62  352.08   33.95  352.08  0.45 
1 1 1    2   24    5 o  5   75.75    2.44   77.47  313.21   68.48  313.21    1.61  133.21  0.91 
1 1 1    2   24    6 o 18   91.71    2.49   92.99  151.78   89.06  151.78    5.06  151.78  0.94 
1 1 1    2   24    7 o 15   28.52    4.99   40.78  277.28    6.69   97.28   43.46   97.28  0.53 
1 1 1    2   24    8 o  7  117.25    3.19  104.65  170.98  131.67  170.98   37.50  170.98  0.96 
1 1 1    2   24    9 o 11   72.96   11.20   49.36   48.45   79.51   48.45   35.19   48.45  0.85 
1 1 1    2   24   10 o 10   42.53    4.65   74.19  302.04    6.23  302.04   60.22  122.04  0.85 
1 1 1    2   24   11 o 19   47.07    3.98   72.86   67.23   17.32   67.23   47.75  247.23  0.88 
1 1 1    2   24   12 o 12   49.90    6.09   62.95   94.46   30.35   94.45   25.69  274.45  0.87 
1 1 1    2   24   13 o 18   41.51    4.31   45.58  194.18   24.52  194.18   15.93   14.18  0.78 
1 1 1    2   24   14 o  8   23.10    5.63   48.99  358.00   13.88  178.00   57.20  178.00  0.64 
1 1 1    2   24   15 o  3   18.83    5.20   21.49   93.63    7.19  273.64   26.12  273.64  0.31 
1 1 1    2   24   16 o  6   42.20    3.94   45.65  228.84   31.01  228.85    9.05   48.85  0.84 
1 1 1    2   24   17 o 19   98.74    3.05   88.09   50.57  114.98   50.57   38.01   50.57  0.97 
1 1 1    2   24   18 o  7   64.85   33.19   77.77  139.07   37.55  139.07   30.10  319.07  0.81 
1 1 1    2   24   19 o  3   67.32   25.35   60.81  340.57   62.42  340.57    9.78  340.57  0.85 
1 1 1    2   24   20 o 19   73.02   21.84   99.82  312.56   51.53  312.57   34.44  132.57  0.94 
1 1 1    2   24   21 o 17   20.87    6.11   10.83  340.36    8.50  340.36    0.78  160.36  0.43 
1 1 1    2   24   22 o 15   39.86    5.12   48.11  185.64   35.56  185.64    5.44    5.64  0.96 
1 1 1    2   24   23 o 19   31.96    6.06   27.17   89.77   37.86   89.76   14.84   89.76  0.95 
1 1 1    2   25    0 o  5  126.31    4.08   95.88  360.00  167.08  360.00   81.54  360.00  1.00 
1 1 1    2   25    1 o 10   78.48    2.51   62.52   27.42   88.38   27.42   32.61   27.42  0.92 
1 1 1    2   25    2 o 16  116.10    2.75  100.20  244.41  135.14  244.41   45.80  244.41  0.97 
1 1 1    2   25    3 f  0   48.11    4.82   39.28  350.16   35.00  350.15    0.00    0.00  0.00 
1 1 1    2   25    4 o 11   70.43   10.99   46.99   60.23   78.80   60.22   36.96   60.22  0.86 
1 1 1    2   25    5 o 16   56.79   24.64   42.58  154.24   35.77  154.24    2.09  334.24  0.65 
1 1 1    2   25    6 o 17   48.64    4.61   30.08   33.57   41.79   33.57   15.07   33.57  0.70 
1 1 1    2   25    7 o  1  220.56    4.57  188.28  236.47  270.53  236.47  103.64  236.47  0.99 
1 1 1    2   25    8 o  1   61.98   21.67   78.35  157.14   38.35  157.14   30.96  337.14  0.87 
1 1 1    2   25    9 o  2   56.23    7.50   66.18   60.26   43.25   60.26   15.16  240.26  0.90 
1 1 1    2   25   10 o  4   79.85   15.65   85.23   96.04   74.24   96.04    0.81  276.04  0.93 
1 1 1    2   25   11 o 11   56.09    8.23   55.92  298.08   51.33  298.08    2.22  298.08  0.90 
1 1 1    2   25   12 o 12   94.14    2.88   94.25  187.89  100.30  187.89   17.78  187.89  0.97 
1 1 1    2   25   13 o 14   86.00    2.86   73.16  184.88  101.70  184.88   37.85  184.88  0.96 
1 1 1    2   25   14 o  1  124.01    3.54  117.69  262.89  142.09  262.89   39.74  262.89  0.99 
1 1 1    2   25   15 o  4   27.36    5.53   41.31   38.32    8.17   38.32   27.62  218.32  0.80 
1 1 1    2   25   16 o  5   42.75    4.92   34.16  144.23   45.78  144.23   16.30  144.23  0.88 
1 1 1    2   25   17 f  0   60.45    9.45   61.36  262.93   52.73  262.93    0.00    0.00  0.00 
1 1 1    2   25   18 o  5   45.61    4.26   67.35  132.33   30.65  132.34   26.97  312.34  0.97 
1 1 1    2   25   19 f  0   19.60    5.52    7.77  141.58    6.61  141.58    0.00    0.00  0.00 
1 1 1    2   25   20 o  4   22.37    5.70   31.36   48.65   15.70   48.64   10.88  228.64  0.94 
1 1 1    2   26    0 o 13   52.24   89.35   64.17  180.00   22.91  360.00   79.15  360.00  0.32 
1 1 1    2   26    1 o 12   19.77    5.17   20.31   30.03    4.12  210.02   21.93  210.02  0.35 
1 1 1    2   26    2 o 13   86.09    2.78   87.59  112.45   89.43  112.45   12.69  112.45  0.97 
1 1 1    2   26    3 o 18   48.13    4.30   63.46  357.40   32.06  357.41   23.50  177.41  0.91 
1 1 1    2   26    4 o 10   19.85    5.08   28.34  347.95    5.84  167.95   30.63  167.95  0.48 
1 1 1    2   26    5 o  5   32.45    4.52   17.32  197.45   16.88  197.46    1.74  197.46  0.49 
1 1 1    2   26    6 o 18  105.21    2.84  120.80  235.84  101.18  235.84    4.22   55.84  0.98 
1 1 1    2   26    7 o 12   55.09   10.30   52.83  253.90   53.15  253.91    7.13  253.91  0.90 
1 1 1    2   26    8 o  6   24.74    5.67   21.65  350.04    6.94  350.04   11.89  170.04  0.52 
1 1 1    2   26    9 o 12   57.75    6.23   58.10  166.99   57.72  166.99    7.32  166.99  0.94 
1 1 1    2   26   10 o 12   54.58    4.94   61.59   85.22   49.78   85.22    3.52  265.22  0.94 
1 1 1    2   26   11 f  0   65.11    5.82   43.40  221.58   37.46  221.58    0.00    0.00  0.00 
1 1 1    2   26   12 o  5   63.59   14.78   65.92    3.40   62.44    3.40    5.72    3.40  0.94 
1 1 1    2   26   13 o 14   99.82   26.83  111.20  315.96   94.56  315.96    0.82  135.96  0.95 
1 1 1    2   26   14 o  8   18.32    5.34    4.12  121.36    3.43  121.37    0.10  301.37  0.19 
1 1 1    2   26   15 o  7   47.26    4.18   61.32  359.50   40.13  359.50   12.10  179.50  0.98 
1 1 1    2   26   16 o  4   24.06    5.33   16.50   58.54   28.43   58.54   14.43   58.54  0.88 
1 1 1    2   27    0 o 10   23.29   10.15    3.30    0.00    2.67    0.00    0.17  180.00  0.12 
1 1 1    2   27    1 o 12   98.88    3.17  111.14  218.84   99.61  218.84    3.93  218.84  0.99 
1 1 1    2   27    2 o 15   29.93    5.65    9.28  288.20   17.59  288.19    9.61  288.19  0.43 
1 1 1    2   27    3 o  8   64.76   23.69   52.37  153.21   65.58  153.21   20.54  153.21  0.85 
1 1 1    2   27    4 o 11   56.95    5.83   56.96   73.69   60.03   73.69   11.09   73.69  0.96 
1 1 1    2   27    5 o 18   60.38   18.00   87.24  345.42   38.85  345.42   36.02  165.42  0.94 
1 1 1    2   27    6 o  1   36.60    4.75   26.80  320.06   41.17  320.07   18.21  320.07  0.88 
1 1 1    2   27    7 o  4  120.89    2.91  126.31  270.42  132.23  270.42   24.16  270.42  0.99 
1 1 1    2   27    8 o 19   42.51    4.02   30.36  210.23   53.39  210.23   27.46  210.23  0.93 
1 1 1    2   27    9 o  7   12.46    4.22   10.97  308.59    1.68  308.59    7.67  128.59  0.44 
1 1 1    2   27   10 o 11   25.45    5.76   17.55  195.12   28.29  195.12   13.37  195.12  0.85 
1 1 1    2   27   11 o 19   94.05   31.65   99.19  132.31   91.15  132.31    7.04  132.31  0.93 
1 1 1    3    0    1 o 13  469.63  898.87 1438.69  270.00  202.05   90.00  632.53   90.00  0.24 
1 1 1    3    0    2 o 11  412.46   16.26 1086.57  180.00  404.37  180.00   16.18    0.00  1.00 
1 1 1    3    0    3 o 17  191.24    6.14   80.52   90.00  211.16   90.00   39.89   90.00  1.00 
1 1 1    3    0    4 o  1  139.96    5.95  406.20  180.00  153.78  180.00   31.21  180.00  0.99 
1 1 1    3    0    5 o  6   65.57    2.92  187.82  270.00    5.93   90.00   68.27  270.00  0.61 
1 1 1    3    0    6 o  4  450.53   12.45  130.81    0.00  612.27    0.00  323.47    0.00  1.00 
1 1 1    3    0    7 o 11   15.97    7.55  136.67   90.00  116.84  270.00  242.51  270.00  0.28 
1 1 1    3    0    8 o  8   97.65    4.45    8.02    0.00   37.49    0.00   13.84    0.00  0.31 
1 1 1    3    0    9 o  3  114.27    4.84   86.30  270.00   62.39  270.00  101.17   90.00  0.99 
1 1 1    3    0   10 o 13  278.65    9.00  446.75  180.00  387.00  180.00  216.70  180.00  1.00 
1 1 1    3    0   11 o  9   94.48    3.91   37.76  270.00   50.91  270.00    8.02  270.00  0.50 
1 1 1    3    0   12 o 15   15.79    9.15   17.16  180.00    0.98  180.00    2.03  180.00  0.00 
1 1 1    3    0   13 o  5   66.80   18.08   36.32  270.00   13.18   90.00  123.65   90.00  0.73 
1 1 1    3    0   14 o  6  203.72    6.19  225.25  180.00  257.61  180.00  108.12  180.00  1.00 
1 1 1    3    0   15 o 13  204.33    7.40  174.48  270.00  197.26  270.00   14.12   90.00  1.00 
1 1 1    3    0   16 o 16  271.08    8.02  336.90  180.00  252.59  180.00   36.97  360.00  1.00 
1 1 1    3    0   17 o 11   69.79   15.73  120.89   90.00    6.56  270.00  111.32  270.00  0.70 
1 1 1    3    0   18 o  4   78.10  226.90   77.41    0.00   62.10  180.00  140.08  180.00  0.10 
1 1 1    3    0   19 o  9  588.52   19.17  693.24  270.00  520.40  270.00  136.25   90.00  1.00 
1 1 1    3    0   20 o  6  294.78    8.84  313.56  180.00  255.48  180.00   78.59    0.00  1.00 
1 1 1    3    0   21 o  9  173.89    6.93   97.35   90.00  196.35   90.00   46.61   90.00  1.00 
1 1 1    3    0   22 o  3  215.13    7.68  146.12    0.00  282.86    0.00  135.94    0.00  1.00 
1 1 1    3    0   23 o  2  457.17   13.27  505.63  270.00  423.29  270.00   67.76   90.00  1.00 
1 1 1    3    0   24 o  8   46.15   26.00   17.06  360.00    0.56  180.00    1.84  180.00  0.01 
1 1 1    3    0   25 f  0   80.97   13.14  206.70   90.00  199.10   90.00    0.00    0.00  0.00 
1 1 1    3    0   26 o  4  187.32    9.46  180.49    0.00  196.10    0.00   17.57    0.00  1.00 
1 1 1    3    0   27 o 16   21.80   14.60   45.83   90.00   48.48  270.00  107.95  270.00  0.25 
1 1 1    3    0   28 o 19  202.75    9.13  192.05    0.00  191.09    0.00   23.32  180.00  1.00 
1 1 1    3    0   29 o  6   58.58   21.97    0.50   90.00    0.46  270.00    0.19   90.00  0.01 
1 1 1    3    0   30 o 13  141.85  274.89  141.69    0.00   68.84  180.00  206.68  180.00  0.24 
1 1 1    3    0   31 o 18   24.54   16.79   16.61  270.00    9.74   90.00   25.42   90.00  0.12 
1 1 1    3    0   32 o  6   29.33   19.55    1.31  180.00    2.20  180.00    7.53  180.00  0.05 
1 1 1    3    0   33 o 16   28.28   19.49    3.15   90.00    3.20  270.00   11.54  270.00  0.09 
1 1 1    3    0   34 o 11   60.15   34.16   74.42  180.00   35.40  180.00   36.17    0.00  0.89 
1 1 1    3    0   35 o  1   73.16   30.51   62.51  270.00   73.43  270.00   10.52  270.00  0.93 
1 1 1    3    0   36 o 10   29.08   20.84   27.54  360.00    7.27  180.00   33.77  180.00  0.33 
1 1 1    3    0   37 o  4   29.28   20.75   95.09  270.00   40.91   90.00  130.17   90.00  0.83 
1 1 1    3    0   38 o 10   51.60   30.32   25.66  180.00   19.97  180.00    3.53    0.00  0.42 
1 1 1    3    0   39 o 13   25.72   18.78   40.84   90.00   14.93  270.00   51.88  270.00  0.43 
1 1 1    3    0   40 o 17   21.95   16.05   10.60  180.00    4.16    0.00   13.64    0.00  0.12 
1 1 1    3    0   41 o 11   32.80   22.40   31.87   90.00    4.74   90.00   23.50  270.00  0.50 
1 1 1    3    0   42 f  0   31.42   21.30   16.49  180.00   14.46  180.00    0.00    0.00  0.00 
1 1 1    3    0   43 o 16   33.29   22.30   80.66  270.00    5.39   90.00   75.31   90.00  0.97 
1 1 1    3    0   44 o  5   33.08   20.90   38.06  180.00   25.62  180.00    7.01    0.00  0.88 
1 1 1    3    0   45 o  6   22.50   16.36   39.68  270.00   10.35  270.00   23.29   90.00  0.98 
1 1 1    3    1    0 o  8  390.92   15.39 1050.46  270.00  347.72  270.00   86.41   90.00  1.00 
1 1 1    3    1    1 o  2  469.98   13.00 1470.85  258.67  572.73  251.40  215.33  251.40  0.99 
1 1 1    3    1    2 o  6  359.51    8.09  879.19    8.23  509.98  351.78  319.00  351.78  0.97 
1 1 1    3    1    3 o  3  628.24   13.02 1135.93  332.80  738.45  330.35  227.36  330.35  0.99 
1 1 1    3    1    4 o  4  381.63    8.01  494.14  133.21  395.44  131.06   37.34  131.06  0.99 
1 1 1    3    1    5 o  1  419.57    8.20  537.98   46.12  530.89   94.13  234.51   94.13  0.99 
1 1 1    3    1    6 o 17  126.83    3.73  150.10  232.01   55.89  238.06  121.30   58.06  0.92 
1 1 1    3    1    7 o  7  332.75    8.37  373.44  320.54  313.73  342.20   27.45  162.20  0.98 
1 1 1    3    1    8 o  1  467.87   15.06  576.89  334.00  540.55  320.91  155.26  320.91  0.99 
1 1 1    3    1    9 o 16   99.26    2.74  222.97  276.44   65.79  345.08    3.85  165.08  0.68 
1 1 1    3    1   10 o 12  236.49    5.88  294.97  143.72  221.80  156.63   13.36  336.63  0.97 
1 1 1    3    1   11 o  8   46.78    4.43  235.65   16.50    6.41  308.12   21.75  308.12  0.10 
1 1 1    3    1   12 o  7  245.94    5.47  336.87  316.42  171.88  332.28  135.59  152.28  0.97 
1 1 1    3    1   13 o  7  413.07    8.81  500.75  324.58  428.46  335.20   40.93  335.20  0.99 
1 1 1    3    1   14 o 11  275.10    6.08  339.91   61.49  233.62   80.70   69.86  260.70  0.98 
1 1 1    3    1   15 o 16  244.09    5.68  172.90  220.55  199.18  189.48   75.09    9.48  0.97 
1 1 1    3    1   16 o  2  156.38    4.00  240.99  176.01  126.32  164.79   33.78  344.79  0.92 
1 1 1    3    1   17 o  6   79.07   13.25   84.80  245.10    7.91  276.73   89.27   96.73  0.66 
1 1 1    3    1   18 o 15  404.33    8.16  476.75   32.63  322.56   37.49  154.72  217.49  0.99 
1 1 1    3    1   19 o 11  428.48    9.98  464.08  331.24  398.60  334.20   50.15  154.20  0.99 
1 1 1    3    1   20 o 10   69.74    6.06  150.65   82.30   35.53  274.53  173.55  274.53  0.73 
1 1 1    3    1   21 o  1  243.31    5.96  186.89  158.17  281.42  162.10  100.93  162.10  0.95 
1 1 1    3    1   22 o  7  425.51    9.51  439.86   46.29  419.75   43.77    1.35  223.77  0.99 
1 1 1    3    1   23 o  1  137.70   41.41  155.21  329.40   50.60  327.46  143.77  147.46  0.89 
1 1 1    3    1   24 o 14  123.79   12.12   93.96  116.26  105.71  112.32    2.75  112.32  0.84 
1 1 1    3    1   25 o  7   56.27   10.64   48.86   54.82    6.65  246.33   62.80  246.33  0.44 
1 1 1    3    1   26 o 16  118.44   14.70  183.69  264.49   13.80  265.03  194.56   85.03  0.94 
1 1 1    3    1   27 o  9  112.09   14.68  125.20   29.98   80.14   31.30   41.04  211.30  0.90 
1 1 1    3    1   28 o  3   87.89   10.22   78.94  134.57   60.53  126.18   28.01  306.18  0.85 
1 1 1    3    1   29 o 11  219.83    7.13  203.00   82.44  226.08   79.53   21.48   79.53  0.98 
1 1 1    3    1   30 o  8  245.35    8.06  269.95  254.63  210.40  253.63   63.79   73.63  0.99 
1 1 1    3    1   31 o  1   49.24   13.47   33.06  283.11   10.20  271.09   15.31   91.09  0.36 
1 1 1    3    1   32 o 11   49.96   14.40   30.25   21.32   15.89   19.17   19.39  199.17  0.51 
1 1 1    3    1   33 o 18   72.48   16.27   87.06  117.77   41.87  120.60   44.23  300.60  0.88 
1 1 1    3    1   34 o  5   71.55   19.04   79.97  148.74   45.28  149.42   35.26  329.42  0.88 
1 1 1    3    1   35 o 17  106.55   15.68  105.09  301.00   99.76  301.27    1.84  121.27  0.94 
1 1 1    3    1   36 o  6  127.27   17.70  113.81  357.09  134.56  356.97   26.07  356.97  0.95 
1 1 1    3    1   37 o  7   52.75   16.56   56.55  181.14   26.47  180.45   26.23    0.45  0.75 
1 1 1    3    1   38 f  0   49.00   16.03   53.43  127.71   48.94  127.56    0.00    0.00  0.00 
1 1 1    3    1   39 x 13       ?       ?   11.70   81.59   10.58   81.57    0.00    0.00  0.00 
1 1 1    3    1   40 o  7   41.97   14.10   14.14  141.72   10.66  141.72    2.01  321.72  0.28 
1 1 1    3    1   41 f  0   53.98   16.75   41.41  254.66   36.67  254.66    0.00    0.00  0.00 
1 1 1    3    1   42 o 14   46.94   14.80   13.58  184.11   24.47  184.11   12.57  184.11  0.39 
1 1 1    3    1   43 o 18   39.18   13.38   33.92   13.98   29.39   13.98    0.01  193.97  0.75 
1 1 1    3    1   44 o  9   32.71   11.15   38.44   36.96   22.65   36.96   10.29  216.96  0.85 
1 1 1    3    1   45 o  8   43.34   14.17   21.93  290.76   54.18  290.76   35.60  290.76  0.84 
1 1 1    3    2    0 o  7  576.63   18.51  937.57  270.00  631.50  270.00  109.74  270.00  1.00 
1 1 1    3    2    1 o  8  277.26    6.93  386.78   20.77  356.99   20.04  178.99   20.04  0.96 
1 1 1    3    2    2 o  3  181.12    4.76  185.39   48.37  171.47  102.63    1.30  102.63  0.94 
1 1 1    3    2    3 f  0  106.54    2.45  363.27  213.50   82.79  305.58    0.00    0.00  0.00 
1 1 1    3    2    4 o  9  400.55    8.42  989.68   45.85  453.59   29.26  116.50   29.26  0.99 
1 1 1    3    2    5 o 15  163.09    3.69  150.70   77.94  155.86  227.44   10.47  227.44  0.92 
1 1 1    3    2    6 o  3  336.13    7.02  534.36  140.16  325.47  128.15   10.70  308.15  0.98 
1 1 1    3    2    7 o 14  468.43   10.65  508.86   67.01  407.40   61.83  115.04  241.83  0.99 
1 1 1    3    2    8 o 18  500.40   12.73  719.64   58.46  433.62   48.03  126.85  228.03  0.99 
1 1 1    3    2    9 o 16  513.78   11.71  585.08  315.43  488.30  314.27   43.85  134.27  0.99 
1 1 1    3    2   10 o 14  252.56    6.53  175.59  204.19  249.80  217.68   10.30  217.68  0.97 
1 1 1    3    2   11 o 15  196.58    4.59  436.94   92.78  124.85  115.21  128.30  295.21  0.96 
1 1 1    3    2   12 o  1  170.06    4.86  307.74   81.67  159.12  102.67    3.73  102.67  0.92 
1 1 1    3    2   13 o 17  190.78    5.18  187.33    6.09  190.07  355.38   22.50  355.38  0.94 
1 1 1    3    2   14 o  2  174.36    4.30   89.65    4.02  165.62  334.03    8.54  334.03  0.93 
1 1 1    3    2   15 o  4  354.90    7.92  336.02  242.07  360.25  230.02   22.72  230.02  0.98 
1 1 1    3    2   16 o  5  275.12    5.95  406.89  169.93  138.81  177.46  262.42  357.46  0.98 
1 1 1    3    2   17 o 14  371.28    7.58  330.45  155.23  396.28  165.78   62.48  165.78  0.98 
1 1 1    3    2   18 o 16  491.88    9.88  617.78   22.58  430.29   22.67  115.39  202.67  0.99 
1 1 1    3    2   19 o 19  245.67    6.42  259.17  327.57  215.69  336.52   43.31  156.52  0.97 
1 1 1    3    2   20 o 15  271.58    6.96  384.95  178.16  158.61  177.77  214.29  357.77  0.98 
1 1 1    3    2   21 o 12  588.98   15.22  595.62  162.93  538.52  162.81   93.69  342.81  0.99 
1 1 1    3    2   22 f  0  363.51    7.69  280.17    7.38  312.64    8.58    0.00    0.00  0.00 
1 1 1    3    2   23 o  4  186.67    6.23  170.09  338.69  160.39  351.24   32.27  171.24  0.95 
1 1 1    3    2   24 o 10  274.82    7.08  254.63   86.82  288.85   87.55   42.25   87.55  0.97 
1 1 1    3    2   25 o  5  151.68   31.93  159.16  141.27  114.59  145.61   47.84  325.61  0.91 
1 1 1    3    2   26 o 10   96.46    8.55  103.62  317.50   68.26  318.38   21.48  138.38  0.82 
1 1 1    3    2   27 o 18  194.68    5.98  218.65  339.99  152.47  339.23   73.78  159.23  0.97 
1 1 1    3    2   28 o  6   77.73   11.48   97.48   85.14   30.10   77.38   72.60  257.38  0.85 
1 1 1    3    2   29 o 11   95.79   11.83  120.97  253.28   65.28  257.76   42.53   77.76  0.90 
1 1 1    3    2   30 o  3   79.88   12.96  101.94  185.18   41.45  185.85   57.99    5.85  0.88 
1 1 1    3    2   31 o  4  117.41   10.31  145.34   12.47   80.21   13.44   63.61  193.44  0.95 
1 1 1    3    2   32 o 16   43.34   13.65   33.55  238.20    5.58  235.22   28.89   55.22  0.46 
1 1 1    3    2   33 o 14  159.47   17.73  173.37  262.95  138.90  263.11   32.93   83.11  0.97 
1 1 1    3    2   34 o  1   52.79   17.68   60.67   13.53   21.71   10.70   38.10  190.70  0.77 
1 1 1    3    2   35 o 18  161.76   14.47  149.57  114.77  170.90  114.86   26.10  114.86  0.98 
1 1 1    3    2   36 o  4   69.51   19.47   78.96   60.61   45.55   60.82   29.24  240.82  0.87 
1 1 1    3    2   37 o  6  122.93   16.85  150.54  268.78   95.94  268.84   45.49   88.84  0.97 
1 1 1    3    2   38 o 13   45.36   15.39   31.29   61.74   16.58   61.80   12.25  241.80  0.50 
1 1 1    3    2   39 o 16   69.00   19.77   93.97  134.97   37.52  134.98   47.40  314.98  0.89 
1 1 1    3    2   40 o  3   49.76   15.95   67.13  290.16   21.36  290.16   38.66  110.16  0.82 
1 1 1    3    2   41 o  5   54.61   16.20   69.12  278.66   33.24  278.66   27.90   98.66  0.86 
1 1 1    3    2   42 o  2   60.87   16.31   27.21  111.48   62.63  111.48   38.82  111.48  0.71 
1 1 1    3    2   43 o  3   43.87   14.52   32.17  253.00   38.47  253.00   10.63  253.00  0.76 
1 1 1    3    2   44 o  4   36.44   12.21   34.11   93.91   32.02   93.91    2.82   93.91  0.84 
1 1 1    3    3    0 o 10  269.54    7.45  222.33   90.00  258.29   90.00   22.50  270.00  1.00 
1 1 1    3    3    1 o  2   67.20    1.35  263.27   73.60    1.90   13.51   79.51  193.51  0.62 
1 1 1    3    3    2 o 13   61.05    1.61  424.54  331.10    7.06   23.53   80.77   23.53  0.55 
1 1 1    3    3    3 o 19  663.16   16.07  873.82    4.16  676.79   20.98   33.03   20.98  1.00 
1 1 1    3    3    4 o  3  137.81    3.02  653.20  160.60  114.29  150.90   19.38  330.90  0.90 
1 1 1    3    3    5 o  6  569.65   11.95  812.89  164.17  502.36  169.20  128.78  349.20  0.99 
1 1 1    3    3    6 o 10  290.73    6.15  278.72  123.89  281.07  148.01    6.75  328.01  0.98 
1 1 1    3    3    7 o  6  184.73    4.74  281.70  140.26  183.59  108.07   20.58  108.07  0.94 
1 1 1    3    3    8 o 19  117.10    2.92  265.47  123.59   53.28  116.74  102.83  296.74  0.89 
1 1 1    3    3    9 o 14  333.34    9.32  296.22  167.74  395.71  151.98  139.57  151.98  0.98 
1 1 1    3    3   10 o  3  350.13    8.64  431.63   14.16  379.20   13.03   70.56   13.03  0.98 
1 1 1    3    3   11 o  5  300.43    7.90  383.84  325.56  244.51  337.90  100.63  157.90  0.98 
1 1 1    3    3   12 o  5  252.87    5.90  203.44   95.56  254.16  100.63   19.29  100.63  0.97 
1 1 1    3    3   13 o  6  113.26    3.39  187.69  233.44   79.98  238.32   24.02   58.32  0.81 
1 1 1    3    3   14 o  7  134.10    3.62  112.10  357.02  105.08  338.18   25.46  158.18  0.88 
1 1 1    3    3   15 o 18  148.96    4.62  192.65  271.02   63.35  277.84  151.93   97.84  0.94 
1 1 1    3    3   16 o  4  424.02    8.67  392.46  298.12  444.85  301.42   52.21  301.42  0.99 
1 1 1    3    3   17 o 18  182.80    5.40  180.92  224.66  155.69  226.26   31.39   46.26  0.94 
1 1 1    3    3   18 o  2  335.62   98.82  369.48   57.97  248.63   63.88  136.75  243.88  0.94 
1 1 1    3    3   19 o 18  256.19    6.81  245.84  112.12  247.19  105.76    0.49  285.76  0.97 
1 1 1    3    3   20 o 14  110.28   24.95  134.83  215.92   23.84  223.21  139.87   43.21  0.85 
1 1 1    3    3   21 o 15  249.65    6.79  252.64  296.63  221.82  311.56   38.54  131.56  0.97 
1 1 1    3    3   22 o 14  181.39   14.65  193.41  212.51  123.53  219.45   95.94   39.45  0.95 
1 1 1    3    3   23 o  2  116.81   34.67  100.91  203.80   57.20  204.52   79.22   24.52  0.83 
1 1 1    3    3   24 o 17  132.41   11.69  156.93  139.86   63.52  133.20  118.00  313.20  0.93 
1 1 1    3    3   25 f  0  270.15    6.99  236.32  114.87  263.59  116.34    0.00    0.00  0.00 
1 1 1    3    3   26 o  2  128.66   50.35  164.77  306.23   50.26  309.80  125.15  129.80  0.88 
1 1 1    3    3   27 o  1  208.72    6.36  214.99  318.05  188.54  317.12   29.72  137.12  0.97 
1 1 1    3    3   28 o  9  105.58    9.77  112.52  158.48   79.67  155.26   33.22  335.26  0.91 
1 1 1    3    3   29 o  5   34.97   11.47   56.88  121.15   29.15  302.05   95.50  302.05  0.53 
1 1 1    3    3   30 f  0  109.39   10.38  131.75   20.35  132.17   23.02    0.00    0.00  0.00 
1 1 1    3    3   31 o 18   44.50   13.57   55.23  244.97    0.08  246.86   53.56   66.86  0.60 
1 1 1    3    3   32 o 13  120.42   12.26  115.61  206.12  114.72  206.27    0.87  206.27  0.95 
1 1 1    3    3   33 o  8  130.11   19.36  160.41   68.18   96.63   67.66   57.60  247.66  0.96 
1 1 1    3    3   34 o 17  106.82   15.62  113.82   49.37   92.28   48.73   18.32  228.73  0.95 
1 1 1    3    3   35 f  0  155.05   13.67  120.97  175.04  116.44  175.48    0.00    0.00  0.00 
1 1 1    3    3   36 o  6   49.94   16.59   53.26  280.09   21.36  281.29   29.26  101.29  0.72 
1 1 1    3    3   37 o  4   95.92   20.15  121.89  163.77   66.88  163.58   46.17  343.58  0.94 
1 1 1    3    3   38 o 16   45.36   15.49   75.50  292.59    2.80  292.56   66.25  112.56  0.79 
1 1 1    3    3   39 o  5   40.49   14.04   67.64   58.54    0.30   58.54   60.72  238.54  0.76 
1 1 1    3    3   40 o 14   56.83   16.01   67.07  353.08   36.41  353.08   23.46  173.08  0.85 
1 1 1    3    3   41 f  0   46.20   14.81   47.79  228.54   42.20  228.54    0.00    0.00  0.00 
1 1 1    3    3   42 f  0   36.24   12.47   28.83   91.61   25.19   91.61    0.00    0.00  0.00 
1 1 1    3    3   43 o 19   57.31   16.40   39.74   33.38   62.81   33.38   28.47   33.38  0.85 
1 1 1    3    3   44 o 15   43.53   13.98   40.87    4.85   41.92    4.85    6.99    4.85  0.88 
1 1 1    3    4    0 o  5  299.07    8.29  572.50  270.00  355.20  270.00  112.27  270.00  1.00 
1 1 1    3    4    1 o 17  329.62    6.95  562.98  310.21  299.54  273.91   49.97   93.91  0.98 
1 1 1    3    4    2 o  8  404.63    7.92  340.16   69.65  373.21  105.95   54.47  285.95  0.99 
1 1 1    3    4    3 o 10  163.23    4.12  533.56  188.82  184.78  193.30   78.63  193.30  0.89 
1 1 1    3    4    4 o  8  475.05   13.22  372.25  130.86  514.74  142.86   88.12  142.86  0.99 
1 1 1    3    4    5 o  7  311.88    7.58  339.88  305.16  289.29  293.15   33.86  113.15  0.98 
1 1 1    3    4    6 f  0  287.20    7.97  177.44    3.36  235.48  335.79    0.00    0.00  0.00 
1 1 1    3    4    7 o 19  134.56    3.04  281.80  265.66   42.35  275.64  166.29   95.64  0.93 
1 1 1    3    4    8 o  4  337.09    7.10  305.56  187.81  364.87  185.17   68.23  185.17  0.98 
1 1 1    3    4    9 o 16  279.20    6.18  250.60  159.02  290.44  140.25   37.54  140.25  0.97 
1 1 1    3    4   10 o 18  123.12    3.43  280.76   49.23   78.63   71.22   59.56  251.22  0.88 
1 1 1    3    4   11 o 18  148.69   41.28  237.87   52.14   74.34   31.73  118.25  211.73  0.90 
1 1 1    3    4   12 o  5  272.97    6.93  242.62   43.74  294.60   64.76   60.21   64.76  0.97 
1 1 1    3    4   13 o  4  311.93    8.13  246.55  140.52  296.46  155.59   18.17  335.59  0.98 
1 1 1    3    4   14 o  9  176.85    4.38  333.07   69.80  100.09   45.24  136.20  225.24  0.95 
1 1 1    3    4   15 o 14  280.84    7.51  410.94    9.41  231.06   11.53   86.56  191.53  0.98 
1 1 1    3    4   16 o 18  604.69   13.89  596.02  283.09  630.05  283.26   58.21  283.26  0.99 
1 1 1    3    4   17 o  2  300.13    6.73  255.53  140.75  305.18  111.28   25.22  111.28  0.97 
1 1 1    3    4   18 o  9  381.33   11.10  379.08  129.01  366.09  121.44   19.20  301.44  0.99 
1 1 1    3    4   19 o  3  213.00    5.60  176.47  152.03  224.95  171.81   48.97  171.81  0.94 
1 1 1    3    4   20 o  7  288.23    6.82  227.61  319.71  327.86  304.56   98.54  304.56  0.97 
1 1 1    3    4   21 o 14  455.85   13.80  418.63  301.50  489.96  300.48   78.96  300.48  0.99 
1 1 1    3    4   22 o 12   84.79   10.82  160.96   29.47    6.45  227.63  151.38  227.63  0.82 
1 1 1    3    4   23 o  7  207.71   36.13  306.94  281.16  118.80  288.76  160.14  108.76  0.96 
1 1 1    3    4   24 o  1  204.76    6.12  201.89   35.14  198.65   30.82    4.70   30.82  0.96 
1 1 1    3    4   25 o  6  103.18   19.11   96.46  310.89   75.01  301.02   16.41  121.02  0.81 
1 1 1    3    4   26 o 15  120.05   17.26  185.38  141.44   49.36  146.72  124.81  326.72  0.93 
1 1 1    3    4   27 o 18   83.39   10.22  110.27   24.45   36.77   29.79   70.47  209.79  0.86 
1 1 1    3    4   28 o  1  104.71    9.59  115.54    8.00   77.51    2.68   36.91  182.68  0.92 
1 1 1    3    4   29 f  0  143.45   15.35  175.31  242.97  168.74  243.15    0.00    0.00  0.00 
1 1 1    3    4   30 o  7   81.30   12.96   70.86  192.65   65.16  182.03    6.60    2.03  0.84 
1 1 1    3    4   31 o  3  126.37   11.38  101.78  323.01  137.37  325.95   36.99  325.95  0.94 
1 1 1    3    4   32 o  7  112.78   15.33  153.34  139.03   68.85  139.83   78.14  319.83  0.96 
1 1 1    3    4   33 o  1  190.42   26.44  167.00  164.00  205.03  163.97   39.61  163.97  0.97 
1 1 1    3    4   34 o 11  123.65   15.29  150.51  247.60   93.64  248.13   52.00   68.13  0.97 
1 1 1    3    4   35 o 11   42.10   14.40   18.22  132.71    8.76  133.27    8.29  313.27  0.31 
1 1 1    3    4   36 o 13   80.41   20.54   57.96  351.48   78.98  351.35   24.20  351.35  0.83 
1 1 1    3    4   37 o 19   59.73   18.36   87.93   11.51   21.34   11.53   60.33  191.53  0.86 
1 1 1    3    4   38 o  6  130.50   16.90  125.50  240.94  136.25  240.94   21.98  240.94  0.96 
1 1 1    3    4   39 o  9   52.28   16.50   37.50   57.86   32.55   57.86    1.20  237.86  0.63 
1 1 1    3    4   40 o 13   48.40   14.86   30.87    4.80   30.78    4.81    3.30    4.81  0.60 
1 1 1    3    4   41 o 15   56.48   15.88   37.44   88.59   52.48   88.59   19.50   88.59  0.76 
1 1 1    3    4   42 o 18   46.15   14.33   38.88  222.49   38.34  222.49    4.45  222.49  0.78 
1 1 1    3    4   43 o 19   44.15   13.77   73.13  177.80   18.05  177.80   44.99  357.80  0.92 
1 1 1    3    4   44 o 16   47.28   14.83   53.22  102.31   41.65  102.31    3.73  282.31  0.92 
1 1 1    3    5    0 o  7  260.92    7.23  485.61   90.00  239.10   90.00   43.65  270.00  1.00 
1 1 1    3    5    1 o 13  190.06    4.01  403.65   30.94  208.09   61.84   61.38   61.84  0.93 
1 1 1    3    5    2 o 10   97.50    2.50  304.97  326.35   62.82   16.46    8.97  196.46  0.69 
1 1 1    3    5    3 o  5  479.63   10.16  355.71  186.45  535.27  211.14  120.20  211.14  0.99 
1 1 1    3    5    4 o  3  446.97   10.14  840.96  106.08  471.37   75.61   57.83   75.61  0.99 
1 1 1    3    5    5 o 13  255.04    5.79  134.64  168.65  257.36  168.82   20.37  168.82  0.97 
1 1 1    3    5    6 o 15   81.75    2.01  277.25  331.78   19.61  350.38   80.55  170.38  0.73 
1 1 1    3    5    7 o 10  186.41    4.24  222.79  154.27  204.37  143.64   63.37  143.64  0.93 
1 1 1    3    5    8 o  9  165.95    4.23  103.08   27.96  176.91   23.87   54.35   23.87  0.90 
1 1 1    3    5    9 o 16  127.75    4.18  176.41  204.38   76.02  219.32   77.12   39.32  0.90 
1 1 1    3    5   10 o  8  214.44    5.73  254.78  297.29  195.18  269.66   20.23   89.66  0.96 
1 1 1    3    5   11 o 15  253.26    6.70  382.53  174.75  178.51  175.75  136.94  355.75  0.98 
1 1 1    3    5   12 o 16  197.99    5.39  213.82   86.77  192.92  105.25   12.36  105.25  0.94 
1 1 1    3    5   13 o  8  317.97    8.22  274.69  132.16  353.12  119.50   85.55  119.50  0.98 
1 1 1    3    5   14 o 19  486.76   12.33  557.26  257.99  475.32  252.60   14.34   72.60  0.99 
1 1 1    3    5   15 o 13  262.25    6.75  207.79  353.31  237.59  357.88   33.97  177.88  0.97 
1 1 1    3    5   16 f  0  291.33    6.76  379.92   97.52  334.16   92.98    0.00    0.00  0.00 
1 1 1    3    5   17 f  0  209.44   59.18  220.05  271.80  181.05  281.41    0.00    0.00  0.00 
1 1 1    3    5   18 o 19  367.83    9.43  364.63  256.36  395.33  246.26   68.30  246.26  0.98 
1 1 1    3    5   19 o  7  222.67   16.84  225.09   36.90  227.93   42.79   34.87   42.79  0.95 
1 1 1    3    5   20 o 11  365.96    8.47  401.80   88.95  313.44   88.95   94.16  268.95  0.99 
1 1 1    3    5   21 o  7  156.23   14.88  135.01   16.81  124.71    4.55   35.19  184.55  0.91 
1 1 1    3    5   22 o 11  359.07   10.64  377.35   25.78  324.99   24.80   58.20  204.80  0.99 
1 1 1    3    5   23 o  4  292.85    8.26  246.54  164.31  335.42  165.12   99.79  165.12  0.97 
1 1 1    3    5   24 o  4  269.45    7.02  249.22   40.71  291.04   40.29   56.35   40.29  0.98 
1 1 1    3    5   25 o 19   90.27    7.63   72.65  212.19   61.11  208.76   18.44   28.76  0.78 
1 1 1    3    5   26 o 12  108.57    9.41  106.39  243.83   84.29  248.00   25.00   68.00  0.89 
1 1 1    3    5   27 o 14   54.86   12.13   62.09  137.26    4.37  136.33   61.86  316.33  0.64 
1 1 1    3    5   28 o  6  170.33   44.26  157.53   32.81  158.20   32.79    0.15   32.79  0.93 
1 1 1    3    5   29 o  5  133.21   12.43  119.67  234.90  128.41  237.55    4.94  237.55  0.95 
1 1 1    3    5   30 o  7   44.59   13.16   12.72   50.09    2.11   53.95    6.91  233.95  0.12 
1 1 1    3    5   31 o 13  151.74   31.10  148.83  272.11  140.38  272.67    7.19   92.67  0.95 
1 1 1    3    5   32 o 19   97.51   15.76   99.35  314.13   83.25  312.95   14.08  132.95  0.93 
1 1 1    3    5   33 f  0   88.29   20.24  114.36  168.85  112.88  169.55    0.00    0.00  0.00 
1 1 1    3    5   34 o 10  119.97   16.29  174.65  197.82   65.38  198.08  102.05   18.08  0.97 
1 1 1    3    5   35 o  3  103.61   17.93  122.70   33.65   79.44   33.57   37.56  213.57  0.95 
1 1 1    3    5   36 o 16   58.16   18.56   52.71  289.03   36.97  288.99   12.59  108.99  0.74 
1 1 1    3    5   37 o 16   67.84   19.47   61.03   74.07   53.59   74.11    2.87  254.11  0.81 
1 1 1    3    5   38 o 17  130.08   15.50  138.66   88.04  125.40   88.04    0.27  268.04  0.97 
1 1 1    3    5   39 o  7   42.22   14.18   70.60  333.92    3.87  333.92   59.46  153.92  0.80 
1 1 1    3    5   40 o  5   45.71   14.41   44.60  275.62   27.08  275.61   12.51   95.61  0.73 
1 1 1    3    5   41 o  2   52.69   15.63   17.37  314.95   35.91  314.94   20.66  314.94  0.49 
1 1 1    3    5   42 o  1   50.19   14.96   43.83  185.32   45.68  185.32    7.60  185.32  0.83 
1 1 1    3    5   43 o  3   40.44   13.00   40.39  183.87   34.25  183.87    0.46    3.87  0.85 
1 1 1    3    5   44 o 14   36.39   12.24   47.43  355.14   26.74  355.14   13.59  175.14  0.92 
1 1 1    3    6    0 o  7   45.03    1.76   51.44   90.00   27.65   90.00   86.81   90.00  0.35 
1 1 1    3    6    1 o 11  261.77    5.12  346.49  243.99  215.35  204.41   80.26   24.41  0.98 
1 1 1    3    6    2 o  8  154.90    3.29  240.80  259.21  171.79  263.48   75.07  263.48  0.87 
1 1 1    3    6    3 o 16  247.35    5.24  366.33  181.50  265.88  161.37   54.94  161.37  0.96 
1 1 1    3    6    4 o 18  223.33    5.31  279.19  318.77  234.41  274.82   41.93  274.82  0.96 
1 1 1    3    6    5 o  6  278.73    6.32  321.28  200.44  307.91  217.39   74.69  217.39  0.97 
1 1 1    3    6    6 o  9   72.86    2.02  206.41  140.09    7.84  150.55   75.27  330.55  0.62 
1 1 1    3    6    7 o 15  271.85    6.85  297.70  163.75  296.52  147.04   66.16  147.04  0.97 
1 1 1    3    6    8 o  9  293.67    7.46  386.08  329.50  229.10  307.71  117.90  127.71  0.98 
1 1 1    3    6    9 o  5  284.32    6.48  315.34  344.11  280.95    0.75    7.66    0.75  0.97 
1 1 1    3    6   10 o 10  313.59    7.45  420.20  262.09  273.10  252.10   69.38   72.10  0.98 
1 1 1    3    6   11 o 13  212.51    4.79  112.34  165.58  219.12  193.03   35.28  193.03  0.95 
1 1 1    3    6   12 o 11  170.40    3.94  149.09  108.54  171.33  105.26   31.91  105.26  0.91 
1 1 1    3    6   13 o  7  453.92    9.85  403.99    4.98  489.96  359.17   82.23  359.17  0.99 
1 1 1    3    6   14 o 17  245.60    6.13  241.31  241.71  248.52  241.39   24.50  241.39  0.96 
1 1 1    3    6   15 o 13  325.18    7.90  377.02   23.46  290.22   39.61   57.80  219.61  0.98 
1 1 1    3    6   16 o 11  416.36    9.82  291.23   77.26  539.25   71.08  261.23   71.08  0.98 
1 1 1    3    6   17 o  4  542.20   13.86  481.15  237.30  599.72  238.16  124.34  238.16  0.99 
1 1 1    3    6   18 o  4  411.91    8.89  422.00  224.94  393.65  221.46   26.09   41.46  0.99 
1 1 1    3    6   19 o 16   91.73    8.92   63.33  268.47   34.34  242.02   14.78   62.02  0.45 
1 1 1    3    6   20 o  2  593.46   15.42  534.46   80.15  665.27   80.52  152.10   80.52  0.99 
1 1 1    3    6   21 o 10  433.61   11.83  404.85  185.06  461.16  185.32   65.04  185.32  0.99 
1 1 1    3    6   22 o  3  220.21    6.63  157.15  269.03  271.25  267.79  127.15  267.79  0.94 
1 1 1    3    6   23 o 18  173.70    5.66  226.69  153.86  135.15  151.49   60.51  331.49  0.95 
1 1 1    3    6   24 o  7  277.41    8.03  214.38    9.84  349.16    4.86  158.77    4.86  0.97 
1 1 1    3    6   25 f  0  196.02   58.69  215.20  306.94  209.82  312.87    0.00    0.00  0.00 
1 1 1    3    6   26 o  3  123.91   25.63  123.13  242.60  102.47  243.06   18.38   63.06  0.90 
1 1 1    3    6   27 o 14  117.70   11.27   92.37  120.45  124.93  119.69   38.41  119.69  0.90 
1 1 1    3    6   28 o 14   51.02   13.61   64.08  143.16    6.43  145.45   47.91  325.45  0.60 
1 1 1    3    6   29 o 16   75.40   12.71   56.44  276.25   60.86  282.00    9.68  282.00  0.74 
1 1 1    3    6   30 o 11  250.54   31.21  245.07  333.22  246.80  333.58    2.08  333.58  0.98 
1 1 1    3    6   31 o 12   42.42   13.95   32.92  239.52    5.44  242.28   24.17   62.28  0.41 
1 1 1    3    6   32 o 16  106.64   23.66   77.29  327.93  116.47  329.50   42.57  329.50  0.89 
1 1 1    3    6   33 o 19   46.27   14.80   50.12  264.69   15.53  266.84   33.50   86.84  0.70 
1 1 1    3    6   34 o  8  139.44   14.30  141.76  198.54  133.86  198.81    2.89   18.81  0.97 
1 1 1    3    6   35 o  4  144.53   15.15  171.61  331.43  120.33  331.35   41.30  151.35  0.98 
1 1 1    3    6   36 o 17   72.73   20.33   98.06  154.56   39.02  154.58   52.13  334.58  0.89 
1 1 1    3    6   37 o 12   48.82   16.18   62.26  132.84   16.79  132.76   40.23  312.76  0.76 
1 1 1    3    6   38 o 12   44.17   14.99   63.89   71.40    9.06   71.40   48.62  251.40  0.76 
1 1 1    3    6   39 o  5   49.18   15.00   29.61  217.01   29.95  217.01    3.49  217.01  0.57 
1 1 1    3    6   40 o 13   50.11   15.11   49.27   16.74   35.65   16.74    7.92  196.74  0.79 
1 1 1    3    6   41 o  9   42.82   13.86   41.72   13.30   29.16   13.30    7.34  193.30  0.77 
1 1 1    3    6   42 o 12   47.53   14.42   54.92  272.50   36.11  272.50   11.43   92.50  0.88 
1 1 1    3    6   43 o 14   46.22   14.45   68.15  161.23   27.49  161.23   30.88  341.23  0.93 
1 1 1    3    7    0 o 15  281.53    7.78  401.90  270.00  264.48  270.00   34.10   90.00  1.00 
1 1 1    3    7    1 o 11  153.30    3.26  240.29  332.98   84.91  309.91  117.65  129.91  0.94 
1 1 1    3    7    2 o  5  103.59    2.23  319.81   76.20   14.56   60.25  154.23  240.25  0.88 
1 1 1    3    7    3 o  7   41.25    1.12   94.41   46.58   24.75   40.02   68.96   40.02  0.24 
1 1 1    3    7    4 o 14  264.62    5.99  126.40  208.94  286.97  230.53   61.89  230.53  0.97 
1 1 1    3    7    5 o 10  122.85    3.03  250.97   13.34   87.91   11.34   36.55  191.34  0.86 
1 1 1    3    7    6 o  6  183.84    3.93  150.41  332.22  143.73   23.34   60.96  203.34  0.95 
1 1 1    3    7    7 f  0  150.94    3.35  333.71  149.89  171.37  155.57    0.00    0.00  0.00 
1 1 1    3    7    8 o 15  384.52    8.20  457.69  245.45  328.20  241.07  103.45   61.07  0.99 
1 1 1    3    7    9 o  9  493.94   10.53  498.04   19.43  484.40   30.04   10.92  210.04  0.99 
1 1 1    3    7   10 o 13  340.88    7.25  389.52   24.00  359.15   27.76   49.58   27.76  0.98 
1 1 1    3    7   11 o  6  260.06    5.30  318.81  200.58  242.30  206.29   19.97   26.29  0.97 
1 1 1    3    7   12 o  5  272.16    6.03  308.58  271.23  269.96  275.19   11.58  275.19  0.97 
1 1 1    3    7   13 o  8  147.11    3.65  210.20  131.72  109.28  133.92   48.26  313.92  0.91 
1 1 1    3    7   14 f  0  366.21    8.60  432.60  143.29  448.86  144.12    0.00    0.00  0.00 
1 1 1    3    7   15 o 14   74.83   25.86   54.87  186.70    0.08  291.12   74.97  291.12  0.50 
1 1 1    3    7   16 o 14  320.56    8.40  386.52  345.25  272.82  346.13   83.31  166.13  0.98 
1 1 1    3    7   17 o 15  517.17   12.47  604.17  292.20  423.42  297.03  180.15  117.03  0.99 
1 1 1    3    7   18 o  1  128.35   39.37  164.99  349.15   23.23  342.01  178.94  162.01  0.88 
1 1 1    3    7   19 o  5  110.71   26.33   36.74  126.56   46.84  139.02   12.29  139.02  0.37 
1 1 1    3    7   20 o 11  458.92   71.65  377.84  299.10  567.41  300.86  245.28  300.86  0.97 
1 1 1    3    7   21 o  6  150.95   14.29  184.68  200.29  101.07  203.84   78.10   23.84  0.93 
1 1 1    3    7   22 o 12  140.32   43.92  106.28  236.51  120.50  234.94   18.48  234.94  0.79 
1 1 1    3    7   23 o  3  153.50   43.15  201.13  109.70   87.60  110.50  106.06  290.50  0.92 
1 1 1    3    7   24 o 15  261.73    7.70  255.14  354.79  254.63    0.03    3.95  180.03  0.98 
1 1 1    3    7   25 f  0   95.80    8.38   68.38  290.51   66.86  287.72    0.00    0.00  0.00 
1 1 1    3    7   26 o 16  231.41    7.12  194.53    2.36  255.05    2.60   57.34    2.60  0.98 
1 1 1    3    7   27 o 18   78.99   12.87   39.58   92.45   58.37   86.48   22.35   86.48  0.60 
1 1 1    3    7   28 o  2  144.67   17.29  109.27   96.05  165.50   98.00   60.00   98.00  0.94 
1 1 1    3    7   29 o  8   34.62   11.70   10.58  264.35    2.23   69.51   11.89   69.51  0.11 
1 1 1    3    7   30 o 18   51.17   15.10   47.94   14.93   17.12   19.92   28.69  199.92  0.61 
1 1 1    3    7   31 o 13  126.09   19.10  135.80  100.78  106.14  101.05   28.79  281.05  0.96 
1 1 1    3    7   32 o  4  149.76   15.74  111.28    0.13  178.40    0.21   68.29    0.21  0.96 
1 1 1    3    7   33 f  0   45.78   14.78   41.30  333.22   41.05  331.68    0.00    0.00  0.00 
1 1 1    3    7   34 o  6   44.52   14.63   40.11  337.96   15.29  338.60   22.90  158.60  0.60 
1 1 1    3    7   35 o 16   55.09   17.28   29.96  322.09   31.40  321.50    3.44  321.50  0.54 
1 1 1    3    7   36 o  2  155.55   22.13  196.84  101.44  121.70  101.41   60.00  281.41  0.98 
1 1 1    3    7   37 o  9  156.93   15.11   83.98  228.44  222.58  228.43  146.26  228.43  0.95 
1 1 1    3    7   38 o  4   46.52   14.75   60.14  294.27   17.59  294.27   36.46  114.27  0.77 
1 1 1    3    7   39 o 13   51.91   16.30   62.00   93.21   30.16   93.22   24.98  273.22  0.82 
1 1 1    3    7   40 o  9   60.43   16.62   75.79   63.05   41.67   63.05   25.05  243.05  0.90 
1 1 1    3    7   41 o 10   44.66   13.99    9.58   57.87   19.43   57.87   11.08   57.87  0.31 
1 1 1    3    7   42 o  5   43.41   13.62   63.49  237.63   23.87  237.63   30.86   57.63  0.91 
1 1 1    3    7   43 o  7   29.93   10.41   26.67  288.16   26.39  288.16    3.65  288.16  0.82 
1 1 1    3    8    0 o 17   57.35    1.84   78.73  270.00    0.33  270.00    2.70  270.00  0.02 
1 1 1    3    8    1 o  2  221.78    4.35  237.61  212.11  207.21  184.16   11.14    4.16  0.96 
1 1 1    3    8    2 o  3  100.29    2.01   79.87  302.69   61.92  291.57   22.03  111.57  0.73 
1 1 1    3    8    3 o 10  145.72    3.04  250.55   78.45  104.83   65.38   56.73  245.38  0.91 
1 1 1    3    8    4 o 14  346.79    6.80  429.18   52.06  352.40   42.39   23.19   42.39  0.98 
1 1 1    3    8    5 o 12  326.96    7.40  404.06  222.32  276.15  209.79   90.82   29.79  0.98 
1 1 1    3    8    6 o 15   64.92    2.00  147.41  112.59    2.58    2.82   64.38    2.82  0.46 
1 1 1    3    8    7 o  8  124.99    2.83   92.52  299.61   93.14  344.59   28.10  164.59  0.86 
1 1 1    3    8    8 o  3  248.69    5.66  121.03   11.03  326.10   78.06  183.73   78.06  0.94 
1 1 1    3    8    9 o  3  373.92    7.36  428.10  346.19  350.60  346.48   36.11  166.48  0.99 
1 1 1    3    8   10 o 19   90.41    2.77  173.89  246.34    1.83  238.53  146.77   58.53  0.83 
1 1 1    3    8   11 o 11  248.85    6.96  302.29   18.57  249.83   44.55   20.18   44.55  0.96 
1 1 1    3    8   12 o  3  219.44    5.19  182.22  273.35  199.98  273.76   19.70   93.76  0.96 
1 1 1    3    8   13 o 11  468.56   11.27  416.62  352.02  505.89  351.68   84.84  351.68  0.99 
1 1 1    3    8   14 o 17  458.16   11.48  560.94  203.35  416.80  195.68   73.87   15.68  0.99 
1 1 1    3    8   15 o  2  225.74    9.29  163.80  283.68  293.21  277.45  172.37  277.45  0.92 
1 1 1    3    8   16 o 12  300.52    7.58  215.98  349.84  345.73  349.42  109.01  349.42  0.97 
1 1 1    3    8   17 o 11  442.51   10.85  340.32   86.00  476.91   88.26   80.06   88.26  0.99 
1 1 1    3    8   18 o  4  420.47   10.27  367.95   27.99  474.71   33.63  120.50   33.63  0.99 
1 1 1    3    8   19 f  0  141.90   31.15   97.29  326.36   76.82  318.04    0.00    0.00  0.00 
1 1 1    3    8   20 o 17  160.69   11.76  163.64  157.70  132.67  156.92   32.97  336.92  0.93 
1 1 1    3    8   21 o 19  390.72   10.06  368.15  292.41  422.26  292.68   72.68  292.68  0.99 
1 1 1    3    8   22 o  7  453.27   42.29  460.55  298.91  450.95  298.25    6.03  298.25  0.99 
1 1 1    3    8   23 o  3  446.51    9.60  398.78   88.08  483.95   89.57   81.66   89.57  0.99 
1 1 1    3    8   24 o 11  116.23   31.77  160.55  111.72   65.31  111.81   77.02  291.81  0.89 
1 1 1    3    8   25 o 11  139.61   16.84  151.07  154.15  127.02  155.45    7.74  335.45  0.94 
1 1 1    3    8   26 o 11  165.22   11.86   98.85  240.85  206.90  240.36  102.08  240.36  0.94 
1 1 1    3    8   27 o 10   59.85   14.78  116.39  113.26   15.42  291.61  133.53  291.61  0.86 
1 1 1    3    8   28 o 19  134.30   31.24  104.28  241.81  140.72  243.60   37.85  243.60  0.91 
1 1 1    3    8   29 o 15  155.90   50.50  125.86  214.63  157.59  212.01   37.82  212.01  0.89 
1 1 1    3    8   30 o 10  165.71   57.08  162.37  332.14  143.42  331.58   15.35  151.58  0.91 
1 1 1    3    8   31 o 15  107.08   23.16  113.25  133.93   89.51  134.39   20.67  314.39  0.93 
1 1 1    3    8   32 o 19  156.69   18.02  144.31  187.69  162.46  188.09   20.41  188.09  0.97 
1 1 1    3    8   33 o 19  133.52   11.97  156.17   54.96  110.93   55.02   38.04  235.02  0.97 
1 1 1    3    8   34 o  2   51.70   15.85   66.06  265.41   19.85  266.26   42.28   86.26  0.79 
1 1 1    3    8   35 o 11   80.83   20.02   62.13  186.29   78.89  185.44   20.83  185.44  0.85 
1 1 1    3    8   36 o 19   44.94   15.13   40.18   88.53   16.34   88.50   20.33  268.50  0.59 
1 1 1    3    8   37 o 12   41.19   13.84   53.09  216.27    8.57  216.27   39.36   36.27  0.69 
1 1 1    3    8   38 o  8   39.71   12.99   15.43  143.40   10.03  143.40    3.76  323.40  0.30 
1 1 1    3    8   39 o  5   63.55   15.67   59.55   76.23   57.52   76.23    4.82   76.23  0.87 
1 1 1    3    8   40 o  3   44.84   14.23   30.44  341.47   33.69  341.48    7.03  341.48  0.67 
1 1 1    3    8   41 x 13       ?       ?   36.62  175.05   31.74  175.05    0.00    0.00  0.00 
1 1 1    3    8   42 o 14   40.81   13.04   52.96  279.23   28.07  279.22   17.35   99.22  0.90 
1 1 1    3    8   43 o  3   47.07   13.42   46.68   38.11   48.61   38.11    9.01   38.11  0.94 
1 1 1    3    9    0 o 12  153.24    4.28  294.83   90.00  157.52   90.00   10.53   90.00  0.99 
1 1 1    3    9    1 o  1  172.96    3.40   76.48   33.47  207.87   93.37  117.16   93.37  0.86 
1 1 1    3    9    2 o 17  389.10    7.63  339.53  258.17  374.60  252.01   18.79   72.01  0.99 
1 1 1    3    9    3 o  2  186.73    3.96  257.48   87.44  186.15   68.99   24.15   68.99  0.93 
1 1 1    3    9    4 o  6  218.43    4.61  354.20  156.97  166.32  152.72   88.33  332.72  0.96 
1 1 1    3    9    5 o 14  441.98   11.26  552.46  166.89  398.78  168.36   77.77  348.36  0.99 
1 1 1    3    9    6 o  3  353.28    8.52  390.59  296.87  308.92  291.82   78.16  111.82  0.99 
1 1 1    3    9    7 o 18  209.00    5.31  272.15   52.30  151.62   61.63   98.25  241.63  0.96 
1 1 1    3    9    8 o 19  451.68    9.58  544.71   27.94  401.51   36.75   91.93  216.75  0.99 
1 1 1    3    9    9 o 19  294.72    6.68  221.54  125.18  314.11  128.14   54.88  128.14  0.97 
1 1 1    3    9   10 o 12  281.54    6.04  314.48  120.61  269.76  107.50    8.49  287.49  0.97 
1 1 1    3    9   11 o  5  248.51    5.39  312.69  307.63  192.69  319.48   97.03  139.48  0.97 
1 1 1    3    9   12 o  4  268.48    7.52  363.28  106.88  189.14  112.55  145.91  292.55  0.98 
1 1 1    3    9   13 o 19  417.66   10.58  347.85  243.86  496.47  233.54  171.01  233.54  0.98 
1 1 1    3    9   14 o  9  351.89    8.91  386.76   43.39  345.96   47.49    0.80   47.49  0.98 
1 1 1    3    9   15 o 11  255.08    5.35  309.90  309.10  194.61  314.58  106.35  134.58  0.97 
1 1 1    3    9   16 f  0  126.65    3.47  158.22  200.89  158.03  212.78    0.00    0.00  0.00 
1 1 1    3    9   17 o 13  263.34    8.78  244.98  355.48  286.62    3.54   65.56    3.54  0.96 
1 1 1    3    9   18 o 10  213.20  173.62  229.32  326.52   28.23  322.91  159.86  142.91  0.51 
1 1 1    3    9   19 o  5  278.18    7.22  330.44  173.43  212.54  175.50  120.53  355.50  0.98 
1 1 1    3    9   20 o 14  471.47   10.74  434.29   35.10  508.29   36.58   81.46   36.58  0.99 
1 1 1    3    9   21 o 12  544.17   13.50  486.40   40.05  619.16   39.40  156.69   39.40  0.99 
1 1 1    3    9   22 o  4   87.48    9.42   33.58  318.01   59.96  313.35    4.16  133.35  0.71 
1 1 1    3    9   23 o 16  142.50   19.07  118.08  232.85  154.57  233.79   51.76  233.79  0.90 
1 1 1    3    9   24 o  6  247.54   14.52  260.33  186.02  221.13  181.93   44.37    1.93  0.98 
1 1 1    3    9   25 o  3  151.76   21.27  152.25  315.78  136.37  316.03   15.71  136.03  0.95 
1 1 1    3    9   26 o  7   79.00   12.78  107.51  298.62   26.16  294.57   89.07  114.57  0.89 
1 1 1    3    9   27 o 17  181.07   36.73  137.43  358.04  198.23  359.00   54.69  359.00  0.94 
1 1 1    3    9   28 o 19   75.65   11.04   53.96  318.44   66.44  320.82   13.75  320.82  0.79 
1 1 1    3    9   29 o 12  130.47   19.57  107.16   74.59  142.83   74.87   40.65   74.87  0.94 
1 1 1    3    9   30 o  9   81.21   15.41   62.52  344.20   78.73  340.82   18.22  340.82  0.86 
1 1 1    3    9   31 o  1   58.07   16.56   71.61  353.37   27.67  353.90   41.57  173.90  0.83 
1 1 1    3    9   32 o 18   95.13   14.27  124.43  171.72   60.49  172.35   59.78  352.35  0.95 
1 1 1    3    9   33 o  2   67.60   16.76   67.43    4.07   50.40    4.43   14.13  184.43  0.85 
1 1 1    3    9   34 o 15   50.10   16.04   96.16  156.79    3.91  336.85   93.99  336.85  0.86 
1 1 1    3    9   35 o  9   50.26   15.84   44.32  293.66   25.64  293.82   15.36  113.82  0.66 
1 1 1    3    9   36 o 15  107.00   16.46   91.44   60.18  116.69   60.18   33.82   60.18  0.93 
1 1 1    3    9   37 o  2   41.60   13.72   22.42  187.78   13.61  187.77    6.52    7.77  0.41 
1 1 1    3    9   38 o  5   62.78   16.03   70.12  107.85   47.96  107.85   14.34  287.85  0.88 
1 1 1    3    9   39 o 15   33.41   11.62    4.84  167.40    3.22  167.38    1.05  347.38  0.11 
1 1 1    3    9   40 o 12   43.89   13.78   52.17  281.49   28.75  281.49   16.68  101.49  0.84 
1 1 1    3    9   41 o 19   46.28   14.61   53.55   32.97   35.93   32.97   10.21  212.97  0.89 
1 1 1    3    9   42 o  9   33.50   11.34   32.07  151.00   30.16  151.00    2.82  151.00  0.86 
1 1 1    3   10    0 o 12   94.67    3.19  244.29  270.00   50.07  270.00    0.29  270.00  0.53 
1 1 1    3   10    1 o 17  163.39    3.72   99.51  302.76  160.48  290.52   25.87  290.52  0.90 
1 1 1    3   10    2 o 11  415.76    9.42  465.35  207.89  398.89  228.20   23.94   48.20  0.99 
1 1 1    3   10    3 o 11   68.75    1.75  136.74  318.86   17.70  140.79  128.88  140.79  0.68 
1 1 1    3   10    4 o  8  244.79    5.19  230.53  101.26  247.89  131.52   24.81  131.52  0.96 
1 1 1    3   10    5 o  6  337.92    6.59  363.12  316.08  360.88  313.94   59.69  313.94  0.98 
1 1 1    3   10    6 o  1  494.18   11.21  591.46  295.58  412.49  299.98  155.96  119.98  0.99 
1 1 1    3   10    7 o  7  432.99    8.51  456.72  102.93  463.74  102.02   72.22  102.02  0.99 
1 1 1    3   10    8 o 14  578.94   11.36  565.58  162.72  559.61  163.64   31.44  343.64  0.99 
1 1 1    3   10    9 o  4  272.70    5.77  185.20  113.42  237.64  100.35   55.65  280.35  0.97 
1 1 1    3   10   10 o 18  302.15   59.92  315.45  329.42  300.35  322.13   25.38  322.13  0.95 
1 1 1    3   10   11 o 19  465.51   11.36  489.30  229.86  438.49  227.92   45.00   47.92  0.99 
1 1 1    3   10   12 o 11  305.91    6.93  343.35  326.79  292.59  318.44   12.37  138.44  0.98 
1 1 1    3   10   13 o  4   64.57   18.03  120.45  210.06    4.08  356.14   37.98  356.14  0.23 
1 1 1    3   10   14 f  0   83.75    2.82   96.97  299.07   96.11  295.89    0.00    0.00  0.00 
1 1 1    3   10   15 o 13  552.47   11.74  573.14  106.67  542.83  108.28   11.52  288.28  0.99 
1 1 1    3   10   16 o 13  192.21    4.45  189.62   42.82  183.57   39.38    5.49   39.38  0.94 
1 1 1    3   10   17 o 10  166.21   33.99  217.68  320.53   85.67  328.88  138.85  148.88  0.93 
1 1 1    3   10   18 o 16  206.15   25.99  196.34  109.08  202.53  112.65   15.12  112.65  0.95 
1 1 1    3   10   19 o  6  341.02    7.87  296.09  114.79  360.03  115.25   48.31  115.25  0.98 
1 1 1    3   10   20 o  2  308.80    9.05  222.07  235.69  381.54  233.70  158.81  233.70  0.98 
1 1 1    3   10   21 f  0  241.16    6.45  186.65  131.19  195.22  129.91    0.00    0.00  0.00 
1 1 1    3   10   22 o  8  267.25   67.36  326.67  150.03  189.77  150.50  133.39  330.50  0.96 
1 1 1    3   10   23 o  1  251.94    6.82  186.76  257.53  307.57  261.25  122.41  261.25  0.98 
1 1 1    3   10   24 o  2  374.31    8.53  361.14  352.82  379.68  353.73   15.85  353.73  0.99 
1 1 1    3   10   25 o  7  148.69   24.36  111.28  254.19  164.48  259.19   52.25  259.19  0.93 
1 1 1    3   10   26 o 15  307.92    8.16  293.72   96.57  312.67   97.50   14.77   97.50  0.99 
1 1 1    3   10   27 o 17  110.02   30.50  117.04  145.56   86.92  145.48   24.47  325.48  0.90 
1 1 1    3   10   28 o  3  130.24   40.83  127.68  217.93  108.17  217.50   20.61   37.50  0.91 
1 1 1    3   10   29 o 14  127.53   34.94   84.24   77.53  141.99   74.37   58.13   74.37  0.89 
1 1 1    3   10   30 o 13   59.33   12.55   45.27   20.50   46.15   19.38    3.70   19.38  0.75 
1 1 1    3   10   31 o  9  125.93   12.04  127.23  234.15  119.69  234.31    3.76   54.32  0.97 
1 1 1    3   10   32 o 11   59.89   15.09   90.83  119.19   19.07  118.92   67.61  298.92  0.88 
1 1 1    3   10   33 o  3   82.85   14.89   65.08  122.35   84.77  121.74   23.53  121.74  0.88 
1 1 1    3   10   34 o 15   52.21   15.95   40.96  269.32   29.67  268.75    8.29   88.75  0.65 
1 1 1    3   10   35 o  4  209.73   32.25  166.19  212.15  255.20  212.16  103.88  212.16  0.97 
1 1 1    3   10   36 o 17   47.93   14.52   44.28  172.12   25.41  172.13   14.44  352.13  0.68 
1 1 1    3   10   37 o 11   43.14   13.79   87.81  138.55    4.00  318.55   82.29  318.55  0.86 
1 1 1    3   10   38 o  8   84.70   15.09   98.56   11.51   73.29   11.51   13.71  191.51  0.95 
1 1 1    3   10   39 o  1   38.16   12.22   24.80  241.72   23.18  241.72    1.51  241.72  0.59 
1 1 1    3   10   40 o  1   47.43   14.35   41.32  105.68   43.72  105.68    7.97  105.68  0.84 
1 1 1    3   10   41 o 13   45.71   13.13   64.47   68.75   29.98   68.75   25.22  248.75  0.93 
1 1 1    3   10   42 o 10   36.49   11.78   17.03  265.88   45.21  265.88   30.78  265.88  0.82 
1 1 1    3   11    0 o  1  402.08   12.91  392.96  270.00  425.95  270.00   47.73  270.00  1.00 
1 1 1    3   11    1 o  4  309.88    7.01  442.52   25.98  243.44   24.13  121.38  204.13  0.98 
1 1 1    3   11    2 o 16  561.09   11.00  618.35  115.13  604.58  118.44   95.34  118.44  0.99 
1 1 1    3   11    3 o 16  481.78    9.44  527.05  261.76  407.43  271.73  140.98   91.73  0.99 
1 1 1    3   11    4 f  0  538.52   10.55  522.43   53.81  509.28   54.94    0.00    0.00  0.00 
1 1 1    3   11    5 o 17  240.91    5.45  230.16   63.82  208.33   75.54   48.60  255.54  0.97 
1 1 1    3   11    6 o 12  424.36   10.79  475.88  199.60  397.90  196.61   43.16   16.61  0.99 
1 1 1    3   11    7 o  1  224.84    7.19  323.46   44.34  118.26   44.35  199.60  224.35  0.97 
1 1 1    3   11    8 o  5   26.65    2.76   34.69   89.50   47.63  264.16  104.71  264.16  0.18 
1 1 1    3   11    9 o  2  194.43    3.90  222.81  251.49  169.18  249.07   28.29   69.07  0.94 
1 1 1    3   11   10 o 12  321.57    6.32  337.94  233.52  343.29  221.62   58.77  221.62  0.98 
1 1 1    3   11   11 o  9  326.49    7.44  311.63  332.85  329.61  340.55   20.48  340.55  0.98 
1 1 1    3   11   12 o 15  382.01    8.69  369.61  335.87  379.38  337.24    6.65  337.24  0.98 
1 1 1    3   11   13 o 17   75.81   28.08   39.16  140.69    3.18  155.74   57.45  335.74  0.42 
1 1 1    3   11   14 o 13  455.68    9.78  296.91  192.41  589.41  191.71  280.63  191.71  0.99 
1 1 1    3   11   15 o 16   71.32   37.26  122.07   98.85   17.92  260.81  116.07  260.81  0.56 
1 1 1    3   11   16 f  0  487.46   82.02  525.91  197.81  513.09  195.54    0.00    0.00  0.00 
1 1 1    3   11   17 f  0   49.82    6.48   70.40  271.51   71.92  277.79    0.00    0.00  0.00 
1 1 1    3   11   18 o 19  389.54    8.95  329.88   34.09  442.82   34.55  116.02   34.55  0.99 
1 1 1    3   11   19 o  8  141.53   47.48  194.31  248.98   46.39  242.10  165.50   62.10  0.91 
1 1 1    3   11   20 o  3  382.16    9.89  363.37  243.18  386.63  241.12   15.91  241.12  0.99 
1 1 1    3   11   21 o 11  107.10   47.18   92.73   52.90   63.75   50.23   31.11  230.23  0.74 
1 1 1    3   11   22 o 18  282.23    6.95  240.56   47.58  309.37   49.12   62.35   49.12  0.99 
1 1 1    3   11   23 o 13  225.02    7.06  186.84  202.21  245.74  200.91   50.78  200.91  0.98 
1 1 1    3   11   24 o 13  303.71  112.87  288.77  283.84  264.72  284.24   26.15  104.24  0.91 
1 1 1    3   11   25 o 13  132.35   12.57  131.48   99.30  119.19  101.19   13.63  281.19  0.95 
1 1 1    3   11   26 o 14  227.10    6.07  227.92  324.30  220.73  325.34    6.62  145.34  0.99 
1 1 1    3   11   27 o 18   66.30   10.10   73.03  164.02   40.73  165.82   30.92  345.82  0.85 
1 1 1    3   11   28 o 11  156.25   18.38  115.00  137.18  184.61  137.36   69.14  137.36  0.96 
1 1 1    3   11   29 o 19   82.00   18.14  100.44  247.42   51.51  247.06   47.77   67.06  0.92 
1 1 1    3   11   30 o 11   69.08   12.56  100.23  283.86   28.28  284.76   70.23  104.76  0.92 
1 1 1    3   11   31 o 16  148.86   15.37  163.31   52.32  134.17   52.13   21.96  232.13  0.98 
1 1 1    3   11   32 o  2   97.27   13.00   90.64  295.82   96.77  295.84   12.10  295.84  0.93 
1 1 1    3   11   33 o  6   74.46   15.75   94.87  246.96   47.29  247.01   40.65   67.01  0.91 
1 1 1    3   11   34 o 14  109.39   17.53  122.61  229.86   95.78  229.84   16.27   49.84  0.95 
1 1 1    3   11   35 o  1  104.61   15.31  118.78  356.60   91.96  356.60   15.19  176.60  0.95 
1 1 1    3   11   36 o  7  114.73   16.13  102.32  318.90  127.28  318.90   35.85  318.90  0.95 
1 1 1    3   11   37 o 15   42.15   13.65   38.56   99.32   23.11   99.33   11.02  279.33  0.68 
1 1 1    3   11   38 o  4   62.55   15.27   67.88  154.54   53.45  154.54    6.04  334.54  0.90 
1 1 1    3   11   39 o 16   44.30   13.64   90.59  137.22    3.20  137.22   75.41  317.22  0.92 
1 1 1    3   11   40 o 12   36.42   11.69   47.54   66.76   23.12   66.76   17.72  246.76  0.88 
1 1 1    3   11   41 o  8   41.89   12.41   24.40   12.15   51.00   12.15   30.25   12.15  0.86 
1 1 1    3   12    0 o  1  219.42    6.08  239.90   90.00  177.43   90.00   83.99  270.00  1.00 
1 1 1    3   12    1 o 12  559.72   11.00  622.93  102.46  555.25  102.10    1.15  282.10  0.99 
1 1 1    3   12    2 o  2  302.51    6.38  373.26   41.72  262.45   33.74   67.07  213.74  0.98 
1 1 1    3   12    3 o  7  863.85   18.59  873.79  231.81  829.06  225.73   64.45   45.73  1.00 
1 1 1    3   12    4 o  4  141.31    3.01   76.41   35.23  130.38   15.09   79.35   15.09  0.64 
1 1 1    3   12    5 o  9  576.38   11.33  569.34  152.80  575.77  153.11    6.50  153.11  0.99 
1 1 1    3   12    6 o  8  216.67    4.24  240.23  179.12  232.76  185.20   57.37  185.20  0.94 
1 1 1    3   12    7 o 19  438.54    9.95  583.78  337.18  361.31  328.98  145.80  148.98  0.99 
1 1 1    3   12    8 o  9  213.03    4.78  116.63  131.03  199.11  134.83    6.19  314.83  0.95 
1 1 1    3   12    9 o  9   70.86   14.76  178.60  283.25   10.99  100.58  105.57  100.58  0.59 
1 1 1    3   12   10 o 18  515.37   10.15  552.22  348.57  512.92  343.80    3.63  343.80  0.99 
1 1 1    3   12   11 o 11  199.38    4.05  177.06  276.03  233.71  280.93  100.68  280.93  0.92 
1 1 1    3   12   12 o  5  222.30    4.82  163.17   15.07  243.33   21.09   64.45   21.09  0.95 
1 1 1    3   12   13 o  5  117.58   38.92    7.24    9.47   30.18  348.82   11.33  348.82  0.21 
1 1 1    3   12   14 o  4  241.65   46.03  176.66  227.62  256.67  231.40   59.39  231.40  0.94 
1 1 1    3   12   15 o  3  240.72    5.45  270.67  275.89  200.74  274.83   67.50   94.83  0.97 
1 1 1    3   12   16 f  0  188.57    5.48  148.98  160.46  125.86  154.95    0.00    0.00  0.00 
1 1 1    3   12   17 o 11  139.50    3.88  170.19  243.56  115.20  237.80   27.99   57.80  0.93 
1 1 1    3   12   18 o 10  134.09    3.67  122.50  289.64  113.35  290.91   21.43  110.91  0.93 
1 1 1    3   12   19 o  8   65.33   14.57   80.90  105.56   11.77  104.03   69.38  284.03  0.71 
1 1 1    3   12   20 o 17   75.78   21.32  114.86  105.97   17.55  103.24   89.91  283.24  0.82 
1 1 1    3   12   21 f  0  130.03    4.07  117.54  352.90  110.91  354.10    0.00    0.00  0.00 
1 1 1    3   12   22 o  2  341.76    8.09  302.03  233.62  363.73  235.97   49.61  235.97  0.99 
1 1 1    3   12   23 o 13  140.06   15.91  151.53   49.23  121.46   48.06   24.30  228.06  0.95 
1 1 1    3   12   24 o 16   36.23   10.16   39.21   53.06    9.11  236.80   48.18  236.80  0.41 
1 1 1    3   12   25 o  6  246.26    6.11  233.68   53.97  249.67   54.32   12.59   54.32  0.99 
1 1 1    3   12   26 o 16   57.19    8.01   54.21  186.60   33.22  186.66   20.41    6.66  0.76 
1 1 1    3   12   27 o  1   60.65    9.35   54.64   49.22   42.01   44.76   14.10  224.76  0.81 
1 1 1    3   12   28 o 11  103.23   21.72   72.00  248.41  114.63  247.04   43.55  247.04  0.90 
1 1 1    3   12   29 o  1  171.06   21.21  123.18  194.15  210.04  194.28   89.45  194.28  0.97 
1 1 1    3   12   30 o 19   68.68   12.46   60.52   29.36   59.82   28.88    2.83   28.88  0.85 
1 1 1    3   12   31 f  0   89.76   15.20  134.87   24.22  127.33   24.07    0.00    0.00  0.00 
1 1 1    3   12   32 o 18   79.63   13.06   72.75  130.37   74.83  130.35    7.15  130.35  0.89 
1 1 1    3   12   33 o  3   87.07   18.58  100.60  351.24   68.09  351.31   23.93  171.31  0.92 
1 1 1    3   12   34 o  5  105.48   13.07   76.82   88.03  126.49   88.03   57.11   88.03  0.93 
1 1 1    3   12   35 o  5   73.34   17.44   43.45   29.07   77.52   29.07   38.64   29.07  0.79 
1 1 1    3   12   36 f  0   90.00   14.56   67.34  106.21   59.69  106.21    0.00    0.00  0.00 
1 1 1    3   12   37 o 13   39.92   12.97   34.43  139.88   23.82  139.88    6.40  319.88  0.68 
1 1 1    3   12   38 o  7   56.67   13.06   52.33  179.27   55.60  179.27   10.10  179.27  0.89 
1 1 1    3   12   39 o  6   42.78   14.69   62.18  204.34   23.20  204.34   30.34   24.34  0.90 
1 1 1    3   12   40 o  1   55.23   13.33   59.86  296.99   53.74  296.99    2.71  296.99  0.95 
1 1 1    3   13    0 o 12  424.07   13.61  479.21  270.00  383.73  270.00   80.68   90.00  1.00 
1 1 1    3   13    1 o 15  232.35    4.55  304.28  167.46  181.48  173.18   85.21  353.18  0.96 
1 1 1    3   13    2 o  4  213.30    4.19  175.50  304.81  197.15  288.16   10.93  108.16  0.95 
1 1 1    3   13    3 o 18  199.46    3.91  179.12  138.18  211.89  128.16   53.27  128.16  0.93 
1 1 1    3   13    4 o  4  547.42   11.64  500.05  282.68  558.97  282.02   31.61  282.02  0.99 
1 1 1    3   13    5 o 19  151.99    3.26  163.19  317.28   98.02  340.42   83.02  160.42  0.92 
1 1 1    3   13    6 o 14  158.05    3.39  131.74  203.24  148.42  229.43   14.25  229.43  0.89 
1 1 1    3   13    7 o  3  117.77    3.10  104.79  186.78   65.81  186.32   71.00    6.32  0.86 
1 1 1    3   13    8 o  9  447.40   10.80  470.95   77.89  416.21   80.43   53.60  260.43  0.99 
1 1 1    3   13    9 o 11  341.10    7.72  291.77   43.08  364.05   45.30   58.84   45.30  0.98 
1 1 1    3   13   10 o  3  256.95    6.57  278.33  283.23  238.87  283.60   21.56  103.60  0.97 
1 1 1    3   13   11 o 12  207.94    5.37  265.21   42.15  140.09   44.73  121.79  224.73  0.97 
1 1 1    3   13   12 o  9  285.65    6.59  301.04  353.06  270.78  350.60   17.75  170.60  0.98 
1 1 1    3   13   13 f  0  475.14   10.15  340.48  199.15  338.22  201.14    0.00    0.00  0.00 
1 1 1    3   13   14 f  0  347.65    9.76  319.08  233.09  326.79  233.36    0.00    0.00  0.00 
1 1 1    3   13   15 o 17  306.57    7.85  340.08  320.04  263.96  322.47   76.75  142.47  0.99 
1 1 1    3   13   16 o 14  216.31    5.55  234.68    3.52  178.88    4.47   63.92  184.47  0.97 
1 1 1    3   13   17 o  4   49.76    4.88   30.68  193.67    0.62  354.37   32.75  354.37  0.32 
1 1 1    3   13   18 o  6  138.32    4.15  183.79  246.82   82.14  241.96  100.26   61.96  0.96 
1 1 1    3   13   19 o 15   62.41    7.49   64.29  236.17   26.08  230.22   30.46   50.22  0.66 
1 1 1    3   13   20 o 10  179.15    4.80  177.30   34.03  172.78   32.17    2.42  212.17  0.97 
1 1 1    3   13   21 o 12  166.51   12.23  154.82  250.42  169.22  250.57   17.47  250.57  0.96 
1 1 1    3   13   22 o  9  227.14    5.87  235.69  103.27  215.13  104.16   17.27  284.16  0.99 
1 1 1    3   13   23 o  6  109.44   21.01  100.48  327.69  100.70  327.95    2.23  327.95  0.91 
1 1 1    3   13   24 o 17  201.06    5.62  188.97  188.30  205.36  188.13   15.54  188.13  0.98 
1 1 1    3   13   25 f  0  182.98    5.41  186.12  240.51  184.54  240.79    0.00    0.00  0.00 
1 1 1    3   13   26 o  2  175.16   55.06  206.06  105.67  129.55  105.20   70.28  285.20  0.94 
1 1 1    3   13   27 o  9   88.14    9.20   88.85   72.62   78.20   73.05    7.80  253.05  0.93 
1 1 1    3   13   28 o  5  131.33   20.03   94.24  292.85  156.77  292.79   65.73  292.79  0.94 
1 1 1    3   13   29 f  0   75.25    8.60   54.06   28.10   51.58   28.00    0.00    0.00  0.00 
1 1 1    3   13   30 o  4   92.80   11.80   68.74  275.10  103.95  275.31   39.22  275.31  0.91 
1 1 1    3   13   31 o 14  108.01   13.30  102.10  161.94  109.64  161.87   14.89  161.87  0.95 
1 1 1    3   13   32 o 12   95.53   32.43  155.66  106.37   34.57  106.35  107.70  286.35  0.93 
1 1 1    3   13   33 o 18   30.65   10.63   39.67    0.64    5.25  180.64   41.09  180.64  0.50 
1 1 1    3   13   34 o  1   57.32   16.27   35.63  267.12   45.19  267.12   13.30  267.12  0.67 
1 1 1    3   13   35 o  5  186.35   10.89  144.43  215.11  238.92  215.11  110.81  215.11  0.98 
1 1 1    3   13   36 o 16  131.77   49.28  105.72  138.17  136.60  138.17   43.69  138.17  0.87 
1 1 1    3   13   37 o 11   40.16   11.98   24.46   22.12   29.88   22.13    8.58   22.13  0.64 
1 1 1    3   13   38 o  1   69.94   15.52   66.14  289.79   74.01  289.79   16.99  289.79  0.94 
1 1 1    3   13   39 o 14   39.65   11.77   31.99   16.21   41.50   16.21   14.18   16.21  0.87 
1 1 1    3   14    0 o 10  561.83   15.60  499.62  270.00  639.62  270.00  155.59  270.00  1.00 
1 1 1    3   14    1 o 10  228.48    4.84  190.71   52.77  263.81   51.89   94.66   51.89  0.95 
1 1 1    3   14    2 o 18  270.55    5.74  264.55  208.98  238.87  203.90   49.56   23.90  0.97 
1 1 1    3   14    3 o  1  411.36    8.04  382.44   14.62  405.49   12.03    2.07  192.03  0.99 
1 1 1    3   14    4 o 15  434.88    9.22  407.24   23.38  457.58   22.43   55.11   22.43  0.99 
1 1 1    3   14    5 o  1   82.37    2.16   82.44  173.33   30.15  188.96   37.60    8.96  0.59 
1 1 1    3   14    6 f  0  279.34    6.33  250.29  210.67  244.65  210.22    0.00    0.00  0.00 
1 1 1    3   14    7 o 12  267.17    7.35  228.54  257.35  305.81  253.31   94.66  253.31  0.97 
1 1 1    3   14    8 o  8  273.82    6.16  247.15  110.37  270.78  108.50    7.30  108.50  0.98 
1 1 1    3   14    9 o 11  129.22    3.23  182.36   42.50   54.51   43.43  130.72  223.43  0.93 
1 1 1    3   14   10 o  1  124.57    3.16   71.24  310.09  118.75  296.03   26.82  296.03  0.85 
1 1 1    3   14   11 o  4  115.42    3.23  105.87  326.09   86.95  331.01   28.48  151.01  0.88 
1 1 1    3   14   12 o 15  235.61    5.41  135.75  325.96  304.17  331.90  157.32  331.90  0.96 
1 1 1    3   14   13 o  7  124.88    3.38  116.54  318.23   99.39  316.29   28.72  136.29  0.91 
1 1 1    3   14   14 o 19  158.58    3.40  204.81  339.99   96.26  341.31  112.28  161.31  0.96 
1 1 1    3   14   15 o  1  202.00    4.83  213.73   11.64  168.46   11.31   56.53  191.31  0.97 
1 1 1    3   14   16 o  2  162.46    4.71  156.42  202.12  148.58  206.86   14.30   26.86  0.96 
1 1 1    3   14   17 o  5  164.97    4.24  175.10  191.53  138.32  188.08   42.46    8.08  0.97 
1 1 1    3   14   18 o 12   66.06   29.49   20.61   25.69   14.19   35.79   10.36  215.79  0.29 
1 1 1    3   14   19 o 11  140.41   12.14  157.92  326.88  117.46  328.51   33.59  148.51  0.96 
1 1 1    3   14   20 o 16  137.67   21.11  139.37  276.51  110.80  273.14   40.10   93.14  0.95 
1 1 1    3   14   21 o 17  217.87    5.75  221.85  133.26  208.53  134.25   11.93  314.25  0.98 
1 1 1    3   14   22 o  7   53.58    5.68   43.91  242.46   25.04  250.95   21.30   70.95  0.67 
1 1 1    3   14   23 o  5  147.92   11.58  158.51  271.84  128.05  272.15   31.14   92.15  0.97 
1 1 1    3   14   24 o 10  209.29    5.56  174.10  353.00  237.53  352.96   62.98  352.96  0.98 
1 1 1    3   14   25 o  6  145.06   24.71  135.07  209.82  148.05  210.03   18.45  210.03  0.96 
1 1 1    3   14   26 o 11   85.33   10.65   55.95  168.00   95.07  167.17   39.26  167.17  0.88 
1 1 1    3   14   27 o  7   97.85   32.23  106.81  157.50   73.11  157.47   29.23  337.47  0.90 
1 1 1    3   14   28 o  5   56.80   12.49   45.86  220.91   41.21  220.62    2.15   40.62  0.74 
1 1 1    3   14   29 o 14  108.36   13.16   96.02   82.63  114.52   82.47   24.62   82.47  0.94 
1 1 1    3   14   30 f  0   74.54   10.06   64.91  139.00   60.14  139.31    0.00    0.00  0.00 
1 1 1    3   14   31 o 17   55.71   10.23   86.92  325.63   18.56  325.68   60.84  145.68  0.88 
1 1 1    3   14   32 o 12   50.52   10.16   69.01  220.75   22.08  220.75   40.21   40.75  0.83 
1 1 1    3   14   33 o  9   77.76   16.95   44.32  128.06   87.22  128.06   47.58  128.06  0.82 
1 1 1    3   14   34 o  6   82.87   13.29   76.22  347.88   86.20  347.88   18.61  347.88  0.93 
1 1 1    3   14   35 o 14  121.59   10.71   93.41  247.54  153.67  247.54   71.58  247.54  0.97 
1 1 1    3   14   36 o  7   33.25   10.66   15.32   60.63   14.40   60.64    1.06   60.64  0.42 
1 1 1    3   14   37 o 15   47.54   14.04   39.36   10.12   46.47   10.11   12.51   10.11  0.85 
1 1 1    3   14   38 o 12   45.08   12.96   42.41   77.02   45.09   77.02    8.86   77.02  0.90 
1 1 1    3   15    0 o  3   46.59   93.51   11.78   90.00    9.21   90.00   22.03   90.00  0.04 
1 1 1    3   15    1 o  1  301.40    5.91  331.79  302.44  253.56  299.55   85.63  119.55  0.98 
1 1 1    3   15    2 o 19  278.39    5.46  269.09  205.93  282.07  200.54   20.31  200.54  0.98 
1 1 1    3   15    3 o 16  369.28    7.25  405.26   92.65  346.15   90.95   37.51  270.95  0.99 
1 1 1    3   15    4 o  5   96.97    2.24   82.66   52.65   39.86   53.81   85.84  233.81  0.85 
1 1 1    3   15    5 o 13  157.89    3.14  171.37  202.02  137.82  202.64   19.12   22.64  0.93 
1 1 1    3   15    6 o 17  131.74    2.66  107.71  339.22  125.99  344.19   19.96  344.19  0.88 
1 1 1    3   15    7 o  2   60.76   19.75   70.31  157.30    2.64  334.38   62.90  334.38  0.47 
1 1 1    3   15    8 o  1   40.77   13.97   19.08  330.64   13.39  258.81   41.81  258.81  0.18 
1 1 1    3   15    9 o  5  354.66    8.13  272.79  324.29  434.05  327.89  169.62  327.89  0.98 
1 1 1    3   15   10 o 19   90.99    3.94  102.25  158.07   57.02  162.33   35.37  342.33  0.82 
1 1 1    3   15   11 f  0   85.21    2.20  158.82   84.40  168.33   82.68    0.00    0.00  0.00 
1 1 1    3   15   12 o 10  220.88    5.72  248.43    9.17  186.30   11.20   59.34  191.20  0.98 
1 1 1    3   15   13 o 16  235.94    5.90  212.54    7.89  236.72   10.71   11.54   10.71  0.98 
1 1 1    3   15   14 o 18   70.96    4.19   67.69  136.83   41.70  133.09   15.91  313.09  0.70 
1 1 1    3   15   15 f  0  175.08    4.70  150.81  261.17  144.14  260.16    0.00    0.00  0.00 
1 1 1    3   15   16 o 12  155.23    3.99  144.90  242.46  152.79  239.44    7.53  239.44  0.96 
1 1 1    3   15   17 o 12  205.01    6.12  230.61  345.43  167.63  345.96   67.48  165.96  0.98 
1 1 1    3   15   18 o 12  123.84    5.04  140.33  321.27   94.32  320.61   47.60  140.61  0.95 
1 1 1    3   15   19 o  5   55.90    7.38   46.37  343.12   25.48  344.03   22.69  164.03  0.66 
1 1 1    3   15   20 o 18  133.14    4.14  122.01   76.25  136.34   76.82   18.28   76.82  0.96 
1 1 1    3   15   21 o 10   80.59   34.94   77.68  193.58   48.83  191.92   22.54   11.92  0.75 
1 1 1    3   15   22 o 14   62.28    6.73   95.23  132.07   16.64  134.40   78.02  314.40  0.89 
1 1 1    3   15   23 o  9   57.94    5.19   49.24  304.61   42.97  304.42    3.93  124.42  0.78 
1 1 1    3   15   24 f  0  160.79   27.89  173.30    3.50  169.69    3.55    0.00    0.00  0.00 
1 1 1    3   15   25 o 18  147.88    4.90  133.66  239.18  158.78  239.21   29.12  239.21  0.98 
1 1 1    3   15   26 o 13  191.20    5.95  158.61  230.24  224.75  230.59   73.37  230.59  0.98 
1 1 1    3   15   27 o 16   80.51   15.36   64.80   88.01   79.33   88.27   17.53   88.27  0.88 
1 1 1    3   15   28 o 17   99.59   25.92   82.50  231.09  100.38  230.91   23.33  230.91  0.89 
1 1 1    3   15   29 o 17   95.63   11.52  113.08  269.80   76.73  269.69   27.72   89.69  0.95 
1 1 1    3   15   30 f  0  117.67   17.17   68.48  133.38   62.30  133.37    0.00    0.00  0.00 
1 1 1    3   15   31 o 18   34.68   11.55   12.98   79.87    2.98   79.86    8.71  259.86  0.21 
1 1 1    3   15   32 o 16   46.36   13.02   40.44   65.03   27.64   65.02    8.49  245.02  0.69 
1 1 1    3   15   33 o  9   77.40    9.77   55.52   58.37   91.02   58.38   41.85   58.38  0.91 
1 1 1    3   15   34 o  7   38.26   10.85   15.66   93.59   17.36   93.59    3.61   93.59  0.41 
1 1 1    3   15   35 o  6   52.74   10.77   46.19  269.89   52.52  269.89   12.32  269.89  0.88 
1 1 1    3   15   36 o 17   50.66   13.10   50.52   78.92   47.58   78.92    4.02   78.92  0.90 
1 1 1    3   15   37 o  8  100.09   11.26  101.80  137.27  110.22  137.27   23.25  137.27  0.99 
1 1 1    3   16    0 o 15   73.10    2.46   16.64   90.00    4.49  270.00    0.37   90.00  0.06 
1 1 1    3   16    1 o 19  237.82    4.67  224.71   27.41  234.98   28.73    6.69   28.73  0.97 
1 1 1    3   16    2 o 17  320.88    6.31  272.44  170.06  347.72  170.17   63.54  170.17  0.98 
1 1 1    3   16    3 o 13   56.62    1.91   38.73  295.60    3.67  275.07   34.99   95.07  0.37 
1 1 1    3   16    4 o 13   99.50    2.29  130.90  203.18   61.00  208.46   51.19   28.46  0.87 
1 1 1    3   16    5 o  1  137.05    2.97  113.52   83.19  132.05   88.35   12.98   88.35  0.92 
1 1 1    3   16    6 o 10  246.27    5.21  287.77  246.89  212.84  249.85   57.32   69.85  0.98 
1 1 1    3   16    7 o 12   73.34    1.92   35.67   77.45   36.38  128.40    7.27  308.40  0.55 
1 1 1    3   16    8 o 18  233.41    5.95  183.54   64.02  250.72   63.73   46.40   63.73  0.97 
1 1 1    3   16    9 o 14  280.72    6.36  277.73  350.29  267.36  351.21   18.74  171.21  0.99 
1 1 1    3   16   10 o 13  135.97    3.05  157.16   87.09  104.57   86.94   48.59  266.94  0.95 
1 1 1    3   16   11 o 12  156.59    3.35  160.39  249.98  133.11  250.63   34.93   70.63  0.96 
1 1 1    3   16   12 o  3  216.74    4.78  179.67  101.01  231.89  100.75   40.11  100.75  0.98 
1 1 1    3   16   13 f  0  144.38    3.52  129.99   87.64  123.32   92.07    0.00    0.00  0.00 
1 1 1    3   16   14 o  7  132.03    3.62  152.30   41.16  102.58   40.95   47.30  220.95  0.96 
1 1 1    3   16   15 o  6  126.82    3.46  134.54  270.66  116.39  274.06    7.41   94.06  0.95 
1 1 1    3   16   16 o 11  128.31    3.28  103.56   31.58  136.46   37.35   31.32   37.35  0.94 
1 1 1    3   16   17 o 19  290.24    6.41  276.47  332.06  303.97  331.30   32.91  331.30  0.99 
1 1 1    3   16   18 o  9  262.57    5.82  248.44  110.35  275.71  111.61   31.93  111.61  0.99 
1 1 1    3   16   19 o 12  107.35   37.73   84.21  136.67   94.07  136.90    7.77  136.90  0.84 
1 1 1    3   16   20 o 18  116.04   29.91  130.92  249.28   86.32  250.42   43.11   70.42  0.93 
1 1 1    3   16   21 o  4  124.65    4.32  120.56  194.15  121.83  193.83    3.42  193.83  0.96 
1 1 1    3   16   22 o  5   84.77   16.72   90.66  328.96   65.93  327.99   23.54  147.99  0.92 
1 1 1    3   16   23 o  9  135.77   44.17  101.41  127.40  142.73  127.92   45.61  127.92  0.88 
1 1 1    3   16   24 o  3  225.62    7.47  195.39  322.70  257.83  322.85   69.59  322.85  0.99 
1 1 1    3   16   25 o  8   75.29   16.17   87.65   45.32   52.46   45.61   30.84  225.61  0.90 
1 1 1    3   16   26 o 14  131.36   23.68  109.12   11.34  145.26   11.21   42.42   11.21  0.94 
1 1 1    3   16   27 o  9  139.99   18.06  114.71  270.38  161.82  270.37   55.37  270.37  0.96 
1 1 1    3   16   28 o 19   60.97    8.11   60.30  339.37   47.45  339.45    7.87  159.45  0.84 
1 1 1    3   16   29 f  0   89.44    7.82   79.62    7.34   72.09    7.34    0.00    0.00  0.00 
1 1 1    3   16   30 o  6   90.85   13.56   76.42  161.91   98.57  161.92   29.91  161.92  0.92 
1 1 1    3   16   31 o  5   43.04   12.35   39.92  161.20   22.71  161.20   12.86  341.20  0.68 
1 1 1    3   16   32 o  6   56.77    9.75   33.62  140.49   58.25  140.49   28.54  140.49  0.77 
1 1 1    3   16   33 o 13   35.63    9.92   25.91  201.73   19.42  201.73    3.28   21.73  0.59 
1 1 1    3   16   34 o  4   35.51   10.23   14.25   97.15   19.08   97.16    6.70   97.16  0.44 
1 1 1    3   16   35 o  2   71.55   11.37   77.70  187.76   70.73  187.76    3.83  187.76  0.96 
1 1 1    3   16   36 f  0   64.44    9.97   80.65  269.16   68.83  269.16    0.00    0.00  0.00 
1 1 1    3   17    0 o  1  174.44    4.91  132.67   90.00  214.73   90.00   80.60   90.00  1.00 
1 1 1    3   17    1 o  8  220.67    4.34  217.65  235.41  225.80  233.39   21.14  233.39  0.98 
1 1 1    3   17    2 o  1  162.06    3.23  147.44  205.44  170.04  203.61   32.15  203.61  0.95 
1 1 1    3   17    3 o  7  205.18    4.05  223.14  254.85  170.18  257.40   60.58   77.40  0.98 
1 1 1    3   17    4 o 19  120.90    2.49  131.12  152.04   92.18  151.61   41.17  331.61  0.93 
1 1 1    3   17    5 o  1  152.07    3.06  178.55  331.98  121.58  333.56   48.76  153.56  0.96 
1 1 1    3   17    6 o  1  142.92    2.88  126.59  226.19  143.30  225.15   16.77  225.15  0.94 
1 1 1    3   17    7 o  4  104.63    2.39   71.78   74.08  101.20   70.28   17.17   70.28  0.89 
1 1 1    3   17    8 o  8  235.18    5.35  225.34  114.37  226.64  114.59    9.19  294.59  0.98 
1 1 1    3   17    9 o  3   45.72   14.62   40.77  300.85    0.31  120.93   32.17  120.92  0.35 
1 1 1    3   17   10 o  1  258.05    6.42  271.87   37.04  239.00   36.49   31.58  216.49  0.99 
1 1 1    3   17   11 o 15  255.85    7.20  242.42  204.79  264.04  203.78   23.51  203.78  0.99 
1 1 1    3   17   12 o  8   19.66    4.49   12.69  226.53    9.65   54.02   22.35   54.02  0.08 
1 1 1    3   17   13 o  8  146.84    3.23  193.39  160.66   97.39  161.86   90.63  341.86  0.97 
1 1 1    3   17   14 o  7  118.47    2.79  122.02  342.32  102.60  337.61   19.50  157.61  0.95 
1 1 1    3   17   15 o  6   37.48    3.39   40.46  116.54    6.17  299.23   51.55  299.23  0.52 
1 1 1    3   17   16 o  6  195.28    4.56  202.10   69.79  183.34   69.89   17.32  249.89  0.98 
1 1 1    3   17   17 o  8  129.99    3.14  140.98  221.32  110.15  222.94   30.96   42.94  0.97 
1 1 1    3   17   18 o  1   98.55    2.82  112.50   38.80   79.29   38.92   27.78  218.92  0.95 
1 1 1    3   17   19 o 13   68.99   26.53   83.75  227.56   30.93  228.67   53.30   48.67  0.83 
1 1 1    3   17   20 o  6   92.75   25.29   99.08  339.29   71.91  338.23   24.67  158.23  0.91 
1 1 1    3   17   21 o  2   66.40    7.62   40.48  256.74   64.98  258.36   27.50  258.36  0.77 
1 1 1    3   17   22 o 11  121.24   50.83  123.07  174.47   91.48  174.62   27.64  354.62  0.87 
1 1 1    3   17   23 o 10  125.17   42.91  121.77   51.16  108.99   51.30    7.30  231.30  0.90 
1 1 1    3   17   24 o  9   63.30    5.45   66.81  138.04   48.08  138.64   14.27  318.64  0.87 
1 1 1    3   17   25 o  4  131.76   21.39  141.87  102.55  120.44  102.50   12.24  282.50  0.96 
1 1 1    3   17   26 o 16   63.88    6.13   54.47    2.56   56.92    2.47    6.65    2.47  0.84 
1 1 1    3   17   27 o 12  237.35    8.14  182.47   98.49  302.87   98.48  136.79   98.48  0.99 
1 1 1    3   17   28 o  4   80.21   12.14   83.02  151.54   72.04  151.54    2.82  331.54  0.92 
1 1 1    3   17   29 o 10   78.27   11.43   66.68  275.23   81.81  275.23   22.14  275.23  0.90 
1 1 1    3   17   30 o  8   58.33    8.75   47.10   44.98   56.38   44.98   14.55   44.98  0.84 
1 1 1    3   17   31 o  2  115.41   24.46   92.00  251.07  135.56  251.07   54.51  251.07  0.94 
1 1 1    3   17   32 o 19   51.84    9.20   50.52  163.49   47.45  163.50    3.30  163.50  0.88 
1 1 1    3   17   33 o 18   32.49    9.15   25.46  247.69   21.39  247.69    0.67   67.69  0.67 
1 1 1    3   17   34 o  9   45.96    9.84   40.53  289.47   48.04  289.47   13.22  289.47  0.90 
1 1 1    3   17   35 o  3   49.83    9.93   61.62   17.90   43.47   17.90    9.01  197.90  0.96 
1 1 1    3   18    0 o 15  198.26    6.44  194.93  270.00  185.43  270.00   25.66   90.00  1.00 
1 1 1    3   18    1 o  2  200.77    4.60  213.32   62.43  173.36   62.36   46.79  242.36  0.98 
1 1 1    3   18    2 o 10  175.58    4.04  187.73  295.43  158.53  295.72   24.46  115.72  0.97 
1 1 1    3   18    3 o  8  213.86    4.89  227.30  275.94  192.61  277.05   34.82   97.05  0.98 
1 1 1    3   18    4 o  9  100.43    2.49   81.61   32.56   91.73   33.84    2.83   33.84  0.90 
1 1 1    3   18    5 o 17   58.48    1.98   27.74  213.38   22.40  200.09    3.47   20.09  0.41 
1 1 1    3   18    6 o  4   43.81    9.56   24.19  220.71    1.55  218.62   22.83   38.62  0.30 
1 1 1    3   18    7 o 15  210.82    5.42  175.14  259.53  230.80  258.30   49.00  258.30  0.98 
1 1 1    3   18    8 f  0  179.87    5.08  208.94  158.71  202.59  155.48    0.00    0.00  0.00 
1 1 1    3   18    9 o 14  120.06    2.89   93.77  182.73  128.70  183.24   33.89  183.24  0.93 
1 1 1    3   18   10 o  1  168.39    3.78  200.46   10.36  132.03   12.04   65.18  192.04  0.98 
1 1 1    3   18   11 o  8  141.24    3.32   98.40  133.35  166.75  135.97   65.29  135.97  0.95 
1 1 1    3   18   12 o 14  172.43    4.12  202.51  259.86  134.21  259.88   69.73   79.88  0.98 
1 1 1    3   18   13 o 12  103.60    2.86   94.43   62.18  100.86   58.76    8.99   58.76  0.93 
1 1 1    3   18   14 o 10   80.11    2.36   65.11  319.44   76.89  324.94   14.62  324.94  0.87 
1 1 1    3   18   15 o 12  200.65    4.23  171.92  179.87  227.47  178.40   60.57  178.40  0.98 
1 1 1    3   18   16 o 17   15.14    4.34   17.30  191.17   12.59   14.09   28.59   14.09  0.11 
1 1 1    3   18   17 o 14   39.44    3.93   54.99  183.64    3.27  184.88   50.48    4.88  0.72 
1 1 1    3   18   18 o  5  150.53    4.36  183.39    0.64  116.47    0.13   62.84  180.13  0.98 
1 1 1    3   18   19 o  8  162.92    3.93  137.25   80.66  186.94   81.05   55.16   81.05  0.98 
1 1 1    3   18   20 f  0   32.14    4.62   11.16  145.91    9.94  144.55    0.00    0.00  0.00 
1 1 1    3   18   21 f  0   92.53    3.13   79.50  228.69   75.97  228.85    0.00    0.00  0.00 
1 1 1    3   18   22 o 18   93.74   42.28   88.92  273.12   66.71  273.27   17.58   93.27  0.81 
1 1 1    3   18   23 o 11   34.03    6.74   43.26  214.73    0.35   34.75   40.35   34.75  0.58 
1 1 1    3   18   24 o 14  125.87   30.29   94.88  215.41  142.49  215.20   54.95  215.20  0.91 
1 1 1    3   18   25 o 19  110.93   12.80   94.84  190.59  122.85  190.61   36.38  190.61  0.94 
1 1 1    3   18   26 o 19  106.02   14.57  141.04  189.84   76.11  189.84   51.35    9.84  0.96 
1 1 1    3   18   27 o 12   87.81   17.44   62.58   12.48   99.28   12.49   43.12   12.49  0.89 
1 1 1    3   18   28 o 18   84.30   18.66   71.61  199.65   88.09  199.65   24.30  199.65  0.90 
1 1 1    3   18   29 o 19   63.52    7.47   77.62  251.24   49.04  251.24   19.59   71.24  0.93 
1 1 1    3   18   30 o 13   49.83    8.52   43.24  335.74   46.00  335.74    8.07  335.74  0.84 
1 1 1    3   18   31 o  7   44.44    9.01   49.28  136.35   34.75  136.35    8.14  316.35  0.87 
1 1 1    3   18   32 o  4   88.72   20.32  102.06   20.47   81.45   20.47    6.67  200.47  0.96 
1 1 1    3   18   33 o  8   63.29    8.76   63.23  272.78   67.96  272.77   13.80  272.77  0.96 
1 1 1    3   18   34 o  1   67.62    7.94   64.36  179.86   78.37  179.86   23.71  179.86  0.98 
1 1 1    3   19    0 o 18    9.86    5.80    9.80  270.00    5.92   90.00   12.25   90.00  0.02 
1 1 1    3   19    1 o 16   64.50    1.79   36.68  290.96   44.42  305.87    4.93  305.87  0.65 
1 1 1    3   19    2 o 16  122.76    2.77  143.41  126.73   89.75  126.26   55.77  306.26  0.96 
1 1 1    3   19    3 o  5   83.42    2.16   98.55  358.39   63.01  357.98   22.93  177.98  0.89 
1 1 1    3   19    4 o  5  144.72    3.19   96.72  302.08  184.60  303.76   96.50  303.76  0.94 
1 1 1    3   19    5 o 17   39.67   11.39   64.48  260.99   12.84   80.55   75.35   80.55  0.63 
1 1 1    3   19    6 o  9  111.20    2.37  133.40  311.72   78.43  312.27   55.00  132.27  0.95 
1 1 1    3   19    7 o 13  135.20    2.79   93.26  226.01  162.02  223.48   68.36  223.48  0.95 
1 1 1    3   19    8 o  8  122.08    3.27   94.89  302.84  133.65  301.18   37.03  301.18  0.94 
1 1 1    3   19    9 o  2   43.22    4.75   22.90  308.88    8.71  296.38   15.43  116.38  0.38 
1 1 1    3   19   10 o 10   41.22    3.79   59.37   63.31    0.18  242.35   56.91  242.35  0.69 
1 1 1    3   19   11 o 19   66.13    2.16   66.49  139.15   45.55  138.24   22.80  318.24  0.86 
1 1 1    3   19   12 o 10   76.53    2.28   99.49  166.93   43.15  168.55   55.20  348.55  0.92 
1 1 1    3   19   13 o 19   26.30    4.14   35.40  355.17   13.26  171.34   47.36  171.34  0.40 
1 1 1    3   19   14 o  1  150.86    4.10  140.59  257.21  158.79  256.60   23.11  256.60  0.98 
1 1 1    3   19   15 o 16   36.65    3.97   51.64  135.85    0.51  135.42   49.93  315.42  0.70 
1 1 1    3   19   16 o 10   43.19    3.79   56.47   53.91   12.73   53.17   40.38  233.17  0.76 
1 1 1    3   19   17 o 13  144.79    3.74  173.93  122.13  117.26  122.07   49.46  302.07  0.98 
1 1 1    3   19   18 o 15   57.06   20.66   45.82  305.33   33.47  304.67    8.99  124.67  0.67 
1 1 1    3   19   19 o  7   58.16   16.45   88.72  146.05   17.84  145.66   65.27  325.66  0.87 
1 1 1    3   19   20 o 11   52.44    5.12   61.11  197.52   29.39  197.61   27.95   17.61  0.83 
1 1 1    3   19   21 o  4   26.06    5.91   63.69  134.90   26.26  315.23   85.54  315.23  0.63 
1 1 1    3   19   22 o 15   40.62    5.82   41.25   43.44   13.67   43.26   24.09  223.26  0.63 
1 1 1    3   19   23 o  2  246.88    6.34  216.45  319.60  291.69  319.62   94.34  319.62  0.99 
1 1 1    3   19   24 o 10   46.62   20.20   80.07  275.58    0.69  275.58   71.69   95.58  0.78 
1 1 1    3   19   25 o 14   50.55   15.42    4.09  160.16    5.67  160.11    1.99  160.11  0.09 
1 1 1    3   19   26 o 19   41.80   13.47   28.25   31.67   18.42   31.66    6.78  211.66  0.52 
1 1 1    3   19   27 o  3   49.31   12.44   62.38  264.48   28.56  264.48   26.70   84.48  0.85 
1 1 1    3   19   28 o  1   71.65   15.95  106.65   88.11   41.28   88.11   52.51  268.11  0.94 
1 1 1    3   19   29 o  2   48.65   14.38   57.24  277.05   34.05  277.05   15.93   97.05  0.86 
1 1 1    3   19   30 o 17   23.58    7.95   32.61  332.14    3.04  332.14   25.22  152.14  0.66 
1 1 1    3   19   31 o  9   44.75   10.25   42.23  136.10   44.00  136.10    7.70  136.10  0.90 
1 1 1    3   19   32 x 16       ?       ?   39.71   37.41   33.87   37.41    0.00    0.00  0.00 
1 1 1    3   20    0 o 10   47.92   26.30   88.89  270.00    3.06   90.00   90.08   90.00  0.88 
1 1 1    3   20    1 o 17  141.09    4.13  145.56  286.27  130.04  285.92   13.58  105.92  0.97 
1 1 1    3   20    2 o  8  165.79    3.87  134.82  281.92  191.64  282.05   60.96  282.05  0.97 
1 1 1    3   20    3 o  2  105.82    2.64   95.14  154.71  107.37  152.18   16.45  152.18  0.94 
1 1 1    3   20    4 o  1   75.87    2.26   79.48   45.51   60.13   43.09   15.12  223.09  0.89 
1 1 1    3   20    5 o  4  151.03    3.56  130.60  342.95  166.10  342.80   39.23  342.80  0.97 
1 1 1    3   20    6 o 10   77.54    2.13   37.04  293.55   83.39  292.53   44.02  292.53  0.79 
1 1 1    3   20    7 o  8  175.44    3.83  163.95   27.69  179.93   27.46   15.60   27.46  0.98 
1 1 1    3   20    8 o 18   59.50   14.93   71.68  255.11   28.34  256.86   42.64   76.86  0.83 
1 1 1    3   20    9 o  5   14.30    4.32    6.85  154.45    4.33  324.14    9.77  324.14  0.04 
1 1 1    3   20   10 f  0   86.50    2.89  122.87  182.38  118.44  182.14    0.00    0.00  0.00 
1 1 1    3   20   11 o  4   51.52   21.45  120.24  254.15   28.41   74.75  147.41   74.75  0.88 
1 1 1    3   20   12 o  3  106.88    2.74  113.14  349.28   96.10  348.67   12.92  168.67  0.96 
1 1 1    3   20   13 o  6   70.17    2.35   63.19  254.62   63.99  253.48    4.12  253.48  0.88 
1 1 1    3   20   14 o 12  134.57    3.51  123.22  248.70  145.02  248.98   28.96  248.98  0.97 
1 1 1    3   20   15 o  3   67.65   16.08   46.01  327.06   60.27  327.25   16.02  327.25  0.77 
1 1 1    3   20   16 o 15  103.71    3.02  103.89  242.41   99.28  242.72    0.60  242.72  0.95 
1 1 1    3   20   17 o 18   84.92    2.72   68.32  121.30   90.91  121.55   26.88  121.55  0.91 
1 1 1    3   20   18 o  5  122.30    3.20  127.58  212.56  117.83  212.51    1.19   32.51  0.97 
1 1 1    3   20   19 o  1   82.22   16.80   88.09   42.36   68.08   42.28   12.97  222.28  0.91 
1 1 1    3   20   20 o 10   93.49    3.10  100.27  250.78   84.98  250.92    6.96   70.92  0.95 
1 1 1    3   20   21 o  5   57.48    5.77   83.17  310.99   26.36  310.99   49.21  130.99  0.89 
1 1 1    3   20   22 o  6  130.94   25.22  116.02    3.79  142.74    3.79   38.01    3.79  0.94 
1 1 1    3   20   23 o  2   81.91   25.82   73.00  109.93   74.51  109.93    9.02  109.93  0.85 
1 1 1    3   20   24 o 12  106.67   17.63  101.07   91.07  112.03   91.07   21.91   91.07  0.95 
1 1 1    3   20   25 o  3   48.12    6.08   21.33  133.48   37.41  133.49   18.52  133.49  0.58 
1 1 1    3   20   26 o  8   60.74    5.85   58.17  283.10   59.24  283.10    8.06  283.10  0.91 
1 1 1    3   20   27 o  1   77.35    7.23   89.00  167.86   70.78  167.86    7.01  347.86  0.96 
1 1 1    3   20   28 o  6   53.18    6.88   44.06  319.88   57.78  319.88   19.54  319.88  0.90 
1 1 1    3   20   29 o  4   73.17    6.29   75.09  165.49   77.32  165.49   12.62  165.49  0.97 
1 1 1    3   20   30 o  8   42.29    8.59   49.36  289.43   37.05  289.43    5.16  109.43  0.94 
1 1 1    3   20   31 o 17   53.16   11.44   57.31  138.50   53.93  138.50    5.30  138.50  0.96 
1 1 1    3   21    0 o 13  185.33    6.11  186.59   90.00  185.31   90.00    0.03  270.00  1.00 
1 1 1    3   21    1 o  9  116.47    2.91  143.90    9.02   84.60    9.31   57.11  189.31  0.97 
1 1 1    3   21    2 o 16  141.72    3.40  172.18  256.76  108.64  256.23   60.63   76.23  0.98 
1 1 1    3   21    3 o 12   35.58    4.27   31.19  295.92    5.18  294.84   24.82  114.84  0.49 
1 1 1    3   21    4 o  4   99.86    2.81  101.48    8.55   90.73    9.11    8.72  189.11  0.95 
1 1 1    3   21    5 f  0   45.85   18.66   43.78  100.61   41.69   97.64    0.00    0.00  0.00 
1 1 1    3   21    6 f  0  126.27    2.70   95.71  152.20   93.70  151.50    0.00    0.00  0.00 
1 1 1    3   21    7 o  9   34.79    2.95   21.60   26.17    4.63   24.00   16.56  204.00  0.37 
1 1 1    3   21    8 o 19   46.62   21.43   44.79   85.87   11.69   86.08   31.49  266.08  0.59 
1 1 1    3   21    9 o 14  239.93    5.57  243.21  307.99  241.35  307.79    6.87  307.79  0.99 
1 1 1    3   21   10 o 10  134.77    3.26  118.34   40.38  147.97   40.56   34.62   40.56  0.97 
1 1 1    3   21   11 o  8   98.96    2.92   70.20  146.78  115.80  146.90   47.61  146.90  0.93 
1 1 1    3   21   12 o  4  110.98    3.18  112.95  344.26  106.45  343.98    0.31  163.98  0.96 
1 1 1    3   21   13 o  1  136.66    3.60  142.16   79.37  132.38   79.39    1.66  259.39  0.97 
1 1 1    3   21   14 f  0   21.71    4.68   46.33  283.82   42.73  283.79    0.00    0.00  0.00 
1 1 1    3   21   15 o 10  150.64    3.89  129.39  343.14  172.94  342.87   52.25  342.87  0.97 
1 1 1    3   21   16 o 15   46.83    4.49   50.79  122.48   23.92  122.88   22.64  302.88  0.75 
1 1 1    3   21   17 o  3   52.04    5.87   44.34   21.79   36.32   21.93    4.51  201.93  0.74 
1 1 1    3   21   18 o  3  118.90    3.28  125.14  184.39  115.78  184.36    1.77  184.36  0.97 
1 1 1    3   21   19 o 15   23.48    6.13   21.14  284.66    7.67  104.66   26.80  104.66  0.24 
1 1 1    3   21   20 o 15   93.02   12.62   94.90   69.05   89.19   69.05    3.81   69.05  0.94 
1 1 1    3   21   21 o 14   57.28    6.01   65.79   58.08   41.92   58.08   16.95  238.08  0.88 
1 1 1    3   21   22 o  7  116.09   17.16  102.05  141.59  130.80  141.59   40.00  141.59  0.95 
1 1 1    3   21   23 o 15   38.09    6.45   44.16  146.31   18.74  146.30   20.32  326.30  0.76 
1 1 1    3   21   24 o  3   41.70    5.27   36.38  260.04   32.53  260.04    0.55  260.04  0.77 
1 1 1    3   21   25 f  0   51.26    4.67   41.02  207.53   35.83  207.53    0.00    0.00  0.00 
1 1 1    3   21   26 o 15   71.12   12.23   79.47  262.72   66.19  262.72    2.78   82.72  0.95 
1 1 1    3   21   27 o  8   80.65   14.81   78.27   35.15   86.84   35.15   19.37   35.15  0.96 
1 1 1    3   21   28 o  1   41.61    8.00   55.10  274.33   31.27  274.33   15.90   94.33  0.94 
1 1 1    3   21   29 f  0   61.65    6.41   38.66  313.68   32.86  313.68    0.00    0.00  0.00 
1 1 1    3   22    0 o  3   36.40    5.65   56.10   90.00    3.72   90.00   49.46  270.00  0.78 
1 1 1    3   22    1 f  0   15.92    4.09   55.17   86.58   53.76   86.86    0.00    0.00  0.00 
1 1 1    3   22    2 o 15   41.59    4.94   24.88  156.92   15.34  154.84    9.06  334.84  0.48 
1 1 1    3   22    3 o 12  108.53    2.45  120.21  325.53   94.21  325.78   20.54  145.78  0.96 
1 1 1    3   22    4 o 16   45.05   23.44   46.36  333.32    6.45  332.58   37.75  152.58  0.56 
1 1 1    3   22    5 o 16   58.23   16.25   92.94   43.35   14.07   43.27   74.01  223.27  0.88 
1 1 1    3   22    6 o  3   57.80   11.24   62.99  209.83   37.17  210.04   21.61   30.04  0.83 
1 1 1    3   22    7 o  9   73.10    2.38   31.87  251.62   80.37  253.20   50.70  253.20  0.75 
1 1 1    3   22    8 o 13   52.18   20.72   76.09   66.43   11.41   65.94   60.12  245.94  0.79 
1 1 1    3   22    9 o 15   24.94    4.84   22.72  190.47    7.44   10.50   28.61   10.50  0.28 
1 1 1    3   22   10 o 17  142.45    3.89  133.46   67.05  153.12   67.09   28.77   67.09  0.97 
1 1 1    3   22   11 o  7  112.40    3.27  107.34  133.21  115.67  133.41   15.81  133.41  0.96 
1 1 1    3   22   12 o  4  204.12    5.39  180.48  243.00  235.80  243.05   68.93  243.05  0.99 
1 1 1    3   22   13 o 10   34.64    4.59   34.95   17.00    3.84   17.12   28.38  197.12  0.52 
1 1 1    3   22   14 o 11  121.11    3.14  122.60  162.67  122.08  162.62   10.09  162.62  0.97 
1 1 1    3   22   15 o  9   51.02    4.74   50.66  303.91   33.00  303.91   12.98  123.91  0.77 
1 1 1    3   22   16 o  3   39.57    5.65   44.92  118.65   12.42  118.65   28.16  298.65  0.67 
1 1 1    3   22   17 o 13   88.72   21.73   97.24  314.31   74.92  314.31   12.55  134.31  0.92 
1 1 1    3   22   18 o  6   42.80    4.16   40.30  262.13   24.83  262.13   11.25   82.13  0.71 
1 1 1    3   22   19 o  5   53.63    4.84   46.63  229.62   47.24  229.62    5.70  229.62  0.83 
1 1 1    3   22   20 o 13  117.52    3.93  104.82  177.78  135.49  177.78   42.59  177.78  0.97 
1 1 1    3   22   21 o 14   62.24    7.55   60.92  218.75   59.34  218.75    5.64  218.75  0.91 
1 1 1    3   22   22 o 10   58.41    5.72   56.50  239.27   56.95  239.26    7.41  239.26  0.91 
1 1 1    3   22   23 f  0   54.80    4.88   46.84  252.45   40.82  252.45    0.00    0.00  0.00 
1 1 1    3   22   24 o  8   58.21    6.00   38.86  349.44   72.09  349.44   38.43  349.44  0.91 
1 1 1    3   22   25 o 10   38.33    6.07   44.19   86.94   31.29   86.94    6.75  266.94  0.90 
1 1 1    3   22   26 o  6   63.38    6.01   73.21  180.10   61.18  180.10    1.45    0.10  0.98 
1 1 1    3   22   27 o  9   58.16    5.12   71.21   21.98   54.30   21.98    6.21  201.98  0.99 
1 1 1    3   23    0 o  1   18.47    8.76   52.12  270.00   31.83   90.00   80.06   90.00  0.44 
1 1 1    3   23    1 o 10   38.82    3.73   52.85   18.66    6.38   18.60   42.48  198.60  0.71 
1 1 1    3   23    2 f  0   61.25   18.43   48.29   84.20   44.38   84.62    0.00    0.00  0.00 
1 1 1    3   23    3 o  5   39.02    3.54   36.50    5.80   11.82    5.81   22.14  185.81  0.59 
1 1 1    3   23    4 o  1   51.21   15.64   63.18   71.71   21.21   71.66   37.37  251.66  0.78 
1 1 1    3   23    5 o  4   27.01    4.63   29.07  355.44    7.06  175.39   34.24  175.39  0.37 
1 1 1    3   23    6 o  7   50.00   14.37   61.07  125.21   20.80  125.09   35.65  305.09  0.77 
1 1 1    3   23    7 o  4   17.32    4.55   14.38  215.81    8.85   36.54   22.01   36.54  0.12 
1 1 1    3   23    8 o 19   53.74   29.17   78.81   80.57    6.50   80.44   65.68  260.44  0.73 
1 1 1    3   23    9 o  8   53.75    9.74   29.41  237.17   36.43  237.04    9.55  237.04  0.59 
1 1 1    3   23   10 o  4   67.64   23.43   89.89  306.96   34.34  306.95   47.33  126.95  0.86 
1 1 1    3   23   11 o  4   31.15    4.80   48.73  357.08    6.37  177.08   50.50  177.08  0.61 
1 1 1    3   23   12 o 18   36.31    5.16   36.49  123.77    8.45  123.77   24.49  303.77  0.57 
1 1 1    3   23   13 o  4   60.90   21.56   86.88  272.90   26.06  272.90   52.10   92.90  0.86 
1 1 1    3   23   14 o  6   34.05    4.73   36.31    4.92    7.31    4.92   25.24  184.92  0.59 
1 1 1    3   23   15 o 11  126.15    3.32  106.38    2.12  149.83    2.12   54.84    2.12  0.97 
1 1 1    3   23   16 o  7  141.12    3.61  141.10   75.53  151.55   75.53   26.08   75.53  0.98 
1 1 1    3   23   17 o 11   68.81   18.62   52.35  245.24   68.97  245.24   22.63  245.24  0.84 
1 1 1    3   23   18 o 16   32.39    5.74   30.81   82.77   12.78   82.78   14.37  262.78  0.62 
1 1 1    3   23   19 o  4   63.28   26.46   57.56  308.11   49.48  308.11    1.02  128.11  0.79 
1 1 1    3   23   20 o 17   40.29    4.57    8.10  215.61   18.91  215.59   11.84  215.59  0.32 
1 1 1    3   23   21 o  7  103.08    3.48  108.12  291.61  108.61  291.61   14.74  291.61  0.98 
1 1 1    3   23   22 o  6   70.25   10.80   71.75   12.51   72.29   12.51   10.34   12.51  0.96 
1 1 1    3   23   23 o  4   31.14    6.10   24.91  346.33   28.68  346.33    7.30  346.33  0.80 
1 1 1    3   23   24 o 14   70.35   12.10   62.62  228.28   82.23  228.27   28.80  228.27  0.96 
1 1 1    3   23   25 o 17   43.70    5.28   49.50  257.97   43.75  257.97    1.77  257.97  0.98 
1 1 1    3   24    0 o 19   10.73    6.93   13.32   90.00   10.49  270.00   22.54  270.00  0.07 
1 1 1    3   24    1 o  5   86.25    2.41   81.72  271.85   86.34  271.86   12.39  271.86  0.93 
1 1 1    3   24    2 o  4  137.53    3.00  135.29  111.50  145.52  111.50   23.14  111.50  0.97 
1 1 1    3   24    3 o 17   80.64    2.44   62.87   44.40   88.53   44.40   31.69   44.40  0.90 
1 1 1    3   24    4 o  5   49.26    5.15   31.82   72.93   33.25   72.93    4.51   72.93  0.63 
1 1 1    3   24    5 o  5  116.96    3.10  121.79  189.35  116.39  189.35    6.53  189.35  0.97 
1 1 1    3   24    6 o 10   53.51    6.98   64.51  237.51   32.76  237.51   25.34   57.51  0.85 
1 1 1    3   24    7 o 18   36.03    4.42   28.32  271.16   10.36  271.16   15.11   91.16  0.50 
1 1 1    3   24    8 o 10  128.94    3.66  133.59   82.94  131.54   82.94   11.66   82.94  0.97 
1 1 1    3   24    9 o  1   93.00    2.79   91.50  122.32   94.93  122.32   13.01  122.32  0.95 
1 1 1    3   24   10 o 14   38.55    3.98   20.91  299.61   16.28  299.61    2.40  119.61  0.45 
1 1 1    3   24   11 o 17   54.93    9.66   37.93   79.67   50.03   79.67   16.26   79.67  0.76 
1 1 1    3   24   12 o  4   53.09    9.03   51.04  358.49   43.72  358.48    1.61  178.48  0.84 
1 1 1    3   24   13 f  0   69.66   23.62   82.58  222.58   73.08  222.57    0.00    0.00  0.00 
1 1 1    3   24   14 o 11   50.05    4.25   46.38   89.12   44.48   89.13    3.58   89.13  0.85 
1 1 1    3   24   15 o  9  122.17    3.81   97.22   90.68  153.06   90.68   67.65   90.68  0.98 
1 1 1    3   24   16 o  3   63.32   29.77   65.49  112.14   42.78  112.14   14.52  292.14  0.79 
1 1 1    3   24   17 o  6  131.48    3.68  127.54  197.18  148.31  197.18   37.19  197.18  0.99 
1 1 1    3   24   18 o 17   69.43   30.41   65.77  352.53   57.20  352.53    0.16  352.53  0.82 
1 1 1    3   24   19 o 13   48.35    4.68   50.06  300.69   46.70  300.69    3.48  300.69  0.93 
1 1 1    3   24   20 o 19   58.28    6.06   61.53   52.49   59.15   52.49    6.30   52.49  0.96 
1 1 1    3   24   21 o 16   39.72    4.89   35.41  145.10   43.76  145.10   13.50  145.10  0.93 
1 1 1    3   24   22 o  5   39.84    5.16   40.62  344.05   42.36  344.05    7.84  344.05  0.97 
1 1 1    3   25    0 o  8   43.71    9.39   41.25  270.00   35.41  270.00    1.28   90.00  0.82 
1 1 1    3   25    1 o  5   39.66    3.62   52.57  244.64   16.52  244.64   30.24   64.64  0.80 
1 1 1    3   25    2 o  8   62.26   22.28   65.44   40.55   44.43   40.56   13.75  220.56  0.82 
1 1 1    3   25    3 o 12  117.76    2.73  102.37  175.90  137.50  175.90   46.55  175.90  0.97 
1 1 1    3   25    4 o 19   43.20    3.71   35.33  191.96   31.05  191.96    0.31   11.96  0.72 
1 1 1    3   25    5 f  0   72.52    2.48   32.10  289.12   28.47  289.13    0.00    0.00  0.00 
1 1 1    3   25    6 o 18  119.08    2.79  120.17  322.84  126.17  322.84   19.78  322.84  0.98 
1 1 1    3   25    7 o  3   49.32    5.87   51.52  225.55   38.79  225.54    6.74   45.54  0.85 
1 1 1    3   25    8 o 14  110.78    3.00   72.77  148.24  148.74  148.24   84.55  148.24  0.96 
1 1 1    3   25    9 o  2  115.86    3.12  108.26  152.37  130.97  152.37   35.68  152.37  0.98 
1 1 1    3   25   10 o  7   22.20    5.55   29.42  179.63    3.94  359.63   29.77  359.63  0.49 
1 1 1    3   25   11 o  8   79.54   17.23  106.49  330.66   57.72  330.66   35.53  150.66  0.95 
1 1 1    3   25   12 o  8   83.30    2.82   89.77  321.62   82.92  321.62    4.54  321.62  0.97 
1 1 1    3   25   13 o  1   72.92   20.60   82.17  114.54   62.86  114.54    8.65  294.54  0.92 
1 1 1    3   25   14 o  8   73.21   31.99   77.72  196.84   57.07  196.84   10.32   16.84  0.85 
1 1 1    3   25   15 o  9   60.93    7.54   51.65  221.50   69.64  221.50   25.02  221.50  0.94 
1 1 1    3   25   16 o 12   33.91    5.62   22.55  328.59   33.16  328.59   13.75  328.59  0.78 
1 1 1    3   25   17 f  0   23.06    5.63    9.16  124.50    7.85  124.49    0.00    0.00  0.00 
1 1 1    3   25   18 o  9   20.38    5.64   22.73  281.09   12.55  281.09    6.84  101.09  0.78 
1 1 1    3   25   19 o 18   17.91    5.39   17.93   73.57   14.12   73.56    1.10  253.56  0.82 
1 1 1    3   26    0 o 16   25.08    8.81    1.26  270.00    0.42  270.00    0.68   90.00  0.03 
1 1 1    3   26    1 o 15   16.44    4.88   10.56   56.17    3.63  236.18   12.86  236.18  0.17 
1 1 1    3   26    2 o 16   46.92    4.01   32.17   70.29   48.53   70.29   20.42   70.29  0.82 
1 1 1    3   26    3 o 14   29.30    4.93   33.81  133.07   11.65  133.07   17.87  313.07  0.70 
1 1 1    3   26    4 o 17   45.50    3.91   38.91  255.66   43.91  255.67    9.97  255.67  0.86 
1 1 1    3   26    5 o 17   53.64    7.10   64.39    8.52   43.27    8.52   12.83  188.52  0.93 
1 1 1    3   26    6 o 14   51.33    7.26   33.33  331.99   57.99  331.99   29.00  331.99  0.85 
1 1 1    3   26    7 o 15   57.62   10.21   52.36  132.44   59.54  132.44   14.06  132.44  0.91 
1 1 1    3   26    8 o  6   62.02    8.29   68.01  270.62   58.41  270.61    0.55   90.61  0.95 
1 1 1    3   26    9 o 11   35.53    5.42   24.71   79.48   32.26   79.48   10.88   79.48  0.75 
1 1 1    3   26   10 o 13   69.82   17.41   58.33   46.11   77.66   46.11   27.33   46.11  0.92 
1 1 1    3   26   11 o 17   30.73    5.71   30.62  199.37   24.17  199.37    2.18   19.37  0.82 
1 1 1    3   26   12 o  7   58.59   13.44   72.48   40.94   48.91   40.94   13.29  220.94  0.95 
1 1 1    3   26   13 o  7   38.85    4.31   45.60    0.38   34.31    0.38    4.69  180.38  0.94 
1 1 1    3   26   14 o  2   46.25    4.02   45.70  249.80   50.38  249.80   11.42  249.80  0.97 
1 1 1    3   26   15 o  5   17.15    5.15   12.67  316.37   13.86  316.37    3.09  316.37  0.72 
1 1 1    3   27    0 o  9   43.62    7.13   17.46  270.00   63.97  270.00   48.98  270.00  0.90 
1 1 1    3   27    1 o 13   45.62    3.84   49.25  222.49   43.94  222.49    1.66  222.49  0.95 
1 1 1    3   27    2 f  0   46.22    4.23   37.09  197.16   31.83  197.16    0.00    0.00  0.00 
1 1 1    3   27    3 o 16   55.70   20.03   81.17  148.68   33.08  148.68   36.53  328.68  0.92 
1 1 1    3   27    4 o 11   52.81    8.44   57.05   45.60   51.73   45.60    2.85   45.60  0.95 
1 1 1    3   27    5 f  0   28.10    5.01   14.15  258.71   12.11  258.71    0.00    0.00  0.00 
1 1 1    3   27    6 o  5   28.38    4.97   19.46  132.51   29.04  132.50   12.40  132.50  0.80 
1 1 1    3   27    7 o  8   23.72    5.35   44.70   18.83    5.33   18.83   32.81  198.83  0.92 
1 1 1    3   27    8 o  5   54.60    6.45   50.83  144.24   62.75  144.24   19.46  144.24  0.97 
1 1 1    3   27    9 o 14   58.46   11.71   51.83   61.90   68.14   61.90   24.10   61.90  0.96 
1 1 1    3   27   10 o 14   46.09    3.99   44.11  202.61   53.35  202.61   15.95  202.61  0.98 
1 1 1    4    0    0 o  6  239.24  476.58  347.22  180.00  102.00    0.00  294.29    0.00  0.19 
1 1 1    4    0    1 o 12  482.41   15.45 1114.00   90.00  680.15   90.00  395.48   90.00  1.00 
1 1 1    4    0    2 x 19       ?       ?  373.04    0.00   17.77  360.00    0.00    0.00  0.00 
1 1 1    4    0    3 o 10  573.56   18.43 1413.05  270.00  730.67  270.00  314.23  270.00  1.00 
1 1 1    4    0    4 x 11       ?       ?  225.94  180.00   11.01  360.00    0.00    0.00  0.00 
1 1 1    4    0    5 o 15   79.76    3.54  124.28   90.00    6.63  270.00    1.71   90.00  0.09 
1 1 1    4    0    6 f  0  373.67   14.76  515.27  180.00  343.81  180.00    0.00    0.00  0.00 
1 1 1    4    0    7 o  6  178.78    8.06  236.56  270.00  188.81  270.00   20.23  270.00  1.00 
1 1 1    4    0    8 o  1  270.83    7.75  362.15    0.00  266.66  360.00    8.34  180.00  1.00 
1 1 1    4    0    9 o 14  105.72    4.04   70.07   90.00   91.33  270.00   20.52  270.00  0.77 
1 1 1    4    0   10 x 13       ?       ?  162.54    0.00   21.28  360.00    0.00    0.00  0.00 
1 1 1    4    0   11 o  5  213.22    6.41  185.58   90.00  196.02   90.00   34.39  270.00  1.00 
1 1 1    4    0   12 o 10  139.08    6.02  204.33  180.00  164.61    0.00   67.01    0.00  0.94 
1 1 1    4    0   13 o  3  145.28    6.68   42.23  270.00  105.07  270.00   79.81   90.00  1.00 
1 1 1    4    0   14 o  3  176.28    6.85  288.46  180.00  120.67  180.00  111.20  360.00  1.00 
1 1 1    4    0   15 f  0  183.65    7.17  419.83   90.00  401.66   90.00    0.00    0.00  0.00 
1 1 1    4    0   16 o 11  675.12   21.90  711.26    0.00  603.29    0.00  143.65  180.00  1.00 
1 1 1    4    0   17 o  8  564.89   18.24  636.61  270.00  508.44  270.00  112.88   90.00  1.00 
1 1 1    4    0   18 o 11  619.79   17.37  627.25    0.00  574.28    0.00   91.01  180.00  1.00 
1 1 1    4    0   19 o  4   97.02  189.67   59.28   90.00   26.13   90.00   71.37   90.00  0.10 
1 1 1    4    0   20 o 12  335.10    9.96  254.11  180.00  421.24  180.00  172.28  180.00  1.00 
1 1 1    4    0   21 o  6   90.40   96.39   16.88   90.00    2.23  270.00   26.89  270.00  0.12 
1 1 1    4    0   22 o  2  245.01    8.71  177.40    0.00  335.44  360.00  180.94  360.00  1.00 
1 1 1    4    0   23 o  2   72.62   19.67  132.77  270.00    0.44  270.00  116.06   90.00  0.81 
1 1 1    4    0   24 o 13  462.82   13.51  349.87    0.00  586.21  360.00  246.78  360.00  1.00 
1 1 1    4    0   25 o 16   18.11   12.60   87.02   90.00   47.22  270.00  100.20  270.00  0.16 
1 1 1    4    0   26 o  4   38.82   19.87   51.01    0.00   30.68  180.00   93.67  180.00  0.42 
1 1 1    4    0   27 o  1   75.93   15.19   99.31   90.00   28.25   90.00   88.85  270.00  0.96 
1 1 1    4    0   28 o 15   72.70   18.27  111.55    0.00   31.97  360.00   75.42  180.00  0.96 
1 1 1    4    0   29 o  4   39.21   21.67   81.70   90.00   27.29  270.00  107.37  270.00  0.67 
1 1 1    4    0   30 o  1  136.05  186.39  148.38    0.00   13.71  180.00  155.09  180.00  0.47 
1 1 1    4    0   31 o  5   24.44   16.88   66.96  270.00   40.67   90.00  104.78   90.00  0.48 
1 1 1    4    0   32 f  0  110.46   18.01   81.34    0.00   82.49    0.00    0.00    0.00  0.00 
1 1 1    4    0   33 o 10  198.42   59.14  164.56   90.00  233.14   90.00   69.44   90.00  1.00 
1 1 1    4    0   34 o  5   35.26   23.17   15.39    0.00    0.50  360.00   14.33  180.00  0.22 
1 1 1    4    0   35 o 16   62.88   30.99   12.47  270.00   23.67  270.00   10.24  270.00  0.29 
1 1 1    4    0   36 o  6  105.42   34.94  102.18    0.00  114.17  360.00   18.01  360.00  1.00
[truncated: 1,125,124 more chars]
