# Supplementary material for: A computationally designed binding mode flip leads to a novel class of potent tri-vector cyclophilin inhibitors
Source: Chem Sci. 2018 Oct 23;10(2):542–7. doi: 10.1039/c8sc03831g (PMC6335623; doi:10.1039/c8sc03831g)
Supplement: Supplementary file 1 [file SC-010-C8SC03831G-s001.zip › Crystallographic_information_files/CypA_lig8_sf.cif]

data_rxxxxsf
# 
_audit.revision_id     1_0 
_audit.creation_date   ? 
_audit.update_record   'Initial release' 
# 
_cell.entry_id      xxxx 
_cell.length_a      42.621 
_cell.length_b      54.535 
_cell.length_c      87.486 
_cell.angle_alpha   90.000 
_cell.angle_beta    90.000 
_cell.angle_gamma   90.000 
# 
_diffrn_radiation_wavelength.id           1 
_diffrn_radiation_wavelength.wavelength   0.9795 
# 
_entry.id   xxxx 
# 
_exptl_crystal.id   1 
# 
_reflns_scale.group_code   1 
# 
_symmetry.entry_id               xxxx 
_symmetry.space_group_name_H-M   'P 21 21 21' 
_symmetry.Int_Tables_number      19 
# 
#
loop_
_refln.crystal_id
_refln.wavelength_id
_refln.scale_group_code
_refln.index_h
_refln.index_k
_refln.index_l
_refln.status
_refln.pdbx_r_free_flag
_refln.F_meas_au
_refln.F_meas_sigma_au
_refln.F_calc_au
_refln.phase_calc
_refln.pdbx_FWT
_refln.pdbx_PHWT
_refln.pdbx_DELFWT
_refln.pdbx_DELPHWT
_refln.fom
1 1 1    0    0    2 x  4       ?       ? 6933.18  180.00 1244.00  180.00    0.00    0.00  0.00 
1 1 1    0    0    4 o 16  477.64   13.93 2589.79    0.00  794.78  360.00  634.28  360.00  1.00 
1 1 1    0    0    6 o 14  614.99   17.95  858.11    0.00  869.84  360.00  509.71  360.00  1.00 
1 1 1    0    0    8 o 16  146.49    4.32  416.74  180.00   63.64  360.00   41.95  360.00  0.29 
1 1 1    0    0   10 o  9 1019.10   30.02 1087.71    0.00 1196.03  360.00  353.85  360.00  1.00 
1 1 1    0    0   12 o  9  428.73   12.65  621.93  180.00  490.11  180.00  122.75  180.00  1.00 
1 1 1    0    0   14 o  8   46.84  134.98   54.05    0.00   81.37  180.00  177.21  180.00  0.15 
1 1 1    0    0   16 o  6  561.69   16.50  606.70  180.00  650.78  180.00  178.19  180.00  1.00 
1 1 1    0    0   18 o  3   91.21    3.04   14.17  180.00    1.37  360.00    1.08  180.00  0.02 
1 1 1    0    0   20 o  1  657.78   19.27  542.99  180.00  798.26  180.00  280.95  180.00  1.00 
1 1 1    0    0   22 o 18  515.76   15.10  566.83  180.00  582.07  180.00  132.62  180.00  1.00 
1 1 1    0    0   24 o  8  573.01   16.79  507.01    0.00  712.14  360.00  278.26  360.00  1.00 
1 1 1    0    0   26 o  1  297.29    8.75  322.15  180.00  276.60  180.00   41.40    0.00  1.00 
1 1 1    0    0   28 o  4  521.58   15.36  488.15    0.00  587.96  360.00  132.76  360.00  1.00 
1 1 1    0    0   30 o  6   40.57   49.39   83.88  180.00   43.08    0.00  127.93    0.00  0.51 
1 1 1    0    0   32 o 17   16.23    6.98    8.55    0.00   13.83  180.00   31.01  180.00  0.10 
1 1 1    0    0   34 f  0  211.98    6.33  130.52    0.00  120.64  360.00    0.00    0.00  0.00 
1 1 1    0    0   36 o  3  390.17   16.87  353.69  180.00  442.89  180.00  105.44  180.00  1.00 
1 1 1    0    0   38 o  2   19.92    7.09   12.47    0.00    4.99  180.00   16.94  180.00  0.17 
1 1 1    0    0   40 o 13   40.91   51.96   47.12    0.00    8.07  180.00   53.91  180.00  0.46 
1 1 1    0    0   42 o 14  182.35    5.52  123.99    0.00  242.37  360.00  120.04  360.00  1.00 
1 1 1    0    0   44 o  4    7.74    5.19   18.47    0.00   14.91  180.00   33.08  180.00  0.21 
1 1 1    0    0   46 o 18   40.80   68.89   64.77    0.00   26.30  180.00   88.98  180.00  0.45 
1 1 1    0    0   48 o  9    8.25    5.20   31.89  180.00   22.21    0.00   52.74    0.00  0.50 
1 1 1    0    0   50 o  9   46.51   32.60   39.03  180.00   43.92  180.00    6.91  180.00  0.87 
1 1 1    0    0   52 o 18   15.74    5.91   21.02  180.00    7.22  180.00   12.17    0.00  0.85 
1 1 1    0    0   54 o  8    7.11    4.66   13.72  180.00    6.82    0.00   19.12    0.00  0.38 
1 1 1    0    1    1 x 11       ?       ? 12714.33   90.00 2146.71   90.00    0.00    0.00  0.00 
1 1 1    0    1    2 o 14  438.28   12.78 3078.95  270.00  385.07  270.00  106.42   90.00  1.00 
1 1 1    0    1    3 o  4  251.88    5.19   42.71  270.00  327.49   90.00  151.23   90.00  1.00 
1 1 1    0    1    4 o  3  361.77    7.45  735.30  270.00  412.14  270.00  100.74  270.00  1.00 
1 1 1    0    1    5 o  5 1108.02   26.67 1759.58  270.00 1514.96  270.00  813.88  270.00  1.00 
1 1 1    0    1    6 o  1  285.13    6.83  518.69   90.00  298.86   90.00   27.47   90.00  1.00 
1 1 1    0    1    7 o 12  884.20   26.04 1494.78   90.00 1045.73   90.00  323.06   90.00  1.00 
1 1 1    0    1    8 o  1  438.53   12.82  712.59   90.00  500.38   90.00  123.69   90.00  1.00 
1 1 1    0    1    9 x  0       ?       ?  416.26  270.00  219.76  270.00    0.00    0.00  0.00 
1 1 1    0    1   10 f  0   76.16    2.46  135.82  270.00   44.73  270.00    0.00    0.00  0.00 
1 1 1    0    1   11 o  7  439.48   12.87  368.80   90.00  441.02   90.00    3.07   90.00  1.00 
1 1 1    0    1   12 o  8  614.13   18.13  552.31  270.00  689.38  270.00  150.51  270.00  1.00 
1 1 1    0    1   13 o 13  296.11    8.70  292.05  270.00  357.90  270.00  123.58  270.00  1.00 
1 1 1    0    1   14 o  7   63.44    2.41  101.73   90.00   14.33   90.00   18.05  270.00  0.37 
1 1 1    0    1   15 f  0  131.26    3.98  256.05  270.00  104.15  270.00    0.00    0.00  0.00 
1 1 1    0    1   16 o  1   28.36   28.22   15.23  270.00   35.39  270.00   83.13  270.00  0.22 
1 1 1    0    1   17 o  3  200.66    4.87  182.61   90.00  218.63   90.00   35.93   90.00  1.00 
1 1 1    0    1   18 o 19  415.68    9.97  485.78  270.00  425.02  270.00   18.68  270.00  1.00 
1 1 1    0    1   19 o  8  805.60   23.73  759.58  270.00  937.49  270.00  263.78  270.00  1.00 
1 1 1    0    1   20 o  4  101.31    2.69  149.21  270.00   52.02  270.00   97.16   90.00  0.99 
1 1 1    0    1   21 o 12  277.43    6.65  262.46   90.00  276.50   90.00    1.86  270.00  1.00 
1 1 1    0    1   22 o  8   65.44    2.07   49.37   90.00    3.19   90.00    2.14  270.00  0.07 
1 1 1    0    1   23 o 18  116.80    3.82    8.64   90.00  148.28  270.00   88.36  270.00  0.89 
1 1 1    0    1   24 o 14  302.04    6.27  304.97   90.00  304.07   90.00    4.06   90.00  1.00 
1 1 1    0    1   25 o  2   17.82    8.03   35.13   90.00   29.09  270.00   63.65  270.00  0.15 
1 1 1    0    1   26 o  9   33.42   62.97   51.19  270.00   18.17   90.00   44.16   90.00  0.12 
1 1 1    0    1   27 o 17  287.91    5.99  269.18   90.00  334.00   90.00   92.18   90.00  1.00 
1 1 1    0    1   28 o 11  413.24    8.58  362.62   90.00  483.38   90.00  140.28   90.00  1.00 
1 1 1    0    1   29 o  6   67.38    2.06   98.46   90.00   51.77   90.00   30.02  270.00  0.99 
1 1 1    0    1   30 o  6   31.36   69.59   17.35  270.00   15.05   90.00   36.41   90.00  0.10 
1 1 1    0    1   31 o 15   90.18    3.12   71.04   90.00  106.99   90.00   33.70   90.00  1.00 
1 1 1    0    1   32 o  1    9.28    5.39   19.70   90.00   15.51  270.00   33.28  270.00  0.12 
1 1 1    0    1   33 o  2  133.93    3.41  141.20   90.00  141.91   90.00   15.95   90.00  1.00 
1 1 1    0    1   34 o  5   83.79    2.47   94.93   90.00   81.23   90.00    5.13  270.00  1.00 
1 1 1    0    1   35 o  5   20.58    5.57   33.08  270.00    3.96   90.00   34.85   90.00  0.65 
1 1 1    0    1   36 o 10  130.25    3.35  103.24  270.00  162.92  270.00   65.33  270.00  1.00 
1 1 1    0    1   37 o 13  210.90    5.16  194.34  270.00  236.84  270.00   51.88  270.00  1.00 
1 1 1    0    1   38 o  9  115.55    3.07  149.04   90.00   88.24   90.00   54.62  270.00  1.00 
1 1 1    0    1   39 o  9   39.59   23.21   27.92   90.00   31.28   90.00    4.31   90.00  0.74 
1 1 1    0    1   40 o  2   19.57    5.18   22.37   90.00    3.60   90.00   18.17  270.00  0.65 
1 1 1    0    1   41 o  6    8.29    5.42    5.65   90.00    3.97  270.00    9.50  270.00  0.09 
1 1 1    0    1   42 o 19    5.89    4.06   14.06  270.00   11.51   90.00   25.40   90.00  0.20 
1 1 1    0    1   43 o  6   45.90    2.13   33.46   90.00   58.64   90.00   25.50   90.00  1.00 
1 1 1    0    1   44 o 11    7.02    4.59   10.85   90.00    7.60  270.00   18.26  270.00  0.22 
1 1 1    0    1   45 o  6   66.13    2.39   49.74   90.00   83.76   90.00   35.25   90.00  1.00 
1 1 1    0    1   46 o 19  102.39    2.86   92.57  270.00  115.20  270.00   25.63  270.00  1.00 
1 1 1    0    1   47 o  1   14.30    5.24    4.11  270.00    1.56  270.00    2.39   90.00  0.19 
1 1 1    0    1   48 o  4    8.14    4.79    3.90  270.00    1.64   90.00    5.38   90.00  0.13 
1 1 1    0    1   49 o 15   27.65    4.31   39.16  270.00   17.99  270.00   19.32   90.00  1.00 
1 1 1    0    1   50 o 14    6.52    4.32    9.71  270.00    3.70   90.00   12.90   90.00  0.42 
1 1 1    0    1   51 o  7    6.01    3.97    4.81  270.00    1.95   90.00    6.45   90.00  0.21 
1 1 1    0    1   52 o  6   26.74    8.31   30.46  270.00   25.39  270.00    2.70   90.00  1.00 
1 1 1    0    1   53 o  1   30.86   25.73   38.38  270.00   19.90  270.00   14.98   90.00  0.89 
1 1 1    0    1   54 o  1    7.48    4.45    4.11  270.00    0.22   90.00    3.90   90.00  0.23 
1 1 1    0    2    0 o  8  107.85    4.48 1416.11  180.00  109.08    0.00  433.29    0.00  1.00 
1 1 1    0    2    1 o  4  183.68    4.37 1813.80    0.00  218.24  360.00   69.15  360.00  1.00 
1 1 1    0    2    2 o  9   70.32    2.10   77.10    0.00   33.30  360.00   25.44  180.00  0.65 
1 1 1    0    2    3 o 18   37.92    1.33  416.82  180.00   61.49  180.00  173.59  180.00  0.67 
1 1 1    0    2    4 o 18  320.08    6.59  831.80  180.00  488.99  180.00  337.83  180.00  1.00 
1 1 1    0    2    5 o  7   93.35    1.97  207.62  180.00   52.17    0.00   27.36    0.00  0.41 
1 1 1    0    2    6 o  2  610.85   12.58 1399.42    0.00  720.57  360.00  219.44  360.00  1.00 
1 1 1    0    2    7 o 14  732.03   15.11  877.38  180.00  786.86  180.00  109.68  180.00  1.00 
1 1 1    0    2    8 o 18  286.52    6.87  349.37  180.00  299.62  180.00   26.19  180.00  1.00 
1 1 1    0    2    9 o 17  440.83   10.54  676.14  180.00  548.70  180.00  215.74  180.00  1.00 
1 1 1    0    2   10 o  4  596.26   12.37  687.95    0.00  641.14    0.00   89.77    0.00  1.00 
1 1 1    0    2   11 o  1  506.20   14.86  397.52  360.00  561.41  360.00  110.41  360.00  1.00 
1 1 1    0    2   12 o 17  200.74    5.92  307.63  180.00  155.71  180.00   90.07    0.00  1.00 
1 1 1    0    2   13 o  5   27.31   71.10  137.44    0.00    2.60  180.00    5.63  180.00  0.01 
1 1 1    0    2   14 o 13   17.32    5.65   39.28  180.00   10.08  180.00   21.44  180.00  0.04 
1 1 1    0    2   15 o  2  158.32    3.89  104.75  180.00  183.60  180.00   50.79  180.00  1.00 
1 1 1    0    2   16 o  8  234.50    6.91  130.17  180.00  210.88  180.00   47.24  360.00  1.00 
1 1 1    0    2   17 o 17   27.86   88.34  105.56  180.00    0.13  359.99    0.28  359.99  0.00 
1 1 1    0    2   18 o 18   89.49    2.46  151.75    0.00   47.61    0.00   78.64  180.00  0.97 
1 1 1    0    2   19 o  2  356.43   10.45  343.27    0.00  393.96    0.00   75.05    0.00  1.00 
1 1 1    0    2   20 o 12  146.49    4.46   19.65  360.00   42.44  360.00   36.32  360.00  0.17 
1 1 1    0    2   21 o 10  199.85    4.86  289.32  180.00  237.44  180.00   75.17  180.00  1.00 
1 1 1    0    2   22 o  8  628.52   18.52  670.04  180.00  673.31  180.00   89.59  180.00  1.00 
1 1 1    0    2   23 o 18   73.04    3.28  120.49  180.00   43.97  180.00   30.52    0.00  0.81 
1 1 1    0    2   24 o 10   19.28    6.98   48.44    0.00   29.83  180.00   65.71  180.00  0.16 
1 1 1    0    2   25 o 12  236.49    7.01  131.73  180.00  335.45  180.00  197.92  180.00  1.00 
1 1 1    0    2   26 o 13   37.08   27.09  138.67  180.00   52.72    0.00  161.51    0.00  0.76 
1 1 1    0    2   27 o 12  423.91    8.82  421.33  180.00  471.36  180.00   94.89  180.00  1.00 
1 1 1    0    2   28 o 19  208.95    5.09  234.24  180.00  179.97  180.00   57.95    0.00  1.00 
1 1 1    0    2   29 o  9  119.69    2.69  125.07  180.00  124.15  180.00    8.91  180.00  1.00 
1 1 1    0    2   30 o 18  104.57    2.45   78.15  360.00  129.23  360.00   49.36  360.00  1.00 
1 1 1    0    2   31 o  7   72.76    2.90   62.38  180.00   87.67  180.00   31.20  180.00  0.99 
1 1 1    0    2   32 o 18  322.89    7.80  342.36  180.00  331.31  180.00   16.85  180.00  1.00 
1 1 1    0    2   33 o 15  132.42    2.91  103.29  180.00  162.95  180.00   61.08  180.00  1.00 
1 1 1    0    2   34 o 13  109.02    2.50  108.17  180.00  113.30  180.00    8.56  180.00  1.00 
1 1 1    0    2   35 o 13  203.52    4.98  170.48    0.00  245.72    0.00   84.40    0.00  1.00 
1 1 1    0    2   36 o 19    9.71    5.99    0.91    0.00    0.23  180.00    0.54  180.00  0.00 
1 1 1    0    2   37 o 14   39.56   45.32   46.88    0.00    0.31    0.00   44.14  180.00  0.57 
1 1 1    0    2   38 o 16   61.57    2.15   28.05    0.00   94.92  360.00   68.26  360.00  0.99 
1 1 1    0    2   39 o  6   54.94    2.76   75.31  360.00   37.07  360.00   35.74  180.00  1.00 
1 1 1    0    2   40 o 11  109.20    2.93  113.82    0.00  107.59    0.00    3.23  180.00  1.00 
1 1 1    0    2   41 o 12   86.81    2.59   88.30  180.00   87.04  180.00    0.46  180.00  1.00 
1 1 1    0    2   42 o  7   14.61    5.81   23.77    0.00    3.56  180.00   27.04  180.00  0.68 
1 1 1    0    2   43 o 11   33.38   19.31   38.83    0.00   25.00    0.00   13.43  180.00  0.95 
1 1 1    0    2   44 f  0   28.05    4.04   36.99  180.00   36.33  180.00    0.00    0.00  0.00 
1 1 1    0    2   45 o 16   26.70    4.19   22.10    0.00   28.97    0.00    7.43    0.00  0.95 
1 1 1    0    2   46 o  6    9.57    5.44   28.41    0.00   14.56  180.00   42.03  180.00  0.67 
1 1 1    0    2   47 o 15   45.00    2.02   59.54  360.00   32.77  360.00   24.47  180.00  1.00 
1 1 1    0    2   48 o 10    6.94    4.41    2.18    0.00    1.20  180.00    3.29  180.00  0.06 
1 1 1    0    2   49 o  2   20.89    4.30   12.78  360.00   25.15  360.00   12.98  360.00  0.89 
1 1 1    0    2   50 o 14   13.17    6.32   11.66    0.00    8.38  360.00    2.67  180.00  0.74 
1 1 1    0    2   51 o 16    7.38    4.54    0.49  180.00    0.07  360.00    0.53  360.00  0.03 
1 1 1    0    2   52 o  9   11.46    5.28   16.15    0.00    4.76    0.00   10.12  180.00  0.86 
1 1 1    0    2   53 o 11   30.81   41.65   44.07  360.00    3.91  180.00   43.93  180.00  0.59 
1 1 1    0    2   54 o  6    6.72    4.23    6.88  180.00    1.50    0.00    7.66    0.00  0.35 
1 1 1    0    3    1 o  1  495.41   10.21 1815.32   90.00  645.55   90.00  300.28   90.00  1.00 
1 1 1    0    3    2 o  2  857.91   17.76 2994.08  270.00 1053.90  270.00  391.98  270.00  1.00 
1 1 1    0    3    3 o  4  490.84   10.19 1065.27   90.00  571.86   90.00  162.06   90.00  1.00 
1 1 1    0    3    4 o  9  363.94    7.53  694.33   90.00  315.32   90.00   97.25  270.00  1.00 
1 1 1    0    3    5 o 15  191.09    3.95  349.03  270.00  257.00  270.00  131.91  270.00  1.00 
1 1 1    0    3    6 o 16  958.04   19.94 1301.28  270.00 1082.26  270.00  248.45  270.00  1.00 
1 1 1    0    3    7 o  6  293.52    7.00  319.43   90.00  342.62   90.00   98.20   90.00  1.00 
1 1 1    0    3    8 o  9  340.63    8.14  688.20  270.00  450.79  270.00  220.32  270.00  1.00 
1 1 1    0    3    9 o  5  371.84    8.86  377.13   90.00  469.26   90.00  194.84   90.00  1.00 
1 1 1    0    3   10 o 18   24.81   39.67  181.38   90.00   48.97  270.00  108.44  270.00  0.21 
1 1 1    0    3   11 o 11  428.55    8.87  386.30   90.00  526.68   90.00  196.26   90.00  1.00 
1 1 1    0    3   12 o  6  122.38    2.62   12.91  270.00   77.29   90.00   59.47   90.00  0.39 
1 1 1    0    3   13 o 16   81.29    2.74  154.76  270.00   57.36  270.00   19.64   90.00  0.83 
1 1 1    0    3   14 o 16  620.28   14.88  829.39  270.00  665.53  270.00   90.49  270.00  1.00 
1 1 1    0    3   15 o 10  241.01    5.03  332.50  270.00  295.32  270.00  108.62  270.00  1.00 
1 1 1    0    3   16 o 14   22.28    3.57  152.86   90.00   24.29  270.00   54.10  270.00  0.12 
1 1 1    0    3   17 o  1  212.41    4.45  234.90  270.00  225.75  270.00   26.68  270.00  1.00 
1 1 1    0    3   18 o  6   33.54   33.31  148.18  270.00   22.64   90.00   57.23   90.00  0.18 
1 1 1    0    3   19 o 10  243.80    5.90  224.99   90.00  291.36   90.00   95.13   90.00  1.00 
1 1 1    0    3   20 o 15  512.86   12.31  650.03  270.00  551.32  270.00   76.93  270.00  1.00 
1 1 1    0    3   21 o  7  161.90    4.89  110.95  270.00  208.30  270.00   93.43  270.00  1.00 
1 1 1    0    3   22 o  4  109.99    3.69   84.93  270.00  122.68  270.00   73.46  270.00  0.78 
1 1 1    0    3   23 o  9   76.26    2.79  158.14  270.00    6.58  270.00  136.53   90.00  0.98 
1 1 1    0    3   24 o  3  273.76    8.09  290.71  270.00  329.35  270.00  111.18  270.00  1.00 
1 1 1    0    3   25 o 12   14.77    7.00    1.78   90.00   16.57   90.00   35.31   90.00  0.07 
1 1 1    0    3   26 o 10  171.21    4.25  156.30  270.00  216.08  270.00   89.75  270.00  1.00 
1 1 1    0    3   27 o 16  142.10    4.37  159.49  270.00  135.66  270.00   12.86   90.00  1.00 
1 1 1    0    3   28 o 16  292.04    8.64  251.36  270.00  349.09  270.00  114.10  270.00  1.00 
1 1 1    0    3   29 o 16  256.98    7.61  234.73   90.00  294.39   90.00   74.83   90.00  1.00 
1 1 1    0    3   30 o  8  159.37    4.85  142.86  270.00  183.63  270.00   48.51  270.00  1.00 
1 1 1    0    3   31 o 18  115.58    3.04  128.48  270.00  109.58  270.00   12.00   90.00  1.00 
1 1 1    0    3   32 o  2  244.82    5.15  234.76  270.00  269.15  270.00   48.65  270.00  1.00 
1 1 1    0    3   33 o 15  367.40   11.00  320.68  270.00  436.11  270.00  137.42  270.00  1.00 
1 1 1    0    3   34 o 12   70.52    2.07   97.35   90.00   51.35   90.00   38.33  270.00  1.00 
1 1 1    0    3   35 o 18    8.98    5.37   19.54  270.00   13.79   90.00   31.03   90.00  0.19 
1 1 1    0    3   36 o 18  242.93    5.92  234.36   90.00  264.47   90.00   43.09   90.00  1.00 
1 1 1    0    3   37 o 14   47.42    2.29   51.01  270.00   45.19  270.00    4.25   90.00  1.00 
1 1 1    0    3   38 o 14  253.05    5.34  255.29   90.00  260.79   90.00   15.47   90.00  1.00 
1 1 1    0    3   39 o  3   12.70    7.42   35.39  270.00   19.09   90.00   53.34   90.00  0.60 
1 1 1    0    3   40 o 17   23.16    5.04   37.35  270.00    6.16  270.00   30.25   90.00  0.92 
1 1 1    0    3   41 o  7   96.82    4.63   97.00   90.00   98.41   90.00    3.19   90.00  1.00 
1 1 1    0    3   42 o 19   33.07   10.85   51.56   90.00   15.04   90.00   35.93  270.00  1.00 
1 1 1    0    3   43 o  6   63.14    2.06   56.35  270.00   70.57  270.00   14.86  270.00  1.00 
1 1 1    0    3   44 o 16   60.79    2.44   51.96  270.00   70.60  270.00   19.62  270.00  1.00 
1 1 1    0    3   45 o  8    7.80    5.12    7.52   90.00    4.63  270.00   11.95  270.00  0.17 
1 1 1    0    3   46 o 11   87.20    2.23   67.35   90.00  109.34   90.00   44.28   90.00  1.00 
1 1 1    0    3   47 o  2   45.89    2.04   38.73   90.00   54.57   90.00   17.36   90.00  1.00 
1 1 1    0    3   48 o 13   17.69    4.52   11.35   90.00   13.87   90.00    3.02   90.00  0.70 
1 1 1    0    3   49 o  9    7.54    4.73    4.94  270.00    1.68   90.00    6.38   90.00  0.20 
1 1 1    0    3   50 o 19    6.93    4.48    1.92   90.00    0.51  270.00    2.33  270.00  0.09 
1 1 1    0    3   51 o 15    6.83    4.34    3.57  270.00    0.93   90.00    4.25   90.00  0.18 
1 1 1    0    3   52 o  4   25.68    3.69   20.89   90.00   32.13   90.00   12.93   90.00  1.00 
1 1 1    0    3   53 o  3    8.97    5.10    0.09  269.99    0.02  269.99    0.06   89.99  0.01 
1 1 1    0    3   54 o  2   43.65    1.96   41.90   90.00   49.86   90.00   12.43   90.00  1.00 
1 1 1    0    4    0 o  3  499.97   14.58 1218.72    0.00  561.27  360.00  122.61  360.00  1.00 
1 1 1    0    4    1 o 17  178.25    3.68  960.14  180.00  179.42  180.00    2.35  180.00  1.00 
1 1 1    0    4    2 o  7  826.94   17.06 1765.34  180.00  800.37  180.00   53.14    0.00  1.00 
1 1 1    0    4    3 f  0  182.90    3.78  406.32    0.00  203.30  360.00    0.00    0.00  0.00 
1 1 1    0    4    4 f  0  183.65    3.80  216.12    0.00  216.34    0.00    0.00    0.00  0.00 
1 1 1    0    4    5 o  2  561.28   11.62 1080.98  360.00  594.62  360.00   66.69  360.00  1.00 
1 1 1    0    4    6 o  8   80.76    2.02  271.22  360.00    0.57  180.00    0.18  180.00  0.01 
1 1 1    0    4    7 f  0   15.44    2.93  657.91  180.00   78.94  180.00    0.00    0.00  0.00 
1 1 1    0    4    8 o  4   85.04    2.17  159.83  180.00   39.40    0.00   14.67    0.00  0.38 
1 1 1    0    4    9 f  0  106.47    3.24   57.49  360.00   24.51  180.00    0.00    0.00  0.00 
1 1 1    0    4   10 o  5  231.64    4.82   98.68    0.00  308.99  180.00  154.69  180.00  1.00 
1 1 1    0    4   11 o 19  179.28    3.75   94.19  180.00  150.97  180.00   56.61  360.00  1.00 
1 1 1    0    4   12 o 12  350.41    8.39  518.68  180.00  392.50  180.00   84.17  180.00  1.00 
1 1 1    0    4   13 f  0  592.08   12.28  644.41    0.00  484.41  360.00    0.00    0.00  0.00 
1 1 1    0    4   14 o 10   56.76    2.47   26.60  360.00    4.51  360.00   20.11  180.00  0.26 
1 1 1    0    4   15 o  9   56.50    2.53   31.26  360.00    1.79  180.00    7.43    0.00  0.10 
1 1 1    0    4   16 o 17  406.17    8.43  452.05    0.00  454.06  360.00   95.77  360.00  1.00 
1 1 1    0    4   17 o 15  380.39    7.88  413.71    0.00  429.15    0.00   97.52    0.00  1.00 
1 1 1    0    4   18 o 18   76.82    2.79   20.00  180.00   46.13  180.00   32.00  360.00  0.81 
1 1 1    0    4   19 o  7  108.87    3.57  154.68    0.00   86.50    0.00   42.46  180.00  0.99 
1 1 1    0    4   20 o 12  274.96    6.61  176.84  180.00  339.68  180.00  129.46  180.00  1.00 
1 1 1    0    4   21 o 19  874.61   18.20  743.59    0.00 1089.39    0.00  429.55    0.00  1.00 
1 1 1    0    4   22 o  7  609.27   12.61  569.23  180.00  763.99  180.00  309.45  180.00  1.00 
1 1 1    0    4   23 o 16   46.82  147.45   98.14  180.00   54.55    0.00  119.98    0.00  0.12 
1 1 1    0    4   24 o  4  446.19   10.77  333.11    0.00  570.75    0.00  249.12    0.00  1.00 
1 1 1    0    4   25 o 13  532.48   12.81  420.58    0.00  703.65  360.00  342.33  360.00  1.00 
1 1 1    0    4   26 o  5  197.89    4.19  117.82  180.00  276.02  180.00  156.25  180.00  1.00 
1 1 1    0    4   27 o  6  249.51    6.03  235.03  180.00  276.93  180.00   54.84  180.00  1.00 
1 1 1    0    4   28 o  8   33.22    4.95   80.22  180.00   19.64    0.00   93.47    0.00  0.82 
1 1 1    0    4   29 o  3  223.88    6.66  232.47    0.00  211.22    0.00   25.33  180.00  1.00 
1 1 1    0    4   30 o  2  186.62    5.64  164.41  180.00  220.41  180.00   67.57  180.00  1.00 
1 1 1    0    4   31 o 18  268.12    7.96  263.12    0.00  289.55    0.00   42.87    0.00  1.00 
1 1 1    0    4   32 o  3  316.64    9.42  289.46    0.00  366.03  360.00   98.79  360.00  1.00 
1 1 1    0    4   33 o  9   18.44    5.33   30.72  360.00    9.00  180.00   34.79  180.00  0.46 
1 1 1    0    4   34 o  7   69.48    3.00   43.80    0.00   95.62    0.00   52.46    0.00  1.00 
1 1 1    0    4   35 o 18   81.20    3.00   81.24  180.00   85.35  180.00    8.31  180.00  1.00 
1 1 1    0    4   36 o 15   18.35    6.08    4.07  180.00    0.32    0.00    3.43    0.00  0.08 
1 1 1    0    4   37 o 19  283.26    8.51  254.80  180.00  322.75  180.00   78.98  180.00  1.00 
1 1 1    0    4   38 o  9  141.03    3.15  148.40    0.00  139.27  360.00    3.50  180.00  1.00 
1 1 1    0    4   39 o 10   75.90    2.57   74.78  180.00   79.30  180.00    6.81  180.00  1.00 
1 1 1    0    4   40 o  3   19.50    6.73   23.31    0.00    3.70    0.00   19.06  180.00  0.68 
1 1 1    0    4   41 o 11   12.34    6.24   20.46  180.00    7.99    0.00   28.10    0.00  0.49 
1 1 1    0    4   42 o  2    7.72    4.92    1.42    0.00    0.96  180.00    2.37  180.00  0.03 
1 1 1    0    4   43 o 19   18.47    5.97   27.20  180.00    5.71  180.00   21.13    0.00  0.88 
1 1 1    0    4   44 o  1   27.12    3.93   39.74    0.00   15.14    0.00   23.78  180.00  1.00 
1 1 1    0    4   45 o 15   10.28    6.02   21.66    0.00    9.39  180.00   30.44  180.00  0.57 
1 1 1    0    4   46 o  1   28.32    5.40   22.24  180.00   32.79  180.00   11.34  180.00  0.96 
1 1 1    0    4   47 o 14   46.63    2.08   48.70  180.00   46.51  180.00    0.24    0.00  1.00 
1 1 1    0    4   48 o 12   55.35    1.98   38.78  180.00   73.65  180.00   36.60  180.00  1.00 
1 1 1    0    4   49 o  3   22.91    4.00   18.05  180.00   28.02  180.00   10.86  180.00  0.99 
1 1 1    0    4   50 o  5   27.75    4.52   18.70    0.00   37.80    0.00   20.17    0.00  1.00 
1 1 1    0    4   51 o 16   13.37    5.28    3.60  180.00    5.15  180.00    1.80  180.00  0.32 
1 1 1    0    4   52 o  9   14.62    5.89   15.52    0.00   12.24    0.00    1.99  180.00  0.91 
1 1 1    0    4   53 o 14   24.86    3.63   40.27  180.00   13.31  180.00   23.10    0.00  1.00 
1 1 1    0    4   54 o  3   11.87    5.67    2.77  180.00    2.90  180.00    0.43  180.00  0.23 
1 1 1    0    5    1 o  9  197.07    4.07  322.02  270.00  193.34  270.00    7.45   90.00  1.00 
1 1 1    0    5    2 o  2  400.18    8.26  790.71  270.00  461.57  270.00  122.77  270.00  1.00 
1 1 1    0    5    3 o 13  196.87    4.09   56.20   90.00  212.80  270.00   31.87  270.00  1.00 
1 1 1    0    5    4 o  6  616.89   14.74  288.49   90.00  545.89   90.00  142.00  270.00  1.00 
1 1 1    0    5    5 o 10   49.88    1.81  399.68  270.00    4.06   90.00   43.79   90.00  0.36 
1 1 1    0    5    6 o 15  269.78    7.89  609.67  270.00  176.06  270.00  187.45   90.00  1.00 
1 1 1    0    5    7 o 10  166.38    4.01  344.40   90.00  125.17   90.00   82.41  270.00  1.00 
1 1 1    0    5    8 o 17   50.33    1.41  101.14  270.00    0.66  270.00   14.02  270.00  0.13 
1 1 1    0    5    9 o 12   74.73    1.75  126.45   90.00   23.53   90.00   90.97  270.00  0.92 
1 1 1    0    5   10 o 17  506.49   10.50  515.28  270.00  524.12  270.00   35.25  270.00  1.00 
1 1 1    0    5   11 o 18  208.68    5.03  281.18  270.00  253.66  270.00   89.96  270.00  1.00 
1 1 1    0    5   12 o 18   81.78    2.79  124.51  270.00   59.27  270.00   13.07   90.00  0.80 
1 1 1    0    5   13 o  1  117.22    3.61  225.53  270.00   36.47  270.00  161.42   90.00  1.00 
1 1 1    0    5   14 o  7  100.27    3.20   28.51  270.00   97.30  270.00    7.11  270.00  0.93 
1 1 1    0    5   15 o 16  184.48    3.88  129.99   90.00  182.25   90.00    4.46  270.00  1.00 
1 1 1    0    5   16 o 11  390.20    8.06  367.62   90.00  462.17   90.00  143.93   90.00  1.00 
1 1 1    0    5   17 o 12  357.68    7.40  249.34   90.00  459.81   90.00  204.26   90.00  1.00 
1 1 1    0    5   18 o 13  152.94    3.81  159.29  270.00  178.28  270.00   51.11  270.00  1.00 
1 1 1    0    5   19 o 14  345.16    8.32  309.18  270.00  371.20  270.00   52.08  270.00  1.00 
1 1 1    0    5   20 o 10  499.16   11.94  508.76   90.00  546.45   90.00   94.57   90.00  1.00 
1 1 1    0    5   21 o 10  218.13    4.60  117.18  270.00  318.51  270.00  200.80  270.00  1.00 
1 1 1    0    5   22 o 15  178.10    4.43  162.29   90.00  164.00   90.00   28.19  270.00  1.00 
1 1 1    0    5   23 o 18  533.98   12.81  475.57  270.00  646.51  270.00  225.06  270.00  1.00 
1 1 1    0    5   24 o 10  121.73    2.81   28.37  270.00   20.36  270.00   17.36  270.00  0.10 
1 1 1    0    5   25 o 11  376.55   11.07  424.49   90.00  356.09   90.00   40.93  270.00  1.00 
1 1 1    0    5   26 o  1  392.11    8.16  387.09  270.00  438.46  270.00   92.71  270.00  1.00 
1 1 1    0    5   27 o  6  141.21    4.35  166.61  270.00  102.91  270.00   76.59   90.00  1.00 
1 1 1    0    5   28 o 19  127.19    2.86  138.87   90.00  123.32   90.00    7.73  270.00  1.00 
1 1 1    0    5   29 o 19   87.79    2.61  125.17  270.00   60.76  270.00   54.06   90.00  1.00 
1 1 1    0    5   30 o  8   68.15    2.12   26.61  270.00   80.52  270.00   57.95  270.00  0.76 
1 1 1    0    5   31 o 16  260.50    6.30  257.09   90.00  284.88   90.00   48.75   90.00  1.00 
1 1 1    0    5   32 o 15   36.85   11.86   43.69   90.00   19.43   90.00   25.44  270.00  0.87 
1 1 1    0    5   33 o 13   32.32   51.87   54.67   90.00   22.45  270.00   72.47  270.00  0.43 
1 1 1    0    5   34 o  9   29.79    4.28    0.41  270.00    4.37  270.00    0.71  270.00  0.13 
1 1 1    0    5   35 o  3    6.99    4.65    6.81   90.00    6.12  270.00   13.14  270.00  0.06 
1 1 1    0    5   36 o  3   88.11    2.66   69.19  270.00  109.91  270.00   43.60  270.00  1.00 
1 1 1    0    5   37 o  8   34.43   36.45   51.59   90.00    1.67  270.00   51.37  270.00  0.70 
1 1 1    0    5   38 o 19   49.50   53.45   13.02   90.00    5.01   90.00    7.55  270.00  0.18 
1 1 1    0    5   39 o  8  155.12    4.89  111.95   90.00  201.50   90.00   92.75   90.00  1.00 
1 1 1    0    5   40 o  3  113.51    2.65   93.89  270.00  135.18  270.00   43.33  270.00  1.00 
1 1 1    0    5   41 o 17   34.54   21.37   34.77  270.00   26.55  270.00    7.70   90.00  0.88 
1 1 1    0    5   42 o 17   13.30    6.04   26.89   90.00    6.91  270.00   33.59  270.00  0.74 
1 1 1    0    5   43 o 13   20.59    6.26   24.65   90.00   12.11   90.00   12.18  270.00  0.88 
1 1 1    0    5   44 o  5    5.98    4.15   11.59  270.00    8.87   90.00   20.20   90.00  0.21 
1 1 1    0    5   45 o 16   26.32    5.71   18.79  270.00   29.00  270.00   10.77  270.00  0.90 
1 1 1    0    5   46 o 11   10.24    5.53   19.04  270.00    7.23   90.00   25.57   90.00  0.54 
1 1 1    0    5   47 o  4    7.14    4.56    4.11   90.00    2.34  270.00    6.28  270.00  0.11 
1 1 1    0    5   48 o  4   28.35    4.32   26.22  270.00   31.59  270.00    6.57  270.00  1.00 
1 1 1    0    5   49 o 14    8.85    5.06   19.79  270.00    4.88   90.00   23.68   90.00  0.79 
1 1 1    0    5   50 o  8   22.98    3.90   21.73  270.00   25.48  270.00    5.06  270.00  1.00 
1 1 1    0    5   51 o  6   30.40   22.82   33.53   90.00   24.00   90.00    7.08  270.00  0.91 
1 1 1    0    5   52 o 13   11.19    5.36   15.41  270.00    4.54  270.00    9.55   90.00  0.83 
1 1 1    0    5   53 o 12   11.49    5.53    8.64   90.00    5.98   90.00    1.80  270.00  0.60 
1 1 1    0    5   54 o 13    7.90    4.70   19.85  270.00    4.48   90.00   22.12   90.00  0.83 
1 1 1    0    6    0 o  5  327.29   13.58  202.07    0.00  263.19    0.00  128.21  180.00  1.00 
1 1 1    0    6    1 o 15  275.41    8.05  213.46  180.00  190.94  360.00  168.96  180.00  1.00 
1 1 1    0    6    2 o 12  339.33    9.91  712.89  360.00  319.17  360.00   40.31  180.00  1.00 
1 1 1    0    6    3 o 13  254.64    6.07  382.49  180.00  180.46  180.00  148.36  360.00  1.00 
1 1 1    0    6    4 o 11  100.26    2.47  233.50  180.00   61.04  180.00   76.21    0.00  0.99 
1 1 1    0    6    5 o  4  138.66    2.90  515.07    0.00   39.13  360.00  199.07  180.00  1.00 
1 1 1    0    6    6 o  2  227.69    4.71  386.04    0.00  155.65  360.00  144.08  180.00  1.00 
1 1 1    0    6    7 o 11   54.66    1.67  300.51  180.00   40.76    0.00  178.80    0.00  0.89 
1 1 1    0    6    8 o  1  190.26    3.96  102.23    0.00  178.27  180.00   23.98    0.00  1.00 
1 1 1    0    6    9 o 11  303.09    7.24  370.38    0.00  275.04    0.00   56.10  180.00  1.00 
1 1 1    0    6   10 o  9   93.73    2.42   58.26    0.00   47.01    0.00   90.51  180.00  0.98 
1 1 1    0    6   11 o  3  389.47    8.09  253.75    0.00  459.25    0.00  139.56    0.00  1.00 
1 1 1    0    6   12 o  6   25.50    3.81   31.02    0.00   26.47    0.00   61.36    0.00  0.17 
1 1 1    0    6   13 o  3  448.62    9.30  603.76    0.00  458.29    0.00   19.33    0.00  1.00 
1 1 1    0    6   14 f  0   98.55    3.17  107.21    0.00  150.98    0.00    0.00    0.00  0.00 
1 1 1    0    6   15 o 19  146.57    3.14  181.61  180.00  104.79  180.00   83.53    0.00  1.00 
1 1 1    0    6   16 o 16  349.10    7.22  287.24  180.00  402.25  180.00  106.29  180.00  1.00 
1 1 1    0    6   17 o  6   57.21    2.41   86.18  180.00    0.65    0.00   80.98    0.00  0.70 
1 1 1    0    6   18 o  9  275.19    5.73  198.96    0.00  423.33  360.00  296.28  360.00  1.00 
1 1 1    0    6   19 o  4  435.94    9.00  512.69    0.00  431.90    0.00    8.08  180.00  1.00 
1 1 1    0    6   20 o  5  164.06    4.09   81.37    0.00   91.22  360.00   80.84  360.00  0.31 
1 1 1    0    6   21 o  6  939.50   19.55  851.35  180.00 1110.25  180.00  341.49  180.00  1.00 
1 1 1    0    6   22 o 12  208.14    5.15  172.48    0.00  232.11    0.00   47.94    0.00  1.00 
1 1 1    0    6   23 o 18  295.93    7.11  352.31  360.00  267.62  360.00   56.62  180.00  1.00 
1 1 1    0    6   24 o  2  152.10    4.64   81.12  360.00  228.94  360.00  154.72  360.00  1.00 
1 1 1    0    6   25 o  7  676.66   16.31  619.40    0.00  788.63    0.00  223.93    0.00  1.00 
1 1 1    0    6   26 o  4  396.85    8.29  348.62  180.00  476.02  180.00  158.33  180.00  1.00 
1 1 1    0    6   27 o 14  116.37    3.72   92.59    0.00  153.36    0.00   74.05    0.00  1.00 
1 1 1    0    6   28 o  1  236.37    4.97  232.19    0.00  251.07    0.00   29.40    0.00  1.00 
1 1 1    0    6   29 o 16  124.83    3.25  106.70  180.00  157.65  180.00   65.64  180.00  1.00 
1 1 1    0    6   30 o 17  185.59    5.64  144.99  180.00  228.84  180.00   86.50  180.00  1.00 
1 1 1    0    6   31 o  8  189.49    4.65  177.18    0.00  204.86    0.00   30.74    0.00  1.00 
1 1 1    0    6   32 o 13  212.31    4.51  254.45  180.00  186.75  180.00   51.13    0.00  1.00 
1 1 1    0    6   33 o  9  138.55    4.34  132.69    0.00  155.63    0.00   34.15    0.00  1.00 
1 1 1    0    6   34 o  5   34.74   66.61   37.77    0.00   19.12  180.00   54.21  180.00  0.23 
1 1 1    0    6   35 o  6  135.84    4.22  117.15  180.00  161.21  180.00   50.73  180.00  1.00 
1 1 1    0    6   36 o 11   71.02    2.50   65.70  180.00   79.66  180.00   17.28  180.00  1.00 
1 1 1    0    6   37 o  1    6.51    4.49    7.60  180.00    6.41  360.00   13.77  360.00  0.07 
1 1 1    0    6   38 o  4   24.76    5.12   11.63  180.00    9.92  180.00    1.34    0.00  0.43 
1 1 1    0    6   39 o 15   59.43    2.58   49.53  180.00   70.62  180.00   22.38  180.00  1.00 
1 1 1    0    6   40 o 13   11.61    5.92    6.22  180.00    2.72    0.00    8.82    0.00  0.15 
1 1 1    0    6   41 o 15   11.86    6.08    5.01    0.00    1.62  180.00    6.56  180.00  0.14 
1 1 1    0    6   42 o  7    8.09    5.04    5.96  180.00    3.72    0.00    9.62    0.00  0.13 
1 1 1    0    6   43 o  7    7.06    4.68   15.23  180.00   10.69    0.00   25.65    0.00  0.30 
1 1 1    0    6   44 o  4   31.49    7.48   35.83    0.00   27.76  360.00    7.17  180.00  1.00 
1 1 1    0    6   45 o  6   36.01   23.76   45.27  180.00   24.66  180.00   19.15  360.00  0.95 
1 1 1    0    6   46 o 17   23.67    3.73   42.31  180.00    6.55  180.00   34.14    0.00  1.00 
1 1 1    0    6   47 o  3   79.10    2.53   72.00    0.00   89.26    0.00   20.32    0.00  1.00 
1 1 1    0    6   48 o  7    7.55    4.82    1.63  180.00    0.62    0.00    2.17    0.00  0.06 
1 1 1    0    6   49 o 16   30.55   29.94   30.22  180.00   14.00  180.00   14.67    0.00  0.70 
1 1 1    0    6   50 o  7   15.06    5.52   19.92  180.00   10.38  180.00    8.27    0.00  0.96 
1 1 1    0    6   51 o 11   39.64   53.55   43.57    0.00    1.37  180.00   41.61  180.00  0.49 
1 1 1    0    6   52 o  9   21.14    3.81   24.40  180.00   20.03  180.00    2.20    0.00  1.00 
1 1 1    0    6   53 o 10    7.45    4.71    6.21  180.00    0.61  360.00    6.19  360.00  0.33 
1 1 1    0    7    1 o 14  276.39    5.70  194.28   90.00  172.24   90.00  208.30  270.00  1.00 
1 1 1    0    7    2 o  9  295.64    6.09   51.44  270.00  312.31  270.00   33.34  270.00  1.00 
1 1 1    0    7    3 o 12  112.86    2.38  278.51   90.00   10.70   90.00  204.27  270.00  1.00 
1 1 1    0    7    4 o  1  304.83    6.28  110.53  270.00  284.38   90.00   40.90  270.00  1.00 
1 1 1    0    7    5 o 11   82.52    1.83   97.05  270.00   23.36  270.00  113.73   90.00  0.97 
1 1 1    0    7    6 o  4   50.60    1.67  236.00  270.00   19.26   90.00  108.45   90.00  0.69 
1 1 1    0    7    7 o  8  156.92    3.81  161.87   90.00  100.92   90.00  111.99  270.00  1.00 
1 1 1    0    7    8 o 13   50.95    2.20   32.32   90.00    9.90  270.00   78.69  270.00  0.58 
1 1 1    0    7    9 o 17  195.48    5.77  329.06   90.00  159.04   90.00   72.88  270.00  1.00 
1 1 1    0    7   10 o  8   44.30    1.71   98.36  270.00    6.22   90.00   29.13   90.00  0.19 
1 1 1    0    7   11 o 16   33.33   41.47   76.63  270.00    4.86   90.00   11.96   90.00  0.03 
1 1 1    0    7   12 o  1  448.12    9.25  457.95   90.00  434.32   90.00   27.60  270.00  1.00 
1 1 1    0    7   13 o  7   52.79    1.88  249.28  270.00   41.89   90.00  175.36   90.00  0.87 
1 1 1    0    7   14 o  8  139.33    3.01  213.14  270.00  110.19  270.00   58.20   90.00  1.00 
1 1 1    0    7   15 o  6  303.64    6.33  528.00   90.00  225.12   90.00  157.04  270.00  1.00 
1 1 1    0    7   16 o 18  243.25    5.87  320.62   90.00  269.36   90.00   52.22   90.00  1.00 
1 1 1    0    7   17 o 18   78.48    2.14   82.06  270.00   45.29  270.00    1.36  270.00  0.57 
1 1 1    0    7   18 o  5   65.65    3.21   66.62  270.00   13.18  270.00   81.48   90.00  0.82 
1 1 1    0    7   19 o  4  314.17    7.58  349.66  270.00  307.47  270.00   13.40   90.00  1.00 
1 1 1    0    7   20 o 10   30.52    5.74   21.10   90.00   11.73  270.00   30.43  270.00  0.11 
1 1 1    0    7   21 o  3  265.41    7.88  179.75   90.00  371.98   90.00  213.15   90.00  1.00 
1 1 1    0    7   22 o 16  294.39    6.14  345.92  270.00  284.82  270.00   19.15   90.00  1.00 
1 1 1    0    7   23 o  7  471.62   11.35  433.94   90.00  557.11   90.00  170.98   90.00  1.00 
1 1 1    0    7   24 o  3  566.59   13.62  559.21   90.00  616.88   90.00  100.58   90.00  1.00 
1 1 1    0    7   25 o 18  518.36   10.79  529.00  270.00  572.55  270.00  108.39  270.00  1.00 
1 1 1    0    7   26 o  9  356.30    7.43  364.07   90.00  368.79   90.00   24.98   90.00  1.00 
1 1 1    0    7   27 o 13   80.25    2.25   76.32   90.00   96.20   90.00   34.04   90.00  0.99 
1 1 1    0    7   28 o 12  264.67    6.43  257.36  270.00  297.38  270.00   65.42  270.00  1.00 
1 1 1    0    7   29 o 12   58.39    2.72   38.38   90.00   65.99   90.00   32.37   90.00  0.85 
1 1 1    0    7   30 o 17   65.38    2.17   85.16   90.00   48.41   90.00   33.86  270.00  1.00 
1 1 1    0    7   31 o 15  240.11    5.87  250.09  270.00  244.73  270.00    9.24  270.00  1.00 
1 1 1    0    7   32 o 18   77.73    2.63   99.03   90.00   56.42   90.00   42.60  270.00  1.00 
1 1 1    0    7   33 o 18    5.75    4.04    2.46   90.00    1.47  270.00    3.07  270.00  0.01 
1 1 1    0    7   34 o  4    6.15    4.30   43.72   90.00   37.42  270.00   78.79  270.00  0.32 
1 1 1    0    7   35 o 18   25.50    4.48   21.02  270.00   10.86  270.00    8.72   90.00  0.60 
1 1 1    0    7   36 o  4  125.16    2.87  110.33  270.00  144.51  270.00   38.71  270.00  1.00 
1 1 1    0    7   37 o  3   19.15    6.71    7.68  270.00    0.63  270.00    6.75   90.00  0.21 
1 1 1    0    7   38 f  0   79.60    2.69   79.34  270.00   76.97  270.00    0.00    0.00  0.00 
1 1 1    0    7   39 o 12   31.54    7.19   24.92   90.00   31.87   90.00    7.53   90.00  0.89 
1 1 1    0    7   40 o  8  113.43    2.69  108.55  270.00  120.10  270.00   13.34  270.00  1.00 
1 1 1    0    7   41 o  9   32.57    8.01   49.60  270.00   15.96  270.00   33.15   90.00  1.00 
1 1 1    0    7   42 o  4   10.66    6.36   11.84   90.00    4.66  270.00   16.34  270.00  0.33 
1 1 1    0    7   43 o 18   14.52    6.11   24.17   90.00    1.75  270.00   25.43  270.00  0.76 
1 1 1    0    7   44 o  2   98.20    2.57   90.07  270.00  108.83  270.00   21.25  270.00  1.00 
1 1 1    0    7   45 o 19   35.74   38.62   41.12  270.00    7.66  270.00   32.02   90.00  0.66 
1 1 1    0    7   46 o 13   65.30    2.13   60.39   90.00   72.62   90.00   14.63   90.00  1.00 
1 1 1    0    7   47 f  0   19.90    5.29   23.34  270.00   22.31  270.00    0.00    0.00  0.00 
1 1 1    0    7   48 o  4   12.92    5.72   11.18  270.00    5.87  270.00    4.76   90.00  0.64 
1 1 1    0    7   49 o 17   31.06    6.73   29.21  270.00   34.52  270.00    6.92  270.00  1.00 
1 1 1    0    7   50 o  4   20.39    4.60   21.25   90.00   20.80   90.00    1.00   90.00  1.00 
1 1 1    0    7   51 o 13    5.46    3.78   13.64  270.00    6.87   90.00   19.41   90.00  0.52 
1 1 1    0    7   52 o  4   35.22   28.31    8.05  270.00   12.25  270.00    4.95  270.00  0.28 
1 1 1    0    7   53 o  7   32.02   15.34   38.08  270.00   29.82  270.00    4.22   90.00  1.00 
1 1 1    0    8    0 o  2  256.37    7.50  633.44  180.00  200.29  180.00  112.17    0.00  1.00 
1 1 1    0    8    1 o  6  293.23    6.05  431.95    0.00  269.17    0.00   48.13  180.00  1.00 
1 1 1    0    8    2 o 15   20.62    5.27   85.12    0.00   16.13    0.00   35.31    0.00  0.07 
1 1 1    0    8    3 o 14   62.04    1.53  260.33  180.00   11.65  180.00   17.89  360.00  0.33 
1 1 1    0    8    4 o 18  123.06    2.60   51.87  360.00  136.30  360.00   30.07  360.00  0.99 
1 1 1    0    8    5 f  0  262.58    6.28  172.91  180.00  242.84  180.00    0.00    0.00  0.00 
1 1 1    0    8    6 o  5   18.78    3.55   78.45    0.00   14.10  180.00   30.35  180.00  0.06 
1 1 1    0    8    7 o 12   21.42    3.14   81.74  360.00   13.75    0.00   30.37    0.00  0.07 
1 1 1    0    8    8 o 13    9.82    5.18  132.55    0.00   17.91  180.00   36.48  180.00  0.03 
1 1 1    0    8    9 o 18  145.19    4.37  113.46    0.00  145.31    0.00    0.46    0.00  1.00 
1 1 1    0    8   10 o  8  232.76    5.59  152.01  180.00  270.09  180.00   74.65  180.00  1.00 
1 1 1    0    8   11 o  2   31.63   18.62   58.59  180.00   29.10    0.00   73.58    0.00  0.24 
1 1 1    0    8   12 o  9   99.30    2.27   61.37    0.00   99.92  360.00   40.84  360.00  0.80 
1 1 1    0    8   13 f  0   23.78    3.81   23.34  180.00   16.18    0.00    0.00    0.00  0.00 
1 1 1    0    8   14 o 14  202.35    4.25  239.95  180.00  275.07  180.00  145.48  180.00  1.00 
1 1 1    0    8   15 o  7  278.60    6.68  423.72    0.00  232.44    0.00   92.32  180.00  1.00 
1 1 1    0    8   16 o 17  423.52   10.16  362.07  180.00  497.89  180.00  148.73  180.00  1.00 
1 1 1    0    8   17 o  1  271.31    8.01  261.97  180.00  311.96  180.00   81.30  180.00  1.00 
1 1 1    0    8   18 f  0  471.36   11.31  447.91    0.00  405.13    0.00    0.00    0.00  0.00 
1 1 1    0    8   19 o 10   17.99    7.23   88.40    0.00   67.26  180.00  144.24  180.00  0.27 
1 1 1    0    8   20 o  4   44.56   61.96   20.00  180.00    0.20  180.00    0.58  180.00  0.00 
1 1 1    0    8   21 o 16  415.14    9.94  432.55    0.00  416.30    0.00    2.32    0.00  1.00 
1 1 1    0    8   22 o 12  224.60    4.73  206.35  180.00  218.33  180.00   12.55    0.00  1.00 
1 1 1    0    8   23 o 12  494.10   10.23  475.89  180.00  549.98  180.00  111.76  180.00  1.00 
1 1 1    0    8   24 o  9   29.75    4.27   34.50    0.00   15.37  180.00   52.55  180.00  0.37 
1 1 1    0    8   25 o 17  192.38    4.75  174.26    0.00  215.41    0.00   46.07    0.00  1.00 
1 1 1    0    8   26 o 12  121.76    2.79  165.62    0.00   75.81  360.00   91.91  180.00  1.00 
1 1 1    0    8   27 f  0   60.83    2.63   74.48  180.00   78.06  180.00    0.00    0.00  0.00 
1 1 1    0    8   28 o 10   12.21    6.12   62.13    0.00   44.35  180.00   97.88  180.00  0.38 
1 1 1    0    8   29 o  3   27.55    4.15   67.29    0.00   13.60  180.00   72.08  180.00  0.81 
1 1 1    0    8   30 o  5   11.04    6.09   22.73  180.00   14.22    0.00   31.98    0.00  0.16 
1 1 1    0    8   31 o 12   30.45    7.14   11.43  360.00    9.94  360.00    3.32  180.00  0.38 
1 1 1    0    8   32 x 11       ?       ?    5.61    0.00    4.59  360.00    0.00    0.00  0.00 
1 1 1    0    8   33 o 15   20.71    5.12   40.60  180.00    7.05  360.00   45.95  360.00  0.77 
1 1 1    0    8   34 o  8   26.67    3.92    6.57    0.00    5.11  360.00    0.57  180.00  0.20 
1 1 1    0    8   35 x 11       ?       ?   39.49  180.00   37.66  180.00    0.00    0.00  0.00 
1 1 1    0    8   36 o 18   55.37    2.46   60.28  180.00   52.78  180.00    5.15    0.00  1.00 
1 1 1    0    8   37 o  9  151.44    3.40  151.72    0.00  156.18    0.00    9.48    0.00  1.00 
1 1 1    0    8   38 o  4   39.20   23.08   54.82    0.00   22.15  360.00   31.22  180.00  0.96 
1 1 1    0    8   39 o  8  106.45    2.60  105.12  360.00  109.87  360.00    6.85  360.00  1.00 
1 1 1    0    8   40 o  3   38.31   26.59   17.12  180.00   23.80  180.00    6.91  180.00  0.53 
1 1 1    0    8   41 o  4   55.85    2.57   66.28    0.00   46.03    0.00   19.65  180.00  1.00 
1 1 1    0    8   42 o  5   38.94   14.01   37.39    0.00   40.51    0.00    3.73    0.00  0.99 
1 1 1    0    8   43 o  3   29.52    4.38   20.81  360.00   35.82  360.00   15.50  360.00  0.95 
1 1 1    0    8   44 o 17   34.97   12.55   18.75  360.00   43.81  360.00   25.63  360.00  0.89 
1 1 1    0    8   45 o  5    9.58    5.51    8.55  360.00    3.37  180.00   11.60  180.00  0.25 
1 1 1    0    8   46 o  6   26.61    3.82   10.17    0.00   32.45  360.00   22.71  360.00  0.79 
1 1 1    0    8   47 o  5   53.77    2.54   60.81  180.00   49.51  180.00    8.51    0.00  1.00 
1 1 1    0    8   48 o 19   52.71    2.21   48.95    0.00   58.92    0.00   12.42    0.00  1.00 
1 1 1    0    8   49 o  6    9.64    5.36   12.84    0.00    1.05    0.00   11.02  180.00  0.68 
1 1 1    0    8   50 o 18   10.66    6.59    5.97  180.00    2.41  180.00    3.13    0.00  0.37 
1 1 1    0    8   51 o  9    7.90    5.02    4.28  180.00    0.18    0.00    4.09    0.00  0.24 
1 1 1    0    8   52 o 17   31.35   18.45   43.54    0.00   22.97  360.00   16.29  180.00  0.99 
1 1 1    0    8   53 o  3   34.90   52.96   45.62    0.00    8.95  180.00   49.52  180.00  0.45 
1 1 1    0    9    1 f  0   28.55   71.39  115.30  270.00   47.95   90.00    0.00    0.00  0.00 
1 1 1    0    9    2 o  3  113.36    2.82  253.96   90.00  103.26   90.00   17.59  270.00  0.99 
1 1 1    0    9    3 o  5  144.14    4.29  215.50   90.00   50.89   90.00  186.50  270.00  1.00 
1 1 1    0    9    4 o  7  168.47    4.07  263.64  270.00  109.01  270.00  118.93   90.00  1.00 
1 1 1    0    9    5 o  6  463.77   11.07  529.41   90.00  461.93   90.00    3.68  270.00  1.00 
1 1 1    0    9    6 o 12  156.47    3.80  128.84   90.00  132.19   90.00   48.53  270.00  1.00 
1 1 1    0    9    7 o 17  236.32    5.67  241.76  270.00  276.95  270.00   81.27  270.00  1.00 
1 1 1    0    9    8 o  7   83.54    2.30  153.37  270.00   37.79  270.00   84.40   90.00  0.96 
1 1 1    0    9    9 o  8  491.29   10.15  609.79   90.00  475.33   90.00   31.94  270.00  1.00 
1 1 1    0    9   10 o  4   69.24    2.66  105.14   90.00   23.74  270.00  181.42  270.00  0.97 
1 1 1    0    9   11 o 17  272.04    5.64  432.21  270.00  230.63  270.00   82.83   90.00  1.00 
1 1 1    0    9   12 o 16   56.57    2.00   72.16  270.00    3.32   90.00   14.62  270.00  0.19 
1 1 1    0    9   13 o  2   61.60    2.22   86.14   90.00   12.87   90.00   54.33  270.00  0.65 
1 1 1    0    9   14 o  3  422.36   10.09  468.06   90.00  391.38   90.00   61.95  270.00  1.00 
1 1 1    0    9   15 o  8  362.15    7.52  426.79  270.00  319.54  270.00   85.22   90.00  1.00 
1 1 1    0    9   16 o 15  151.49    4.58   63.86  270.00  195.61  270.00   89.79  270.00  0.99 
1 1 1    0    9   17 o 11  428.27   10.25  483.01   90.00  389.61   90.00   77.31  270.00  1.00 
1 1 1    0    9   18 f  0   95.97    2.47  193.37   90.00   96.16   90.00    0.00    0.00  0.00 
1 1 1    0    9   19 o  8  611.68   14.62  632.21  270.00  626.80  270.00   30.24  270.00  1.00 
1 1 1    0    9   20 o  4   46.63   14.46   99.26   90.00   21.34  270.00  113.64  270.00  0.76 
1 1 1    0    9   21 o  6  212.11    4.49  253.23   90.00  191.50   90.00   41.22  270.00  1.00 
1 1 1    0    9   22 o  5   98.19    3.61   74.96  270.00  121.77  270.00   54.13  270.00  0.96 
1 1 1    0    9   23 o 19  237.90    5.78  264.27  270.00  230.11  270.00   15.58   90.00  1.00 
1 1 1    0    9   24 o 14  156.34    4.87  224.66   90.00  103.96   90.00  104.77  270.00  1.00 
1 1 1    0    9   25 o 16  128.99    3.38  184.79   90.00   87.27   90.00   83.45  270.00  1.00 
1 1 1    0    9   26 o 15   40.34    7.17   33.01  270.00   15.35  270.00   24.86   90.00  0.69 
1 1 1    0    9   27 o 13   41.10    7.55   32.37  270.00   19.48  270.00    6.50   90.00  0.55 
1 1 1    0    9   28 o  7   25.67    7.33   32.04  270.00    3.69   90.00   26.33   90.00  0.37 
1 1 1    0    9   29 o 10  185.15    5.63  158.93  270.00  220.49  270.00   70.69  270.00  1.00 
1 1 1    0    9   30 x 15       ?       ?   30.31  270.00   32.39  270.00    0.00    0.00  0.00 
1 1 1    0    9   31 o  4   80.74    3.64   64.03   90.00  104.23   90.00   46.98   90.00  1.00 
1 1 1    0    9   32 o  4   31.96    6.75   41.87  270.00   20.34  270.00   16.06   90.00  0.89 
1 1 1    0    9   33 o 10  173.59    3.77  184.01  270.00  174.04  270.00    0.91  270.00  1.00 
1 1 1    0    9   34 o  5   75.00    2.90   21.24   90.00  125.65   90.00  104.90   90.00  0.98 
1 1 1    0    9   35 o 11   29.73    8.02   22.59   90.00   20.59   90.00    0.42  270.00  0.70 
1 1 1    0    9   36 o  8   57.97   79.60   52.37  270.00    4.35   90.00   54.86   90.00  0.40 
1 1 1    0    9   37 o  8   37.51   12.28   21.19  270.00   39.61  270.00   19.04  270.00  0.80 
1 1 1    0    9   38 o  2  145.74    3.28  156.00   90.00  139.03   90.00   13.42  270.00  1.00 
1 1 1    0    9   39 o  2   34.39   60.73   46.24   90.00   20.47  270.00   65.95  270.00  0.36 
1 1 1    0    9   40 o 12   32.07    4.60    3.51  270.00   15.21  270.00   11.74  270.00  0.29 
1 1 1    0    9   41 o 15   10.57    6.54    7.78   90.00    3.07  270.00   10.75  270.00  0.22 
1 1 1    0    9   42 o 18   57.42    2.38   60.06   90.00   55.99   90.00    2.86  270.00  1.00 
1 1 1    0    9   43 o  7   15.25    6.74   10.36   90.00    2.65   90.00    7.44  270.00  0.42 
1 1 1    0    9   44 o 13   36.57   60.46   34.36  270.00   11.37   90.00   44.54   90.00  0.30 
1 1 1    0    9   45 o  1    7.27    4.73   10.09   90.00    6.01  270.00   15.70  270.00  0.25 
1 1 1    0    9   46 o 16   22.09    5.10    5.97   90.00   16.43   90.00   10.72   90.00  0.50 
1 1 1    0    9   47 o 13   53.90    2.31   41.59   90.00   68.20   90.00   28.60   90.00  1.00 
1 1 1    0    9   48 o  4   62.82    2.24   51.42  270.00   76.96  270.00   28.28  270.00  1.00 
1 1 1    0    9   49 o  5    9.57    5.58    9.40  270.00    1.44  270.00    7.34   90.00  0.53 
1 1 1    0    9   50 o  8   30.90   10.33   27.46   90.00   36.42   90.00   11.11   90.00  1.00 
1 1 1    0    9   51 o  7   30.20    7.22   40.73   90.00   23.37   90.00   13.65  270.00  1.00 
1 1 1    0    9   52 o 18   33.52    6.89   40.30   90.00   30.90   90.00    5.23  270.00  1.00 
1 1 1    0   10    0 o 14  122.70    3.72  259.91  180.00   72.14  180.00   89.53    0.00  0.95 
1 1 1    0   10    1 o 11   68.02    1.72   12.58  180.00   14.08    0.00    6.01  180.00  0.25 
1 1 1    0   10    2 o 12   85.24    1.96  277.36  180.00   24.64  180.00  117.66    0.00  0.98 
1 1 1    0   10    3 o  9  180.98    3.78  225.87  180.00  209.04  180.00   56.14  180.00  1.00 
1 1 1    0   10    4 o 14  513.33   10.60  504.62  180.00  453.45  180.00  119.77    0.00  1.00 
1 1 1    0   10    5 o  6   51.26    1.73  107.94  180.00    0.24  360.00   13.23  360.00  0.12 
1 1 1    0   10    6 o  4  184.19    3.85  385.92  180.00   59.62  180.00  249.16    0.00  1.00 
1 1 1    0   10    7 o 17  310.64    6.42  332.84  180.00  245.32  180.00  130.64    0.00  1.00 
1 1 1    0   10    8 o  6   32.49   28.72   18.73  180.00   31.26    0.00   78.35    0.00  0.24 
1 1 1    0   10    9 o 12  411.29    8.49  478.70    0.00  419.89    0.00   17.20    0.00  1.00 
1 1 1    0   10   10 o 18  468.50    9.66  306.81  180.00  519.90  180.00  102.79  180.00  1.00 
1 1 1    0   10   11 o  3  126.31    3.21  228.99  180.00   66.75  180.00  119.04  360.00  1.00 
1 1 1    0   10   12 o 18  371.49    8.89  370.44    0.00  350.54    0.00   41.90  180.00  1.00 
1 1 1    0   10   13 o 15  271.36    6.53  357.58  180.00  220.86  180.00  101.01    0.00  1.00 
1 1 1    0   10   14 o 18  157.36    4.77  195.55  180.00  103.44  180.00  107.83    0.00  1.00 
1 1 1    0   10   15 o  1  136.89    4.30  224.90    0.00   79.83    0.00  114.09  180.00  1.00 
1 1 1    0   10   16 x 10       ?       ?  103.68    0.00  138.49    0.00    0.00    0.00  0.00 
1 1 1    0   10   17 o  7   33.83    6.08   12.00  180.00    3.43    0.00   10.01    0.00  0.05 
1 1 1    0   10   18 o  7  285.47    6.89  214.25    0.00  370.87    0.00  170.81    0.00  1.00 
1 1 1    0   10   19 o 10   45.59   15.19  108.37  180.00    4.06    0.00   49.40    0.00  0.45 
1 1 1    0   10   20 o  4  404.85    8.39  344.25  360.00  485.69  360.00  161.67  360.00  1.00 
1 1 1    0   10   21 o 10   33.71   42.55   51.34  180.00   18.90    0.00   52.80    0.00  0.22 
1 1 1    0   10   22 x 13       ?       ?   43.63  360.00   40.94  360.00    0.00    0.00  0.00 
1 1 1    0   10   23 o 17   27.20    6.68   26.67  360.00   16.38  180.00   53.71  180.00  0.39 
1 1 1    0   10   24 o 12   33.59    5.26   73.97    0.00    7.11  180.00   61.06  180.00  0.70 
1 1 1    0   10   25 o 17  104.36    2.92  118.66  180.00  110.36  180.00   12.01  180.00  1.00 
1 1 1    0   10   26 o 18   75.54    2.58   60.90    0.00   86.45    0.00   22.81    0.00  0.99 
1 1 1    0   10   27 x  9       ?       ?  185.02    0.00  161.12    0.00    0.00    0.00  0.00 
1 1 1    0   10   28 f  0  176.16    4.36  130.28    0.00  125.60    0.00    0.00    0.00  0.00 
1 1 1    0   10   29 o 16  134.36    4.32  145.99  360.00  126.46  360.00   15.81  180.00  1.00 
1 1 1    0   10   30 o 17  162.81    5.13  203.44  360.00  138.34  360.00   48.96  180.00  1.00 
1 1 1    0   10   31 o  9   79.05    2.91   48.46  180.00  111.05  180.00   64.02  180.00  1.00 
1 1 1    0   10   32 o  2   29.87    4.30   25.74  180.00   19.81  180.00    4.32  360.00  0.74 
1 1 1    0   10   33 o 13   15.91    8.57   49.91  360.00   23.53  180.00   70.77  180.00  0.74 
1 1 1    0   10   34 o  9  108.12    3.81  119.54    0.00  102.23    0.00   11.79  180.00  1.00 
1 1 1    0   10   35 o 17    7.85    5.27   15.76  180.00   12.36  360.00   27.54  360.00  0.18 
1 1 1    0   10   36 o  2    6.21    4.44   36.39  360.00   30.84  180.00   66.08  180.00  0.36 
1 1 1    0   10   37 o  3   34.64   14.98   52.40  180.00   17.13  180.00   33.96  360.00  0.98 
1 1 1    0   10   38 o 10   22.86    5.07    9.51  180.00   10.26  180.00    0.93  180.00  0.43 
1 1 1    0   10   39 o 14   77.06    2.83   40.51    0.00  114.11    0.00   74.09    0.00  1.00 
1 1 1    0   10   40 o  8   19.09    8.20   16.32  180.00    8.79  180.00    7.36    0.00  0.65 
1 1 1    0   10   41 o  9   74.85    2.38   91.84  180.00   59.43  180.00   30.82  360.00  1.00 
1 1 1    0   10   42 o 18   36.36   17.41   41.63  180.00   30.98  180.00    9.64    0.00  0.98 
1 1 1    0   10   43 f  0   71.19    2.50   63.22    0.00   61.24    0.00    0.00    0.00  0.00 
1 1 1    0   10   44 o 14   10.22    5.86   17.38    0.00    6.37  180.00   23.10  180.00  0.51 
1 1 1    0   10   45 o  2   84.82    2.75   70.42  180.00  102.16  180.00   34.68  180.00  1.00 
1 1 1    0   10   46 o 14   50.33    2.45   53.60  180.00   49.51  180.00    1.63    0.00  1.00 
1 1 1    0   10   47 o 12   64.01    2.28   53.70    0.00   77.00    0.00   25.98    0.00  1.00 
1 1 1    0   10   48 o  6    8.20    5.08    1.71  180.00    0.04    0.00    1.65    0.00  0.10 
1 1 1    0   10   49 o 10   12.93    7.12   16.16  180.00    6.74  180.00    8.25  360.00  0.84 
1 1 1    0   10   50 o  5    7.32    4.73    9.02  180.00    1.71    0.00    9.98    0.00  0.45 
1 1 1    0   10   51 o 17   27.97    4.12   25.90  180.00   32.55  180.00    9.16  180.00  1.00 
1 1 1    0   10   52 o 15    8.57    5.31   18.78  180.00    2.65    0.00   19.37    0.00  0.82 
1 1 1    0   11    1 o 19   68.90    1.82  195.09   90.00   24.33   90.00   63.08  270.00  0.81 
1 1 1    0   11    2 o  1  182.97    3.83  203.53  270.00  189.18  270.00   12.42  270.00  1.00 
1 1 1    0   11    3 o 19  133.81    2.87  335.72  270.00  122.96  270.00   21.30   90.00  1.00 
1 1 1    0   11    4 o  7  338.33    6.98  366.74  270.00  280.67  270.00  115.31   90.00  1.00 
1 1 1    0   11    5 o 16  344.29    7.11  500.92  270.00  281.51  270.00  125.56   90.00  1.00 
1 1 1    0   11    6 o 19   83.09    2.38  209.72  270.00   34.31  270.00   90.98   90.00  0.96 
1 1 1    0   11    7 o 11   18.23    5.48   71.37   90.00   14.20   90.00   30.40   90.00  0.05 
1 1 1    0   11    8 o 12  123.38    3.14   81.18  270.00  140.39  270.00   38.42  270.00  0.98 
1 1 1    0   11    9 o 10  215.88    4.51  279.04  270.00  234.77  270.00   37.77  270.00  1.00 
1 1 1    0   11   10 f  0  305.64    7.31  309.95   90.00  313.93   90.00    0.00    0.00  0.00 
1 1 1    0   11   11 o 13   22.68    4.30   92.20   90.00   30.18  270.00   67.47  270.00  0.16 
1 1 1    0   11   12 f  0  315.28    7.59  370.89  270.00  316.11  270.00    0.00    0.00  0.00 
1 1 1    0   11   13 o  9   36.62   33.02   35.05   90.00   19.09   90.00   51.56   90.00  0.18 
1 1 1    0   11   14 o 11  137.45    3.52  161.45   90.00  137.98   90.00    1.44   90.00  1.00 
1 1 1    0   11   15 o 15   29.29    5.33  127.24  270.00   58.34   90.00  144.66   90.00  0.48 
1 1 1    0   11   16 o 12  118.35    3.26   16.21   90.00  134.19   90.00  100.25   90.00  0.71 
1 1 1    0   11   17 o 15   21.22    8.62    4.65   90.00    9.07  270.00   20.56  270.00  0.06 
1 1 1    0   11   18 o 11  315.22    6.54  314.00   90.00  357.17   90.00   83.91   90.00  1.00 
1 1 1    0   11   19 o 10  252.86    5.31  299.21   90.00  210.55   90.00   84.63  270.00  1.00 
1 1 1    0   11   20 o  1  235.20    5.73  279.93  270.00  214.39  270.00   41.63   90.00  1.00 
1 1 1    0   11   21 o  4  125.91    3.25  165.72   90.00  104.60   90.00   42.61  270.00  1.00 
1 1 1    0   11   22 o  1  172.65    3.71  204.85   90.00  138.13   90.00   69.04  270.00  1.00 
1 1 1    0   11   23 o  1   25.79    3.96    3.41   90.00    0.07  270.00    0.26  270.00  0.00 
1 1 1    0   11   24 o  2   24.68    7.63   98.91   90.00   48.50  270.00  137.27  270.00  0.82 
1 1 1    0   11   25 o 13  164.70    4.10  147.98   90.00  185.90   90.00   42.38   90.00  1.00 
1 1 1    0   11   26 o 19   29.81    4.36   46.01   90.00    2.23  270.00   47.39  270.00  0.72 
1 1 1    0   11   27 o  2   18.47    5.73   24.13  270.00   10.45   90.00   31.77   90.00  0.29 
1 1 1    0   11   28 o 17  243.46    5.93  286.77   90.00  219.50   90.00   47.92  270.00  1.00 
1 1 1    0   11   29 o 18  133.18    4.27  132.63   90.00  143.22   90.00   20.08   90.00  1.00 
1 1 1    0   11   30 f  0   88.57    2.36   78.15  270.00   74.90  270.00    0.00    0.00  0.00 
1 1 1    0   11   31 o  4  149.03    3.32  132.79   90.00  169.92   90.00   41.78   90.00  1.00 
1 1 1    0   11   32 f  0   27.87    4.04    4.73   90.00    5.07   90.00    0.00    0.00  0.00 
1 1 1    0   11   33 o 19  147.26    4.54  126.66  270.00  173.06  270.00   51.60  270.00  1.00 
1 1 1    0   11   34 o 14   36.99   69.41   60.70  270.00   30.46   90.00   88.72   90.00  0.38 
1 1 1    0   11   35 o  1  129.48    4.61  159.41   90.00  104.78   90.00   49.39  270.00  1.00 
1 1 1    0   11   36 o  9   21.85    5.73   25.44  270.00    8.08  270.00   16.68   90.00  0.75 
1 1 1    0   11   37 o  2   71.98    2.94   61.02   90.00   84.19   90.00   24.41   90.00  1.00 
1 1 1    0   11   38 o  8    9.07    5.57    0.05   90.02    0.03  270.02    0.08  270.02  0.00 
1 1 1    0   11   39 o 17   44.33   34.62   42.42  270.00   32.34  270.00    9.74   90.00  0.84 
1 1 1    0   11   40 o 12    6.83    4.64   26.36  270.00   19.44   90.00   45.41   90.00  0.48 
1 1 1    0   11   41 o  9   28.33    4.26   30.11   90.00   26.52   90.00    2.93  270.00  0.99 
1 1 1    0   11   42 o  8   31.76    4.63   41.55  270.00   23.12  270.00   17.23   90.00  1.00 
1 1 1    0   11   43 o 11   34.77   27.12   47.31  270.00   17.93  270.00   27.69   90.00  0.91 
1 1 1    0   11   44 o 10   32.15    8.79   28.19  270.00   36.67  270.00    9.61  270.00  0.99 
1 1 1    0   11   45 o 14   21.89    5.43   22.91  270.00   20.64  270.00    1.25   90.00  0.97 
1 1 1    0   11   46 o 11    6.68    4.49    5.10  270.00    2.34   90.00    7.20   90.00  0.19 
1 1 1    0   11   47 o  8    8.18    5.10    1.10   90.00    0.04  270.00    1.08  270.00  0.06 
1 1 1    0   11   48 o  6    8.81    5.74   10.11   90.00    0.18  270.00    9.62  270.00  0.53 
1 1 1    0   11   49 o  3    6.62    4.48   13.24  270.00    4.68   90.00   16.88   90.00  0.57 
1 1 1    0   11   50 o 17   21.57    4.79   22.59  270.00   22.53  270.00    2.00  270.00  1.00 
1 1 1    0   11   51 f  0    7.13    4.72   12.12   90.00   10.87   90.00    0.00    0.00  0.00 
1 1 1    0   12    0 o 14  398.57   11.66  490.33  180.00  453.11  180.00  109.07  180.00  1.00 
1 1 1    0   12    1 o 11  695.93   14.34  673.09    0.00  744.85    0.00   97.83    0.00  1.00 
1 1 1    0   12    2 o  5  127.75    2.77  345.16  180.00   66.03  180.00  123.39    0.00  1.00 
1 1 1    0   12    3 o  7   29.30   11.84   59.22    0.00   32.97  180.00   80.54  180.00  0.25 
1 1 1    0   12    4 o  8   68.11    1.93   73.97  180.00    6.93  180.00  108.86  360.00  0.90 
1 1 1    0   12    5 o 13  367.37    7.59  402.11    0.00  341.41    0.00   51.91  180.00  1.00 
1 1 1    0   12    6 o  9  218.56    4.56  314.08    0.00  175.58  360.00   85.96  180.00  1.00 
1 1 1    0   12    7 o 14  224.57    5.41  310.94    0.00  172.87    0.00  103.41  180.00  1.00 
1 1 1    0   12    8 o  5  173.92    4.24  255.93  180.00  107.09  180.00  133.66    0.00  1.00 
1 1 1    0   12    9 o 18  280.11    8.24  340.63  180.00  220.13  180.00  119.96  360.00  1.00 
1 1 1    0   12   10 o  2  121.41    3.86   88.98    0.00  148.28    0.00   64.32    0.00  0.96 
1 1 1    0   12   11 o  3  433.98   10.36  416.57    0.00  435.79    0.00    3.61    0.00  1.00 
1 1 1    0   12   12 o  2   44.35   23.81   88.67  180.00   12.52    0.00   51.33    0.00  0.30 
1 1 1    0   12   13 o  8  190.56    5.75  123.65  180.00  253.82  180.00  126.55  180.00  1.00 
1 1 1    0   12   14 o 16  165.35    3.60  148.88    0.00  172.98    0.00   15.26    0.00  1.00 
1 1 1    0   12   15 o 13  311.85    7.48  377.97    0.00  273.17    0.00   77.36  180.00  1.00 
1 1 1    0   12   16 o 17  146.90    3.80   77.12    0.00  222.65  360.00  155.34  360.00  0.99 
1 1 1    0   12   17 o 16  340.22    8.17  383.48  180.00  336.57  180.00    7.30    0.00  1.00 
1 1 1    0   12   18 o  8   23.11    6.21   26.42    0.00   21.37  180.00   52.66  180.00  0.21 
1 1 1    0   12   19 o 14   14.05    6.98   44.63  360.00   35.52  180.00   76.38  180.00  0.19 
1 1 1    0   12   20 o  8   14.98    6.45   56.72  180.00   39.21    0.00   86.24    0.00  0.26 
1 1 1    0   12   21 o  1   68.61    2.13  144.78  180.00   17.74  180.00  101.55  360.00  1.00 
1 1 1    0   12   22 o 15  103.79    2.51  107.88  180.00  105.81  180.00    4.05  180.00  1.00 
1 1 1    0   12   23 o  4   40.02   49.89   88.45  180.00   33.25    0.00  120.05    0.00  0.67 
1 1 1    0   12   24 o 13   35.08    6.35   57.42    0.00    3.88  360.00   48.61  180.00  0.80 
1 1 1    0   12   25 o  1  186.93    4.00  194.37  180.00  193.57  180.00   13.29  180.00  1.00 
1 1 1    0   12   26 o 17   54.39    2.33   52.63  180.00   59.95  180.00   15.59  180.00  0.96 
1 1 1    0   12   27 o  8   32.41  101.19   21.45  360.00   16.15  180.00   35.99  180.00  0.06 
1 1 1    0   12   28 o 11   44.25  109.54  121.59    0.00   80.31  180.00  193.44  180.00  0.37 
1 1 1    0   12   29 o 18  181.75    3.91  188.09  180.00  187.85  180.00   12.20  180.00  1.00 
1 1 1    0   12   30 o 18   11.09    6.44   18.02  180.00   13.22    0.00   32.16    0.00  0.26 
1 1 1    0   12   31 o 16  121.85    2.83  132.85    0.00  117.61    0.00    8.47  180.00  1.00 
1 1 1    0   12   32 o 19   70.08    2.96   57.61    0.00   84.33    0.00   28.51    0.00  1.00 
1 1 1    0   12   33 o 14  140.60    3.66  136.97    0.00  149.84    0.00   18.49    0.00  1.00 
1 1 1    0   12   34 o  9   61.47    2.72   52.21  180.00   72.47  180.00   22.02  180.00  1.00 
1 1 1    0   12   35 o 14   11.56    6.46    2.95  180.00    1.53  360.00    4.40  360.00  0.06 
1 1 1    0   12   36 o 13   91.90    2.85   92.28  180.00   93.50  180.00    3.21  180.00  1.00 
1 1 1    0   12   37 o 15   22.68    5.25    9.71    0.00   11.33    0.00    1.77    0.00  0.46 
1 1 1    0   12   38 o 18   15.66    6.76   22.99    0.00    0.15  180.00   22.92  180.00  0.72 
1 1 1    0   12   39 o 17   27.41    5.01   24.34  180.00   28.36  180.00    4.34  180.00  0.96 
1 1 1    0   12   40 o 15   35.88   43.62   39.10  180.00    1.27  180.00   37.05    0.00  0.55 
1 1 1    0   12   41 o  9   97.51    2.72   96.08    0.00  101.52    0.00    8.02    0.00  1.00 
1 1 1    0   12   42 o 17    6.37    4.42   10.95  180.00    7.85    0.00   18.44    0.00  0.21 
1 1 1    0   12   43 o 14   24.55    4.48    7.45  180.00   20.34  180.00   13.18  180.00  0.56 
1 1 1    0   12   44 o  2   28.92    4.23   31.70    0.00   27.43  360.00    2.91  180.00  1.00 
1 1 1    0   12   45 o  8   50.65    2.50   48.62    0.00   54.97    0.00    8.62    0.00  1.00 
1 1 1    0   12   46 o 19    8.33    5.19    5.25    0.00    0.41  180.00    5.39  180.00  0.27 
1 1 1    0   12   47 o  4   15.38    6.26   22.17  180.00    9.11  180.00   11.69    0.00  0.97 
1 1 1    0   12   48 o 12    7.10    4.77   18.20  180.00    6.54    0.00   23.39    0.00  0.73 
1 1 1    0   12   49 o 17    5.54    3.92    6.56    0.00    2.96  180.00    8.95  180.00  0.27 
1 1 1    0   12   50 o 14    8.78    5.42    3.94  180.00    0.63  180.00    2.92    0.00  0.24 
1 1 1    0   12   51 o  7   16.93    6.14   20.34  180.00   15.12  180.00    2.97    0.00  0.98 
1 1 1    0   13    1 o 12  111.49    2.52  139.21  270.00  103.49  270.00   12.48   90.00  0.98 
1 1 1    0   13    2 o 10  481.79   11.48  595.84   90.00  391.65   90.00  180.30  270.00  1.00 
1 1 1    0   13    3 o  9  226.67    5.45  256.67  270.00  239.83  270.00   26.33  270.00  1.00 
1 1 1    0   13    4 o 18   15.51    6.34  138.04  270.00  105.91   90.00  221.82   90.00  0.32 
1 1 1    0   13    5 f  0  168.44    3.58  159.33   90.00  153.37   90.00    0.00    0.00  0.00 
1 1 1    0   13    6 o  1  217.02    4.54  216.62   90.00  215.46   90.00    3.12  270.00  1.00 
1 1 1    0   13    7 o 19   37.12   32.23   78.94   90.00   13.02  270.00   35.83  270.00  0.13 
1 1 1    0   13    8 o  4   55.94    2.76  158.43   90.00   53.49  270.00  211.41  270.00  0.93 
1 1 1    0   13    9 f  0  302.69    7.27  347.50  270.00  284.47  270.00    0.00    0.00  0.00 
1 1 1    0   13   10 o 12   19.96    8.56   10.66  270.00   31.51   90.00   69.04   90.00  0.15 
1 1 1    0   13   11 o  4  118.06    3.24  103.40  270.00  130.98  270.00   28.37  270.00  0.99 
1 1 1    0   13   12 o 18  616.39   12.73  681.93   90.00  633.66   90.00   34.54   90.00  1.00 
1 1 1    0   13   13 o 19   74.40    2.67   68.92   90.00   46.91   90.00   12.88   90.00  0.54 
1 1 1    0   13   14 o  7   38.90   39.95   63.57   90.00   35.77  270.00  108.49  270.00  0.48 
1 1 1    0   13   15 o 12   55.67    2.42   80.03  270.00   21.37  270.00   37.34   90.00  0.72 
1 1 1    0   13   16 o 16  182.63    5.53  206.78   90.00  168.35   90.00   28.56  270.00  1.00 
1 1 1    0   13   17 o  7  293.48    6.13  227.37  270.00  381.53  270.00  176.10  270.00  1.00 
1 1 1    0   13   18 o 19  196.22    4.82  217.99  270.00  187.12  270.00   18.21   90.00  1.00 
1 1 1    0   13   19 o 12  334.49    8.05  387.75   90.00  319.65   90.00   29.67  270.00  1.00 
1 1 1    0   13   20 o  4   30.34    6.30   93.48  270.00   31.90   90.00  114.03   90.00  0.83 
1 1 1    0   13   21 o  5  274.98    6.63  296.68  270.00  272.86  270.00    4.24   90.00  1.00 
1 1 1    0   13   22 o 14   10.12    6.03   35.41   90.00   24.42  270.00   52.01  270.00  0.16 
1 1 1    0   13   23 f  0   60.75    2.72   94.72   90.00   85.38   90.00    0.00    0.00  0.00 
1 1 1    0   13   24 o  5  163.29    3.54  147.08  270.00  188.04  270.00   49.49  270.00  1.00 
1 1 1    0   13   25 o  1   72.69    2.23   84.29  270.00   68.16  270.00    9.02   90.00  1.00 
1 1 1    0   13   26 o  6  170.40    3.68  146.79   90.00  204.87   90.00   68.94   90.00  1.00 
1 1 1    0   13   27 o 11   29.67    5.96    4.53  270.00    4.50  270.00    0.16  270.00  0.15 
1 1 1    0   13   28 o 14  128.05    3.41  118.68  270.00  146.23  270.00   36.37  270.00  1.00 
1 1 1    0   13   29 o 16  192.44    4.14  226.88   90.00  170.79   90.00   43.31  270.00  1.00 
1 1 1    0   13   30 o  8  121.49    2.83  138.82   90.00  112.33   90.00   18.33  270.00  1.00 
1 1 1    0   13   31 o 18   60.42    2.42   75.83   90.00   47.86   90.00   25.12  270.00  1.00 
1 1 1    0   13   32 o 14   72.88    2.69   70.28   90.00   78.38   90.00   11.00   90.00  1.00 
1 1 1    0   13   33 o  3  137.31    3.21  124.71  270.00  154.13  270.00   33.65  270.00  1.00 
1 1 1    0   13   34 o 14  134.22    3.62  144.30   90.00  128.19   90.00   12.06  270.00  1.00 
1 1 1    0   13   35 f  0   37.31   29.93   35.87  270.00   35.08  270.00    0.00    0.00  0.00 
1 1 1    0   13   36 o  5   12.66    6.47    7.32  270.00    2.21   90.00    9.41   90.00  0.20 
1 1 1    0   13   37 o 18   13.93    6.59   17.16  270.00    2.11   90.00   19.10   90.00  0.53 
1 1 1    0   13   38 o  7   47.16  102.41   37.69  270.00   22.06   90.00   59.30   90.00  0.16 
1 1 1    0   13   39 o  5   10.20    6.00   13.35   90.00    5.67  270.00   18.77  270.00  0.36 
1 1 1    0   13   40 o  4    6.72    4.67    2.58  270.00    1.82   90.00    4.34   90.00  0.05 
1 1 1    0   13   41 o  4   20.91    6.19   33.57  270.00    7.96  270.00   24.53   90.00  0.97 
1 1 1    0   13   42 o  2   35.06   19.92   55.53   90.00   16.18   90.00   37.25  270.00  0.99 
1 1 1    0   13   43 o 15    8.03    5.25    4.75  270.00    2.23   90.00    6.78   90.00  0.14 
1 1 1    0   13   44 o  6    6.34    4.37    8.36  270.00    4.81   90.00   12.78   90.00  0.25 
1 1 1    0   13   45 o 15   12.10    6.10    9.46   90.00    4.61   90.00    4.37  270.00  0.56 
1 1 1    0   13   46 o  8   14.33    6.30   12.89   90.00   11.26   90.00    0.88  270.00  0.82 
1 1 1    0   13   47 o 16   14.49    7.42    6.26   90.00    7.95   90.00    2.13   90.00  0.48 
1 1 1    0   13   48 o 16   10.38    6.07    6.68  270.00    2.64  270.00    3.49   90.00  0.42 
1 1 1    0   13   49 o  6   35.57   17.16   37.74  270.00   36.66  270.00    2.47  270.00  1.00 
1 1 1    0   13   50 o  9    7.24    4.86   13.97  270.00    3.25   90.00   15.73   90.00  0.64 
1 1 1    0   14    0 o  9  534.78   15.63  652.37  180.00  504.44  180.00   60.68    0.00  1.00 
1 1 1    0   14    1 o  1   35.19   68.02    7.54    0.00   22.64  360.00   52.89  360.00  0.11 
1 1 1    0   14    2 o  7   90.26    2.36  197.69    0.00   34.15  360.00  109.96  180.00  0.99 
1 1 1    0   14    3 o  8  320.70    6.64  354.51  180.00  273.88  180.00   93.63    0.00  1.00 
1 1 1    0   14    4 o  7   40.53   94.99   37.47  180.00    1.18    0.00    2.72    0.00  0.00 
1 1 1    0   14    5 o  7  480.74   11.47  501.69    0.00  514.40    0.00   67.30    0.00  1.00 
1 1 1    0   14    6 o 17  517.87   10.69  514.52  180.00  561.02  180.00   86.31  180.00  1.00 
1 1 1    0   14    7 o 12   16.44    7.61   75.89    0.00   69.79  180.00  148.36  180.00  0.27 
1 1 1    0   14    8 o 12  317.75    6.62  321.89    0.00  324.01    0.00   12.51    0.00  1.00 
1 1 1    0   14    9 f  0  219.79    4.65  325.62  180.00  302.54  180.00    0.00    0.00  0.00 
1 1 1    0   14   10 o 10  260.99    7.72  148.32    0.00  364.50    0.00  207.02    0.00  1.00 
1 1 1    0   14   11 o 14  132.83    4.24   83.02  180.00  197.43  180.00  140.60  180.00  0.96 
1 1 1    0   14   12 o  9  193.44    4.10  245.99    0.00  173.42  360.00   40.04  180.00  1.00 
1 1 1    0   14   13 o  5  468.55    9.70  533.21  180.00  465.25  180.00    6.61    0.00  1.00 
1 1 1    0   14   14 o  6  382.25    7.92  300.54    0.00  464.48    0.00  164.46    0.00  1.00 
1 1 1    0   14   15 o  5   25.75    4.66   19.34    0.00    5.08  180.00   14.23  180.00  0.08 
1 1 1    0   14   16 o 13  387.05    9.29  352.85    0.00  459.21  360.00  144.32  360.00  1.00 
1 1 1    0   14   17 o  5  212.19    6.36  151.99    0.00  273.22    0.00  122.06    0.00  1.00 
1 1 1    0   14   18 o  1  137.25    3.60  141.71  180.00  149.71  180.00   24.93  180.00  1.00 
1 1 1    0   14   19 o  1  121.34    3.26  146.33  180.00  105.44  180.00   31.80  360.00  1.00 
1 1 1    0   14   20 o 12   93.19    2.99   86.77  360.00   99.21  360.00   12.08  360.00  1.00 
1 1 1    0   14   21 o  1   90.45    2.50  133.55    0.00   49.19    0.00   82.51  180.00  1.00 
1 1 1    0   14   22 o  5   11.16    6.37   25.90    0.00   18.55  180.00   40.75  180.00  0.16 
1 1 1    0   14   23 o  7   46.96   31.41   33.38    0.00   21.98    0.00    8.94  180.00  0.56 
1 1 1    0   14   24 o  2  205.51    4.38  214.20    0.00  210.12    0.00    9.22    0.00  1.00 
1 1 1    0   14   25 o  6  122.00    3.25  142.78  180.00  112.67  180.00   18.67    0.00  1.00 
1 1 1    0   14   26 o 13  104.69    3.75  104.38    0.00  112.88    0.00   16.38    0.00  1.00 
1 1 1    0   14   27 o  1   12.25    6.26   15.93  180.00    8.72  360.00   22.39  360.00  0.20 
1 1 1    0   14   28 o 11   85.30    2.82  117.18  180.00   58.62  180.00   53.35    0.00  1.00 
1 1 1    0   14   29 o 17  221.93    4.72  212.44  180.00  242.84  180.00   41.81  180.00  1.00 
1 1 1    0   14   30 o 16   97.79    2.54  116.59  180.00   84.39  180.00   26.81    0.00  1.00 
1 1 1    0   14   31 o 10   15.26    7.10    9.63  180.00    3.12    0.00   12.48    0.00  0.20 
1 1 1    0   14   32 o 18  105.58    3.27   64.21  360.00  149.11  360.00   87.05  360.00  1.00 
1 1 1    0   14   33 o  4   36.13   12.15   32.47  180.00   35.80  180.00    4.23  180.00  0.93 
1 1 1    0   14   34 o  9  127.05    3.00  120.34  360.00  136.41  360.00   18.73  360.00  1.00 
1 1 1    0   14   35 o  8  178.33    3.90  168.84  180.00  190.57  180.00   24.47  180.00  1.00 
1 1 1    0   14   36 o  8   29.81    4.29    6.15  180.00   20.69  180.00   14.61  180.00  0.45 
1 1 1    0   14   37 o 11   41.35   19.67   16.54  360.00   44.81  360.00   28.45  360.00  0.74 
1 1 1    0   14   38 o 19   16.63    6.72   12.26    0.00    4.74  360.00    7.29  180.00  0.50 
1 1 1    0   14   39 f  0    9.81    5.97    6.56    0.00    6.39    0.00    0.00    0.00  0.00 
1 1 1    0   14   40 o  8    9.95    6.05    9.69  180.00    3.92    0.00   13.31    0.00  0.27 
1 1 1    0   14   41 o 18   10.66    6.04    4.45  360.00    1.19  180.00    5.48  180.00  0.15 
1 1 1    0   14   42 o 18   29.00    4.29   19.69  360.00   37.66  360.00   18.78  360.00  0.98 
1 1 1    0   14   43 o 14   19.03    5.94   25.30  180.00   12.69  180.00   11.47  360.00  0.97 
1 1 1    0   14   44 o  1   13.39    6.29    7.15  180.00    5.51  180.00    1.28  360.00  0.46 
1 1 1    0   14   45 o 11    9.94    5.79    1.98    0.00    0.64    0.00    1.23  180.00  0.13 
1 1 1    0   14   46 o 14   10.43    6.50    9.62  180.00    2.50  180.00    6.47    0.00  0.55 
1 1 1    0   14   47 o  3   17.89    6.67   15.78    0.00   19.08    0.00    4.55    0.00  0.94 
1 1 1    0   14   48 o  6   22.39    5.47   13.55    0.00   31.14    0.00   18.82    0.00  0.97 
1 1 1    0   14   49 o  8   15.27    6.67   12.38  180.00   14.32  180.00    3.21  180.00  0.83 
1 1 1    0   15    1 o 11   41.55   48.56   95.93  270.00   57.00   90.00  160.99   90.00  0.57 
1 1 1    0   15    2 o  1  402.72    9.63  462.90  270.00  407.92  270.00   10.39  270.00  1.00 
1 1 1    0   15    3 o  4  184.65    4.57  206.80   90.00  203.78   90.00   38.27   90.00  1.00 
1 1 1    0   15    4 o 13  429.43    8.88  369.66   90.00  495.30   90.00  131.75   90.00  1.00 
1 1 1    0   15    5 o  4  143.57    3.20  151.83  270.00  138.99  270.00    9.13   90.00  1.00 
1 1 1    0   15    6 o 16  406.01    8.39  494.52   90.00  380.05   90.00   51.91  270.00  1.00 
1 1 1    0   15    7 f  0   95.27    2.90  170.92  270.00  126.85  270.00    0.00    0.00  0.00 
1 1 1    0   15    8 o 17  107.51    3.68   92.76  270.00  119.90  270.00   26.93  270.00  0.99 
1 1 1    0   15    9 o 18  108.19    3.08  118.14   90.00  107.32   90.00    1.09  270.00  1.00 
1 1 1    0   15   10 o 17   72.91    2.39   77.00   90.00   65.05   90.00    7.21   90.00  0.84 
1 1 1    0   15   11 o 19  290.89    6.06  324.89   90.00  271.09   90.00   39.61  270.00  1.00 
1 1 1    0   15   12 o 12  279.61    5.84  253.95  270.00  308.54  270.00   57.86  270.00  1.00 
1 1 1    0   15   13 o  8  364.49    8.75  343.83   90.00  413.23   90.00   97.47   90.00  1.00 
1 1 1    0   15   14 o 16  224.04    5.45  215.67   90.00  251.04   90.00   53.99   90.00  1.00 
1 1 1    0   15   15 o 11  295.62    8.75  297.60   90.00  312.25   90.00   33.26   90.00  1.00 
1 1 1    0   15   16 o 16   19.48    6.87   45.56  270.00   17.71   90.00   45.01   90.00  0.25 
1 1 1    0   15   17 o 14   76.33    3.40  104.93   90.00   50.46   90.00   51.63  270.00  1.00 
1 1 1    0   15   18 o 19  148.89    3.83  172.64   90.00  140.27   90.00   17.24  270.00  1.00 
1 1 1    0   15   19 o  7   19.06    7.58   29.23  270.00   21.82   90.00   58.43   90.00  0.39 
1 1 1    0   15   20 o 15   88.05    2.44  116.44  270.00   70.00  270.00   36.09   90.00  1.00 
1 1 1    0   15   21 o  9   31.23    4.51   64.69   90.00    4.77  270.00   64.38  270.00  0.88 
1 1 1    0   15   22 o 16  120.56    2.88  150.98   90.00  100.14   90.00   40.84  270.00  1.00 
1 1 1    0   15   23 o  1  261.49    5.54  266.76   90.00  277.78   90.00   32.58   90.00  1.00 
1 1 1    0   15   24 o 19   25.71    7.07   35.19   90.00    4.36   90.00   29.99  270.00  0.75 
1 1 1    0   15   25 o 15  117.17    3.97  123.04   90.00  119.27   90.00    4.22   90.00  1.00 
1 1 1    0   15   26 o 13    8.22    5.26   24.14  270.00   17.46   90.00   38.44   90.00  0.21 
1 1 1    0   15   27 o  6    9.10    5.62    1.09  270.00    0.89   90.00    2.02   90.00  0.01 
1 1 1    0   15   28 o 17  201.13    4.32  222.43  270.00  191.39  270.00   19.47   90.00  1.00 
1 1 1    0   15   29 o  1   95.38    2.53  110.32  270.00   85.40  270.00   19.96   90.00  1.00 
1 1 1    0   15   30 f  0   15.96    7.52   16.70  270.00   16.14  270.00    0.00    0.00  0.00 
1 1 1    0   15   31 o 10  193.19    4.88  173.51   90.00  218.50   90.00   50.63   90.00  1.00 
1 1 1    0   15   32 o 16   41.88   54.82   48.20   90.00    4.58  270.00   51.48  270.00  0.51 
1 1 1    0   15   33 o 11   41.63  130.15   68.78  270.00   54.02   90.00  121.32   90.00  0.16 
1 1 1    0   15   34 o  4   85.23    2.94   81.20  270.00   90.54  270.00   10.63  270.00  1.00 
1 1 1    0   15   35 o 15   58.31    2.53   51.48   90.00   65.67   90.00   14.70   90.00  1.00 
1 1 1    0   15   36 o 13   43.10   27.96   41.24  270.00   38.52  270.00    2.23   90.00  0.92 
1 1 1    0   15   37 o  3   38.91    7.05   13.07  270.00   55.51  270.00   42.68  270.00  0.88 
1 1 1    0   15   38 o 16  108.12    3.18   95.21  270.00  123.35  270.00   30.46  270.00  1.00 
1 1 1    0   15   39 o 10   13.39    6.99    3.96  270.00    0.13  270.00    3.71   90.00  0.15 
1 1 1    0   15   40 o  6   36.43   31.40   39.32   90.00   20.19   90.00   17.68  270.00  0.80 
1 1 1    0   15   41 o 13   26.45    4.52   25.49   90.00   27.76   90.00    3.31   90.00  0.99 
1 1 1    0   15   42 o 12   32.26    6.03   36.68  270.00   29.46  270.00    5.59   90.00  1.00 
1 1 1    0   15   43 o  7   10.23    5.90    2.90   90.00    0.34   90.00    2.42  270.00  0.15 
1 1 1    0   15   44 o  8   10.93    6.11    5.40  270.00    2.62  270.00    2.49   90.00  0.35 
1 1 1    0   15   45 o 13    8.26    5.63    6.15  270.00    0.40   90.00    6.15   90.00  0.32 
1 1 1    0   15   46 o  4    8.44    5.40    3.68   90.00    0.13   90.00    3.27  270.00  0.21 
1 1 1    0   15   47 o  9    8.89    5.69    2.28   90.00    0.35   90.00    1.73  270.00  0.14 
1 1 1    0   15   48 o 16    8.57    5.48    7.48   90.00    0.49   90.00    6.25  270.00  0.42 
1 1 1    0   15   49 o 18   11.51    6.35    0.35  270.00    0.30  270.00    0.01   90.00  0.03 
1 1 1    0   16    0 f  0  188.68    8.11   32.01  180.00   49.66  180.00    0.00    0.00  0.00 
1 1 1    0   16    1 o 14   11.06    6.59   99.65    0.00   53.60  180.00  111.02  180.00  0.17 
1 1 1    0   16    2 o  6  604.48   14.45  560.45  180.00  704.14  180.00  199.31  180.00  1.00 
1 1 1    0   16    3 o  4  158.13    3.98  132.20    0.00  202.77    0.00   89.31    0.00  1.00 
1 1 1    0   16    4 o 13  268.59    6.47  171.24    0.00  368.05    0.00  198.92    0.00  1.00 
1 1 1    0   16    5 o  3  229.77    5.57  238.74  180.00  229.83  180.00    0.13  180.00  1.00 
1 1 1    0   16    6 o 18  272.38    5.68  219.88  180.00  342.39  180.00  140.01  180.00  1.00 
1 1 1    0   16    7 o 17  191.49    4.07  185.98  180.00  239.13  180.00   95.27  180.00  1.00 
1 1 1    0   16    8 o 11  260.78    5.44  329.19    0.00  206.15    0.00  109.27  180.00  1.00 
1 1 1    0   16    9 o 19   97.88    2.90  125.46  180.00   89.46  180.00   16.56    0.00  1.00 
1 1 1    0   16   10 o 17  309.43    7.46  344.43  180.00  303.82  180.00   11.22    0.00  1.00 
1 1 1    0   16   11 o  5  133.62    3.46  133.88    0.00  131.40    0.00    4.43  180.00  1.00 
1 1 1    0   16   12 o 10  136.72    3.07  186.03  180.00   95.03  180.00   83.39    0.00  1.00 
1 1 1    0   16   13 o  5  133.85    3.02  127.40  180.00  160.24  180.00   52.77  180.00  1.00 
1 1 1    0   16   14 o  9   24.58    5.94   43.85  180.00   21.80    0.00   69.12    0.00  0.52 
1 1 1    0   16   15 o  3  197.23    4.21  191.74  180.00  208.04  180.00   21.62  180.00  1.00 
1 1 1    0   16   16 o 13  151.10    3.88  211.08  180.00  110.29  180.00   81.62    0.00  1.00 
1 1 1    0   16   17 o  8    8.03    5.49   45.55    0.00   43.60  180.00   90.83  180.00  0.23 
1 1 1    0   16   18 o 14   24.41    6.89   14.72  180.00    2.51    0.00   13.47    0.00  0.17 
1 1 1    0   16   19 o 18  141.48    3.22  153.81  180.00  137.67  180.00    7.62  360.00  1.00 
1 1 1    0   16   20 o  3   37.29   50.76    3.70  360.00    3.09  180.00   14.68  180.00  0.11 
1 1 1    0   16   21 o  2   32.04    5.39   43.68  180.00   12.30  180.00   29.78  360.00  0.85 
1 1 1    0   16   22 o 13  200.75    4.34  192.48  180.00  219.49  180.00   37.48  180.00  1.00 
1 1 1    0   16   23 o 14   10.22    6.61   10.09  180.00    7.49  360.00   17.41  360.00  0.12 
1 1 1    0   16   24 o 12  147.23    3.34  150.32  180.00  154.94  180.00   15.41  180.00  1.00 
1 1 1    0   16   25 o 14  118.73    2.92  131.87  180.00  111.30  180.00   14.87  360.00  1.00 
1 1 1    0   16   26 o 16   41.36   17.77   23.76    0.00   36.87    0.00   14.35    0.00  0.72 
1 1 1    0   16   27 o  9  125.51    3.66  107.06  360.00  149.11  360.00   47.20  360.00  1.00 
1 1 1    0   16   28 o 12   55.21   59.41   95.34    0.00    0.93    0.00   90.37  180.00  0.84 
1 1 1    0   16   29 o 10   44.73    8.67   37.14    0.00   51.93    0.00   16.13    0.00  0.98 
1 1 1    0   16   30 o 11  165.48    5.37  171.37  180.00  164.88  180.00    1.20    0.00  1.00 
1 1 1    0   16   31 o  4   43.01   62.74   57.60  180.00   13.54    0.00   69.67    0.00  0.50 
1 1 1    0   16   32 o 19   36.99   82.69   37.16    0.00   22.90  180.00   59.31  180.00  0.18 
1 1 1    0   16   33 o  6   16.74    9.17   16.80  180.00    0.74  180.00   15.81    0.00  0.52 
1 1 1    0   16   34 f  0   14.73    7.73   34.24  360.00   33.93  360.00    0.00    0.00  0.00 
1 1 1    0   16   35 o 18   14.14    6.91    4.59  360.00    0.30  360.00    4.23  180.00  0.17 
1 1 1    0   16   36 o  3  128.43    3.51   84.77  360.00  173.67  360.00   90.47  360.00  1.00 
1 1 1    0   16   37 o 11   38.90   45.57   47.85  360.00    3.33  360.00   43.34  180.00  0.64 
1 1 1    0   16   38 o 16   40.01   62.97   31.59  180.00    8.22  360.00   38.83  360.00  0.28 
1 1 1    0   16   39 o 19   22.82    5.67   17.09    0.00   21.70    0.00    5.23    0.00  0.84 
1 1 1    0   16   40 f  0   21.84    5.87   23.61    0.00   22.65    0.00    0.00    0.00  0.00 
1 1 1    0   16   41 o 15   12.39    6.73    3.63  360.00    0.92  360.00    2.55  180.00  0.18 
1 1 1    0   16   42 o 12   68.52    2.51   74.77  180.00   65.86  180.00    5.32  360.00  1.00 
1 1 1    0   16   43 o 10   20.28    6.06   26.39    0.00   15.47    0.00    9.53  180.00  1.00 
1 1 1    0   16   44 o 11   24.27    7.17   28.95    0.00   21.41    0.00    5.69  180.00  1.00 
1 1 1    0   16   45 o 11   23.44    5.61   22.95  360.00   25.58  360.00    4.36  360.00  1.00 
1 1 1    0   16   46 o  4   14.72    7.13   18.59  180.00   10.27  180.00    6.70    0.00  0.93 
1 1 1    0   16   47 o  9    9.62    5.96   12.48  180.00    1.56  180.00    9.70  360.00  0.67 
1 1 1    0   16   48 o  4    9.42    5.88    7.66  360.00    1.83  360.00    5.00  180.00  0.46 
1 1 1    0   17    1 o  8  331.08    6.87  376.57  270.00  314.04  270.00   34.09   90.00  1.00 
1 1 1    0   17    2 o 15   18.79    7.63   44.15   90.00   41.88  270.00   96.78  270.00  0.35 
1 1 1    0   17    3 f  0   17.50    7.68    6.46  270.00    9.72  270.00    0.00    0.00  0.00 
1 1 1    0   17    4 o  2   36.49   11.58   28.07  270.00    0.77   90.00   12.89   90.00  0.16 
1 1 1    0   17    5 o  2   37.59   62.20   28.34   90.00   14.20  270.00   39.27  270.00  0.14 
1 1 1    0   17    6 o  9   36.18  108.80   94.92   90.00   70.85  270.00  157.21  270.00  0.21 
1 1 1    0   17    7 o 19   95.47    2.51   30.31   90.00  135.80   90.00   93.93   90.00  0.93 
1 1 1    0   17    8 o  2  108.75    2.70   95.43  270.00  133.72  270.00   50.08  270.00  1.00 
1 1 1    0   17    9 o 14   10.62    6.37   61.71   90.00   45.75  270.00   96.69  270.00  0.24 
1 1 1    0   17   10 o  5   55.97    2.69   61.54  270.00   47.32  270.00    5.77   90.00  0.90 
1 1 1    0   17   11 o 19   69.91    2.58   52.81  270.00   83.98  270.00   38.56  270.00  0.93 
1 1 1    0   17   12 o  8  241.25    5.91  270.64   90.00  238.93   90.00    4.63  270.00  1.00 
1 1 1    0   17   13 o  8   20.46    6.50  118.39  270.00   81.16   90.00  197.88   90.00  0.87 
1 1 1    0   17   14 o 17  303.57    7.33  286.92  270.00  339.51  270.00   71.87  270.00  1.00 
1 1 1    0   17   15 o  1   81.85    2.84   87.03  270.00   85.61  270.00    7.61  270.00  1.00 
1 1 1    0   17   16 o 19  202.24    4.32  228.92   90.00  185.19   90.00   34.11  270.00  1.00 
1 1 1    0   17   17 o 17  118.69    3.31  120.29  270.00  122.63  270.00    7.87  270.00  1.00 
1 1 1    0   17   18 f  0  184.14    3.98  149.61  270.00  142.20  270.00    0.00    0.00  0.00 
1 1 1    0   17   19 o 18   37.35    5.64   29.68  270.00   28.53  270.00    1.54   90.00  0.78 
1 1 1    0   17   20 o 12   22.73    6.33   15.69  270.00    0.95  270.00   12.24   90.00  0.31 
1 1 1    0   17   21 o  9   70.54    3.42   44.31  270.00   95.51  270.00   50.05  270.00  1.00 
1 1 1    0   17   22 o 13   31.38    4.60   20.28  270.00   21.04  270.00    1.01  270.00  0.65 
1 1 1    0   17   23 o 15   31.33    4.59   30.72  270.00   22.31  270.00    8.44   90.00  0.85 
1 1 1    0   17   24 o 16   50.64   30.53   87.38   90.00   16.76   90.00   66.52  270.00  0.99 
1 1 1    0   17   25 o 12   22.64    8.50    0.10   90.01    0.19  270.00    0.37   90.00  0.02 
1 1 1    0   17   26 o 17   10.00    6.70   13.05  270.00    8.85   90.00   21.14   90.00  0.17 
1 1 1    0   17   27 o 13   17.12    8.11   29.05   90.00    7.61  270.00   35.58  270.00  0.59 
1 1 1    0   17   28 o 18   28.87    7.98   24.04  270.00   21.29  270.00    1.94   90.00  0.77 
1 1 1    0   17   29 o  5   51.25  103.64   51.35  270.00   27.05   90.00   76.94   90.00  0.22 
1 1 1    0   17   30 o  6   29.22    5.77    2.28  270.00    5.00  270.00    2.78  270.00  0.12 
1 1 1    0   17   31 o  3    9.44    5.88   12.15  270.00    7.50   90.00   19.42   90.00  0.23 
1 1 1    0   17   32 o 14   37.98   25.71   53.72  270.00   19.80  270.00   33.22   90.00  0.96 
1 1 1    0   17   33 f  0   12.43    7.96   17.53  270.00   17.39  270.00    0.00    0.00  0.00 
1 1 1    0   17   34 o  5   16.04    7.21    5.82  270.00    2.00  270.00    3.73   90.00  0.24 
1 1 1    0   17   35 o 19  150.47    3.96  133.31   90.00  170.27   90.00   39.60   90.00  1.00 
1 1 1    0   17   36 o 12   32.49    4.75   26.70  270.00   38.25  270.00   12.23  270.00  0.99 
1 1 1    0   17   37 o 14    9.07    5.91   16.24  270.00    8.31   90.00   24.03   90.00  0.41 
1 1 1    0   17   38 o  7   13.50    6.74    7.51   90.00    0.76   90.00    6.48  270.00  0.30 
1 1 1    0   17   39 f  0    6.27    4.43   22.47   90.00   21.55   90.00    0.00    0.00  0.00 
1 1 1    0   17   40 o  1   32.97    4.73   40.49  270.00   27.24  270.00   11.45   90.00  1.00 
1 1 1    0   17   41 o 13   30.46    4.38   37.25  270.00   25.46  270.00   10.00   90.00  1.00 
1 1 1    0   17   42 f  0    9.55    5.89   16.45   90.00   15.58   90.00    0.00    0.00  0.00 
1 1 1    0   17   43 o 19   31.30    5.42   26.23  270.00   38.04  270.00   13.48  270.00  1.00 
1 1 1    0   17   44 o  7   39.01   55.61   53.35   90.00    7.35  270.00   56.72  270.00  0.54 
1 1 1    0   17   45 o 11   11.56    6.69    5.53   90.00    3.64   90.00    1.41  270.00  0.38 
1 1 1    0   17   46 o 15   14.20    6.99    5.79  270.00    7.92  270.00    2.69  270.00  0.46 
1 1 1    0   17   47 o  8    6.70    4.68    0.64  270.00    0.14   90.00    0.71   90.00  0.03 
1 1 1    0   18    0 o 15  122.52    4.09   31.29    0.00   76.52    0.00   63.49    0.00  0.37 
1 1 1    0   18    1 o 11   66.65    2.53   26.77  180.00   67.35  180.00   39.40  180.00  0.71 
1 1 1    0   18    2 o  7   85.33    2.50  117.96    0.00   67.95  360.00   34.69  180.00  1.00 
1 1 1    0   18    3 o 15  171.93    3.73  121.99    0.00  232.04    0.00  120.21    0.00  1.00 
1 1 1    0   18    4 o  4  246.92    5.19  206.55  180.00  298.08  180.00  102.32  180.00  1.00 
1 1 1    0   18    5 o  8   88.95    2.88  140.25  180.00   49.61  180.00   78.68    0.00  1.00 
1 1 1    0   18    6 o 18  108.15    3.11   58.86  180.00  158.20  180.00  100.81  180.00  1.00 
1 1 1    0   18    7 o  7   39.13   32.01   26.62  360.00    0.30  360.00   27.11  180.00  0.35 
1 1 1    0   18    8 o 15   29.30    4.85    5.78    0.00    0.40  180.00    6.28  180.00  0.09 
1 1 1    0   18    9 o 13  118.59    3.32  145.54  180.00  102.06  180.00   33.06  360.00  1.00 
1 1 1    0   18   10 o  8  119.18    3.33  111.82  180.00  127.28  180.00   16.20  180.00  1.00 
1 1 1    0   18   11 o  9   40.29   13.48   39.23  360.00   18.31  360.00   19.38  180.00  0.69 
1 1 1    0   18   12 o  1  175.11    4.39  164.00    0.00  197.03  360.00   43.85  360.00  1.00 
1 1 1    0   18   13 o 16   37.89   38.01   62.26  180.00    7.78    0.00   62.90    0.00  0.62 
1 1 1    0   18   14 o  9  108.45    3.13  117.71    0.00  111.53  360.00    6.17  360.00  1.00 
1 1 1    0   18   15 o  3  193.32    4.15  213.76  180.00  186.80  180.00   13.04    0.00  1.00 
1 1 1    0   18   16 o  1  267.97    5.64  237.28    0.00  311.64    0.00   87.33    0.00  1.00 
1 1 1    0   18   17 o 12   11.88    6.75   10.29  180.00    9.05    0.00   21.56    0.00  0.15 
1 1 1    0   18   18 o 19   11.64    6.96   56.80  180.00   40.97    0.00   96.38    0.00  0.62 
1 1 1    0   18   19 o 14   48.69   79.85   36.07  180.00   12.99    0.00   49.79    0.00  0.24 
1 1 1    0   18   20 o  3  165.69    3.68  164.99  360.00  174.49  360.00   17.60  360.00  1.00 
1 1 1    0   18   21 o 19   42.88   10.16   37.74  180.00   44.88  180.00    8.27  180.00  0.95 
1 1 1    0   18   22 o  9  220.21    4.72  250.31  180.00  203.77  180.00   32.89    0.00  1.00 
1 1 1    0   18   23 o 14   11.08    6.68    7.33  180.00    4.85  360.00   12.09  360.00  0.11 
1 1 1    0   18   24 o  7   27.53    7.93    5.24  180.00    5.39  180.00    0.21  180.00  0.19 
1 1 1    0   18   25 o  3  122.88    3.09  148.77  180.00  102.74  180.00   40.27    0.00  1.00 
1 1 1    0   18   26 o  8   49.35    7.11   23.81  180.00   69.61  180.00   46.64  180.00  0.94 
1 1 1    0   18   27 o 19  105.22    3.68   93.70    0.00  119.60    0.00   28.76    0.00  1.00 
1 1 1    0   18   28 o 19   69.16    2.96   41.90    0.00   97.49  360.00   56.67  360.00  1.00 
1 1 1    0   18   29 o 16   64.30    3.08   41.39  180.00   88.07  180.00   47.53  180.00  1.00 
1 1 1    0   18   30 o  2   41.76   13.64   43.72    0.00   40.09  360.00    2.93  180.00  1.00 
1 1 1    0   18   31 o 11   70.94    2.93   74.90    0.00   67.80    0.00    6.29  180.00  1.00 
1 1 1    0   18   32 o 16   25.38    7.36    7.70  180.00   16.11  180.00    8.49  180.00  0.47 
1 1 1    0   18   33 o  7    8.51    5.78   13.09  180.00    7.74    0.00   20.63    0.00  0.30 
1 1 1    0   18   34 o  3   50.56   62.79   54.47  180.00    3.38  180.00   49.91    0.00  0.56 
1 1 1    0   18   35 o  6    6.39    4.65   23.13    0.00   17.15  180.00   39.65  180.00  0.42 
1 1 1    0   18   36 o 10    7.64    5.22    1.47    0.00    0.90  180.00    2.32  180.00  0.03 
1 1 1    0   18   37 o  7   17.81    6.83   29.95  360.00    4.21  360.00   24.61  180.00  0.93 
1 1 1    0   18   38 o 18   10.79    6.55   15.19    0.00    3.25  180.00   17.81  180.00  0.52 
1 1 1    0   18   39 f  0   22.23    6.39   19.55    0.00   18.67    0.00    0.00    0.00  0.00 
1 1 1    0   18   40 o 17    9.69    5.96    9.44  180.00    0.39  360.00    9.37  360.00  0.44 
1 1 1    0   18   41 o  2   19.81    6.99   28.32  360.00   12.70  360.00   14.10  180.00  1.00 
1 1 1    0   18   42 o 11   30.91    6.04   40.88    0.00   23.56  360.00   14.70  180.00  1.00 
1 1 1    0   18   43 o 10   16.75    7.14   22.05  180.00   12.24  180.00    8.16  360.00  0.97 
1 1 1    0   18   44 o 12   12.97    6.91    9.72  180.00    7.81  180.00    1.07    0.00  0.64 
1 1 1    0   18   45 o 10   30.40    5.53   43.55  180.00   21.46  180.00   17.87    0.00  1.00 
1 1 1    0   18   46 o 19    9.86    6.11    2.56    0.00    1.02    0.00    1.26  180.00  0.17 
1 1 1    0   19    1 o 14  102.48    2.66  104.67  270.00  110.22  270.00   15.49  270.00  1.00 
1 1 1    0   19    2 o 19   65.30    2.60   68.86   90.00   54.98   90.00   19.86  270.00  0.99 
1 1 1    0   19    3 o 10   73.43    2.54   26.01  270.00   90.26  270.00   67.01  270.00  0.77 
1 1 1    0   19    4 f  0   10.11    6.31   37.83   90.00   33.80   90.00    0.00    0.00  0.00 
1 1 1    0   19    5 o  3  164.40    3.61  207.44  270.00  131.73  270.00   65.35   90.00  1.00 
1 1 1    0   19    6 o  2   40.67   60.49   51.41   90.00   20.67  270.00   72.65  270.00  0.38 
1 1 1    0   19    7 o 13  105.48    3.74   85.68   90.00  134.86   90.00   58.77   90.00  1.00 
1 1 1    0   19    8 o  3  164.35    4.18  201.66  270.00  142.88  270.00   42.94   90.00  1.00 
1 1 1    0   19    9 o  6   84.05    2.90   86.54  270.00   87.64  270.00    7.21  270.00  1.00 
1 1 1    0   19   10 o  2   14.89    7.73   25.64   90.00   13.82  270.00   34.10  270.00  0.22 
1 1 1    0   19   11 o 19  131.78    3.12  132.58   90.00  138.40   90.00   13.23   90.00  1.00 
1 1 1    0   19   12 o  4   83.85    2.95   88.37  270.00   80.97  270.00    5.77   90.00  1.00 
1 1 1    0   19   13 o  3  105.55    2.71  114.51   90.00  106.51   90.00    1.92   90.00  1.00 
1 1 1    0   19   14 o  2   38.57  113.23   32.08  270.00   22.01   90.00   50.07   90.00  0.08 
1 1 1    0   19   15 o 19  251.73    6.15  233.95   90.00  284.83   90.00   66.20   90.00  1.00 
1 1 1    0   19   16 f  0  250.76    6.15  271.29  270.00  254.71  270.00    0.00    0.00  0.00 
1 1 1    0   19   17 o  1  116.00    3.31  121.94   90.00  117.79   90.00    3.59   90.00  1.00 
1 1 1    0   19   18 f  0    8.06    5.45   44.13   90.00   38.09   90.00    0.00    0.00  0.00 
1 1 1    0   19   19 o  5   19.37    7.25    1.51  270.00    0.11   90.00    2.09   90.00  0.05 
1 1 1    0   19   20 f  0   40.02   18.66   46.14  270.00   44.38  270.00    0.00    0.00  0.00 
1 1 1    0   19   21 o 11  109.75    2.86  115.14  270.00  109.09  270.00    1.32   90.00  1.00 
1 1 1    0   19   22 o 12   23.62    7.20   30.97  270.00    5.66  270.00   24.33   90.00  0.75 
1 1 1    0   19   23 o  3   61.27    3.10   57.59  270.00   67.17  270.00   11.82  270.00  1.00 
1 1 1    0   19   24 o 18  106.10    3.54   71.79   90.00  142.96   90.00   73.73   90.00  1.00 
1 1 1    0   19   25 o  3  127.70    3.70  126.60  270.00  132.75  270.00   10.11  270.00  1.00 
1 1 1    0   19   26 o  7   12.87    8.04    3.19  270.00    1.36   90.00    4.46   90.00  0.07 
1 1 1    0   19   27 o  4   42.31  119.25   50.92   90.00   37.74  270.00   87.54  270.00  0.14 
1 1 1    0   19   28 o 17    7.24    5.12    2.28  270.00    1.72   90.00    3.96   90.00  0.04 
1 1 1    0   19   29 o 12   32.85    5.26   22.54   90.00   39.86   90.00   17.61   90.00  0.95 
1 1 1    0   19   30 o  9   44.50   42.97   36.16   90.00   19.70   90.00   16.16  270.00  0.62 
1 1 1    0   19   31 o  9   32.95    5.72   28.39   90.00   37.16   90.00    9.13   90.00  0.99 
1 1 1    0   19   32 o 17   34.33    5.34   28.56   90.00   40.12   90.00   12.08   90.00  0.99 
1 1 1    0   19   33 o  2   79.62    3.58   67.17  270.00   93.68  270.00   28.12  270.00  1.00 
1 1 1    0   19   34 o  4   40.97    6.08   45.08  270.00   38.19  270.00    5.55   90.00  1.00 
1 1 1    0   19   35 o  7   27.26    6.87   25.18   90.00   28.16   90.00    3.87   90.00  0.96 
1 1 1    0   19   36 o 12   77.52    3.05   77.39   90.00   80.68   90.00    6.31   90.00  1.00 
1 1 1    0   19   37 o 15   10.06    6.78    3.95  270.00    0.89   90.00    4.67   90.00  0.14 
1 1 1    0   19   38 o 18   15.71    8.41   24.57  270.00    4.90  270.00   18.54   90.00  0.90 
1 1 1    0   19   39 o 11   36.35    8.35   46.67   90.00   28.34   90.00   16.03  270.00  1.00 
1 1 1    0   19   40 o  6    7.46    5.11    7.46   90.00    1.66  270.00    8.71  270.00  0.36 
1 1 1    0   19   41 f  0   10.09    6.56    4.41  270.00    4.12  270.00    0.00    0.00  0.00 
1 1 1    0   19   42 o  5   21.29    7.25   31.53   90.00   13.43   90.00   15.69  270.00  1.00 
1 1 1    0   19   43 o 18    8.33    5.55    0.54   90.00    0.02   90.00    0.48  270.00  0.03 
1 1 1    0   19   44 o  7   19.88    7.68   30.51  270.00   12.15  270.00   15.38   90.00  1.00 
1 1 1    0   19   45 o 17   12.14    6.81   13.91   90.00    6.68   90.00    5.72  270.00  0.79 
1 1 1    0   20    0 o 17   13.10    8.01   52.93    0.00   41.45  180.00   88.88  180.00  0.23 
1 1 1    0   20    1 f  0   39.70   11.48    8.48  360.00    7.78  360.00    0.00    0.00  0.00 
1 1 1    0   20    2 o 12   66.22    3.16   83.77    0.00   64.35  360.00    3.46  180.00  1.00 
1 1 1    0   20    3 o  8  114.75    3.32  102.24  180.00  139.04  180.00   48.58  180.00  1.00 
1 1 1    0   20    4 o  7   50.01   98.13   90.95    0.00   48.89  180.00  135.70  180.00  0.38 
1 1 1    0   20    5 o 13   42.85    7.12   31.18  360.00   34.61  360.00    8.53  360.00  0.71 
1 1 1    0   20    6 o  7   15.61    7.71   51.74    0.00   35.39  180.00   89.29  180.00  0.59 
1 1 1    0   20    7 o  3   38.28    7.21   21.95  180.00   21.07  180.00    4.51  180.00  0.49 
1 1 1    0   20    8 o 17   17.94    7.79    3.53  180.00    2.79    0.00    9.22    0.00  0.10 
1 1 1    0   20    9 o  1   20.60    8.76    9.95  360.00    2.58  180.00   13.76  180.00  0.21 
1 1 1    0   20   10 o 10   30.16    8.01    8.65    0.00    0.81  360.00    0.19  180.00  0.03 
1 1 1    0   20   11 o 10  231.54    7.00  235.45    0.00  242.26    0.00   21.43    0.00  1.00 
1 1 1    0   20   12 o  2   42.43    6.09   83.86  180.00    8.42  180.00   67.93    0.00  1.00 
1 1 1    0   20   13 o  7   42.07    9.80   64.60  180.00   21.74  180.00   40.15  360.00  0.99 
1 1 1    0   20   14 o  6  110.35    3.26  134.91  180.00   94.90  180.00   30.91    0.00  1.00 
1 1 1    0   20   15 o  7  160.07    4.15  146.79    0.00  181.19    0.00   42.25    0.00  1.00 
1 1 1    0   20   16 o  3  290.24    6.11  291.95  180.00  304.49  180.00   28.51  180.00  1.00 
1 1 1    0   20   17 o 12   20.78    7.46    3.90    0.00    0.35    0.00    3.04  180.00  0.09 
1 1 1    0   20   18 o 13   33.81    4.86   35.73    0.00   28.23  360.00    5.52  180.00  0.92 
1 1 1    0   20   19 o 11   14.73    7.71   23.56  180.00   10.10    0.00   32.54    0.00  0.42 
1 1 1    0   20   20 o 12   12.28    7.23    9.14  180.00    5.06    0.00   13.80    0.00  0.15 
1 1 1    0   20   21 o 14   14.91    8.04    4.32  180.00    1.56    0.00    5.82    0.00  0.09 
1 1 1    0   20   22 o  4   41.50    6.05   28.62    0.00   50.85    0.00   23.23    0.00  0.95 
1 1 1    0   20   23 o  4   97.44    3.39  108.83  180.00   89.41  180.00   16.06  360.00  1.00 
1 1 1    0   20   24 o 16   45.90    7.84   45.25  180.00   47.58  180.00    3.54  180.00  1.00 
1 1 1    0   20   25 o  7   77.96    2.98   79.15  180.00   78.57  180.00    1.21  180.00  1.00 
1 1 1    0   20   26 o 11   86.28    2.90  101.99    0.00   72.44    0.00   27.69  180.00  1.00 
1 1 1    0   20   27 o  6   38.87    6.23   25.95  360.00   50.64  360.00   25.05  360.00  0.98 
1 1 1    0   20   28 o  9   12.40    7.29    2.24  180.00    0.51    0.00    2.73    0.00  0.07 
1 1 1    0   20   29 o 11   85.10    3.27   66.03  180.00  104.92  180.00   39.63  180.00  1.00 
1 1 1    0   20   30 o 12   30.03    6.02   32.61  180.00   27.47  180.00    4.60    0.00  0.99 
1 1 1    0   20   31 o 19   13.58    7.93   17.38  360.00    2.03  180.00   19.03  180.00  0.55 
1 1 1    0   20   32 o 10   45.94   17.35   54.90    0.00   38.41    0.00   15.02  180.00  1.00 
1 1 1    0   20   33 o  1    9.71    6.47   20.11  360.00    9.52  180.00   28.98  180.00  0.51 
1 1 1    0   20   34 o  4   42.28    9.45   29.51  180.00   55.91  180.00   27.50  180.00  1.00 
1 1 1    0   20   35 o  9   45.34   75.83   46.31  180.00   15.04  360.00   59.48  360.00  0.32 
1 1 1    0   20   36 f  0   14.02    8.85   30.14    0.00   28.82  360.00    0.00    0.00  0.00 
1 1 1    0   20   37 o  6   11.11    7.12   12.14    0.00    0.30    0.00   11.27  180.00  0.53 
1 1 1    0   20   38 o 17   19.10    8.26   32.08  180.00    7.54  180.00   22.93    0.00  0.99 
1 1 1    0   20   39 o 17    9.52    6.31   12.94    0.00    0.04    0.00   12.14  180.00  0.64 
1 1 1    0   20   40 o  4   40.05    5.99   35.83  180.00   46.73  180.00   13.35  180.00  1.00 
1 1 1    0   20   41 o 17   13.40    7.51   14.66  180.00    8.13  180.00    5.38    0.00  0.81 
1 1 1    0   20   42 o 17   12.97    7.50   11.10  360.00    7.53  360.00    2.59  180.00  0.68 
1 1 1    0   20   43 o  6   15.28    7.82   13.15  180.00   12.98  180.00    1.14  180.00  0.81 
1 1 1    0   20   44 o 18   11.76    6.83    0.10  180.00    0.09  180.00    0.00    0.00  0.01 
1 1 1    0   21    1 o 12   42.59  104.64   47.45  270.00   29.58   90.00   72.04   90.00  0.15 
1 1 1    0   21    2 f  0   99.87    3.21  153.31   90.00  145.96   90.00    0.00    0.00  0.00 
1 1 1    0   21    3 o 10   88.13    2.80  115.20   90.00   72.63   90.00   31.00  270.00  1.00 
1 1 1    0   21    4 o 16  177.55    3.92  163.81  270.00  200.32  270.00   45.53  270.00  1.00 
1 1 1    0   21    5 o  9   33.47    5.23   28.54  270.00   25.28  270.00    1.11   90.00  0.77 
1 1 1    0   21    6 f  0   26.21    7.12    3.44  270.00    0.42  270.00    0.00    0.00  0.00 
1 1 1    0   21    7 f  0  111.16    2.94  103.30   90.00   91.23   90.00    0.00    0.00  0.00 
1 1 1    0   21    8 o 14   82.36    2.83   35.43   90.00  129.80   90.00   95.17   90.00  1.00 
1 1 1    0   21    9 o  4   31.98    5.68   35.25   90.00   21.56   90.00   12.32  270.00  0.87 
1 1 1    0   21   10 o  7   41.89   10.33   37.88   90.00   42.74   90.00    7.35   90.00  0.93 
1 1 1    0   21   11 o  1  104.01    3.47   91.81   90.00  123.72   90.00   39.41   90.00  1.00 
1 1 1    0   21   12 o 12  148.59    4.87  140.02   90.00  164.61   90.00   32.04   90.00  1.00 
1 1 1    0   21   13 o  4   75.18    2.78   95.17  270.00   59.45  270.00   31.45   90.00  1.00 
1 1 1    0   21   14 o 13    6.47    4.66   24.34  270.00   20.17   90.00   42.88   90.00  0.20 
1 1 1    0   21   15 o 15  169.69    3.80  191.93  270.00  157.78  270.00   23.82   90.00  1.00 
1 1 1    0   21   16 o  6   43.97   46.18   29.92  270.00    8.37  270.00   20.95   90.00  0.43 
1 1 1    0   21   17 o 18   61.79    3.10   69.05  270.00   56.98  270.00    9.63   90.00  1.00 
1 1 1    0   21   18 o  6   22.20    8.20   47.10  270.00    5.87   90.00   51.25   90.00  0.89 
1 1 1    0   21   19 o  8   51.01  148.89   98.88  270.00   73.84   90.00  169.13   90.00  0.21 
1 1 1    0   21   20 o  8  109.72    3.56   82.32  270.00  139.83  270.00   60.21  270.00  1.00 
1 1 1    0   21   21 f  0   14.55    8.04   36.37   90.00   35.30   90.00    0.00    0.00  0.00 
1 1 1    0   21   22 o 15   48.45   11.84   78.77  270.00   20.14  270.00   56.61   90.00  1.00 
1 1 1    0   21   23 f  0  162.67    4.39  124.53  270.00  121.82  270.00    0.00    0.00  0.00 
1 1 1    0   21   24 o  3    9.71    6.44   25.57  270.00   15.92   90.00   41.03   90.00  0.47 
1 1 1    0   21   25 o  9   74.12    3.06   61.71  270.00   87.37  270.00   26.50  270.00  1.00 
1 1 1    0   21   26 o  1   26.34    7.49   25.81   90.00   23.49   90.00    2.07  270.00  0.93 
1 1 1    0   21   27 o 12  108.09    3.45  118.48   90.00   98.98   90.00   18.23  270.00  1.00 
1 1 1    0   21   28 o 19   79.31    3.09   74.68  270.00   85.09  270.00   11.56  270.00  1.00 
1 1 1    0   21   29 f  0   21.67    8.87   39.81  270.00   39.00  270.00    0.00    0.00  0.00 
1 1 1    0   21   30 o 16   43.80    6.66   53.74   90.00   35.23   90.00   17.15  270.00  1.00 
1 1 1    0   21   31 o  7   40.51    5.87   39.48   90.00   42.72   90.00    4.45   90.00  1.00 
1 1 1    0   21   32 o  2   34.58    5.53   24.52  270.00   44.70  270.00   21.05  270.00  0.99 
1 1 1    0   21   33 o 16   37.89    5.44   38.42  270.00   38.86  270.00    1.93  270.00  1.00 
1 1 1    0   21   34 o  9   20.76    9.63    6.01  270.00    9.38  270.00    3.62  270.00  0.36 
1 1 1    0   21   35 o  6   15.12    8.51   18.26   90.00    5.91   90.00   11.53  270.00  0.77 
1 1 1    0   21   36 o  4    8.54    5.86    9.27   90.00    2.15  270.00   10.97  270.00  0.39 
1 1 1    0   21   37 o  9   21.29    8.32   23.84   90.00   19.55   90.00    3.05  270.00  0.99 
1 1 1    0   21   38 o 16   12.79    7.74   16.81  270.00    5.39  270.00   10.38   90.00  0.83 
1 1 1    0   21   39 o 14   53.05   19.86   68.40  270.00   42.60  270.00   20.89   90.00  1.00 
1 1 1    0   21   40 o  8   18.14    8.36   27.20   90.00   10.90   90.00   14.08  270.00  0.99 
1 1 1    0   21   41 o 19   11.50    7.05    2.51   90.00    1.68   90.00    0.60  270.00  0.17 
1 1 1    0   21   42 o 14   30.13    7.28   34.74  270.00   29.05  270.00    2.15   90.00  1.00 
1 1 1    0   21   43 o  1   13.73    7.65    7.62   90.00    8.13   90.00    1.36   90.00  0.54 
1 1 1    0   22    0 f  0   58.54   95.81   63.49    0.00   57.55    0.00    0.00    0.00  0.00 
1 1 1    0   22    1 o 10   14.22    8.24   28.32  180.00   13.82    0.00   39.18    0.00  0.41 
1 1 1    0   22    2 o 13   64.25    3.18   89.49    0.00   44.51  360.00   39.48  180.00  1.00 
1 1 1    0   22    3 o 15   25.04    7.85   51.93  180.00    2.95  360.00   50.75  360.00  0.90 
1 1 1    0   22    4 o 10   45.25   61.62   66.71  180.00   12.20    0.00   73.64    0.00  0.54 
1 1 1    0   22    5 o 19  188.15    4.16  203.26    0.00  185.85    0.00    4.61  180.00  1.00 
1 1 1    0   22    6 f  0   44.18   12.52  113.92    0.00  107.73    0.00    0.00    0.00  0.00 
1 1 1    0   22    7 o  3   46.22    9.78   66.33  180.00   29.92  180.00   32.40    0.00  1.00 
1 1 1    0   22    8 o  4  204.90    5.19  204.95  180.00  215.78  180.00   21.76  180.00  1.00 
1 1 1    0   22    9 f  0   45.69  124.47   42.04  180.00   41.42  180.00    0.00    0.00  0.00 
1 1 1    0   22   10 o  6  113.05    3.14  105.23  180.00  124.89  180.00   23.67  180.00  1.00 
1 1 1    0   22   11 o  7   14.44    8.21   22.41  180.00   10.33    0.00   31.76    0.00  0.38 
1 1 1    0   22   12 o 14  119.75    3.24  128.99    0.00  116.62  360.00    6.26  180.00  1.00 
1 1 1    0   22   13 f  0   37.42    5.39   29.86  180.00   28.62  180.00    0.00    0.00  0.00 
1 1 1    0   22   14 o  6  138.98    3.38  137.95  180.00  145.50  180.00   13.05  180.00  1.00 
1 1 1    0   22   15 o 11   29.27    8.64   43.03  360.00   13.49  360.00   27.80  180.00  0.94 
1 1 1    0   22   16 o  3  233.42    5.86  220.66  360.00  254.10  360.00   41.37  360.00  1.00 
1 1 1    0   22   17 o  7   21.90    9.99   60.74  360.00   16.94  180.00   75.67  180.00  0.95 
1 1 1    0   22   18 o 13   38.92    5.62   47.27  180.00   31.64  180.00   14.22    0.00  1.00 
1 1 1    0   22   19 o  9  150.15    3.58  160.73    0.00  143.86    0.00   12.58  180.00  1.00 
1 1 1    0   22   20 o  2   52.27  115.46   47.28    0.00   28.10  180.00   74.28  180.00  0.17 
1 1 1    0   22   21 o  3   13.86    7.94    9.25  360.00    2.44  180.00   11.50  180.00  0.24 
1 1 1    0   22   22 o  9   34.29    5.65   40.67    0.00   28.26    0.00   11.75  180.00  1.00 
1 1 1    0   22   23 o 19   43.66   12.38   56.77    0.00   31.24    0.00   24.82  180.00  1.00 
1 1 1    0   22   24 o  9   53.17   67.91   45.15    0.00    2.75    0.00   42.01  180.00  0.45 
1 1 1    0   22   25 o 16  127.89    3.77  104.92  180.00  152.04  180.00   48.30  180.00  1.00 
1 1 1    0   22   26 o 18   13.17    7.94   35.35    0.00   12.84  180.00   47.64  180.00  0.83 
1 1 1    0   22   27 o  8   55.02   30.42   50.03    0.00   58.25    0.00    9.24    0.00  0.97 
1 1 1    0   22   28 o 14   76.47    3.75   61.43  180.00   93.05  180.00   33.15  180.00  1.00 
1 1 1    0   22   29 o  3   37.05    6.10   10.52  180.00   49.93  180.00   39.72  180.00  0.81 
1 1 1    0   22   30 o 13   14.48    8.09   18.05    0.00    0.29    0.00   17.14  180.00  0.61 
1 1 1    0   22   31 o 16    8.90    6.07    1.23  180.00    0.56    0.00    1.75    0.00  0.04 
1 1 1    0   22   32 o 16   25.76    7.76   26.37  360.00   25.06  360.00    0.23  180.00  0.98 
1 1 1    0   22   33 o 13   14.63    8.77    2.24  360.00    1.18  360.00    0.96  180.00  0.11 
1 1 1    0   22   34 o  7   18.07    8.90    2.99  180.00    4.71  180.00    1.86  180.00  0.21 
1 1 1    0   22   35 o 11   38.64    5.55   43.47    0.00   35.98    0.00    5.31  180.00  1.00 
1 1 1    0   22   36 o  1   31.61    6.70   35.68  180.00   29.58  180.00    4.07    0.00  1.00 
1 1 1    0   22   37 o 10   32.32    6.84   39.36  180.00   27.89  180.00    8.85  360.00  1.00 
1 1 1    0   22   38 o  6   44.30   11.08   41.98    0.00   49.80    0.00   11.01    0.00  1.00 
1 1 1    0   22   39 o 16   28.19    7.31   24.92  360.00   33.57  360.00   10.78  360.00  1.00 
1 1 1    0   22   40 o 13    8.74    5.99   20.23    0.00    3.84  180.00   22.14  180.00  0.83 
1 1 1    0   22   41 o 14   10.82    7.04    6.68  180.00    3.01  180.00    2.97    0.00  0.42 
1 1 1    0   23    1 f  0  125.99    4.55  123.94   90.00  118.06   90.00    0.00    0.00  0.00 
1 1 1    0   23    2 o 19  111.35    4.36  139.98   90.00   89.90   90.00   42.90  270.00  1.00 
1 1 1    0   23    3 o  8   43.53    6.25   27.33   90.00   53.48   90.00   27.55   90.00  0.91 
1 1 1    0   23    4 o 15   36.44    7.09   34.99  270.00   34.30  270.00    1.02  270.00  0.93 
1 1 1    0   23    5 o 13   38.64    5.79   45.55   90.00   32.13   90.00   11.66  270.00  0.98 
1 1 1    0   23    6 o 17  163.42    3.82  174.40   90.00  161.40   90.00    4.04  270.00  1.00 
1 1 1    0   23    7 o  6   88.47    3.26   72.79  270.00  107.20  270.00   37.47  270.00  1.00 
1 1 1    0   23    8 o 12   40.38    6.46   64.89  270.00   18.56  270.00   43.52   90.00  1.00 
1 1 1    0   23    9 o 14   11.85    7.77   10.44  270.00    6.07   90.00   16.04   90.00  0.16 
1 1 1    0   23   10 o 10   38.09    7.45   60.22  270.00   17.85  270.00   40.20   90.00  1.00 
1 1 1    0   23   11 o 16   18.12   10.02   70.42  270.00   33.94   90.00  101.70   90.00  0.93 
1 1 1    0   23   12 o 13   47.23    7.09    9.43   90.00   44.80   90.00   35.71   90.00  0.57 
1 1 1    0   23   13 o 11   47.40    7.61   91.78   90.00    6.09   90.00   82.62  270.00  1.00 
1 1 1    0   23   14 o  5    8.40    5.95   25.41  270.00   19.06   90.00   43.67   90.00  0.33 
1 1 1    0   23   15 o 18  118.38    3.75  101.53  270.00  138.11  270.00   39.47  270.00  1.00 
1 1 1    0   23   16 o 17   23.59    8.78   21.03   90.00   11.36   90.00    9.12  270.00  0.67 
1 1 1    0   23   17 o  9   14.31    8.65    0.61  270.00    0.16   90.00    0.75   90.00  0.02 
1 1 1    0   23   18 o  9  117.14    3.76  108.16   90.00  128.29   90.00   22.29   90.00  1.00 
1 1 1    0   23   19 o  9   11.92    7.43   19.30  270.00    8.46   90.00   27.44   90.00  0.44 
1 1 1    0   23   20 o 13   72.18    3.24  102.54   90.00   43.22   90.00   57.92  270.00  1.00 
1 1 1    0   23   21 f  0   13.93    8.02    8.52  270.00    8.43  270.00    0.00    0.00  0.00 
1 1 1    0   23   22 o 12    9.41    6.36    7.77  270.00    4.06   90.00   11.75   90.00  0.19 
1 1 1    0   23   23 o  8   42.29    6.15   29.55  270.00   55.24  270.00   26.07  270.00  1.00 
1 1 1    0   23   24 o  1   44.21    7.39   37.94  270.00   51.11  270.00   13.82  270.00  1.00 
1 1 1    0   23   25 o  9   12.52    7.87    8.94   90.00    1.58  270.00   10.33  270.00  0.29 
1 1 1    0   23   26 o  1   14.13    8.56   20.28  270.00    1.95   90.00   21.71   90.00  0.63 
1 1 1    0   23   27 f  0   50.65   59.25   19.17  270.00   18.60  270.00    0.00    0.00  0.00 
1 1 1    0   23   28 o  2   81.29    3.22   73.49   90.00   91.64   90.00   20.68   90.00  1.00 
1 1 1    0   23   29 o  1    9.99    6.65    8.42   90.00    3.02  270.00   11.12  270.00  0.25 
1 1 1    0   23   30 o  3   47.06   21.10   59.76  270.00   36.73  270.00   20.60   90.00  1.00 
1 1 1    0   23   31 o  3   35.03    8.23   31.28   90.00   40.09   90.00   10.17   90.00  1.00 
1 1 1    0   23   32 o  5   42.36    6.08   51.71   90.00   35.41   90.00   13.90  270.00  1.00 
1 1 1    0   23   33 o  7    8.82    6.10    8.96  270.00    1.40   90.00    9.92   90.00  0.40 
1 1 1    0   23   34 o 19   10.22    6.76    6.45   90.00    1.51   90.00    4.59  270.00  0.37 
1 1 1    0   23   35 f  0   18.39    9.04   17.94  270.00   16.82  270.00    0.00    0.00  0.00 
1 1 1    0   23   36 o 19   12.94    7.83   25.36   90.00    0.97   90.00   22.56  270.00  0.95 
1 1 1    0   23   37 o  9   18.13    8.62    6.21   90.00   13.20   90.00    7.49   90.00  0.52 
1 1 1    0   23   38 o 14   16.34    8.36    9.58  270.00   13.54  270.00    4.83  270.00  0.68 
1 1 1    0   23   39 o  1   13.97    8.22    3.13   90.00    3.70   90.00    0.88   90.00  0.23 
1 1 1    0   23   40 o 14    8.16    5.72    5.66  270.00    0.04  270.00    5.01   90.00  0.31 
1 1 1    0   24    0 o  3  360.79   10.78  299.40  180.00  433.62  180.00  145.67  180.00  1.00 
1 1 1    0   24    1 o  3  235.62    5.14  204.07  180.00  274.91  180.00   78.58  180.00  1.00 
1 1 1    0   24    2 o 15    7.51    5.49   15.87  180.00   12.68    0.00   27.95    0.00  0.17 
1 1 1    0   24    3 o  9   15.99    9.48    1.20  360.00    0.33  180.00    1.50  180.00  0.03 
1 1 1    0   24    4 o 17  113.73    3.62   85.15    0.00  145.39  360.00   63.33  360.00  1.00 
1 1 1    0   24    5 o 11  104.43    3.77   69.73  180.00  141.60  180.00   74.33  180.00  1.00 
1 1 1    0   24    6 o  4   62.57   29.35   68.54  180.00   58.10  180.00    8.09    0.00  0.99 
1 1 1    0   24    7 o 18  163.11    4.66  140.48  180.00  190.42  180.00   54.61  180.00  1.00 
1 1 1    0   24    8 o  6    8.39    6.06   14.08    0.00   10.53  180.00   24.16  180.00  0.18 
1 1 1    0   24    9 o  1  108.21    3.53  110.95    0.00  108.84    0.00    1.27    0.00  1.00 
1 1 1    0   24   10 o 12   40.16    6.64   23.06  180.00   50.76  180.00   28.36  180.00  0.91 
1 1 1    0   24   11 o 16   11.09    7.42   14.22  180.00    8.10  360.00   21.93  360.00  0.26 
1 1 1    0   24   12 o  2   38.47    6.67   19.53    0.00   47.90  360.00   28.86  360.00  0.87 
1 1 1    0   24   13 o 14  108.57    3.75  111.65    0.00  108.04    0.00    1.06  180.00  1.00 
1 1 1    0   24   14 o  4   55.10   82.87   53.44  180.00   11.08    0.00   63.42    0.00  0.37 
1 1 1    0   24   15 o  9   12.58    8.16    2.04  360.00    0.74  180.00    2.74  180.00  0.05 
1 1 1    0   24   16 o  7  172.01    4.61  133.94    0.00  212.16  360.00   80.30  360.00  1.00 
1 1 1    0   24   17 o 19   41.88    6.15   40.03  180.00   44.18  180.00    4.66  180.00  1.00 
1 1 1    0   24   18 o  7   18.12    8.93   20.30    0.00    4.82  360.00   15.27  180.00  0.69 
1 1 1    0   24   19 o  8   20.70    8.99   32.18  180.00    6.32  180.00   25.57    0.00  0.92 
1 1 1    0   24   20 o 16   13.44    8.02   13.57  180.00    1.76    0.00   15.17    0.00  0.43 
1 1 1    0   24   21 o 14   94.03    3.64   94.35  180.00   95.21  180.00    2.36  180.00  1.00 
1 1 1    0   24   22 o 17   85.10    3.69   87.64    0.00   84.28    0.00    1.64  180.00  1.00 
1 1 1    0   24   23 o  9   38.60    6.82   47.65    0.00   30.67    0.00   15.86  180.00  1.00 
1 1 1    0   24   24 o 15   15.82    9.37    3.30    0.00    0.90    0.00    2.31  180.00  0.13 
1 1 1    0   24   25 o  1   40.51    6.04   17.21    0.00   61.67    0.00   45.00    0.00  0.97 
1 1 1    0   24   26 o 15   47.80   21.23   54.92    0.00   42.43    0.00   10.54  180.00  1.00 
1 1 1    0   24   27 o  9   74.22    3.37   67.25  180.00   83.77  180.00   19.11  180.00  1.00 
1 1 1    0   24   28 o 14   38.87    5.61   33.49  180.00   45.60  180.00   13.49  180.00  1.00 
1 1 1    0   24   29 o 17    7.84    5.58    2.93    0.00    1.34  180.00    4.15  180.00  0.09 
1 1 1    0   24   30 o 17   32.95   10.13   18.24  180.00   46.48  180.00   29.08  180.00  0.97 
1 1 1    0   24   31 o 10   24.39    9.22   16.94  180.00   29.70  180.00   13.60  180.00  0.94 
1 1 1    0   24   32 o  7   17.33    8.77   11.82    0.00   15.44    0.00    4.24    0.00  0.77 
1 1 1    0   24   33 f  0    9.10    6.25   10.48  180.00    9.84  180.00    0.00    0.00  0.00 
1 1 1    0   24   34 o 18   18.17    9.26   15.95  180.00   17.25  180.00    2.40  180.00  0.88 
1 1 1    0   24   35 o  8   44.37    7.33   45.14  180.00   47.13  180.00    5.52  180.00  1.00 
1 1 1    0   24   36 o 14   23.09    8.92   26.22    0.00   22.03  360.00    1.91  180.00  1.00 
1 1 1    0   24   37 o  7   11.65    7.37    9.49  360.00    4.72  360.00    3.85  180.00  0.57 
1 1 1    0   24   38 o 13   12.36    7.86    1.65    0.00    1.36  360.00    0.11  180.00  0.11 
1 1 1    0   25    1 o  2  153.98    3.83  168.28  270.00  144.12  270.00   19.71   90.00  1.00 
1 1 1    0   25    2 o  9   80.98    3.73   79.60  270.00   84.45  270.00    6.94  270.00  1.00 
1 1 1    0   25    3 o 15   51.51   12.95   53.74   90.00   50.58   90.00    1.77  270.00  1.00 
1 1 1    0   25    4 o  3   54.33   31.22   40.48   90.00   57.83   90.00   18.36   90.00  0.90 
1 1 1    0   25    5 o 15  147.85    3.76  130.54   90.00  168.34   90.00   40.98   90.00  1.00 
1 1 1    0   25    6 o  3   98.12    3.57   98.45  270.00  100.09  270.00    3.94  270.00  1.00 
1 1 1    0   25    7 o 12  167.19    4.03  177.12  270.00  161.22  270.00   11.95   90.00  1.00 
1 1 1    0   25    8 o  6  154.97    3.89  146.69  270.00  166.34  270.00   22.74  270.00  1.00 
1 1 1    0   25    9 o 13   60.41   33.08   84.23   90.00   37.86   90.00   44.72  270.00  1.00 
1 1 1    0   25   10 o  6  169.45    5.67  136.07   90.00  205.28   90.00   71.66   90.00  1.00 
1 1 1    0   25   11 o 18   83.01    4.07   68.36  270.00   98.77  270.00   31.52  270.00  1.00 
1 1 1    0   25   12 o 14   15.27    9.12   32.19   90.00    8.35  270.00   40.09  270.00  0.77 
1 1 1    0   25   13 o 15   32.87    7.76   34.38   90.00   31.02   90.00    2.94  270.00  0.99 
1 1 1    0   25   14 f  0   51.38   92.80   65.93   90.00   65.27   90.00    0.00    0.00  0.00 
1 1 1    0   25   15 o 15   21.59    9.53   20.16  270.00   13.32  270.00    6.68   90.00  0.77 
1 1 1    0   25   16 o 17   21.58    9.48    9.47  270.00   10.08  270.00    0.71  270.00  0.45 
1 1 1    0   25   17 o 18   78.52    3.46   96.63   90.00   61.72   90.00   33.59  270.00  1.00 
1 1 1    0   25   18 o 18   51.20   11.52   61.81  270.00   41.62  270.00   19.16   90.00  1.00 
1 1 1    0   25   19 o 10   61.27   29.32   71.50  270.00   52.30  270.00   17.78   90.00  1.00 
1 1 1    0   25   20 o 12   25.45   10.30   23.14   90.00   22.36   90.00    0.24  270.00  0.88 
1 1 1    0   25   21 o  9   16.98    9.87   41.01   90.00    8.15  270.00   48.07  270.00  0.94 
1 1 1    0   25   22 o  9   78.88    3.83   71.40  270.00   88.51  270.00   19.27  270.00  1.00 
1 1 1    0   25   23 o  3   43.79    6.40   53.07   90.00   36.30   90.00   14.97  270.00  1.00 
1 1 1    0   25   24 o  7   12.20    7.67   17.19   90.00    3.41  270.00   19.96  270.00  0.54 
1 1 1    0   25   25 o 11   11.35    7.30    0.64   90.00    0.09  270.00    0.71  270.00  0.02 
1 1 1    0   25   26 o  9   13.04    7.95    7.13   90.00    1.02   90.00    5.81  270.00  0.30 
1 1 1    0   25   27 o 14   10.15    6.85    5.50  270.00    0.87   90.00    6.13   90.00  0.22 
1 1 1    0   25   28 o 12   43.93    8.12   42.88  270.00   46.98  270.00    6.10  270.00  1.00 
1 1 1    0   25   29 f  0   10.26    6.90   18.60  270.00   17.68  270.00    0.00    0.00  0.00 
1 1 1    0   25   30 o 16    8.43    5.93   10.88  270.00    1.46   90.00   11.76   90.00  0.52 
1 1 1    0   25   31 o  8   19.03    9.08   19.26  270.00   17.85  270.00    0.24   90.00  0.94 
1 1 1    0   25   32 o  6   10.41    7.05    5.74  270.00    1.68  270.00    3.66   90.00  0.34 
1 1 1    0   25   33 o 17    8.95    6.22    2.74   90.00    0.25   90.00    2.28  270.00  0.16 
1 1 1    0   25   34 o 12   24.73    8.90   25.00  270.00   26.40  270.00    3.53  270.00  1.00 
1 1 1    0   25   35 o  5   11.26    7.28    0.96  270.00    0.57  270.00    0.30   90.00  0.06 
1 1 1    0   25   36 o 11   10.66    7.19   14.59  270.00    2.53  270.00   10.56   90.00  0.73 
1 1 1    0   25   37 o  9    8.15    5.79    4.08   90.00    0.07   90.00    3.55  270.00  0.23 
1 1 1    0   26    0 o 19   69.81   55.40   68.02  360.00   49.59  360.00   17.38  180.00  0.83 
1 1 1    0   26    1 o  3   29.31    9.88   40.26  360.00   17.83  360.00   21.82  180.00  0.98 
1 1 1    0   26    2 o  9   94.18    3.70   68.16    0.00  121.22  360.00   54.08  360.00  1.00 
1 1 1    0   26    3 o 19   42.84    6.71   70.76  180.00   15.95  180.00   53.78    0.00  1.00 
1 1 1    0   26    4 o  1   51.55   10.74   42.04  180.00   61.60  180.00   20.16  180.00  1.00 
1 1 1    0   26    5 o 12   10.26    7.19    9.61  180.00    5.00  360.00   14.48  360.00  0.22 
1 1 1    0   26    6 o  7   53.24    9.41   37.05  180.00   69.85  180.00   33.26  180.00  1.00 
1 1 1    0   26    7 o  8  140.68    4.25  120.58    0.00  162.16    0.00   42.94    0.00  1.00 
1 1 1    0   26    8 o 18   82.56    3.88   84.29    0.00   81.69  360.00    1.75  180.00  1.00 
1 1 1    0   26    9 o  9   89.73    3.78   93.80    0.00   86.49    0.00    6.49  180.00  1.00 
1 1 1    0   26   10 o 10   23.21   10.52    1.74  180.00    2.48  180.00    0.76  180.00  0.09 
1 1 1    0   26   11 o  8  145.94    4.65  126.76  180.00  166.45  180.00   41.01  180.00  1.00 
1 1 1    0   26   12 f  0   27.76   11.51   36.26  180.00   35.81  180.00    0.00    0.00  0.00 
1 1 1    0   26   13 o  2   39.13    8.53   22.11  180.00   54.46  180.00   32.67  180.00  0.97 
1 1 1    0   26   14 o  6   15.30    9.41   24.69    0.00    2.11  180.00   26.39  180.00  0.72 
1 1 1    0   26   15 o 11   43.17    7.92   42.99    0.00   44.19    0.00    2.04    0.00  1.00 
1 1 1    0   26   16 o 13   17.48   10.59    0.80    0.00    0.35    0.00    0.43  180.00  0.03 
1 1 1    0   26   17 o 10   13.31    8.78    6.55    0.00    0.55  180.00    6.93  180.00  0.22 
1 1 1    0   26   18 o  6   12.13    8.08   27.00  180.00    9.22  360.00   35.47  360.00  0.70 
1 1 1    0   26   19 o 12   48.50    7.12   57.40  360.00   41.37  360.00   14.25  180.00  1.00 
1 1 1    0   26   20 o 14   54.17  106.47   77.74  360.00   38.65  180.00  113.74  180.00  0.34 
1 1 1    0   26   21 o 14   35.68    7.26   29.84  180.00   42.33  180.00   13.59  180.00  1.00 
1 1 1    0   26   22 o  8   88.97    3.48   93.20  180.00   88.36  180.00    1.21    0.00  1.00 
1 1 1    0   26   23 o 18   79.22    3.62   75.71    0.00   85.84    0.00   13.24    0.00  1.00 
1 1 1    0   26   24 o 15   41.64    6.08   30.67    0.00   53.92    0.00   24.57    0.00  1.00 
1 1 1    0   26   25 o  9   17.53    9.81   13.42  180.00   10.61  180.00    2.20    0.00  0.67 
1 1 1    0   26   26 o 13   20.41   11.06   14.33  180.00   17.44  180.00    3.80  180.00  0.76 
1 1 1    0   26   27 o  4   15.14    8.78   24.88  180.00    4.81  180.00   18.83  360.00  0.94 
1 1 1    0   26   28 o  4   53.24   78.02   55.94    0.00    7.61  180.00   60.48  180.00  0.43 
1 1 1    0   26   29 o 18   31.33    8.40   37.44  360.00   27.54  360.00    7.58  180.00  1.00 
1 1 1    0   26   30 o 17   13.42    8.42    1.40  360.00    1.31  360.00    0.00  360.00  0.10 
1 1 1    0   26   31 o 16   10.85    7.20   14.80  180.00    2.29  180.00   11.37  360.00  0.73 
1 1 1    0   26   32 o  1   20.30    9.39   15.98    0.00   22.48  360.00    7.86  360.00  0.91 
1 1 1    0   26   33 o 11   12.70    7.94   13.40  360.00    6.57  360.00    5.58  180.00  0.74 
1 1 1    0   26   34 o 14   13.42    8.22    6.17  360.00    5.77  360.00    0.23  360.00  0.42 
1 1 1    0   26   35 o 12   10.31    7.10    1.51    0.00    0.61    0.00    0.73  180.00  0.09 
1 1 1    0   27    1 o  5   15.57    9.87    5.16  270.00    0.69  270.00    4.40   90.00  0.19 
1 1 1    0   27    2 o  9   58.13   10.26   35.59  270.00   81.07  270.00   45.91  270.00  1.00 
1 1 1    0   27    3 o 13   63.96  149.33   79.71   90.00   50.70  270.00  129.40  270.00  0.22 
1 1 1    0   27    4 o 17  110.89    4.44   98.85  270.00  124.23  270.00   26.68  270.00  1.00 
1 1 1    0   27    5 o  4   46.28    8.43   28.26  270.00   64.43  270.00   36.57  270.00  1.00 
1 1 1    0   27    6 o 11   96.61    4.63   66.66   90.00  127.56   90.00   61.90   90.00  1.00 
1 1 1    0   27    7 o 15   29.18   11.83   53.11   90.00    5.95   90.00   46.31  270.00  1.00 
1 1 1    0   27    8 o 18   96.32    4.67   83.69   90.00  110.40   90.00   28.16   90.00  1.00 
1 1 1    0   27    9 o 10   66.01   37.97   52.17   90.00   75.34   90.00   24.14   90.00  0.96 
1 1 1    0   27   10 o 16   14.21    9.41   11.98   90.00    0.52  270.00   12.26  270.00  0.39 
1 1 1    0   27   11 o 19   49.86    7.16   44.00  270.00   56.70  270.00   13.67  270.00  1.00 
1 1 1    0   27   12 f  0   47.77    8.74   46.73  270.00   45.60  270.00    0.00    0.00  0.00 
1 1 1    0   27   13 o 11   12.59    8.53    9.76  270.00    1.73   90.00   11.23   90.00  0.31 
1 1 1    0   27   14 o 17   56.63   11.88   44.11   90.00   70.42   90.00   27.57   90.00  1.00 
1 1 1    0   27   15 o 11   38.71   12.68   45.66   90.00   33.08   90.00   11.17  270.00  1.00 
1 1 1    0   27   16 o  4   14.57    9.44    9.97   90.00    0.66   90.00    8.98  270.00  0.35 
1 1 1    0   27   17 o  5   13.38    8.51    0.47   90.00    0.00  270.00    0.45  270.00  0.02 
1 1 1    0   27   18 o 16   44.86    6.44   51.87   90.00   39.80   90.00   10.11  270.00  1.00 
1 1 1    0   27   19 o 17   12.60    8.07    6.98   90.00    0.07  270.00    6.77  270.00  0.26 
1 1 1    0   27   20 o 16   10.91    7.33    3.48  270.00    0.53   90.00    3.87   90.00  0.13 
1 1 1    0   27   21 o 11   14.62    8.81   14.23  270.00    4.06  270.00    9.55   90.00  0.60 
1 1 1    0   27   22 o  7   57.84   33.48   53.39   90.00   62.20   90.00   11.23   90.00  0.98 
1 1 1    0   27   23 o  8   28.79   11.81   18.93  270.00   36.00  270.00   17.97  270.00  0.94 
1 1 1    0   27   24 o  4   19.53   10.56    3.48   90.00    6.58   90.00    3.28   90.00  0.25 
1 1 1    0   27   25 o  4   26.79    9.62    4.77  270.00   23.69  270.00   19.17  270.00  0.53 
1 1 1    0   27   26 o 16   14.32    8.73   13.74   90.00    8.69   90.00    4.25  270.00  0.75 
1 1 1    0   27   27 o  6   51.31   13.64   55.42   90.00   50.81   90.00    0.99  270.00  1.00 
1 1 1    0   27   28 o  3   10.30    7.13   11.15  270.00    1.74  270.00    8.60   90.00  0.59 
1 1 1    0   27   29 o  2   13.47    8.39    6.24  270.00    5.41  270.00    0.33   90.00  0.41 
1 1 1    0   27   30 o 19   16.30    9.17   19.17  270.00   12.15  270.00    5.36   90.00  0.91 
1 1 1    0   27   31 o 13   31.93    8.68   30.93   90.00   35.84   90.00    7.83   90.00  1.00 
1 1 1    0   27   32 o  4   10.68    7.23    2.14   90.00    0.99   90.00    0.94  270.00  0.14 
1 1 1    0   27   33 o 17   11.43    7.75    5.86   90.00    3.16   90.00    2.06  270.00  0.37 
1 1 1    0   28    0 o 16   18.73   11.83   44.37  180.00   13.62  360.00   56.93  360.00  0.79 
1 1 1    0   28    1 o  9   16.28   10.15    4.24  180.00    1.18  180.00    2.96    0.00  0.16 
1 1 1    0   28    2 o 12   19.97   11.23   41.39    0.00    2.31  180.00   42.69  180.00  0.95 
1 1 1    0   28    3 o 11   94.78    4.48   84.12    0.00  107.52    0.00   25.48    0.00  1.00 
1 1 1    0   28    4 o  5   62.53  185.12   66.75  180.00   50.42    0.00  115.49    0.00  0.12 
1 1 1    0   28    5 o  5   10.76    7.64    6.01  360.00    2.14  180.00    7.99  180.00  0.17 
1 1 1    0   28    6 o  8   55.35    7.94   54.66  180.00   57.51  180.00    4.32  180.00  1.00 
1 1 1    0   28    7 o  4   74.83  112.09   67.41  180.00   11.09  360.00   76.61  360.00  0.36 
1 1 1    0   28    8 o  3   59.89    8.66   47.68  180.00   73.50  180.00   27.21  180.00  1.00 
1 1 1    0   28    9 o 11   34.89   13.41   14.00    0.00   39.47    0.00   25.90    0.00  0.76 
1 1 1    0   28   10 o 17    9.48    6.86   21.68  180.00   11.00    0.00   31.98    0.00  0.53 
1 1 1    0   28   11 o 18   11.10    7.76    7.67  180.00    2.30    0.00    9.71    0.00  0.23 
1 1 1    0   28   12 o 12   97.66    4.28   97.46    0.00  101.37    0.00    7.41    0.00  1.00 
1 1 1    0   28   13 o 18   45.16    6.96   27.66  180.00   63.58  180.00   36.95  180.00  1.00 
1 1 1    0   28   14 o 15  117.93    4.40  110.73  180.00  129.38  180.00   22.91  180.00  1.00 
1 1 1    0   28   15 o 18   14.41    8.96    8.14  180.00    1.76  180.00    6.05  360.00  0.33 
1 1 1    0   28   16 o  9   25.64   10.31   22.13    0.00   26.21  360.00    5.00  360.00  0.92 
1 1 1    0   28   17 o 12   14.95    9.11   16.15  180.00    4.10  180.00   11.36    0.00  0.65 
1 1 1    0   28   18 o 12   23.94   11.94   36.36  180.00   12.45  180.00   22.30    0.00  0.99 
1 1 1    0   28   19 o  5   22.09   13.00    5.37  180.00    8.91  180.00    3.78  180.00  0.32 
1 1 1    0   28   20 o  1   24.63   12.36   12.71    0.00   24.75    0.00   12.65    0.00  0.75 
1 1 1    0   28   21 o 15   36.47   10.48   28.18  180.00   46.11  180.00   19.33  180.00  1.00 
1 1 1    0   28   22 o  3   55.37   18.47   48.66    0.00   64.60  360.00   18.46  360.00  1.00 
1 1 1    0   28   23 o 18   49.43    7.33   42.67  180.00   58.65  180.00   18.45  180.00  1.00 
1 1 1    0   28   24 o 19   21.16   10.44   34.73  180.00    9.64  180.00   22.88    0.00  1.00 
1 1 1    0   28   25 o 17   19.58   10.18   17.88    0.00   19.08    0.00    2.46    0.00  0.91 
1 1 1    0   28   26 o 15   19.46   10.51   12.25  180.00   18.60  180.00    7.28  180.00  0.77 
1 1 1    0   28   27 o 19   47.64    6.94   45.24  180.00   53.81  180.00   12.33  180.00  1.00 
1 1 1    0   28   28 o 16   18.39    9.80    6.27  180.00   12.17  180.00    6.47  180.00  0.49 
1 1 1    0   28   29 o  2   26.44   10.22   31.27  360.00   24.56  360.00    3.68  180.00  1.00 
1 1 1    0   28   30 o  5   15.46    9.63   22.32  180.00    8.63  180.00   11.37    0.00  0.93 
1 1 1    0   28   31 o 17   34.57   10.53   37.91    0.00   35.45    0.00    1.77    0.00  1.00 
1 1 1    0   29    1 o  1   16.73   11.13   14.37   90.00    3.26   90.00   10.59  270.00  0.51 
1 1 1    0   29    2 o  9   18.83   11.60   14.14   90.00    6.90   90.00    6.73  270.00  0.55 
1 1 1    0   29    3 o  3   46.08   10.81   24.69  270.00   67.63  270.00   43.84  270.00  0.99 
1 1 1    0   29    4 o 14   62.15   17.09   49.68   90.00   76.46   90.00   28.61   90.00  1.00 
1 1 1    0   29    5 o  9   19.89   11.23    7.11  270.00    6.19  270.00    0.65   90.00  0.33 
1 1 1    0   29    6 o 19   61.90   18.74   40.83  270.00   84.42  270.00   45.13  270.00  1.00 
1 1 1    0   29    7 o  4   64.58   75.41   81.75  270.00   10.90  270.00   67.70   90.00  0.69 
1 1 1    0   29    8 f  0   18.17   10.71   18.15   90.00   17.44   90.00    0.00    0.00  0.00 
1 1 1    0   29    9 f  0   37.51   10.37   21.43   90.00   20.57   90.00    0.00    0.00  0.00 
1 1 1    0   29   10 o  5   32.64   12.26   26.04   90.00   38.44   90.00   13.46   90.00  0.97 
1 1 1    0   29   11 o  8   19.42   11.36   26.24   90.00    9.13   90.00   16.01  270.00  0.88 
1 1 1    0   29   12 o  4   21.54   11.79   21.12  270.00   16.26  270.00    3.96   90.00  0.85 
1 1 1    0   29   13 o 16   14.02    9.11    7.08  270.00    2.35  270.00    4.41   90.00  0.33 
1 1 1    0   29   14 o  5   33.68   10.79   50.28  270.00   19.35  270.00   28.66   90.00  1.00 
1 1 1    0   29   15 o 10   48.67    7.06   58.13  270.00   41.91  270.00   13.51   90.00  1.00 
1 1 1    0   29   16 o 18   12.93    8.51   17.38   90.00    2.53   90.00   14.01  270.00  0.74 
1 1 1    0   29   17 o  5   10.85    7.51   13.87   90.00    0.46   90.00   12.72  270.00  0.63 
1 1 1    0   29   18 f  0   12.87    8.70    3.63   90.00    3.45   90.00    0.00    0.00  0.00 
1 1 1    0   29   19 o  5   25.48   11.02   31.52  270.00   21.03  270.00    8.76   90.00  1.00 
1 1 1    0   29   20 o 15   20.21   10.71   12.99   90.00   19.99   90.00    7.78   90.00  0.80 
1 1 1    0   29   21 o  1   30.58   12.00   50.39   90.00   14.06   90.00   33.04  270.00  1.00 
1 1 1    0   29   22 o  5   62.53    9.08   57.13  270.00   71.97  270.00   18.88  270.00  1.00 
1 1 1    0   29   23 o  1   15.69   10.01   11.47  270.00   10.33  270.00    0.27   90.00  0.67 
1 1 1    0   29   24 o 16   15.53    9.77   17.83   90.00   10.18   90.00    6.18  270.00  0.85 
1 1 1    0   29   25 o 17   38.44    8.79   41.81  270.00   38.77  270.00    0.66  270.00  1.00 
1 1 1    0   29   26 o 18   18.20   10.20   37.03  270.00    2.68  270.00   30.85   90.00  0.99 
1 1 1    0   29   27 o 19   14.88    9.54   11.36   90.00    9.61   90.00    0.60  270.00  0.67 
1 1 1    0   29   28 o 18   17.00   10.33    4.03   90.00    6.38   90.00    2.78   90.00  0.29 
1 1 1    0   30    0 o 11   47.95   13.00   23.49    0.00   68.76  360.00   46.29  360.00  0.95 
1 1 1    0   30    1 o 10   15.30    9.96   21.35    0.00    3.17    0.00   17.26  180.00  0.77 
1 1 1    0   30    2 o  3   49.25    8.50   32.64  180.00   67.28  180.00   36.06  180.00  1.00 
1 1 1    0   30    3 o  9   46.87    9.13   38.62  180.00   56.81  180.00   19.87  180.00  1.00 
1 1 1    0   30    4 o 16   19.22   11.31   13.02    0.00   11.55  360.00    0.90  180.00  0.62 
1 1 1    0   30    5 o 18   14.41    9.54   10.85  360.00    3.49  360.00    6.88  180.00  0.48 
1 1 1    0   30    6 o  6   19.20   11.22   13.47  180.00   12.31  180.00    0.56    0.00  0.66 
1 1 1    0   30    7 o 14   19.47   11.28   26.44  180.00   10.58  180.00   14.66  360.00  0.92 
1 1 1    0   30    8 o 18   12.77    8.77    2.11  180.00    0.59  180.00    1.42    0.00  0.10 
1 1 1    0   30    9 o 19   12.63    8.68    2.09  360.00    0.63  360.00    1.35  180.00  0.10 
1 1 1    0   30   10 o  9   11.47    8.07   14.09  180.00    0.39  180.00   13.03    0.00  0.60 
1 1 1    0   30   11 o 10   18.82   11.11    5.50  180.00    7.97  180.00    2.74  180.00  0.35 
1 1 1    0   30   12 f  0   11.98    8.33    6.11  180.00    5.80  180.00    0.00    0.00  0.00 
1 1 1    0   30   13 o  1   32.86   10.86   38.90  360.00   28.80  360.00    8.12  180.00  1.00 
1 1 1    0   30   14 o  5   41.20   10.57   20.73    0.00   62.66  360.00   43.03  360.00  1.00 
1 1 1    0   30   15 o 17   18.65   11.14   25.66  360.00   11.49  360.00   12.71  180.00  0.96 
1 1 1    0   30   16 o  8   12.70    8.57   12.42    0.00    5.23  360.00    6.43  180.00  0.67 
1 1 1    0   30   17 o  7   22.92   11.46   20.50  180.00   24.34  180.00    5.18  180.00  0.95 
1 1 1    0   30   18 o  2   12.51    8.46   18.10  180.00    3.79  180.00   13.05    0.00  0.82 
1 1 1    0   30   19 o 17   26.38   11.48   26.07  180.00   28.13  180.00    4.00  180.00  0.99 
1 1 1    0   30   20 f  0   13.86    9.06    7.54  180.00    6.94  180.00    0.00    0.00  0.00 
1 1 1    0   30   21 o 14   16.57   10.43   22.04    0.00   10.24    0.00    9.94  180.00  0.92 
1 1 1    0   30   22 o  6   18.06   10.49   21.59  180.00   14.03  180.00    5.63    0.00  0.93 
1 1 1    0   30   23 o  3   20.24   10.99   12.14    0.00   19.98    0.00    9.00    0.00  0.76 
1 1 1    0   30   24 o 15   20.78   12.53   30.35    0.00   13.32  360.00   13.96  180.00  0.98 
1 1 1    0   30   25 o  4   14.10   10.05    1.23  360.00    1.11  360.00    0.01  360.00  0.08 
1 1 1    0   30   26 o 15   12.03    8.36   14.26    0.00    4.93    0.00    7.72  180.00  0.73 
1 1 1    0   31    1 o  3   15.78   10.29    4.78  270.00    4.88  270.00    0.35  270.00  0.30 
1 1 1    0   31    2 o 16   22.60   12.31   23.64   90.00   20.50   90.00    1.95  270.00  0.95 
1 1 1    0   31    3 o  6   23.83   12.51    0.86   90.00    2.49   90.00    1.68   90.00  0.07 
1 1 1    0   31    4 o  4   38.00   12.44   41.23  270.00   36.87  270.00    2.26   90.00  1.00 
1 1 1    0   31    5 o  1   70.03   35.30   57.52  270.00   84.48  270.00   29.93  270.00  0.99 
1 1 1    0   31    6 o  2   11.47    8.14    7.70   90.00    2.66   90.00    4.63  270.00  0.43 
1 1 1    0   31    7 o 14   18.74   11.30    4.28  270.00    7.36  270.00    3.31  270.00  0.30 
1 1 1    0   31    8 o 17   13.65    9.30   16.23  270.00    6.01  270.00    9.30   90.00  0.78 
1 1 1    0   31    9 o  9   15.46   10.26   17.72  270.00    8.97  270.00    7.71   90.00  0.83 
1 1 1    0   31   10 o  7   62.08    8.97   41.87   90.00   84.86   90.00   45.55   90.00  1.00 
1 1 1    0   31   11 o 15   20.39   11.85   16.29   90.00   19.22   90.00    3.97   90.00  0.85 
1 1 1    0   31   12 o 13   15.02    9.94    8.52  270.00    7.62  270.00    0.33   90.00  0.52 
1 1 1    0   31   13 o 13   16.32   10.32   26.62  270.00    6.41  270.00   18.34   90.00  0.95 
1 1 1    0   31   14 o 17   27.53   12.44   33.28   90.00   24.05   90.00    6.79  270.00  1.00 
1 1 1    0   31   15 o  9   17.15   10.58   21.36   90.00   11.64   90.00    8.08  270.00  0.91 
1 1 1    0   31   16 o  5   11.27    7.93    7.26  270.00    2.81  270.00    3.86   90.00  0.42 
1 1 1    0   31   17 o  8   13.26    8.96   22.13  270.00    3.57  270.00   16.67   90.00  0.90 
1 1 1    0   31   18 f  0   18.69   11.46   29.31  270.00   26.69  270.00    0.00    0.00  0.00 
1 1 1    0   31   19 o 14   35.05   11.72   25.40  270.00   46.92  270.00   23.90  270.00  1.00 
1 1 1    0   31   20 o  1   12.41    8.72    1.62  270.00    1.11  270.00    0.35   90.00  0.10 
1 1 1    0   31   21 o 11   20.38   12.11   19.18  270.00   19.21  270.00    2.01  270.00  0.89 
1 1 1    0   31   22 o 10   28.49   12.59   30.55   90.00   29.51   90.00    2.29   90.00  1.00 
1 1 1    0   32    0 o 15   65.86   11.10   49.39  180.00   85.74  180.00   39.76  180.00  1.00 
1 1 1    0   32    1 o  8   33.50   13.66   47.07  180.00   23.18  180.00   20.63  360.00  1.00 
1 1 1    0   32    2 o 13   57.88    9.78   50.62    0.00   68.67    0.00   21.57    0.00  1.00 
1 1 1    0   32    3 o 17   52.65   10.72   31.99  360.00   75.55  360.00   45.81  360.00  1.00 
1 1 1    0   32    4 o 19   18.73   11.87    5.84    0.00    9.07    0.00    3.64    0.00  0.39 
1 1 1    0   32    5 o  8   25.04   13.69    3.52  180.00   10.27  180.00    7.00  180.00  0.27 
1 1 1    0   32    6 o 12   60.54    8.70   45.90    0.00   78.56  360.00   36.04  360.00  1.00 
1 1 1    0   32    7 o 16   14.84    9.99   16.30  360.00    8.50  360.00    6.58  180.00  0.79 
1 1 1    0   32    8 o  4   21.69   12.51    3.82    0.00    8.77    0.00    5.24    0.00  0.28 
1 1 1    0   32    9 o  4   67.19   11.73   47.22  180.00   90.89  180.00   47.41  180.00  1.00 
1 1 1    0   32   10 o 16   23.45   12.85   19.40  180.00   25.06  180.00    7.24  180.00  0.91 
1 1 1    0   32   11 o 18   14.48    9.83   20.52  360.00    6.60  360.00   12.19  180.00  0.88 
1 1 1    0   32   12 o 12   39.46   12.74   34.89    0.00   47.06  360.00   15.21  360.00  1.00 
1 1 1    0   32   13 o 18   14.46    9.95   15.28  180.00    8.15  180.00    5.75    0.00  0.76 
1 1 1    0   32   14 o 12   20.03   12.92    6.36  180.00   10.53  180.00    4.77  180.00  0.41 
1 1 1    0   32   15 o  6   27.26   15.17    1.95  180.00    6.14  180.00    4.37  180.00  0.14 
1 1 1    0   32   16 o 16   12.95    9.11    9.19  180.00    5.48  180.00    2.78    0.00  0.53 
1 1 1    0   32   17 o  2   39.48   12.05   37.57    0.00   45.33    0.00   11.70    0.00  1.00 
1 1 1    0   32   18 o 13   41.05   11.64   26.79    0.00   58.21    0.00   34.34    0.00  1.00 
1 1 1    0   32   19 o  1   14.11    9.55    6.21  360.00    5.70  360.00    0.19  360.00  0.40 
1 1 1    0   33    1 o  9   17.24   11.25   15.97   90.00   13.05   90.00    1.48  270.00  0.80 
1 1 1    0   33    2 o 19   18.99   11.93   17.85  270.00   16.15  270.00    0.08   90.00  0.85 
1 1 1    0   33    3 o  5   25.92   13.64   37.75   90.00   17.31   90.00   17.00  270.00  1.00 
1 1 1    0   33    4 o 18   16.71   10.97   15.70   90.00   12.20   90.00    2.06  270.00  0.79 
1 1 1    0   33    5 o  1   15.65   10.51   14.11   90.00   10.34   90.00    2.46  270.00  0.74 
1 1 1    0   33    6 o 15   14.63    9.98    7.38   90.00    6.60   90.00    0.08  270.00  0.45 
1 1 1    0   33    7 o  3   16.58   10.91   18.13   90.00   11.68   90.00    4.71  270.00  0.85 
1 1 1    0   33    8 f  0   43.41   12.81   29.40  270.00   26.53  270.00    0.00    0.00  0.00 
1 1 1    0   33    9 o 14   15.99   10.90    6.26   90.00    6.91   90.00    1.28   90.00  0.39 
1 1 1    0   33   10 o 19   37.47   15.08   13.11   90.00   53.85   90.00   42.08   90.00  0.88 
1 1 1    0   33   11 o  7   22.11   13.36    5.88   90.00   12.41   90.00    7.14   90.00  0.40 
1 1 1    0   33   12 o  7   24.50   13.66   14.92   90.00   26.85   90.00   13.53   90.00  0.82 
1 1 1    0   33   13 o 18   14.84   10.08   16.77   90.00    9.14   90.00    5.77  270.00  0.81 
1 1 1    0   33   14 o 18   20.23   12.24   20.04  270.00   18.68  270.00    0.92  270.00  0.90 
1 1 1    0   34    0 o 13   44.52   18.05   43.55  180.00   50.10  180.00   11.39  180.00  1.00 
1 1 1    0   34    1 o 10   16.73   11.25   10.22    0.00   10.86    0.00    1.77    0.00  0.60 
1 1 1    0   34    2 o 19   46.27   15.62   31.09  180.00   64.81  180.00   37.18  180.00  1.00 
1 1 1    0   34    3 o 12   19.35   12.68   17.38    0.00   16.46    0.00    1.03    0.00  0.82 
1 1 1    0   34    4 o  6   27.75   15.22   16.57  180.00   32.43  180.00   17.74  180.00  0.85 
1 1 1    0   34    5 o  9   20.82   13.19    4.45  180.00    8.45  180.00    4.51  180.00  0.30 
1 1 1    1    0    1 o 10  864.24   36.24 6382.26  270.00  880.32  270.00   32.15  270.00  1.00 
1 1 1    1    0    2 o 15  506.66   12.06 2861.49  180.00  562.33  180.00  111.34  180.00  1.00 
1 1 1    1    0    3 o  9  175.47    4.18 1441.45   90.00   31.61   90.00  287.73  270.00  1.00 
1 1 1    1    0    4 o  6  435.92    8.97 1031.98  180.00  492.17  180.00  112.49  180.00  1.00 
1 1 1    1    0    5 o 14  107.94    2.26   14.71  270.00   76.36   90.00   61.62  270.00  0.99 
1 1 1    1    0    6 o  9  267.13    5.51  738.44    0.00  304.79  360.00   75.32  360.00  1.00 
1 1 1    1    0    7 o  5  309.48    6.38   95.17   90.00  324.87   90.00   30.78   90.00  1.00 
1 1 1    1    0    8 o 13  769.89   15.91 1204.92  180.00  869.73  180.00  199.69  180.00  1.00 
1 1 1    1    0    9 o  4  257.36    6.15  303.86   90.00  290.78   90.00   66.84   90.00  1.00 
1 1 1    1    0   10 o  5  298.17    7.12  389.96  180.00  292.16  180.00   12.03  360.00  1.00 
1 1 1    1    0   11 o  9   66.95    1.63   92.77   90.00   10.59   90.00    5.26  270.00  0.20 
1 1 1    1    0   12 o  5  234.71    4.87   82.59    0.00  297.75  180.00  126.07  180.00  1.00 
1 1 1    1    0   13 o 11  212.19    4.41   98.58  270.00  274.49   90.00  124.61   90.00  1.00 
1 1 1    1    0   14 o 14   79.55    2.18  151.03  180.00   50.74  180.00    1.00  180.00  0.63 
1 1 1    1    0   15 o 12  160.46    3.90  136.96  270.00  190.25  270.00   59.83  270.00  1.00 
1 1 1    1    0   16 o 15  557.98   11.57  634.81    0.00  584.96    0.00   53.97    0.00  1.00 
1 1 1    1    0   17 o 18  171.44    3.60  147.01  270.00  261.04  270.00  184.05  270.00  0.99 
1 1 1    1    0   18 o  1  531.70   11.00  615.90  180.00  556.51  180.00   49.61  180.00  1.00 
1 1 1    1    0   19 f  0   92.04    2.17  127.15  270.00   28.48  270.00    0.00    0.00  0.00 
1 1 1    1    0   20 o 15   33.33   35.17   96.24  180.00   20.73    0.00   51.90    0.00  0.16 
1 1 1    1    0   21 o 10  313.38    7.50  223.23   90.00  363.64   90.00  100.54   90.00  1.00 
1 1 1    1    0   22 o 18  170.50    3.62  209.13  180.00  175.50  180.00   10.00  180.00  1.00 
1 1 1    1    0   23 o 13  164.38    3.53  119.99  270.00  238.43  270.00  149.79  270.00  0.99 
1 1 1    1    0   24 o 15  215.95    4.54  237.97    0.00  207.95    0.00   16.01  180.00  1.00 
1 1 1    1    0   25 o 16  468.57   11.20  439.41  270.00  521.44  270.00  105.74  270.00  1.00 
1 1 1    1    0   26 f  0   35.57  101.95   17.33  180.00   22.37  180.00    0.00    0.00  0.00 
1 1 1    1    0   27 o  2   85.60    2.19   84.63   90.00   88.52   90.00    9.10   90.00  0.98 
1 1 1    1    0   28 o  5  189.64    4.00  118.30  180.00  263.65  180.00  148.02  180.00  1.00 
1 1 1    1    0   29 o 12   73.86    2.07   51.20  270.00   89.79  270.00   39.06  270.00  0.95 
1 1 1    1    0   30 o 14  203.63    4.95  190.09  180.00  236.94  180.00   66.62  180.00  1.00 
1 1 1    1    0   31 o 11   73.89    2.36   56.84   90.00   93.91   90.00   42.19   90.00  0.99 
1 1 1    1    0   32 o  3  111.56    2.94   91.65  180.00  137.75  180.00   52.39  180.00  1.00 
1 1 1    1    0   33 f  0   29.82   80.86   13.48   90.00   12.95   90.00    0.00    0.00  0.00 
1 1 1    1    0   34 f  0    7.01    4.58   12.86    0.00   10.64  360.00    0.00    0.00  0.00 
1 1 1    1    0   35 o 19  187.51    4.60  165.96  270.00  219.74  270.00   64.46  270.00  1.00 
1 1 1    1    0   36 o 12   38.39   15.50   47.12  360.00   27.15  360.00   18.29  180.00  0.95 
1 1 1    1    0   37 o  1  290.12    6.08  271.03   90.00  322.53   90.00   64.82   90.00  1.00 
1 1 1    1    0   38 o  3  102.70    2.45  115.36    0.00   94.91    0.00   15.58  180.00  1.00 
1 1 1    1    0   39 o 17  103.39    2.53  116.83  270.00   93.91  270.00   18.97   90.00  1.00 
1 1 1    1    0   40 o  5   89.33    2.60   55.59  180.00  124.57  180.00   70.48  180.00  1.00 
1 1 1    1    0   41 o 13   10.18    5.88   19.45   90.00   11.37  270.00   30.43  270.00  0.38 
1 1 1    1    0   42 o  9   74.79    2.43   73.25    0.00   77.28  360.00    4.98  360.00  1.00 
1 1 1    1    0   43 o  4   14.71    5.68   18.96  270.00    0.19  270.00   18.59   90.00  0.64 
1 1 1    1    0   44 o 14   83.39    2.48   95.18  180.00   73.26  180.00   20.27    0.00  1.00 
1 1 1    1    0   45 o 11   34.20   90.61   56.82   90.00   40.43  270.00   95.84  270.00  0.22 
1 1 1    1    0   46 o 16   53.68    2.05   43.94  180.00   64.84  180.00   22.33  180.00  1.00 
1 1 1    1    0   47 o 19    5.49    3.77   16.60  270.00   12.57   90.00   28.53   90.00  0.31 
1 1 1    1    0   48 o 11    8.95    4.96   10.60  180.00    3.58    0.00   13.72    0.00  0.37 
1 1 1    1    0   49 o  2   30.06   11.58   34.73  270.00   26.89  270.00    6.19   90.00  1.00 
1 1 1    1    0   50 o 13    7.44    4.67    1.47  180.00    0.26    0.00    1.65    0.00  0.08 
1 1 1    1    0   51 o 19    6.49    4.29    7.82   90.00    2.72  270.00   10.03  270.00  0.35 
1 1 1    1    0   52 o 15   30.81   57.97   39.38  180.00   17.09    0.00   53.39    0.00  0.31 
1 1 1    1    0   53 o  9   12.32    5.50   24.80  270.00    1.38  270.00   21.15   90.00  0.97 
1 1 1    1    0   54 o 18   49.20    1.82   42.40    0.00   60.43  360.00   22.45  360.00  1.00 
1 1 1    1    1    0 o  7  201.30    8.34  621.16  270.00   32.94   90.00   30.61   90.00  0.09 
1 1 1    1    1    1 o  3  332.70    9.67 2031.88  302.79  247.84  299.69  163.04  119.69  0.99 
1 1 1    1    1    2 o  2  144.57    2.99  570.43  299.66  110.18  185.34   51.94    5.34  0.94 
1 1 1    1    1    3 o 10  875.01   13.67 2267.43    4.30 1104.48  359.88  463.36  359.88  1.00 
1 1 1    1    1    4 o  2  528.28    8.23 1334.69  298.89  698.10  285.43  347.39  285.43  0.99 
1 1 1    1    1    5 o 15  483.18    7.05  920.70  234.31  573.47  231.47  187.57  231.47  0.99 
1 1 1    1    1    6 o 10  541.06    8.44  856.47  178.98  527.01  172.89   23.16  352.89  1.00 
1 1 1    1    1    7 o  2  120.54    1.78  150.56  275.26   37.38  238.32  151.86   58.32  0.94 
1 1 1    1    1    8 o  4  653.57   11.01  765.60  254.39  762.12  256.71  222.23  256.71  1.00 
1 1 1    1    1    9 o  6  287.12    4.86  205.35  356.52  335.52  263.53  108.69  263.53  0.98 
1 1 1    1    1   10 o  2  223.66    3.78  120.66  280.47  238.73  163.34   44.06  163.34  0.97 
1 1 1    1    1   11 o 19  322.29    5.02  367.33  288.28  352.20  318.46   69.36  318.46  0.99 
1 1 1    1    1   12 o 18  382.53    5.99  496.43   95.42  434.90  103.47  113.14  103.47  0.99 
1 1 1    1    1   13 o  5  106.37    1.90  164.11  128.71   67.20  156.50   55.14  336.50  0.89 
1 1 1    1    1   14 o  4  314.70    5.33  265.54  159.07  388.37  166.59  159.16  166.59  0.98 
1 1 1    1    1   15 o 15  374.43    6.33  237.72  121.21  433.41  148.97  126.81  148.97  0.99 
1 1 1    1    1   16 o  1  281.97    4.42  354.48  305.77  332.52  306.90  113.48  306.90  0.98 
1 1 1    1    1   17 o 19  131.18    2.13  167.28  165.51   75.97  138.88   94.20  318.88  0.94 
1 1 1    1    1   18 o  2  298.27    4.66  353.33   55.59  291.52   70.28    4.34  250.28  0.98 
1 1 1    1    1   19 o 11   65.04    1.42  118.33  194.39    3.91   47.90  107.75   47.91  0.77 
1 1 1    1    1   20 o  2  265.15    4.91  245.74  141.60  261.99  138.25    4.24  138.25  0.98 
1 1 1    1    1   21 o 15  149.63    2.86  261.67  308.08  114.51  303.25   53.85  123.25  0.95 
1 1 1    1    1   22 o  9  353.17    5.18  265.17   98.09  414.05  109.60  131.34  109.60  0.99 
1 1 1    1    1   23 o 13  393.91    5.77  434.27  172.91  411.32  171.11   41.48  171.11  0.99 
1 1 1    1    1   24 o  3  448.83    6.57  483.89   40.02  452.53   42.57   12.47   42.57  0.99 
1 1 1    1    1   25 o 15  165.70    2.89  207.77  153.93  154.73  157.13    9.91  337.13  0.96 
1 1 1    1    1   26 o 18  438.87    6.86  362.11  311.99  537.78  313.36  203.02  313.36  0.99 
1 1 1    1    1   27 o  6  186.89    2.79  215.02  356.49  172.32  357.24   21.52  177.24  0.98 
1 1 1    1    1   28 o  8  307.53    4.82  327.61   93.98  320.48   94.09   30.15   94.09  0.99 
1 1 1    1    1   29 o  9  260.24    3.83  242.94  296.41  284.69  297.91   53.35  297.91  0.99 
1 1 1    1    1   30 o 12   44.69    1.58   48.04  181.46   21.01  188.02   23.34    8.02  0.73 
1 1 1    1    1   31 f  0  149.40    2.63  129.29  282.39  117.48  281.14    0.00    0.00  0.00 
1 1 1    1    1   32 o  9   70.94    1.81   76.24  264.96   61.63  265.99    9.02   85.99  0.93 
1 1 1    1    1   33 o 17   64.75    1.41   75.08  217.88   52.70  217.63   16.07   37.63  0.94 
1 1 1    1    1   34 o  9   42.72    1.56   56.36   95.27   22.40   96.42   32.71  276.42  0.91 
1 1 1    1    1   35 o  1   27.56    3.85   20.53  296.42   10.90  295.21    9.33  115.21  0.56 
1 1 1    1    1   36 o  3   73.76    1.69   77.16  345.61   69.12  345.51    4.14  165.51  0.97 
1 1 1    1    1   37 o 15   37.61    1.76   40.41  180.55   27.06  179.79   11.21  359.79  0.87 
1 1 1    1    1   38 o  1  205.99    3.08  199.69  237.98  218.67  237.95   27.10  237.95  1.00 
1 1 1    1    1   39 o 12   76.12    1.71   73.49   41.80   76.95   41.80    5.93   41.80  0.97 
1 1 1    1    1   40 o  5  158.80    2.80  140.71   26.93  178.68   26.93   41.72   26.93  0.99 
1 1 1    1    1   41 o  4   29.11    4.80   25.47  316.17   21.84  316.16    3.13  136.16  0.80 
1 1 1    1    1   42 o  7   67.92    1.55   62.02  290.26   71.41  290.26   10.18  290.26  0.98 
1 1 1    1    1   43 f  0    8.30    3.65    9.22   73.46    9.13   73.46    0.00    0.00  0.00 
1 1 1    1    1   44 o  7   81.21    1.90   83.18  194.03   78.71  194.03    3.00   14.03  0.99 
1 1 1    1    1   45 o  4   96.23    1.91   94.93  295.48   98.23  295.48    5.69  295.48  0.99 
1 1 1    1    1   46 o 10   27.26    6.65   26.52   22.92   20.67   22.92    4.98  202.92  0.85 
1 1 1    1    1   47 o  2    7.12    3.21    3.17  227.85    1.95   47.85    4.99   47.85  0.08 
1 1 1    1    1   48 o 10   39.41    1.45   35.36   99.51   41.74   99.51    7.90   99.51  0.96 
1 1 1    1    1   49 o  8   23.24    2.77   27.93    7.67   16.43    7.67   10.18  187.67  0.93 
1 1 1    1    1   50 o  2   11.95    3.98    9.09  325.37    5.11  325.37    3.51  145.37  0.57 
1 1 1    1    1   51 o 15   35.44    1.51   37.15  251.69   34.49  251.69    0.23   71.69  0.98 
1 1 1    1    1   52 o  8   10.81    3.72   14.24  282.01    2.40  282.01   10.72  102.01  0.72 
1 1 1    1    1   53 o  2    7.49    3.34   12.81  157.12    3.04  337.12   14.68  337.12  0.57 
1 1 1    1    1   54 o  3   19.44    2.37   14.12   37.52   21.64   37.52    9.00   37.52  0.88 
1 1 1    1    2    0 o  9   53.27    1.63  779.21   90.00    1.35  270.00   25.42   90.00  0.26 
1 1 1    1    2    1 o 16  155.10    2.85  925.74  239.82   57.88  225.13  183.26   45.13  0.96 
1 1 1    1    2    2 o 16  384.85    6.47 1195.11  154.77  368.65  113.80   25.58  293.80  0.99 
1 1 1    1    2    3 o  3  204.71    3.77  578.27    4.45  216.34    7.45   38.47    7.45  0.96 
1 1 1    1    2    4 o  5  148.28    2.18  412.80  140.72  122.97   41.72   33.13  221.72  0.94 
1 1 1    1    2    5 o 12  294.23    4.29  517.28  328.01  252.31  308.89   75.68  128.89  0.99 
1 1 1    1    2    6 o 10  333.06    4.86  554.80   42.98  275.70  323.92  107.74  143.92  0.99 
1 1 1    1    2    7 o 17  334.62    4.87  348.15  345.62  360.27  280.00   60.26  280.00  0.99 
1 1 1    1    2    8 o 19  245.90    4.55  582.57  289.89  302.38  328.43  128.56  328.43  0.97 
1 1 1    1    2    9 o  9  520.86    7.60  461.22    0.24  583.84   10.59  131.95   10.59  0.99 
1 1 1    1    2   10 o 19  687.59   10.77  920.48  158.95  801.59  148.15  232.86  148.15  1.00 
1 1 1    1    2   11 o  3  458.86    7.17  471.74  217.49  510.09  225.37  109.23  225.37  0.99 
1 1 1    1    2   12 o 17  161.00    2.39  403.42   19.57  147.40    9.61    9.77  189.61  0.95 
1 1 1    1    2   13 o  8  171.50    2.93  108.22  207.04  146.50  223.49   34.98   43.49  0.96 
1 1 1    1    2   14 o 13  261.39    4.43  252.99  215.48  289.10  216.56   67.66  216.56  0.98 
1 1 1    1    2   15 o 16  245.93    4.18  341.94  246.60  239.91  255.41    0.78   75.41  0.98 
1 1 1    1    2   16 o  6  192.53    3.30  201.39  201.46  197.94  215.26   26.77  215.26  0.96 
1 1 1    1    2   17 o  4  343.85    5.81  303.55   61.81  446.18   63.24  216.50   63.24  0.98 
1 1 1    1    2   18 o  9  183.95    2.92  232.84  166.74  133.30  189.16   89.07    9.16  0.97 
1 1 1    1    2   19 o 14  451.28    7.59  416.49  199.45  494.95  201.43   94.16  201.43  0.99 
1 1 1    1    2   20 o 12  243.52    4.52  319.29  115.32  249.72  112.91   24.51  112.91  0.98 
1 1 1    1    2   21 o  3  222.73    3.80  234.00  272.92  192.03  265.90   50.17   85.90  0.97 
1 1 1    1    2   22 o  3  475.12    7.44  459.66  269.96  550.84  272.23  158.29  272.23  0.99 
1 1 1    1    2   23 f  0  454.99    7.69  430.38  157.77  391.20  158.66    0.00    0.00  0.00 
1 1 1    1    2   24 o 10  293.43    5.44  260.22  285.65  354.45  283.82  131.86  283.82  0.98 
1 1 1    1    2   25 f  0  437.90    7.43  417.14   69.09  361.69   66.61    0.00    0.00  0.00 
1 1 1    1    2   26 o  2  223.61    4.20  180.20  141.81  273.80  140.28  110.79  140.28  0.98 
1 1 1    1    2   27 o 15  170.00    2.74  185.60  134.51  162.20  134.92    7.08  314.92  0.97 
1 1 1    1    2   28 o 18  318.47    5.02  312.83   64.15  337.20   64.97   41.53   64.97  0.99 
1 1 1    1    2   29 o  5  142.08    2.18  129.02  310.53  153.84  314.00   31.82  314.00  0.97 
1 1 1    1    2   30 f  0  188.57    3.26  139.04  339.51  130.06  340.47    0.00    0.00  0.00 
1 1 1    1    2   31 o  3   73.30    1.66   77.84  229.56   62.51  229.53   10.80   49.53  0.93 
1 1 1    1    2   32 o 16   53.12    1.54   27.93   74.03   51.10   74.46   23.44   74.46  0.74 
1 1 1    1    2   33 o  3  124.80    1.96  147.60  338.04  108.97  338.60   27.81  158.60  0.98 
1 1 1    1    2   34 o 16   78.73    1.59   87.40   36.15   71.97   37.13    8.30  217.13  0.97 
1 1 1    1    2   35 o  3  107.60    2.04  100.51   87.54  117.16   86.94   23.33   86.94  0.98 
1 1 1    1    2   36 o  1  118.17    2.02  135.42  342.69  105.51  342.99   22.41  162.99  0.99 
1 1 1    1    2   37 o 15  150.04    2.45  134.68  340.13  169.26  340.17   41.17  340.17  0.99 
1 1 1    1    2   38 o 16   40.71    1.95   59.33   87.39   18.54   87.22   38.39  267.22  0.93 
1 1 1    1    2   39 o 13  163.00    2.49  155.77   94.28  173.37   94.28   22.73   94.28  0.99 
1 1 1    1    2   40 o 17   29.32   15.08   49.73  244.55    1.26   64.55   49.70   64.55  0.80 
1 1 1    1    2   41 o 15   56.35    1.67   69.39   65.18   41.27   65.18   26.79  245.18  0.97 
1 1 1    1    2   42 o  3   50.89    1.57   45.81   16.69   52.23   16.69    6.98   16.69  0.96 
1 1 1    1    2   43 o  4   39.08    1.66   50.33  301.25   24.96  301.26   24.83  121.26  0.96 
1 1 1    1    2   44 o  5   15.28    4.22    5.54   90.21    1.61   90.21    3.83  270.21  0.23 
1 1 1    1    2   45 o 19    8.45    3.85   11.00   59.41    6.28  239.41   16.99  239.41  0.26 
1 1 1    1    2   46 o 14   25.38    3.05   34.72   36.35   12.32   36.35   21.24  216.35  0.90 
1 1 1    1    2   47 o 16   58.80    1.36   53.91  207.54   63.26  207.54   11.44  207.54  0.98 
1 1 1    1    2   48 o  3   25.55    4.87   23.07  116.77   22.85  116.77    0.78  116.77  0.88 
1 1 1    1    2   49 o 16   16.66    3.11   14.04  102.58   12.24  102.58    1.14  282.58  0.77 
1 1 1    1    2   50 o  9   15.60    3.30    7.23   28.74   12.32   28.74    5.48   28.74  0.61 
1 1 1    1    2   51 o 10   32.43    1.62   28.44  301.50   36.11  301.50    9.57  301.50  0.97 
1 1 1    1    2   52 o  5   25.96   12.27   37.28    6.19   11.20    6.19   23.11  186.19  0.88 
1 1 1    1    2   53 o 15    7.83    3.36    1.58   65.97    0.02  245.96    1.45  245.96  0.09 
1 1 1    1    2   54 o 13   24.34    9.24   33.14  196.35   14.27  196.35   15.37   16.35  0.90 
1 1 1    1    3    0 o 16  630.23   12.97 2668.89  270.00  739.16  270.00  217.85  270.00  1.00 
1 1 1    1    3    1 o 17  422.91    6.15 1281.24  313.97  516.97  311.78  196.52  311.78  0.99 
1 1 1    1    3    2 o  3  129.47    1.90  475.09   87.57   95.15  165.89   49.63  345.89  0.93 
1 1 1    1    3    3 f  0  204.29    2.97  350.70  236.41  197.00  193.17    0.00    0.00  0.00 
1 1 1    1    3    4 o  2  112.32    1.66  485.00  227.99   91.15   98.20   15.72  278.20  0.88 
1 1 1    1    3    5 o 14  534.34    7.78  744.00  354.17  560.90    7.61   58.52    7.61  0.99 
1 1 1    1    3    6 o 18  158.33    2.32  166.62  237.08  177.55  230.12   62.46  230.12  0.92 
1 1 1    1    3    7 o  7  627.97   11.61  475.33  130.53  780.48  123.09  310.96  123.09  1.00 
1 1 1    1    3    8 o 13  161.61    2.54  109.54  200.87  206.00  195.50  122.69  195.50  0.90 
1 1 1    1    3    9 o  7  354.08    5.54  176.09  278.35  390.45  273.71   81.46  273.71  0.99 
1 1 1    1    3   10 o 17  258.10    4.02  230.15  143.86  326.12  123.29  151.55  123.29  0.97 
1 1 1    1    3   11 o 17  324.11    4.74  212.79  213.96  381.39  210.05  125.08  210.05  0.98 
1 1 1    1    3   12 o 18  285.86    4.19  322.51  331.22  335.29  322.77  110.90  322.77  0.98 
1 1 1    1    3   13 o 17  164.35    3.10  239.23  315.15  140.60  330.18   31.61  150.18  0.95 
1 1 1    1    3   14 o  2   88.90    1.56  169.30  282.49   42.51  274.89   65.51   94.89  0.85 
1 1 1    1    3   15 o  6  272.27    4.27  309.25  187.69  278.98  193.38   24.03  193.38  0.98 
1 1 1    1    3   16 o  8  225.33    3.55  256.62  133.10  237.45  125.34   37.87  125.34  0.97 
1 1 1    1    3   17 o 14  205.61    3.04  143.39  274.11  245.14  295.07   97.63  295.07  0.95 
1 1 1    1    3   18 o 17  222.37    3.29  150.26  342.06  237.78  329.71   44.94  329.71  0.97 
1 1 1    1    3   19 o 16  184.03    3.17  242.33  244.60  147.60  247.69   59.71   67.69  0.96 
1 1 1    1    3   20 o  8  159.78    2.78  326.28  313.83  103.62  314.93   98.80  134.93  0.96 
1 1 1    1    3   21 o 19   83.60    1.92  128.84   31.78   19.98   32.64  103.48  212.64  0.86 
1 1 1    1    3   22 o 16  480.76    7.04  411.52   28.37  584.37   33.86  214.27   33.86  0.99 
1 1 1    1    3   23 o  1  473.96    6.96  449.92  318.09  542.94  315.62  143.89  315.62  0.99 
1 1 1    1    3   24 o  6  363.65    6.18  418.99  172.24  363.32  174.38    5.26  174.38  0.99 
1 1 1    1    3   25 o  2  308.34    5.25  266.32  133.58  378.21  134.28  147.90  134.28  0.99 
1 1 1    1    3   26 o  2  110.54    1.93   89.77  205.48  128.25  193.39   60.99  193.39  0.88 
1 1 1    1    3   27 o 16  154.68    2.98  133.57  195.42  161.53  199.95   23.81  199.95  0.97 
1 1 1    1    3   28 o 16  102.31    1.82   94.33  114.03  109.13  113.33   28.03  113.33  0.93 
1 1 1    1    3   29 o 18   79.59    1.50   77.07   10.18   73.60   12.20    2.33   12.20  0.91 
1 1 1    1    3   30 o 10  181.89    3.16  178.88   11.10  195.04   10.69   31.58   10.69  0.99 
1 1 1    1    3   31 o 10   66.22    1.65   77.67  223.58   51.48  220.28   18.49   40.28  0.92 
1 1 1    1    3   32 o  7  144.68    2.38  128.85  100.99  159.75  101.01   35.15  101.01  0.98 
1 1 1    1    3   33 o 10   26.70    4.48   43.16  153.13    2.64  338.17   43.57  338.17  0.72 
1 1 1    1    3   34 o  5  158.68    2.59  160.34  104.52  166.59  105.58   18.61  105.58  0.99 
1 1 1    1    3   35 o 13   45.92    1.95   66.61  148.04   23.16  146.83   39.05  326.83  0.93 
1 1 1    1    3   36 o 19   74.41    1.70   75.96   71.30   71.88   71.57    0.10   71.58  0.97 
1 1 1    1    3   37 o 19  124.80    2.29  109.69  116.85  141.23  117.00   36.17  117.00  0.99 
1 1 1    1    3   38 o 10   50.38    1.68   59.26  258.91   38.01  258.94   18.95   78.94  0.94 
1 1 1    1    3   39 o 17   83.32    1.60   75.47  331.34   89.56  331.34   16.49  331.34  0.98 
1 1 1    1    3   40 o 13  134.91    2.25  131.53  160.36  139.55  160.36   11.29  160.36  0.99 
1 1 1    1    3   41 o 15   65.20    1.55   50.48  113.75   76.33  113.75   26.76  113.75  0.97 
1 1 1    1    3   42 o  8   19.98    3.17    2.68  162.51    2.80  162.51    0.15  162.51  0.14 
1 1 1    1    3   43 o  8   39.71    1.70   48.78  344.45   27.70  344.45   20.51  164.45  0.96 
1 1 1    1    3   44 o  6   11.50    4.33   10.57   43.11    2.97  223.11   13.33  223.11  0.32 
1 1 1    1    3   45 o  2   29.70    8.74   31.32  142.52   20.79  142.52    9.68  322.52  0.86 
1 1 1    1    3   46 o 18   29.42   15.97   36.46  244.24   10.36  244.24   24.85   64.24  0.77 
1 1 1    1    3   47 o 10   10.20    4.00    9.90  163.64    2.86  343.64   12.37  343.64  0.33 
1 1 1    1    3   48 o  7   10.20    3.67   11.00  109.03    1.79  289.03   12.31  289.03  0.43 
1 1 1    1    3   49 o  4    9.46    3.69   13.18  260.20    2.07   80.20   14.61   80.20  0.55 
1 1 1    1    3   50 o  4   17.48    2.85    6.01   66.68   15.45   66.67    9.77   66.67  0.60 
1 1 1    1    3   51 o  8   40.58    1.45   36.08  116.25   45.84  116.25   12.23  116.25  0.98 
1 1 1    1    3   52 o  1   22.69    2.70   23.39   30.60   21.01   30.60    0.47  210.60  0.94 
1 1 1    1    3   53 o  1   12.97    3.45   15.85  142.59    6.66  142.59    7.70  322.59  0.81 
1 1 1    1    3   54 o 10   21.20    2.52   22.45  234.54   19.55  234.54    0.49   54.54  0.93 
1 1 1    1    4    0 o 16  134.97    2.79  236.65   90.00  117.58   90.00   34.53  270.00  1.00 
1 1 1    1    4    1 o  8  188.82    2.75  486.61  236.59  197.26  289.89   33.41  289.89  0.96 
1 1 1    1    4    2 o 16  186.33    2.72  327.59    1.23  134.00   19.67   92.78  199.67  0.97 
1 1 1    1    4    3 o  5  423.51    6.16 1078.29  338.85  467.66  334.11   95.54  334.11  0.99 
1 1 1    1    4    4 o 14  233.81    3.41  627.73  111.39  181.41   71.18   95.08  251.18  0.98 
1 1 1    1    4    5 o 18  313.88    5.78  240.04  190.93  293.01  214.84   33.48   34.84  0.99 
1 1 1    1    4    6 f  0  162.77    3.02  168.75  218.62  148.66  207.26    0.00    0.00  0.00 
1 1 1    1    4    7 f  0  481.81    7.03  658.29  327.76  429.91  326.56    0.00    0.00  0.00 
1 1 1    1    4    8 o 17   86.62    1.35  261.42  249.68    4.80  214.85  144.70   34.85  0.89 
1 1 1    1    4    9 o 16  359.58    5.62  410.81  239.00  412.88  257.13  115.70  257.13  0.99 
1 1 1    1    4   10 o  7  226.09    3.31  380.13  223.68  212.01  220.66   16.32   40.66  0.97 
1 1 1    1    4   11 o  4  122.44    1.85  389.92   43.98   27.40   63.07  176.67  243.07  0.95 
1 1 1    1    4   12 o 14  177.20    3.04  136.41   64.61  190.97   65.81   46.55   65.81  0.95 
1 1 1    1    4   13 o 17  456.41    7.14  476.48  255.44  523.91  264.30  142.11  264.30  0.99 
1 1 1    1    4   14 o 11  370.69    5.80  251.09  260.31  466.89  261.75  202.66  261.75  0.99 
1 1 1    1    4   15 o  9   94.30    1.78  122.74  268.75   69.09  281.09   13.47  101.09  0.80 
1 1 1    1    4   16 o 11  180.62    2.68  142.36   53.84  238.45   98.64  145.93   98.64  0.92 
1 1 1    1    4   17 o  2   55.11    1.36  155.31  125.66   39.79  314.32  164.88  314.32  0.77 
1 1 1    1    4   18 o 13  130.81    2.02  248.78  131.88   85.53  123.05   73.09  303.05  0.93 
1 1 1    1    4   19 o  8   70.53    1.65   49.41  314.10   25.38  311.66   42.09  131.66  0.66 
1 1 1    1    4   20 o  5   81.84    1.60  110.73   83.70   25.21   74.08   86.57  254.08  0.84 
1 1 1    1    4   21 o  8  376.26    5.90  334.12  108.78  456.05  117.70  169.07  117.70  0.99 
1 1 1    1    4   22 o  1  104.89    2.26  107.85   51.06  101.80   39.20   45.65   39.20  0.75 
1 1 1    1    4   23 o 12  150.73    3.36   97.69  132.24  184.77  162.60   93.87  162.60  0.91 
1 1 1    1    4   24 o 18  261.24    4.46  280.42   12.04  236.97   11.11   41.27  191.11  0.99 
1 1 1    1    4   25 o  4  320.39    4.70  348.85  226.69  330.44  225.49   25.94  225.49  0.99 
1 1 1    1    4   26 o 12  423.51    6.66  401.26  225.54  478.54  226.51  114.35  226.51  0.99 
1 1 1    1    4   27 o 10  302.84    4.45  284.76   19.46  334.97   17.89   69.15   17.89  0.99 
1 1 1    1    4   28 o 12  310.61    4.59  302.04   58.82  336.52   60.09   55.64   60.09  0.99 
1 1 1    1    4   29 o  2  137.49    2.14  163.92  188.59  113.69  187.55   41.51    7.55  0.98 
1 1 1    1    4   30 o 11   84.20    1.67   72.32  260.07   87.36  264.11   18.69  264.11  0.93 
1 1 1    1    4   31 o  6   50.92    1.60   47.01    7.00   37.31    7.98   11.24  187.98  0.84 
1 1 1    1    4   32 o  1  105.53    1.88  116.77  318.02  102.84  319.19    0.39  319.19  0.97 
1 1 1    1    4   33 o  5  231.64    3.99  227.36  197.67  247.25  198.28   33.45  198.28  1.00 
1 1 1    1    4   34 o  7   94.07    1.91   86.30   84.82  102.33   85.56   21.56   85.56  0.97 
1 1 1    1    4   35 o 19   87.18    1.81   80.17  227.53   93.36  228.78   17.44  228.78  0.97 
1 1 1    1    4   36 o  2   62.74    1.58   60.22  252.97   61.88  253.97    4.73  253.97  0.95 
1 1 1    1    4   37 o 11  126.85    2.01  126.78   68.98  129.57   68.87    8.24   68.87  0.99 
1 1 1    1    4   38 o 11   18.54    4.91   28.50    7.12    5.20  187.13   32.65  187.13  0.60 
1 1 1    1    4   39 o  8   30.02   10.76   38.31  259.82   10.65  259.82   26.50   79.82  0.80 
1 1 1    1    4   40 o  3  110.41    1.94   84.44  177.20  135.32  177.20   52.85  177.20  0.99 
1 1 1    1    4   41 o 16   49.73    1.73   45.25  220.25   50.06  220.25    5.56  220.25  0.95 
1 1 1    1    4   42 o  8   80.64    1.63   68.50  337.05   90.80  337.05   22.96  337.05  0.98 
1 1 1    1    4   43 o 10   25.09    2.98   16.71   25.48   21.52   25.47    5.03   25.47  0.76 
1 1 1    1    4   44 o  9   61.17    1.72   59.04  129.57   61.77  129.57    3.96  129.57  0.98 
1 1 1    1    4   45 o 12   29.70    6.10    8.50   60.77   24.20   60.77   15.94   60.77  0.55 
1 1 1    1    4   46 o  7   36.44    1.76   42.78  245.79   27.97  245.79   13.27   65.79  0.95 
1 1 1    1    4   47 o 15   26.26    7.86   26.92  250.68   18.94  250.68    6.88   70.68  0.85 
1 1 1    1    4   48 o 17   14.77    3.66   12.93    8.57    6.49    8.56    5.85  188.56  0.64 
1 1 1    1    4   49 o 15   30.48   13.14   33.92  215.92   20.50  215.92   11.76   35.92  0.87 
1 1 1    1    4   50 o 16    7.49    3.29   10.42  131.72    2.64  311.72   12.46  311.72  0.48 
1 1 1    1    4   51 o 16   25.14    4.63   27.62   85.05   21.57   85.05    4.10  265.05  0.94 
1 1 1    1    4   52 o 13   26.71    6.29   28.56  208.10   23.62  208.10    2.55   28.10  0.93 
1 1 1    1    4   53 o 10    7.75    3.32    0.39   58.19    0.00  238.18    0.35  238.18  0.02 
1 1 1    1    4   54 o 12   25.11    4.83   25.78  359.10   24.06  359.10    1.10  359.10  0.94 
1 1 1    1    5    0 o 11  426.04    8.79 1274.23  270.00  528.27  270.00  204.47  270.00  1.00 
1 1 1    1    5    1 o  9  191.61    2.79  640.47   66.22  118.08   92.31  136.51  272.32  0.97 
1 1 1    1    5    2 o  9  321.19    4.99  208.00   65.05  334.78   53.16   36.18   53.16  0.99 
1 1 1    1    5    3 o 19   83.39    1.46  301.03  280.02   11.94  131.71  121.35  311.71  0.87 
1 1 1    1    5    4 o 18  215.02    3.97  214.69  140.89  219.63  133.51   22.98  133.51  0.97 
1 1 1    1    5    5 o 12   71.73    1.42  267.15   38.16    0.52  181.35  119.36  181.35  0.82 
1 1 1    1    5    6 o 10  415.29    6.06  418.77  272.35  399.35  296.75   25.53  116.75  0.99 
1 1 1    1    5    7 o 15  132.99    1.98  169.89   78.45  132.21  100.48   24.54  100.48  0.90 
1 1 1    1    5    8 o 18  298.34    4.66  331.98   48.60  304.14   64.07   21.13   64.07  0.98 
1 1 1    1    5    9 o  3  369.37    5.39  632.31  304.71  321.37  296.49   89.43  116.49  0.99 
1 1 1    1    5   10 o 14   68.45    1.19   41.68  208.49   23.57  225.63   22.30   45.63  0.51 
1 1 1    1    5   11 o  9  103.16    1.85   62.04  344.41   40.44  281.40  106.31  101.40  0.91 
1 1 1    1    5   12 o 13  371.37    5.79  407.68  340.18  406.22  344.69   77.93  344.69  0.99 
1 1 1    1    5   13 o 15  192.42    2.84  240.62  359.51  172.25  356.09   26.69  176.09  0.96 
1 1 1    1    5   14 o 15  131.26    2.32   99.39  341.94  140.69  349.40   50.90  349.40  0.88 
1 1 1    1    5   15 o  7  301.42    4.41  474.87  229.86  264.15  234.68   66.36   54.68  0.99 
1 1 1    1    5   16 o  5  217.32    3.20  283.52   70.56  211.96   70.45    2.23   70.45  0.97 
1 1 1    1    5   17 f  0  153.04    2.31  119.99  265.69  133.70  259.67    0.00    0.00  0.00 
1 1 1    1    5   18 o  2  315.15    5.33  277.43  282.54  340.82  289.34   61.05  289.34  0.98 
1 1 1    1    5   19 o  3  167.18    2.90  251.31  126.52  111.94  127.65   97.43  307.65  0.96 
1 1 1    1    5   20 o  4  174.71    2.80  186.28  124.19  192.23  113.60   55.24  113.60  0.94 
1 1 1    1    5   21 o  2  278.59    4.38  257.16  241.01  320.42  240.66   95.25  240.66  0.98 
1 1 1    1    5   22 o  5  283.06    4.16  360.23  337.23  265.74  341.85   26.54  161.85  0.99 
1 1 1    1    5   23 o 18  412.86    7.69  356.22   43.55  501.97   43.86  185.08   43.86  0.99 
1 1 1    1    5   24 o 15  213.47    3.39  240.06  172.22  232.96  175.67   49.40  175.67  0.98 
1 1 1    1    5   25 o 19  101.97    1.74   55.15  346.53  113.71  346.18   53.78  346.18  0.85 
1 1 1    1    5   26 o  8  259.65    4.10  198.25    0.59  325.67    2.03  139.80    2.03  0.99 
1 1 1    1    5   27 o 19  129.45    2.04  152.75  223.72  101.60  227.30   47.64   47.30  0.97 
1 1 1    1    5   28 o 18  174.89    2.64  163.34  100.77  185.07   98.41   26.79   98.41  0.98 
1 1 1    1    5   29 o 10  118.40    2.04  127.37   20.92  123.02   20.35   17.84   20.35  0.96 
1 1 1    1    5   30 o 13   18.26    3.99   10.07  278.95    5.86   76.39   15.99   76.39  0.12 
1 1 1    1    5   31 o 12   13.55    4.27    9.12   19.36    7.29  219.53   17.31  219.53  0.10 
1 1 1    1    5   32 o 18   81.75    1.76   77.57  349.66   84.88  351.89   14.09  351.89  0.95 
1 1 1    1    5   33 o 17  106.48    2.05   94.08  193.68  118.76  194.10   29.38  194.10  0.98 
1 1 1    1    5   34 o  6   22.31    3.20    5.79   28.09    1.46   30.87    5.30  210.87  0.18 
1 1 1    1    5   35 o  7  130.48    2.19  121.80  124.71  142.83  125.16   27.99  125.16  0.99 
1 1 1    1    5   36 o 12   50.59    1.71   45.56    0.69   49.61    0.88    6.64    0.88  0.92 
1 1 1    1    5   37 o  3   45.00    1.74   53.78  261.43   31.89  261.60   19.54   81.60  0.93 
1 1 1    1    5   38 o 13  173.03    2.65  147.07  147.42  201.94  147.42   60.00  147.42  0.99 
1 1 1    1    5   39 o 17   43.71    1.92   32.13  320.72   46.91  320.72   15.69  320.72  0.89 
1 1 1    1    5   40 o 14  124.39    2.15  121.81  302.90  127.57  302.90    8.36  302.90  0.99 
1 1 1    1    5   41 o 18   28.79   14.56    7.53  154.08    7.04  154.09    0.38  334.09  0.25 
1 1 1    1    5   42 o  4   87.90    1.73   90.87  141.84   83.78  141.84    6.36  321.84  0.99 
1 1 1    1    5   43 o 19   27.47    3.27    8.56   84.08   22.29   84.08   13.87   84.08  0.56 
1 1 1    1    5   44 o  5   46.16    1.72   52.10  283.27   38.27  283.27   12.65  103.27  0.97 
1 1 1    1    5   45 o  4   26.21    3.12   26.42  229.19   20.13  229.19    5.49   49.19  0.87 
1 1 1    1    5   46 o  7   36.36    1.74   47.18  141.27   24.10  141.27   21.33  321.27  0.96 
1 1 1    1    5   47 o  9   53.41    1.45   47.28  352.35   58.91  352.35   13.59  352.35  0.98 
1 1 1    1    5   48 o  2   50.99    1.54   50.47  319.36   51.90  319.37    3.74  319.36  0.98 
1 1 1    1    5   49 o 11   37.17    1.73   37.11  163.87   37.15  163.87    1.90  163.87  0.97 
1 1 1    1    5   50 o 10   14.59    3.73   14.66  222.17    9.61  222.17    4.16   42.17  0.80 
1 1 1    1    5   51 o 15    7.14    3.36   12.46  239.25    3.92   59.25   15.46   59.25  0.53 
1 1 1    1    5   52 o 16   27.09   18.78   37.25  144.75    6.01  144.75   28.02  324.75  0.74 
1 1 1    1    5   53 o  8   11.96    3.62    7.05  337.32    6.04  337.32    0.31  157.32  0.52 
1 1 1    1    5   54 o 12   15.73    3.28   12.75  336.50   14.34  336.50    3.01  336.50  0.82 
1 1 1    1    6    0 o  9  155.54    3.24  250.14  270.00  185.18  270.00   59.67  270.00  1.00 
1 1 1    1    6    1 o 17  422.22    6.14  453.35   59.49  383.41   48.64   71.69  228.64  0.99 
1 1 1    1    6    2 o 13  338.74    5.26  501.81  184.39  263.22  176.91  144.44  356.91  0.99 
1 1 1    1    6    3 o  3  328.29    5.10  400.41  273.70  284.63  232.39   79.93   52.39  0.99 
1 1 1    1    6    4 o  9  174.40    2.55  253.33   69.01  148.52    3.67   37.11  183.67  0.96 
1 1 1    1    6    5 o 13  397.92    6.21  506.05  357.97  439.29  344.07   90.49  344.07  0.99 
1 1 1    1    6    6 o 18  218.46    3.68   48.63   38.03  293.33  176.20  172.40  176.20  0.95 
1 1 1    1    6    7 o  9   27.27    1.19   31.91   41.15   12.51  170.87   29.86  170.87  0.09 
1 1 1    1    6    8 o  9   64.48    1.30   86.76  251.18   16.58  315.20   35.42  135.20  0.53 
1 1 1    1    6    9 o 16  170.82    2.91  131.15  357.25  197.60   12.79   76.36   12.79  0.93 
1 1 1    1    6   10 o  9  241.15    4.09  260.91   67.85  203.89   71.58   64.44  251.58  0.98 
1 1 1    1    6   11 o 13  167.16    2.87  359.56   28.63  105.70   35.64  110.34  215.64  0.96 
1 1 1    1    6   12 o  5  293.67    4.29  302.22   61.93  324.02   54.85   71.39   54.85  0.98 
1 1 1    1    6   13 o 10  156.67    2.51  159.99   71.35  123.26   56.75   51.10  236.75  0.95 
1 1 1    1    6   14 o  2  230.48    4.31  362.91  293.18  184.36  293.37   82.05  113.37  0.98 
1 1 1    1    6   15 o  9  254.52    3.73  367.23  220.21  254.50  212.71   11.09  212.71  0.98 
1 1 1    1    6   16 o 18  249.21    3.67  303.63   33.09  221.37   26.35   45.53  206.35  0.98 
1 1 1    1    6   17 o 18  310.96    5.76  497.82   99.81  255.15   94.98  104.06  274.98  0.99 
1 1 1    1    6   18 o  3  419.23    6.55  428.40  147.87  467.76  154.67  104.55  154.67  0.99 
1 1 1    1    6   19 o 18  124.78    2.11  159.82  282.96  108.09  285.83    9.23  105.83  0.90 
1 1 1    1    6   20 o 13  220.03    3.27  278.30  271.05  177.21  269.55   75.03   89.55  0.98 
1 1 1    1    6   21 o 13  172.48    2.80  196.03   81.60  135.41   79.90   61.64  259.90  0.96 
1 1 1    1    6   22 o 14  335.12    5.68  330.87  106.17  375.03  102.09   87.59  102.09  0.99 
1 1 1    1    6   23 o 11  187.70    3.27  185.98   99.92  215.71  109.85   69.81  109.85  0.96 
1 1 1    1    6   24 f  0   74.89    1.68  113.50   67.03  109.41   66.15    0.00    0.00  0.00 
1 1 1    1    6   25 f  0   40.57    1.94   84.41   40.50   66.57   43.31    0.00    0.00  0.00 
1 1 1    1    6   26 o  8  138.09    2.30  103.17    4.09  160.24  359.42   57.14  359.42  0.95 
1 1 1    1    6   27 o 12  251.41    3.73  239.47  187.22  275.15  183.53   52.32  183.53  0.99 
1 1 1    1    6   28 o  9  176.86    3.39  182.09  343.22  176.80  343.04    5.49  343.04  0.98 
1 1 1    1    6   29 o 17  179.69    3.13  138.20  301.96  223.06  301.99   93.25  301.99  0.98 
1 1 1    1    6   30 o 12  261.85    4.47  245.35  117.52  293.60  116.50   66.73  116.50  0.99 
1 1 1    1    6   31 o  1  160.32    2.61  154.89  182.37  170.05  182.97   23.63  182.97  0.99 
1 1 1    1    6   32 o  9  219.25    3.50  201.63  293.17  248.65  293.25   61.47  293.25  0.99 
1 1 1    1    6   33 o  8   11.92    4.57   15.53  209.38   10.78   31.96   26.78   31.96  0.22 
1 1 1    1    6   34 o  4   51.96    1.56   37.17  260.88   57.32  261.71   22.64  261.71  0.89 
1 1 1    1    6   35 o  8  144.88    2.41  126.93  194.01  166.55  194.24   46.42  194.24  0.99 
1 1 1    1    6   36 f  0   46.15    1.78   40.90  243.87   38.90  243.68    0.00    0.00  0.00 
1 1 1    1    6   37 o 17   62.99    1.65   74.44  182.60   50.04  182.60   21.31    2.60  0.96 
1 1 1    1    6   38 o  7   24.38    3.88   33.49   17.04    5.35   17.04   27.06  197.04  0.77 
1 1 1    1    6   39 o 12   89.02    1.78   82.10  334.73   94.78  334.73   14.80  334.73  0.98 
1 1 1    1    6   40 o 16   43.11    1.85   25.68  290.46   51.47  290.46   26.28  290.46  0.89 
1 1 1    1    6   41 o 15   77.19    1.66   65.58  240.98   86.63  240.98   21.86  240.98  0.98 
1 1 1    1    6   42 o  4   32.47   23.02   36.11  292.08    5.57  292.08   30.17  112.08  0.64 
1 1 1    1    6   43 o 19   25.53    3.07   29.46    4.48   15.89    4.48   13.05  184.48  0.88 
1 1 1    1    6   44 o  2   28.74    4.17   30.05  200.67   22.02  200.67    7.27   20.67  0.89 
1 1 1    1    6   45 o 10   22.91    2.94   34.96  265.94    7.11  265.94   26.71   85.94  0.89 
1 1 1    1    6   46 o  2   59.45    1.49   57.21   73.05   61.45   73.05    6.43   73.05  0.98 
1 1 1    1    6   47 o  8    7.48    3.35    3.38  192.16    1.71   12.17    4.94   12.17  0.10 
1 1 1    1    6   48 o 14   27.84    8.02   31.74  264.49   20.34  264.49    9.90   84.49  0.91 
1 1 1    1    6   49 o 17   21.91    2.69   17.45   11.61   23.14   11.61    6.59   11.61  0.91 
1 1 1    1    6   50 o 18   16.18    3.30   15.75  177.37   12.67  177.37    2.07  357.37  0.85 
1 1 1    1    6   51 o 10   24.96    3.05   31.49  210.59   18.67  210.59   10.39   30.59  0.96 
1 1 1    1    6   52 o  6   16.86    3.82   23.80  332.47    8.87  332.47   12.79  152.47  0.91 
1 1 1    1    6   53 o  2   21.06    2.58   27.53  247.49   15.11  247.49    9.60   67.49  0.95 
1 1 1    1    7    0 o 16  290.54    5.99  249.95   90.00  212.47   90.00  156.14  270.00  1.00 
1 1 1    1    7    1 o  2  452.80    6.58  486.95  298.31  375.81  287.11  148.84  107.11  0.99 
1 1 1    1    7    2 o  3  227.88    3.55  208.48  192.40  244.83  156.77   47.62  156.77  0.97 
1 1 1    1    7    3 o 18  132.42    1.96  206.39  166.25   81.10  141.84   86.21  321.84  0.94 
1 1 1    1    7    4 o 19  282.70    4.12  326.79   69.40  195.89   40.62  166.19  220.62  0.99 
1 1 1    1    7    5 o  8  167.15    2.63  199.73   15.58   91.36  349.82  139.87  169.82  0.96 
1 1 1    1    7    6 o 16   20.02    9.16  146.58  173.28   25.11  338.22   54.51  338.22  0.11 
1 1 1    1    7    7 o 15  135.88    2.16  235.32  351.05  127.01  340.57    5.16  340.57  0.92 
1 1 1    1    7    8 o 11  124.02    2.15  267.59  131.05   81.26  130.56   66.75  310.56  0.92 
1 1 1    1    7    9 o 15  288.30    5.36  467.21  154.38  291.39  169.93   16.01  169.93  0.98 
1 1 1    1    7   10 f  0  119.07    2.10  244.70   99.70  167.91  116.45    0.00    0.00  0.00 
1 1 1    1    7   11 o 19  126.83    1.93  111.62   16.52  139.91   79.39   66.59   79.39  0.84 
1 1 1    1    7   12 o  3  367.32    5.76  211.31   72.07  397.91   85.17   69.44   85.17  0.99 
1 1 1    1    7   13 o 14  167.03    2.49  186.84   86.99  194.21   78.40   78.35   78.40  0.93 
1 1 1    1    7   14 o 13  238.45    3.51  185.33  284.73  232.35  279.31    0.57   99.31  0.98 
1 1 1    1    7   15 o  8  227.30    3.58  261.32  150.00  236.63  134.31   31.96  134.31  0.97 
1 1 1    1    7   16 o  3  329.84    5.58  415.57  206.89  282.03  204.92   88.28   24.92  0.99 
1 1 1    1    7   17 o  5  623.33    9.11  572.79  283.21  742.74  285.14  244.35  285.14  1.00 
1 1 1    1    7   18 o  7  177.33    2.84  188.25   20.33  174.66   22.40   11.49   22.40  0.95 
1 1 1    1    7   19 o  4  217.18    3.45  245.10  204.68  214.77  207.72    8.34  207.72  0.97 
1 1 1    1    7   20 o 13  207.03    3.58  311.96  211.45  165.91  216.93   71.73   36.93  0.97 
1 1 1    1    7   21 o 12  283.19    5.30  284.01  355.71  316.90  351.74   76.95  351.74  0.98 
1 1 1    1    7   22 o 12  518.41    8.10  526.59   84.91  558.04   81.05   83.66   81.05  1.00 
1 1 1    1    7   23 o 15  265.78    4.19  279.88  193.76  272.13  194.73   19.97  194.73  0.99 
1 1 1    1    7   24 o 11  266.68    3.93  282.13  223.60  265.96  225.07    4.73  225.07  0.99 
1 1 1    1    7   25 o 14  191.31    3.32  185.73   61.12  196.06   58.92   17.27   58.92  0.98 
1 1 1    1    7   26 o  6   40.46    1.98    2.38  136.78    1.70  325.03    2.29  145.03  0.07 
1 1 1    1    7   27 o  9  311.31    4.90  307.23   81.86  335.22   81.35   51.40   81.35  0.99 
1 1 1    1    7   28 o 12  205.46    3.89  200.05    2.26  218.97    2.40   31.81    2.40  0.99 
1 1 1    1    7   29 o 14  130.95    2.21  118.59  236.63  141.48  235.35   27.91  235.35  0.97 
1 1 1    1    7   30 o  5  137.28    2.29  142.21  325.54  139.25  324.02    9.02  324.02  0.98 
1 1 1    1    7   31 f  0   92.90    1.78   93.79  124.38   88.99  125.64    0.00    0.00  0.00 
1 1 1    1    7   32 o 14  104.57    2.05  107.54  251.10  107.40  251.44   10.15  251.44  0.98 
1 1 1    1    7   33 o  5   94.38    1.80   89.52   56.89  101.01   56.67   18.11   56.67  0.97 
1 1 1    1    7   34 o  8  183.01    2.96  193.58  302.45  182.37  302.99    0.82  302.99  0.99 
1 1 1    1    7   35 o  4   56.88    1.56   55.44  349.31   54.70  348.98    2.66  348.98  0.94 
1 1 1    1    7   36 o  2   93.01    1.82   76.34  230.55  108.38  230.60   35.37  230.60  0.98 
1 1 1    1    7   37 o 19   71.95    1.75   54.98  149.47   84.88  149.47   31.88  149.47  0.96 
1 1 1    1    7   38 o 18   95.80    1.91   82.10  317.86  108.38  317.86   28.70  317.86  0.98 
1 1 1    1    7   39 o 17   19.63    3.80   11.10  321.65    4.22  321.65    6.62  141.65  0.38 
1 1 1    1    7   40 o  4   73.84    1.66   81.29   49.86   65.05   49.86   14.93  229.86  0.98 
1 1 1    1    7   41 o  7   50.91    1.62   46.23   33.95   52.09   33.94    6.30   33.94  0.96 
1 1 1    1    7   42 o  3   10.84    4.59    4.25   95.45    1.51  275.45    5.70  275.45  0.12 
1 1 1    1    7   43 o 14   29.98   17.70   26.94   53.53   11.95   53.53   14.43  233.53  0.64 
1 1 1    1    7   44 o  5   24.37    3.42   14.29   47.23   20.85   47.22    6.96   47.22  0.71 
1 1 1    1    7   45 o  5   80.81    1.71   74.05  202.19   88.11  202.19   16.68  202.19  0.99 
1 1 1    1    7   46 o 10   17.37    3.30    8.79  213.01    8.31  213.01    0.13   33.01  0.48 
1 1 1    1    7   47 o  3   21.24    2.86   18.35   83.57   18.24   83.57    0.70   83.57  0.84 
1 1 1    1    7   48 o  5   38.97    1.79   32.81   20.24   44.24   20.24   13.02   20.24  0.97 
1 1 1    1    7   49 o  6   22.53    2.71   21.45  260.48   21.52  260.48    1.27  260.48  0.93 
1 1 1    1    7   50 o  5   19.96    3.27   24.32  198.56   14.26  198.56    8.39   18.56  0.92 
1 1 1    1    7   51 o  5    9.56    3.87    8.59  330.76    1.44  330.76    6.45  150.76  0.49 
1 1 1    1    7   52 o  8   56.09    1.55   60.18  312.26   56.68  312.26    2.16  312.26  0.99 
1 1 1    1    7   53 o  3   20.53    2.76   28.92  115.45   13.01  115.45   12.82  295.45  0.95 
1 1 1    1    8    0 o 17  222.80    4.61  425.87   90.00  173.71   90.00   98.17  270.00  1.00 
1 1 1    1    8    1 o  8   82.36    1.29   84.77  181.27   49.98  154.12    0.96  154.12  0.60 
1 1 1    1    8    2 o 17  196.62    2.88  496.80  294.38  157.23  293.31   66.69  113.31  0.97 
1 1 1    1    8    3 o 16  169.87    2.50   82.83  214.40  111.47  219.98  104.22   39.98  0.96 
1 1 1    1    8    4 o  8  236.05    3.69  380.39  121.98  175.26  106.32  112.21  286.32  0.98 
1 1 1    1    8    5 o  5  102.97    1.69   86.69  260.77   77.38  243.09   44.42  243.09  0.54 
1 1 1    1    8    6 o  3  107.70    2.08  268.04    2.13   34.33   12.26  129.77  192.26  0.92 
1 1 1    1    8    7 o  1   81.59    1.54  116.57  145.04   11.09  127.27  118.58  307.27  0.86 
1 1 1    1    8    8 o  6  167.54    2.65  364.20  241.62   89.32  225.63  144.83   45.63  0.97 
1 1 1    1    8    9 o  2  307.52    4.82  465.00  296.99  269.09  284.33   68.86  104.33  0.99 
1 1 1    1    8   10 f  0  112.72    2.22  226.26  157.10  162.77  147.15    0.00    0.00  0.00 
1 1 1    1    8   11 o 12  527.23    8.23  639.01  159.90  515.72  161.08   17.89  341.08  1.00 
1 1 1    1    8   12 o  1   71.33    1.56   77.76  349.68   25.01   31.77   49.16  211.77  0.70 
1 1 1    1    8   13 o 17  393.89    6.14  488.05   27.16  360.32   23.63   60.69  203.63  0.99 
1 1 1    1    8   14 o  3  357.49    5.21  399.16  191.64  329.67  189.30   48.48    9.30  0.99 
1 1 1    1    8   15 o 18  204.26    3.49  219.68  253.99  208.10  255.15   22.40  255.15  0.96 
1 1 1    1    8   16 o  1  528.11    7.72  548.80  338.90  550.67  341.80   50.60  341.80  0.99 
1 1 1    1    8   17 o 17  213.21    3.64  267.15  262.42  195.01  270.22   23.95   90.22  0.97 
1 1 1    1    8   18 o 12  382.46    7.11  390.05   68.25  414.33   72.07   71.66   72.07  0.99 
1 1 1    1    8   19 o 18  178.37    3.43  116.60   60.52  201.14   65.34   64.02   65.34  0.95 
1 1 1    1    8   20 o 15  178.49    3.15  176.70  107.94  202.55  100.64   64.96  100.64  0.95 
1 1 1    1    8   21 f  0  267.80    4.22  349.49  219.06  305.08  217.17    0.00    0.00  0.00 
1 1 1    1    8   22 o 12  140.83    2.77  108.77  342.23  175.95  344.03   93.74  344.03  0.92 
1 1 1    1    8   23 o  9  405.21    6.36  404.34  149.30  425.18  149.73   44.33  149.73  0.99 
1 1 1    1    8   24 o 12  138.44    2.33  118.65   82.04  142.78   73.89   20.50   73.89  0.96 
1 1 1    1    8   25 o 19  330.11    5.18  324.33  302.96  354.81  303.03   53.47  303.03  0.99 
1 1 1    1    8   26 o 11  265.25    4.19  319.10  163.51  233.18  163.01   60.62  343.01  0.99 
1 1 1    1    8   27 o  6  198.95    3.77  239.32  121.50  173.58  120.93   46.55  300.93  0.99 
1 1 1    1    8   28 o 18   98.78    2.15   97.47  229.06   96.52  228.40    4.43  228.40  0.95 
1 1 1    1    8   29 f  0  129.22    2.58  109.95  218.42  100.80  217.44    0.00    0.00  0.00 
1 1 1    1    8   30 o 10   70.50    1.54  104.84  337.15   37.35  338.86   60.19  158.86  0.96 
1 1 1    1    8   31 o  5  240.89    3.83  252.29   12.98  248.01   12.96   16.35   12.96  1.00 
1 1 1    1    8   32 o  9  273.79    4.35  284.20  195.03  282.76  195.81   19.54  195.81  1.00 
1 1 1    1    8   33 o  5   57.77    1.96   60.10   42.69   52.36   42.80    3.72  222.80  0.94 
1 1 1    1    8   34 o 18   19.39    3.62   33.20  347.11    7.56  166.24   39.76  166.24  0.64 
1 1 1    1    8   35 o  2  168.29    2.58  136.05  335.91  204.67  335.83   75.46  335.83  0.99 
1 1 1    1    8   36 o  1   83.95    1.81   74.37   97.30   91.82   97.26   20.32   97.26  0.97 
1 1 1    1    8   37 o  6   82.68    2.06   91.12  350.07   73.83  350.07   14.31  170.07  0.98 
1 1 1    1    8   38 o  4   92.63    1.86  102.11  239.45   83.18  239.45   16.25   59.45  0.99 
1 1 1    1    8   39 o  3   63.97    1.72   56.37  130.70   68.49  130.69   13.22  130.69  0.97 
1 1 1    1    8   40 o 13   53.58    1.69   50.09   35.72   53.72   35.72    4.29   35.72  0.96 
1 1 1    1    8   41 o 18   34.66   13.49   55.22  161.49    7.93  161.49   46.77  341.49  0.90 
1 1 1    1    8   42 o  8   91.09    1.86   79.11  186.14  102.29  186.14   24.50  186.14  0.99 
1 1 1    1    8   43 o  6   30.33   12.16   35.13  258.05   16.60  258.05   17.69   78.05  0.84 
1 1 1    1    8   44 o 10   31.67   13.73   32.28  295.71   19.79  295.71   11.47  115.71  0.81 
1 1 1    1    8   45 o 18   26.24    3.17   21.19  167.42   24.20  167.42    3.80  167.42  0.85 
1 1 1    1    8   46 o 12   53.84    1.66   63.26  250.40   45.15  250.40   15.47   70.40  0.98 
1 1 1    1    8   47 o  8   29.26   10.51   39.66   55.58   15.14   55.58   22.69  235.58  0.91 
1 1 1    1    8   48 o  7   26.46    4.37   26.31   10.68   24.51   10.68    0.48  190.68  0.94 
1 1 1    1    8   49 o 10   25.77    3.49   27.51  199.85   22.99  199.85    2.85   19.85  0.95 
1 1 1    1    8   50 o  3   12.39    4.92   18.94  323.71    2.10  323.71   15.45  143.71  0.79 
1 1 1    1    8   51 o  2   39.85    1.66   42.91   28.81   39.08   28.81    0.14  208.81  0.98 
1 1 1    1    8   52 o  8   11.27    4.04   17.84  117.26    1.73  117.26   14.35  297.26  0.79 
1 1 1    1    8   53 o  4   37.09    1.75   35.52   55.58   41.00   55.58    9.44   55.58  0.98 
1 1 1    1    9    0 o 18   19.32    2.99   38.16  270.00   11.94  270.00   25.83  270.00  0.05 
1 1 1    1    9    1 o 14   44.32    1.12   75.76  195.57   32.04   67.07  113.70   67.07  0.56 
1 1 1    1    9    2 o  8   96.34    1.59  124.87  193.97   61.83  214.56   31.77  214.56  0.48 
1 1 1    1    9    3 o 12  154.94    2.64  280.96  211.23   88.08  209.52  120.67   29.52  0.96 
1 1 1    1    9    4 o  3  208.05    3.26  146.68   72.30  213.66   38.25   25.69   38.25  0.97 
1 1 1    1    9    5 o 18   37.71    1.24  181.70   82.86   27.59  305.02   82.50  305.02  0.36 
1 1 1    1    9    6 o  1  118.98    1.81  246.24   36.74  107.42   30.33    4.77   30.33  0.88 
1 1 1    1    9    7 o  5  324.73    4.73  355.46  353.40  326.85  348.62   12.85  348.62  0.99 
1 1 1    1    9    8 o  7  283.18    4.43  500.00  186.20  237.85  204.31   82.22   24.31  0.99 
1 1 1    1    9    9 o  5  124.34    2.20   15.34  210.74   95.32  246.24   36.83   66.24  0.91 
1 1 1    1    9   10 o  3  208.71    3.29  293.74  297.86  177.13  289.64   51.29  109.64  0.97 
1 1 1    1    9   11 o  8  292.35    4.58  371.21  225.08  254.91  219.00   66.47   39.00  0.99 
1 1 1    1    9   12 o  1  153.64    2.31  230.89   78.91  119.52   87.50   52.24  267.50  0.95 
1 1 1    1    9   13 o  8  190.05    3.27  282.71   82.00  165.70   83.39   35.11  263.39  0.96 
1 1 1    1    9   14 o 18  287.12    5.34  410.41  199.31  237.33  194.20   91.32   14.20  0.99 
1 1 1    1    9   15 o 10  504.97    7.37  572.68  307.08  529.60  309.52   55.01  309.52  0.99 
1 1 1    1    9   16 o 15   98.79    2.30  147.88   15.52   77.39   13.60    6.70  193.60  0.82 
1 1 1    1    9   17 f  0  249.75    3.95  281.40  174.09  249.05  170.81    0.00    0.00  0.00 
1 1 1    1    9   18 o  3  327.14    5.14  383.67  348.56  317.91  345.45   10.99  165.45  0.99 
1 1 1    1    9   19 o  1   75.15    2.63   77.55  188.36   34.94  194.28   50.38   14.28  0.80 
1 1 1    1    9   20 o  2  282.38    4.16  252.78  176.45  322.18  176.21   88.42  176.21  0.98 
1 1 1    1    9   21 o 14  271.06    4.00  271.13  202.17  284.15  202.72   33.60  202.72  0.99 
1 1 1    1    9   22 o  1  420.86    7.13  409.84  293.76  440.62  295.83   43.77  295.83  0.99 
1 1 1    1    9   23 o 13  193.52    3.37  199.20   93.39  188.26   91.96    2.93  271.96  0.98 
1 1 1    1    9   24 o  6  211.54    3.37  266.32  148.48  182.51  148.10   52.81  328.10  0.99 
1 1 1    1    9   25 o  2  112.86    2.01  125.45  249.86   93.71  249.81   29.77   69.81  0.96 
1 1 1    1    9   26 o 11  352.20    5.98  345.65  328.74  380.73  328.34   60.07  328.34  1.00 
1 1 1    1    9   27 o  6  180.50    2.73  161.01  288.50  209.71  287.35   64.15  287.35  0.98 
1 1 1    1    9   28 o 13   86.53    1.92   94.72  290.91   75.80  291.44   13.17  111.44  0.95 
1 1 1    1    9   29 f  0  177.58    3.11  150.05   94.90  141.29   95.27    0.00    0.00  0.00 
1 1 1    1    9   30 o 10   46.13    1.71   61.54   65.00   26.47   64.12   29.81  244.12  0.90 
1 1 1    1    9   31 o 19  183.03    3.52  182.38  293.85  191.73  294.70   19.86  294.70  0.99 
1 1 1    1    9   32 o  9  125.86    2.03  145.18   89.36  112.40   89.28   24.04  269.28  0.99 
1 1 1    1    9   33 o  2   86.04    1.80   86.77  315.73   85.78  315.14    4.07  315.14  0.97 
1 1 1    1    9   34 o 17   67.67    1.77   43.59   65.56   85.09   65.53   43.59   65.53  0.94 
1 1 1    1    9   35 o  4   50.70    2.11   46.36  117.70   49.01  117.34    4.36  117.34  0.92 
1 1 1    1    9   36 o  3  144.05    2.33  135.74   45.42  154.77   45.42   23.82   45.42  0.99 
1 1 1    1    9   37 o 15   34.18   18.65   16.37  193.20   11.52  193.20    4.38   13.20  0.40 
1 1 1    1    9   38 o  8   55.42    1.81   31.70  139.53   71.70  139.53   40.70  139.53  0.93 
1 1 1    1    9   39 f  0   45.47    1.80   43.32  354.69   42.63  354.69    0.00    0.00  0.00 
1 1 1    1    9   40 o  6   60.03    1.61   58.91  264.73   58.64  264.74    0.29  264.74  0.97 
1 1 1    1    9   41 o 15   37.02   13.43   34.02  210.48   29.21  210.48    4.36   30.48  0.85 
1 1 1    1    9   42 o 15   41.40    1.89   39.49  329.08   39.88  329.08    1.19  329.08  0.95 
1 1 1    1    9   43 o  8   48.34    2.01   40.58    2.50   53.22    2.49   13.76    2.49  0.96 
1 1 1    1    9   44 o 16   43.66    1.84   20.94  292.34   59.41  292.34   39.21  292.34  0.91 
1 1 1    1    9   45 o  8   23.80    3.00   20.37  250.54   20.47  250.54    0.91  250.54  0.84 
1 1 1    1    9   46 o 17   29.89    6.43   31.66  161.50   24.60  161.50    5.68  341.50  0.92 
1 1 1    1    9   47 o 11   51.09    1.73   49.79  358.87   53.09  358.87    5.69  358.87  0.98 
1 1 1    1    9   48 o  7   13.50    4.00   14.26  152.12    7.17  152.12    6.32  332.12  0.77 
1 1 1    1    9   49 o 19   41.46    1.97   37.67   83.32   46.05   83.32   10.88   83.32  0.98 
1 1 1    1    9   50 o  9    8.25    3.72   11.61  234.52    1.61   54.52   12.31   54.52  0.55 
1 1 1    1    9   51 o 13   16.93    3.52   22.20  155.31   10.37  155.31    9.80  335.31  0.90 
1 1 1    1    9   52 o  3   29.31    9.91   34.09  126.35   23.02  126.35    7.52  306.35  0.91 
1 1 1    1   10    0 o 17   51.24    1.87   12.94  270.00   26.56   90.00  131.63   90.00  0.77 
1 1 1    1   10    1 o 12  160.45    2.54  207.10  340.78  162.00  344.80   22.92  344.80  0.94 
1 1 1    1   10    2 o  9  253.64    3.96  443.50  293.96  187.85  280.94  122.89  100.94  0.98 
1 1 1    1   10    3 o  1  256.09    4.00  366.42  142.86  237.54  157.29   26.86  337.29  0.98 
1 1 1    1   10    4 o  2  123.98    2.01  213.52  123.26   82.15  106.98   64.70  286.98  0.92 
1 1 1    1   10    5 o  7  151.23    2.41   94.41   77.80  132.49   92.79   19.31  272.79  0.94 
1 1 1    1   10    6 o 15  232.74    3.64  237.41    0.10  222.97   27.82    7.78  207.82  0.97 
1 1 1    1   10    7 o 16  277.31    4.06  343.34  290.16  241.48  304.64   62.79  124.64  0.98 
1 1 1    1   10    8 o  2  307.33    4.80  481.08  113.61  243.75  107.98  119.72  287.98  0.99 
1 1 1    1   10    9 o  6  515.35    7.51  513.26  290.97  541.02  293.17   56.97  293.17  0.99 
1 1 1    1   10   10 o 16  525.81    7.65  648.22  292.90  499.98  299.76   46.67  119.76  1.00 
1 1 1    1   10   11 o  5  282.28    4.41  264.42   99.79  283.25  103.44   11.93  103.44  0.98 
1 1 1    1   10   12 o 15  341.13    5.75  323.94  224.06  376.75  213.83   80.42  213.83  0.99 
1 1 1    1   10   13 o 19  283.10    4.16  197.00  254.67  298.87  260.06   42.11  260.06  0.98 
1 1 1    1   10   14 o 15  269.54    4.23  332.94   43.77  252.66   39.66   23.94  219.66  0.98 
1 1 1    1   10   15 o 12  348.73    5.47  387.37  340.55  310.01  337.19   70.30  157.19  0.99 
1 1 1    1   10   16 o 14  335.88    4.91  384.93  358.24  314.94  353.56   34.58  173.56  0.99 
1 1 1    1   10   17 o 18  375.73    5.87  467.30  185.93  311.04  184.59  123.90    4.59  0.99 
1 1 1    1   10   18 o 13  316.69    5.88  330.72  348.08  328.78  347.09   31.61  347.09  0.99 
1 1 1    1   10   19 o  7  201.37    3.01  204.30  326.81  194.14  331.69    4.30  151.69  0.97 
1 1 1    1   10   20 o 13  120.91    3.29  102.59  359.06  131.44    4.94   42.37    4.94  0.91 
1 1 1    1   10   21 o 11   45.57    2.21   77.27  118.97    9.48  287.10   84.29  287.10  0.72 
1 1 1    1   10   22 o  4  196.14    3.14  211.37  224.10  182.99  225.18   19.24   45.18  0.98 
1 1 1    1   10   23 f  0  196.97    3.15  203.65  228.06  188.45  227.71    0.00    0.00  0.00 
1 1 1    1   10   24 o 11  113.26    2.72  143.56   73.35   80.51   69.66   57.89  249.66  0.97 
1 1 1    1   10   25 o 14  186.86    3.26  186.99   56.75  195.20   57.81   22.14   57.81  0.99 
1 1 1    1   10   26 o 18   71.66    1.65   75.85  258.07   64.66  255.84    0.52   75.84  0.91 
1 1 1    1   10   27 o  7  142.03    2.22  147.99   72.75  137.22   70.73    4.41  250.73  0.98 
1 1 1    1   10   28 o  9   28.37    4.31   10.65  353.17    2.41  351.53    8.63  171.53  0.24 
1 1 1    1   10   29 o  5   71.02    1.54   77.03  108.43   64.33  108.00    5.70  288.00  0.95 
1 1 1    1   10   30 o  5  108.21    3.14  122.11  249.30   99.78  248.96   13.07   68.96  0.98 
1 1 1    1   10   31 o  6   61.57    1.55   78.41  217.79   44.54  217.63   28.52   37.63  0.96 
1 1 1    1   10   32 o  3   83.26    1.64  105.97   69.38   63.53   69.06   35.63  249.06  0.98 
1 1 1    1   10   33 o 11  172.97    2.83  149.12  129.81  200.84  129.61   58.28  129.61  0.99 
1 1 1    1   10   34 o  6  102.42    1.84   92.49  183.49  112.67  183.40   24.34  183.40  0.98 
1 1 1    1   10   35 o  9   15.00    5.22   29.63  140.89   12.61  320.95   41.13  320.95  0.53 
1 1 1    1   10   36 o 11   53.23    2.25   51.56  215.84   50.58  215.84    0.62  215.84  0.94 
1 1 1    1   10   37 o  6   12.94    4.50   22.82  111.97   10.13  291.97   32.39  291.97  0.47 
1 1 1    1   10   38 o  3   55.01    1.70   51.28   87.55   55.19   87.55    4.84   87.55  0.96 
1 1 1    1   10   39 o 16   51.24    1.95   51.53  265.85   47.76  265.85    3.16   85.85  0.96 
1 1 1    1   10   40 o  1   82.38    2.08   85.48  233.24   78.19  233.24    6.39   53.24  0.99 
1 1 1    1   10   41 f  0   30.42    7.07   43.09   59.97   42.33   59.97    0.00    0.00  0.00 
1 1 1    1   10   42 o  1   71.84    1.73   70.85  118.49   72.32  118.49    3.21  118.49  0.98 
1 1 1    1   10   43 o 11   49.55    1.95   41.32   59.15   55.26   59.15   15.25   59.15  0.96 
1 1 1    1   10   44 o  4   44.49    1.79   51.83  294.73   36.28  294.73   13.60  114.73  0.97 
1 1 1    1   10   45 o  4   27.36    3.41   33.02  266.24   19.05  266.24   12.59   86.24  0.93 
1 1 1    1   10   46 o 12   29.54   17.64   26.38  123.97   14.66  123.97   10.50  303.97  0.67 
1 1 1    1   10   47 o 16   10.73    4.03   14.71  130.81    0.48  130.81   13.48  310.81  0.67 
1 1 1    1   10   48 o 14   14.34    4.01   14.49  110.45    8.93  110.45    4.68  290.45  0.79 
1 1 1    1   10   49 o 16    8.39    3.83    8.26  332.54    0.53  152.54    8.19  152.54  0.43 
1 1 1    1   10   50 o 10   24.66    2.93   26.99  171.97   22.11  171.97    2.59  351.97  0.95 
1 1 1    1   10   51 o  3   11.04    4.04    8.08  263.23    4.17  263.23    3.13   83.23  0.52 
1 1 1    1   10   52 o  5   10.12    3.97   14.48  289.02    1.43  289.02   11.46  109.02  0.71 
1 1 1    1   11    0 o  5  337.69    6.97  389.10  270.00  298.67  270.00   78.04   90.00  1.00 
1 1 1    1   11    1 o 13  126.16    1.92   57.61  300.53   74.42  321.26   86.25  141.26  0.93 
1 1 1    1   11    2 o  8  356.64    5.19  484.78  121.71  304.91  114.28   96.74  294.28  0.99 
1 1 1    1   11    3 o  3  119.09    1.83  124.92  103.47   84.86   95.53   47.18  275.53  0.91 
1 1 1    1   11    4 o 11  371.02    5.40  388.28  254.29  346.93  254.87   41.22   74.87  0.99 
1 1 1    1   11    5 o 11  249.14    3.65  297.70  211.53  178.41  219.61  132.78   39.61  0.98 
1 1 1    1   11    6 o 14  307.67    4.80  407.47   77.87  256.33   78.10   94.97  258.10  0.99 
1 1 1    1   11    7 o 11  240.88    3.53  236.78  163.91  254.06  159.03   38.98  159.03  0.97 
1 1 1    1   11    8 o 19  504.00    7.33  619.84   41.01  433.07   39.60  137.07  219.60  1.00 
1 1 1    1   11    9 o  3  230.08    3.91  297.92    4.87  217.62  353.71   13.14  173.71  0.97 
1 1 1    1   11   10 o  2  271.35    4.26  326.95  272.16  227.38  278.26   79.10   98.25  0.98 
1 1 1    1   11   11 o  7  279.37    4.40  346.42  288.25  264.35  291.58   20.50  111.58  0.98 
1 1 1    1   11   12 o 16   65.77    1.82   50.78   28.16   17.28   35.16   44.31  215.16  0.60 
1 1 1    1   11   13 o 12  210.65    3.61  231.35   49.98  216.99   49.04   27.08   49.04  0.97 
1 1 1    1   11   14 o 10  106.34    2.28   98.23  347.05   66.70  354.21   57.38  174.21  0.90 
1 1 1    1   11   15 o 17  227.09    3.90  255.00    2.67  202.39  357.61   39.31  177.61  0.98 
1 1 1    1   11   16 o  6  251.97    4.30  321.41   12.79  210.03   11.04   75.93  191.04  0.98 
1 1 1    1   11   17 o 12  496.62    9.20  540.04  117.52  484.81  112.74   19.34  292.74  1.00 
1 1 1    1   11   18 o  1  402.83    6.29  413.82  287.62  422.33  285.48   44.15  285.48  0.99 
1 1 1    1   11   19 o  3  280.54    4.79  313.01   48.81  272.31   46.78   10.24  226.78  0.99 
1 1 1    1   11   20 o  7   98.68    1.94  142.48   17.97   61.32   14.07   61.70  194.07  0.93 
1 1 1    1   11   21 o 18  237.99    3.52  244.12  185.03  244.90  184.27   19.95  184.27  0.99 
1 1 1    1   11   22 o 10  189.35    3.04  219.06  266.34  164.82  266.66   43.36   86.66  0.98 
1 1 1    1   11   23 o 13  128.20    2.17  145.85  236.84  118.53  239.51   11.37   59.51  0.97 
1 1 1    1   11   24 o  4  210.63    3.63  201.30  237.70  231.14  239.01   46.09  239.01  0.99 
1 1 1    1   11   25 o  4  129.20    2.06  153.12  356.92  116.37  355.95   19.51  175.95  0.98 
1 1 1    1   11   26 o 13   51.10    1.68   65.00   72.91   25.83   71.43   38.34  251.43  0.88 
1 1 1    1   11   27 o 15   28.80    5.56   29.36   40.97    2.62   53.67   22.49  233.67  0.48 
1 1 1    1   11   28 o  4   91.07    1.75  114.79  235.20   68.70  235.99   39.81   55.99  0.97 
1 1 1    1   11   29 o 10  124.50    2.39  131.40  354.04  119.93  354.60    5.70  174.60  0.99 
1 1 1    1   11   30 o 18   55.87    1.69   56.34  229.73   50.10  228.35    3.88   48.35  0.93 
1 1 1    1   11   31 o 13   81.29    1.70  101.18  286.52   63.07  287.00   32.42  107.00  0.98 
1 1 1    1   11   32 o 10  109.03    1.98  114.99  277.38  106.35  277.51    2.01   97.51  0.98 
1 1 1    1   11   33 o 11  108.06    1.90  110.78  247.34  106.90  247.33    0.90  247.33  0.99 
1 1 1    1   11   34 o 10  120.82    2.17  132.51  199.31  111.70  199.32   15.70   19.32  0.99 
1 1 1    1   11   35 o  6  106.46    2.10   82.96  326.31  128.94  326.31   48.67  326.31  0.98 
1 1 1    1   11   36 o 19   78.81    1.71   91.44   53.08   65.62   53.08   23.42  233.08  0.98 
1 1 1    1   11   37 o 11   41.40    1.97   36.39  180.52   40.34  180.53    4.68  180.53  0.92 
1 1 1    1   11   38 o 12   35.64   29.26   62.44  291.90   10.85  111.90   72.44  111.90  0.71 
1 1 1    1   11   39 o 19   99.59    2.11   89.87  287.85  108.14  287.85   19.01  287.85  0.99 
1 1 1    1   11   40 o 15   31.27   16.57   31.58  172.58   14.75  172.58   16.35  352.58  0.73 
1 1 1    1   11   41 o 16   80.56    1.82   73.59  262.43   86.96  262.43   15.00  262.43  0.99 
1 1 1    1   11   42 f  0   29.18    3.51   21.78   82.44   21.14   82.43    0.00    0.00  0.00 
1 1 1    1   11   43 o  1   29.97    5.47   21.07  116.62   30.15  116.62    9.84  116.62  0.84 
1 1 1    1   11   44 o 11   12.07    4.24   17.14  163.49    2.47  343.49   18.92  343.49  0.58 
1 1 1    1   11   45 o 10   25.43    3.07   21.08  278.48   25.05  278.48    4.91  278.48  0.89 
1 1 1    1   11   46 o 15    7.80    3.54    9.78  168.47    3.27  348.47   12.57  348.47  0.39 
1 1 1    1   11   47 o 16   14.08    4.09   17.22   30.49    6.79   30.49    9.48  210.49  0.82 
1 1 1    1   11   48 o 16   12.68    4.94   18.81  188.04    2.61  188.04   14.93    8.04  0.80 
1 1 1    1   11   49 o 14   27.71    4.52   28.88  218.83   26.00  218.83    0.59   38.83  0.95 
1 1 1    1   11   50 o  1   15.90    3.94   18.38  128.73   10.79  128.73    5.90  308.73  0.86 
1 1 1    1   11   51 o 19   14.07    4.46   14.13  307.10    9.16  307.10    3.50  127.10  0.78 
1 1 1    1   12    0 o  1  227.33    4.75  145.70   90.00  305.66   90.00  156.67   90.00  1.00 
1 1 1    1   12    1 o  2  220.54    3.48  264.06   34.39  242.60   42.28   58.96   42.28  0.97 
1 1 1    1   12    2 o 18  362.05    5.27  382.32  232.55  345.22  239.93   26.37   59.93  0.99 
1 1 1    1   12    3 f  0  411.60    6.40  474.07  290.53  391.20  298.23    0.00    0.00  0.00 
1 1 1    1   12    4 o 19  175.00    2.78  144.16   52.81  174.52   60.56   16.44   60.56  0.95 
1 1 1    1   12    5 o 19  263.64    4.12  310.51  109.79  233.30  113.40   51.15  293.40  0.98 
1 1 1    1   12    6 o  4  207.52    3.27  264.93  279.36  178.29  290.55   46.34  110.55  0.97 
1 1 1    1   12    7 o 12  188.24    2.99  282.37  184.22  163.01  187.75   36.78    7.75  0.96 
1 1 1    1   12    8 o  1  236.90    3.72  283.09  339.58  225.80  338.94   10.71  158.94  0.98 
1 1 1    1   12    9 o  9  103.74    2.16  131.55   38.83   53.26   40.80   79.52  220.80  0.90 
1 1 1    1   12   10 o 10  268.83    4.55  311.93   10.85  242.55   20.85   43.04  200.85  0.98 
1 1 1    1   12   11 o  1  322.28    5.03  334.41  347.04  367.77  346.74  101.04  346.74  0.98 
1 1 1    1   12   12 o 12   60.68    1.95   71.23  206.74   12.34  229.76   38.84   49.76  0.52 
1 1 1    1   12   13 o  3  167.73    2.55  241.39   97.03  118.32   93.91   86.98  273.91  0.96 
1 1 1    1   12   14 f  0  183.63    3.23  110.28   65.54  134.27   81.21    0.00    0.00  0.00 
1 1 1    1   12   15 o  7  389.15    7.19  442.73   51.84  397.83   52.51   23.10   52.51  0.99 
1 1 1    1   12   16 o  9  134.46    2.69  134.02  125.12  145.04  128.14   40.57  128.14  0.93 
1 1 1    1   12   17 o 17  266.36    3.93  303.42  179.54  256.12  177.83   13.78  357.83  0.99 
1 1 1    1   12   18 o 14  166.06    3.56  189.54  197.31  152.46  193.71   17.45   13.71  0.97 
1 1 1    1   12   19 f  0  278.82    4.39  357.36   13.80  340.27   12.50    0.00    0.00  0.00 
1 1 1    1   12   20 o 11  109.58    1.82  130.48  229.22   88.49  220.18   31.19   40.18  0.95 
1 1 1    1   12   21 o  8   99.93    1.83  118.16  348.75   73.29  345.61   43.60  165.61  0.95 
1 1 1    1   12   22 o 11  192.30    3.08  202.56  317.16  183.22  317.63   13.05  137.63  0.99 
1 1 1    1   12   23 o 15   34.10    4.37   72.29  319.12   15.73  141.70   83.97  141.70  0.77 
1 1 1    1   12   24 o 14   62.79    1.55   27.79   48.62   61.57   44.11   36.57   44.11  0.69 
1 1 1    1   12   25 o 12  192.61    2.90  239.83    1.59  163.28    1.73   55.37  181.73  0.99 
1 1 1    1   12   26 o 14  201.07    3.22  204.97   67.52  205.97   67.48   13.04   67.48  0.99 
1 1 1    1   12   27 o 12   50.49    1.70   65.11  163.79   32.98  163.39   25.65  343.39  0.91 
1 1 1    1   12   28 o  3  112.71    2.40  114.43  231.44  114.71  230.49    8.02  230.49  0.98 
1 1 1    1   12   29 o 14   79.54    1.82   81.70   32.04   77.61   32.28    1.44   32.28  0.97 
1 1 1    1   12   30 o 11  148.55    2.32  149.77   43.21  153.53   42.85   12.69   42.85  0.99 
1 1 1    1   12   31 o 11  129.24    2.09  131.47  334.46  130.63  334.62    5.70  334.62  0.99 
1 1 1    1   12   32 o  2  149.10    2.49  147.11  355.75  155.58  355.85   15.43  355.85  0.99 
1 1 1    1   12   33 o 19   50.65    1.88   59.53   10.19   38.26   10.18   18.97  190.18  0.94 
1 1 1    1   12   34 o  3   35.50    5.96   21.65  324.79   31.26  324.79   10.33  324.79  0.74 
1 1 1    1   12   35 o  1   52.85    2.00   62.80  140.99   40.12  140.99   20.98  320.99  0.96 
1 1 1    1   12   36 o  6   56.11    1.78   56.11  187.89   52.91  187.89    2.00    7.89  0.96 
1 1 1    1   12   37 o 19   14.48    4.47   18.94  164.89    3.65  344.89   22.30  344.89  0.52 
1 1 1    1   12   38 o  3  136.77    2.56  124.76    8.45  148.44    8.45   24.79    8.45  0.99 
1 1 1    1   12   39 o  1  129.75    2.33  116.01  337.43  143.61  337.43   29.16  337.43  0.99 
1 1 1    1   12   40 o 12   31.96    9.20   24.83   50.56   28.47   50.57    4.14   50.57  0.83 
1 1 1    1   12   41 o 16   54.53    1.90   65.83  178.18   42.58  178.18   21.47  358.18  0.98 
1 1 1    1   12   42 o  3   24.92    3.15   36.70  289.51    9.78  289.52   25.67  109.52  0.91 
1 1 1    1   12   43 f  0   10.31    4.12   12.12  101.01   11.65  101.01    0.00    0.00  0.00 
1 1 1    1   12   44 o 13   18.71    4.21   24.74   44.89    8.00   44.89   15.68  224.89  0.85 
1 1 1    1   12   45 o  6   25.43    3.02   28.05  289.27   20.59  289.27    6.14  109.27  0.93 
1 1 1    1   12   46 o 18   25.20    2.99   23.71  205.75   24.78  205.75    2.28  205.75  0.94 
1 1 1    1   12   47 o 12   11.77    4.53   20.66  270.54    0.29   90.54   19.66   90.54  0.81 
1 1 1    1   12   48 o  2   12.04    4.57    3.76  278.23    3.06  278.23    0.43   98.23  0.27 
1 1 1    1   12   49 o 12   17.19    4.03   23.66  238.19    9.46  238.19   12.14   58.19  0.90 
1 1 1    1   12   50 o  3   21.56    3.26   24.62   19.09   18.14   19.09    4.05  199.09  0.94 
1 1 1    1   12   51 o 12   13.16    4.45   13.18  319.54    7.79  319.54    3.93  139.54  0.74 
1 1 1    1   13    0 o 19   78.55    2.40   62.13   90.00   17.30   90.00    3.76   90.00  0.20 
1 1 1    1   13    1 o 11  264.77    4.91  188.04  318.16  286.25  325.95   54.75  325.95  0.98 
1 1 1    1   13    2 o  6  293.63    4.95  367.36   71.06  283.17   77.48   11.71  257.48  0.98 
1 1 1    1   13    3 o  6  183.58    2.91  329.11  256.53  112.70  252.60  130.58   72.60  0.97 
1 1 1    1   13    4 o 19  207.25    3.53  181.88   89.78  239.82  103.12   82.60  103.12  0.96 
1 1 1    1   13    5 o  8   82.67    1.73   59.18  167.50   47.93  186.99    5.26  186.99  0.55 
1 1 1    1   13    6 o  2   99.26    2.10  121.60  233.16   81.67  234.56    4.99  234.56  0.80 
1 1 1    1   13    7 f  0  325.20    4.75  360.66   31.56  309.07   35.26    0.00    0.00  0.00 
1 1 1    1   13    8 o  8  404.30    5.89  436.76   36.76  403.54   34.51    5.11   34.51  0.99 
1 1 1    1   13    9 o 16  310.75    4.55  229.39   45.68  411.07   44.76  213.56   44.76  0.98 
1 1 1    1   13   10 o  6  240.63    3.56  268.59   29.03  197.49   26.99   77.40  206.99  0.98 
1 1 1    1   13   11 o  6  168.51    2.76  117.03   76.95  232.14  110.43  162.36  110.43  0.90 
1 1 1    1   13   12 o  6  229.28    4.32  256.15  158.77  230.29  159.94   12.20  159.94  0.98 
1 1 1    1   13   13 o  8  266.90    4.96  333.30  279.36  234.31  276.89   58.02   96.89  0.99 
1 1 1    1   13   14 o 12  174.03    2.83  206.90  140.74  148.50  141.64   40.71  321.64  0.97 
1 1 1    1   13   15 o 16  121.42    2.47   90.22    6.50  138.71    8.50   58.01    8.50  0.90 
1 1 1    1   13   16 o  5  277.91    5.79  276.49  235.87  300.68  237.34   52.29  237.34  0.99 
1 1 1    1   13   17 o 16  181.84    3.18  202.25   13.08  165.97   14.28   23.75  194.28  0.98 
1 1 1    1   13   18 o 17   75.76    1.86   92.69   80.83   58.61   81.93   14.50  261.93  0.87 
1 1 1    1   13   19 f  0  188.66    2.84  235.77  169.38  212.42  169.04    0.00    0.00  0.00 
1 1 1    1   13   20 o 10  336.27    5.28  333.36  351.10  357.23  350.64   45.31  350.64  0.99 
1 1 1    1   13   21 o 12  145.86    3.73  113.74  343.28  176.64  344.63   70.74  344.63  0.97 
1 1 1    1   13   22 o 16  180.95    3.47  197.58  158.03  175.38  156.87    6.33  336.87  0.99 
1 1 1    1   13   23 o 19  181.26    2.74  175.58  118.66  193.44  117.95   29.10  117.95  0.99 
1 1 1    1   13   24 o 10  129.94    2.07  143.44   32.98  121.88   30.78   10.91  210.78  0.98 
1 1 1    1   13   25 o  4   66.45    1.66   79.47  238.23   49.71  235.40   25.33   55.40  0.94 
1 1 1    1   13   26 o  5   29.59    4.79   45.51   69.28    0.98   68.41   43.55  248.41  0.77 
1 1 1    1   13   27 o 13  165.37    3.22  133.37   38.64  202.61   38.75   77.86   38.75  0.99 
1 1 1    1   13   28 o 12  143.11    2.42  120.65  195.30  167.37  195.51   52.00  195.51  0.99 
1 1 1    1   13   29 o  1   61.37    1.68   67.67  183.17   54.01  182.28    8.51    2.28  0.95 
1 1 1    1   13   30 o 19   30.47   11.28   35.61   27.09    9.72   25.52   24.61  205.52  0.72 
1 1 1    1   13   31 o  6  160.33    2.65  146.17   51.96  178.42   51.87   38.65   51.87  0.99 
1 1 1    1   13   32 o  6  109.74    1.92  116.96   99.27  104.16   99.31    8.26  279.31  0.99 
1 1 1    1   13   33 o  9   78.12    2.27   79.74  121.99   75.22  121.99    1.84  301.99  0.97 
1 1 1    1   13   34 o 16  142.32    2.46  124.01  220.00  161.80  220.00   41.22  220.00  0.99 
1 1 1    1   13   35 o 11  116.15    2.00  117.97  318.20  114.80  318.20    0.60  138.20  0.99 
1 1 1    1   13   36 o 17   18.56    4.11   21.70  159.52    3.08  159.52   18.28  339.52  0.66 
1 1 1    1   13   37 o 16   71.57    1.75   73.90   68.84   67.50   68.84    5.68  248.84  0.98 
1 1 1    1   13   38 o 14   80.20    1.90   66.11   74.84   92.56   74.84   27.27   74.84  0.98 
1 1 1    1   13   39 o 15   69.40    1.80   56.23  180.31   80.71  180.31   25.55  180.31  0.98 
1 1 1    1   13   40 o  2    9.77    4.24   11.66  298.12    5.28  118.13   16.64  118.13  0.31 
1 1 1    1   13   41 o 10    8.91    4.00   11.38   68.72    5.86  248.72   16.87  248.72  0.29 
1 1 1    1   13   42 o  2   31.07   11.57   27.23  188.79   24.36  188.79    1.83    8.79  0.81 
1 1 1    1   13   43 o  6    8.77    3.92    7.50  284.06    2.94  104.06   10.12  104.06  0.24 
1 1 1    1   13   44 o  7   26.16    3.13   29.64  324.63   20.43  324.63    7.85  144.63  0.93 
1 1 1    1   13   45 o 15   14.24    4.24   17.51  166.17    6.04  166.17   10.60  346.17  0.80 
1 1 1    1   13   46 o  6   20.67    3.43   28.67   92.60   11.76   92.60   15.23  272.60  0.94 
1 1 1    1   13   47 o 17   33.21    5.71   41.81  327.83   25.30  327.83   13.55  147.83  0.97 
1 1 1    1   13   48 o 10   30.51   17.06   34.93  358.32   16.67  358.32   15.37  178.32  0.80 
1 1 1    1   13   49 o 11    9.26    4.18   11.68  144.07    0.23  144.07   10.34  324.07  0.58 
1 1 1    1   13   50 f  0   13.90    4.43   11.70  205.42   10.45  205.42    0.00    0.00  0.00 
1 1 1    1   14    0 o 19  254.77    6.13  324.67   90.00  269.91   90.00   30.27   90.00  1.00 
1 1 1    1   14    1 o  9  265.31    4.50  348.33   73.69  231.60   75.86   58.43  255.86  0.98 
1 1 1    1   14    2 o 10  139.88    2.52  125.44   97.75  133.82   85.00    9.26   85.00  0.92 
1 1 1    1   14    3 o  1  162.61    2.64  212.49  196.93  111.69  198.59   89.00   18.59  0.96 
1 1 1    1   14    4 o  9  483.68    7.53  442.12  349.00  563.56  349.93  166.17  349.93  0.99 
1 1 1    1   14    5 o 17  308.62    4.83  319.99  279.12  313.17  283.66   17.47  283.66  0.99 
1 1 1    1   14    6 o 12  269.33    4.23  300.93   92.33  267.67   94.22    5.90   94.22  0.98 
1 1 1    1   14    7 o 16  742.33   11.58  832.32  122.36  728.37  121.41   24.68  301.41  1.00 
1 1 1    1   14    8 o  2  195.36    3.15  271.56  130.55  147.72  129.77   85.55  309.77  0.98 
1 1 1    1   14    9 o 13  127.66    2.22  168.91  357.45   96.01    9.44   47.88  189.44  0.94 
1 1 1    1   14   10 o 15  394.79    6.66  364.82   24.65  452.90   22.47  122.58   22.47  0.99 
1 1 1    1   14   11 o  9  192.00    3.66  204.33  114.50  191.65  120.73   10.27  120.73  0.97 
1 1 1    1   14   12 o 11  355.55    5.55  374.87  306.06  350.47  306.07    4.89  126.07  0.99 
1 1 1    1   14   13 o  5   69.32    2.16   31.56  230.28   24.02  267.88    9.73  267.88  0.28 
1 1 1    1   14   14 o  4  291.95    4.59  325.98   54.06  280.16   52.62   18.14  232.62  0.99 
1 1 1    1   14   15 o  2  154.79    2.55  138.35  282.35  161.95  278.92   25.25  278.92  0.96 
1 1 1    1   14   16 o 13  238.96    3.54  261.50   88.83  236.11   88.66    0.03  268.66  0.99 
1 1 1    1   14   17 o  2   51.37    2.11   17.05  131.05   13.35  174.73    1.89  174.73  0.24 
1 1 1    1   14   18 o 17  226.49    3.91  227.47  234.97  235.38  231.44   22.77  231.44  0.99 
1 1 1    1   14   19 o 15  234.74    3.73  243.45   57.91  232.40   58.40    0.46  238.40  0.99 
1 1 1    1   14   20 o  2   84.48    2.02  103.42  280.24   63.20  280.91   33.04  100.91  0.94 
1 1 1    1   14   21 o 19   28.39    3.47    7.83  133.90    0.03  181.86    2.24  181.86  0.04 
1 1 1    1   14   22 f  0  130.22    2.11  133.73  248.60  130.95  249.14    0.00    0.00  0.00 
1 1 1    1   14   23 o 14  225.23    3.37  228.95   41.54  231.66   41.98   15.86   41.98  0.99 
1 1 1    1   14   24 o 18  104.72    2.11  117.60  285.28   94.96  284.36   14.37  104.36  0.98 
1 1 1    1   14   25 o 14  173.76    2.86  160.50  170.76  192.04  171.19   39.66  171.19  0.99 
1 1 1    1   14   26 o  1  212.60    3.71  199.99   80.52  233.79   80.05   44.59   80.05  0.99 
1 1 1    1   14   27 o  2   79.90    1.73   87.00  349.09   72.78  349.58    9.42  169.58  0.97 
1 1 1    1   14   28 o  4   75.56    1.68   84.32  275.21   66.93  273.78   12.50   93.78  0.97 
1 1 1    1   14   29 o 12   50.67    1.92   63.46   34.33   34.81   34.39   25.63  214.39  0.94 
1 1 1    1   14   30 o 14   91.22    1.83   96.28  110.69   86.70  110.83    5.33  290.83  0.98 
1 1 1    1   14   31 o 11   64.49    2.51   76.54  218.51   50.91  218.56   22.68   38.56  0.97 
1 1 1    1   14   32 f  0   25.46    4.94   30.09  117.20   29.10  117.20    0.00    0.00  0.00 
1 1 1    1   14   33 o  2   49.90    1.92   47.07  352.78   47.96  352.78    2.19  352.78  0.94 
1 1 1    1   14   34 f  0   54.09    2.13   51.32  207.88   50.21  207.88    0.00    0.00  0.00 
1 1 1    1   14   35 o 16   31.39    4.13   42.30  280.17   15.50  280.17   26.13  100.17  0.91 
1 1 1    1   14   36 f  0   79.87    1.75   90.08   55.69   89.18   55.69    0.00    0.00  0.00 
1 1 1    1   14   37 f  0   32.50    3.86   34.93  221.69   34.51  221.69    0.00    0.00  0.00 
1 1 1    1   14   38 o  9   29.38    4.21   23.93  233.79   27.13  233.79    3.64  233.79  0.86 
1 1 1    1   14   39 o  6   29.76    3.66   29.93  275.38   24.32  275.38    4.86   95.38  0.90 
1 1 1    1   14   40 o 11   21.53    3.87   18.49  340.50   14.45  340.50    3.45  160.50  0.75 
1 1 1    1   14   41 o  1   47.45    1.92   35.56  242.16   56.46  242.16   22.23  242.16  0.96 
1 1 1    1   14   42 o  7   21.07    3.63   17.92  278.52   16.38  278.52    0.80   98.52  0.80 
1 1 1    1   14   43 o 16   26.47    3.14   25.38   22.80   24.27   22.80    0.03   22.79  0.92 
1 1 1    1   14   44 o 10   21.69    3.27   19.64  284.36   20.06  284.36    1.38  284.36  0.89 
1 1 1    1   14   45 o 10   11.78    4.33    7.00   16.80    4.20   16.79    2.41  196.79  0.46 
1 1 1    1   14   46 o  8   30.54    3.71   29.69   72.51   30.87   72.51    3.20   72.51  0.96 
1 1 1    1   14   47 o 18   30.34   24.43   40.74  167.82    2.09  167.82   35.41  347.83  0.65 
1 1 1    1   14   48 o  1   15.65    4.52   14.15   61.02   12.09   61.02    0.77  241.02  0.80 
1 1 1    1   14   49 o 17   16.47    4.43   19.97  352.26   10.91  352.26    6.99  172.26  0.87 
1 1 1    1   15    0 o 11  261.26    5.45  317.88   90.00  242.83   90.00   36.85  270.00  1.00 
1 1 1    1   15    1 o  2  270.58    3.98  311.39  248.64  249.37  248.98   34.67   68.98  0.99 
1 1 1    1   15    2 o 12  108.41    1.91   48.21  113.85  115.23  101.97   68.57  101.97  0.75 
1 1 1    1   15    3 o  6  381.10    5.56  458.37  157.24  331.55  153.17   94.01  333.17  0.99 
1 1 1    1   15    4 o 12  239.94    3.79  217.93    9.82  255.30   11.47   40.65   11.47  0.98 
1 1 1    1   15    5 o 18  331.54    5.19  299.87  114.57  381.14  112.34  106.81  112.34  0.99 
1 1 1    1   15    6 o 13  183.16    2.96  281.11  241.41  121.87  240.68  113.97   60.68  0.98 
1 1 1    1   15    7 o  1  250.12    3.94  235.97  249.25  280.02  246.48   69.12  246.48  0.98 
1 1 1    1   15    8 o 17  238.67    3.78  264.76  144.52  233.84  144.68    1.63  324.68  0.98 
1 1 1    1   15    9 o 12  390.93    6.60  361.51  114.99  444.27  115.02  112.18  115.02  0.99 
1 1 1    1   15   10 f  0   87.52    2.16  147.19  316.67  128.79  317.73    0.00    0.00  0.00 
1 1 1    1   15   11 o  9  230.36    3.95  221.93   15.88  254.88   10.06   57.28   10.06  0.98 
1 1 1    1   15   12 f  0  164.97    2.92  178.28  159.81  168.45  154.97    0.00    0.00  0.00 
1 1 1    1   15   13 o 17  385.26    5.64  349.72   87.76  426.56   88.21   86.76   88.21  0.99 
1 1 1    1   15   14 o  2   56.64    2.05   84.74  293.18    5.03  291.73   88.58  111.73  0.87 
1 1 1    1   15   15 o  9  218.92    3.26  264.39  240.77  193.84  241.28   45.36   61.28  0.99 
1 1 1    1   15   16 o  6  134.06    2.29  159.63  205.94  118.68  205.37   23.42   25.37  0.97 
1 1 1    1   15   17 o  3   86.95    1.80   97.44  141.43   74.21  141.04   14.21  321.04  0.94 
1 1 1    1   15   18 o 10   60.76    2.05   92.58  324.21   21.75  320.43   67.52  140.43  0.91 
1 1 1    1   15   19 o  5  205.17    3.30  200.28  332.28  212.58  333.45   19.11  333.45  0.99 
1 1 1    1   15   20 o 13   30.61    4.50   41.77  126.48    1.11  305.08   39.23  305.08  0.60 
1 1 1    1   15   21 o 11   16.84    4.67   15.15   70.93    9.10  235.39   24.43  235.39  0.19 
1 1 1    1   15   22 o 16  278.04    5.25  274.04  128.59  296.49  129.03   39.28  129.03  1.00 
1 1 1    1   15   23 o 11  133.02    3.02  154.67   12.22  120.63   12.80   21.15  192.80  0.99 
1 1 1    1   15   24 o 12   35.41   17.09   63.72  137.36    1.44  318.80   59.71  318.80  0.80 
1 1 1    1   15   25 o  5   62.41    1.77   62.52  157.45   60.40  155.56    3.20  155.56  0.94 
1 1 1    1   15   26 o 12   33.50    9.66   18.51  197.85   18.15  196.55    0.80   16.55  0.55 
1 1 1    1   15   27 o  3  148.56    2.52  142.67  101.38  160.26  101.61   26.18  101.61  0.99 
1 1 1    1   15   28 o 15   20.55    3.99   12.28  134.89    1.20  133.88   10.32  313.88  0.31 
1 1 1    1   15   29 o  7   71.00    1.81   51.31  132.75   85.75  132.77   36.44  132.77  0.95 
1 1 1    1   15   30 o 19  149.00    2.41  140.53  167.73  160.34  167.74   25.07  167.74  0.99 
1 1 1    1   15   31 o 17   47.18   11.17   43.63  172.67   41.65  172.67    0.58  352.67  0.89 
1 1 1    1   15   32 o  8  110.19    1.97  114.17  357.33  106.85  357.33    4.28  177.33  0.99 
1 1 1    1   15   33 o 12   68.95    1.94   52.19    3.33   82.09    3.33   30.99    3.33  0.97 
1 1 1    1   15   34 o 16  122.11    2.23  109.19  168.04  134.77  168.04   27.27  168.04  0.99 
1 1 1    1   15   35 o 11   25.81    3.60   15.65  290.40   21.55  290.40    6.05  290.40  0.72 
1 1 1    1   15   36 o  2   71.34    2.56   62.58   70.49   78.09   70.49   16.26   70.49  0.98 
1 1 1    1   15   37 o  9   99.69    1.86   95.58   57.85  103.84   57.85   10.01   57.85  0.99 
1 1 1    1   15   38 o 18   67.43    2.51   65.14  300.39   68.80  300.39    5.27  300.39  0.98 
1 1 1    1   15   39 o  2   32.26   27.66   55.40  177.10    9.77  357.10   63.45  357.10  0.68 
1 1 1    1   15   40 o 16   42.30    2.06   36.85   36.75   44.98   36.75    9.50   36.75  0.95 
1 1 1    1   15   41 o 14   31.04    8.36   32.84   54.67   24.27   54.67    7.23  234.67  0.90 
1 1 1    1   15   42 o 10   20.53    4.08   15.56   66.77   17.46   66.77    2.59   66.77  0.79 
1 1 1    1   15   43 o 11   42.77    1.97   38.92    1.56   46.37    1.56    9.34    1.56  0.98 
1 1 1    1   15   44 o 16   18.88    3.91   17.78  101.15   16.32  101.15    0.50  281.15  0.88 
1 1 1    1   15   45 o  2   16.26    5.38   21.31  176.47    7.99  176.47   11.93  356.47  0.86 
1 1 1    1   15   46 o  1   24.69    3.30   21.86  303.07   25.93  303.07    5.75  303.07  0.93 
1 1 1    1   15   47 o  2   24.39    3.30   26.50  151.44   21.99  151.44    2.16  331.44  0.95 
1 1 1    1   15   48 o 12   10.21    4.37    6.53    3.74    2.34    3.74    3.53  183.74  0.40 
1 1 1    1   15   49 o 14   10.28    4.32    5.97  281.31    2.55  281.31    2.75  101.31  0.38 
1 1 1    1   16    0 o  5  209.49    5.10  234.42   90.00  229.69   90.00   40.40   90.00  1.00 
1 1 1    1   16    1 o 15  230.35    3.93  214.24  150.61  242.25  149.97   32.44  149.97  0.98 
1 1 1    1   16    2 o 13  338.92    5.73  357.58  322.79  353.85  323.11   35.53  323.11  0.99 
1 1 1    1   16    3 o 15  267.25    4.20  221.26   33.92  332.09   40.04  138.87   40.04  0.98 
1 1 1    1   16    4 o  2  398.74    6.22  388.85  230.80  439.83  230.50   87.16  230.50  0.99 
1 1 1    1   16    5 o 12  171.33    3.01  136.84  138.42  186.94  129.96   43.10  129.96  0.97 
1 1 1    1   16    6 o  3  185.79    3.95  178.39   51.11  223.33   49.43   87.30   49.43  0.97 
1 1 1    1   16    7 o 12  185.82    3.24  221.65  357.07  169.17    0.54   25.14  180.54  0.98 
1 1 1    1   16    8 o 16   92.97    2.01   57.51  259.32  101.13  268.73   47.62  268.73  0.83 
1 1 1    1   16    9 o  5   88.73    1.86  115.68  218.13   45.52  211.98   74.11   31.98  0.93 
1 1 1    1   16   10 o  5   87.37    1.83   75.48  102.70   89.59  108.84   28.07  108.84  0.86 
1 1 1    1   16   11 o 18  225.66    3.36  248.98   69.35  219.52   68.67    6.73  248.67  0.99 
1 1 1    1   16   12 o  1  143.13    2.41  104.17  205.87  182.61  203.98   91.88  203.98  0.95 
1 1 1    1   16   13 o 11  122.33    2.13  132.89  268.34  111.40  268.57   13.34   88.57  0.97 
1 1 1    1   16   14 o 16  226.14    3.59  197.72  337.83  262.02  335.91   77.19  335.91  0.99 
1 1 1    1   16   15 o 13  148.39    2.32  168.65  306.25  128.57  304.82   33.84  124.82  0.98 
1 1 1    1   16   16 o  1   24.64    3.61   48.77   45.54   19.24  234.33   64.98  234.33  0.54 
1 1 1    1   16   17 o 16   50.95    2.02  106.09   25.59    1.42  203.25   95.78  203.25  0.91 
1 1 1    1   16   18 o  3  171.70    2.63  190.47  322.03  166.36  322.78    6.37  142.78  0.99 
1 1 1    1   16   19 o  4  209.30    3.15  220.38   43.15  209.78   42.32    4.25   42.32  0.99 
1 1 1    1   16   20 o  1   58.40    1.92   74.30   57.35   38.37   57.97   31.12  237.97  0.92 
1 1 1    1   16   21 o 10  216.18    3.78  191.40  192.56  252.04  192.98   74.72  192.98  0.99 
1 1 1    1   16   22 o 12   96.58    1.97  113.78  188.92   82.62  188.98   23.70    8.98  0.98 
1 1 1    1   16   23 o  6  146.98    2.69  148.92  198.12  152.76  199.33   14.54  199.33  0.99 
1 1 1    1   16   24 o 15   57.16    2.32   74.13   10.65   39.52   10.47   29.43  190.47  0.95 
1 1 1    1   16   25 o  2  107.27    2.33  111.40  149.57  104.89  149.77    1.18  329.77  0.98 
1 1 1    1   16   26 o 10  131.99    2.55  141.00  154.81  128.00  154.81    5.23  334.81  0.99 
1 1 1    1   16   27 o 15   73.28    2.00   65.99    4.83   78.26    4.69   15.56    4.69  0.96 
1 1 1    1   16   28 o  6  160.20    2.71  165.99  220.23  159.12  220.18    0.06   40.18  0.99 
1 1 1    1   16   29 o  6  142.18    2.39  147.46  242.65  139.94  242.65    2.26   62.65  0.99 
1 1 1    1   16   30 o 18   26.13    5.49   44.16  237.88    1.43  237.88   41.39   57.88  0.85 
1 1 1    1   16   31 o 18   94.17    1.85  106.77   15.81   81.77   15.81   22.32  195.81  0.99 
1 1 1    1   16   32 o 18   51.20    1.96   59.28  116.64   40.25  116.64   17.86  296.64  0.96 
1 1 1    1   16   33 o  6  132.65    2.21  129.26  206.65  136.29  206.65    8.89  206.65  0.99 
1 1 1    1   16   34 o 15   38.04   11.52   45.11  105.66   24.21  105.66   20.50  285.66  0.91 
1 1 1    1   16   35 o  4   30.45    3.81   27.32  204.47   26.93  204.47    0.04   24.47  0.88 
1 1 1    1   16   36 o  4   81.70    2.13   84.86  137.81   78.20  137.81    5.05  317.81  0.99 
1 1 1    1   16   37 o 10   35.89    6.12   49.52  261.17   19.45  261.17   28.83   81.17  0.94 
1 1 1    1   16   38 o 16   30.46    3.74   27.11  220.38   28.12  220.38    1.86  220.38  0.89 
1 1 1    1   16   39 o  8   24.68    3.35   37.95   65.28    8.52   65.28   28.03  245.28  0.91 
1 1 1    1   16   40 o 19   55.18    1.84   60.45  200.12   50.27  200.12    7.72   20.12  0.98 
1 1 1    1   16   41 f  0   31.52    4.81   46.03  199.79   43.99  199.79    0.00    0.00  0.00 
1 1 1    1   16   42 o 10   42.73    2.12   34.85   81.02   49.86   81.02   16.69   81.02  0.97 
1 1 1    1   16   43 o  6   17.38    4.30   17.52   48.30   13.17   48.30    3.42  228.30  0.86 
1 1 1    1   16   44 o 19   16.14    5.42   14.15   56.65   11.57   56.65    1.67  236.65  0.77 
1 1 1    1   16   45 o  2   19.19    4.32   22.67  168.71   13.81  168.71    7.14  348.71  0.91 
1 1 1    1   16   46 o 12   30.79    4.42   32.39  254.67   29.56  254.67    0.01   74.68  0.96 
1 1 1    1   16   47 f  0   18.32    4.67   27.23   54.15   24.54   54.15    0.00    0.00  0.00 
1 1 1    1   16   48 o  9   11.20    4.53    5.64  288.77    3.52  288.77    1.50  108.77  0.38 
1 1 1    1   17    0 o 14   74.29    2.72   72.59   90.00   74.81   90.00   10.56   90.00  0.94 
1 1 1    1   17    1 o 10  138.36    2.52  158.55  171.43  106.88  171.98   54.14  351.98  0.97 
1 1 1    1   17    2 o 19  139.31    2.53  177.69  229.08  105.94  227.82   58.15   47.82  0.97 
1 1 1    1   17    3 o 13  204.57    3.53  223.35   95.01  190.27   92.48   22.09  272.48  0.98 
1 1 1    1   17    4 o 10  262.22    4.47  235.90   97.72  306.20   96.58   94.33   96.58  0.99 
1 1 1    1   17    5 o  2   31.55    4.10   37.89  255.53   10.05   77.69   44.18   77.69  0.38 
1 1 1    1   17    6 f  0   97.87    1.90  120.49  216.53  123.91  214.45    0.00    0.00  0.00 
1 1 1    1   17    7 o  9  141.26    2.39  149.69  119.94  137.62  118.58    1.59  118.58  0.97 
1 1 1    1   17    8 o 17  219.31    3.50  213.20   53.31  239.51   53.33   46.29   53.33  0.99 
1 1 1    1   17    9 o 18   82.64    1.98   86.44   10.55   74.44    8.62    1.91  188.62  0.91 
1 1 1    1   17   10 o 17  198.05    3.44  224.78  197.59  184.72  196.63   21.70   16.63  0.99 
1 1 1    1   17   11 o  9  111.28    1.91  133.83  265.32   94.92  264.90   24.45   84.90  0.96 
1 1 1    1   17   12 o 12   55.06    1.86  101.54  281.88    9.76  279.69   79.68   99.69  0.90 
1 1 1    1   17   13 o  7  275.85    4.35  274.07   31.50  294.28   31.76   40.36   31.76  0.99 
1 1 1    1   17   14 o  9  118.31    2.11  165.81   52.36   74.07   49.59   83.21  229.59  0.98 
1 1 1    1   17   15 o 18   87.29    1.86  110.03  128.64   63.92  128.02   39.15  308.02  0.96 
1 1 1    1   17   16 o 17   25.70    3.33   17.82  115.75    1.43  269.06   15.57  269.06  0.25 
1 1 1    1   17   17 o  6  177.08    2.89  152.01   73.21  209.40   72.81   69.29   72.81  0.99 
1 1 1    1   17   18 o  3  222.51    3.56  262.92  137.38  202.03  137.80   38.50  317.80  0.99 
1 1 1    1   17   19 o 14   59.05    1.96   76.46   64.26   40.13   64.98   30.33  244.98  0.94 
1 1 1    1   17   20 o  4   97.17    1.99  111.23  216.45   86.60  216.26   16.82   36.26  0.98 
1 1 1    1   17   21 o 11   89.67    2.05   84.85  271.16   95.33  270.07   16.57  270.07  0.97 
1 1 1    1   17   22 o  5   93.14    2.27   92.18  263.08   96.02  262.24   10.43  262.24  0.97 
1 1 1    1   17   23 o  4   35.61    7.77   52.57  124.32   11.77  124.81   38.17  304.81  0.87 
1 1 1    1   17   24 o 17  147.12    2.38  158.12  220.47  141.71  220.67    8.38   40.67  0.99 
1 1 1    1   17   25 o 13  107.58    2.16  114.33  249.72  103.58  249.75    4.74   69.75  0.98 
1 1 1    1   17   26 o  4   67.65    2.09   67.84  287.32   64.95  287.42    0.14  107.42  0.96 
1 1 1    1   17   27 o 13    8.87    4.27   20.19  270.72   15.04   90.80   34.52   90.80  0.25 
1 1 1    1   17   28 o  7   42.57    6.18   35.57   74.42   40.32   74.42    5.94   74.42  0.88 
1 1 1    1   17   29 o 18  103.86    3.03  106.06  308.25  101.94  308.25    1.13  128.25  0.99 
1 1 1    1   17   30 o  5   53.97    2.11   64.46   15.66   40.97   15.66   22.00  195.66  0.96 
1 1 1    1   17   31 o 19   21.33    4.52    9.82   69.02    7.31   69.02    2.33  249.02  0.40 
1 1 1    1   17   32 o  6   47.20    2.28   34.89  284.08   54.07  284.09   19.63  284.09  0.94 
1 1 1    1   17   33 o 18  104.57    2.31  109.00  209.01   99.47  209.01    8.62   29.01  0.99 
1 1 1    1   17   34 o 17   34.96   12.60   43.84  267.31   18.78  267.31   24.44   87.31  0.89 
1 1 1    1   17   35 o 16   34.38    4.26   32.11  274.34   31.50  274.34    0.03  274.34  0.92 
1 1 1    1   17   36 f  0   23.78    4.36   44.19  336.07   43.03  336.07    0.00    0.00  0.00 
1 1 1    1   17   37 o 17    9.51    4.31   10.74  189.83    4.94    9.84   15.34    9.84  0.29 
1 1 1    1   17   38 o  8   15.33    4.77   17.73  356.94    2.25  356.94   14.82  176.94  0.63 
1 1 1    1   17   39 o 15   51.19    2.03   63.80  295.51   39.21  295.51   21.97  115.51  0.98 
1 1 1    1   17   40 o  5   18.70    4.24   23.31  244.16    9.51  244.16   12.76   64.16  0.85 
1 1 1    1   17   41 o 10   17.51    4.55    9.58  268.94   13.17  268.94    4.05  268.94  0.64 
1 1 1    1   17   42 o  4   13.00    4.66   19.29   41.07    2.84   41.07   15.42  221.07  0.81 
1 1 1    1   17   43 o 13   38.36   22.69   45.49  140.06   18.77  140.06   23.81  320.06  0.80 
1 1 1    1   17   44 o 16   27.05    3.43   23.56  217.12   29.23  217.12    7.45  217.12  0.94 
1 1 1    1   17   45 o 15   31.36    4.50   30.44  352.60   32.27  352.60    4.45  352.60  0.96 
1 1 1    1   17   46 o 13   12.05    4.77    8.02  196.85    5.17  196.85    2.07   16.85  0.51 
1 1 1    1   17   47 o  7   10.12    4.39    4.99   89.37    1.99   89.37    2.46  269.37  0.32 
1 1 1    1   18    0 o 10  340.58    7.08  364.11  270.00  344.18  270.00    7.19  270.00  1.00 
1 1 1    1   18    1 o  4  151.54    2.53  192.32  298.33  123.87  299.10   49.31  119.10  0.98 
1 1 1    1   18    2 o  6   34.03   17.44  100.26  177.80   45.52  358.84  143.18  358.84  0.77 
1 1 1    1   18    3 o  6  213.71    3.41  186.56  151.20  244.46  151.06   67.30  151.06  0.99 
1 1 1    1   18    4 o  7  266.41    4.21  253.60  241.02  290.93  241.33   53.31  241.33  0.99 
1 1 1    1   18    5 o  1  141.10    2.25  146.96   13.82  134.80   17.04    5.51  197.04  0.97 
1 1 1    1   18    6 o 17   90.39    1.79  129.10  171.82   49.96  174.68   72.86  354.68  0.96 
1 1 1    1   18    7 o 18  157.32    2.45  156.84  176.03  162.57  175.72   17.00  175.72  0.98 
1 1 1    1   18    8 o 10   26.45    3.60   26.02   21.73    4.01  191.99   19.92  191.99  0.22 
1 1 1    1   18    9 o  7  224.28    3.35  234.31  338.48  229.77  336.82   15.08  336.82  0.99 
1 1 1    1   18   10 o  7  152.35    2.56  155.12   25.11  158.21   22.44   17.71   22.44  0.98 
1 1 1    1   18   11 o 13  100.94    1.95  107.73  330.91   94.72  332.02    4.26  152.02  0.96 
1 1 1    1   18   12 o  4   91.06    1.93  127.36   42.22   58.00   42.03   59.67  222.03  0.96 
1 1 1    1   18   13 o  7   86.59    1.86  100.93   62.02   72.48   64.77   20.54  244.77  0.96 
1 1 1    1   18   14 o 14  148.00    2.34  164.09  154.16  137.91  154.75   15.94  334.75  0.99 
1 1 1    1   18   15 o 17  152.95    2.56  150.61  174.46  164.74  175.05   27.99  175.05  0.99 
1 1 1    1   18   16 o  4   92.65    2.38  101.24  261.60   83.17  259.36   13.27   79.36  0.97 
1 1 1    1   18   17 o  8  101.84    2.15   99.69  270.23  105.44  272.03   12.42  272.03  0.97 
1 1 1    1   18   18 o  7   28.70    3.50   40.78  251.26    6.47  248.87   31.24   68.87  0.77 
1 1 1    1   18   19 o 14  106.15    2.20  115.33  281.01  100.49  280.15    7.53  100.15  0.98 
1 1 1    1   18   20 o  1   12.13    5.32   11.31    7.43    7.21  179.21   18.30  179.21  0.16 
1 1 1    1   18   21 o  5   54.40    2.15   51.70  258.46   50.99  260.48    1.11  260.48  0.93 
1 1 1    1   18   22 o  6   71.92    2.20   63.20   36.78   78.40   36.36   19.30   36.36  0.96 
1 1 1    1   18   23 o 14   35.05    7.09   36.96  346.46   21.99  346.71   13.35  166.71  0.82 
1 1 1    1   18   24 o  6  133.34    2.40  131.09  281.76  138.56  281.73   13.18  281.73  0.99 
1 1 1    1   18   25 o  1   89.97    2.35   91.87  303.67   88.11  303.75    0.00  123.79  0.98 
1 1 1    1   18   26 o 11  123.91    2.28  107.74   33.70  140.87   33.70   36.88   33.70  0.99 
1 1 1    1   18   27 o 15   90.31    2.56   97.89  113.81   82.65  113.81   12.29  293.81  0.98 
1 1 1    1   18   28 o 16   45.35   38.15   64.19  293.33    5.13  113.33   67.70  113.33  0.63 
1 1 1    1   18   29 o 12   49.00    2.44   53.97   27.91   40.58   27.90   12.28  207.90  0.95 
1 1 1    1   18   30 o 11   75.86    2.05   78.84  166.83   71.40  166.83    6.21  346.83  0.98 
1 1 1    1   18   31 o 11   38.28   14.89   45.82  140.55   21.66  140.55   23.68  320.55  0.88 
1 1 1    1   18   32 o  1   67.65    2.27   78.12  334.36   55.79  334.36   21.51  154.36  0.98 
1 1 1    1   18   33 o 17   58.15    2.19   60.20  319.57   54.27  319.57    4.95  139.57  0.98 
1 1 1    1   18   34 o  9   49.97    2.31   53.69  251.27   44.33  251.28    8.18   71.28  0.97 
1 1 1    1   18   35 o 12   40.42   15.72   47.04  102.79   25.79  102.79   19.94  282.79  0.88 
1 1 1    1   18   36 o  6   21.29    4.89   32.68   78.22    5.13   78.22   26.44  258.22  0.86 
1 1 1    1   18   37 o  2   14.24    5.17   11.97   10.38    1.52   10.38    9.99  190.38  0.46 
1 1 1    1   18   38 o  2   12.40    5.07    8.40  121.23    0.37  121.23    7.67  301.23  0.34 
1 1 1    1   18   39 o 12   14.08    4.73    8.12  324.25    4.32  324.25    3.44  144.25  0.43 
1 1 1    1   18   40 o 12   29.31    3.48   31.42   34.30   25.82   34.30    4.06  214.30  0.95 
1 1 1    1   18   41 o  1   11.60    4.64    8.43  193.80    3.79  193.80    4.18   13.80  0.51 
1 1 1    1   18   42 o 19   31.57    3.93   35.17  179.51   28.07  179.51    4.82  359.51  0.97 
1 1 1    1   18   43 o 19   17.99    4.72   20.50  250.17   12.74  250.17    6.21   70.17  0.88 
1 1 1    1   18   44 o 19    9.43    4.27    6.82  257.68    1.09  257.68    5.13   77.68  0.39 
1 1 1    1   18   45 o 12   10.53    4.52   10.26   40.08    2.71   40.08    6.56  220.08  0.57 
1 1 1    1   18   46 o 17   25.65    3.93   25.57  136.40   25.64  136.40    2.85  136.40  0.94 
1 1 1    1   19    0 o  4   69.16    2.66   63.88  270.00   74.02  270.00   11.30  270.00  0.99 
1 1 1    1   19    1 o 15  140.16    2.60  165.36  344.04  125.93  343.94   22.75  163.94  0.98 
1 1 1    1   19    2 o  6  147.03    2.50  156.11   96.34  139.56   94.20    9.27  274.20  0.98 
1 1 1    1   19    3 o 17   20.43    4.74   56.73  287.30   32.27  110.52   87.06  110.52  0.55 
1 1 1    1   19    4 o  5  174.89    2.69  159.44  246.49  192.11  246.02   39.82  246.02  0.98 
1 1 1    1   19    5 o 12   74.22    1.92  128.61  339.29   17.21  337.85  107.52  157.85  0.96 
1 1 1    1   19    6 o  7  122.34    2.20  132.96  163.24  110.41  162.50   17.76  342.50  0.98 
1 1 1    1   19    7 o 14  126.95    2.26  128.89  298.08  123.71  299.04    0.40  119.04  0.98 
1 1 1    1   19    8 o 16  209.69    3.17  211.39   20.72  216.38   20.64   17.02   20.64  0.99 
1 1 1    1   19    9 o  6  169.48    2.80  185.81   71.69  164.09   71.06    6.72  251.06  0.99 
1 1 1    1   19   10 o 14  189.25    3.08  178.58  103.59  205.97  104.12   37.34  104.12  0.99 
1 1 1    1   19   11 o 12   79.56    1.90   95.97  143.47   65.46  141.10   20.96  321.10  0.95 
1 1 1    1   19   12 o 13   69.68    1.99   93.15   84.12   45.79   86.76   41.06  266.76  0.95 
1 1 1    1   19   13 o  4   68.16    2.28   65.31  251.08   66.65  252.53    5.94  252.53  0.93 
1 1 1    1   19   14 o 16  159.63    2.68  172.83  230.49  159.97  230.72    3.77  230.72  0.99 
1 1 1    1   19   15 o  8  102.83    2.05  120.02   25.20   91.41   23.54   18.96  203.54  0.98 
1 1 1    1   19   16 o  6   15.87    5.54    8.53  107.14    3.24  277.46   10.86  277.46  0.14 
1 1 1    1   19   17 o  7   66.01    2.75   67.34   25.44   62.15   24.74    1.25  204.74  0.95 
1 1 1    1   19   18 o 14   33.18    4.06   56.83   37.33    4.41   36.89   49.61  216.89  0.88 
1 1 1    1   19   19 o 16   49.61    2.30   63.08   15.70   33.21   15.20   26.25  195.20  0.93 
1 1 1    1   19   20 o 11   74.35    1.87   69.58  118.05   77.22  117.85   11.35  117.85  0.96 
1 1 1    1   19   21 o 15   83.20    1.92  112.23  181.88   55.86  182.07   51.39    2.07  0.98 
1 1 1    1   19   22 o 10  102.15    2.11  114.30  250.40   91.97  250.13   17.24   70.13  0.98 
1 1 1    1   19   23 o  3   66.72    2.23   83.74  100.17   48.78  100.07   31.78  280.07  0.97 
1 1 1    1   19   24 o  5  100.96    2.19  106.87   30.21   95.79   30.21    7.32  210.21  0.99 
1 1 1    1   19   25 o  5   45.82   28.38   44.94   61.54   17.72   61.54   25.83  241.54  0.67 
1 1 1    1   19   26 o 13  114.54    2.51  120.11  214.12  109.86  214.12    7.08   34.12  0.99 
1 1 1    1   19   27 o  4   38.46   15.68   50.48   46.64   16.85   46.64   32.52  226.64  0.86 
1 1 1    1   19   28 o 10   12.96    5.26   21.70  176.23    8.47  356.23   29.79  356.23  0.50 
1 1 1    1   19   29 o  4   22.06    5.12   24.32  305.42    9.53  305.42   14.49  125.42  0.76 
1 1 1    1   19   30 o  7   74.36    2.19   68.32  165.12   78.42  165.12   10.66  165.12  0.98 
1 1 1    1   19   31 o 15   97.36    2.41   99.09  297.46   95.23  297.46    2.53  117.46  0.99 
1 1 1    1   19   32 o  7   80.88    2.11   67.44  335.75   93.13  335.75   26.96  335.75  0.98 
1 1 1    1   19   33 o  4   26.99    4.56   40.19   53.88   10.12   53.88   29.09  233.88  0.91 
1 1 1    1   19   34 o  7   42.23   10.65   32.25  159.27   44.26  159.27   12.98  159.27  0.89 
1 1 1    1   19   35 o 16   40.37   15.52   51.37  234.01   22.94  234.01   26.60   54.01  0.90 
1 1 1    1   19   36 o  6   15.20    5.35   24.46  235.81    0.95   55.81   24.46   55.81  0.74 
1 1 1    1   19   37 o 13   26.40    4.89   33.11  287.33   16.77  287.33   14.93  107.33  0.92 
1 1 1    1   19   38 o 10   11.42    4.83   25.11  146.97    6.59  326.97   30.55  326.97  0.76 
1 1 1    1   19   39 o 12   11.74    4.95    2.13  349.19    0.96  349.19    1.06  169.19  0.13 
1 1 1    1   19   40 o 12   39.54   16.66   46.46  344.98   27.13  344.98   16.72  164.98  0.90 
1 1 1    1   19   41 o 12   41.06   14.38   42.21  201.06   35.76  201.06    3.65   21.06  0.92 
1 1 1    1   19   42 f  0    9.79    4.39    2.49    8.29    2.29    8.29    0.00    0.00  0.00 
1 1 1    1   19   43 o  4   18.45    5.07   22.32  330.78   12.51  330.78    7.85  150.78  0.89 
1 1 1    1   19   44 o 17    9.45    4.29    9.05  283.41    1.15  283.41    7.01  103.41  0.49 
1 1 1    1   19   45 o 14   17.67    5.17   21.32  241.18   12.13  241.18    6.87   61.18  0.88 
1 1 1    1   20    0 o  1  171.63    4.36  140.27   90.00  207.43   90.00   71.59   90.00  1.00 
1 1 1    1   20    1 o 15   36.77    4.49   38.33  185.41   15.13  184.44   21.24    4.44  0.70 
1 1 1    1   20    2 o 18  110.62    2.51   81.03  319.88  133.61  322.27   54.27  322.27  0.96 
1 1 1    1   20    3 f  0   65.52    2.12   81.59  284.35   77.66  286.25    0.00    0.00  0.00 
1 1 1    1   20    4 o  5  132.68    2.55  129.58  110.06  134.73  111.59    9.11  111.59  0.98 
1 1 1    1   20    5 o 14   21.10    5.51   23.55   54.99    7.41  237.33   29.43  237.33  0.35 
1 1 1    1   20    6 o  2  121.34    2.41  144.98   43.25  103.03   42.35   32.26  222.35  0.98 
1 1 1    1   20    7 o  6  124.05    2.45  156.78  354.67   99.60  354.29   44.99  174.29  0.98 
1 1 1    1   20    8 o  4  111.11    2.18  139.05  157.26   84.46  157.84   49.29  337.84  0.98 
1 1 1    1   20    9 o  8   93.96    1.95   96.46  130.17   91.04  131.90    0.26  311.90  0.97 
1 1 1    1   20   10 o 13  114.10    2.21  138.86   63.95   95.71   63.79   33.12  243.79  0.98 
1 1 1    1   20   11 o  1   91.32    2.13  108.20  171.70   72.71  170.85   33.09  350.85  0.98 
1 1 1    1   20   12 o 18   60.82    2.04   46.77  256.76   68.61  255.56   25.59  255.56  0.92 
1 1 1    1   20   13 o 16  160.96    2.94  176.20  294.09  151.95  294.32   15.58  114.32  0.99 
1 1 1    1   20   14 o 16   67.14    2.49   62.04  103.20   69.08  103.09   10.90  103.09  0.95 
1 1 1    1   20   15 o  9   39.28    4.66   29.67  245.03   33.91  244.02    5.94  244.02  0.79 
1 1 1    1   20   16 o 19  155.88    3.16  139.42  135.46  177.40  135.15   45.96  135.15  0.99 
1 1 1    1   20   17 o 13   35.41   24.16   27.79  275.18    4.97  275.39   20.91   95.39  0.44 
1 1 1    1   20   18 o 15   26.33    3.95   27.95  141.80    9.28  142.26   17.53  322.26  0.69 
1 1 1    1   20   19 o 19   85.51    1.94   84.69  256.90   85.86  257.00    4.99  257.00  0.97 
1 1 1    1   20   20 o  8  133.05    2.41  148.69  335.10  121.22  335.15   21.31  155.15  0.99 
1 1 1    1   20   21 o  7   94.09    2.18   96.98  233.51   91.38  233.50    1.95   53.50  0.98 
1 1 1    1   20   22 o 18  197.36    3.09  213.71  218.88  186.87  218.88   19.47   38.88  1.00 
1 1 1    1   20   23 o  5   79.64    2.35   99.49   39.63   59.83   39.63   36.62  219.63  0.98 
1 1 1    1   20   24 o 15   30.88    5.52   39.96  338.83   14.75  338.84   24.16  158.84  0.87 
1 1 1    1   20   25 o 12   60.35    2.56   63.83  100.79   54.28  100.80    8.13  280.80  0.97 
1 1 1    1   20   26 o  4   33.77    4.02   36.26  161.03   24.99  161.03   10.63  341.03  0.90 
1 1 1    1   20   27 o 12   69.09    2.10   88.43  285.93   48.65  285.93   38.59  105.93  0.98 
1 1 1    1   20   28 o  8   35.47    4.71   35.10  359.54   30.33  359.54    4.45  179.54  0.92 
1 1 1    1   20   29 o 13   20.29    5.65   17.07  307.56    9.67  307.56    7.20  127.56  0.65 
1 1 1    1   20   30 o  3   70.83    2.33   67.84   45.02   72.47   45.02    5.76   45.02  0.98 
1 1 1    1   20   31 o 16   13.19    5.42   10.44   45.58    1.14  225.58   11.35  225.58  0.34 
1 1 1    1   20   32 o  8   27.92    4.98   27.69   48.22   21.87   48.22    5.07  228.22  0.87 
1 1 1    1   20   33 o 10   12.27    5.39   21.67   60.86    6.53  240.86   27.49  240.86  0.59 
1 1 1    1   20   34 o  2   40.68   34.73   54.77  307.92    2.35  127.92   55.07  127.92  0.62 
1 1 1    1   20   35 o 15   21.68    5.48   28.51  294.04   10.08  294.04   17.27  114.04  0.86 
1 1 1    1   20   36 o 13   44.81    7.89   59.65  352.42   29.69  352.43   27.35  172.43  0.97 
1 1 1    1   20   37 o  5   17.89    5.62   21.87  284.14    8.85  284.14   11.98  104.14  0.83 
1 1 1    1   20   38 o 12   31.49    4.16   29.53   68.18   32.01   68.18    3.97   68.18  0.95 
1 1 1    1   20   39 o  3   14.87    5.64   12.19   98.45    8.98   98.45    2.49  278.45  0.69 
1 1 1    1   20   40 o  6   24.47    5.05   17.21  294.64   27.58  294.64   11.55  294.64  0.89 
1 1 1    1   20   41 o  1   22.06    4.85   24.07  124.23   18.36  124.23    3.81  304.23  0.92 
1 1 1    1   20   42 o 18   22.34    4.99   21.08  335.90   21.31  335.90    2.11  335.90  0.91 
1 1 1    1   20   43 o  4   16.17    5.39   16.62   29.28   11.44   29.28    3.52  209.28  0.82 
1 1 1    1   20   44 o  1   14.51    5.46    4.20   63.08    5.87   63.08    2.14   63.08  0.33 
1 1 1    1   21    0 o 10   72.95    3.28   77.42   90.00   74.30   90.00    2.70   90.00  1.00 
1 1 1    1   21    1 o 13  198.03    3.50  179.35  287.78  227.08  287.69   60.90  287.69  0.99 
1 1 1    1   21    2 o  4  122.83    2.30   96.15  216.89  153.23  218.72   66.05  218.72  0.98 
1 1 1    1   21    3 o  3  161.83    2.75  155.93  101.69  176.64  101.71   32.73  101.71  0.99 
1 1 1    1   21    4 o  1  123.24    2.50  108.21  337.17  138.35  338.32   34.41  338.32  0.98 
1 1 1    1   21    5 o 12  122.54    2.50  134.78  182.06  116.99  183.23    7.72    3.23  0.99 
1 1 1    1   21    6 o  2  185.11    3.32  197.51  104.37  182.11  105.04    3.74  285.04  0.99 
1 1 1    1   21    7 o  9   95.28    2.33  105.16  224.60   87.17  225.95   12.04   45.95  0.98 
1 1 1    1   21    8 o 11   84.73    2.33   75.67   83.74   93.97   83.98   24.40   83.98  0.97 
1 1 1    1   21    9 o 12   23.00    5.87    6.43  120.95    1.29  114.42    4.48  294.42  0.15 
1 1 1    1   21   10 o  8   76.02    2.44   84.12  112.95   68.22  113.10   10.50  293.10  0.97 
1 1 1    1   21   11 o 17  101.23    2.63   80.48  174.82  120.26  175.87   43.14  175.87  0.97 
1 1 1    1   21   12 o 10  106.39    2.20   98.46  292.30  116.64  292.39   24.64  292.39  0.98 
1 1 1    1   21   13 o  5   22.98    5.33   43.13  139.04    5.61  319.13   45.43  319.13  0.74 
1 1 1    1   21   14 o 13   81.45    2.11  103.70    9.96   60.99    9.86   37.19  189.86  0.98 
1 1 1    1   21   15 o 19  179.13    2.80  178.29  251.65  186.92  251.60   17.71  251.60  0.99 
1 1 1    1   21   16 o  6   27.68    4.24   19.17  113.37   13.57  112.98    4.98  292.98  0.58 
1 1 1    1   21   17 o  8   58.44    2.36   73.82  165.55   41.43  165.80   29.16  345.80  0.96 
1 1 1    1   21   18 f  0  112.65    2.27  105.16   37.64  100.93   37.68    0.00    0.00  0.00 
1 1 1    1   21   19 o 10  117.81    2.28  106.61   15.80  129.78   15.80   27.02   15.80  0.99 
1 1 1    1   21   20 o 15   58.64    2.66   70.94  279.98   44.22  279.98   24.41   99.98  0.96 
1 1 1    1   21   21 o 18   30.86    4.82   24.18   38.37   23.40   38.37    0.07  218.37  0.76 
1 1 1    1   21   22 o  4   37.15    4.72   41.58  311.42   26.57  311.42   13.97  131.42  0.90 
1 1 1    1   21   23 o  3   83.17    2.32   75.51  304.74   89.16  304.74   15.26  304.74  0.98 
1 1 1    1   21   24 o  4  133.62    2.33  128.27  159.62  139.46  159.62   13.42  159.62  0.99 
1 1 1    1   21   25 o 19   39.76   11.71   36.94  354.60   33.28  354.60    3.17  174.60  0.88 
1 1 1    1   21   26 o  7   38.75    7.76   27.57  221.24   41.02  221.24   13.70  221.24  0.88 
1 1 1    1   21   27 o  1   85.12    2.52   87.20   79.33   82.04   79.33    4.18  259.33  0.99 
1 1 1    1   21   28 o  6   63.14    2.57   69.68  321.24   55.26  321.24   13.31  141.24  0.98 
1 1 1    1   21   29 o  9   38.67    6.69   40.93  135.02   32.07  135.03    8.01  315.03  0.93 
1 1 1    1   21   30 o  1   36.65    4.41   35.62  129.21   33.46  129.21    1.25  309.21  0.93 
1 1 1    1   21   31 o 17   35.85    4.37   19.64  213.67   43.14  213.67   24.10  213.67  0.87 
1 1 1    1   21   32 o 11   16.42    5.71    9.77  194.46    3.77  194.46    5.65   14.46  0.40 
1 1 1    1   21   33 o 18   26.47    4.71   37.04   56.88   12.98   56.88   22.61  236.88  0.92 
1 1 1    1   21   34 o  7   14.55    6.01   13.46   69.93    2.84   69.93   10.05  249.93  0.54 
1 1 1    1   21   35 o 16   71.32    2.95   79.61   68.59   65.33   68.59   10.66  248.59  0.99 
1 1 1    1   21   36 o 14   14.40    5.60   19.37   86.82    3.72   86.82   14.70  266.82  0.77 
1 1 1    1   21   37 f  0   15.02    5.81   16.25  301.47   15.40  301.47    0.00    0.00  0.00 
1 1 1    1   21   38 o 11   22.06    5.73   28.89  342.25   13.62  342.25   13.47  162.25  0.92 
1 1 1    1   21   39 o 13   42.97   21.63   49.62  152.97   27.44  152.97   18.59  332.97  0.85 
1 1 1    1   21   40 o 14   18.15    5.78   27.71  190.43    7.30  190.43   18.14   10.43  0.90 
1 1 1    1   21   41 o 10   33.69    4.04   36.23    1.39   32.43    1.39    0.46  181.39  0.97 
1 1 1    1   21   42 o  3   19.29    5.49   11.11  245.27   19.27  245.27    9.30  245.27  0.76 
1 1 1    1   21   43 o  1   26.46    5.05   21.24  166.26   30.05  166.26   11.20  166.26  0.92 
1 1 1    1   22    0 o 11   90.92    2.87   95.46   90.00   91.09   90.00    0.34   90.00  1.00 
1 1 1    1   22    1 o 12  185.11    2.88  203.53  277.10  176.59  277.41   14.97   97.41  0.99 
1 1 1    1   22    2 o  8  106.76    2.09  115.12  152.65  100.46  152.00    9.04  332.00  0.98 
1 1 1    1   22    3 o  7   33.36    4.00   34.52  156.19   20.42  155.58   11.38  335.58  0.78 
1 1 1    1   22    4 f  0  114.70    2.30  127.70  312.33  119.30  312.64    0.00    0.00  0.00 
1 1 1    1   22    5 o 19  115.39    2.49   93.67   38.70  137.04   38.38   47.60   38.38  0.98 
1 1 1    1   22    6 o 12  114.85    2.36  134.50  233.48  100.51  233.08   25.66   53.08  0.99 
1 1 1    1   22    7 o 17  195.80    3.26  174.38  190.28  223.28  190.48   57.26  190.48  0.99 
1 1 1    1   22    8 o 15  118.62    2.40  120.31  358.18  120.40  358.23    6.84  358.23  0.99 
1 1 1    1   22    9 f  0  155.93    2.96  146.12  150.66  138.25  150.69    0.00    0.00  0.00 
1 1 1    1   22   10 o  6   37.40    4.44   36.32  116.25   28.52  116.29    5.55  296.29  0.84 
1 1 1    1   22   11 o 11  132.44    2.38  118.57    9.22  149.24    9.38   36.76    9.38  0.99 
1 1 1    1   22   12 o  9   38.14    4.96   46.62  301.68   22.67  301.64   22.25  121.64  0.89 
1 1 1    1   22   13 o  3  135.35    2.74  108.73  257.57  163.51  257.71   59.61  257.71  0.99 
1 1 1    1   22   14 o 19   42.27   18.31   59.51  294.01   14.65  293.88   42.46  113.88  0.85 
1 1 1    1   22   15 o 12  136.89    2.57  157.54   85.93  120.23   85.93   31.19  265.93  0.99 
1 1 1    1   22   16 o  2  107.11    2.32  112.84  334.67  102.50  334.68    6.33  154.68  0.99 
1 1 1    1   22   17 o  3   77.13    2.88   86.14  233.56   67.30  233.56   16.03   53.56  0.98 
1 1 1    1   22   18 o 16   69.23    2.43   67.28  140.70   68.79  140.70    3.50  140.70  0.97 
1 1 1    1   22   19 o  6   80.08    2.46   76.81  159.48   81.78  159.48    6.99  159.48  0.98 
1 1 1    1   22   20 o 12   42.82    7.49   50.21  359.59   30.26  359.59   18.79  179.59  0.93 
1 1 1    1   22   21 o  4   96.78    2.29   89.27  338.12  103.38  338.12   15.85  338.12  0.99 
1 1 1    1   22   22 o  3   38.90    7.09   38.51  180.59   32.76  180.59    5.13    0.59  0.91 
1 1 1    1   22   23 o 18   29.17    4.35   34.13  187.06   18.07  187.06   15.64    7.06  0.89 
1 1 1    1   22   24 o 10   60.78    2.36   59.45  337.48   59.62  337.49    0.67  337.49  0.98 
1 1 1    1   22   25 o 10   40.57   26.55   44.73  296.25   13.28  296.25   30.93  116.25  0.71 
1 1 1    1   22   26 o 18   76.97    2.47   84.55  119.44   68.76  119.44   14.44  299.44  0.99 
1 1 1    1   22   27 o 18   35.04    4.16   54.50  337.15   13.39  337.15   39.99  157.15  0.95 
1 1 1    1   22   28 o 13   70.39    2.40   75.07  197.79   65.43  197.79    7.74   17.79  0.98 
1 1 1    1   22   29 o  1   43.42    7.67   42.29   49.98   40.61   49.97    0.41  229.97  0.94 
1 1 1    1   22   30 o 12   22.19    5.83   22.95  270.76   12.92  270.76    9.23   90.76  0.79 
1 1 1    1   22   31 o  6   11.11    5.02   13.90  339.25    3.85  159.25   17.21  159.25  0.43 
1 1 1    1   22   32 o  7   16.37    6.01   25.78  266.66    0.94  266.66   23.77   86.66  0.78 
1 1 1    1   22   33 o  7   31.61    5.65   36.44  229.46   24.54  229.46   10.28   49.46  0.94 
1 1 1    1   22   34 o 14   59.90    2.55   75.85  133.95   46.33  133.95   25.93  313.95  0.99 
1 1 1    1   22   35 f  0   16.94    6.02   15.33  148.74   14.56  148.74    0.00    0.00  0.00 
1 1 1    1   22   36 o  7   27.27    4.77   27.11  227.80   25.80  227.80    0.25  227.80  0.94 
1 1 1    1   22   37 o 12   21.05    6.02   14.04  117.54   21.11  117.54    8.01  117.54  0.81 
1 1 1    1   22   38 o  7   16.53    5.88   10.91   11.95   12.43   11.95    2.35   11.95  0.68 
1 1 1    1   22   39 o  5   16.76    5.96    3.52  139.73    6.70  139.73    3.48  139.73  0.30 
1 1 1    1   22   40 o 16   13.50    5.50   14.96  278.03    6.41  278.02    7.12   98.02  0.74 
1 1 1    1   22   41 o  8   15.51    5.69   22.89  289.53    6.23  289.53   14.24  109.53  0.86 
1 1 1    1   23    0 o  1   69.57    3.37   84.98   90.00   57.71   90.00   23.74  270.00  1.00 
1 1 1    1   23    1 o 19  127.64    2.34   99.77  233.72  156.37  233.89   61.19  233.89  0.99 
1 1 1    1   23    2 o 17  163.38    2.85  165.00  344.91  166.64  344.92    8.77  344.92  0.99 
1 1 1    1   23    3 o 10   30.68    5.27   43.66  336.30    9.85  335.88   31.61  155.88  0.84 
1 1 1    1   23    4 o 11  132.58    2.72  110.47  115.80  156.46  115.70   51.12  115.70  0.99 
1 1 1    1   23    5 o 18   98.08    2.53   80.16   71.36  115.57   71.59   39.62   71.59  0.98 
1 1 1    1   23    6 o  5  115.21    2.61   99.78  284.85  132.13  284.84   37.51  284.84  0.98 
1 1 1    1   23    7 o  9   13.42    5.85   17.55  313.63    9.04  133.77   26.02  133.77  0.30 
1 1 1    1   23    8 o 17  147.65    2.54  167.77  205.23  132.57  205.17   28.07   25.17  0.99 
1 1 1    1   23    9 o  8   84.22    2.36   94.43   86.46   74.26   86.43   16.23  266.43  0.98 
1 1 1    1   23   10 o 14   32.55    5.38   61.42  185.35    0.13    5.36   59.13    5.36  0.90 
1 1 1    1   23   11 o 16   48.29   15.90   63.74  222.31   25.44  222.33   35.92   42.33  0.90 
1 1 1    1   23   12 o 12  136.06    2.71  116.47   42.58  156.96   42.58   44.59   42.58  0.99 
1 1 1    1   23   13 o 15   46.58   35.29   51.66  107.67    5.88  107.67   44.07  287.67  0.60 
1 1 1    1   23   14 o 11   15.60    6.29    3.58  292.40    0.84  112.38    4.31  112.38  0.08 
1 1 1    1   23   15 o 17   77.68    2.44   81.22  351.25   72.90  351.25    6.04  171.25  0.98 
1 1 1    1   23   16 o 18   73.41    2.65   73.33  183.54   71.63  183.54    0.16  183.54  0.97 
1 1 1    1   23   17 f  0   69.94    2.81   78.14  152.85   76.38  152.86    0.00    0.00  0.00 
1 1 1    1   23   18 o 12  104.29    2.37   98.55  319.30  109.55  319.30   12.94  319.30  0.99 
1 1 1    1   23   19 o  1   40.27    7.37   31.31   83.48   40.57   83.48    9.78   83.48  0.89 
1 1 1    1   23   20 f  0   38.92    5.60   38.64  308.42   38.13  308.42    0.00    0.00  0.00 
1 1 1    1   23   21 o  6   36.01    4.31   33.82  236.77   32.45  236.77    1.04   56.77  0.92 
1 1 1    1   23   22 o  6   34.03    4.10   36.09  130.20   27.01  130.19    8.75  310.19  0.92 
1 1 1    1   23   23 o  8   43.88   11.20   55.79   22.61   27.33   22.61   27.72  202.61  0.94 
1 1 1    1   23   24 o 12   14.93    6.04   15.87  259.29    0.32   79.30   15.91   79.30  0.51 
1 1 1    1   23   25 o 11   38.99    5.56   43.93  157.93   30.56  157.92   12.42  337.92  0.94 
1 1 1    1   23   26 o  5   42.84   26.08   69.20   75.35    4.53   75.35   62.88  255.35  0.84 
1 1 1    1   23   27 o 11   46.38   17.30   37.99  248.06   42.59  248.06    5.75  248.06  0.86 
1 1 1    1   23   28 o  9    9.96    4.78   13.42   78.93    5.78  258.93   18.73  258.93  0.36 
1 1 1    1   23   29 o  5   39.65    6.34   43.85  320.89   32.90  320.89    9.28  140.89  0.95 
1 1 1    1   23   30 o 19   29.33    4.83   32.35  131.09   22.89  131.09    8.14  311.09  0.92 
1 1 1    1   23   31 o  9   45.27    8.01   43.35  320.78   45.01  320.78    3.55  320.78  0.95 
1 1 1    1   23   32 o 19   23.75    6.11   22.64   25.10   19.77   25.10    1.82  205.10  0.87 
1 1 1    1   23   33 o  9   16.09    5.93    8.01  317.39    8.73  317.39    1.12  317.39  0.51 
1 1 1    1   23   34 f  0   37.73    4.57   30.18  277.57   28.53  277.57    0.00    0.00  0.00 
1 1 1    1   23   35 o  8   42.98    9.22   46.35  242.12   39.25  242.12    4.16   62.12  0.96 
1 1 1    1   23   36 o  7   12.51    5.49    8.82  243.69    4.80  243.69    3.37   63.69  0.52 
1 1 1    1   23   37 o  9   17.57    6.00   16.18    9.51   13.50    9.51    1.36  189.51  0.81 
1 1 1    1   23   38 o 17   12.73    5.54    9.75  216.66    5.57  216.66    3.30   36.66  0.57 
1 1 1    1   23   39 o  5   11.87    5.27   19.65   14.63    1.03   14.62   16.64  194.62  0.79 
1 1 1    1   23   40 o 19   13.66    5.64    4.35  328.42    4.76  328.42    0.89  328.42  0.32 
1 1 1    1   24    0 o 11   93.66    4.23   49.80  270.00  139.38  270.00   91.44  270.00  1.00 
1 1 1    1   24    1 o  1  102.75    2.93  100.38  109.68  105.52  109.66    8.89  109.66  0.98 
1 1 1    1   24    2 o 17   85.51    2.88   85.12   38.92   85.07   38.91    3.08   38.91  0.98 
1 1 1    1   24    3 f  0  128.03    2.76   85.01  128.49   81.92  128.50    0.00    0.00  0.00 
1 1 1    1   24    4 o 10   81.50    3.00   61.90  213.97   97.93  213.97   38.24  213.97  0.97 
1 1 1    1   24    5 o  8   70.19    3.34   33.03  237.45   98.23  237.45   66.36  237.45  0.93 
1 1 1    1   24    6 o 12   90.43    2.91   70.17  265.24  108.49  265.24   40.70  265.24  0.97 
1 1 1    1   24    7 o  2   84.77    2.95  100.98  307.22   68.77  307.21   28.89  127.21  0.98 
1 1 1    1   24    8 o 18   96.93    2.70   86.57  146.82  106.49  146.82   22.65  146.82  0.98 
1 1 1    1   24    9 o  7  137.31    2.76  158.95  312.03  118.58  312.03   35.58  132.03  0.99 
1 1 1    1   24   10 o 14   95.40    2.64   69.48  280.27  119.16  280.27   51.66  280.27  0.98 
1 1 1    1   24   11 o 14  125.72    2.50  131.01  161.63  121.81  161.63    5.72  341.63  0.99 
1 1 1    1   24   12 o 12   18.24    6.70   24.81   27.50    2.50  207.50   26.70  207.50  0.59 
1 1 1    1   24   13 o  6   16.89    6.92    9.47  187.97    0.39    7.97    9.65    7.97  0.26 
1 1 1    1   24   14 o 12   46.76   35.78   44.02  281.78    8.61  281.78   34.52  101.78  0.55 
1 1 1    1   24   15 o 13   30.34    5.35   20.70  226.26   26.26  226.26    5.92  226.26  0.77 
1 1 1    1   24   16 o  1   25.59    6.21   29.72  215.81   12.57  215.81   16.70   35.81  0.82 
1 1 1    1   24   17 o  1   30.77    4.79   37.26  323.71   18.64  323.71   18.15  143.71  0.90 
1 1 1    1   24   18 o  7   19.65    6.26   20.59  222.09    6.21  222.09   14.19   42.09  0.68 
1 1 1    1   24   19 o 10   86.16    2.27   77.21   64.85   93.59   64.85   17.09   64.85  0.99 
1 1 1    1   24   20 o 18   95.83    2.63   97.43  268.24   93.71  268.24    2.48   88.24  0.99 
1 1 1    1   24   21 f  0   29.47    5.69   32.02  297.66   31.50  297.66    0.00    0.00  0.00 
1 1 1    1   24   22 o 17   71.89    3.28   44.04   92.53   96.71   92.53   53.55   92.53  0.97 
1 1 1    1   24   23 o  9   30.14    4.89   39.76  214.36   16.68  214.36   22.14   34.36  0.92 
1 1 1    1   24   24 o 17   44.45   32.07   42.26  188.61   12.97  188.61   28.12    8.61  0.61 
1 1 1    1   24   25 o 12   32.45    5.21   32.54  110.29   27.58  110.29    3.92  290.29  0.91 
1 1 1    1   24   26 o 16   29.81    5.07   27.50  279.16   26.26  279.16    0.26   99.16  0.89 
1 1 1    1   24   27 o 11   26.17    5.26   32.37  219.65   15.83  219.65   15.29   39.65  0.90 
1 1 1    1   24   28 f  0   22.55    6.03   28.27  356.80   27.10  356.80    0.00    0.00  0.00 
1 1 1    1   24   29 o  9   28.12    5.86   31.55  106.92   21.37  106.92    8.79  286.92  0.92 
1 1 1    1   24   30 o 18   33.30    4.74   35.92   74.22   29.11   74.22    5.15  254.22  0.95 
1 1 1    1   24   31 o  2   16.42    6.10   14.11  263.46    9.78  263.46    3.63   83.46  0.71 
1 1 1    1   24   32 o 12   43.67    9.42   43.89   56.46   42.20   56.46    0.64   56.46  0.96 
1 1 1    1   24   33 o 10   14.68    5.91    6.99  208.03    7.19  208.03    0.64  208.03  0.47 
1 1 1    1   24   34 o 16   31.07    5.09   29.32  290.67   31.86  290.67    4.59  290.67  0.95 
1 1 1    1   24   35 o 16   33.04    4.41   34.22   14.99   32.23   14.99    0.71   14.99  0.96 
1 1 1    1   24   36 o 14   26.27    5.70   22.36   50.75   27.83   50.75    7.43   50.75  0.92 
1 1 1    1   24   37 o  2   12.99    5.66    6.91  191.36    5.27  191.35    0.97   11.35  0.44 
1 1 1    1   24   38 o  2   15.57    5.98   16.54   10.41    9.78   10.41    5.02  190.41  0.79 
1 1 1    1   25    0 o  7   18.71    9.91   22.43  270.00    0.09   90.00   21.93   90.00  0.58 
1 1 1    1   25    1 o  6   41.92    5.00   29.30  219.41   44.55  219.42   16.02  219.42  0.87 
1 1 1    1   25    2 o 18   71.62    3.01   77.33  232.26   64.33  232.26   11.01   52.26  0.98 
1 1 1    1   25    3 o 13   65.84    3.16   44.32   96.44   82.21   96.44   39.02   96.44  0.95 
1 1 1    1   25    4 o  8   88.35    2.54  107.04  233.27   69.83  233.27   34.55   53.27  0.99 
1 1 1    1   25    5 o  2   46.01   35.38   59.02  352.39    2.74  352.39   54.87  172.39  0.66 
1 1 1    1   25    6 o  1  148.68    2.67  148.18    5.41  150.85    5.41    6.09    5.41  0.99 
1 1 1    1   25    7 o  7   79.95    2.68   73.36  319.13   84.71  319.13   12.95  319.13  0.98 
1 1 1    1   25    8 o  5   79.37    2.77   79.70  121.10   77.61  121.10    0.44  301.10  0.98 
1 1 1    1   25    9 o 15   84.26    2.75   81.34  154.19   85.83  154.19    6.06  154.18  0.98 
1 1 1    1   25   10 o  6  123.53    2.67  102.76   31.97  143.90   31.97   42.96   31.97  0.99 
1 1 1    1   25   11 o  8   48.24   29.54   41.69    1.61   23.47    1.61   17.56  181.61  0.67 
1 1 1    1   25   12 o  7  168.06    3.05  155.18  246.60  181.76  246.60   28.75  246.60  1.00 
1 1 1    1   25   13 o 17   76.97    2.84   70.08   40.66   81.87   40.66   12.63   40.66  0.98 
1 1 1    1   25   14 o 12   43.09   36.93   42.20   12.21    1.59   12.21   40.20  192.21  0.50 
1 1 1    1   25   15 o  5   12.94    5.78    7.49   35.49    1.34  215.50    8.77  215.50  0.24 
1 1 1    1   25   16 o  5   17.59    7.11   17.66    1.57    2.96    1.57   14.51  181.57  0.58 
1 1 1    1   25   17 o  6   76.79    3.03   63.91  314.58   87.85  314.58   24.83  314.58  0.98 
1 1 1    1   25   18 o 19   12.83    5.86   16.37  106.05    4.01  286.05   20.10  286.05  0.47 
1 1 1    1   25   19 o  3   33.75    4.96   27.77  348.92   33.23  348.92    6.02  348.92  0.90 
1 1 1    1   25   20 o  1   45.94   30.78   48.41  123.46   16.43  123.46   30.84  303.46  0.69 
1 1 1    1   25   21 o 18   62.85    3.04   72.27    8.57   53.09    8.57   17.24  188.57  0.98 
1 1 1    1   25   22 o  2   77.47    2.94   69.67  286.49   85.07  286.49   17.53  286.49  0.98 
1 1 1    1   25   23 o  2   95.33    2.56   72.00  250.12  118.93  250.12   49.39  250.12  0.99 
1 1 1    1   25   24 o  2   17.45    6.30   17.10   65.81    5.37   65.81   11.10  245.81  0.63 
1 1 1    1   25   25 o 18   17.28    6.22   13.62  217.35    6.53  217.34    6.55   37.34  0.57 
1 1 1    1   25   26 o 16   28.02    5.43   24.96  190.53   25.85  190.53    1.94  190.53  0.89 
1 1 1    1   25   27 o 19   43.79    5.79   48.97    2.11   37.96    2.11    8.84  182.11  0.97 
1 1 1    1   25   28 o 11   24.59    6.37   10.28  237.69   24.11  237.69   14.31  237.69  0.69 
1 1 1    1   25   29 o 11   32.25    4.63   33.24   96.78   29.98   96.78    1.62  276.78  0.95 
1 1 1    1   25   30 o  5   12.30    5.55    8.83  198.86    4.04  198.86    4.32   18.86  0.50 
1 1 1    1   25   31 o 12   41.14    5.66   52.67  213.09   31.04  213.09   18.41   33.09  0.98 
1 1 1    1   25   32 o 18   14.15    6.07    1.88  245.20    2.05  245.19    0.31  245.19  0.13 
1 1 1    1   25   33 o 10   32.76    4.92   29.55   49.33   35.37   49.33    8.11   49.33  0.96 
1 1 1    1   25   34 f  0   16.68    6.29   25.27   50.97   23.10   50.97    0.00    0.00  0.00 
1 1 1    1   25   35 o  9   11.22    5.25   10.05  178.83    3.17  178.83    5.93  358.83  0.55 
1 1 1    1   25   36 o 17   21.96    6.13   20.16  199.01   20.71  199.02    2.63  199.02  0.88 
1 1 1    1   25   37 o  9   10.31    4.90   14.03   88.34    1.21   88.34   11.25  268.34  0.66 
1 1 1    1   26    0 o  6   24.67   11.11   56.11  270.00    6.48   90.00   61.75   90.00  0.99 
1 1 1    1   26    1 o 15   39.24    5.22   45.50   39.61   28.37   39.61   16.45  219.61  0.93 
1 1 1    1   26    2 o  1   36.39    5.53   36.56  204.46   29.99  204.46    6.03   24.46  0.91 
1 1 1    1   26    3 o  8  132.61    2.76  102.94  347.80  161.72  347.80   60.26  347.80  0.99 
1 1 1    1   26    4 o 11   34.16    5.98   22.05  129.11   34.60  129.12   12.85  129.12  0.82 
1 1 1    1   26    5 o 13   88.21    2.85   94.24  320.74   81.23  320.74   11.79  140.74  0.99 
1 1 1    1   26    6 o  2   51.56   17.17   54.85   35.43   39.56   35.43   14.63  215.43  0.91 
1 1 1    1   26    7 o  4   95.87    2.78   93.35  113.60   97.35  113.60    5.03  113.60  0.99 
1 1 1    1   26    8 o  8  110.11    2.92   94.50  192.87  124.66  192.87   31.09  192.87  0.99 
1 1 1    1   26    9 o  3   53.13   22.66   57.92  188.37   36.04  188.37   21.39    8.37  0.88 
1 1 1    1   26   10 o 15   86.04    2.98   85.99  298.74   84.82  298.74    0.40  118.75  0.99 
1 1 1    1   26   11 o  4   51.70   10.91   65.16  353.94   34.45  353.94   30.01  173.94  0.96 
1 1 1    1   26   12 o  8  118.22    2.75  105.15  125.93  131.01  125.93   27.21  125.93  0.99 
1 1 1    1   26   13 o  6   41.59    5.06   50.58    7.04   29.53    7.04   20.29  187.04  0.95 
1 1 1    1   26   14 o 12   47.35    8.17   53.17  147.79   38.04  147.79   14.22  327.79  0.95 
1 1 1    1   26   15 o 16   43.91    5.50   47.07   20.79   37.54   20.79    8.60  200.79  0.95 
1 1 1    1   26   16 o  3   46.80    9.20   50.47    3.81   39.29    3.81   10.04  183.81  0.95 
1 1 1    1   26   17 o  2   18.12    7.06   29.40  147.84    0.66  327.84   29.31  327.84  0.77 
1 1 1    1   26   18 f  0   22.26    7.69    5.62   79.30    5.47   79.31    0.00    0.00  0.00 
1 1 1    1   26   19 o 11   32.70    7.58   19.45  159.90   34.17  159.90   15.33  159.90  0.81 
1 1 1    1   26   20 o 15   15.22    6.72   25.52  139.57    3.52  319.57   28.17  319.57  0.69 
1 1 1    1   26   21 o  5   68.14    2.80   66.17  320.23   70.26  320.23    6.55  320.23  0.98 
1 1 1    1   26   22 o  1   85.04    2.51   78.09   44.78   93.27   44.78   18.24   44.78  0.99 
1 1 1    1   26   23 o  9   44.69   35.42   57.31   82.58    4.11   82.58   50.84  262.58  0.66 
1 1 1    1   26   24 o  7   68.31    2.87   57.11  297.94   79.94  297.94   25.30  297.94  0.99 
1 1 1    1   26   25 o  7   40.54    4.81   38.12  261.77   41.52  261.77    5.14  261.77  0.96 
1 1 1    1   26   26 o  9   18.04    6.75   21.83  354.90    8.59  354.90   12.20  174.90  0.81 
1 1 1    1   26   27 o 18   18.37    6.59   21.88  139.34   10.26  139.34   10.52  319.34  0.84 
1 1 1    1   26   28 o  2   62.33    3.07   61.98  118.93   64.98  118.93    6.43  118.93  0.99 
1 1 1    1   26   29 o  1   35.64    4.63   35.34  314.14   35.80  314.14    2.68  314.14  0.97 
1 1 1    1   26   30 o 18   34.10    4.99   36.31  304.20   32.06  304.20    1.70  124.20  0.97 
1 1 1    1   26   31 o 18   12.25    5.62    6.10   40.59    3.63   40.59    2.00  220.59  0.38 
1 1 1    1   26   32 o 13   12.52    5.63   22.46  355.17    0.10  175.17   20.64  175.17  0.82 
1 1 1    1   26   33 o 10   13.69    5.99   14.51  183.91    6.34  183.91    6.81    3.91  0.71 
1 1 1    1   26   34 o 10   18.46    6.49   12.17  137.76   16.03  137.76    5.10  137.76  0.73 
1 1 1    1   26   35 o 18   14.61    6.10   11.43  307.71    8.91  307.71    1.26  127.71  0.65 
1 1 1    1   27    0 o  5   16.43   10.09   21.02   90.00    1.06   90.00   19.70  270.00  0.66 
1 1 1    1   27    1 o  1   72.88    3.35   75.32  336.52   69.02  336.52    5.39  156.52  0.98 
1 1 1    1   27    2 o 19   94.68    2.93   84.48  143.79  103.89  143.79   20.46  143.79  0.99 
1 1 1    1   27    3 o 13   30.97    7.01   33.75  165.41   21.88  165.41   11.43  345.41  0.89 
1 1 1    1   27    4 o  2  197.54    3.29  168.09   60.76  228.23   60.76   62.42   60.76  1.00 
1 1 1    1   27    5 o 18   34.41    6.21   24.50  274.01   35.72  274.01   11.57  274.01  0.87 
1 1 1    1   27    6 o  2   37.54    5.60   43.69  317.95   27.47  317.95   15.54  137.95  0.94 
1 1 1    1   27    7 o 11   28.34    7.20   19.12  243.88   24.75  243.88    5.94  243.88  0.77 
1 1 1    1   27    8 o  4   52.91    9.97   31.60  196.94   66.10  196.93   35.06  196.93  0.92 
1 1 1    1   27    9 o  8   51.71    8.53   57.56  357.14   42.81  357.14   13.64  177.14  0.96 
1 1 1    1   27   10 o  6   21.64    7.91    5.94  103.87    6.19  103.88    0.37  103.88  0.28 
1 1 1    1   27   11 o 12   58.83   19.88   50.94  275.97   56.16  275.97    6.37  275.97  0.90 
1 1 1    1   27   12 o 19   55.96   11.85   59.54   89.74   48.67   89.74    9.40  269.74  0.95 
1 1 1    1   27   13 o  7   56.59    9.17   65.36  177.11   45.81  177.11   17.82  357.11  0.97 
1 1 1    1   27   14 o  6   44.85    5.93   30.75   82.75   53.41   82.75   23.54   82.75  0.93 
1 1 1    1   27   15 o  1   19.52    7.68   22.76  268.64    5.72  268.64   16.33   88.64  0.71 
1 1 1    1   27   16 o  3   44.37    5.40   35.77  111.47   48.98  111.48   14.41  111.48  0.94 
1 1 1    1   27   17 o 11   22.69    6.98   20.97   33.57   13.99   33.57    6.22  213.57  0.75 
1 1 1    1   27   18 o 18   28.44    6.08   15.72  226.35   28.58  226.35   13.46  226.35  0.77 
1 1 1    1   27   19 o 15   45.41   35.46   60.10  331.78    4.08  331.78   53.63  151.78  0.68 
1 1 1    1   27   20 o  7   37.11    4.92   35.42   71.09   36.12   71.09    2.18   71.09  0.94 
1 1 1    1   27   21 o 10   46.89   39.97   61.59  181.40    0.25    1.40   59.17    1.40  0.63 
1 1 1    1   27   22 o  9   50.29    7.87   49.01  106.58   50.48  106.58    3.69  106.58  0.97 
1 1 1    1   27   23 o  8   57.13   18.19   56.40   58.46   52.58   58.46    1.14  238.46  0.93 
1 1 1    1   27   24 o 11   14.12    6.30    7.71  164.38    4.89  164.38    2.43  344.38  0.43 
1 1 1    1   27   25 o 14   40.00    4.84   42.85   29.23   37.39   29.23    3.22  209.23  0.97 
1 1 1    1   27   26 o  6   20.52    7.04   17.11  237.30   17.51  237.30    1.42  237.30  0.82 
1 1 1    1   27   27 o 12   28.12    6.16   26.50  216.95   27.60  216.95    2.85  216.95  0.93 
1 1 1    1   27   28 o  6   15.28    6.48   18.07   27.39    7.17   27.39    9.59  207.39  0.78 
1 1 1    1   27   29 o 17   17.19    6.75   14.16  118.66   12.39  118.66    0.64  298.66  0.74 
1 1 1    1   27   30 o  2   30.22    5.75   29.12  113.82   30.60  113.82    4.02  113.82  0.95 
1 1 1    1   27   31 o 10   41.94    4.97   32.67   72.99   51.73   72.99   22.16   72.99  0.97 
1 1 1    1   27   32 o 10   12.49    5.71   10.64    4.91    5.13    4.91    4.42  184.91  0.59 
1 1 1    1   27   33 o 15   17.47    6.60   14.14  179.20   13.81  179.20    1.23  179.20  0.76 
1 1 1    1   28    0 o  1  102.74    4.28   69.12   90.00  138.03   90.00   70.59   90.00  1.00 
1 1 1    1   28    1 o 19   27.08    8.10   23.56  234.49   20.25  234.49    2.73   54.49  0.80 
1 1 1    1   28    2 o 10   15.90    7.13    9.87   31.15    1.57   31.15    8.05  211.15  0.35 
1 1 1    1   28    3 o  6  112.28    2.99   86.67  197.39  138.15  197.39   53.65  197.39  0.99 
1 1 1    1   28    4 o  7   18.27    7.87   20.93  284.03    3.39  284.03   17.00  104.03  0.65 
1 1 1    1   28    5 o  5   87.51    3.61   92.88  126.88   82.76  126.88    7.67  306.88  0.99 
1 1 1    1   28    6 o 16   94.79    3.53   75.19  359.48  114.20  359.48   41.07  359.48  0.99 
1 1 1    1   28    7 o 16   57.55    8.07   34.31   61.36   75.12   61.36   41.79   61.36  0.94 
1 1 1    1   28    8 o  7   59.26   33.67   50.31  167.93   38.37  167.93   10.45  347.93  0.74 
1 1 1    1   28    9 o  8   36.07    8.04   13.54   56.68   39.70   56.68   26.58   56.68  0.73 
1 1 1    1   28   10 o 13   47.91    6.04   43.69   23.57   49.12   23.57    6.86   23.57  0.95 
1 1 1    1   28   11 o  8   23.94    8.78   31.30  198.62    9.39  198.62   20.83   18.62  0.83 
1 1 1    1   28   12 o  1   27.74    7.66   22.19  277.63   23.30  277.63    1.91  277.63  0.81 
1 1 1    1   28   13 o 16   38.99    5.46   42.80  207.55   32.62  207.55    8.58   27.55  0.95 
1 1 1    1   28   14 o 10   33.19    6.20   25.07  215.61   34.82  215.61   10.72  215.61  0.89 
1 1 1    1   28   15 o  9   48.21    6.93   51.74   83.63   43.28   83.63    6.40  263.63  0.96 
1 1 1    1   28   16 o 14   40.98    5.04   28.04   17.23   49.73   17.23   22.84   17.23  0.93 
1 1 1    1   28   17 o 17   39.15    5.00   35.71  237.80   40.23  237.80    6.05  237.80  0.95 
1 1 1    1   28   18 o  9   68.57    3.10   69.58   82.37   69.06   82.37    2.59   82.37  0.99 
1 1 1    1   28   19 o 12   18.61    7.11   22.72  188.45    8.31  188.45   13.36    8.45  0.81 
1 1 1    1   28   20 o  8   50.39    8.78   37.82  353.16   60.41  353.16   24.40  353.16  0.96 
1 1 1    1   28   21 o 11   53.12    8.49   60.23  172.99   46.58  172.99   10.65  352.99  0.98 
1 1 1    1   28   22 o 16   29.78    7.35   24.27  225.86   31.48  225.86    8.48  225.86  0.91 
1 1 1    1   28   23 o 18   28.49    6.65   32.91  254.30   22.64  254.30    8.35   74.30  0.94 
1 1 1    1   28   24 o  7   71.85    3.09   73.98  111.21   73.54  111.21    4.32  111.21  0.99 
1 1 1    1   28   25 o 19   18.64    7.40   18.18  151.79   13.01  151.79    3.89  331.79  0.80 
1 1 1    1   28   26 o 16   22.58    8.11   24.87  303.94   16.61  303.94    6.35  123.94  0.88 
1 1 1    1   28   27 o 15   21.56    7.68   15.94  323.56   19.77  323.56    5.16  323.56  0.80 
1 1 1    1   28   28 o 13   29.09    6.71   11.53   80.52   37.39   80.52   26.90   80.52  0.82 
1 1 1    1   28   29 o  1   41.06    5.11   32.91  196.46   49.83  196.46   20.13  196.46  0.97 
1 1 1    1   28   30 o  7   25.32    6.95   32.89  175.54   17.78  175.54   11.68  355.54  0.93 
1 1 1    1   28   31 o  6   13.17    5.99    3.59  135.56    3.26  135.56    0.08  135.56  0.24 
1 1 1    1   29    0 o 14   16.13   10.14   18.10  270.00    2.56  270.00   14.88   90.00  0.62 
1 1 1    1   29    1 o 17   18.19    7.70   19.31   90.81    4.58   90.81   14.03  270.81  0.64 
1 1 1    1   29    2 o 16   36.26    7.57   19.27   16.91   41.99   16.91   23.43   16.91  0.84 
1 1 1    1   29    3 o 16   26.30    8.66   10.89  243.96   17.78  243.96    7.29  243.96  0.54 
1 1 1    1   29    4 f  0   84.77    3.93   60.54  231.84   58.30  231.84    0.00    0.00  0.00 
1 1 1    1   29    5 o  7   99.80    3.63   85.14   84.04  115.83   84.04   33.89   84.04  0.99 
1 1 1    1   29    6 o 13   28.32    8.74   36.11  250.86   15.44  250.86   19.31   70.86  0.89 
1 1 1    1   29    7 o  4   24.49    8.45   17.43  145.40   17.78  145.40    1.02  145.40  0.70 
1 1 1    1   29    8 o  3   79.52    3.68   74.62  190.15   85.39  190.15   13.70  190.15  0.99 
1 1 1    1   29    9 o  2   49.67    6.02   42.07  299.97   54.98  299.97   14.60  299.97  0.96 
1 1 1    1   29   10 o 11   29.20    7.78   38.30   73.06   16.63   73.06   20.10  253.06  0.91 
1 1 1    1   29   11 o 17   37.90    6.40   36.72  103.53   36.18  103.53    1.00  103.53  0.94 
1 1 1    1   29   12 o  1   76.42    3.36   75.52  280.36   78.95  280.36    6.69  280.36  0.99 
1 1 1    1   29   13 o 11   29.09    7.53   43.60  282.25   12.65  282.25   29.02  102.25  0.93 
1 1 1    1   29   14 o  9   48.10    5.75   43.32  110.95   51.79  110.95   10.43  110.95  0.97 
1 1 1    1   29   15 o 17   27.65    8.07   36.73  127.22   15.83  127.22   19.18  307.22  0.92 
1 1 1    1   29   16 o 18   25.03    8.06   33.87  174.17   13.21  174.17   19.03  354.17  0.91 
1 1 1    1   29   17 o  2   26.43    7.94   24.80  183.71   23.37  183.71    0.20    3.71  0.89 
1 1 1    1   29   18 o  5   39.72    5.70   37.15  351.58   41.56  351.58    6.31  351.58  0.97 
1 1 1    1   29   19 o  6   29.22    7.56   32.86  123.75   23.60  123.75    7.43  303.75  0.94 
1 1 1    1   29   20 o 10   43.20    5.22   44.09  253.16   42.95  253.16    1.53  253.17  0.98 
1 1 1    1   29   21 o 14   26.98    7.34   15.29   89.70   31.24   89.70   16.95   89.70  0.84 
1 1 1    1   29   22 o 15   18.43    7.32   27.19  300.59    7.00  300.59   18.25  120.59  0.88 
1 1 1    1   29   23 o  1   36.17    6.26   33.28  198.37   38.56  198.37    7.84  198.37  0.96 
1 1 1    1   29   24 o 16   21.12    7.66   14.93   10.46   19.11   10.46    5.42   10.46  0.78 
1 1 1    1   29   25 o 16   14.04    6.53    8.12  190.02    6.18  190.02    1.22   10.02  0.48 
1 1 1    1   29   26 o  2   19.27    7.54   12.29  193.33   15.81  193.34    4.69  193.34  0.70 
1 1 1    1   29   27 o 16   20.80    7.45   20.73  114.69   16.79  114.69    1.84  294.69  0.85 
1 1 1    1   29   28 o 18   36.87    5.71   32.53  325.21   41.91  325.21   12.91  325.21  0.96 
1 1 1    1   30    0 o  5   52.68    7.95   48.51   90.00   58.94   90.00   12.54   90.00  1.00 
1 1 1    1   30    1 o  3   54.35    7.22   35.33  234.26   70.24  234.26   36.44  234.26  0.96 
1 1 1    1   30    2 o 12   31.09    8.61   10.59  282.29   30.96  282.29   20.84  282.29  0.66 
1 1 1    1   30    3 o 12   21.73    8.55    5.85  301.53    8.78  301.53    3.19  301.53  0.33 
1 1 1    1   30    4 o 13   58.84    9.28   51.65  190.94   64.51  190.94   15.14  190.94  0.97 
1 1 1    1   30    5 o  8   59.60   10.26   56.97  321.35   61.02  321.35    6.59  321.35  0.97 
1 1 1    1   30    6 o 19   24.94    8.84   21.11  212.94   19.99  212.94    0.17   32.94  0.80 
1 1 1    1   30    7 o  5   55.03    6.81   49.60   12.91   59.80   12.91   12.47   12.91  0.97 
1 1 1    1   30    8 o  3   46.14    6.47   26.73  112.28   61.62  112.28   36.13  112.28  0.94 
1 1 1    1   30    9 o  9   62.00   18.26   60.99  260.26   58.51  260.26    0.39  260.26  0.94 
1 1 1    1   30   10 o 19   23.57    8.77   25.19    5.75   16.08    5.75    7.90  185.75  0.85 
1 1 1    1   30   11 o  7   29.43    8.79   23.61   47.35   29.25   47.35    6.80   47.35  0.88 
1 1 1    1   30   12 o  8   18.64    7.77   14.47  274.69   12.45  274.70    1.29   94.70  0.70 
1 1 1    1   30   13 o 19   20.60    8.07    8.78  282.38   14.90  282.38    6.57  282.38  0.56 
1 1 1    1   30   14 o 13   20.95    8.14   29.43  222.07    9.32  222.07   18.52   42.07  0.89 
1 1 1    1   30   15 o 11   25.51    8.28   28.35  191.23   19.37  191.22    7.35   11.22  0.90 
1 1 1    1   30   16 o 17   33.37    7.51   23.52  227.52   39.36  227.52   17.30  227.52  0.92 
1 1 1    1   30   17 o 15   12.83    6.19    9.65  227.42    4.47  227.42    4.54   47.42  0.53 
1 1 1    1   30   18 o  5   19.96    8.07   11.06   39.76   15.51   39.76    5.23   39.76  0.65 
1 1 1    1   30   19 o  8   14.48    6.72   13.83  106.88    6.83  106.88    5.96  286.88  0.68 
1 1 1    1   30   20 o  3   29.35    7.93   28.97  189.45   27.51  189.45    0.86  189.45  0.92 
1 1 1    1   30   21 o 14   32.05    7.34   37.43  349.71   26.69  349.71    7.56  169.71  0.95 
1 1 1    1   30   22 o  3   18.25    7.83   19.26  259.88   11.63  259.88    5.89   79.88  0.80 
1 1 1    1   30   23 o 15   29.99    7.94   27.24  135.27   30.55  135.27    5.91  135.27  0.92 
1 1 1    1   30   24 o  3   16.29    7.13   14.58  319.81   10.34  319.81    2.76  139.81  0.72 
1 1 1    1   30   25 o 10   22.75    7.89    9.30  236.88   21.06  236.88   12.75  236.88  0.65 
1 1 1    1   30   26 o  7   12.39    5.96    4.51  189.59    3.12  189.59    0.87    9.59  0.29 
1 1 1    1   31    0 o 19   25.05   12.63   20.12  270.00   27.64  270.00    8.54  270.00  0.93 
1 1 1    1   31    1 o 10   35.24    8.12   32.72  235.41   35.15  235.41    4.08  235.41  0.94 
1 1 1    1   31    2 o  4   58.56    9.28   43.83  330.76   71.90  330.76   30.29  330.76  0.97 
1 1 1    1   31    3 o  8   37.18    7.88   33.97   37.49   38.21   37.49    5.97   37.49  0.95 
1 1 1    1   31    4 o  8   55.63    6.91   41.52   70.59   69.14   70.59   29.75   70.59  0.98 
1 1 1    1   31    5 o  4   51.91    6.20   39.09  289.08   64.16  289.08   27.10  289.08  0.97 
1 1 1    1   31    6 o 15   48.51    6.58   39.85  107.16   56.60  107.16   18.88  107.16  0.97 
1 1 1    1   31    7 o 10   24.48    9.09   20.30  137.85   21.65  137.85    2.47  137.85  0.83 
1 1 1    1   31    8 o 12   61.30   10.17   52.62   74.77   69.71   74.77   20.08   74.77  0.97 
1 1 1    1   31    9 o 10   22.49    8.78   13.29  181.46   19.68  181.46    7.17  181.46  0.72 
1 1 1    1   31   10 o 12   54.90    6.70   50.68  311.14   60.11  311.14   12.56  311.14  0.98 
1 1 1    1   31   11 o 16   31.64    8.81   23.35   24.58   34.98   24.58   13.14   24.58  0.90 
1 1 1    1   31   12 o 17   25.31    8.94   22.23   73.72   22.78   73.72    2.04   73.72  0.86 
1 1 1    1   31   13 o 17   20.94    8.46   18.96  309.89   16.11  309.89    1.51  129.89  0.81 
1 1 1    1   31   14 o 11   25.34    8.53   27.44  230.68   19.98  230.68    5.43   50.68  0.90 
1 1 1    1   31   15 o  1   42.45    6.49   38.95  298.30   46.29  298.30   10.36  298.30  0.97 
1 1 1    1   31   16 o 12   23.62    9.03   13.15  293.93   21.86  293.93    9.78  293.93  0.72 
1 1 1    1   31   17 o  6   20.01    8.44   18.77  148.59   14.59  148.59    2.57  328.59  0.79 
1 1 1    1   31   18 o 12   20.87    8.38    8.54  305.83   15.34  305.83    7.57  305.83  0.55 
1 1 1    1   31   19 o  3   20.16    8.54   19.61  218.03   14.61  218.03    3.15   38.03  0.80 
1 1 1    1   31   20 o  8   28.49    8.75   16.37   84.62   32.68   84.62   17.93   84.62  0.83 
1 1 1    1   31   21 o 18   15.54    7.25    9.19  328.34    8.32  328.34    0.09  328.34  0.53 
1 1 1    1   31   22 o  8   19.62    8.11   12.43  203.07   15.75  203.07    4.68  203.07  0.68 
1 1 1    1   32    0 o 19   18.01   11.60   12.45  270.00   13.48  270.00    1.89  270.00  0.70 
1 1 1    1   32    1 o 16   60.47    7.27   38.28   89.29   82.30   89.29   46.69   89.29  0.97 
1 1 1    1   32    2 o  5   57.73    6.88   36.80  122.07   78.24  122.07   44.02  122.07  0.97 
1 1 1    1   32    3 o 17   20.51    8.77   13.34   22.36   15.82   22.36    3.42   22.36  0.69 
1 1 1    1   32    4 o  1   19.24    8.53    8.55   91.69   11.87   91.69    3.93   91.69  0.51 
1 1 1    1   32    5 o  9   70.25   21.23   64.81  185.87   71.72  185.87   11.63  185.87  0.94 
1 1 1    1   32    6 o  4   23.40    9.53   10.41  132.67   18.97  132.67    9.33  132.67  0.61 
1 1 1    1   32    7 o  4   28.46   10.03   22.18  206.39   28.17  206.39    7.68  206.39  0.86 
1 1 1    1   32    8 o 15   29.53    9.77   16.45  298.31   32.76  298.31   17.59  298.31  0.81 
1 1 1    1   32    9 o 10   42.66    8.22   35.13   66.83   49.18   66.83   16.85   66.83  0.96 
1 1 1    1   32   10 o 10   36.05    9.28   25.34  137.80   42.59  137.80   19.34  137.80  0.91 
1 1 1    1   32   11 o 14   24.75    9.56   20.39   68.72   22.21   68.72    3.56   68.72  0.83 
1 1 1    1   32   12 o  1   21.86    8.98   14.64    6.94   18.56    6.94    5.20    6.94  0.73 
1 1 1    1   32   13 o 12   24.52    9.30   21.37  281.77   21.74  281.77    2.31  281.77  0.84 
1 1 1    1   32   14 o 11   26.14    9.35   17.08   56.20   26.65   56.20   11.18   56.20  0.81 
1 1 1    1   32   15 o 18   19.96    8.56   14.38  332.37   15.56  332.37    2.58  332.37  0.71 
1 1 1    1   32   16 f  0   18.53    8.22    7.68  306.59    6.90  306.59    0.00    0.00  0.00 
1 1 1    1   32   17 f  0   16.29    7.50    8.76   86.39    7.84   86.39    0.00    0.00  0.00 
1 1 1    1   32   18 o  4   28.84    9.47   25.57  281.87   28.45  281.87    5.68  281.87  0.89 
1 1 1    1   32   19 o  8   19.32    8.47    7.88  139.87   12.06  139.87    5.08  139.87  0.49 
1 1 1    1   33    0 o 12   18.41   11.92   14.28  270.00   14.77  270.00    1.78  270.00  0.75 
1 1 1    1   33    1 o  2   24.94    9.71   17.18  168.41   23.49  168.41    7.87  168.41  0.78 
1 1 1    1   33    2 o  6   19.49    8.70    6.85  265.12   10.61  265.12    4.39  265.12  0.43 
1 1 1    1   33    3 o 15   34.57    9.94   33.45  247.94   33.63  247.94    3.24  247.94  0.93 
1 1 1    1   33    4 o 16   19.85    8.80    9.51  334.23   13.36  334.23    4.72  334.23  0.55 
1 1 1    1   33    5 o 16   26.27    9.91   11.90  220.47   25.06  220.47   14.27  220.47  0.68 
1 1 1    1   33    6 o  8   44.44    8.60   46.34  295.68   43.93  295.68    1.99  295.68  0.97 
1 1 1    1   33    7 o 12   36.47   10.32   20.72   77.55   45.21   77.55   26.49   77.55  0.88 
1 1 1    1   33    8 o  7   23.38    9.81   27.23  139.31   15.72  139.31    8.83  319.31  0.86 
1 1 1    1   33    9 o 14   35.95   10.42   20.73  202.33   44.09  202.33   25.44  202.33  0.87 
1 1 1    1   33   10 o 17   23.03    9.55   28.17  100.80   14.77  100.80   10.50  280.80  0.87 
1 1 1    1   33   11 o  1   28.74   10.73   17.57  300.06   29.74  300.06   14.02  300.06  0.79 
1 1 1    1   33   12 o  3   29.58   10.56   22.27  285.90   30.44  285.90   10.57  285.90  0.85 
1 1 1    1   33   13 o  4   21.79    9.33   14.83  156.83   18.15  156.83    4.97  156.83  0.72 
1 1 1    1   34    0 o  1   28.62   15.33    3.10  270.00   10.67  270.00    7.92  270.00  0.23 
1 1 1    1   34    1 o  3   26.75   10.65   21.37   31.93   24.94   31.93    5.95   31.93  0.82 
1 1 1    1   34    2 o 16   19.49    8.92    1.42  151.18    2.50  151.17    1.24  151.17  0.10 
1 1 1    1   34    3 o  6   21.53    9.47   18.70   68.55   16.83   68.55    0.24   68.55  0.78 
1 1 1    1   34    4 o  9   63.49    7.54   45.12  358.13   84.36  358.13   44.36  358.13  0.98 
1 1 1    2    0    0 o  8  534.57   22.16 2223.79  180.00  659.85  180.00  250.55  180.00  1.00 
1 1 1    2    0    1 o 15   26.63    1.04  921.17   90.00   35.84   90.00   84.50   90.00  0.24 
1 1 1    2    0    2 o 17  144.51    3.47 1319.35  360.00  125.71  360.00   37.51  180.00  1.00 
1 1 1    2    0    3 o 14  363.52   10.66 1274.96  270.00  192.53  270.00  341.98   90.00  1.00 
1 1 1    2    0    4 o 18  150.86    3.12  867.41  180.00  115.63  180.00   70.44    0.00  1.00 
1 1 1    2    0    5 o  5  328.65    6.77  716.93  270.00  408.91  270.00  160.51  270.00  1.00 
1 1 1    2    0    6 o  6  395.94    8.15  234.54  180.00  489.86  180.00  187.83  180.00  1.00 
1 1 1    2    0    7 o  1  147.10    3.06  399.66   90.00   76.60   90.00  141.00  270.00  1.00 
1 1 1    2    0    8 o  7  173.61    4.16   24.33  180.00  178.54    0.00    9.89    0.00  1.00 
1 1 1    2    0    9 o 14  248.15    5.13  431.97  270.00  336.79  270.00  177.28  270.00  1.00 
1 1 1    2    0   10 o 11  135.41    3.30  473.87  180.00  147.48  180.00   25.19  180.00  1.00 
1 1 1    2    0   11 f  0  288.52    5.97  242.86   90.00  192.62   90.00    0.00    0.00  0.00 
1 1 1    2    0   12 o 12  415.67    8.60  227.04  180.00  501.78  180.00  172.23  180.00  1.00 
1 1 1    2    0   13 o  1   27.98   29.75  292.75   90.00   60.38  270.00  140.07  270.00  0.35 
1 1 1    2    0   14 o  1  118.20    2.56  102.68  360.00  108.39  360.00   17.90  180.00  0.99 
1 1 1    2    0   15 o 19  351.33    8.40  329.79   90.00  380.47   90.00   58.29   90.00  1.00 
1 1 1    2    0   16 o  4   26.18    4.91  213.97  180.00   72.77    0.00  168.41    0.00  0.44 
1 1 1    2    0   17 o  6   46.65    1.94  313.94   90.00   42.88  270.00  156.61  270.00  0.76 
1 1 1    2    0   18 o 11  364.60    7.53  288.91  180.00  464.73  180.00  200.26  180.00  1.00 
1 1 1    2    0   19 o  1  386.72    9.23  505.64   90.00  357.06   90.00   59.31  270.00  1.00 
1 1 1    2    0   20 o 10   55.75    1.93  106.98    0.00   19.17  180.00  129.61  180.00  0.82 
1 1 1    2    0   21 o  6  644.27   13.37  645.22   90.00  720.35   90.00  152.17   90.00  1.00 
1 1 1    2    0   22 o  5  231.83    4.84  195.89    0.00  285.82    0.00  107.99    0.00  1.00 
1 1 1    2    0   23 o  1  412.41    8.53  493.13  270.00  394.35  270.00   36.11   90.00  1.00 
1 1 1    2    0   24 o 17  183.29    5.54  131.87  180.00  223.35  180.00   80.13  180.00  1.00 
1 1 1    2    0   25 o 13  262.53    6.32  234.11   90.00  292.64   90.00   60.21   90.00  1.00 
1 1 1    2    0   26 o 10  450.13   10.78  384.92    0.00  557.51    0.00  214.76    0.00  1.00 
1 1 1    2    0   27 o  7  166.12    3.54  142.84   90.00  191.62   90.00   51.01   90.00  1.00 
1 1 1    2    0   28 o 15  260.30    5.42  228.88  180.00  299.78  180.00   78.95  180.00  1.00 
1 1 1    2    0   29 o 15   31.25   42.89   55.61   90.00   22.41  270.00   66.45  270.00  0.35 
1 1 1    2    0   30 o 18   49.13    2.34   16.58  180.00   29.07  180.00   10.09  180.00  0.49 
1 1 1    2    0   31 f  0   27.37    4.58   17.25  270.00   12.70  270.00    0.00    0.00  0.00 
1 1 1    2    0   32 o  4  144.15    3.61  112.81  360.00  184.59  360.00   80.89  360.00  1.00 
1 1 1    2    0   33 o 16   52.20    2.34   67.37  270.00   47.49  270.00    8.71   90.00  0.99 
1 1 1    2    0   34 o 12  102.48    2.75  123.44  180.00   89.69  180.00   25.59  360.00  1.00 
1 1 1    2    0   35 o 13   84.33    2.15   70.23   90.00  104.80   90.00   40.93   90.00  1.00 
1 1 1    2    0   36 o 18  150.41    3.76  121.81  180.00  185.36  180.00   69.91  180.00  1.00 
1 1 1    2    0   37 o  9  191.20    4.69  188.80  270.00  202.53  270.00   22.67  270.00  1.00 
1 1 1    2    0   38 o 10  119.81    2.73  117.03    0.00  127.14    0.00   14.66    0.00  1.00 
1 1 1    2    0   39 o 10   34.66   28.51   40.49   90.00   12.83   90.00   26.34  270.00  0.75 
1 1 1    2    0   40 o 10   99.84    2.73  111.14  180.00   91.41  180.00   16.86    0.00  1.00 
1 1 1    2    0   41 o 17   30.85   29.96   13.27   90.00    4.93   90.00    8.09  270.00  0.29 
1 1 1    2    0   42 o 12    7.49    4.87   14.48  180.00   10.36    0.00   24.67    0.00  0.26 
1 1 1    2    0   43 o 15   25.54    3.68   40.34  270.00   10.92  270.00   28.98   90.00  1.00 
1 1 1    2    0   44 o  9   20.05    4.56    1.93  180.00    2.62  180.00    0.73  180.00  0.11 
1 1 1    2    0   45 o 11   11.09    5.80   24.32   90.00    9.20  270.00   32.89  270.00  0.65 
1 1 1    2    0   46 o 19   48.96    2.37   58.93  360.00   40.96  360.00   16.00  180.00  1.00 
1 1 1    2    0   47 o 16   22.08    3.42   12.14  270.00   21.36  270.00    9.70  270.00  0.75 
1 1 1    2    0   48 o  5   27.36    9.79   21.22    0.00   31.76    0.00   11.46    0.00  0.95 
1 1 1    2    0   49 o  3    6.59    4.34   21.68  270.00   12.02   90.00   32.66   90.00  0.65 
1 1 1    2    0   50 o  3    7.46    4.54   13.72  180.00    3.77    0.00   16.75    0.00  0.62 
1 1 1    2    0   51 o  8   67.89    1.95   55.31  270.00   84.17  270.00   32.56  270.00  1.00 
1 1 1    2    0   52 o  9   10.01    5.34    2.76    0.00    1.22  360.00    1.32  180.00  0.19 
1 1 1    2    0   53 o  3   42.30    1.96   43.08   90.00   45.51   90.00    6.43   90.00  1.00 
1 1 1    2    0   54 o  8    9.51    5.18   14.81  360.00    1.43  360.00   11.82  180.00  0.77 
1 1 1    2    1    0 o  1  156.58    4.59 1577.96  180.00  218.37  180.00  126.25  180.00  0.99 
1 1 1    2    1    1 o  2  463.22    9.54 1578.97  330.70  587.45  326.85  256.75  326.85  0.99 
1 1 1    2    1    2 o  4  253.49    5.24  886.78   19.33  143.04   21.92  213.36  201.92  0.99 
1 1 1    2    1    3 f  0  219.46    3.42  146.24  331.60  125.72  292.13    0.00    0.00  0.00 
1 1 1    2    1    4 o 16  363.13    5.67  680.07  284.83  290.32  293.99  139.37  113.99  0.99 
1 1 1    2    1    5 o 11  136.79    2.01  269.69  321.44  125.24  275.96    1.21   95.96  0.92 
1 1 1    2    1    6 o  2  244.66    3.57  286.15   64.46  316.40   98.28  160.87   98.28  0.96 
1 1 1    2    1    7 o 14  176.90    2.59  355.38  339.87  163.05   31.63   12.22  211.63  0.96 
1 1 1    2    1    8 o 18  293.06    4.93  529.87   97.94  357.56   96.02  141.49   96.02  0.98 
1 1 1    2    1    9 o  6  278.88    4.34  242.53  174.15  242.03  185.02   64.94    5.02  0.98 
1 1 1    2    1   10 o 10   39.48    1.12  120.07  287.71   32.88  150.05  101.69  150.05  0.46 
1 1 1    2    1   11 o 15  327.84    4.78  624.02  324.12  309.19  314.99   29.33  134.99  0.99 
1 1 1    2    1   12 o 14  115.09    1.75   77.18  309.34   73.78  306.91   62.03  126.91  0.91 
1 1 1    2    1   13 o 13  267.86    4.52  413.76  222.91  338.51  231.11  156.19  231.11  0.97 
1 1 1    2    1   14 o 11  217.21    3.20  118.54  199.50  264.69  216.35  112.93  216.35  0.96 
1 1 1    2    1   15 o 15  401.69    6.77  593.36   43.00  426.34   42.29   56.66   42.29  0.99 
1 1 1    2    1   16 o  9  205.18    3.02  269.90  252.82  167.92  279.12   62.78   99.12  0.97 
1 1 1    2    1   17 o 19  323.16    4.73  425.16  251.13  346.77  246.93   56.55  246.93  0.99 
1 1 1    2    1   18 o  8  389.42    5.68  399.07  130.99  402.36  132.89   33.23  132.89  0.99 
1 1 1    2    1   19 o 12  245.25    4.15  245.94   70.76  266.35   77.00   55.09   77.00  0.97 
1 1 1    2    1   20 o  5  386.16    5.63  420.56  179.45  423.81  190.79   83.26  190.79  0.99 
1 1 1    2    1   21 o  6  224.56    3.54  133.51  178.07  272.47  187.46  113.00  187.46  0.96 
1 1 1    2    1   22 o 15  200.73    3.19  257.20   76.54  159.93   79.18   70.11  259.18  0.97 
1 1 1    2    1   23 o  9  300.96    4.42  285.28  176.58  356.94  178.66  122.17  178.66  0.98 
1 1 1    2    1   24 o 18  152.45    2.70  155.17  308.60  153.71  301.90   18.69  301.90  0.95 
1 1 1    2    1   25 o 16  602.45    8.82  559.29   30.46  688.07   29.26  175.06   29.26  1.00 
1 1 1    2    1   26 o  7  258.92    4.83  211.71  107.79  311.25  107.56  113.09  107.56  0.98 
1 1 1    2    1   27 o  9  224.11    3.54  202.31  252.97  242.78  251.69   44.49  251.69  0.98 
1 1 1    2    1   28 f  0  115.10    1.84  138.78  235.39  132.77  235.00    0.00    0.00  0.00 
1 1 1    2    1   29 o 13  234.84    3.46  208.81  345.80  269.99  343.66   75.45  343.66  0.99 
1 1 1    2    1   30 o  3   54.20    1.63   72.41  152.03   27.40  150.14   39.54  330.14  0.87 
1 1 1    2    1   31 o  5   57.78    1.40   41.09  100.72   55.40  103.01   18.62  103.01  0.80 
1 1 1    2    1   32 o  8  152.44    2.67  114.67  277.89  189.49  278.25   79.95  278.25  0.98 
1 1 1    2    1   33 o  3  135.18    2.08  154.67  206.60  126.51  206.54   13.64   26.54  0.99 
1 1 1    2    1   34 o 11   69.84    1.98   61.38  318.52   73.97  318.43   15.50  318.43  0.95 
1 1 1    2    1   35 o  5  171.94    2.77  172.09  346.60  179.60  346.31   17.74  346.31  0.99 
1 1 1    2    1   36 o  3   78.24    1.59   99.00  357.21   59.33  356.56   33.84  176.56  0.97 
1 1 1    2    1   37 o 18   38.12    1.83   39.25    4.45   28.58    4.27    9.13  184.27  0.87 
1 1 1    2    1   38 o 15   18.09    3.68    5.80   63.09    0.16  240.74    5.72  240.74  0.15 
1 1 1    2    1   39 o 16   89.27    1.75   97.48  150.11   81.09  150.11   13.23  330.11  0.98 
1 1 1    2    1   40 o  2   40.77    1.88   31.49  199.75   41.83  199.75   11.14  199.75  0.89 
1 1 1    2    1   41 o 17   59.94    1.41   72.68  274.15   45.39  274.15   25.94   94.15  0.97 
1 1 1    2    1   42 o  5   15.79    4.04   23.82   74.07    2.37  254.07   25.91  254.07  0.67 
1 1 1    2    1   43 o 17   64.50    1.42   70.43  223.15   56.97  223.15   12.68   43.15  0.98 
1 1 1    2    1   44 o  6   12.52    4.22   20.72  332.61    5.68  152.61   26.02  152.61  0.59 
1 1 1    2    1   45 o 16   80.80    1.65   79.56   72.07   82.13   72.07    4.65   72.07  0.99 
1 1 1    2    1   46 o 16   23.65    2.81   27.77  160.51   14.26  160.51   12.57  340.51  0.87 
1 1 1    2    1   47 o  6   32.72    1.63   18.96   95.94   39.61   95.94   21.40   95.94  0.88 
1 1 1    2    1   48 o  2    6.60    3.07    3.86   38.85    2.25  218.85    5.94  218.85  0.11 
1 1 1    2    1   49 o  7   17.63    2.86   13.16   45.91   14.81   45.91    2.28   45.91  0.78 
1 1 1    2    1   50 o 13   48.83    1.41   48.84  323.15   50.18  323.15    3.98  323.15  0.99 
1 1 1    2    1   51 o 19   25.59    6.91   18.39  245.08   27.56  245.08   10.41  245.08  0.87 
1 1 1    2    1   52 o  8   26.27    5.49   23.93   85.66   26.63   85.66    4.62   85.66  0.93 
1 1 1    2    1   53 o 10   31.97    1.58   30.28   96.27   34.53   96.27    7.07   96.27  0.97 
1 1 1    2    1   54 o 14   20.11    2.61   27.32  182.00   13.48  182.00   10.94    2.00  0.94 
1 1 1    2    2    0 o 11  907.01   26.63 1697.26    0.00 1240.47  360.00  666.92  360.00  1.00 
1 1 1    2    2    1 o  2  552.02   11.36 1297.27  167.19  694.40  161.72  291.64  161.72  0.99 
1 1 1    2    2    2 o  1  165.44    3.06  261.76   66.96  220.35   82.75  151.37   82.75  0.87 
1 1 1    2    2    3 o 15  135.23    2.12  221.39  331.05  147.02    5.97   54.05    5.97  0.89 
1 1 1    2    2    4 o 10  284.45    4.43  573.95   72.82  327.35   45.16   97.49   45.16  0.98 
1 1 1    2    2    5 o 15  200.86    3.39  207.42  266.56  180.53  318.90   27.70  138.90  0.97 
1 1 1    2    2    6 o  8  319.72    4.66  507.10  119.89  337.05  141.27   43.83  141.27  0.99 
1 1 1    2    2    7 o  3  645.04   10.06  682.51  198.12  812.13  196.63  340.01  196.63  1.00 
1 1 1    2    2    8 o  4   65.41    1.25   78.76  131.41   13.85  225.70   11.83   45.70  0.30 
1 1 1    2    2    9 o 12  289.80    4.52  352.29    3.45  293.43   11.37   17.02   11.37  0.98 
1 1 1    2    2   10 o  4  395.24    5.76  445.12   53.91  466.15   36.30  150.36   36.30  0.99 
1 1 1    2    2   11 o 11  255.65    3.99  249.53   84.83  260.90   99.73   21.78   99.73  0.98 
1 1 1    2    2   12 o  8  166.97    2.47  308.82   84.47  157.04   70.15    2.72  250.15  0.95 
1 1 1    2    2   13 o 15  236.23    3.99  373.28   57.70  208.50   59.05   44.78  239.05  0.98 
1 1 1    2    2   14 o 19  230.11    3.61  305.58  274.89  229.82  267.64   11.85  267.64  0.97 
1 1 1    2    2   15 o  4  195.29    2.88  206.07   88.31  192.83   81.87    9.96   81.87  0.96 
1 1 1    2    2   16 o 14  411.38    6.43  450.74  121.25  421.08  124.35   26.28  124.35  0.99 
1 1 1    2    2   17 o 14  127.07    1.95   58.56  273.04   87.17  307.47   61.04  127.47  0.93 
1 1 1    2    2   18 o 16  171.85    2.56  218.91  221.45  153.77  233.66   20.44   53.66  0.95 
1 1 1    2    2   19 o 11  172.48    2.97  136.36  128.65  197.33  147.04   71.78  147.04  0.94 
1 1 1    2    2   20 o  8  406.22    6.33  468.54  259.78  396.34  256.11   13.12   76.11  0.99 
1 1 1    2    2   21 o 16   30.61   14.28  118.47  130.89   41.42  301.80  101.48  301.80  0.30 
1 1 1    2    2   22 o 17  354.40    5.55  320.32  284.86  398.99  285.28   97.83  285.28  0.99 
1 1 1    2    2   23 o 19  387.07    5.66  434.94  164.28  415.36  161.17   63.27  161.17  0.99 
1 1 1    2    2   24 o  5  169.92    2.96  207.80  129.66  141.28  129.87   45.95  309.87  0.97 
1 1 1    2    2   25 o 16  205.83    3.27  208.86  341.71  227.86  340.36   54.91  340.36  0.97 
1 1 1    2    2   26 f  0  354.85    5.22  295.41   78.89  277.16   78.56    0.00    0.00  0.00 
1 1 1    2    2   27 o 13  219.80    3.48  186.02   91.74  265.93   92.57  100.64   92.57  0.98 
1 1 1    2    2   28 f  0  281.97    4.44  259.62  349.99  252.43  349.04    0.00    0.00  0.00 
1 1 1    2    2   29 o  4  233.25    3.69  212.17  288.73  261.60  288.81   61.63  288.81  0.99 
1 1 1    2    2   30 o  1  123.08    2.22  127.37  201.09  120.05  199.36    1.24  199.36  0.97 
1 1 1    2    2   31 o 16   53.50    1.44   74.54  251.48   28.56  251.88   38.12   71.88  0.89 
1 1 1    2    2   32 f  0  152.77    2.32  141.75   17.43  132.62   17.32    0.00    0.00  0.00 
1 1 1    2    2   33 o 13  133.27    2.39  110.66   70.14  156.34   68.12   50.92   68.12  0.98 
1 1 1    2    2   34 f  0  134.51    2.23  113.37  227.23  104.95  226.87    0.00    0.00  0.00 
1 1 1    2    2   35 o  1  136.58    2.11  124.20   91.28  151.55   91.41   33.23   91.41  0.99 
1 1 1    2    2   36 o 16  170.61    2.76  145.89   58.39  200.61   58.53   62.69   58.53  0.99 
1 1 1    2    2   37 o  6   56.03    1.56   44.86  179.38   61.10  179.36   18.49  179.36  0.93 
1 1 1    2    2   38 o  1  186.13    2.80  188.09  208.92  189.71  208.95    8.96  208.95  1.00 
1 1 1    2    2   39 o 19   91.74    1.65   94.57  327.47   88.72  327.47    2.84  147.47  0.98 
1 1 1    2    2   40 o 14   29.54    5.41   26.82  320.31   20.48  320.31    5.67  140.31  0.79 
1 1 1    2    2   41 o 15   28.97    4.54   28.62  175.25   20.40  175.25    7.71  355.25  0.84 
1 1 1    2    2   42 o 12   88.77    1.79  102.65  326.33   74.20  326.34   27.31  146.34  0.99 
1 1 1    2    2   43 o 17   40.64    1.75   39.03  214.37   38.29  214.37    0.28   34.37  0.95 
1 1 1    2    2   44 o 10   83.86    1.62   76.79  213.89   90.29  213.89   14.98  213.89  0.99 
1 1 1    2    2   45 o 14   52.22    1.69   42.58  127.14   59.22  127.14   17.78  127.14  0.96 
1 1 1    2    2   46 o 17   20.60    2.95   36.89  114.48    0.96  114.48   34.66  294.48  0.89 
1 1 1    2    2   47 o 17   41.57    1.47   50.47  247.57   32.00  247.57   16.48   67.57  0.97 
1 1 1    2    2   48 o  3   25.23   13.82   21.33  197.14   12.71  197.14    7.68   17.14  0.66 
1 1 1    2    2   49 o 16   18.82    2.81   21.07  327.69   13.14  327.69    6.91  147.69  0.88 
1 1 1    2    2   50 o 13   27.00    9.08   31.13   41.37   19.59   41.37    9.82  221.37  0.91 
1 1 1    2    2   51 o  2   40.01    1.52   35.54  127.50   45.18  127.50   12.06  127.50  0.98 
1 1 1    2    2   52 o 13   19.38    2.64   26.06  214.19   12.26  214.19   11.69   34.19  0.93 
1 1 1    2    2   53 o  6   26.67   13.47   31.56  247.84   15.66  247.84   12.92   67.84  0.83 
1 1 1    2    2   54 o 15   24.40    4.37   25.38  199.88   23.09  199.88    0.43  199.88  0.94 
1 1 1    2    3    0 o  1  150.36    3.11  447.99  180.00  184.26  180.00   68.64  180.00  1.00 
1 1 1    2    3    1 o  3  124.26    2.30  660.43   10.25   95.42   57.33   36.64  237.33  0.92 
1 1 1    2    3    2 o 17  209.06    3.53  513.74  191.99  254.46  190.61  109.56  190.61  0.96 
1 1 1    2    3    3 o 13  139.58    2.18  402.40  146.52  153.40  126.28   56.81  126.28  0.90 
1 1 1    2    3    4 o  6  338.82    4.94  672.13  306.19  376.63  331.41   84.83  331.41  0.99 
1 1 1    2    3    5 o 11  257.68    3.75  382.88  268.58  268.36  216.07   32.77  216.07  0.98 
1 1 1    2    3    6 o  7  366.68    5.72  481.36  270.67  443.80  300.82  163.87  300.82  0.99 
1 1 1    2    3    7 o 11  112.45    1.94   38.06   55.27   78.48    5.27   45.18  185.27  0.90 
1 1 1    2    3    8 o 13  349.33    5.09  551.12   98.02  363.91   77.99   37.40   77.99  0.99 
1 1 1    2    3    9 o  3  700.29   10.24  674.15  145.81  776.89  146.85  157.64  146.85  1.00 
1 1 1    2    3   10 f  0  183.27    2.88  159.40   59.04  116.11  107.51    0.00    0.00  0.00 
1 1 1    2    3   11 o 18  118.92    1.80  222.07  281.16   81.42  267.83   54.46   87.83  0.91 
1 1 1    2    3   12 o 12  302.19    5.11  433.12  176.50  334.49  168.58   75.03  168.58  0.98 
1 1 1    2    3   13 o  2   48.74    1.30   85.28   30.72   27.68  228.69  116.33  228.69  0.63 
1 1 1    2    3   14 o  5  193.99    2.87  268.25  164.35  189.08  169.42    4.96  169.42  0.96 
1 1 1    2    3   15 o 17  144.07    2.17  154.11  276.73  144.06  282.40   23.01  282.40  0.92 
1 1 1    2    3   16 o 19   56.41    1.38  123.99  264.04    0.80  106.22   64.10  106.22  0.55 
1 1 1    2    3   17 f  0   91.59    1.93   56.08  327.53   70.83  243.76    0.00    0.00  0.00 
1 1 1    2    3   18 f  0  145.28    2.35   96.17   47.29   88.52   58.94    0.00    0.00  0.00 
1 1 1    2    3   19 o  4  383.28    6.46  373.87  302.94  425.76  304.44   93.16  304.44  0.99 
1 1 1    2    3   20 o 16  245.89    3.87  311.64  144.97  247.87  127.47   15.67  127.47  0.98 
1 1 1    2    3   21 o 16  747.37   10.94  743.58    3.31  822.25    4.38  153.96    4.38  1.00 
1 1 1    2    3   22 o  2  684.86   10.70  596.37  259.28  854.26  257.21  343.90  257.21  1.00 
1 1 1    2    3   23 o  9  208.31    3.32  230.19  194.01  197.26  206.05   11.09   26.05  0.97 
1 1 1    2    3   24 o  6  163.83    2.66   85.26  210.52  216.63  214.77  129.86  214.77  0.93 
1 1 1    2    3   25 o 11  329.08    5.15  294.06   67.39  380.04   66.76  108.59   66.76  0.99 
1 1 1    2    3   26 o  7  123.15    1.95  155.08   56.99   84.60   59.88   66.65  239.88  0.96 
1 1 1    2    3   27 o  7   28.22    4.70   23.87  300.23    6.36  124.81   21.97  124.81  0.16 
1 1 1    2    3   28 o  5   78.69    1.50   83.32  119.25   67.88  118.79    6.42  298.79  0.90 
1 1 1    2    3   29 o 12  120.92    1.93  102.60   69.13  137.25   66.45   42.89   66.45  0.96 
1 1 1    2    3   30 o 10  231.87    3.97  197.84  340.65  271.28  341.03   83.31  341.03  0.99 
1 1 1    2    3   31 o  9  162.40    2.84  139.57  299.27  191.67  298.74   64.20  298.74  0.98 
1 1 1    2    3   32 o  5  216.05    3.22  187.96  164.93  252.51  165.56   76.34  165.56  0.99 
1 1 1    2    3   33 o  9   51.93    1.57   51.54  102.82   44.54  100.34    4.55  280.34  0.90 
1 1 1    2    3   34 o  9  169.63    2.95  166.25  282.36  183.83  282.62   31.09  282.62  0.99 
1 1 1    2    3   35 o  3   42.74    1.76   40.64   36.21   35.83   34.14    3.25  214.14  0.88 
1 1 1    2    3   36 o  1  165.55    2.51  149.40  188.66  186.13  188.81   43.73  188.81  0.99 
1 1 1    2    3   37 o 12  114.36    1.97  113.36  334.46  117.19  334.41    8.82  334.41  0.99 
1 1 1    2    3   38 o 12  112.64    1.87  108.76   53.40  117.59   53.38   12.95   53.38  0.99 
1 1 1    2    3   39 o 13   90.29    1.75   69.81  245.64  108.66  245.64   40.99  245.64  0.98 
1 1 1    2    3   40 f  0   55.60    1.58   52.47  311.65   51.22  311.65    0.00    0.00  0.00 
1 1 1    2    3   41 o  5   64.68    1.55   56.43  333.44   69.96  333.44   14.48  333.44  0.97 
1 1 1    2    3   42 o  7   18.23    3.78   20.42  112.57    4.78  112.58   15.43  292.58  0.69 
1 1 1    2    3   43 o 19   55.35    1.71   61.00   41.71   47.71   41.72   12.51  221.72  0.97 
1 1 1    2    3   44 o  9   63.47    1.52   61.57  259.81   63.97  259.81    3.65  259.81  0.98 
1 1 1    2    3   45 o  5   67.66    1.65   68.41  295.12   66.51  295.12    0.01  295.14  0.98 
1 1 1    2    3   46 o  1   63.17    1.52   60.56  274.52   65.39  274.52    6.97  274.52  0.98 
1 1 1    2    3   47 o  7   21.03    2.59   17.26  143.52   16.56  143.51    0.01  323.51  0.79 
1 1 1    2    3   48 o  9   55.53    1.46   53.80   29.42   57.72   29.42    6.31   29.42  0.98 
1 1 1    2    3   49 o 12   21.99    2.62   23.00  114.88   18.33  114.88    3.54  294.88  0.91 
1 1 1    2    3   50 o 19   46.45    1.50   38.18  273.91   55.24  273.91   19.23  273.91  0.98 
1 1 1    2    3   51 o  3    7.08    3.30    4.07  257.49    0.93   77.49    4.72   77.49  0.20 
1 1 1    2    3   52 f  0   26.37    5.50   24.06  285.16   22.06  285.16    0.00    0.00  0.00 
1 1 1    2    3   53 o 11   20.94    2.56   20.48  310.68   20.18  310.69    1.66  310.69  0.92 
1 1 1    2    3   54 o 17   24.18    3.75   28.69   34.37   20.29   34.37    5.28  214.37  0.95 
1 1 1    2    4    0 o  4   60.47    1.34  216.44    0.00    1.35  360.00    2.19  180.00  0.04 
1 1 1    2    4    1 o  4  300.79    4.39  449.19  182.72  326.13  207.84   60.81  207.84  0.98 
1 1 1    2    4    2 o 17  268.53    4.18  251.49    1.06  292.48  332.01   59.44  332.01  0.98 
1 1 1    2    4    3 o  2   39.59    0.90  186.75  291.01   24.32  280.10   78.22  280.10  0.37 
1 1 1    2    4    4 o  1  209.71    3.54  403.37   97.66  243.58  105.77   84.85  105.77  0.96 
1 1 1    2    4    5 o 12  331.75    5.58  159.31  347.70  361.21   50.54   68.12   50.54  0.99 
1 1 1    2    4    6 o  4  156.63    2.46  371.76   60.06  168.07   51.07   45.40   51.07  0.93 
1 1 1    2    4    7 o  3  320.87    4.68  197.22  136.56  380.57  170.01  130.15  170.01  0.98 
1 1 1    2    4    8 o  4  289.47    4.22  213.92  181.58  291.81  187.03   14.39  187.03  0.98 
1 1 1    2    4    9 o  4   28.70    1.20  157.81  288.36   38.02   25.30   92.18   25.30  0.28 
1 1 1    2    4   10 o 16  302.88    4.74  296.08  207.81  323.83  228.40   51.81  228.40  0.98 
1 1 1    2    4   11 o  6  334.72    5.23  393.66  221.23  323.94  196.51   13.57   16.51  0.99 
1 1 1    2    4   12 o  9  362.36    6.73  525.50   36.93  352.04   20.06   13.20  200.06  0.99 
1 1 1    2    4   13 o  2  241.64    3.55  244.80  336.65  340.10  299.34  219.67  299.34  0.95 
1 1 1    2    4   14 o  3  255.52    3.75  237.69   87.33  283.63   81.32   68.83   81.32  0.98 
1 1 1    2    4   15 f  0   68.04    1.42   88.35  313.01   93.88  317.38    0.00    0.00  0.00 
1 1 1    2    4   16 o  7  235.04    3.69  287.46  170.52  187.54  170.04   85.07  350.04  0.98 
1 1 1    2    4   17 o 19  465.71    6.81  424.66  165.41  526.09  157.06  127.59  157.06  0.99 
1 1 1    2    4   18 o  6  426.64    7.20  503.66  345.11  452.90  346.81   59.46  346.81  0.99 
1 1 1    2    4   19 o 10  226.91    3.87  263.06   38.29  242.75   37.79   45.52   37.79  0.97 
1 1 1    2    4   20 f  0  365.76    5.37  409.06   64.85  364.85   60.43    0.00    0.00  0.00 
1 1 1    2    4   21 o 12  246.58    3.64  153.77  300.21  324.30  293.73  173.18  293.73  0.96 
1 1 1    2    4   22 o 11  276.44    4.35  275.60   13.48  301.24   21.14   59.66   21.14  0.98 
1 1 1    2    4   23 o 15  426.37    7.93  405.84   39.29  479.60   39.80  112.52   39.80  0.99 
1 1 1    2    4   24 o 12  292.24    4.96  286.79  156.30  317.00  156.70   57.08  156.70  0.99 
1 1 1    2    4   25 o  5  249.34    3.67  245.84  299.44  270.15  298.10   49.40  298.10  0.98 
1 1 1    2    4   26 f  0  229.63    3.39  213.04  102.11  200.73  100.34    0.00    0.00  0.00 
1 1 1    2    4   27 o  2  240.44    3.80  204.18  144.86  283.05  143.88   91.73  143.88  0.99 
1 1 1    2    4   28 o 11   49.94    1.56   48.71  298.82   28.39  308.43   14.18  128.43  0.71 
1 1 1    2    4   29 o  7  108.95    2.07   64.04  356.86  141.19  355.07   79.90  355.07  0.93 
1 1 1    2    4   30 o  1   70.26    1.85   78.14   36.37   56.28   36.96   16.56  216.96  0.92 
1 1 1    2    4   31 o 13   28.43   12.99   19.54   96.40    1.55  280.80   20.12  280.80  0.30 
1 1 1    2    4   32 o 14   28.34    5.32   20.59   25.73    4.68   33.41   14.41  213.41  0.42 
1 1 1    2    4   33 o  8  128.44    2.56  124.27  286.05  137.70  287.97   22.44  287.97  0.98 
1 1 1    2    4   34 o  4  152.37    2.49  115.74   83.80  191.47   84.39   81.89   84.39  0.99 
1 1 1    2    4   35 f  0   42.29    1.83   49.21   63.70   46.40   64.63    0.00    0.00  0.00 
1 1 1    2    4   36 o 10  121.14    1.94  123.55  150.00  122.09  149.87    4.95  149.87  0.99 
1 1 1    2    4   37 o 12   85.22    1.69   77.08  293.25   92.12  293.30   18.36  293.30  0.97 
1 1 1    2    4   38 o 13  106.16    1.94   78.48   33.27  132.49   33.27   56.83   33.27  0.98 
1 1 1    2    4   39 o 14  113.49    2.00   92.91  111.28  133.67  111.28   43.46  111.28  0.99 
1 1 1    2    4   40 o 15   82.01    1.65   71.40  325.93   90.71  325.93   20.89  325.93  0.98 
1 1 1    2    4   41 o 17   25.99    3.37   27.10  332.55   16.20  332.55   10.48  152.55  0.82 
1 1 1    2    4   42 o 10   42.80    1.73   38.35  196.76   42.92  196.76    4.90  196.76  0.95 
1 1 1    2    4   43 o  7   39.90    1.84   31.93  218.26   42.94  218.26   11.47  218.26  0.93 
1 1 1    2    4   44 o 16   83.42    1.81   88.01   74.77   78.92   74.78    7.16  254.78  0.99 
1 1 1    2    4   45 o  5   91.84    1.68   93.86   23.27   90.91   23.27    0.19  203.27  0.99 
1 1 1    2    4   46 o  3   37.88    1.76   24.65  243.12   45.65  243.12   21.90  243.12  0.92 
1 1 1    2    4   47 o 17   19.30    2.71   11.38   89.32   13.89   89.32    2.97   89.32  0.64 
1 1 1    2    4   48 o  1   26.72    8.68   28.69  113.78   19.45  113.78    7.94  293.78  0.88 
1 1 1    2    4   49 o 10   26.66    4.15   28.46   66.23   23.05   66.23    3.99  246.23  0.94 
1 1 1    2    4   50 o 10   25.42   12.56   28.00  222.76   15.33  222.76   11.01   42.76  0.82 
1 1 1    2    4   51 o 17   26.57   19.98   36.56   29.82    3.07   29.82   30.86  209.82  0.70 
1 1 1    2    4   52 o 17   10.20    3.69   11.55   84.86    2.31   84.86    8.26  264.86  0.63 
1 1 1    2    4   53 o  8    6.66    3.08    7.92   62.22    2.16  242.22    9.31  242.22  0.37 
1 1 1    2    4   54 o 17   11.83    3.86    5.48  136.15    5.05  136.15    0.18  136.15  0.42 
1 1 1    2    5    0 o 15   92.26    2.25  225.30    0.00   13.23  180.00  210.59  180.00  1.00 
1 1 1    2    5    1 o 14  333.45    5.61  408.07  295.67  336.38    1.71   14.21    1.71  0.99 
1 1 1    2    5    2 o 14  304.63    5.60  728.33  237.15  232.28  260.16  137.42   80.16  0.99 
1 1 1    2    5    3 o 18  396.46    5.78  726.49  111.06  398.96  134.51   11.95  134.51  0.99 
1 1 1    2    5    4 o  8  123.64    2.12  213.79  222.59   92.10  191.64   42.38   11.64  0.92 
1 1 1    2    5    5 o  6  157.26    2.47  257.08  260.04  204.13  290.33  136.81  290.33  0.86 
1 1 1    2    5    6 o 17  162.01    2.38  197.25  164.69  135.91  172.92   36.37  352.92  0.95 
1 1 1    2    5    7 o 10  325.36    4.74  460.08  153.49  287.52  158.19   68.11  338.19  0.99 
1 1 1    2    5    8 o 18  114.96    1.73  128.74   13.76   72.07  326.74   65.47  146.74  0.91 
1 1 1    2    5    9 o  2  208.75    3.29  134.35  303.16  215.78  302.03   28.56  302.03  0.97 
1 1 1    2    5   10 o 14   65.18    1.50  168.53  359.01    6.90  147.54  115.79  147.54  0.78 
1 1 1    2    5   11 o  2  198.34    3.69   45.06  104.35  269.04  121.79  169.22  121.79  0.93 
1 1 1    2    5   12 o 16  255.74    3.74  162.37    0.15  307.31  346.35  117.42  346.35  0.97 
1 1 1    2    5   13 o  7  218.91    3.44  219.05  154.74  193.07  152.05   40.06  332.05  0.97 
1 1 1    2    5   14 o  4   74.41    2.31   67.98    4.40   31.83  329.63   40.86  149.63  0.70 
1 1 1    2    5   15 o 11  356.18    5.56  305.67  184.69  415.09  177.59  127.24  177.59  0.99 
1 1 1    2    5   16 o  1  544.95    7.95  623.58  263.31  562.59  263.90   40.51  263.90  1.00 
1 1 1    2    5   17 o 18  265.85    3.90  208.43  314.53  292.34  303.94   64.91  303.94  0.98 
1 1 1    2    5   18 o  9  304.35    5.66  346.06  133.84  295.52  131.22    8.71  311.22  0.99 
1 1 1    2    5   19 o  5  534.19    7.80  582.24   87.23  607.94   96.15  153.54   96.15  0.99 
1 1 1    2    5   20 o  9  161.57    2.44  101.55  297.06  183.11  308.48   67.17  308.48  0.93 
1 1 1    2    5   21 o 17  388.74    5.68  380.40  110.91  409.49  107.47   48.52  107.47  0.99 
1 1 1    2    5   22 o 19  506.28    8.56  485.38  133.38  605.31  132.03  203.91  132.03  0.99 
1 1 1    2    5   23 o  3  189.58    3.29  118.82  227.71  254.52  236.80  150.11  236.80  0.95 
1 1 1    2    5   24 o 10   60.79    1.75   13.42  185.34   15.60  157.29    0.61  337.29  0.26 
1 1 1    2    5   25 o  8  138.90    2.16  135.44  255.46  126.75  253.86   12.66   73.86  0.96 
1 1 1    2    5   26 o  7   29.01    6.13   66.79   15.66   32.43  195.24   97.13  195.24  0.56 
1 1 1    2    5   27 o  9  220.13    3.50  220.61  157.80  228.17  156.51   21.61  156.51  0.99 
1 1 1    2    5   28 o 16  143.89    2.37  175.36  350.34  117.20  349.64   47.36  169.64  0.98 
1 1 1    2    5   29 o  3  101.86    1.85  104.75  335.62  101.83  339.24    9.52  339.24  0.95 
1 1 1    2    5   30 o 19  235.46    4.03  215.42  150.42  267.61  149.57   68.14  149.57  0.99 
1 1 1    2    5   31 o  7  106.90    1.77  105.40  168.14  108.26  170.08    9.21  170.08  0.97 
1 1 1    2    5   32 o  6  115.81    1.87  140.96  308.09   94.58  309.24   38.53  129.24  0.98 
1 1 1    2    5   33 o  1   45.67    1.85   44.12  184.35   39.20  185.80    2.23    5.80  0.88 
1 1 1    2    5   34 o 15   30.03    3.91   25.29  250.97   15.68  252.15    7.73   72.15  0.65 
1 1 1    2    5   35 o  5   89.22    1.72   93.75  194.07   85.54  194.37    3.14   14.37  0.98 
1 1 1    2    5   36 f  0   44.71    1.75   49.20   13.91   46.71   14.17    0.00    0.00  0.00 
1 1 1    2    5   37 o  4  140.00    2.35  150.18  182.99  133.65  183.03   10.42    3.03  0.99 
1 1 1    2    5   38 o 12   59.15    1.73   59.10  159.01   55.82  159.01    1.28  339.01  0.95 
1 1 1    2    5   39 o  9  142.73    2.38  152.53   32.07  135.23   32.07   13.17  212.07  0.99 
1 1 1    2    5   40 o  3   57.12    1.71   38.19  253.40   70.45  253.40   33.04  253.40  0.94 
1 1 1    2    5   41 o 13   68.88    1.49   79.63  280.91   56.68  280.91   21.87  100.91  0.98 
1 1 1    2    5   42 o  8   28.95    4.57   24.41    0.30   25.27    0.31    1.09    0.31  0.85 
1 1 1    2    5   43 o 10    9.74    3.90   10.84   69.81    5.10  249.81   15.76  249.81  0.29 
1 1 1    2    5   44 o  7   58.11    1.74   53.95  165.64   60.56  165.64    7.91  165.64  0.97 
1 1 1    2    5   45 o 16   47.37    1.73   43.57  210.46   48.90  210.46    6.70  210.46  0.96 
1 1 1    2    5   46 o  5   70.05    1.76   65.78  108.03   74.59  108.03   11.29  108.03  0.98 
1 1 1    2    5   47 o  2   10.54    3.87    0.95  155.82    0.10  335.83    1.02  335.83  0.04 
1 1 1    2    5   48 o 16   23.70    3.00   21.52  234.44   21.96  234.44    1.44  234.44  0.90 
1 1 1    2    5   49 o 16   21.41    2.77   18.32  263.75   21.21  263.75    3.82  263.75  0.90 
1 1 1    2    5   50 o  6   37.37    1.57   36.73  115.24   38.59  115.24    4.15  115.24  0.98 
1 1 1    2    5   51 o 14   18.33    2.88   17.65  281.24   16.30  281.24    0.03  101.24  0.89 
1 1 1    2    5   52 o  2   20.76    2.90   18.56  147.67   20.89  147.67    3.97  147.67  0.91 
1 1 1    2    5   53 o  5   14.87    3.32   11.25   20.62   12.65   20.62    2.53   20.62  0.77 
1 1 1    2    5   54 o  6   23.96    3.11   19.26   13.60   27.39   13.60   10.32   13.60  0.93 
1 1 1    2    6    0 o  8   30.52    1.22  153.41  180.00   51.53  360.00  128.47  360.00  0.42 
1 1 1    2    6    1 o 12  419.14    6.09  629.22  158.75  402.55  168.61   26.90  348.61  0.99 
1 1 1    2    6    2 o  7   65.10    1.12   53.34  349.54   13.97  113.14   56.38  293.14  0.65 
1 1 1    2    6    3 o 17  502.13    7.81  849.48  333.75  451.70  342.68   95.91  162.68  1.00 
1 1 1    2    6    4 o  3  195.40    3.05  168.97  287.91  150.73  260.28   77.50   80.28  0.97 
1 1 1    2    6    5 o  9  164.33    2.42  321.52  185.70   83.99  181.15  149.07    1.15  0.96 
1 1 1    2    6    6 o  8  420.92    6.14  576.03  197.67  368.32  209.77   99.44   29.77  0.99 
1 1 1    2    6    7 o  5  118.57    1.79  170.39  306.15  115.27  292.28   25.84  292.28  0.86 
1 1 1    2    6    8 o  3  222.05    3.49  289.12   96.21  154.12  111.94  126.25  291.94  0.98 
1 1 1    2    6    9 o  8  122.91    2.34  165.47  102.44  132.91  141.83   62.63  141.83  0.83 
1 1 1    2    6   10 o 15  199.67    3.15  144.28  305.81  135.17  276.50  118.34   96.50  0.97 
1 1 1    2    6   11 o  2  309.48    5.24  236.64  134.51  338.13  135.66   67.29  135.66  0.98 
1 1 1    2    6   12 o 18   40.76    1.43  202.08   92.25   51.67  272.94  152.93  272.94  0.61 
1 1 1    2    6   13 o 10  297.32    4.35  341.69  321.31  300.90  334.29   16.67  334.29  0.98 
1 1 1    2    6   14 o  9  237.09    3.73  210.06  269.18  260.61  268.13   60.63  268.13  0.97 
1 1 1    2    6   15 o  2  290.61    4.55  453.16   16.31  276.86   17.42   18.34  197.42  0.98 
1 1 1    2    6   16 o  5  323.84    4.74  337.15  340.15  354.03  333.85   69.92  333.85  0.99 
1 1 1    2    6   17 o  7  374.49    6.91  474.92  309.58  356.17  316.17   29.56  136.17  0.99 
1 1 1    2    6   18 o  2  339.35    5.29  366.33  130.77  372.69  135.24   75.82  135.24  0.99 
1 1 1    2    6   19 o  5  128.98    2.02  185.20  167.53   77.92  165.59   85.10  345.59  0.93 
1 1 1    2    6   20 o 14  341.00    4.99  426.39  251.85  331.53  247.00   11.34   67.00  0.99 
1 1 1    2    6   21 o  1  273.78    4.31  215.96  206.93  353.03  216.53  171.69  216.53  0.98 
1 1 1    2    6   22 f  0   33.24    5.28  146.92  231.30  124.34  228.35    0.00    0.00  0.00 
1 1 1    2    6   23 o  8  123.55    2.30  123.80    7.30  124.46   11.80   21.14   11.80  0.92 
1 1 1    2    6   24 o 13  323.81    4.75  329.37   24.79  338.61   24.62   35.24   24.62  0.99 
1 1 1    2    6   25 o 19   30.99   10.35   65.70  154.42   27.17  333.15   85.11  333.15  0.50 
1 1 1    2    6   26 o  4  200.24    3.19  241.21  281.97  187.12  281.49   20.20  101.49  0.98 
1 1 1    2    6   27 f  0   76.94    1.54   44.48   81.87   37.33   79.22    0.00    0.00  0.00 
1 1 1    2    6   28 o  1   31.31    5.25   48.37  208.34    4.83   29.53   43.13   29.53  0.53 
1 1 1    2    6   29 o  6  102.07    1.98  119.39  154.29   83.36  152.84   30.19  332.84  0.96 
1 1 1    2    6   30 o 19  122.45    1.96  122.44  234.32  124.21  234.90    9.65  234.90  0.97 
1 1 1    2    6   31 o  8   60.46    1.48   66.36  293.61   48.82  291.74   13.54  111.74  0.92 
1 1 1    2    6   32 o 16  143.98    2.40  158.94   24.10  136.42   23.93   11.94  203.93  0.99 
1 1 1    2    6   33 o  1   53.52    1.55   44.01  325.88   54.56  325.47   12.07  325.47  0.91 
1 1 1    2    6   34 o  5   66.25    1.87   75.80  232.66   56.76  231.98   13.40   51.98  0.96 
1 1 1    2    6   35 o 16   29.18   12.61   44.32   81.05    1.71   80.85   40.42  260.85  0.75 
1 1 1    2    6   36 o 10  164.96    3.19  171.25  227.85  164.48  227.98    1.18  227.98  0.99 
1 1 1    2    6   37 o 11   10.11    4.41   19.25  164.39   13.12  344.45   31.70  344.45  0.27 
1 1 1    2    6   38 f  0   20.67    3.93   23.51  136.45   22.77  136.44    0.00    0.00  0.00 
1 1 1    2    6   39 o 15  116.83    2.42   97.47    0.29  135.88    0.29   40.80    0.29  0.99 
1 1 1    2    6   40 o  6   68.23    1.63   70.47   50.09   64.04   50.09    5.17  230.09  0.98 
1 1 1    2    6   41 o  4   15.29    3.98   22.17   21.03    2.36  201.03   24.28  201.03  0.64 
1 1 1    2    6   42 o  9   28.47    3.79   29.51   77.68   21.26   77.68    7.91  257.68  0.89 
1 1 1    2    6   43 o  6   41.26    1.98   46.19  215.02   33.56  215.02   11.75   35.02  0.96 
1 1 1    2    6   44 o 12   21.10    3.45   20.12  345.37   12.85  345.37    6.75  165.37  0.77 
1 1 1    2    6   45 o 11   14.84    4.16   24.40  221.29    2.18   41.29   25.76   41.29  0.72 
1 1 1    2    6   46 o 19   19.40    3.30   22.33  114.43   10.01  114.43   11.45  294.43  0.81 
1 1 1    2    6   47 o 15   20.94    2.90   22.09  225.90   14.98  225.90    6.15   45.90  0.86 
1 1 1    2    6   48 o  5   28.82   21.09   37.65  271.49    4.11  271.49   31.74   91.49  0.69 
1 1 1    2    6   49 o  1   25.83    4.12   22.64  166.41   26.63  166.41    5.19  166.41  0.93 
1 1 1    2    6   50 o 13   25.28    3.26   32.76   31.45   17.76   31.45   12.84  211.45  0.96 
1 1 1    2    6   51 o 15    9.86    3.74   15.51  259.41    0.19   79.41   14.49   79.41  0.72 
1 1 1    2    6   52 o 13   21.79    2.64   17.50   93.32   23.87   93.32    7.97   93.32  0.91 
1 1 1    2    6   53 o 19   21.41    2.57   23.81  167.93   18.81  167.93    2.52  347.93  0.94 
1 1 1    2    7    0 o  7  266.21    6.35  403.65  180.00  312.78  180.00   93.13  180.00  1.00 
1 1 1    2    7    1 o 19  174.31    2.95  416.02  270.92  131.43  266.08   72.43   86.08  0.96 
1 1 1    2    7    2 o  1  123.06    1.96  127.06  188.93  119.59  309.48   22.53  309.48  0.88 
1 1 1    2    7    3 o 11  216.20    3.37  445.07   29.99  164.39   21.85   93.14  201.85  0.98 
1 1 1    2    7    4 o  4   42.16    1.05  147.94  285.62    5.52  152.16   21.95  152.16  0.13 
1 1 1    2    7    5 o 16  295.79    4.98  442.04  288.97  181.79  296.16  221.32  116.16  0.99 
1 1 1    2    7    6 o 17  102.33    2.22  217.03   87.73   91.94   54.90   32.30   54.90  0.74 
1 1 1    2    7    7 o  4  337.48    5.69  324.79  266.21  300.25  271.07   67.10   91.07  0.99 
1 1 1    2    7    8 o 17  175.09    2.98  224.34  216.29  176.66  227.42   20.71  227.42  0.95 
1 1 1    2    7    9 o  1   73.42    1.47   87.34  189.82   30.77  174.43   39.25  354.43  0.69 
1 1 1    2    7   10 o  5   68.54    1.26   95.97  280.68   10.63  325.44   81.70  145.44  0.75 
1 1 1    2    7   11 o 14  197.70    3.12  133.86   27.45  248.29    0.58  123.18    0.58  0.94 
1 1 1    2    7   12 o  9  143.94    2.17  216.33   35.71   97.48   28.78   77.19  208.78  0.95 
1 1 1    2    7   13 o 15  206.29    3.25  180.94   56.85  196.71   78.27    5.73  258.27  0.97 
1 1 1    2    7   14 o  8  155.44    2.50  110.32  127.63  185.52  153.38   89.60  153.38  0.91 
1 1 1    2    7   15 o 19  137.14    2.44  245.66  185.37   83.58  203.60   91.37   23.60  0.94 
1 1 1    2    7   16 o 15  648.50   10.93  763.99   50.05  654.79   49.48   16.97   49.48  1.00 
1 1 1    2    7   17 o  9  404.59    6.32  472.42   79.44  439.55   89.71   77.45   89.71  0.99 
1 1 1    2    7   18 o  1  325.38    4.77  303.45  231.45  409.68  230.55  180.45  230.55  0.98 
1 1 1    2    7   19 o 15  259.90    3.83  226.74  270.82  297.37  270.95   87.53  270.95  0.98 
1 1 1    2    7   20 o  8  241.78    3.83  265.06  347.86  199.87  353.01   75.01  173.01  0.98 
1 1 1    2    7   21 o  3  446.23    7.56  481.16   51.54  480.04   49.16   73.10   49.16  0.99 
1 1 1    2    7   22 o  3  250.50    4.71  330.20  208.15  191.13  211.42  112.16   31.42  0.99 
1 1 1    2    7   23 o  9   48.66    1.96   85.27  358.45    3.97   15.35   50.41  195.35  0.60 
1 1 1    2    7   24 o  1  192.96    2.90  228.69  129.27  165.14  126.51   48.39  306.51  0.98 
1 1 1    2    7   25 o  5  350.81    5.14  347.69   63.51  370.82   64.75   44.11   64.75  0.99 
1 1 1    2    7   26 o 17  284.61    5.33  302.71  289.08  278.11  290.80    9.09  110.80  0.99 
1 1 1    2    7   27 o 10  143.50    2.23  159.34  290.53  134.08  290.76   12.16  110.76  0.98 
1 1 1    2    7   28 o 10   89.51    1.89   66.69  168.08  102.68  173.52   40.75  173.52  0.92 
1 1 1    2    7   29 o  8   98.68    1.80   72.66  318.42  121.07  318.01   56.69  318.01  0.94 
1 1 1    2    7   30 o  9  177.34    2.68  179.85  255.14  187.77  255.39   24.78  255.39  0.99 
1 1 1    2    7   31 o 15   55.52    1.53   59.38   73.24   44.70   74.65   12.02  254.65  0.91 
1 1 1    2    7   32 o 14   42.54    2.03   42.71   62.30   33.22   60.31    7.63  240.31  0.87 
1 1 1    2    7   33 o 11   85.18    1.76   86.90  156.72   83.88  156.66    2.29  156.66  0.97 
1 1 1    2    7   34 o 16   62.45    1.55   74.47  339.25   47.94  338.75   23.72  158.75  0.96 
1 1 1    2    7   35 o 11  186.78    2.82  186.60  262.94  194.34  262.88   17.14  262.88  0.99 
1 1 1    2    7   36 o  5   90.36    1.68   76.10  223.40  103.30  223.42   30.46  223.42  0.97 
1 1 1    2    7   37 o  2   93.59    2.03   74.34    5.87  111.10    5.87   39.36    5.87  0.98 
1 1 1    2    7   38 o  7  135.61    2.51  133.15   72.09  139.70   72.09   10.34   72.09  0.99 
1 1 1    2    7   39 o  2   53.23    1.82   48.63  166.49   53.73  166.49    6.15  166.49  0.95 
1 1 1    2    7   40 o 13   61.42    1.56   66.51  113.73   54.16  113.73   11.35  293.73  0.97 
1 1 1    2    7   41 o  1   39.14    1.85   27.37   25.10   44.49   25.10   17.35   25.10  0.91 
1 1 1    2    7   42 o 17   28.91   20.21   45.31  235.71    2.03   55.71   46.68   55.71  0.74 
1 1 1    2    7   43 o 12   32.82   12.16   45.70  162.77   13.70  162.78   31.00  342.78  0.89 
1 1 1    2    7   44 o  4   64.96    1.83   55.21  334.54   73.44  334.54   19.83  334.54  0.98 
1 1 1    2    7   45 o  3   41.13    1.74   45.35  229.29   35.15  229.29    8.55   49.29  0.96 
1 1 1    2    7   46 o  5   40.83    1.76   36.80  148.92   42.83  148.92    7.52  148.92  0.96 
1 1 1    2    7   47 o 17   27.51    5.25   30.24   30.83   21.71   30.83    7.17  210.83  0.92 
1 1 1    2    7   48 o 10   26.95    4.63   25.18  333.14   25.97  333.14    2.02  333.14  0.93 
1 1 1    2    7   49 o  5   19.26    3.35   16.72  357.51   18.15  357.51    2.38  357.51  0.88 
1 1 1    2    7   50 o 15   13.81    3.99   17.54  214.02    6.46  214.01    9.84   34.01  0.82 
1 1 1    2    7   51 o  4   20.14    3.25   22.40   64.34   16.55   64.34    3.99  244.34  0.92 
1 1 1    2    7   52 o  1   12.15    3.81   17.27  299.40    3.97  299.40   11.65  119.40  0.81 
1 1 1    2    7   53 o  9   11.60    3.84   16.46  207.06    3.59  207.06   11.09   27.06  0.79 
1 1 1    2    8    0 o  2  134.66    3.26  287.83  180.00  157.50  180.00   47.77  180.00  0.99 
1 1 1    2    8    1 o  4  230.10    3.88  240.20  273.95  262.93  307.59   80.56  307.59  0.97 
1 1 1    2    8    2 o 14  328.46    5.53  597.48   40.34  218.80   44.85  213.07  224.85  0.99 
1 1 1    2    8    3 o  8  242.75    4.09  297.34  119.78  210.09  125.57   55.13  305.58  0.98 
1 1 1    2    8    4 o  8   81.11    1.50  302.75  172.02    5.20  330.26  153.29  330.26  0.88 
1 1 1    2    8    5 o  1  241.96    4.08  332.14  353.21  213.16    4.74   47.20  184.74  0.98 
1 1 1    2    8    6 o 18   26.40   15.34   70.78    1.37   62.42  182.03  143.07  182.03  0.35 
1 1 1    2    8    7 o  8  283.18    4.77  335.59  190.33  212.20  180.81  134.18    0.81  0.99 
1 1 1    2    8    8 o 12  457.72    6.68  665.33   20.09  401.69   14.35  106.72  194.35  0.99 
1 1 1    2    8    9 o  2   41.16    1.50   83.22   56.40   15.14  250.36   53.89  250.36  0.29 
1 1 1    2    8   10 o 11  334.12    5.22  427.13  156.94  282.32  154.46   96.47  334.46  0.99 
1 1 1    2    8   11 o  8  169.78    2.53  145.16  146.83  153.10  130.57   17.28  310.57  0.95 
1 1 1    2    8   12 o 14  155.20    2.49  134.08  121.39  142.65  128.48    6.60  308.48  0.94 
1 1 1    2    8   13 o  7  143.51    3.08  135.14  286.17  130.69  293.32    5.15  113.32  0.93 
1 1 1    2    8   14 o 15   96.50    2.06  133.83  329.47   16.36  306.76  142.54  126.76  0.91 
1 1 1    2    8   15 o  5  126.43    2.47   75.30   53.51  125.93   89.86   28.50   89.86  0.88 
1 1 1    2    8   16 f  0  292.46    4.58  334.30  197.96  265.21  204.64    0.00    0.00  0.00 
1 1 1    2    8   17 o 10  232.38    3.43  217.00  164.93  234.68  155.35   17.10  155.35  0.97 
1 1 1    2    8   18 o 11  165.89    2.70  159.62  206.41  162.29  208.10   10.32  208.10  0.95 
1 1 1    2    8   19 o  1  214.48    3.20  197.31    7.69  226.64    4.75   37.16    4.75  0.97 
1 1 1    2    8   20 o  9  209.20    3.97  229.76   57.14  200.73   55.53    6.15  235.53  0.97 
1 1 1    2    8   21 o 17  114.30    2.42  129.41   19.16   95.91   27.97   18.64  207.97  0.92 
1 1 1    2    8   22 o 16  499.98    7.83  496.64  186.07  524.69  185.39   53.33  185.39  1.00 
1 1 1    2    8   23 o 14  231.38    3.43  230.97  292.20  251.30  293.73   47.65  293.73  0.98 
1 1 1    2    8   24 o  5  455.59    6.68  481.04   54.35  459.53   54.52   11.00   54.52  1.00 
1 1 1    2    8   25 f  0  169.05    2.96  148.01  313.17  139.42  319.08    0.00    0.00  0.00 
1 1 1    2    8   26 o 10  123.58    2.29   60.74  143.56  164.22  149.07   96.44  149.07  0.94 
1 1 1    2    8   27 o 19  195.01    3.39  192.54   23.23  207.86   22.03   30.76   22.03  0.99 
1 1 1    2    8   28 o 17   32.06    8.68   48.94  351.42    5.34  179.21   53.20  179.21  0.66 
1 1 1    2    8   29 o 13   94.96    1.78   85.01  332.97  106.21  333.12   31.71  333.12  0.95 
1 1 1    2    8   30 o  1   96.77    1.92   52.38  153.03  133.44  154.59   85.45  154.59  0.94 
1 1 1    2    8   31 o  1  139.05    2.35  137.73  320.83  144.96  321.16   15.35  321.16  0.99 
1 1 1    2    8   32 o  2   74.99    2.34   98.46  163.79   54.33  162.87   36.82  342.87  0.97 
1 1 1    2    8   33 o 12   64.62    1.74   65.15   81.79   61.85   82.25    0.86   82.25  0.95 
1 1 1    2    8   34 o 16  145.02    2.27  157.51  329.75  138.71  329.67   10.18  149.67  0.99 
1 1 1    2    8   35 o  9   30.10    8.37   42.09   33.81    8.38   33.86   31.97  213.86  0.81 
1 1 1    2    8   36 o 14   31.72    5.24   54.38    9.89    4.14    9.85   48.15  189.85  0.89 
1 1 1    2    8   37 o 17   25.92    3.40   41.93  107.79    3.10  107.79   37.51  287.79  0.84 
1 1 1    2    8   38 o  3   96.84    1.90   88.97  163.97  103.96  163.97   17.22  163.97  0.98 
1 1 1    2    8   39 f  0   88.59    1.77  108.56  123.35  106.55  123.35    0.00    0.00  0.00 
1 1 1    2    8   40 o 19   24.46    3.03   17.95   24.64   18.01   24.64    0.28   24.64  0.73 
1 1 1    2    8   41 o 12  103.65    1.96  100.71  288.12  105.97  288.12    6.33  288.12  0.99 
1 1 1    2    8   42 o 13   29.47    3.51   37.49  134.31   17.28  134.31   19.54  314.31  0.92 
1 1 1    2    8   43 f  0   40.61    2.00   61.73   64.30   60.19   64.30    0.00    0.00  0.00 
1 1 1    2    8   44 o 15   54.55    1.71   53.90  266.19   54.03  266.19    1.87  266.19  0.97 
1 1 1    2    8   45 o  6   18.22    3.35   22.95  270.97    6.86  270.97   15.21   90.97  0.79 
1 1 1    2    8   46 o  6   15.14    4.02   13.32   69.08    5.66   69.08    7.10  249.08  0.61 
1 1 1    2    8   47 o 12   28.52   17.99   42.72  122.74    4.79  122.74   35.94  302.74  0.80 
1 1 1    2    8   48 o  2   14.48    3.88   14.26   87.10    8.91   87.10    4.62  267.10  0.77 
1 1 1    2    8   49 o  2   25.73    3.11   27.30  256.57   23.26  256.57    2.34   76.57  0.95 
1 1 1    2    8   50 o 19   46.09    1.58   50.39  103.14   44.36  103.14    2.25  283.14  0.99 
1 1 1    2    8   51 o  2   22.31    3.14   29.66   42.12   15.25   42.12   11.81  222.12  0.95 
1 1 1    2    8   52 o 13    9.35    3.74    7.37  356.13    1.61  356.12    5.03  176.12  0.44 
1 1 1    2    8   53 o  7   16.59    3.43   18.52  279.10   12.91  279.10    3.52   99.10  0.88 
1 1 1    2    9    0 o 13  175.00    3.64  334.60    0.00  140.45  360.00   69.10  180.00  1.00 
1 1 1    2    9    1 o  8  188.70    2.77  242.99  270.36  202.34  266.94   44.60  266.94  0.95 
1 1 1    2    9    2 o 19  107.65    1.64  227.01  173.19   43.64  175.80  109.82  355.80  0.92 
1 1 1    2    9    3 o 16  310.87    4.53  300.42  170.14  274.17  165.40   65.45  345.40  0.99 
1 1 1    2    9    4 o  2   91.06    1.67  132.22  127.73   41.85  144.50   73.06  324.50  0.86 
1 1 1    2    9    5 o  9  480.02    8.85  604.96  297.44  417.21  300.11  120.51  120.11  0.99 
1 1 1    2    9    6 o 15  170.50    2.69  218.72  152.28  119.98  163.36   87.96  343.36  0.96 
1 1 1    2    9    7 o  3  269.14    3.93  257.16   74.31  302.79   87.65   79.42   87.65  0.98 
1 1 1    2    9    8 o 18  431.01    6.28  649.01  244.75  284.05  242.25  289.21   62.25  0.99 
1 1 1    2    9    9 o 11  223.86    3.30  176.44  191.29  245.12  199.98   56.99  199.98  0.97 
1 1 1    2    9   10 o  1  330.85    5.17  267.48  340.01  299.69  337.81   54.68  157.81  0.99 
1 1 1    2    9   11 o 10  215.38    3.68  179.07  174.98  228.75  189.64   41.29  189.64  0.97 
1 1 1    2    9   12 o  6  282.98    4.15  327.32  203.77  234.47  194.31   88.64   14.31  0.99 
1 1 1    2    9   13 o  4  254.06    4.00  336.28  289.64  222.58  289.73   53.14  109.73  0.98 
1 1 1    2    9   14 o 16  477.96    8.07  605.78   42.64  435.97   45.18   78.65  225.18  0.99 
1 1 1    2    9   15 o  7   66.26    1.84   74.85  137.93   19.52  143.31   30.00  323.31  0.52 
1 1 1    2    9   16 o  8  150.72    2.29  104.09  309.08  164.79  306.76   53.35  306.76  0.92 
1 1 1    2    9   17 o 18  131.77    2.91  124.32  326.47  116.27  314.64    9.90  134.64  0.92 
1 1 1    2    9   18 o 13   62.78    2.00   75.46  110.46   18.64   96.14   37.33  276.14  0.59 
1 1 1    2    9   19 o  6    9.82    4.59    9.30  174.16    9.65   13.82   19.75   13.82  0.02 
1 1 1    2    9   20 o  7  106.31    2.31   99.40  263.23  100.67  266.68   12.77  266.68  0.89 
1 1 1    2    9   21 o 17   41.56    2.01   34.85  103.95    1.97  316.19   29.10  316.19  0.30 
1 1 1    2    9   22 o 10  183.94    2.77  208.37   77.67  157.71   79.49   44.58  259.49  0.98 
1 1 1    2    9   23 o 10  214.29    3.19  179.82  184.21  255.24  185.77   90.34  185.77  0.98 
1 1 1    2    9   24 o 12  131.87    2.08  130.12   85.20  139.86   81.25   26.49   81.25  0.96 
1 1 1    2    9   25 o 14  330.14    5.19  372.32  118.09  299.32  119.63   58.76  299.63  1.00 
1 1 1    2    9   26 o 15   84.68    1.86   82.55    5.58   76.15    3.60    5.61  183.60  0.93 
1 1 1    2    9   27 o  6  104.46    1.80  119.14  301.19   94.00  298.63   13.33  118.63  0.96 
1 1 1    2    9   28 o  6   66.65    1.61   96.64  222.18   35.44  219.31   54.45   39.31  0.94 
1 1 1    2    9   29 o 11   74.62    1.56   72.85  256.20   73.23  256.17    6.29  256.17  0.94 
1 1 1    2    9   30 o  9  138.42    2.18  156.89   83.37  129.59   81.91   14.28  261.91  0.99 
1 1 1    2    9   31 o 13  141.35    2.86  160.88  239.78  128.14  239.43   23.68   59.43  0.99 
1 1 1    2    9   32 o  7   28.65   23.51   20.19   13.20    3.40  190.99   24.05  190.99  0.30 
1 1 1    2    9   33 o  4   28.55    4.64   22.93  325.58   13.80  325.12    7.66  145.12  0.62 
1 1 1    2    9   34 o  7    9.38    3.97   16.19  162.44   11.25  340.57   26.07  340.57  0.19 
1 1 1    2    9   35 o 13  166.57    2.58  146.01  133.72  190.47  133.70   50.16  133.70  0.99 
1 1 1    2    9   36 o  7  107.19    2.08   95.78  135.61  118.58  135.61   26.07  135.61  0.98 
1 1 1    2    9   37 o  6   58.12    1.82   79.14  241.66   35.74  241.66   41.21   61.66  0.97 
1 1 1    2    9   38 o  4  101.27    1.82   97.78  168.29  104.35  168.29    8.66  168.29  0.99 
1 1 1    2    9   39 f  0   27.26    3.34   26.59  233.08   26.19  233.08    0.00    0.00  0.00 
1 1 1    2    9   40 o 19   52.90    1.91   43.59   67.24   58.51   67.24   15.28   67.24  0.96 
1 1 1    2    9   41 o 15   30.14    4.17   31.22  196.91   23.38  196.90    7.40   16.90  0.90 
1 1 1    2    9   42 o  9   31.78   13.84   42.34   94.50   12.95   94.50   28.47  274.50  0.86 
1 1 1    2    9   43 o 17   31.11    5.03   30.46  268.66   26.37  268.66    3.22   88.66  0.90 
1 1 1    2    9   44 o  3   10.59    4.11   17.10  151.48    6.40  331.48   22.88  331.48  0.48 
1 1 1    2    9   45 o  7   55.07    1.61   53.25  292.20   56.58  292.20    5.46  292.20  0.98 
1 1 1    2    9   46 o  7   29.97    6.65   26.74   80.08   28.54   80.08    2.99   80.08  0.90 
1 1 1    2    9   47 o  7   11.12    4.09   14.08   86.51    0.65   86.51   12.75  266.51  0.63 
1 1 1    2    9   48 o 17   28.67   12.33   32.02  224.77   19.60  224.77   10.65   44.77  0.87 
1 1 1    2    9   49 o  2   28.68    5.06   29.89  175.40   26.55  175.40    1.31  355.40  0.95 
1 1 1    2    9   50 o  5    8.13    3.68    4.57  139.84    0.12  319.84    4.32  319.84  0.25 
1 1 1    2    9   51 o 17   25.16    2.98   27.45  183.82   22.99  183.82    1.91    3.82  0.95 
1 1 1    2    9   52 o  7   24.32    2.92   23.16   47.81   25.10   47.81    4.38   47.81  0.94 
1 1 1    2   10    0 o 15  147.07    3.59  191.30    0.00   97.50  360.00   99.13  180.00  1.00 
1 1 1    2   10    1 o  3  118.21    1.93   69.21  281.54  112.46  278.52   19.82  278.52  0.87 
1 1 1    2   10    2 o 16  159.04    2.72  198.99  243.30  151.52  245.14    3.59  245.14  0.94 
1 1 1    2   10    3 o 14  284.86    4.16  337.37  156.40  247.25  167.10   66.62  347.10  0.98 
1 1 1    2   10    4 o 18  343.62    5.00  406.56   21.65  304.16   19.46   71.73  199.46  0.99 
1 1 1    2   10    5 o  3  130.24    1.98  115.11   21.28  134.27  350.20   37.65  350.20  0.89 
1 1 1    2   10    6 f  0  130.04    1.97  201.94   67.10  147.73   71.26    0.00    0.00  0.00 
1 1 1    2   10    7 o  7  662.11   10.33  842.11  273.97  602.20  266.09  115.96   86.09  1.00 
1 1 1    2   10    8 o 15  171.75    2.73  241.48    2.15   92.05    1.98  148.07  181.98  0.97 
1 1 1    2   10    9 o  4  640.76    9.97  752.64   32.07  567.71   30.03  142.20  210.03  1.00 
1 1 1    2   10   10 o  3  206.63    3.26  194.04  177.46  229.64  181.96   62.37  181.96  0.96 
1 1 1    2   10   11 o 13  185.37    2.95  176.27  261.30  197.22  255.64   41.31  255.64  0.95 
1 1 1    2   10   12 o  1  154.93    3.82  240.61  344.51   87.30  346.49  122.16  166.49  0.96 
1 1 1    2   10   13 o 19  216.78    4.06  337.46  224.53  155.48  226.91  112.44   46.91  0.98 
1 1 1    2   10   14 o 12   42.49    1.84   57.53  163.32   13.97  347.32   53.21  347.32  0.30 
1 1 1    2   10   15 o  7  470.74    6.87  388.84  116.96  567.02  118.55  199.83  118.55  0.99 
1 1 1    2   10   16 o 10  280.40    4.78  263.61    1.71  316.62    0.88   83.15    0.88  0.98 
1 1 1    2   10   17 o 12  201.55    3.23  233.75  146.40  180.55  146.28   31.02  326.28  0.97 
1 1 1    2   10   18 o  9  177.56    3.42  136.29  125.15  219.50  116.69  102.46  116.69  0.95 
1 1 1    2   10   19 o 18  277.20    4.36  244.10   21.15  299.60   20.23   52.70   20.23  0.99 
1 1 1    2   10   20 o 14  166.44    3.19  170.54  177.01  178.10  181.59   35.82  181.59  0.96 
1 1 1    2   10   21 o  6  134.61    2.26  123.22  256.73  141.64  252.58   28.07  252.58  0.95 
1 1 1    2   10   22 o 14  159.23    2.44  175.49  260.89  152.22  257.92    5.29   77.92  0.97 
1 1 1    2   10   23 o  5  192.50    2.89  206.86  125.90  184.16  123.83   10.65  303.83  0.98 
1 1 1    2   10   24 o  7  196.28    3.14  227.24  189.60  171.36  190.20   45.14   10.20  0.99 
1 1 1    2   10   25 o  1   79.34    2.16   77.98  295.82   72.69  299.83    0.26  119.83  0.92 
1 1 1    2   10   26 o  3   50.83    1.69  114.32  224.83   13.41   44.62  120.61   44.62  0.92 
1 1 1    2   10   27 o  8  172.71    3.02  205.83    9.70  147.98    8.10   45.78  188.10  0.99 
1 1 1    2   10   28 o  4  171.56    2.61  156.65   34.59  193.53   34.58   48.12   34.58  0.99 
1 1 1    2   10   29 o 11   26.16    3.27   22.72  115.12    3.96  119.81   15.61  299.81  0.45 
1 1 1    2   10   30 o  7  148.82    2.69  145.95  327.20  155.69  326.93   16.74  326.93  0.99 
1 1 1    2   10   31 o 19  134.01    2.66  138.53  289.42  136.15  288.69    7.38  288.69  0.99 
1 1 1    2   10   32 o 17   29.86   16.36   14.75  113.01    4.67  110.76    9.52  290.76  0.32 
1 1 1    2   10   33 o 11  107.49    1.85  100.05   53.74  115.74   53.47   20.23   53.47  0.98 
1 1 1    2   10   34 o  3  123.71    2.05  141.70  280.37  109.26  280.49   26.44  100.49  0.99 
1 1 1    2   10   35 o 10  169.20    2.64  168.74  228.45  173.81  228.45   11.16  228.45  0.99 
1 1 1    2   10   36 o  7   78.12    1.98   81.45  241.91   73.61  241.91    5.41   61.91  0.98 
1 1 1    2   10   37 o  7   62.44    2.01   75.54  172.57   47.70  172.57   26.06  352.57  0.97 
1 1 1    2   10   38 o  2  114.16    2.40  115.47  311.80  112.91  311.79    0.58  131.80  0.99 
1 1 1    2   10   39 o  6   95.15    1.77   78.07  217.42  110.67  217.42   33.45  217.42  0.99 
1 1 1    2   10   40 o 19   32.89    9.72   51.32  163.58    9.75  163.58   40.97  343.58  0.92 
1 1 1    2   10   41 o 15   21.27    3.31   25.75  142.72    9.77  142.72   15.50  322.72  0.82 
1 1 1    2   10   42 o 12   31.69    7.02   33.66  357.50   24.08  357.50    8.72  177.50  0.90 
1 1 1    2   10   43 o 19   27.53    3.40   23.85  193.94   24.53  193.93    1.46  193.93  0.86 
1 1 1    2   10   44 o 11   49.12    1.79   60.73    4.10   37.50    4.10   20.90  184.10  0.98 
1 1 1    2   10   45 o  1   27.40    3.59   27.41  171.01   23.70  171.01    2.55  351.01  0.91 
1 1 1    2   10   46 o 13   19.02    3.44   21.53   60.31   12.38   60.31    8.15  240.31  0.87 
1 1 1    2   10   47 o  9   15.24    3.84   23.45  162.41    4.54  162.41   17.72  342.41  0.88 
1 1 1    2   10   48 o  1   10.94    4.22   15.38   62.53    1.35   62.53   13.08  242.53  0.72 
1 1 1    2   10   49 o 18   16.07    4.20   21.79  259.88    8.17  259.88   12.00   79.88  0.88 
1 1 1    2   10   50 o  2   28.68   11.92   37.65  258.32   16.98  258.32   17.41   78.32  0.90 
1 1 1    2   10   51 o 17    8.17    3.65    9.31  322.06    0.56  142.06    8.95  142.06  0.48 
1 1 1    2   10   52 o  1   23.16    2.83   21.01  136.63   24.58  136.63    5.92  136.63  0.93 
1 1 1    2   11    0 o  6  138.32    3.41  299.43  180.00   49.04  180.00  178.57  360.00  1.00 
1 1 1    2   11    1 o  4  513.16    7.98  653.49  207.05  503.23  207.09   14.59   27.09  0.99 
1 1 1    2   11    2 o  9  220.30    3.23  337.23  348.94  165.13  347.42  100.13  167.42  0.98 
1 1 1    2   11    3 o  7  196.68    2.89  292.68   26.60  149.14   25.81   83.40  205.81  0.97 
1 1 1    2   11    4 o 14  186.96    2.76  214.54  222.85  135.14  226.57   91.65   46.57  0.97 
1 1 1    2   11    5 o 10   89.30    1.50  138.69  264.14   38.40  263.13   76.24   83.13  0.86 
1 1 1    2   11    6 o  1  170.06    2.54  155.10   16.17  134.71    6.10   56.40  186.10  0.96 
1 1 1    2   11    7 o  1  220.35    3.46  207.45  117.28  233.98  122.27   41.40  122.27  0.97 
1 1 1    2   11    8 o 11  420.16    6.53  576.33   48.74  367.47   49.82   99.55  229.82  0.99 
1 1 1    2   11    9 o 11  128.07    2.28   90.43  180.12  118.66  176.56    6.43  176.56  0.90 
1 1 1    2   11   10 o 18  219.41    3.46  243.07  264.27  220.36  258.34   15.18  258.34  0.97 
1 1 1    2   11   11 o  9   42.78    2.07   47.33  349.57    6.93  173.16   28.20  173.16  0.17 
1 1 1    2   11   12 o 16  180.38    2.70  288.64  354.12  128.58  352.50   91.18  172.50  0.97 
1 1 1    2   11   13 o 12  236.89    4.05  257.64  280.13  218.78  273.26   25.25   93.26  0.98 
1 1 1    2   11   14 o 13  201.66    3.22  232.99  241.62  200.17  250.76   10.39  250.76  0.97 
1 1 1    2   11   15 o 19  209.36    3.34  191.33  149.08  238.67  151.47   73.02  151.47  0.97 
1 1 1    2   11   16 o  6  323.64    5.08  416.04  237.39  280.24  234.51   80.69   54.51  0.99 
1 1 1    2   11   17 o 16  298.67    5.07  317.63  113.38  284.99  113.61   20.67  293.61  0.99 
1 1 1    2   11   18 o  9  248.38    4.66  248.11  137.48  265.76  137.52   43.19  137.52  0.98 
1 1 1    2   11   19 o  6  159.12    2.61  173.73  269.04  152.91  267.97    1.40   87.97  0.97 
1 1 1    2   11   20 o 18  234.64    3.47  267.96  246.67  225.30  245.24   12.34   65.24  0.99 
1 1 1    2   11   21 o 15   67.39    1.64   48.28  270.81   54.33  266.81    4.52  266.81  0.77 
1 1 1    2   11   22 o  5  114.15    2.00  140.65   80.49   84.19   81.17   51.51  261.17  0.96 
1 1 1    2   11   23 o  9  123.29    2.11  143.64  299.90  105.50  299.72   28.02  119.72  0.97 
1 1 1    2   11   24 o 12  107.48    2.31  134.75  177.46   83.19  177.32   41.22  357.32  0.97 
1 1 1    2   11   25 o 11   40.42    1.81   34.93    1.45   18.36    2.67    9.27  182.67  0.57 
1 1 1    2   11   26 o 13   77.64    1.66   86.79  161.71   68.51  161.75    8.88  341.75  0.94 
1 1 1    2   11   27 o 17  119.96    1.95  132.75  224.30  111.43  223.52   12.11   43.52  0.98 
1 1 1    2   11   28 o  1  105.65    1.93  137.02   83.96   81.40   83.77   44.46  263.77  0.98 
1 1 1    2   11   29 o 11  131.11    2.45  126.15   72.06  139.15   73.62   19.59   73.62  0.99 
1 1 1    2   11   30 o 13  172.45    2.64  181.07   81.78  171.88   81.35    1.19   81.35  0.99 
1 1 1    2   11   31 f  0   12.08    4.38   34.43  320.24   32.32  321.05    0.00    0.00  0.00 
1 1 1    2   11   32 o 11  111.07    2.53  106.83   44.61  117.07   44.29   15.57   44.29  0.98 
1 1 1    2   11   33 o 14   98.92    1.81   94.82  293.09  103.58  292.99   13.05  292.99  0.98 
1 1 1    2   11   34 o  1   94.02    2.01   98.73   54.26   89.63   54.26    5.41  234.26  0.98 
1 1 1    2   11   35 o 14   72.76    2.14   94.45   38.21   50.84   38.21   40.66  218.21  0.98 
1 1 1    2   11   36 o 15  169.79    3.04  159.02  265.75  182.87  265.75   27.85  265.75  1.00 
1 1 1    2   11   37 o  7  100.45    2.48  104.21  348.56   96.42  348.56    5.81  168.56  0.99 
1 1 1    2   11   38 o 13   77.42    1.74   71.93  317.94   81.07  317.94   10.05  317.94  0.98 
1 1 1    2   11   39 o  9   32.92   12.92   21.62  124.04   25.86  124.04    4.44  124.04  0.72 
1 1 1    2   11   40 o 19   33.20    7.66   24.46  172.08   32.35  172.08    8.29  172.08  0.85 
1 1 1    2   11   41 o 12    9.67    4.17   13.65  273.00    6.50   93.00   19.83   93.00  0.35 
1 1 1    2   11   42 o 14   29.71    3.77   12.96  290.18   31.50  290.18   18.93  290.18  0.74 
1 1 1    2   11   43 o 13   44.01    1.85   36.65  165.50   48.55  165.50   13.24  165.50  0.95 
1 1 1    2   11   44 o 14   13.51    4.11    5.45  353.56    1.65  353.57    3.57  173.57  0.25 
1 1 1    2   11   45 o 13   30.80   19.05   36.17   97.28   11.35   97.28   23.20  277.28  0.74 
1 1 1    2   11   46 o 19   29.00    5.46   37.94  189.55   19.05  189.55   17.03    9.55  0.95 
1 1 1    2   11   47 o  5   13.39    4.18   23.28  181.92    1.14  181.92   20.83    1.92  0.86 
1 1 1    2   11   48 o 14   42.99    2.04   46.01  297.61   41.75  297.61    1.10  117.61  0.98 
1 1 1    2   11   49 o 13   12.27    4.14   16.20   25.66    4.22   25.67   10.66  205.67  0.78 
1 1 1    2   11   50 o 17   24.58    2.94   23.37   62.16   25.10   62.16    3.90   62.16  0.94 
1 1 1    2   11   51 o 16    8.78    3.78   11.60  277.20    0.10   97.20   10.48   97.20  0.59 
1 1 1    2   12    0 o 12  302.43    6.26  536.18  180.00  143.92  180.00  317.02    0.00  1.00 
1 1 1    2   12    1 o  7   71.75    1.45   26.24   71.72   20.59  217.84    4.28   37.84  0.32 
1 1 1    2   12    2 o  2  771.74   12.03  868.49  349.15  742.37  353.87   55.22  173.87  1.00 
1 1 1    2   12    3 o 12  292.34    4.93  221.00  125.48  320.82  129.72   67.69  129.72  0.98 
1 1 1    2   12    4 o  7  293.50    4.95  271.32  149.44  293.49  156.01    9.54  156.01  0.98 
1 1 1    2   12    5 o 19  160.21    2.76  208.25  328.06  130.17  327.86   44.33  147.86  0.95 
1 1 1    2   12    6 o  7  335.65    5.23  412.49   40.24  264.85   40.74  134.81  220.74  0.99 
1 1 1    2   12    7 o 12  225.46    3.55  312.67  119.83  168.14  124.50  104.70  304.50  0.98 
1 1 1    2   12    8 o 14  303.80    4.44  402.36  274.53  214.68  280.54  171.22  100.54  0.99 
1 1 1    2   12    9 o 16   27.82    3.87   91.94  178.03   49.78  358.46  118.10  358.46  0.33 
1 1 1    2   12   10 f  0  145.63    2.23  206.13  258.68  167.81  258.36    0.00    0.00  0.00 
1 1 1    2   12   11 o 13  334.51    4.89  320.53   32.92  361.98   31.52   63.67   31.52  0.99 
1 1 1    2   12   12 o  4  258.41    4.09  165.82    1.29  323.20  359.05  143.46  359.05  0.97 
1 1 1    2   12   13 o  6  356.22    5.20  370.28  350.57  358.98  348.47   12.30  348.47  0.99 
1 1 1    2   12   14 f  0  209.95    3.36  244.83  351.79  204.12  348.72    0.00    0.00  0.00 
1 1 1    2   12   15 o  3  360.20    5.63  415.46  203.60  341.36  202.78   32.13   22.78  0.99 
1 1 1    2   12   16 o  8  491.93    9.09  559.06  253.74  475.43  252.90   29.11   72.90  1.00 
1 1 1    2   12   17 o  9  426.31    6.68  483.46  329.82  418.26  330.06   11.99  150.06  1.00 
1 1 1    2   12   18 o 13  373.33    5.46  398.99  115.45  385.97  115.27   29.76  115.27  0.99 
1 1 1    2   12   19 o  5  150.22    2.33  161.15  250.26  136.14  248.19   18.99   68.19  0.97 
1 1 1    2   12   20 o 19  236.27    3.51  242.44  272.41  238.70  272.93   10.29  272.93  0.99 
1 1 1    2   12   21 o  7  189.84    3.05  175.61  306.85  211.34  308.87   49.58  308.87  0.98 
1 1 1    2   12   22 o 12  101.50    2.16  123.31  148.10   76.23  148.71   42.22  328.71  0.96 
1 1 1    2   12   23 o 15  169.76    3.27  171.53  256.60  173.42  255.99   12.85  255.99  0.98 
1 1 1    2   12   24 o  4   20.76    3.18   46.44  313.90   22.50  145.31   65.35  145.31  0.49 
1 1 1    2   12   25 o 17  100.33    1.99  106.98   14.09   99.45   12.82    5.73   12.82  0.96 
1 1 1    2   12   26 o  3  147.13    2.30  157.18  276.55  138.93  275.87   12.44   95.87  0.99 
1 1 1    2   12   27 o 16  171.40    2.61  176.85  263.61  175.33  265.08   10.92  265.08  0.99 
1 1 1    2   12   28 o  6   33.49   18.77   26.43   71.30    7.11   75.93   14.50  255.93  0.43 
1 1 1    2   12   29 o  5  226.28    3.39  236.86  144.95  229.75  145.23    8.75  145.23  1.00 
1 1 1    2   12   30 o  3   30.40    8.47   32.40    7.86   12.54    7.96   18.61  187.96  0.72 
1 1 1    2   12   31 o  3  148.62    2.49  134.58  150.75  165.83  151.03   37.22  151.03  0.99 
1 1 1    2   12   32 o  8   80.86    1.67   74.54   47.16   85.80   46.88   14.70   46.88  0.97 
1 1 1    2   12   33 o 17  124.88    2.24  134.60  173.60  117.79  173.60   11.67  353.60  0.99 
1 1 1    2   12   34 o 19   88.99    2.10   79.98   21.39   96.74   21.39   19.33   21.39  0.98 
1 1 1    2   12   35 o 12   16.90    4.76   14.21   59.56    0.86  239.56   14.70  239.56  0.38 
1 1 1    2   12   36 o 12   51.64    1.78   47.19  112.41   51.92  112.41    5.68  112.41  0.95 
1 1 1    2   12   37 o 10   53.45    1.75   55.21   51.02   48.73   51.02    5.71  231.02  0.97 
1 1 1    2   12   38 o 10   90.21    1.94   92.48   88.30   86.80   88.30    4.95  268.30  0.99 
1 1 1    2   12   39 o  3   32.50    5.64   42.80   16.65   18.09   16.65   24.09  196.65  0.93 
1 1 1    2   12   40 o  7   81.72    1.72   90.11  256.92   73.45  256.92   14.73   76.92  0.99 
1 1 1    2   12   41 o 11   67.04    1.96   59.55  165.54   73.53  165.54   15.66  165.54  0.98 
1 1 1    2   12   42 o 19   41.73    1.96   36.27   57.17   44.11   57.17    9.11   57.17  0.95 
1 1 1    2   12   43 o 18   14.38    4.20   21.41  352.11    0.12  172.11   20.68  172.11  0.71 
1 1 1    2   12   44 o 18   32.24   16.84   46.02  296.67   10.80  296.67   33.22  116.67  0.85 
1 1 1    2   12   45 o 17   24.38    2.94   27.43  197.13   19.16  197.13    6.96   17.13  0.93 
1 1 1    2   12   46 o 19   29.71    9.28   28.03  177.09   27.15  177.10    0.58  177.10  0.90 
1 1 1    2   12   47 o 11   19.18    4.41   17.00  313.59   17.36  313.59    1.45  313.59  0.87 
1 1 1    2   12   48 o  2   23.18    3.81   25.98  348.45   19.45  348.45    4.55  168.45  0.94 
1 1 1    2   12   49 o 14   29.18    5.48   27.11   86.17   30.25   86.16    5.54   86.16  0.94 
1 1 1    2   12   50 o 19   21.03    3.62   23.29  119.67   18.01  119.67    2.94  299.67  0.93 
1 1 1    2   12   51 o  2    9.00    3.88    6.85  262.15    1.17  262.15    4.91   82.15  0.40 
1 1 1    2   13    0 o 18  288.77    5.98  340.82    0.00  297.39    0.00   17.24    0.00  1.00 
1 1 1    2   13    1 o 12  421.60    6.14  355.30  168.74  495.77  167.88  156.36  167.88  0.99 
1 1 1    2   13    2 o 12  375.78    5.47  410.65  233.53  348.33  230.76   48.06   50.76  0.99 
1 1 1    2   13    3 o 13  383.51    5.59  404.83  122.75  401.49  123.77   43.56  123.77  0.99 
1 1 1    2   13    4 o  6  189.57    2.81  175.38  115.73  196.48  131.17   30.33  131.17  0.96 
1 1 1    2   13    5 o 13  127.70    2.12  234.51  355.26   39.58  350.03  162.60  170.03  0.95 
1 1 1    2   13    6 o  6  262.98    4.12  372.22    8.75  229.52   11.00   57.47  191.00  0.98 
1 1 1    2   13    7 o 17  381.42    5.94  379.88  146.63  394.92  147.64   34.37  147.64  0.99 
1 1 1    2   13    8 o  2  190.66    3.05  286.11  241.72  118.14  240.39  134.86   60.39  0.97 
1 1 1    2   13    9 o 15  843.96   12.33  842.96    9.16  912.35   13.23  140.13   13.23  1.00 
1 1 1    2   13   10 o  9  104.18    2.16  100.35   28.20   93.88   29.16   10.29   29.16  0.85 
1 1 1    2   13   11 o  1  256.65    4.05  243.05  187.54  273.32  186.48   43.21  186.48  0.98 
1 1 1    2   13   12 o 19   35.30    9.82   19.47   24.92   16.83  257.46   53.49  257.46  0.28 
1 1 1    2   13   13 o  7  360.34    5.63  369.13  359.91  379.92    0.22   45.24    0.22  0.99 
1 1 1    2   13   14 o 14   39.64   12.02   65.17  128.03   11.01  304.60   51.43  304.60  0.37 
1 1 1    2   13   15 o  2   68.99    1.89  126.29    3.27   16.71    6.13   86.36  186.13  0.87 
1 1 1    2   13   16 o 19  152.57    2.71  182.81  299.02  121.39  302.38   53.13  122.38  0.97 
1 1 1    2   13   17 o 18  110.51    1.97   82.31  250.43  125.87  264.16   50.84  264.16  0.91 
1 1 1    2   13   18 o  3  152.08    2.72  176.02  322.75  141.36  323.52   13.02  143.52  0.97 
1 1 1    2   13   19 o 18  124.29    2.14   72.49  358.80  171.64  354.22  115.66  354.22  0.92 
1 1 1    2   13   20 o 13  181.89    2.76  159.25   21.17  210.79   19.89   64.77   19.89  0.98 
1 1 1    2   13   21 o 11  339.08    5.76  355.79  256.25  340.90  255.67    6.49  255.67  1.00 
1 1 1    2   13   22 o 17  236.95    4.08  223.86  352.07  256.63  352.10   43.36  352.10  0.99 
1 1 1    2   13   23 o 12  116.19    1.94  132.51   33.60  101.60   36.45   23.08  216.45  0.97 
1 1 1    2   13   24 o  2  246.23    4.23  245.68   66.27  262.88   66.20   36.29   66.20  0.99 
1 1 1    2   13   25 o  2  104.32    1.79  146.64  338.78   66.47  337.61   71.54  157.61  0.98 
1 1 1    2   13   26 o  6   52.82    1.62   72.85  144.69   34.96  143.89   27.80  323.89  0.92 
1 1 1    2   13   27 o 16  106.12    2.16  108.45    3.19  109.04    4.65   10.02    4.65  0.98 
1 1 1    2   13   28 o 15   38.67    1.87   30.28  206.46   33.15  212.34    5.06  212.34  0.79 
1 1 1    2   13   29 f  0   91.66    2.16   65.90   48.28   62.63   48.04    0.00    0.00  0.00 
1 1 1    2   13   30 o 13  143.14    2.41  157.86  212.98  134.23  213.13   15.41   33.13  0.99 
1 1 1    2   13   31 o  4   31.60    7.98   28.26  197.41   18.59  197.25    8.14   17.25  0.72 
1 1 1    2   13   32 o  7   62.74    1.88   83.00  219.20   41.62  219.21   38.17   39.21  0.97 
1 1 1    2   13   33 o  1   91.04    2.04  101.41   72.07   80.93   72.07   17.19  252.07  0.98 
1 1 1    2   13   34 o  1  118.83    2.34  131.66  312.36  107.40  312.36   20.76  132.36  0.99 
1 1 1    2   13   35 o 18  131.27    2.34  120.04  181.05  142.97  181.05   25.41  181.05  0.99 
1 1 1    2   13   36 f  0   28.84    3.85   51.61  161.87   50.85  161.87    0.00    0.00  0.00 
1 1 1    2   13   37 o  5   26.08    3.30   25.09  158.79   19.23  158.79    5.63  338.79  0.85 
1 1 1    2   13   38 o  6   18.98    4.61   27.40  188.63    3.16  188.63   23.87    8.63  0.80 
1 1 1    2   13   39 o  8   14.35    4.51   24.49  278.75    4.20   98.75   28.19   98.75  0.69 
1 1 1    2   13   40 o  6   33.38    9.95   45.00  185.07   16.96  185.07   26.83    5.07  0.91 
1 1 1    2   13   41 o 10    8.83    3.96    3.68  316.58    1.84  136.57    5.39  136.57  0.10 
1 1 1    2   13   42 o  8   29.86    8.30   31.97  353.97   22.03  353.97    8.71  173.97  0.88 
1 1 1    2   13   43 o  9   55.48    1.84   52.93   54.17   58.07   54.17    7.39   54.17  0.98 
1 1 1    2   13   44 o 11   30.76    9.64   33.34  250.08   23.80  250.08    8.00   70.08  0.90 
1 1 1    2   13   45 o  1   23.97    2.95   29.76  202.76   17.09  202.76   11.17   22.76  0.95 
1 1 1    2   13   46 o 19   14.53    4.71   17.02   82.70    7.51   82.70    8.48  262.70  0.81 
1 1 1    2   13   47 o  7   20.46    4.04   30.48   28.61   10.09   28.61   18.18  208.61  0.94 
1 1 1    2   13   48 o 13   23.18    3.08   29.33  257.85   17.17  257.85    9.69   77.85  0.95 
1 1 1    2   13   49 o  4   18.05    4.25   26.99  182.89    8.79  182.89   15.60    2.89  0.92 
1 1 1    2   13   50 o  2    8.75    3.92   10.77   24.65    0.05   24.64    9.55  204.64  0.55 
1 1 1    2   14    0 o  6  240.45    5.02  224.63  180.00  232.39  180.00   16.11  360.00  1.00 
1 1 1    2   14    1 o  5  316.55    4.95  333.58  221.54  327.34  224.60   30.12  224.60  0.99 
1 1 1    2   14    2 o  3  418.85    6.52  412.42  244.28  430.59  240.50   29.78  240.50  0.99 
1 1 1    2   14    3 o  1  325.77    5.09  416.08   49.12  330.97   49.51   18.36   49.51  0.99 
1 1 1    2   14    4 o 16  144.09    2.40  174.51  355.28  104.77    9.68   63.90  189.68  0.95 
1 1 1    2   14    5 o  8  217.71    3.23  181.07  237.27  242.59  232.39   63.22  232.39  0.97 
1 1 1    2   14    6 o  5  333.84    4.88  349.28  169.39  344.89  174.37   29.54  174.37  0.99 
1 1 1    2   14    7 o  9  316.49    4.96  362.82  119.04  324.34  123.33   23.26  123.33  0.99 
1 1 1    2   14    8 o  8  379.77    6.41  417.76   63.96  363.20   61.18   27.47  241.18  0.99 
1 1 1    2   14    9 o 15  425.76    7.17  446.43   12.09  472.01   12.67   98.23   12.67  0.99 
1 1 1    2   14   10 o 13  368.26    5.75  460.28  209.55  332.22  206.31   66.99   26.31  0.99 
1 1 1    2   14   11 o 14  168.91    2.98  170.51  328.59  160.30  326.56    5.59  146.56  0.97 
1 1 1    2   14   12 o  4  156.89    2.79  236.89  352.32   96.18  351.45  112.77  171.45  0.97 
1 1 1    2   14   13 o  2   50.38    1.84   99.77  162.12    4.29  346.43   85.11  346.43  0.76 
1 1 1    2   14   14 o  1  209.52    3.63  267.17   50.75  157.40   54.25   98.12  234.25  0.99 
1 1 1    2   14   15 o 11  243.62    3.61  248.57  306.61  256.28  308.39   31.69  308.39  0.99 
1 1 1    2   14   16 o  4  190.57    3.63  197.27  201.60  187.32  204.12    0.40  204.12  0.98 
1 1 1    2   14   17 o  8   64.40    1.74  106.23  350.86   17.82  346.28   81.13  166.28  0.91 
1 1 1    2   14   18 o 13  138.05    2.19  132.75   46.64  144.41   43.46   21.10   43.46  0.97 
1 1 1    2   14   19 o 16  216.96    3.46  210.80   32.21  229.88   32.76   30.63   32.76  0.99 
1 1 1    2   14   20 f  0   98.10    2.19  121.29  287.06  111.85  286.67    0.00    0.00  0.00 
1 1 1    2   14   21 o 14   53.73    1.83   45.74   64.40   44.07   59.68    2.16   59.68  0.80 
1 1 1    2   14   22 o  9   52.44    1.75   57.74   66.31   36.03   61.20   18.94  241.20  0.87 
1 1 1    2   14   23 o  8  326.01    5.17  329.64  104.12  340.07  103.87   30.17  103.87  1.00 
1 1 1    2   14   24 o  3   31.15    6.46   15.29   92.23    7.43   94.99    4.66  274.99  0.31 
1 1 1    2   14   25 o 16  202.37    3.27  210.65  210.83  203.65  211.45    4.85  211.45  0.99 
1 1 1    2   14   26 o 12  238.70    3.84  236.81  105.61  255.59  105.76   35.68  105.76  1.00 
1 1 1    2   14   27 o  4   60.12    1.76   57.58  249.59   58.97  252.63    5.14  252.63  0.94 
1 1 1    2   14   28 o 13   77.21    1.71   64.50  165.08   87.62  165.66   27.05  165.66  0.96 
1 1 1    2   14   29 o  5  119.71    2.12  121.63  237.42  120.48  237.42    4.60  237.42  0.99 
1 1 1    2   14   30 o  2  185.18    3.01  179.23   48.46  197.11   48.49   25.87   48.49  0.99 
1 1 1    2   14   31 o 16   93.19    1.85   88.93  259.43   97.01  259.43   11.38  259.43  0.98 
1 1 1    2   14   32 o 12  151.26    2.81  148.91  158.27  156.31  158.26   12.17  158.26  0.99 
1 1 1    2   14   33 o 14   46.02    2.10   45.48  352.92   41.58  352.92    2.69  172.92  0.93 
1 1 1    2   14   34 o  3  116.30    2.01  111.11  282.94  121.62  282.94   12.80  282.94  0.99 
1 1 1    2   14   35 o 12   84.19    1.77   92.35   74.14   75.15   74.14   15.83  254.14  0.99 
1 1 1    2   14   36 o 16   21.47    3.81   20.93    7.91   11.59    7.91    9.16  187.91  0.75 
1 1 1    2   14   37 o  1   34.18    8.68   49.79  244.63   14.20  244.63   34.94   64.63  0.93 
1 1 1    2   14   38 o  6   11.00    4.38   17.38  276.16    6.71   96.16   23.75   96.16  0.47 
1 1 1    2   14   39 o  5   31.47    4.75   31.11  275.47   26.57  275.47    3.73   95.47  0.90 
1 1 1    2   14   40 o 18   10.72    4.48   15.12    4.62    5.50  184.62   20.12  184.62  0.43 
1 1 1    2   14   41 o 14   30.74   14.34   33.19  109.16   17.37  109.16   14.56  289.16  0.80 
1 1 1    2   14   42 o 13   26.37    3.13   21.99  121.02   25.48  121.02    4.41  121.02  0.88 
1 1 1    2   14   43 o 14   30.76    5.88   36.85   35.07   22.71   35.07   12.46  215.07  0.94 
1 1 1    2   14   44 o  3   17.99    3.93   17.03  159.53   14.10  159.53    2.09  339.53  0.84 
1 1 1    2   14   45 o  8   23.84    3.09   26.30  251.75   20.16  251.75    4.62   71.75  0.94 
1 1 1    2   14   46 o  2   15.51    5.04   26.96  309.29    2.54  309.29   22.55  129.29  0.89 
1 1 1    2   14   47 o  7   12.29    4.41   13.12   57.38    5.34   57.38    6.72  237.38  0.71 
1 1 1    2   14   48 o 16   16.82    4.24   19.11  100.77   12.04  100.77    5.30  280.77  0.87 
1 1 1    2   14   49 o  2   29.39    3.55   27.02   25.73   32.00   25.73    7.81   25.73  0.96 
1 1 1    2   15    0 o 13  402.96    8.33  484.53    0.00  372.74    0.00   60.44  180.00  1.00 
1 1 1    2   15    1 o 10  298.50    4.38  275.97  274.69  288.87  269.98   12.15   89.98  0.99 
1 1 1    2   15    2 o  6  210.82    3.36  174.87  234.53  236.42  238.60   63.55  238.60  0.97 
1 1 1    2   15    3 o  5  212.65    3.65  246.50   44.21  204.51   35.01    6.29  215.01  0.98 
1 1 1    2   15    4 o 19  130.53    2.43  110.28  111.00  135.76  118.68   30.75  118.68  0.92 
1 1 1    2   15    5 o 11  173.53    3.34  197.63  176.68  173.73  170.05   13.08  170.05  0.96 
1 1 1    2   15    6 f  0  171.38    2.79  214.62  290.07  200.23  284.82    0.00    0.00  0.00 
1 1 1    2   15    7 o 16  234.49    3.71  225.53  260.94  267.18  253.02   75.32  253.02  0.98 
1 1 1    2   15    8 o  9  159.55    2.82  114.03  128.69  210.32  124.32  123.05  124.32  0.93 
1 1 1    2   15    9 o  9  122.31    2.13  127.01  349.97  120.74  352.43   13.58  352.43  0.93 
1 1 1    2   15   10 o  2   80.26    1.75  151.92   32.58   13.35   31.41  121.10  211.41  0.92 
1 1 1    2   15   11 o  4  261.56    3.85  279.86  324.42  269.97  326.52   23.14  326.52  0.99 
1 1 1    2   15   12 o 12  220.00    3.27  241.32  129.66  209.91  129.03   13.68  309.03  0.99 
1 1 1    2   15   13 o 10  151.53    2.51  151.84   69.41  160.08   73.95   27.28   73.95  0.97 
1 1 1    2   15   14 o  7  162.49    2.87  197.12  328.84  127.07  328.79   64.44  148.79  0.98 
1 1 1    2   15   15 o  1  214.61    3.42  265.01  266.88  182.38  267.51   59.94   87.51  0.99 
1 1 1    2   15   16 o 13   31.11    5.98   41.62   66.75    9.47  243.08   52.67  243.08  0.54 
1 1 1    2   15   17 o  7  153.77    2.56  124.66   78.84  183.28   79.29   67.22   79.29  0.97 
1 1 1    2   15   18 o  9   91.03    2.02   81.90   63.13   88.73   70.45    6.25   70.45  0.94 
1 1 1    2   15   19 o 18   89.34    2.00  115.62  263.92   55.44  264.60   60.82   84.60  0.96 
1 1 1    2   15   20 o 17   44.37    2.02   62.32  352.45   14.38  344.30   47.12  164.30  0.85 
1 1 1    2   15   21 o 11   71.10    1.94   54.31   17.95   77.09   22.61   25.01   22.61  0.91 
1 1 1    2   15   22 o 18  264.29    4.20  288.42  156.00  256.16  155.11   14.11  335.11  1.00 
1 1 1    2   15   23 o 14   54.99    2.49   68.89  346.26   38.14  346.72   25.79  166.72  0.93 
1 1 1    2   15   24 o  2  115.14    2.27  138.33  292.80   99.66  293.28   27.69  113.28  0.99 
1 1 1    2   15   25 o  7  213.22    3.45  224.89  232.06  214.39  232.32    4.29  232.32  1.00 
1 1 1    2   15   26 o 14   66.69    1.72   83.68  255.21   48.14  255.82   32.28   75.82  0.96 
1 1 1    2   15   27 o 18   26.79    3.48   12.25  316.11    9.12  316.59    2.73  136.59  0.39 
1 1 1    2   15   28 o  6  109.17    2.07  105.14  335.36  113.36  335.26   11.83  335.26  0.98 
1 1 1    2   15   29 o  5  146.16    2.36  131.07  177.09  164.09  177.04   38.52  177.04  0.99 
1 1 1    2   15   30 o 18   52.34    2.37   49.02  270.22   50.53  270.23    3.30  270.23  0.93 
1 1 1    2   15   31 o  6   63.50    2.17   75.43  134.76   49.90  134.76   23.18  314.76  0.97 
1 1 1    2   15   32 o 11   48.45    2.33   59.71  327.24   34.13  327.24   24.06  147.24  0.95 
1 1 1    2   15   33 o 13  108.31    2.04  105.29  274.18  111.18  274.18    7.99  274.18  0.99 
1 1 1    2   15   34 o 12   18.91    5.34   39.95   55.32    8.03  235.31   47.40  235.31  0.83 
1 1 1    2   15   35 o 16   63.29    1.99   68.91   89.49   55.70   89.49   12.61  269.49  0.98 
1 1 1    2   15   36 o 19  131.25    2.36  120.12  191.82  142.55  191.82   24.01  191.82  0.99 
1 1 1    2   15   37 o 11   33.80    8.89   24.81   84.44   32.51   84.44    8.18   84.44  0.84 
1 1 1    2   15   38 o  8   51.16    1.98   69.58  349.89   32.22  349.89   35.56  169.89  0.98 
1 1 1    2   15   39 o  4   13.02    4.88   18.24  210.91    3.16   30.91   20.82   30.91  0.56 
1 1 1    2   15   40 o 13   46.08    1.95   49.90  196.94   41.20  196.93    6.82   16.93  0.97 
1 1 1    2   15   41 o 15   15.61    4.53    5.60  130.56    3.93  130.56    1.44  310.56  0.30 
1 1 1    2   15   42 o  5   49.52    2.00   49.36  150.40   49.85  150.40    2.72  150.40  0.98 
1 1 1    2   15   43 o  7   15.09    4.42   17.47  172.77    7.29  172.77    9.32  352.77  0.79 
1 1 1    2   15   44 o  5   30.96   19.27   31.40  341.04   14.94  341.04   14.71  161.04  0.72 
1 1 1    2   15   45 o  7   13.53    5.26    9.08   30.06    6.92   30.06    1.55  210.06  0.57 
1 1 1    2   15   46 o  1   23.79    3.23   27.78  182.28   19.46  182.28    6.13    2.28  0.95 
1 1 1    2   15   47 o 15   22.40    3.44   21.33  141.66   22.02  141.66    2.62  141.66  0.92 
1 1 1    2   15   48 o 17   12.80    4.63   15.33   45.73    5.83   45.73    7.94  225.73  0.77 
1 1 1    2   15   49 o 18    8.68    3.95   10.50  323.15    0.07  323.15    9.24  143.15  0.54 
1 1 1    2   16    0 o  2  135.35    3.03  124.27  180.00  176.62  180.00   82.89  180.00  1.00 
1 1 1    2   16    1 o  5  197.76    2.95  177.17    6.70  219.97    4.42   55.05    4.42  0.97 
1 1 1    2   16    2 o 11  362.22    5.66  307.78  333.43  439.86  337.68  161.55  337.68  0.99 
1 1 1    2   16    3 o  3  134.63    2.29  119.16  107.35  137.01  108.95   19.58  108.95  0.94 
1 1 1    2   16    4 o  9  416.80    6.08  409.87  176.02  451.16  175.72   73.19  175.72  0.99 
1 1 1    2   16    5 o  7  146.78    2.29  197.69  338.68  105.85  337.75   72.66  157.75  0.97 
1 1 1    2   16    6 o  4  306.28    4.49  318.99   22.88  313.64   21.51   20.12   21.51  0.99 
1 1 1    2   16    7 f  0   94.28    1.86   16.02   61.16   21.29   54.73    0.00    0.00  0.00 
1 1 1    2   16    8 o 12   56.62    1.90   66.57  309.68   26.53  299.65   29.53  119.65  0.73 
1 1 1    2   16    9 o 19  162.68    2.50  216.63   73.38  119.93   77.93   78.56  257.93  0.98 
1 1 1    2   16   10 o 19  112.23    2.02  159.98   37.96   67.89   35.87   79.84  215.87  0.96 
1 1 1    2   16   11 o  7  168.86    2.76  189.20  249.77  157.61  252.28   15.55   72.28  0.98 
1 1 1    2   16   12 o  1  115.37    2.08   86.38   13.74  129.15   13.21   40.15   13.21  0.95 
1 1 1    2   16   13 f  0   66.03    1.77   51.29   94.37   53.10   98.42    0.00    0.00  0.00 
1 1 1    2   16   14 o 15  104.09    2.13  157.05  352.48   59.13  352.11   83.01  172.11  0.97 
1 1 1    2   16   15 o 16  142.13    2.59  103.71  263.78  175.60  263.73   76.23  263.73  0.97 
1 1 1    2   16   16 o 12   87.99    1.99  125.95   42.42   51.67   41.68   65.27  221.68  0.96 
1 1 1    2   16   17 o  1   31.27    4.13   76.08   41.69   23.24  221.05   96.64  221.05  0.80 
1 1 1    2   16   18 o  3   65.90    1.84   62.93  183.21   63.36  182.39    8.85  182.39  0.89 
1 1 1    2   16   19 o 19   53.45    1.97   49.52  110.75   46.34  108.44    1.68  108.44  0.85 
1 1 1    2   16   20 o 19   56.79    1.96   45.33  192.50   55.40  194.01   11.17  194.01  0.88 
1 1 1    2   16   21 o  6  114.04    1.98   98.06  242.13  128.93  240.23   35.15  240.23  0.98 
1 1 1    2   16   22 o 15  127.47    2.43  152.21  134.32  110.75  133.45   30.42  313.45  0.99 
1 1 1    2   16   23 o  3   34.94   11.75   44.54    5.12   12.03    6.41   31.71  186.41  0.80 
1 1 1    2   16   24 o  7   52.53    2.40   55.56   16.04   44.87   15.26    7.59  195.26  0.93 
1 1 1    2   16   25 o 14   71.61    1.94   79.36  113.85   62.89  114.12   12.41  294.12  0.96 
1 1 1    2   16   26 o 10  107.13    2.20  103.67  358.03  112.22  357.82   13.84  357.82  0.98 
1 1 1    2   16   27 o  8   81.17    1.81   93.91    9.45   68.74    9.52   21.03  189.52  0.98 
1 1 1    2   16   28 o  8   84.25    2.04   91.30  187.99   77.26  188.01   10.24    8.01  0.98 
1 1 1    2   16   29 o  4   98.22    2.34   96.10  249.13  100.34  249.13    7.55  249.13  0.98 
1 1 1    2   16   30 o 17   27.29    4.67   29.64  112.58   13.82  112.57   14.95  292.57  0.78 
1 1 1    2   16   31 o 15   18.06    5.47   32.03   58.72    5.87  238.72   37.13  238.72  0.70 
1 1 1    2   16   32 o  7   67.19    1.96   69.98  350.86   62.41  350.86    6.26  170.86  0.98 
1 1 1    2   16   33 o  6   70.96    2.13   75.74   59.01   64.52   59.01   10.22  239.01  0.98 
1 1 1    2   16   34 o  1   56.22    2.42   49.80  179.96   59.50  179.96   10.10  179.96  0.97 
1 1 1    2   16   35 o 17   49.62    2.15   49.27  273.58   47.18  273.58    1.41   93.58  0.97 
1 1 1    2   16   36 o  7   31.82    5.67   36.74  250.71   22.14  250.71   13.87   70.71  0.91 
1 1 1    2   16   37 o  2   24.48    3.79   23.15  245.99   18.19  245.99    4.35   65.99  0.83 
1 1 1    2   16   38 o  8    9.04    4.16   15.48  175.62    8.07  355.62   23.05  355.62  0.38 
1 1 1    2   16   39 o  9   28.45    3.52   22.21  312.39   28.03  312.40    6.66  312.40  0.87 
1 1 1    2   16   40 o  1   45.39    1.99   51.99  317.06   38.55  317.06   11.29  137.06  0.97 
1 1 1    2   16   41 o  3   33.58   10.27   40.00  256.05   23.52  256.05   14.68   76.05  0.92 
1 1 1    2   16   42 o  6   15.77    4.44   25.39  110.28    3.27  110.28   20.88  290.28  0.87 
1 1 1    2   16   43 o 17   11.60    4.45    9.88   29.71    4.00   29.71    5.34  209.71  0.57 
1 1 1    2   16   44 o  4   39.14    8.44   38.65  280.08   38.61  280.08    2.51  280.08  0.95 
1 1 1    2   16   45 o  3   10.74    4.39   12.78  294.97    2.23  294.97    9.56  114.97  0.65 
1 1 1    2   16   46 o 18   13.16    4.64    7.77  189.80    7.09  189.80    0.01  189.80  0.54 
1 1 1    2   16   47 o  8   17.31    4.57   16.73  286.70   14.45  286.70    0.60  106.70  0.85 
1 1 1    2   16   48 o  2    8.66    4.05    8.37  227.29    0.37  227.29    7.06   47.29  0.45 
1 1 1    2   17    0 o  4  235.68    5.72  339.79    0.00  146.04    0.00  179.28  180.00  1.00 
1 1 1    2   17    1 o  9  179.79    2.72  206.87  337.45  155.50  335.88   41.71  155.88  0.98 
1 1 1    2   17    2 o 10  141.94    2.39  170.02  242.45  120.90  242.39   33.34   62.39  0.97 
1 1 1    2   17    3 o  5  125.31    2.18  139.91  165.64  111.84  167.18   16.55  347.18  0.96 
1 1 1    2   17    4 o 15  242.86    3.84  226.28   97.13  266.43   97.08   53.19   97.08  0.99 
1 1 1    2   17    5 o 15  168.49    2.58  213.12  274.26  142.07  275.21   46.21   95.21  0.98 
1 1 1    2   17    6 o  9  141.24    2.23  149.08   14.80  142.15   12.20   11.02   12.20  0.97 
1 1 1    2   17    7 o 19  164.40    2.53  212.60  161.14  124.11  162.46   74.83  342.46  0.98 
1 1 1    2   17    8 o  4  104.89    1.86   57.65   40.37  135.47   43.99   82.60   43.99  0.90 
1 1 1    2   17    9 o  1   29.31    3.48   62.87   60.47   26.97  235.15   93.80  235.15  0.68 
1 1 1    2   17   10 o  1   89.84    2.04  107.99  291.70   66.40  290.59   37.07  110.59  0.95 
1 1 1    2   17   11 o  8  187.70    3.04  186.23   37.35  193.40   38.23   16.80   38.23  0.99 
1 1 1    2   17   12 o 19   54.45    2.30   62.98  174.47   33.91  183.93   23.75    3.93  0.84 
1 1 1    2   17   13 o 14  122.25    2.32  139.62   80.72  100.56   82.25   37.14  262.25  0.97 
1 1 1    2   17   14 o  8   86.82    1.70  110.64  315.35   66.59  317.59   32.22  137.59  0.95 
1 1 1    2   17   15 o 18   52.40    2.18   27.54   64.76   44.54   71.65   17.46   71.65  0.68 
1 1 1    2   17   16 o 11   29.47    3.50   41.92   77.70    1.82  251.93   41.35  251.93  0.64 
1 1 1    2   17   17 o  8   33.84    8.45    6.28  279.62    4.63  290.76    2.60  110.76  0.18 
1 1 1    2   17   18 o 12   30.56    3.67    5.00  120.24    4.47  139.11    2.71  319.11  0.19 
1 1 1    2   17   19 o 17  102.88    1.87  116.87  260.92   90.72  262.39   19.84   82.39  0.98 
1 1 1    2   17   20 f  0  123.54    2.23  119.41  298.34  111.11  298.69    0.00    0.00  0.00 
1 1 1    2   17   21 o 16  134.92    2.24  156.43  265.22  121.67  265.05   23.70   85.05  0.99 
1 1 1    2   17   22 o 18  120.30    2.35  110.60  124.84  132.63  124.28   28.44  124.28  0.98 
1 1 1    2   17   23 o 16  168.03    2.81  179.26  239.72  164.27  239.80    5.29   59.80  0.99 
1 1 1    2   17   24 o 18   65.88    2.73   50.42  175.94   76.12  175.63   28.36  175.63  0.94 
1 1 1    2   17   25 o 11   93.54    2.41   90.88  110.40   96.31  109.96    9.60  109.96  0.98 
1 1 1    2   17   26 o 18  180.66    3.01  196.09  195.67  171.66  195.71   16.19   15.71  1.00 
1 1 1    2   17   27 o 13  104.71    2.08  109.98  267.85  100.52  267.85    5.39   87.85  0.99 
1 1 1    2   17   28 o  5  216.98    3.57  209.54   11.77  229.66   11.77   26.84   11.77  1.00 
1 1 1    2   17   29 o 12   74.61    2.11   79.22  166.11   68.63  166.11    8.45  346.11  0.98 
1 1 1    2   17   30 o  9   50.50    2.28   32.72  301.68   61.08  301.68   29.09  301.68  0.92 
1 1 1    2   17   31 o 16   74.65    2.00   69.72  154.13   77.58  154.13    9.04  154.13  0.98 
1 1 1    2   17   32 o 17   19.08    5.02   41.66  170.77    8.64  350.77   49.81  350.77  0.85 
1 1 1    2   17   33 o  7   32.10    3.95   49.42  146.99   11.47  146.98   37.48  326.98  0.94 
1 1 1    2   17   34 o 10   80.84    1.93   76.22  116.89   84.44  116.89    9.39  116.89  0.99 
1 1 1    2   17   35 o  9   81.60    1.94   81.12  295.07   81.78  295.07    2.39  295.07  0.99 
1 1 1    2   17   36 o  3   30.09    3.82   29.34  294.81   25.50  294.81    3.05  114.81  0.90 
1 1 1    2   17   37 o 13   36.33   16.69   36.14    4.59   23.88    4.59   11.06  184.59  0.81 
1 1 1    2   17   38 o 13   49.12    1.98   48.84  339.67   48.30  339.67    1.31  339.67  0.97 
1 1 1    2   17   39 o  7   21.80    4.05   22.14  100.00   15.65  100.00    5.57  280.00  0.85 
1 1 1    2   17   40 o  9   19.22    4.20   27.72  123.95    7.53  123.96   18.93  303.96  0.88 
1 1 1    2   17   41 o 17   32.34    9.32   41.24   77.58   21.28   77.58   17.94  257.58  0.94 
1 1 1    2   17   42 o  4   16.81    4.62   13.03  314.27   13.93  314.27    1.62  314.27  0.78 
1 1 1    2   17   43 o  2   21.01    5.48   29.26   30.12   11.43   30.12   15.90  210.12  0.92 
1 1 1    2   17   44 o  6    8.89    4.04    9.72   56.38    0.14  236.38    9.12  236.38  0.50 
1 1 1    2   17   45 o 12   10.71    4.46    8.88    4.10    3.02    4.10    5.08  184.10  0.52 
1 1 1    2   17   46 o  3   17.11    4.68   20.91    5.86   11.30    5.86    7.53  185.86  0.88 
1 1 1    2   17   47 o 18   13.86    5.01   11.98  322.57    8.84  322.57    1.82  142.57  0.70 
1 1 1    2   18    0 o 17  232.35    4.90  283.49    0.00  196.06    0.00   72.59  180.00  1.00 
1 1 1    2   18    1 o 17  106.10    1.88  137.80  107.60   71.07  106.30   62.39  286.30  0.96 
1 1 1    2   18    2 o 19  130.47    2.27  167.24  243.66  110.02  241.56   33.86   61.56  0.97 
1 1 1    2   18    3 o 12  113.14    2.23  162.61   15.97   72.69   17.78   74.05  197.78  0.97 
1 1 1    2   18    4 o 17  150.03    2.52  149.94   78.33  161.26   79.16   30.00   79.16  0.97 
1 1 1    2   18    5 o 18   78.81    1.87   60.46  199.37   83.24  196.37   27.13  196.37  0.88 
1 1 1    2   18    6 o 10  333.07    5.23  335.40  318.30  357.39  318.09   51.78  318.09  1.00 
1 1 1    2   18    7 o 16  150.46    2.74  158.21  151.98  148.06  150.05    1.49  150.05  0.98 
1 1 1    2   18    8 o  6   83.07    2.05  104.10  312.86   64.68  312.43   26.87  132.43  0.94 
1 1 1    2   18    9 o 13  143.95    2.62  179.61   48.68  114.85   48.35   53.11  228.35  0.98 
1 1 1    2   18   10 o  9  116.83    2.11  124.79  198.54  116.49  200.75    6.81  200.75  0.97 
1 1 1    2   18   11 o  1   55.65    2.04   65.73  302.11   34.26  300.30   29.98  120.30  0.88 
1 1 1    2   18   12 o  1  164.47    2.55  203.61  144.35  132.56  145.12   60.04  325.12  0.99 
1 1 1    2   18   13 o  9   80.74    2.08  126.95  309.77   41.97  309.52   71.47  129.52  0.96 
1 1 1    2   18   14 o 15   59.89    2.34   15.65  327.33   56.14  317.40   40.20  317.40  0.60 
1 1 1    2   18   15 o 18   68.82    1.86   86.39   76.78   50.93   78.34   28.36  258.34  0.95 
1 1 1    2   18   16 o 19   71.43    1.75   68.01  165.46   70.20  163.47    5.79  163.47  0.94 
1 1 1    2   18   17 o  8  101.65    2.03  118.04  164.98   91.39  165.68   16.22  345.68  0.98 
1 1 1    2   18   18 f  0  115.10    2.13  141.25   26.34  132.07   26.95    0.00    0.00  0.00 
1 1 1    2   18   19 o  7   48.65    2.09   69.82  348.91   26.78  350.16   37.26  170.16  0.93 
1 1 1    2   18   20 o  8   62.42    2.07   66.27  272.76   57.47  271.85    3.34   91.85  0.95 
1 1 1    2   18   21 o  3   55.02    2.09   53.11  109.70   52.25  110.59    2.26  110.59  0.93 
1 1 1    2   18   22 o  4  157.67    2.70  145.45  356.34  174.98  356.55   37.27  356.55  0.99 
1 1 1    2   18   23 o  6  113.44    2.36  129.46  259.04  100.23  259.27   23.59   79.27  0.99 
1 1 1    2   18   24 o 12  144.49    2.39  121.03  311.75  170.03  311.56   54.00  311.56  0.99 
1 1 1    2   18   25 o 16   83.97    2.03   90.51  243.60   77.21  243.57    9.79   63.57  0.98 
1 1 1    2   18   26 o 14   41.68   12.07   46.54  163.89   27.73  163.89   17.25  343.89  0.87 
1 1 1    2   18   27 o 12   60.64    2.51   67.23    8.37   51.65    8.37   13.63  188.37  0.96 
1 1 1    2   18   28 o 10   41.27   16.62   35.39  329.72   30.38  329.72    4.15  149.72  0.79 
1 1 1    2   18   29 o  2   95.52    2.26   98.64  104.95   91.94  104.95    4.78  284.95  0.99 
1 1 1    2   18   30 o 17  158.45    2.56  157.27  235.10  160.58  235.10    5.59  235.10  1.00 
1 1 1    2   18   31 o 11   74.98    2.07   79.19  143.78   69.23  143.78    9.21  323.78  0.98 
1 1 1    2   18   32 o 13   17.03    5.71   26.95  257.47    1.28   77.47   27.92   77.47  0.74 
1 1 1    2   18   33 o 19  123.75    2.21  125.48  292.65  122.87  292.65    0.44  112.65  0.99 
1 1 1    2   18   34 o  4   33.80    4.31   40.12  251.31   23.84  251.31   15.35   71.31  0.93 
1 1 1    2   18   35 o 19   37.37   29.30   56.38  136.88    2.23  316.88   56.99  316.88  0.70 
1 1 1    2   18   36 o  8   82.53    2.25   93.46   36.01   73.18   36.01   17.04  216.01  0.99 
1 1 1    2   18   37 o 10   12.84    5.00    9.12  110.40    0.05  110.40    8.71  290.40  0.34 
1 1 1    2   18   38 o  8   24.48    5.02   26.16  209.04   18.13  209.04    6.93   29.04  0.88 
1 1 1    2   18   39 f  0   11.74    4.84   18.73  297.44   17.88  297.44    0.00    0.00  0.00 
1 1 1    2   18   40 o 14   14.96    5.15   18.90  148.39    5.80  148.39   12.17  328.39  0.79 
1 1 1    2   18   41 o 16   21.47    4.16   32.79  207.44    9.51  207.44   21.45   27.44  0.94 
1 1 1    2   18   42 o  5   39.11   10.15   48.45  149.12   29.42  149.12   15.81  329.12  0.95 
1 1 1    2   18   43 o 18   14.03    4.99   21.24  358.14    4.06  358.14   15.54  178.14  0.84 
1 1 1    2   18   44 o 18   17.40    4.82   27.10  124.83    6.91  124.83   17.80  304.83  0.91 
1 1 1    2   18   45 o 14   10.45    4.49    7.60   61.81    2.70   61.81    4.15  241.81  0.46 
1 1 1    2   18   46 o 13   12.20    4.84   12.84    1.46    5.46    1.46    5.96  181.46  0.69 
1 1 1    2   19    0 o 16   40.37   41.50   42.57  360.00    3.54  180.00   42.29  180.00  0.44 
1 1 1    2   19    1 o 12  318.37    5.01  299.27  160.64  351.43  160.72   69.08  160.72  1.00 
1 1 1    2   19    2 o  5  199.75    3.22  195.08  164.87  216.41  165.39   37.91  165.39  0.99 
1 1 1    2   19    3 o 17  200.24    3.23  211.34  336.79  203.07  336.46    9.86  336.46  0.99 
1 1 1    2   19    4 o  7   89.13    2.10   97.78   95.33   75.34   96.09   19.04  276.09  0.95 
1 1 1    2   19    5 o  4  122.45    2.61  150.46  188.23   99.03  188.56   41.29    8.56  0.98 
1 1 1    2   19    6 o  8  182.22    3.23  208.58  341.74  168.68  339.20   23.14  159.20  0.99 
1 1 1    2   19    7 o 19  295.02    4.66  321.57   50.63  289.87   50.25    7.81  230.25  1.00 
1 1 1    2   19    8 f  0   93.49    2.02   85.79  171.34   81.40  169.89    0.00    0.00  0.00 
1 1 1    2   19    9 o 17  109.89    2.12   96.99  270.35  124.00  272.84   35.87  272.84  0.97 
1 1 1    2   19   10 o 12  101.65    2.02  109.05  286.98   92.70  287.13   11.81  107.13  0.97 
1 1 1    2   19   11 o  6  139.35    2.63  126.64  342.07  155.57  341.28   37.49  341.28  0.98 
1 1 1    2   19   12 o 15   95.20    2.02  110.72   63.01   81.39   63.04   22.26  243.04  0.97 
1 1 1    2   19   13 o 19  171.40    2.67  164.70  254.40  193.01  254.32   46.68  254.32  0.99 
1 1 1    2   19   14 o  8   82.99    1.89   70.88   98.77   96.61  101.43   34.72  101.43  0.95 
1 1 1    2   19   15 f  0   56.18    2.07   36.96  291.34   35.22  289.54    0.00    0.00  0.00 
1 1 1    2   19   16 o  2  140.47    2.45  168.06  231.75  120.64  232.21   37.09   52.21  0.99 
1 1 1    2   19   17 o  4   21.93    4.34   21.10  126.44    0.77  132.11   19.07  312.11  0.47 
1 1 1    2   19   18 o 15   15.62    5.30   10.02  128.38    3.80  315.96   13.12  315.96  0.18 
1 1 1    2   19   19 o 14   49.70    2.27   65.52  259.26   30.07  259.91   33.18   79.91  0.94 
1 1 1    2   19   20 o 13  118.78    2.42  112.56  268.66  127.42  268.83   20.66  268.83  0.99 
1 1 1    2   19   21 o  4   80.06    2.18   79.06   35.53   80.16   35.50    4.87   35.50  0.97 
1 1 1    2   19   22 o 17   76.09    2.17   79.98   63.05   70.87   63.13    6.04  243.13  0.97 
1 1 1    2   19   23 o 17   81.21    2.39   84.70   72.50   76.98   72.51    4.46  252.51  0.98 
1 1 1    2   19   24 o  1   90.84    2.16   65.28  281.68  113.76  281.68   50.71  281.68  0.97 
1 1 1    2   19   25 o  2   41.70    9.94   66.96  338.80   12.42  338.80   52.55  158.80  0.93 
1 1 1    2   19   26 o  6   13.46    5.60   13.75  232.39    5.30   52.39   18.70   52.39  0.30 
1 1 1    2   19   27 o 11   72.73    2.10   68.44  229.22   74.89  229.22    7.88  229.22  0.98 
1 1 1    2   19   28 o 13   24.11    4.93   37.38  195.99    4.50  195.99   32.28   15.99  0.86 
1 1 1    2   19   29 o 15  110.47    2.14  104.27  312.70  116.04  312.70   12.96  312.70  0.99 
1 1 1    2   19   30 o  2   67.32    2.39   73.65  206.74   59.31  206.74   13.67   26.74  0.98 
1 1 1    2   19   31 o  6   38.00    7.41   51.91  339.64   20.49  339.64   30.67  159.64  0.94 
1 1 1    2   19   32 o  4   58.82    2.29   53.01  323.89   62.53  323.89   10.57  323.89  0.97 
1 1 1    2   19   33 o 16   24.09    4.74   32.26  259.85   10.75  259.85   20.69   79.85  0.88 
1 1 1    2   19   34 o  2   65.29    2.24   74.60   81.99   56.16   81.99   16.13  261.99  0.98 
1 1 1    2   19   35 o 14   13.23    5.35   10.80  164.50    0.51  344.50   10.92  344.50  0.37 
1 1 1    2   19   36 o 11   25.22    4.10   42.33  254.57    6.22  254.57   34.43   74.57  0.93 
1 1 1    2   19   37 o  9   21.64    5.70   25.48   81.80   12.77   81.80   11.61  261.80  0.86 
1 1 1    2   19   38 o  3   10.59    4.64   15.11  347.09    2.12  167.09   16.52  167.09  0.58 
1 1 1    2   19   39 o  8   28.11    3.82   31.83   46.77   23.28   46.77    6.96  226.77  0.95 
1 1 1    2   19   40 o 11   36.55    6.19   43.47  309.32   29.80  309.32   11.16  129.32  0.97 
1 1 1    2   19   41 o 19   40.16   17.02   49.47  222.43   26.30  222.43   19.80   42.43  0.90 
1 1 1    2   19   42 o  8   18.14    5.26   12.41   71.50   16.64   71.50    5.20   71.50  0.77 
1 1 1    2   19   43 o  4   18.58    5.10   22.03  214.38   12.99  214.38    7.08   34.38  0.89 
1 1 1    2   19   44 o 18   13.04    5.07   12.73   57.55    6.72   57.55    4.73  237.55  0.70 
1 1 1    2   19   45 o  1    9.61    4.45   15.00  221.35    0.24   41.35   13.58   41.35  0.68 
1 1 1    2   20    0 o 16   81.37    2.62   72.35    0.00   95.34    0.00   27.99    0.00  1.00 
1 1 1    2   20    1 o  2  189.62    2.90  199.64  332.33  192.55  333.53    9.30  333.53  0.99 
1 1 1    2   20    2 o 15  104.68    2.08  111.83  263.87   97.90  263.55    7.60   83.55  0.97 
1 1 1    2   20    3 o 16  165.73    2.59  129.48  219.45  203.44  219.27   80.44  219.27  0.98 
1 1 1    2   20    4 o 15   35.90    8.66   57.39  294.15    4.71  295.94   47.71  115.94  0.80 
1 1 1    2   20    5 o 17   74.16    1.89   82.53  112.18   62.30  107.30   16.13  287.30  0.95 
1 1 1    2   20    6 o  8  178.15    2.76  184.57   23.13  184.57   23.15   16.21   23.15  0.99 
1 1 1    2   20    7 o 14  149.57    2.56  169.57   59.37  134.60   59.34   26.58  239.34  0.99 
1 1 1    2   20    8 o 10  105.72    2.27  101.52  191.29  111.66  190.01   17.38  190.01  0.97 
1 1 1    2   20    9 f  0   20.88    5.37   56.14  175.05   45.80  175.13    0.00    0.00  0.00 
1 1 1    2   20   10 o  7   49.05    2.20   53.02  307.81   37.89  310.19   13.05  130.19  0.91 
1 1 1    2   20   11 o 11   36.29    9.79   41.33   67.02   18.07   67.75   21.89  247.75  0.80 
1 1 1    2   20   12 o 10  166.39    2.80  186.51   62.39  156.20   63.17   18.01  243.17  0.99 
1 1 1    2   20   13 o 17   20.61    5.41   44.67  306.08   12.75  124.10   54.43  124.10  0.70 
1 1 1    2   20   14 o 15   67.43    2.05   58.41  264.70   72.05  266.14   16.47  266.14  0.95 
1 1 1    2   20   15 o 16  113.99    2.16  144.38  226.25   90.16  226.21   44.81   46.21  0.99 
1 1 1    2   20   16 o  1   96.97    2.20  110.24    9.80   85.61   10.03   19.14  190.03  0.98 
1 1 1    2   20   17 o  3   90.27    2.43   93.43  311.16   87.26  311.63    1.91  131.63  0.98 
1 1 1    2   20   18 o  3   19.30    5.61   13.64   92.46    0.94  272.67   14.51  272.67  0.33 
1 1 1    2   20   19 o  2   56.78    2.27   70.09   35.03   41.42   35.18   25.49  215.18  0.95 
1 1 1    2   20   20 o 12   77.55    2.01   74.74   20.36   78.89   20.44    7.35   20.44  0.97 
1 1 1    2   20   21 o 17   24.03    5.54   25.12  282.44    6.61  282.43   17.53  102.43  0.64 
1 1 1    2   20   22 o 13  122.40    2.48  116.26  165.51  129.73  165.51   17.35  165.51  0.99 
1 1 1    2   20   23 o  4   21.93    5.89   40.33  134.17    4.41  314.17   43.56  314.17  0.79 
1 1 1    2   20   24 o  3   38.31    7.24   36.27  106.72   31.92  106.72    3.43  286.72  0.88 
1 1 1    2   20   25 o  5  124.23    2.43  148.36  313.98  101.58  313.98   43.64  133.98  0.99 
1 1 1    2   20   26 o 16  102.77    2.22   88.97   19.95  115.57   19.95   28.10   19.95  0.99 
1 1 1    2   20   27 o  8   25.38    4.67   42.80  345.47    3.19  345.47   39.08  165.47  0.90 
1 1 1    2   20   28 o  7   12.77    5.43    7.27   87.76    1.36  267.75    8.57  267.75  0.23 
1 1 1    2   20   29 o 14   66.73    2.36   63.68  301.62   67.90  301.62    5.04  301.62  0.98 
1 1 1    2   20   30 o 14   38.65   23.40   53.45   15.90    9.37   15.90   43.12  195.90  0.80 
1 1 1    2   20   31 o 17   20.48    5.59   18.60    3.83   10.50    3.83    7.67  183.83  0.70 
1 1 1    2   20   32 o 17   35.08    4.21   27.25  193.68   37.00  193.68   10.52  193.68  0.90 
1 1 1    2   20   33 o 18   11.29    5.03   16.31  169.77    5.34  349.77   21.10  349.77  0.46 
1 1 1    2   20   34 o 11   72.14    2.53   87.48  318.48   58.45  318.48   25.72  138.48  0.99 
1 1 1    2   20   35 o  5   38.68    4.90   48.77  151.02   27.55  151.02   19.22  331.02  0.96 
1 1 1    2   20   36 o 13   19.77    6.12   22.34   64.57   11.07   64.57   10.28  244.57  0.82 
1 1 1    2   20   37 o  2   16.09    5.38   16.52  347.09    8.39  347.09    7.34  167.09  0.75 
1 1 1    2   20   38 o  1   49.57    2.43   51.03  139.81   49.37  139.81    0.95  139.81  0.99 
1 1 1    2   20   39 o 15   22.33    5.20   32.10   47.56   11.65   47.56   18.51  227.56  0.94 
1 1 1    2   20   40 o  3   29.82    4.26   22.59  281.01   35.08  281.01   14.09  281.01  0.94 
1 1 1    2   20   41 o  4   19.80    5.32   15.92   42.26   18.86   42.26    4.23   42.26  0.85 
1 1 1    2   20   42 o  7   11.37    4.88   13.91  274.62    2.94  274.62    9.70   94.62  0.69 
1 1 1    2   20   43 o 16   13.17    5.13    1.21  326.88    1.41  326.88    0.32  326.88  0.09 
1 1 1    2   20   44 o 16   19.85    5.10   21.81  312.33   16.32  312.33    3.05  132.33  0.90 
1 1 1    2   21    0 o 13  127.35    3.59  124.54  360.00  133.99  360.00   13.28  360.00  1.00 
1 1 1    2   21    1 o 18  123.77    2.49  114.86   26.04  136.65   25.47   29.87   25.47  0.98 
1 1 1    2   21    2 o 19   67.53    2.18   29.25  273.49   90.64  273.79   63.00  273.79  0.88 
1 1 1    2   21    3 o 10   69.03    2.13   67.78   81.10   66.80   82.89    2.22   82.89  0.95 
1 1 1    2   21    4 o  1   51.58    2.47   99.45   54.46    7.40   55.70   83.68  235.70  0.95 
1 1 1    2   21    5 o  3   67.11    2.06   87.55  317.03   49.64  316.24   29.64  136.24  0.96 
1 1 1    2   21    6 o 10   74.19    2.00   98.53  218.60   52.08  218.04   39.71   38.04  0.97 
1 1 1    2   21    7 o  7  140.94    2.50  140.55   81.89  145.56   81.80   12.31   81.80  0.99 
1 1 1    2   21    8 o 12   79.53    2.15   59.64  132.64   93.61  129.48   35.14  129.48  0.96 
1 1 1    2   21    9 o  9   39.38   26.05   43.23  351.43    6.25  349.24   34.53  169.24  0.60 
1 1 1    2   21   10 o 15  184.70    2.88  187.30  262.66  192.61  262.78   18.08  262.78  0.99 
1 1 1    2   21   11 o 11   55.32    2.73   73.72  318.78   35.98  318.30   32.94  138.30  0.95 
1 1 1    2   21   12 o 13   62.41    2.68   69.19   77.95   53.41   77.99   12.11  257.99  0.95 
1 1 1    2   21   13 o  7   42.96    7.90   33.94  158.29   38.66  155.31    5.92  155.31  0.83 
1 1 1    2   21   14 o  4  175.28    3.52  151.02  352.10  203.79  351.72   59.57  351.72  0.99 
1 1 1    2   21   15 o  3   25.83    5.16   52.69  186.63    7.02    6.67   57.51    6.67  0.84 
1 1 1    2   21   16 o  3   73.30    2.04   85.84  333.27   60.51  333.11   21.37  153.11  0.97 
1 1 1    2   21   17 o 12  103.76    2.42   80.00   35.89  126.66   35.94   50.19   35.94  0.98 
1 1 1    2   21   18 o 14   14.46    5.77   12.68   53.02    5.10  232.87   17.29  232.87  0.24 
1 1 1    2   21   19 o 15   58.22    2.75   29.29   79.47   76.54   79.47   48.27   79.47  0.90 
1 1 1    2   21   20 o 19    9.02    4.41   22.72  224.70   16.41   44.69   38.41   44.69  0.31 
1 1 1    2   21   21 f  0   79.43    2.53   61.30  209.66   59.59  209.66    0.00    0.00  0.00 
1 1 1    2   21   22 o 11   38.36   25.92   45.69   50.78    7.06   50.78   37.53  230.78  0.67 
1 1 1    2   21   23 o 15   34.01    4.76   36.47  271.98   24.77  271.98   10.96   91.98  0.89 
1 1 1    2   21   24 o  1   39.63   27.72   57.53   67.56    2.13   67.56   54.47  247.56  0.74 
1 1 1    2   21   25 o  7   38.81   24.45   39.46  132.77   14.20  132.77   24.77  312.77  0.69 
1 1 1    2   21   26 f  0   86.87    2.40  105.21   59.26  104.35   59.26    0.00    0.00  0.00 
1 1 1    2   21   27 o 10   25.50    5.31   26.36  167.39   16.84  167.39    9.19  347.39  0.84 
1 1 1    2   21   28 o 18   78.76    2.42   74.70   45.24   81.84   45.24    8.40   45.24  0.99 
1 1 1    2   21   29 o 10   40.69   17.57   47.32  229.88   24.18  229.89   22.11   49.89  0.87 
1 1 1    2   21   30 o 12   25.14    5.60   18.89   61.91   20.28   61.92    1.90   61.92  0.77 
1 1 1    2   21   31 o  5   17.20    6.10   23.97  331.47    1.69  331.47   21.51  151.47  0.72 
1 1 1    2   21   32 o  8   23.80    5.65   34.59   95.14    8.71   95.14   24.61  275.14  0.88 
1 1 1    2   21   33 o  6   43.36   18.32   54.67   16.41   24.89   16.41   27.60  196.41  0.89 
1 1 1    2   21   34 o  7   17.52    6.17   28.49  235.99    1.86  235.99   25.41   55.99  0.83 
1 1 1    2   21   35 o 12   39.43    5.03   39.55   68.87   38.06   68.87    0.33   68.87  0.96 
1 1 1    2   21   36 o 12   11.92    5.21   12.74  229.54    2.03  229.54   10.09   49.54  0.59 
1 1 1    2   21   37 o  5   18.72    5.68   22.72  154.82   11.50  154.82    9.99  334.82  0.88 
1 1 1    2   21   38 o 19   21.94    5.90   20.52  209.38   19.65  209.38    0.44  209.38  0.89 
1 1 1    2   21   39 o  7   13.44    5.58   25.88  230.11    0.98   50.11   24.95   50.11  0.86 
1 1 1    2   21   40 o 19   36.54    4.66   37.82  100.53   36.26  100.53    1.61  100.53  0.97 
1 1 1    2   21   41 o  5   29.67    4.30   26.58    6.94   32.32    6.94    8.23    6.94  0.95 
1 1 1    2   21   42 o 19    9.37    4.40   16.65  265.35    1.67   85.35   16.59   85.35  0.71 
1 1 1    2   21   43 o 10   11.39    4.94    4.43  320.18    2.90  320.17    1.03  140.17  0.30 
1 1 1    2   22    0 o 14   12.46    7.68   11.40    0.00    6.96  180.00   18.10  180.00  0.17 
1 1 1    2   22    1 o 17  119.25    2.49  139.04  246.45  105.53  246.52   24.46   66.52  0.99
[truncated: 2,295,429 more chars]
