# Supplementary material for: A computationally designed binding mode flip leads to a novel class of potent tri-vector cyclophilin inhibitors
Source: Chem Sci. 2018 Oct 23;10(2):542–7. doi: 10.1039/c8sc03831g (PMC6335623; doi:10.1039/c8sc03831g)
Supplement: Supplementary file 1 [file SC-010-C8SC03831G-s001.zip › Crystallographic_information_files/CypA_lig9_coord.cif]

data_UNNAMED
# 
loop_
_atom_site.group_PDB 
_atom_site.id 
_atom_site.auth_atom_id 
_atom_site.label_atom_id 
_atom_site.label_alt_id 
_atom_site.auth_comp_id 
_atom_site.label_comp_id 
_atom_site.pdbx_auth_comp_id 
_atom_site.auth_asym_id 
_atom_site.label_asym_id 
_atom_site.auth_seq_id 
_atom_site.label_seq_id 
_atom_site.pdbx_PDB_ins_code 
_atom_site.Cartn_x 
_atom_site.Cartn_y 
_atom_site.Cartn_z 
_atom_site.occupancy 
_atom_site.B_iso_or_equiv 
_atom_site.pdbx_PDB_model_num 
_atom_site.label_entity_id 
_atom_site.type_symbol 
_atom_site.pdbx_formal_charge 
ATOM   1    N   N   . MET MET MET A A 1   1   . -22.803 -1.579 -16.167 1.00 90.99  1 . N ? 
ATOM   2    CA  CA  . MET MET MET A A 1   1   . -22.967 -3.072 -16.199 1.00 95.85  1 . C ? 
ATOM   3    CB  CB  . MET MET MET A A 1   1   . -24.052 -3.491 -17.215 1.00 105.45 1 . C ? 
ATOM   4    CG  CG  . MET MET MET A A 1   1   . -25.268 -4.233 -16.635 1.00 103.35 1 . C ? 
ATOM   5    SD  SD  . MET MET MET A A 1   1   . -24.982 -5.900 -15.949 1.00 105.58 1 . S ? 
ATOM   6    CE  CE  . MET MET MET A A 1   1   . -23.898 -6.732 -17.123 1.00 98.84  1 . C ? 
ATOM   7    C   C   . MET MET MET A A 1   1   . -21.635 -3.778 -16.485 1.00 86.72  1 . C ? 
ATOM   8    O   O   . MET MET MET A A 1   1   . -21.381 -4.859 -15.965 1.00 88.20  1 . O ? 
ATOM   9    N   N   . VAL VAL VAL A A 2   2   . -20.814 -3.183 -17.345 1.00 77.19  1 . N ? 
ATOM   10   CA  CA  . VAL VAL VAL A A 2   2   . -19.368 -3.475 -17.394 1.00 65.18  1 . C ? 
ATOM   11   CB  CB  . VAL VAL VAL A A 2   2   . -18.948 -4.334 -18.630 1.00 67.94  1 . C ? 
ATOM   12   CG1 CG1 . VAL VAL VAL A A 2   2   . -19.127 -3.583 -19.950 1.00 65.19  1 . C ? 
ATOM   13   CG2 CG2 . VAL VAL VAL A A 2   2   . -17.501 -4.838 -18.495 1.00 64.46  1 . C ? 
ATOM   14   C   C   . VAL VAL VAL A A 2   2   . -18.588 -2.136 -17.325 1.00 51.15  1 . C ? 
ATOM   15   O   O   . VAL VAL VAL A A 2   2   . -18.902 -1.148 -18.011 1.00 45.48  1 . O ? 
ATOM   16   N   N   . ASN ASN ASN A A 3   3   . -17.592 -2.106 -16.461 1.00 42.14  1 . N ? 
ATOM   17   CA  CA  . ASN ASN ASN A A 3   3   . -16.793 -0.915 -16.306 1.00 38.71  1 . C ? 
ATOM   18   CB  CB  . ASN ASN ASN A A 3   3   . -15.769 -1.173 -15.242 1.00 38.05  1 . C ? 
ATOM   19   CG  CG  . ASN ASN ASN A A 3   3   . -16.343 -1.094 -13.849 1.00 36.92  1 . C ? 
ATOM   20   OD1 OD1 . ASN ASN ASN A A 3   3   . -17.334 -0.403 -13.602 1.00 35.29  1 . O ? 
ATOM   21   ND2 ND2 . ASN ASN ASN A A 3   3   . -15.697 -1.781 -12.925 1.00 34.43  1 . N ? 
ATOM   22   C   C   . ASN ASN ASN A A 3   3   . -16.074 -0.544 -17.616 1.00 36.59  1 . C ? 
ATOM   23   O   O   . ASN ASN ASN A A 3   3   . -15.564 -1.438 -18.315 1.00 33.91  1 . O ? 
ATOM   24   N   N   . PRO PRO PRO A A 4   4   . -16.003 0.757  -17.933 1.00 31.71  1 . N ? 
ATOM   25   CA  CA  . PRO PRO PRO A A 4   4   . -15.342 1.145  -19.157 1.00 30.35  1 . C ? 
ATOM   26   CB  CB  . PRO PRO PRO A A 4   4   . -15.754 2.608  -19.323 1.00 32.59  1 . C ? 
ATOM   27   CG  CG  . PRO PRO PRO A A 4   4   . -15.999 3.089  -17.972 1.00 31.96  1 . C ? 
ATOM   28   CD  CD  . PRO PRO PRO A A 4   4   . -16.481 1.929  -17.172 1.00 34.56  1 . C ? 
ATOM   29   C   C   . PRO PRO PRO A A 4   4   . -13.830 1.044  -19.039 1.00 32.47  1 . C ? 
ATOM   30   O   O   . PRO PRO PRO A A 4   4   . -13.293 0.972  -17.904 1.00 31.63  1 . O ? 
ATOM   31   N   N   . THR THR THR A A 5   5   . -13.192 1.038  -20.212 1.00 30.81  1 . N ? 
ATOM   32   CA  CA  . THR THR THR A A 5   5   . -11.762 0.897  -20.382 1.00 32.14  1 . C ? 
ATOM   33   CB  CB  . THR THR THR A A 5   5   . -11.413 -0.392 -21.130 1.00 33.39  1 . C ? 
ATOM   34   OG1 OG1 . THR THR THR A A 5   5   . -11.778 -1.514 -20.318 1.00 37.70  1 . O ? 
ATOM   35   CG2 CG2 . THR THR THR A A 5   5   . -9.859  -0.426 -21.391 1.00 40.21  1 . C ? 
ATOM   36   C   C   . THR THR THR A A 5   5   . -11.226 2.041  -21.207 1.00 32.78  1 . C ? 
ATOM   37   O   O   . THR THR THR A A 5   5   . -11.803 2.361  -22.227 1.00 33.11  1 . O ? 
ATOM   38   N   N   . VAL VAL VAL A A 6   6   . -10.133 2.682  -20.762 1.00 30.22  1 . N ? 
ATOM   39   CA  CA  . VAL VAL VAL A A 6   6   . -9.574  3.779  -21.527 1.00 27.97  1 . C ? 
ATOM   40   CB  CB  . VAL VAL VAL A A 6   6   . -9.822  5.193  -20.896 1.00 33.80  1 . C ? 
ATOM   41   CG1 CG1 . VAL VAL VAL A A 6   6   . -11.309 5.591  -20.848 1.00 32.61  1 . C ? 
ATOM   42   CG2 CG2 . VAL VAL VAL A A 6   6   . -9.168  5.294  -19.557 1.00 37.46  1 . C ? 
ATOM   43   C   C   . VAL VAL VAL A A 6   6   . -8.072  3.514  -21.689 1.00 25.11  1 . C ? 
ATOM   44   O   O   . VAL VAL VAL A A 6   6   . -7.510  2.702  -20.971 1.00 27.08  1 . O ? 
ATOM   45   N   N   . PHE PHE PHE A A 7   7   . -7.484  4.130  -22.674 1.00 23.74  1 . N ? 
ATOM   46   CA  CA  . PHE PHE PHE A A 7   7   . -6.039  3.932  -22.976 1.00 26.85  1 . C ? 
ATOM   47   CB  CB  . PHE PHE PHE A A 7   7   . -5.813  3.147  -24.343 1.00 26.39  1 . C ? 
ATOM   48   CG  CG  . PHE PHE PHE A A 7   7   . -6.082  3.972  -25.595 1.00 27.60  1 . C ? 
ATOM   49   CD1 CD1 . PHE PHE PHE A A 7   7   . -5.117  4.815  -26.145 1.00 26.86  1 . C ? 
ATOM   50   CE1 CE1 . PHE PHE PHE A A 7   7   . -5.383  5.580  -27.268 1.00 28.56  1 . C ? 
ATOM   51   CZ  CZ  . PHE PHE PHE A A 7   7   . -6.645  5.537  -27.848 1.00 30.50  1 . C ? 
ATOM   52   CE2 CE2 . PHE PHE PHE A A 7   7   . -7.630  4.723  -27.278 1.00 30.92  1 . C ? 
ATOM   53   CD2 CD2 . PHE PHE PHE A A 7   7   . -7.342  3.930  -26.195 1.00 30.28  1 . C ? 
ATOM   54   C   C   . PHE PHE PHE A A 7   7   . -5.332  5.250  -23.074 1.00 24.30  1 . C ? 
ATOM   55   O   O   . PHE PHE PHE A A 7   7   . -5.917  6.235  -23.521 1.00 26.79  1 . O ? 
ATOM   56   N   N   . PHE PHE PHE A A 8   8   . -4.027  5.223  -22.783 1.00 23.02  1 . N ? 
ATOM   57   CA  CA  . PHE PHE PHE A A 8   8   . -3.139  6.299  -23.095 1.00 24.03  1 . C ? 
ATOM   58   CB  CB  . PHE PHE PHE A A 8   8   . -2.404  6.870  -21.830 1.00 28.78  1 . C ? 
ATOM   59   CG  CG  . PHE PHE PHE A A 8   8   . -3.255  7.622  -20.814 1.00 28.59  1 . C ? 
ATOM   60   CD1 CD1 . PHE PHE PHE A A 8   8   . -4.524  8.129  -21.081 1.00 29.95  1 . C ? 
ATOM   61   CE1 CE1 . PHE PHE PHE A A 8   8   . -5.241  8.844  -20.121 1.00 27.27  1 . C ? 
ATOM   62   CZ  CZ  . PHE PHE PHE A A 8   8   . -4.662  9.110  -18.886 1.00 27.40  1 . C ? 
ATOM   63   CE2 CE2 . PHE PHE PHE A A 8   8   . -3.407  8.631  -18.591 1.00 28.23  1 . C ? 
ATOM   64   CD2 CD2 . PHE PHE PHE A A 8   8   . -2.694  7.891  -19.538 1.00 31.28  1 . C ? 
ATOM   65   C   C   . PHE PHE PHE A A 8   8   . -1.989  5.737  -23.907 1.00 25.68  1 . C ? 
ATOM   66   O   O   . PHE PHE PHE A A 8   8   . -1.354  4.759  -23.474 1.00 22.86  1 . O ? 
ATOM   67   N   N   . ASP ASP ASP A A 9   9   . -1.599  6.444  -24.972 1.00 23.22  1 . N ? 
ATOM   68   CA  CA  . ASP ASP ASP A A 9   9   . -0.329  6.094  -25.682 1.00 31.02  1 . C ? 
ATOM   69   CB  CB  . ASP ASP ASP A A 9   9   . -0.441  6.090  -27.195 1.00 33.82  1 . C ? 
ATOM   70   CG  CG  . ASP ASP ASP A A 9   9   . -1.416  5.072  -27.682 1.00 37.02  1 . C ? 
ATOM   71   OD1 OD1 . ASP ASP ASP A A 9   9   . -1.391  3.912  -27.193 1.00 35.27  1 . O ? 
ATOM   72   OD2 OD2 . ASP ASP ASP A A 9   9   . -2.215  5.433  -28.545 1.00 42.32  1 . O ? 
ATOM   73   C   C   . ASP ASP ASP A A 9   9   . 0.703   7.098  -25.252 1.00 28.10  1 . C ? 
ATOM   74   O   O   . ASP ASP ASP A A 9   9   . 0.558   8.313  -25.442 1.00 27.20  1 . O ? 
ATOM   75   N   N   . ILE ILE ILE A A 10  10  . 1.712   6.543  -24.614 1.00 24.43  1 . N ? 
ATOM   76   CA  CA  . ILE ILE ILE A A 10  10  . 2.758   7.326  -23.970 1.00 25.35  1 . C ? 
ATOM   77   CB  CB  . ILE ILE ILE A A 10  10  . 3.201   6.640  -22.640 1.00 27.27  1 . C ? 
ATOM   78   CG1 CG1 . ILE ILE ILE A A 10  10  . 1.963   6.430  -21.672 1.00 26.59  1 . C ? 
ATOM   79   CD1 CD1 . ILE ILE ILE A A 10  10  . 1.289   7.685  -21.134 1.00 27.56  1 . C ? 
ATOM   80   CG2 CG2 . ILE ILE ILE A A 10  10  . 4.328   7.399  -21.933 1.00 25.07  1 . C ? 
ATOM   81   C   C   . ILE ILE ILE A A 10  10  . 3.948   7.532  -24.902 1.00 23.64  1 . C ? 
ATOM   82   O   O   . ILE ILE ILE A A 10  10  . 4.323   6.653  -25.661 1.00 25.02  1 . O ? 
ATOM   83   N   N   . ALA ALA ALA A A 11  11  . 4.497   8.738  -24.853 1.00 23.85  1 . N ? 
ATOM   84   CA  CA  . ALA ALA ALA A A 11  11  . 5.762   9.108  -25.534 1.00 25.29  1 . C ? 
ATOM   85   CB  CB  . ALA ALA ALA A A 11  11  . 5.483   10.087 -26.637 1.00 25.24  1 . C ? 
ATOM   86   C   C   . ALA ALA ALA A A 11  11  . 6.816   9.718  -24.618 1.00 27.35  1 . C ? 
ATOM   87   O   O   . ALA ALA ALA A A 11  11  . 6.478   10.356 -23.613 1.00 26.91  1 . O ? 
ATOM   88   N   N   . VAL VAL VAL A A 12  12  . 8.088   9.542  -25.005 1.00 26.59  1 . N ? 
ATOM   89   CA  CA  . VAL VAL VAL A A 12  12  . 9.252   9.972  -24.237 1.00 27.12  1 . C ? 
ATOM   90   CB  CB  . VAL VAL VAL A A 12  12  . 10.036  8.760  -23.781 1.00 32.82  1 . C ? 
ATOM   91   CG1 CG1 . VAL VAL VAL A A 12  12  . 11.345  9.166  -23.111 1.00 35.60  1 . C ? 
ATOM   92   CG2 CG2 . VAL VAL VAL A A 12  12  . 9.169   7.964  -22.832 1.00 30.27  1 . C ? 
ATOM   93   C   C   . VAL VAL VAL A A 12  12  . 10.043  10.861 -25.198 1.00 30.43  1 . C ? 
ATOM   94   O   O   . VAL VAL VAL A A 12  12  . 10.480  10.390 -26.264 1.00 31.12  1 . O ? 
ATOM   95   N   N   . ASP ASP ASP A A 13  13  . 10.103  12.155 -24.897 1.00 29.27  1 . N ? 
ATOM   96   CA  CA  . ASP ASP ASP A A 13  13  . 10.683  13.118 -25.823 1.00 36.94  1 . C ? 
ATOM   97   CB  CB  . ASP ASP ASP A A 13  13  . 12.215  12.959 -25.808 1.00 38.69  1 . C ? 
ATOM   98   CG  CG  . ASP ASP ASP A A 13  13  . 12.884  13.765 -24.737 1.00 44.28  1 . C ? 
ATOM   99   OD1 OD1 . ASP ASP ASP A A 13  13  . 12.226  14.597 -24.047 1.00 39.13  1 . O ? 
ATOM   100  OD2 OD2 . ASP ASP ASP A A 13  13  . 14.118  13.575 -24.618 1.00 46.34  1 . O ? 
ATOM   101  C   C   . ASP ASP ASP A A 13  13  . 10.120  12.973 -27.263 1.00 38.88  1 . C ? 
ATOM   102  O   O   . ASP ASP ASP A A 13  13  . 10.845  13.036 -28.263 1.00 36.38  1 . O ? 
ATOM   103  N   N   . GLY GLY GLY A A 14  14  . 8.816   12.807 -27.368 1.00 36.06  1 . N ? 
ATOM   104  CA  CA  . GLY GLY GLY A A 14  14  . 8.193   12.608 -28.643 1.00 34.38  1 . C ? 
ATOM   105  C   C   . GLY GLY GLY A A 14  14  . 8.237   11.220 -29.237 1.00 33.43  1 . C ? 
ATOM   106  O   O   . GLY GLY GLY A A 14  14  . 7.510   10.978 -30.193 1.00 39.50  1 . O ? 
ATOM   107  N   N   . GLU GLU GLU A A 15  15  . 9.052   10.304 -28.735 1.00 33.80  1 . N ? 
ATOM   108  CA  CA  . GLU GLU GLU A A 15  15  . 9.153   8.959  -29.311 1.00 34.61  1 . C ? 
ATOM   109  CB  CB  . GLU GLU GLU A A 15  15  . 10.528  8.279  -29.075 1.00 41.30  1 . C ? 
ATOM   110  CG  CG  . GLU GLU GLU A A 15  15  . 11.757  8.851  -29.763 1.00 52.94  1 . C ? 
ATOM   111  CD  CD  . GLU GLU GLU A A 15  15  . 11.530  9.410  -31.163 1.00 61.12  1 . C ? 
ATOM   112  OE1 OE1 . GLU GLU GLU A A 15  15  . 10.640  8.933  -31.930 1.00 64.15  1 . O ? 
ATOM   113  OE2 OE2 . GLU GLU GLU A A 15  15  . 12.296  10.342 -31.505 1.00 73.91  1 . O ? 
ATOM   114  C   C   . GLU GLU GLU A A 15  15  . 8.162   8.053  -28.645 1.00 32.74  1 . C ? 
ATOM   115  O   O   . GLU GLU GLU A A 15  15  . 8.123   8.079  -27.462 1.00 32.91  1 . O ? 
ATOM   116  N   N   . PRO PRO PRO A A 16  16  . 7.463   7.183  -29.390 1.00 33.69  1 . N ? 
ATOM   117  CA  CA  . PRO PRO PRO A A 16  16  . 6.505   6.241  -28.854 1.00 31.94  1 . C ? 
ATOM   118  CB  CB  . PRO PRO PRO A A 16  16  . 6.090   5.418  -30.113 1.00 33.54  1 . C ? 
ATOM   119  CG  CG  . PRO PRO PRO A A 16  16  . 6.187   6.428  -31.223 1.00 35.06  1 . C ? 
ATOM   120  CD  CD  . PRO PRO PRO A A 16  16  . 7.372   7.268  -30.879 1.00 35.53  1 . C ? 
ATOM   121  C   C   . PRO PRO PRO A A 16  16  . 7.142   5.311  -27.881 1.00 31.77  1 . C ? 
ATOM   122  O   O   . PRO PRO PRO A A 16  16  . 8.149   4.712  -28.176 1.00 32.94  1 . O ? 
ATOM   123  N   N   . LEU LEU LEU A A 17  17  . 6.516   5.111  -26.748 1.00 30.36  1 . N ? 
ATOM   124  CA  CA  . LEU LEU LEU A A 17  17  . 6.982   4.175  -25.695 1.00 27.44  1 . C ? 
ATOM   125  CB  CB  . LEU LEU LEU A A 17  17  . 7.014   4.919  -24.342 1.00 27.59  1 . C ? 
ATOM   126  CG  CG  . LEU LEU LEU A A 17  17  . 7.395   4.060  -23.102 1.00 30.04  1 . C ? 
ATOM   127  CD1 CD1 . LEU LEU LEU A A 17  17  . 8.789   3.467  -23.241 1.00 30.28  1 . C ? 
ATOM   128  CD2 CD2 . LEU LEU LEU A A 17  17  . 7.373   4.877  -21.803 1.00 30.86  1 . C ? 
ATOM   129  C   C   . LEU LEU LEU A A 17  17  . 6.099   2.918  -25.625 1.00 27.83  1 . C ? 
ATOM   130  O   O   . LEU LEU LEU A A 17  17  . 6.559   1.790  -25.805 1.00 31.71  1 . O ? 
ATOM   131  N   N   . GLY GLY GLY A A 18  18  . 4.809   3.115  -25.350 1.00 25.10  1 . N ? 
ATOM   132  CA  CA  . GLY GLY GLY A A 18  18  . 3.855   2.059  -25.430 1.00 23.41  1 . C ? 
ATOM   133  C   C   . GLY GLY GLY A A 18  18  . 2.491   2.550  -24.955 1.00 24.28  1 . C ? 
ATOM   134  O   O   . GLY GLY GLY A A 18  18  . 2.267   3.767  -24.808 1.00 30.76  1 . O ? 
ATOM   135  N   N   . ARG ARG ARG A A 19  19  . 1.574   1.623  -24.661 1.00 25.22  1 . N ? 
ATOM   136  CA  CA  . ARG ARG ARG A A 19  19  . 0.212   2.020  -24.298 1.00 24.66  1 . C ? 
ATOM   137  CB  CB  . ARG ARG ARG A A 19  19  . -0.729  1.452  -25.384 1.00 26.94  1 . C ? 
ATOM   138  CG  CG  . ARG ARG ARG A A 19  19  . -2.177  1.374  -25.005 1.00 30.29  1 . C ? 
ATOM   139  CD  CD  . ARG ARG ARG A A 19  19  . -3.024  0.872  -26.139 1.00 31.66  1 . C ? 
ATOM   140  NE  NE  . ARG ARG ARG A A 19  19  . -3.160  1.880  -27.201 1.00 31.56  1 . N ? 
ATOM   141  CZ  CZ  . ARG ARG ARG A A 19  19  . -4.061  1.831  -28.191 1.00 29.75  1 . C ? 
ATOM   142  NH1 NH1 . ARG ARG ARG A A 19  19  . -4.143  2.807  -29.094 1.00 28.88  1 . N ? 
ATOM   143  NH2 NH2 . ARG ARG ARG A A 19  19  . -4.896  0.830  -28.259 1.00 26.71  1 . N ? 
ATOM   144  C   C   . ARG ARG ARG A A 19  19  . -0.137  1.460  -22.908 1.00 25.33  1 . C ? 
ATOM   145  O   O   . ARG ARG ARG A A 19  19  . 0.178   0.308  -22.583 1.00 25.20  1 . O ? 
ATOM   146  N   N   . VAL VAL VAL A A 20  20  . -0.843  2.260  -22.110 1.00 24.64  1 . N ? 
ATOM   147  CA  CA  . VAL VAL VAL A A 20  20  . -1.368  1.806  -20.833 1.00 24.91  1 . C ? 
ATOM   148  CB  CB  . VAL VAL VAL A A 20  20  . -0.895  2.732  -19.639 1.00 28.52  1 . C ? 
ATOM   149  CG1 CG1 . VAL VAL VAL A A 20  20  . -1.278  2.106  -18.275 1.00 30.49  1 . C ? 
ATOM   150  CG2 CG2 . VAL VAL VAL A A 20  20  . 0.628   3.012  -19.732 1.00 32.13  1 . C ? 
ATOM   151  C   C   . VAL VAL VAL A A 20  20  . -2.885  1.875  -20.924 1.00 23.65  1 . C ? 
ATOM   152  O   O   . VAL VAL VAL A A 20  20  . -3.455  2.870  -21.442 1.00 23.36  1 . O ? 
ATOM   153  N   N   . SER SER SER A A 21  21  . -3.544  0.843  -20.445 1.00 23.68  1 . N ? 
ATOM   154  CA  CA  . SER SER SER A A 21  21  . -5.016  0.883  -20.407 1.00 28.45  1 . C ? 
ATOM   155  CB  CB  . SER SER SER A A 21  21  . -5.607  -0.226 -21.284 1.00 30.21  1 . C ? 
ATOM   156  OG  OG  . SER SER SER A A 21  21  . -5.324  -1.477 -20.708 1.00 35.64  1 . O ? 
ATOM   157  C   C   . SER SER SER A A 21  21  . -5.442  0.753  -18.949 1.00 28.34  1 . C ? 
ATOM   158  O   O   . SER SER SER A A 21  21  . -4.699  0.156  -18.126 1.00 29.30  1 . O ? 
ATOM   159  N   N   . PHE PHE PHE A A 22  22  . -6.639  1.269  -18.659 1.00 26.96  1 . N ? 
ATOM   160  CA  CA  . PHE PHE PHE A A 22  22  . -7.189  1.348  -17.315 1.00 24.24  1 . C ? 
ATOM   161  CB  CB  . PHE PHE PHE A A 22  22  . -7.240  2.815  -16.855 1.00 23.56  1 . C ? 
ATOM   162  CG  CG  . PHE PHE PHE A A 22  22  . -5.918  3.525  -16.950 1.00 24.30  1 . C ? 
ATOM   163  CD1 CD1 . PHE PHE PHE A A 22  22  . -5.012  3.467  -15.923 1.00 27.06  1 . C ? 
ATOM   164  CE1 CE1 . PHE PHE PHE A A 22  22  . -3.818  4.128  -16.001 1.00 28.56  1 . C ? 
ATOM   165  CZ  CZ  . PHE PHE PHE A A 22  22  . -3.547  4.936  -17.084 1.00 29.60  1 . C ? 
ATOM   166  CE2 CE2 . PHE PHE PHE A A 22  22  . -4.457  5.023  -18.106 1.00 28.15  1 . C ? 
ATOM   167  CD2 CD2 . PHE PHE PHE A A 22  22  . -5.632  4.315  -18.030 1.00 25.88  1 . C ? 
ATOM   168  C   C   . PHE PHE PHE A A 22  22  . -8.614  0.870  -17.253 1.00 27.28  1 . C ? 
ATOM   169  O   O   . PHE PHE PHE A A 22  22  . -9.380  1.291  -18.093 1.00 28.53  1 . O ? 
ATOM   170  N   N   . GLU GLU GLU A A 23  23  . -8.949  0.021  -16.268 1.00 27.35  1 . N ? 
ATOM   171  CA  CA  . GLU GLU GLU A A 23  23  . -10.369 -0.201 -15.929 1.00 30.90  1 . C ? 
ATOM   172  CB  CB  . GLU GLU GLU A A 23  23  . -10.507 -1.554 -15.220 1.00 30.72  1 . C ? 
ATOM   173  CG  CG  . GLU GLU GLU A A 23  23  . -11.943 -1.913 -14.833 1.00 34.13  1 . C ? 
ATOM   174  CD  CD  . GLU GLU GLU A A 23  23  . -12.071 -3.220 -14.030 1.00 36.16  1 . C ? 
ATOM   175  OE1 OE1 . GLU GLU GLU A A 23  23  . -11.078 -3.942 -13.874 1.00 41.27  1 . O ? 
ATOM   176  OE2 OE2 . GLU GLU GLU A A 23  23  . -13.153 -3.521 -13.474 1.00 43.81  1 . O ? 
ATOM   177  C   C   . GLU GLU GLU A A 23  23  . -10.837 0.949  -15.005 1.00 27.73  1 . C ? 
ATOM   178  O   O   . GLU GLU GLU A A 23  23  . -10.161 1.231  -14.046 1.00 31.12  1 . O ? 
ATOM   179  N   N   . LEU LEU LEU A A 24  24  . -11.923 1.640  -15.340 1.00 27.98  1 . N ? 
ATOM   180  CA  CA  . LEU LEU LEU A A 24  24  . -12.522 2.655  -14.495 1.00 26.32  1 . C ? 
ATOM   181  CB  CB  . LEU LEU LEU A A 24  24  . -12.987 3.850  -15.324 1.00 29.00  1 . C ? 
ATOM   182  CG  CG  . LEU LEU LEU A A 24  24  . -11.938 4.414  -16.301 1.00 29.01  1 . C ? 
ATOM   183  CD1 CD1 . LEU LEU LEU A A 24  24  . -12.512 5.630  -17.000 1.00 30.08  1 . C ? 
ATOM   184  CD2 CD2 . LEU LEU LEU A A 24  24  . -10.610 4.739  -15.626 1.00 28.34  1 . C ? 
ATOM   185  C   C   . LEU LEU LEU A A 24  24  . -13.685 2.035  -13.682 1.00 31.26  1 . C ? 
ATOM   186  O   O   . LEU LEU LEU A A 24  24  . -14.538 1.448  -14.275 1.00 28.57  1 . O ? 
ATOM   187  N   N   . PHE PHE PHE A A 25  25  . -13.661 2.156  -12.340 1.00 31.46  1 . N ? 
ATOM   188  CA  CA  . PHE PHE PHE A A 25  25  . -14.619 1.510  -11.392 1.00 31.61  1 . C ? 
ATOM   189  CB  CB  . PHE PHE PHE A A 25  25  . -13.999 1.341  -9.985  1.00 31.92  1 . C ? 
ATOM   190  CG  CG  . PHE PHE PHE A A 25  25  . -12.735 0.511  -9.983  1.00 32.13  1 . C ? 
ATOM   191  CD1 CD1 . PHE PHE PHE A A 25  25  . -12.613 -0.649 -10.754 1.00 34.45  1 . C ? 
ATOM   192  CE1 CE1 . PHE PHE PHE A A 25  25  . -11.420 -1.394 -10.765 1.00 33.85  1 . C ? 
ATOM   193  CZ  CZ  . PHE PHE PHE A A 25  25  . -10.369 -0.996 -9.968  1.00 31.41  1 . C ? 
ATOM   194  CE2 CE2 . PHE PHE PHE A A 25  25  . -10.504 0.134  -9.202  1.00 33.23  1 . C ? 
ATOM   195  CD2 CD2 . PHE PHE PHE A A 25  25  . -11.668 0.888  -9.239  1.00 30.71  1 . C ? 
ATOM   196  C   C   . PHE PHE PHE A A 25  25  . -15.910 2.320  -11.316 1.00 30.02  1 . C ? 
ATOM   197  O   O   . PHE PHE PHE A A 25  25  . -16.226 2.844  -10.292 1.00 33.18  1 . O ? 
ATOM   198  N   N   . ALA ALA ALA A A 26  26  . -16.596 2.413  -12.448 1.00 30.18  1 . N ? 
ATOM   199  CA  CA  . ALA ALA ALA A A 26  26  . -17.836 3.138  -12.656 1.00 32.03  1 . C ? 
ATOM   200  CB  CB  . ALA ALA ALA A A 26  26  . -18.216 3.113  -14.123 1.00 37.56  1 . C ? 
ATOM   201  C   C   . ALA ALA ALA A A 26  26  . -18.968 2.523  -11.805 1.00 30.88  1 . C ? 
ATOM   202  O   O   . ALA ALA ALA A A 26  26  . -19.820 3.243  -11.359 1.00 35.02  1 . O ? 
ATOM   203  N   N   . ASP ASP ASP A A 27  27  . -18.905 1.213  -11.571 1.00 30.85  1 . N ? 
ATOM   204  CA  CA  . ASP ASP ASP A A 27  27  . -19.723 0.520  -10.541 1.00 36.50  1 . C ? 
ATOM   205  CB  CB  . ASP ASP ASP A A 27  27  . -19.385 -1.021 -10.496 1.00 40.26  1 . C ? 
ATOM   206  CG  CG  . ASP ASP ASP A A 27  27  . -17.920 -1.355 -10.094 1.00 42.88  1 . C ? 
ATOM   207  OD1 OD1 . ASP ASP ASP A A 27  27  . -16.972 -0.597 -10.345 1.00 35.46  1 . O ? 
ATOM   208  OD2 OD2 . ASP ASP ASP A A 27  27  . -17.685 -2.424 -9.492  1.00 49.98  1 . O ? 
ATOM   209  C   C   . ASP ASP ASP A A 27  27  . -19.691 1.145  -9.101  1.00 39.17  1 . C ? 
ATOM   210  O   O   . ASP ASP ASP A A 27  27  . -20.723 1.227  -8.453  1.00 40.34  1 . O ? 
ATOM   211  N   N   . LYS LYS LYS A A 28  28  . -18.507 1.585  -8.636  1.00 35.74  1 . N ? 
ATOM   212  CA  CA  . LYS LYS LYS A A 28  28  . -18.320 2.164  -7.286  1.00 29.98  1 . C ? 
ATOM   213  CB  CB  . LYS LYS LYS A A 28  28  . -17.114 1.530  -6.643  1.00 34.39  1 . C ? 
ATOM   214  CG  CG  . LYS LYS LYS A A 28  28  . -17.219 0.025  -6.592  1.00 38.42  1 . C ? 
ATOM   215  CD  CD  . LYS LYS LYS A A 28  28  . -17.142 -0.525 -5.186  1.00 45.23  1 . C ? 
ATOM   216  CE  CE  . LYS LYS LYS A A 28  28  . -17.648 -1.961 -5.137  1.00 46.41  1 . C ? 
ATOM   217  NZ  NZ  . LYS LYS LYS A A 28  28  . -16.852 -2.810 -6.056  1.00 48.03  1 . N ? 
ATOM   218  C   C   . LYS LYS LYS A A 28  28  . -18.167 3.625  -7.205  1.00 30.72  1 . C ? 
ATOM   219  O   O   . LYS LYS LYS A A 28  28  . -18.609 4.225  -6.185  1.00 29.79  1 . O ? 
ATOM   220  N   N   . VAL VAL VAL A A 29  29  . -17.562 4.244  -8.235  1.00 26.46  1 . N ? 
ATOM   221  CA  CA  . VAL VAL VAL A A 29  29  . -17.346 5.673  -8.223  1.00 28.53  1 . C ? 
ATOM   222  CB  CB  . VAL VAL VAL A A 29  29  . -15.872 6.132  -7.886  1.00 32.29  1 . C ? 
ATOM   223  CG1 CG1 . VAL VAL VAL A A 29  29  . -15.758 6.487  -6.426  1.00 33.92  1 . C ? 
ATOM   224  CG2 CG2 . VAL VAL VAL A A 29  29  . -14.878 5.077  -8.248  1.00 36.25  1 . C ? 
ATOM   225  C   C   . VAL VAL VAL A A 29  29  . -17.733 6.231  -9.520  1.00 28.03  1 . C ? 
ATOM   226  O   O   . VAL VAL VAL A A 29  29  . -16.887 6.708  -10.245 1.00 28.35  1 . O ? 
ATOM   227  N   N   . PRO PRO PRO A A 30  30  . -19.054 6.226  -9.837  1.00 31.11  1 . N ? 
ATOM   228  CA  CA  . PRO PRO PRO A A 30  30  . -19.430 6.589  -11.223 1.00 30.63  1 . C ? 
ATOM   229  CB  CB  . PRO PRO PRO A A 30  30  . -20.987 6.313  -11.242 1.00 35.70  1 . C ? 
ATOM   230  CG  CG  . PRO PRO PRO A A 30  30  . -21.387 6.269  -9.804  1.00 33.01  1 . C ? 
ATOM   231  CD  CD  . PRO PRO PRO A A 30  30  . -20.207 5.664  -9.097  1.00 31.98  1 . C ? 
ATOM   232  C   C   . PRO PRO PRO A A 30  30  . -19.116 8.022  -11.666 1.00 25.42  1 . C ? 
ATOM   233  O   O   . PRO PRO PRO A A 30  30  . -18.783 8.253  -12.784 1.00 26.22  1 . O ? 
ATOM   234  N   N   . LYS LYS LYS A A 31  31  . -19.210 8.989  -10.796 1.00 22.89  1 . N ? 
ATOM   235  CA  CA  . LYS LYS LYS A A 31  31  . -18.993 10.387 -11.185 1.00 22.87  1 . C ? 
ATOM   236  CB  CB  . LYS LYS LYS A A 31  31  . -19.397 11.261 -10.007 1.00 25.26  1 . C ? 
ATOM   237  CG  CG  . LYS LYS LYS A A 31  31  . -19.427 12.713 -10.386 1.00 26.89  1 . C ? 
ATOM   238  CD  CD  . LYS LYS LYS A A 31  31  . -19.914 13.678 -9.327  1.00 33.98  1 . C ? 
ATOM   239  CE  CE  . LYS LYS LYS A A 31  31  . -20.019 15.057 -9.963  1.00 34.55  1 . C ? 
ATOM   240  NZ  NZ  . LYS LYS LYS A A 31  31  . -20.614 16.102 -9.091  1.00 37.17  1 . N ? 
ATOM   241  C   C   . LYS LYS LYS A A 31  31  . -17.487 10.656 -11.503 1.00 25.62  1 . C ? 
ATOM   242  O   O   . LYS LYS LYS A A 31  31  . -17.121 11.474 -12.354 1.00 24.96  1 . O ? 
ATOM   243  N   N   . THR THR THR A A 32  32  . -16.653 10.048 -10.687 1.00 26.59  1 . N ? 
ATOM   244  CA  CA  . THR THR THR A A 32  32  . -15.180 10.239 -10.744 1.00 24.65  1 . C ? 
ATOM   245  CB  CB  . THR THR THR A A 32  32  . -14.514 9.724  -9.437  1.00 26.32  1 . C ? 
ATOM   246  OG1 OG1 . THR THR THR A A 32  32  . -15.114 10.424 -8.305  1.00 25.04  1 . O ? 
ATOM   247  CG2 CG2 . THR THR THR A A 32  32  . -12.973 10.078 -9.465  1.00 28.50  1 . C ? 
ATOM   248  C   C   . THR THR THR A A 32  32  . -14.680 9.482  -11.955 1.00 22.01  1 . C ? 
ATOM   249  O   O   . THR THR THR A A 32  32  . -13.952 10.023 -12.758 1.00 23.70  1 . O ? 
ATOM   250  N   N   . ALA ALA ALA A A 33  33  . -15.160 8.255  -12.112 1.00 19.86  1 . N ? 
ATOM   251  CA  CA  . ALA ALA ALA A A 33  33  . -14.947 7.456  -13.347 1.00 23.21  1 . C ? 
ATOM   252  CB  CB  . ALA ALA ALA A A 33  33  . -15.631 6.081  -13.271 1.00 22.76  1 . C ? 
ATOM   253  C   C   . ALA ALA ALA A A 33  33  . -15.364 8.188  -14.622 1.00 27.30  1 . C ? 
ATOM   254  O   O   . ALA ALA ALA A A 33  33  . -14.637 8.173  -15.603 1.00 30.37  1 . O ? 
ATOM   255  N   N   . GLU GLU GLU A A 34  34  . -16.497 8.869  -14.618 1.00 28.39  1 . N ? 
ATOM   256  CA  CA  . GLU GLU GLU A A 34  34  . -16.972 9.490  -15.859 1.00 25.98  1 . C ? 
ATOM   257  CB  CB  . GLU GLU GLU A A 34  34  . -18.417 9.893  -15.664 1.00 28.97  1 . C ? 
ATOM   258  CG  CG  . GLU GLU GLU A A 34  34  . -19.026 10.730 -16.756 1.00 30.55  1 . C ? 
ATOM   259  CD  CD  . GLU GLU GLU A A 34  34  . -19.068 10.080 -18.119 1.00 34.82  1 . C ? 
ATOM   260  OE1 OE1 . GLU GLU GLU A A 34  34  . -18.919 8.828  -18.287 1.00 34.18  1 . O ? 
ATOM   261  OE2 OE2 . GLU GLU GLU A A 34  34  . -19.264 10.877 -19.052 1.00 42.27  1 . O ? 
ATOM   262  C   C   . GLU GLU GLU A A 34  34  . -16.123 10.685 -16.224 1.00 25.27  1 . C ? 
ATOM   263  O   O   . GLU GLU GLU A A 34  34  . -15.978 11.025 -17.388 1.00 25.04  1 . O ? 
ATOM   264  N   N   . ASN ASN ASN A A 35  35  . -15.619 11.373 -15.227 1.00 25.52  1 . N ? 
ATOM   265  CA  CA  . ASN ASN ASN A A 35  35  . -14.736 12.514 -15.478 1.00 24.87  1 . C ? 
ATOM   266  CB  CB  . ASN ASN ASN A A 35  35  . -14.348 13.150 -14.159 1.00 25.94  1 . C ? 
ATOM   267  CG  CG  . ASN ASN ASN A A 35  35  . -13.476 14.347 -14.323 1.00 24.69  1 . C ? 
ATOM   268  OD1 OD1 . ASN ASN ASN A A 35  35  . -13.808 15.310 -14.994 1.00 25.03  1 . O ? 
ATOM   269  ND2 ND2 . ASN ASN ASN A A 35  35  . -12.358 14.314 -13.663 1.00 24.06  1 . N ? 
ATOM   270  C   C   . ASN ASN ASN A A 35  35  . -13.484 12.103 -16.220 1.00 25.73  1 . C ? 
ATOM   271  O   O   . ASN ASN ASN A A 35  35  . -13.125 12.742 -17.209 1.00 23.67  1 . O ? 
ATOM   272  N   N   . PHE PHE PHE A A 36  36  . -12.810 11.063 -15.738 1.00 23.51  1 . N ? 
ATOM   273  CA  CA  . PHE PHE PHE A A 36  36  . -11.554 10.630 -16.353 1.00 22.82  1 . C ? 
ATOM   274  CB  CB  . PHE PHE PHE A A 36  36  . -10.939 9.563  -15.493 1.00 21.43  1 . C ? 
ATOM   275  CG  CG  . PHE PHE PHE A A 36  36  . -9.578  9.107  -15.901 1.00 20.46  1 . C ? 
ATOM   276  CD1 CD1 . PHE PHE PHE A A 36  36  . -9.405  8.005  -16.689 1.00 21.68  1 . C ? 
ATOM   277  CE1 CE1 . PHE PHE PHE A A 36  36  . -8.108  7.548  -17.002 1.00 22.29  1 . C ? 
ATOM   278  CZ  CZ  . PHE PHE PHE A A 36  36  . -7.003  8.185  -16.532 1.00 21.58  1 . C ? 
ATOM   279  CE2 CE2 . PHE PHE PHE A A 36  36  . -7.190  9.283  -15.703 1.00 23.23  1 . C ? 
ATOM   280  CD2 CD2 . PHE PHE PHE A A 36  36  . -8.454  9.706  -15.368 1.00 22.32  1 . C ? 
ATOM   281  C   C   . PHE PHE PHE A A 36  36  . -11.851 10.057 -17.737 1.00 27.00  1 . C ? 
ATOM   282  O   O   . PHE PHE PHE A A 36  36  . -11.110 10.308 -18.664 1.00 25.12  1 . O ? 
ATOM   283  N   N   . ARG ARG ARG A A 37  37  . -12.941 9.303  -17.874 1.00 24.30  1 . N ? 
ATOM   284  CA  CA  . ARG ARG ARG A A 37  37  . -13.361 8.763  -19.172 1.00 27.23  1 . C ? 
ATOM   285  CB  CB  . ARG ARG ARG A A 37  37  . -14.660 7.946  -19.030 1.00 27.82  1 . C ? 
ATOM   286  CG  CG  . ARG ARG ARG A A 37  37  . -15.034 7.071  -20.258 1.00 27.41  1 . C ? 
ATOM   287  CD  CD  . ARG ARG ARG A A 37  37  . -16.522 6.710  -20.347 1.00 29.01  1 . C ? 
ATOM   288  NE  NE  . ARG ARG ARG A A 37  37  . -17.311 7.948  -20.472 1.00 29.55  1 . N ? 
ATOM   289  CZ  CZ  . ARG ARG ARG A A 37  37  . -17.428 8.668  -21.584 1.00 29.41  1 . C ? 
ATOM   290  NH1 NH1 . ARG ARG ARG A A 37  37  . -16.885 8.295  -22.714 1.00 32.28  1 . N ? 
ATOM   291  NH2 NH2 . ARG ARG ARG A A 37  37  . -18.102 9.802  -21.560 1.00 31.32  1 . N ? 
ATOM   292  C   C   . ARG ARG ARG A A 37  37  . -13.519 9.867  -20.248 1.00 28.42  1 . C ? 
ATOM   293  O   O   . ARG ARG ARG A A 37  37  . -12.919 9.796  -21.342 1.00 28.98  1 . O ? 
ATOM   294  N   N   . ALA ALA ALA A A 38  38  . -14.288 10.878 -19.927 1.00 26.97  1 . N ? 
ATOM   295  CA  CA  . ALA ALA ALA A A 38  38  . -14.549 11.966 -20.833 1.00 28.38  1 . C ? 
ATOM   296  CB  CB  . ALA ALA ALA A A 38  38  . -15.720 12.823 -20.335 1.00 28.33  1 . C ? 
ATOM   297  C   C   . ALA ALA ALA A A 38  38  . -13.335 12.846 -21.090 1.00 29.51  1 . C ? 
ATOM   298  O   O   . ALA ALA ALA A A 38  38  . -13.170 13.389 -22.196 1.00 28.88  1 . O ? 
ATOM   299  N   N   . LEU LEU LEU A A 39  39  . -12.459 13.012 -20.111 1.00 27.93  1 . N ? 
ATOM   300  CA  CA  . LEU LEU LEU A A 39  39  . -11.199 13.753 -20.395 1.00 26.22  1 . C ? 
ATOM   301  CB  CB  . LEU LEU LEU A A 39  39  . -10.500 14.142 -19.091 1.00 27.69  1 . C ? 
ATOM   302  CG  CG  . LEU LEU LEU A A 39  39  . -11.253 15.075 -18.200 1.00 25.42  1 . C ? 
ATOM   303  CD1 CD1 . LEU LEU LEU A A 39  39  . -10.670 15.202 -16.798 1.00 25.90  1 . C ? 
ATOM   304  CD2 CD2 . LEU LEU LEU A A 39  39  . -11.343 16.466 -18.846 1.00 26.09  1 . C ? 
ATOM   305  C   C   . LEU LEU LEU A A 39  39  . -10.265 12.925 -21.301 1.00 28.59  1 . C ? 
ATOM   306  O   O   . LEU LEU LEU A A 39  39  . -9.447  13.491 -22.083 1.00 29.49  1 . O ? 
ATOM   307  N   N   . SER SER SER A A 40  40  . -10.363 11.596 -21.197 1.00 25.79  1 . N ? 
ATOM   308  CA  CA  . SER SER SER A A 40  40  . -9.611  10.740 -22.041 1.00 27.72  1 . C ? 
ATOM   309  CB  CB  . SER SER SER A A 40  40  . -9.595  9.300  -21.493 1.00 28.93  1 . C ? 
ATOM   310  OG  OG  . SER SER SER A A 40  40  . -8.876  9.230  -20.260 1.00 29.52  1 . O ? 
ATOM   311  C   C   . SER SER SER A A 40  40  . -10.140 10.724 -23.493 1.00 30.12  1 . C ? 
ATOM   312  O   O   . SER SER SER A A 40  40  . -9.362  10.518 -24.390 1.00 28.85  1 . O ? 
ATOM   313  N   N   . THR THR THR A A 41  41  . -11.449 10.903 -23.729 1.00 27.23  1 . N ? 
ATOM   314  CA  CA  . THR THR THR A A 41  41  . -11.970 10.803 -25.107 1.00 28.02  1 . C ? 
ATOM   315  CB  CB  . THR THR THR A A 41  41  . -13.460 10.403 -25.184 1.00 27.77  1 . C ? 
ATOM   316  OG1 OG1 . THR THR THR A A 41  41  . -14.214 11.360 -24.431 1.00 28.78  1 . O ? 
ATOM   317  CG2 CG2 . THR THR THR A A 41  41  . -13.653 9.043  -24.651 1.00 29.86  1 . C ? 
ATOM   318  C   C   . THR THR THR A A 41  41  . -11.844 12.167 -25.676 1.00 28.85  1 . C ? 
ATOM   319  O   O   . THR THR THR A A 41  41  . -11.824 12.318 -26.862 1.00 29.62  1 . O ? 
ATOM   320  N   N   . GLY GLY GLY A A 42  42  . -11.826 13.187 -24.833 1.00 30.32  1 . N ? 
ATOM   321  CA  CA  . GLY GLY GLY A A 42  42  . -11.819 14.567 -25.289 1.00 31.22  1 . C ? 
ATOM   322  C   C   . GLY GLY GLY A A 42  42  . -13.185 15.077 -25.733 1.00 32.78  1 . C ? 
ATOM   323  O   O   . GLY GLY GLY A A 42  42  . -13.296 16.222 -26.224 1.00 33.09  1 . O ? 
ATOM   324  N   N   . GLU GLU GLU A A 43  43  . -14.230 14.302 -25.463 1.00 30.38  1 . N ? 
ATOM   325  CA  CA  . GLU GLU GLU A A 43  43  . -15.582 14.589 -25.983 1.00 32.96  1 . C ? 
ATOM   326  CB  CB  . GLU GLU GLU A A 43  43  . -16.482 13.409 -25.727 1.00 36.95  1 . C ? 
ATOM   327  CG  CG  . GLU GLU GLU A A 43  43  . -16.779 13.170 -24.256 1.00 40.19  1 . C ? 
ATOM   328  CD  CD  . GLU GLU GLU A A 43  43  . -17.394 11.812 -24.046 1.00 40.98  1 . C ? 
ATOM   329  OE1 OE1 . GLU GLU GLU A A 43  43  . -16.776 10.788 -24.400 1.00 38.90  1 . O ? 
ATOM   330  OE2 OE2 . GLU GLU GLU A A 43  43  . -18.536 11.782 -23.528 1.00 43.87  1 . O ? 
ATOM   331  C   C   . GLU GLU GLU A A 43  43  . -16.244 15.878 -25.507 1.00 36.38  1 . C ? 
ATOM   332  O   O   . GLU GLU GLU A A 43  43  . -17.077 16.435 -26.218 1.00 35.02  1 . O ? 
ATOM   333  N   N   . LYS LYS LYS A A 44  44  . -15.823 16.403 -24.360 1.00 35.50  1 . N ? 
ATOM   334  CA  CA  . LYS LYS LYS A A 44  44  . -16.260 17.726 -23.909 1.00 34.74  1 . C ? 
ATOM   335  CB  CB  . LYS LYS LYS A A 44  44  . -16.200 17.864 -22.402 1.00 39.61  1 . C ? 
ATOM   336  CG  CG  . LYS LYS LYS A A 44  44  . -16.875 16.723 -21.640 1.00 40.12  1 . C ? 
ATOM   337  CD  CD  . LYS LYS LYS A A 44  44  . -18.350 16.580 -21.962 1.00 37.35  1 . C ? 
ATOM   338  CE  CE  . LYS LYS LYS A A 44  44  . -18.922 15.555 -21.005 1.00 39.93  1 . C ? 
ATOM   339  NZ  NZ  . LYS LYS LYS A A 44  44  . -20.387 15.367 -21.119 1.00 42.00  1 . N ? 
ATOM   340  C   C   . LYS LYS LYS A A 44  44  . -15.511 18.901 -24.492 1.00 34.97  1 . C ? 
ATOM   341  O   O   . LYS LYS LYS A A 44  44  . -15.850 20.038 -24.182 1.00 35.33  1 . O ? 
ATOM   342  N   N   . GLY GLY GLY A A 45  45  . -14.505 18.653 -25.314 1.00 36.67  1 . N ? 
ATOM   343  CA  CA  . GLY GLY GLY A A 45  45  . -13.751 19.749 -25.986 1.00 37.69  1 . C ? 
ATOM   344  C   C   . GLY GLY GLY A A 45  45  . -12.431 20.049 -25.320 1.00 35.45  1 . C ? 
ATOM   345  O   O   . GLY GLY GLY A A 45  45  . -11.751 21.018 -25.687 1.00 29.80  1 . O ? 
ATOM   346  N   N   . PHE PHE PHE A A 46  46  . -12.072 19.245 -24.318 1.00 30.04  1 . N ? 
ATOM   347  CA  CA  . PHE PHE PHE A A 46  46  . -10.812 19.436 -23.593 1.00 32.11  1 . C ? 
ATOM   348  CB  CB  . PHE PHE PHE A A 46  46  . -10.864 20.625 -22.581 1.00 34.54  1 . C ? 
ATOM   349  CG  CG  . PHE PHE PHE A A 46  46  . -11.999 20.530 -21.569 1.00 34.64  1 . C ? 
ATOM   350  CD1 CD1 . PHE PHE PHE A A 46  46  . -11.863 19.777 -20.430 1.00 34.85  1 . C ? 
ATOM   351  CE1 CE1 . PHE PHE PHE A A 46  46  . -12.905 19.655 -19.517 1.00 37.78  1 . C ? 
ATOM   352  CZ  CZ  . PHE PHE PHE A A 46  46  . -14.128 20.292 -19.760 1.00 36.85  1 . C ? 
ATOM   353  CE2 CE2 . PHE PHE PHE A A 46  46  . -14.278 21.063 -20.897 1.00 36.87  1 . C ? 
ATOM   354  CD2 CD2 . PHE PHE PHE A A 46  46  . -13.225 21.161 -21.804 1.00 38.64  1 . C ? 
ATOM   355  C   C   . PHE PHE PHE A A 46  46  . -10.501 18.090 -22.928 1.00 29.19  1 . C ? 
ATOM   356  O   O   . PHE PHE PHE A A 46  46  . -11.367 17.196 -22.860 1.00 28.31  1 . O ? 
ATOM   357  N   N   . GLY GLY GLY A A 47  47  . -9.263  17.945 -22.501 1.00 27.82  1 . N ? 
ATOM   358  CA  CA  . GLY GLY GLY A A 47  47  . -8.835  16.704 -21.919 1.00 27.38  1 . C ? 
ATOM   359  C   C   . GLY GLY GLY A A 47  47  . -7.348  16.427 -21.936 1.00 27.20  1 . C ? 
ATOM   360  O   O   . GLY GLY GLY A A 47  47  . -6.533  17.328 -22.146 1.00 24.80  1 . O ? 
ATOM   361  N   N   . TYR TYR TYR A A 48  48  . -7.037  15.141 -21.772 1.00 26.30  1 . N ? 
ATOM   362  CA  CA  . TYR TYR TYR A A 48  48  . -5.691  14.688 -21.501 1.00 26.64  1 . C ? 
ATOM   363  CB  CB  . TYR TYR TYR A A 48  48  . -5.721  13.285 -20.811 1.00 29.67  1 . C ? 
ATOM   364  CG  CG  . TYR TYR TYR A A 48  48  . -6.382  13.238 -19.439 1.00 25.83  1 . C ? 
ATOM   365  CD1 CD1 . TYR TYR TYR A A 48  48  . -6.085  14.199 -18.470 1.00 26.62  1 . C ? 
ATOM   366  CE1 CE1 . TYR TYR TYR A A 48  48  . -6.652  14.172 -17.208 1.00 26.96  1 . C ? 
ATOM   367  CZ  CZ  . TYR TYR TYR A A 48  48  . -7.553  13.141 -16.881 1.00 28.22  1 . C ? 
ATOM   368  OH  OH  . TYR TYR TYR A A 48  48  . -8.075  13.112 -15.587 1.00 25.50  1 . O ? 
ATOM   369  CE2 CE2 . TYR TYR TYR A A 48  48  . -7.851  12.163 -17.817 1.00 25.41  1 . C ? 
ATOM   370  CD2 CD2 . TYR TYR TYR A A 48  48  . -7.282  12.224 -19.087 1.00 26.73  1 . C ? 
ATOM   371  C   C   . TYR TYR TYR A A 48  48  . -4.749  14.638 -22.718 1.00 28.34  1 . C ? 
ATOM   372  O   O   . TYR TYR TYR A A 48  48  . -3.536  14.682 -22.538 1.00 25.81  1 . O ? 
ATOM   373  N   N   . LYS LYS LYS A A 49  49  . -5.287  14.567 -23.950 1.00 26.47  1 . N ? 
ATOM   374  CA  CA  . LYS LYS LYS A A 49  49  . -4.436  14.376 -25.176 1.00 30.07  1 . C ? 
ATOM   375  CB  CB  . LYS LYS LYS A A 49  49  . -5.292  14.324 -26.458 1.00 30.92  1 . C ? 
ATOM   376  CG  CG  . LYS LYS LYS A A 49  49  . -4.465  13.968 -27.671 1.00 34.29  1 . C ? 
ATOM   377  CD  CD  . LYS LYS LYS A A 49  49  . -5.292  13.744 -28.905 1.00 33.53  1 . C ? 
ATOM   378  CE  CE  . LYS LYS LYS A A 49  49  . -4.392  13.690 -30.123 1.00 39.72  1 . C ? 
ATOM   379  NZ  NZ  . LYS LYS LYS A A 49  49  . -5.189  13.379 -31.343 1.00 43.64  1 . N ? 
ATOM   380  C   C   . LYS LYS LYS A A 49  49  . -3.395  15.487 -25.304 1.00 29.15  1 . C ? 
ATOM   381  O   O   . LYS LYS LYS A A 49  49  . -3.775  16.647 -25.288 1.00 29.10  1 . O ? 
ATOM   382  N   N   . GLY GLY GLY A A 50  50  . -2.117  15.118 -25.381 1.00 30.88  1 . N ? 
ATOM   383  CA  CA  . GLY GLY GLY A A 50  50  . -1.023  16.070 -25.476 1.00 31.54  1 . C ? 
ATOM   384  C   C   . GLY GLY GLY A A 50  50  . -0.470  16.528 -24.136 1.00 33.25  1 . C ? 
ATOM   385  O   O   . GLY GLY GLY A A 50  50  . 0.523   17.190 -24.107 1.00 34.79  1 . O ? 
ATOM   386  N   N   . SER SER SER A A 51  51  . -1.089  16.163 -23.010 1.00 28.07  1 . N ? 
ATOM   387  CA  CA  . SER SER SER A A 51  51  . -0.622  16.631 -21.719 1.00 30.47  1 . C ? 
ATOM   388  CB  CB  . SER SER SER A A 51  51  . -1.775  16.600 -20.716 1.00 32.23  1 . C ? 
ATOM   389  OG  OG  . SER SER SER A A 51  51  . -2.155  15.251 -20.397 1.00 26.10  1 . O ? 
ATOM   390  C   C   . SER SER SER A A 51  51  . 0.565   15.742 -21.207 1.00 27.59  1 . C ? 
ATOM   391  O   O   . SER SER SER A A 51  51  . 0.888   14.688 -21.764 1.00 25.03  1 . O ? 
ATOM   392  N   N   . CYS CYS CYS A A 52  52  . 1.231   16.214 -20.166 1.00 26.78  1 . N ? 
ATOM   393  CA  CA  A CYS CYS CYS A A 52  52  . 2.406   15.479 -19.642 0.50 28.77  1 . C ? 
ATOM   394  CA  CA  B CYS CYS CYS A A 52  52  . 2.418   15.507 -19.655 0.50 31.41  1 . C ? 
ATOM   395  CB  CB  A CYS CYS CYS A A 52  52  . 3.616   16.371 -19.611 0.50 27.32  1 . C ? 
ATOM   396  CB  CB  B CYS CYS CYS A A 52  52  . 3.650   16.422 -19.786 0.50 33.36  1 . C ? 
ATOM   397  SG  SG  A CYS CYS CYS A A 52  52  . 3.417   17.719 -18.463 0.50 26.48  1 . S ? 
ATOM   398  SG  SG  B CYS CYS CYS A A 52  52  . 4.550   17.014 -18.340 0.50 38.52  1 . S ? 
ATOM   399  C   C   . CYS CYS CYS A A 52  52  . 2.239   14.920 -18.247 1.00 31.47  1 . C ? 
ATOM   400  O   O   . CYS CYS CYS A A 52  52  . 1.359   15.358 -17.468 1.00 30.22  1 . O ? 
ATOM   401  N   N   . PHE PHE PHE A A 53  53  . 3.078   13.934 -17.947 1.00 28.52  1 . N ? 
ATOM   402  CA  CA  . PHE PHE PHE A A 53  53  . 3.300   13.506 -16.537 1.00 28.25  1 . C ? 
ATOM   403  CB  CB  . PHE PHE PHE A A 53  53  . 3.664   12.068 -16.514 1.00 25.37  1 . C ? 
ATOM   404  CG  CG  . PHE PHE PHE A A 53  53  . 2.480   11.139 -16.655 1.00 29.53  1 . C ? 
ATOM   405  CD1 CD1 . PHE PHE PHE A A 53  53  . 1.972   10.784 -17.929 1.00 30.16  1 . C ? 
ATOM   406  CE1 CE1 . PHE PHE PHE A A 53  53  . 0.922   9.879  -18.046 1.00 27.28  1 . C ? 
ATOM   407  CZ  CZ  . PHE PHE PHE A A 53  53  . 0.383   9.279  -16.901 1.00 28.65  1 . C ? 
ATOM   408  CE2 CE2 . PHE PHE PHE A A 53  53  . 0.898   9.589  -15.617 1.00 28.57  1 . C ? 
ATOM   409  CD2 CD2 . PHE PHE PHE A A 53  53  . 1.956   10.478 -15.502 1.00 26.83  1 . C ? 
ATOM   410  C   C   . PHE PHE PHE A A 53  53  . 4.361   14.373 -15.903 1.00 26.84  1 . C ? 
ATOM   411  O   O   . PHE PHE PHE A A 53  53  . 5.540   14.212 -16.174 1.00 27.44  1 . O ? 
ATOM   412  N   N   . HIS HIS HIS A A 54  54  . 3.924   15.357 -15.111 1.00 26.67  1 . N ? 
ATOM   413  CA  CA  . HIS HIS HIS A A 54  54  . 4.823   16.371 -14.582 1.00 27.03  1 . C ? 
ATOM   414  CB  CB  . HIS HIS HIS A A 54  54  . 4.113   17.693 -14.260 1.00 27.47  1 . C ? 
ATOM   415  CG  CG  . HIS HIS HIS A A 54  54  . 3.088   17.584 -13.194 1.00 27.95  1 . C ? 
ATOM   416  ND1 ND1 . HIS HIS HIS A A 54  54  . 1.792   17.213 -13.464 1.00 29.15  1 . N ? 
ATOM   417  CE1 CE1 . HIS HIS HIS A A 54  54  . 1.113   17.132 -12.340 1.00 29.87  1 . C ? 
ATOM   418  NE2 NE2 . HIS HIS HIS A A 54  54  . 1.920   17.457 -11.345 1.00 30.05  1 . N ? 
ATOM   419  CD2 CD2 . HIS HIS HIS A A 54  54  . 3.166   17.726 -11.849 1.00 27.63  1 . C ? 
ATOM   420  C   C   . HIS HIS HIS A A 54  54  . 5.620   15.932 -13.371 1.00 29.06  1 . C ? 
ATOM   421  O   O   . HIS HIS HIS A A 54  54  . 6.632   16.564 -13.085 1.00 27.99  1 . O ? 
ATOM   422  N   N   . ARG ARG ARG A A 55  55  . 5.158   14.901 -12.660 1.00 27.23  1 . N ? 
ATOM   423  CA  CA  A ARG ARG ARG A A 55  55  . 5.775   14.482 -11.405 0.80 28.27  1 . C ? 
ATOM   424  CA  CA  B ARG ARG ARG A A 55  55  . 5.794   14.482 -11.416 0.20 26.82  1 . C ? 
ATOM   425  CB  CB  A ARG ARG ARG A A 55  55  . 5.022   15.073 -10.187 0.80 32.54  1 . C ? 
ATOM   426  CB  CB  B ARG ARG ARG A A 55  55  . 5.068   15.076 -10.207 0.20 27.06  1 . C ? 
ATOM   427  CG  CG  A ARG ARG ARG A A 55  55  . 5.774   14.877 -8.875  0.80 37.55  1 . C ? 
ATOM   428  CG  CG  B ARG ARG ARG A A 55  55  . 5.877   15.017 -8.921  0.20 27.03  1 . C ? 
ATOM   429  CD  CD  A ARG ARG ARG A A 55  55  . 5.240   15.643 -7.662  0.80 45.27  1 . C ? 
ATOM   430  CD  CD  B ARG ARG ARG A A 55  55  . 5.193   15.813 -7.829  0.20 27.70  1 . C ? 
ATOM   431  NE  NE  A ARG ARG ARG A A 55  55  . 3.963   15.124 -7.132  0.80 44.28  1 . N ? 
ATOM   432  NE  NE  B ARG ARG ARG A A 55  55  . 6.020   16.077 -6.653  0.20 26.46  1 . N ? 
ATOM   433  CZ  CZ  A ARG ARG ARG A A 55  55  . 3.757   14.576 -5.925  0.80 48.92  1 . C ? 
ATOM   434  CZ  CZ  B ARG ARG ARG A A 55  55  . 5.718   15.664 -5.432  0.20 26.29  1 . C ? 
ATOM   435  NH1 NH1 A ARG ARG ARG A A 55  55  . 4.746   14.434 -5.045  0.80 48.28  1 . N ? 
ATOM   436  NH1 NH1 B ARG ARG ARG A A 55  55  . 6.516   15.952 -4.410  0.20 26.03  1 . N ? 
ATOM   437  NH2 NH2 A ARG ARG ARG A A 55  55  . 2.520   14.147 -5.592  0.80 41.46  1 . N ? 
ATOM   438  NH2 NH2 B ARG ARG ARG A A 55  55  . 4.610   14.971 -5.228  0.20 25.91  1 . N ? 
ATOM   439  C   C   . ARG ARG ARG A A 55  55  . 5.833   12.971 -11.323 1.00 27.84  1 . C ? 
ATOM   440  O   O   . ARG ARG ARG A A 55  55  . 4.794   12.327 -11.198 1.00 28.00  1 . O ? 
ATOM   441  N   N   . ILE ILE ILE A A 56  56  . 7.044   12.420 -11.375 1.00 21.94  1 . N ? 
ATOM   442  CA  CA  . ILE ILE ILE A A 56  56  . 7.215   11.024 -11.296 1.00 23.82  1 . C ? 
ATOM   443  CB  CB  . ILE ILE ILE A A 56  56  . 7.657   10.436 -12.699 1.00 24.76  1 . C ? 
ATOM   444  CG1 CG1 . ILE ILE ILE A A 56  56  . 6.611   10.654 -13.769 1.00 25.20  1 . C ? 
ATOM   445  CD1 CD1 . ILE ILE ILE A A 56  56  . 6.935   10.070 -15.139 1.00 25.23  1 . C ? 
ATOM   446  CG2 CG2 . ILE ILE ILE A A 56  56  . 8.069   8.959  -12.647 1.00 25.61  1 . C ? 
ATOM   447  C   C   . ILE ILE ILE A A 56  56  . 8.265   10.707 -10.253 1.00 25.19  1 . C ? 
ATOM   448  O   O   . ILE ILE ILE A A 56  56  . 9.447   11.076 -10.415 1.00 23.01  1 . O ? 
ATOM   449  N   N   . ILE ILE ILE A A 57  57  . 7.876   9.853  -9.295  1.00 25.19  1 . N ? 
ATOM   450  CA  CA  . ILE ILE ILE A A 57  57  . 8.735   9.495  -8.209  1.00 29.12  1 . C ? 
ATOM   451  CB  CB  . ILE ILE ILE A A 57  57  . 8.223   10.131 -6.876  1.00 27.52  1 . C ? 
ATOM   452  CG1 CG1 . ILE ILE ILE A A 57  57  . 8.212   11.624 -7.017  1.00 25.20  1 . C ? 
ATOM   453  CD1 CD1 . ILE ILE ILE A A 57  57  . 7.565   12.286 -5.832  1.00 26.29  1 . C ? 
ATOM   454  CG2 CG2 . ILE ILE ILE A A 57  57  . 9.115   9.759  -5.682  1.00 29.75  1 . C ? 
ATOM   455  C   C   . ILE ILE ILE A A 57  57  . 8.853   8.005  -8.083  1.00 25.26  1 . C ? 
ATOM   456  O   O   . ILE ILE ILE A A 57  57  . 7.916   7.354  -7.654  1.00 24.58  1 . O ? 
ATOM   457  N   N   . PRO PRO PRO A A 58  58  . 10.027  7.464  -8.440  1.00 26.41  1 . N ? 
ATOM   458  CA  CA  . PRO PRO PRO A A 58  58  . 10.178  6.013  -8.417  1.00 26.97  1 . C ? 
ATOM   459  CB  CB  . PRO PRO PRO A A 58  58  . 11.618  5.810  -8.881  1.00 28.27  1 . C ? 
ATOM   460  CG  CG  . PRO PRO PRO A A 58  58  . 11.886  7.001  -9.746  1.00 28.56  1 . C ? 
ATOM   461  CD  CD  . PRO PRO PRO A A 58  58  . 11.262  8.103  -8.970  1.00 28.95  1 . C ? 
ATOM   462  C   C   . PRO PRO PRO A A 58  58  . 9.962   5.449  -7.034  1.00 26.71  1 . C ? 
ATOM   463  O   O   . PRO PRO PRO A A 58  58  . 10.272  6.127  -6.033  1.00 29.14  1 . O ? 
ATOM   464  N   N   . GLY GLY GLY A A 59  59  . 9.317   4.309  -6.980  1.00 26.24  1 . N ? 
ATOM   465  CA  CA  . GLY GLY GLY A A 59  59  . 8.924   3.701  -5.743  1.00 27.71  1 . C ? 
ATOM   466  C   C   . GLY GLY GLY A A 59  59  . 7.708   4.358  -5.099  1.00 31.91  1 . C ? 
ATOM   467  O   O   . GLY GLY GLY A A 59  59  . 7.398   4.004  -3.985  1.00 28.46  1 . O ? 
ATOM   468  N   N   . PHE PHE PHE A A 60  60  . 7.026   5.305  -5.783  1.00 26.33  1 . N ? 
ATOM   469  CA  CA  . PHE PHE PHE A A 60  60  . 5.844   5.970  -5.220  1.00 26.38  1 . C ? 
ATOM   470  CB  CB  . PHE PHE PHE A A 60  60  . 6.271   7.320  -4.636  1.00 28.03  1 . C ? 
ATOM   471  CG  CG  . PHE PHE PHE A A 60  60  . 5.173   8.152  -4.052  1.00 26.72  1 . C ? 
ATOM   472  CD1 CD1 . PHE PHE PHE A A 60  60  . 3.935   7.621  -3.615  1.00 29.25  1 . C ? 
ATOM   473  CE1 CE1 . PHE PHE PHE A A 60  60  . 2.974   8.433  -3.069  1.00 26.47  1 . C ? 
ATOM   474  CZ  CZ  . PHE PHE PHE A A 60  60  . 3.218   9.790  -2.905  1.00 27.03  1 . C ? 
ATOM   475  CE2 CE2 . PHE PHE PHE A A 60  60  . 4.431   10.320 -3.316  1.00 29.24  1 . C ? 
ATOM   476  CD2 CD2 . PHE PHE PHE A A 60  60  . 5.392   9.499  -3.878  1.00 25.17  1 . C ? 
ATOM   477  C   C   . PHE PHE PHE A A 60  60  . 4.724   6.070  -6.260  1.00 26.35  1 . C ? 
ATOM   478  O   O   . PHE PHE PHE A A 60  60  . 3.718   5.338  -6.183  1.00 26.59  1 . O ? 
ATOM   479  N   N   . MET MET MET A A 61  61  . 4.874   6.943  -7.244  1.00 23.94  1 . N ? 
ATOM   480  CA  CA  . MET MET MET A A 61  61  . 3.767   7.171  -8.145  1.00 27.26  1 . C ? 
ATOM   481  CB  CB  . MET MET MET A A 61  61  . 2.531   7.756  -7.383  1.00 25.94  1 . C ? 
ATOM   482  CG  CG  . MET MET MET A A 61  61  . 2.684   9.114  -6.748  1.00 28.55  1 . C ? 
ATOM   483  SD  SD  . MET MET MET A A 61  61  . 2.603   10.490 -7.945  1.00 31.66  1 . S ? 
ATOM   484  CE  CE  . MET MET MET A A 61  61  . 4.178   11.350 -7.587  1.00 31.66  1 . C ? 
ATOM   485  C   C   . MET MET MET A A 61  61  . 4.156   8.020  -9.353  1.00 29.52  1 . C ? 
ATOM   486  O   O   . MET MET MET A A 61  61  . 5.160   8.746  -9.275  1.00 25.87  1 . O ? 
ATOM   487  N   N   . CYS CYS CYS A A 62  62  . 3.361   7.877  -10.439 1.00 24.24  1 . N ? 
ATOM   488  CA  CA  . CYS CYS CYS A A 62  62  . 3.419   8.775  -11.633 1.00 25.11  1 . C ? 
ATOM   489  CB  CB  . CYS CYS CYS A A 62  62  . 3.470   7.998  -12.965 1.00 26.15  1 . C ? 
ATOM   490  SG  SG  . CYS CYS CYS A A 62  62  . 4.818   6.803  -13.047 1.00 32.48  1 . S ? 
ATOM   491  C   C   . CYS CYS CYS A A 62  62  . 2.198   9.678  -11.673 1.00 24.78  1 . C ? 
ATOM   492  O   O   . CYS CYS CYS A A 62  62  . 1.106   9.174  -11.704 1.00 23.80  1 . O ? 
ATOM   493  N   N   . GLN GLN GLN A A 63  63  . 2.382   10.995 -11.737 1.00 25.49  1 . N ? 
ATOM   494  CA  CA  . GLN GLN GLN A A 63  63  . 1.281   11.893 -11.654 1.00 25.79  1 . C ? 
ATOM   495  CB  CB  . GLN GLN GLN A A 63  63  . 1.380   12.747 -10.376 1.00 26.89  1 . C ? 
ATOM   496  CG  CG  . GLN GLN GLN A A 63  63  . 0.235   13.730 -10.184 1.00 28.66  1 . C ? 
ATOM   497  CD  CD  . GLN GLN GLN A A 63  63  . 0.365   14.530 -8.931  1.00 31.52  1 . C ? 
ATOM   498  OE1 OE1 . GLN GLN GLN A A 63  63  . 1.047   14.160 -8.012  1.00 35.03  1 . O ? 
ATOM   499  NE2 NE2 . GLN GLN GLN A A 63  63  . -0.320  15.636 -8.895  1.00 35.59  1 . N ? 
ATOM   500  C   C   . GLN GLN GLN A A 63  63  . 1.196   12.823 -12.935 1.00 24.56  1 . C ? 
ATOM   501  O   O   . GLN GLN GLN A A 63  63  . 2.194   13.383 -13.408 1.00 24.39  1 . O ? 
ATOM   502  N   N   . GLY GLY GLY A A 64  64  . -0.018  13.008 -13.411 1.00 23.14  1 . N ? 
ATOM   503  CA  CA  . GLY GLY GLY A A 64  64  . -0.265  13.948 -14.506 1.00 22.97  1 . C ? 
ATOM   504  C   C   . GLY GLY GLY A A 64  64  . -1.705  14.497 -14.509 1.00 25.39  1 . C ? 
ATOM   505  O   O   . GLY GLY GLY A A 64  64  . -2.294  14.646 -13.441 1.00 22.46  1 . O ? 
ATOM   506  N   N   . GLY GLY GLY A A 65  65  . -2.174  14.885 -15.707 1.00 25.35  1 . N ? 
ATOM   507  CA  CA  . GLY GLY GLY A A 65  65  . -3.496  15.442 -15.984 1.00 25.62  1 . C ? 
ATOM   508  C   C   . GLY GLY GLY A A 65  65  . -3.634  16.908 -15.777 1.00 23.95  1 . C ? 
ATOM   509  O   O   . GLY GLY GLY A A 65  65  . -4.734  17.394 -15.840 1.00 21.99  1 . O ? 
ATOM   510  N   N   . ASP ASP ASP A A 66  66  . -2.527  17.625 -15.569 1.00 21.90  1 . N ? 
ATOM   511  CA  CA  . ASP ASP ASP A A 66  66  . -2.602  19.092 -15.477 1.00 26.56  1 . C ? 
ATOM   512  CB  CB  . ASP ASP ASP A A 66  66  . -1.544  19.695 -14.602 1.00 24.58  1 . C ? 
ATOM   513  CG  CG  . ASP ASP ASP A A 66  66  . -1.664  21.161 -14.546 1.00 29.48  1 . C ? 
ATOM   514  OD1 OD1 . ASP ASP ASP A A 66  66  . -2.525  21.736 -15.323 1.00 27.21  1 . O ? 
ATOM   515  OD2 OD2 . ASP ASP ASP A A 66  66  . -0.832  21.742 -13.831 1.00 26.12  1 . O ? 
ATOM   516  C   C   . ASP ASP ASP A A 66  66  . -2.486  19.625 -16.915 1.00 25.77  1 . C ? 
ATOM   517  O   O   . ASP ASP ASP A A 66  66  . -1.402  19.995 -17.428 1.00 27.10  1 . O ? 
ATOM   518  N   N   . PHE PHE PHE A A 67  67  . -3.628  19.643 -17.588 1.00 26.07  1 . N ? 
ATOM   519  CA  CA  . PHE PHE PHE A A 67  67  . -3.618  20.044 -18.993 1.00 24.41  1 . C ? 
ATOM   520  CB  CB  . PHE PHE PHE A A 67  67  . -4.626  19.246 -19.805 1.00 29.80  1 . C ? 
ATOM   521  CG  CG  . PHE PHE PHE A A 67  67  . -6.060  19.403 -19.348 1.00 26.81  1 . C ? 
ATOM   522  CD1 CD1 . PHE PHE PHE A A 67  67  . -6.803  20.517 -19.706 1.00 30.39  1 . C ? 
ATOM   523  CE1 CE1 . PHE PHE PHE A A 67  67  . -8.129  20.640 -19.287 1.00 30.59  1 . C ? 
ATOM   524  CZ  CZ  . PHE PHE PHE A A 67  67  . -8.697  19.644 -18.503 1.00 31.36  1 . C ? 
ATOM   525  CE2 CE2 . PHE PHE PHE A A 67  67  . -7.959  18.499 -18.185 1.00 27.72  1 . C ? 
ATOM   526  CD2 CD2 . PHE PHE PHE A A 67  67  . -6.657  18.412 -18.588 1.00 28.71  1 . C ? 
ATOM   527  C   C   . PHE PHE PHE A A 67  67  . -3.749  21.528 -19.196 1.00 26.67  1 . C ? 
ATOM   528  O   O   . PHE PHE PHE A A 67  67  . -3.689  21.969 -20.349 1.00 28.79  1 . O ? 
ATOM   529  N   N   . THR THR THR A A 68  68  . -3.951  22.333 -18.143 1.00 24.49  1 . N ? 
ATOM   530  CA  CA  . THR THR THR A A 68  68  . -3.926  23.793 -18.335 1.00 27.89  1 . C ? 
ATOM   531  CB  CB  . THR THR THR A A 68  68  . -5.109  24.442 -17.584 1.00 29.25  1 . C ? 
ATOM   532  OG1 OG1 . THR THR THR A A 68  68  . -4.914  24.375 -16.157 1.00 26.80  1 . O ? 
ATOM   533  CG2 CG2 . THR THR THR A A 68  68  . -6.520  23.792 -18.005 1.00 27.97  1 . C ? 
ATOM   534  C   C   . THR THR THR A A 68  68  . -2.607  24.552 -17.965 1.00 27.18  1 . C ? 
ATOM   535  O   O   . THR THR THR A A 68  68  . -2.332  25.653 -18.521 1.00 24.91  1 . O ? 
ATOM   536  N   N   . ARG ARG ARG A A 69  69  . -1.833  24.016 -16.997 1.00 26.29  1 . N ? 
ATOM   537  CA  CA  A ARG ARG ARG A A 69  69  . -0.608  24.675 -16.501 0.50 25.94  1 . C ? 
ATOM   538  CA  CA  B ARG ARG ARG A A 69  69  . -0.591  24.671 -16.514 0.50 27.37  1 . C ? 
ATOM   539  CB  CB  A ARG ARG ARG A A 69  69  . -0.835  25.224 -15.082 0.50 24.72  1 . C ? 
ATOM   540  CB  CB  B ARG ARG ARG A A 69  69  . -0.775  25.233 -15.101 0.50 28.23  1 . C ? 
ATOM   541  CG  CG  A ARG ARG ARG A A 69  69  . -1.981  26.228 -14.982 0.50 23.92  1 . C ? 
ATOM   542  CG  CG  B ARG ARG ARG A A 69  69  . -1.969  26.151 -14.994 0.50 29.88  1 . C ? 
ATOM   543  CD  CD  A ARG ARG ARG A A 69  69  . -1.932  27.136 -13.735 0.50 23.41  1 . C ? 
ATOM   544  CD  CD  B ARG ARG ARG A A 69  69  . -1.866  27.269 -13.953 0.50 31.59  1 . C ? 
ATOM   545  NE  NE  A ARG ARG ARG A A 69  69  . -0.605  27.636 -13.424 0.50 22.84  1 . N ? 
ATOM   546  NE  NE  B ARG ARG ARG A A 69  69  . -3.116  28.009 -14.065 0.50 35.12  1 . N ? 
ATOM   547  CZ  CZ  A ARG ARG ARG A A 69  69  . -0.101  28.752 -13.914 0.50 24.54  1 . C ? 
ATOM   548  CZ  CZ  B ARG ARG ARG A A 69  69  . -3.259  29.126 -14.768 0.50 36.88  1 . C ? 
ATOM   549  NH1 NH1 A ARG ARG ARG A A 69  69  . -0.806  29.500 -14.724 0.50 24.80  1 . N ? 
ATOM   550  NH1 NH1 B ARG ARG ARG A A 69  69  . -2.207  29.697 -15.355 0.50 35.78  1 . N ? 
ATOM   551  NH2 NH2 A ARG ARG ARG A A 69  69  . 1.100   29.116 -13.585 0.50 24.99  1 . N ? 
ATOM   552  NH2 NH2 B ARG ARG ARG A A 69  69  . -4.451  29.692 -14.842 0.50 38.39  1 . N ? 
ATOM   553  C   C   . ARG ARG ARG A A 69  69  . 0.634   23.790 -16.539 1.00 25.14  1 . C ? 
ATOM   554  O   O   . ARG ARG ARG A A 69  69  . 1.747   24.261 -16.386 1.00 25.90  1 . O ? 
ATOM   555  N   N   . HIS HIS HIS A A 70  70  . 0.422   22.521 -16.788 1.00 25.54  1 . N ? 
ATOM   556  CA  CA  . HIS HIS HIS A A 70  70  . 1.454   21.544 -17.140 1.00 28.10  1 . C ? 
ATOM   557  CB  CB  . HIS HIS HIS A A 70  70  . 2.173   21.928 -18.451 1.00 26.35  1 . C ? 
ATOM   558  CG  CG  . HIS HIS HIS A A 70  70  . 1.295   22.682 -19.397 1.00 26.65  1 . C ? 
ATOM   559  ND1 ND1 . HIS HIS HIS A A 70  70  . 0.243   22.092 -20.074 1.00 26.77  1 . N ? 
ATOM   560  CE1 CE1 . HIS HIS HIS A A 70  70  . -0.403  23.005 -20.760 1.00 27.40  1 . C ? 
ATOM   561  NE2 NE2 . HIS HIS HIS A A 70  70  . 0.121   24.177 -20.481 1.00 27.98  1 . N ? 
ATOM   562  CD2 CD2 . HIS HIS HIS A A 70  70  . 1.203   24.006 -19.655 1.00 27.98  1 . C ? 
ATOM   563  C   C   . HIS HIS HIS A A 70  70  . 2.481   21.324 -16.016 1.00 29.43  1 . C ? 
ATOM   564  O   O   . HIS HIS HIS A A 70  70  . 3.577   20.777 -16.296 1.00 28.98  1 . O ? 
ATOM   565  N   N   . ASN ASN ASN A A 71  71  . 2.141   21.708 -14.793 1.00 29.40  1 . N ? 
ATOM   566  CA  CA  . ASN ASN ASN A A 71  71  . 3.115   21.658 -13.708 1.00 30.40  1 . C ? 
ATOM   567  CB  CB  . ASN ASN ASN A A 71  71  . 3.812   23.019 -13.630 1.00 32.53  1 . C ? 
ATOM   568  CG  CG  . ASN ASN ASN A A 71  71  . 2.892   24.129 -13.112 1.00 32.48  1 . C ? 
ATOM   569  OD1 OD1 . ASN ASN ASN A A 71  71  . 1.695   23.956 -12.926 1.00 28.42  1 . O ? 
ATOM   570  ND2 ND2 . ASN ASN ASN A A 71  71  . 3.465   25.275 -12.882 1.00 31.13  1 . N ? 
ATOM   571  C   C   . ASN ASN ASN A A 71  71  . 2.520   21.312 -12.317 1.00 33.50  1 . C ? 
ATOM   572  O   O   . ASN ASN ASN A A 71  71  . 3.217   21.477 -11.318 1.00 27.84  1 . O ? 
ATOM   573  N   N   . GLY GLY GLY A A 72  72  . 1.249   20.884 -12.240 1.00 29.44  1 . N ? 
ATOM   574  CA  CA  . GLY GLY GLY A A 72  72  . 0.658   20.521 -10.967 1.00 29.59  1 . C ? 
ATOM   575  C   C   . GLY GLY GLY A A 72  72  . -0.170  21.611 -10.347 1.00 28.55  1 . C ? 
ATOM   576  O   O   . GLY GLY GLY A A 72  72  . -0.744  21.407 -9.303  1.00 28.06  1 . O ? 
ATOM   577  N   N   . THR THR THR A A 73  73  . -0.210  22.793 -10.948 1.00 28.12  1 . N ? 
ATOM   578  CA  CA  . THR THR THR A A 73  73  . -1.057  23.811 -10.424 1.00 26.39  1 . C ? 
ATOM   579  CB  CB  . THR THR THR A A 73  73  . -0.319  25.158 -10.406 1.00 32.87  1 . C ? 
ATOM   580  OG1 OG1 . THR THR THR A A 73  73  . -0.105  25.598 -11.760 1.00 27.39  1 . O ? 
ATOM   581  CG2 CG2 . THR THR THR A A 73  73  . 0.994   24.998 -9.630  1.00 32.73  1 . C ? 
ATOM   582  C   C   . THR THR THR A A 73  73  . -2.375  23.989 -11.140 1.00 26.85  1 . C ? 
ATOM   583  O   O   . THR THR THR A A 73  73  . -3.146  24.808 -10.728 1.00 28.41  1 . O ? 
ATOM   584  N   N   . GLY GLY GLY A A 74  74  . -2.666  23.235 -12.199 1.00 27.38  1 . N ? 
ATOM   585  CA  CA  . GLY GLY GLY A A 74  74  . -3.913  23.459 -12.985 1.00 29.57  1 . C ? 
ATOM   586  C   C   . GLY GLY GLY A A 74  74  . -4.740  22.199 -13.192 1.00 30.80  1 . C ? 
ATOM   587  O   O   . GLY GLY GLY A A 74  74  . -4.721  21.284 -12.358 1.00 28.18  1 . O ? 
ATOM   588  N   N   . GLY GLY GLY A A 75  75  . -5.433  22.165 -14.335 1.00 29.23  1 . N ? 
ATOM   589  CA  CA  . GLY GLY GLY A A 75  75  . -6.516  21.211 -14.588 1.00 31.57  1 . C ? 
ATOM   590  C   C   . GLY GLY GLY A A 75  75  . -7.920  21.682 -14.171 1.00 29.36  1 . C ? 
ATOM   591  O   O   . GLY GLY GLY A A 75  75  . -8.117  22.616 -13.386 1.00 30.46  1 . O ? 
ATOM   592  N   N   . LYS LYS LYS A A 76  76  . -8.910  20.997 -14.699 1.00 27.84  1 . N ? 
ATOM   593  CA  CA  . LYS LYS LYS A A 76  76  . -10.321 21.223 -14.380 1.00 29.19  1 . C ? 
ATOM   594  CB  CB  . LYS LYS LYS A A 76  76  . -10.903 22.469 -15.123 1.00 34.84  1 . C ? 
ATOM   595  CG  CG  . LYS LYS LYS A A 76  76  . -11.076 22.267 -16.620 1.00 34.18  1 . C ? 
ATOM   596  CD  CD  . LYS LYS LYS A A 76  76  . -11.461 23.535 -17.349 1.00 33.11  1 . C ? 
ATOM   597  CE  CE  . LYS LYS LYS A A 76  76  . -11.776 23.196 -18.789 1.00 36.42  1 . C ? 
ATOM   598  NZ  NZ  . LYS LYS LYS A A 76  76  . -11.988 24.418 -19.630 1.00 38.59  1 . N ? 
ATOM   599  C   C   . LYS LYS LYS A A 76  76  . -11.094 19.982 -14.755 1.00 28.73  1 . C ? 
ATOM   600  O   O   . LYS LYS LYS A A 76  76  . -10.661 19.192 -15.631 1.00 27.71  1 . O ? 
ATOM   601  N   N   . SER SER SER A A 77  77  . -12.234 19.767 -14.075 1.00 30.79  1 . N ? 
ATOM   602  CA  CA  . SER SER SER A A 77  77  . -13.063 18.580 -14.326 1.00 28.26  1 . C ? 
ATOM   603  CB  CB  . SER SER SER A A 77  77  . -13.822 18.158 -13.066 1.00 32.55  1 . C ? 
ATOM   604  OG  OG  . SER SER SER A A 77  77  . -14.657 19.231 -12.589 1.00 32.17  1 . O ? 
ATOM   605  C   C   . SER SER SER A A 77  77  . -14.096 18.947 -15.382 1.00 27.94  1 . C ? 
ATOM   606  O   O   . SER SER SER A A 77  77  . -14.287 20.108 -15.693 1.00 31.35  1 . O ? 
ATOM   607  N   N   . ILE ILE ILE A A 78  78  . -14.760 17.934 -15.902 1.00 27.20  1 . N ? 
ATOM   608  CA  CA  . ILE ILE ILE A A 78  78  . -15.960 18.134 -16.763 1.00 30.12  1 . C ? 
ATOM   609  CB  CB  . ILE ILE ILE A A 78  78  . -16.425 16.825 -17.455 1.00 27.85  1 . C ? 
ATOM   610  CG1 CG1 . ILE ILE ILE A A 78  78  . -16.936 15.810 -16.430 1.00 30.42  1 . C ? 
ATOM   611  CD1 CD1 . ILE ILE ILE A A 78  78  . -17.614 14.602 -17.015 1.00 30.53  1 . C ? 
ATOM   612  CG2 CG2 . ILE ILE ILE A A 78  78  . -15.277 16.193 -18.258 1.00 30.69  1 . C ? 
ATOM   613  C   C   . ILE ILE ILE A A 78  78  . -17.130 18.788 -16.035 1.00 31.44  1 . C ? 
ATOM   614  O   O   . ILE ILE ILE A A 78  78  . -18.134 19.092 -16.673 1.00 32.23  1 . O ? 
ATOM   615  N   N   . TYR TYR TYR A A 79  79  . -17.022 19.014 -14.725 1.00 31.90  1 . N ? 
ATOM   616  CA  CA  . TYR TYR TYR A A 79  79  . -18.130 19.482 -13.887 1.00 32.46  1 . C ? 
ATOM   617  CB  CB  . TYR TYR TYR A A 79  79  . -18.288 18.615 -12.636 1.00 34.62  1 . C ? 
ATOM   618  CG  CG  . TYR TYR TYR A A 79  79  . -18.398 17.125 -12.890 1.00 30.32  1 . C ? 
ATOM   619  CD1 CD1 . TYR TYR TYR A A 79  79  . -19.460 16.609 -13.632 1.00 30.07  1 . C ? 
ATOM   620  CE1 CE1 . TYR TYR TYR A A 79  79  . -19.559 15.253 -13.896 1.00 30.31  1 . C ? 
ATOM   621  CZ  CZ  . TYR TYR TYR A A 79  79  . -18.586 14.399 -13.390 1.00 28.78  1 . C ? 
ATOM   622  OH  OH  . TYR TYR TYR A A 79  79  . -18.703 13.062 -13.602 1.00 26.04  1 . O ? 
ATOM   623  CE2 CE2 . TYR TYR TYR A A 79  79  . -17.537 14.895 -12.631 1.00 30.02  1 . C ? 
ATOM   624  CD2 CD2 . TYR TYR TYR A A 79  79  . -17.462 16.252 -12.372 1.00 29.07  1 . C ? 
ATOM   625  C   C   . TYR TYR TYR A A 79  79  . -17.894 20.883 -13.378 1.00 36.99  1 . C ? 
ATOM   626  O   O   . TYR TYR TYR A A 79  79  . -18.734 21.398 -12.664 1.00 41.64  1 . O ? 
ATOM   627  N   N   . GLY GLY GLY A A 80  80  . -16.776 21.504 -13.737 1.00 31.62  1 . N ? 
ATOM   628  CA  CA  . GLY GLY GLY A A 80  80  . -16.373 22.811 -13.158 1.00 33.20  1 . C ? 
ATOM   629  C   C   . GLY GLY GLY A A 80  80  . -14.900 22.719 -12.804 1.00 37.39  1 . C ? 
ATOM   630  O   O   . GLY GLY GLY A A 80  80  . -14.279 21.637 -12.964 1.00 34.94  1 . O ? 
ATOM   631  N   N   . GLU GLU GLU A A 81  81  . -14.336 23.795 -12.266 1.00 34.89  1 . N ? 
ATOM   632  CA  CA  . GLU GLU GLU A A 81  81  . -12.930 23.755 -11.881 1.00 38.37  1 . C ? 
ATOM   633  CB  CB  . GLU GLU GLU A A 81  81  . -12.521 25.072 -11.224 1.00 46.20  1 . C ? 
ATOM   634  CG  CG  . GLU GLU GLU A A 81  81  . -11.003 25.270 -11.205 1.00 58.14  1 . C ? 
ATOM   635  CD  CD  . GLU GLU GLU A A 81  81  . -10.508 26.216 -10.104 1.00 69.81  1 . C ? 
ATOM   636  OE1 OE1 . GLU GLU GLU A A 81  81  . -11.345 26.889 -9.438  1.00 83.07  1 . O ? 
ATOM   637  OE2 OE2 . GLU GLU GLU A A 81  81  . -9.267  26.272 -9.892  1.00 68.05  1 . O ? 
ATOM   638  C   C   . GLU GLU GLU A A 81  81  . -12.608 22.588 -10.938 1.00 38.28  1 . C ? 
ATOM   639  O   O   . GLU GLU GLU A A 81  81  . -11.551 21.945 -11.095 1.00 39.39  1 . O ? 
ATOM   640  N   N   . LYS LYS LYS A A 82  82  . -13.543 22.300 -10.009 1.00 30.86  1 . N ? 
ATOM   641  CA  CA  . LYS LYS LYS A A 82  82  . -13.345 21.320 -8.880  1.00 30.72  1 . C ? 
ATOM   642  CB  CB  . LYS LYS LYS A A 82  82  . -13.160 22.065 -7.538  1.00 35.28  1 . C ? 
ATOM   643  CG  CG  . LYS LYS LYS A A 82  82  . -11.791 22.635 -7.275  1.00 43.12  1 . C ? 
ATOM   644  CD  CD  . LYS LYS LYS A A 82  82  . -11.870 23.675 -6.170  1.00 44.53  1 . C ? 
ATOM   645  CE  CE  . LYS LYS LYS A A 82  82  . -10.640 24.575 -6.290  1.00 52.72  1 . C ? 
ATOM   646  NZ  NZ  . LYS LYS LYS A A 82  82  . -10.238 25.264 -5.032  1.00 56.00  1 . N ? 
ATOM   647  C   C   . LYS LYS LYS A A 82  82  . -14.597 20.514 -8.662  1.00 29.56  1 . C ? 
ATOM   648  O   O   . LYS LYS LYS A A 82  82  . -15.670 20.982 -8.929  1.00 28.46  1 . O ? 
ATOM   649  N   N   . PHE PHE PHE A A 83  83  . -14.498 19.348 -8.063  1.00 27.82  1 . N ? 
ATOM   650  CA  CA  . PHE PHE PHE A A 83  83  . -15.693 18.601 -7.676  1.00 24.67  1 . C ? 
ATOM   651  CB  CB  . PHE PHE PHE A A 83  83  . -16.336 17.682 -8.766  1.00 24.75  1 . C ? 
ATOM   652  CG  CG  . PHE PHE PHE A A 83  83  . -15.536 16.465 -9.190  1.00 22.27  1 . C ? 
ATOM   653  CD1 CD1 . PHE PHE PHE A A 83  83  . -14.416 16.599 -10.024 1.00 22.59  1 . C ? 
ATOM   654  CE1 CE1 . PHE PHE PHE A A 83  83  . -13.720 15.511 -10.481 1.00 22.33  1 . C ? 
ATOM   655  CZ  CZ  . PHE PHE PHE A A 83  83  . -14.042 14.247 -10.041 1.00 25.58  1 . C ? 
ATOM   656  CE2 CE2 . PHE PHE PHE A A 83  83  . -15.136 14.072 -9.214  1.00 24.46  1 . C ? 
ATOM   657  CD2 CD2 . PHE PHE PHE A A 83  83  . -15.867 15.186 -8.740  1.00 25.89  1 . C ? 
ATOM   658  C   C   . PHE PHE PHE A A 83  83  . -15.350 17.796 -6.424  1.00 26.67  1 . C ? 
ATOM   659  O   O   . PHE PHE PHE A A 83  83  . -14.183 17.616 -6.075  1.00 24.77  1 . O ? 
ATOM   660  N   N   . GLU GLU GLU A A 84  84  . -16.401 17.367 -5.745  1.00 25.95  1 . N ? 
ATOM   661  CA  CA  . GLU GLU GLU A A 84  84  . -16.276 16.749 -4.432  1.00 23.78  1 . C ? 
ATOM   662  CB  CB  . GLU GLU GLU A A 84  84  . -17.696 16.635 -3.807  1.00 29.60  1 . C ? 
ATOM   663  CG  CG  . GLU GLU GLU A A 84  84  . -18.639 15.622 -4.457  1.00 30.20  1 . C ? 
ATOM   664  CD  CD  . GLU GLU GLU A A 84  84  . -19.418 16.159 -5.670  1.00 38.61  1 . C ? 
ATOM   665  OE1 OE1 . GLU GLU GLU A A 84  84  . -19.182 17.286 -6.250  1.00 33.22  1 . O ? 
ATOM   666  OE2 OE2 . GLU GLU GLU A A 84  84  . -20.303 15.414 -6.048  1.00 34.91  1 . O ? 
ATOM   667  C   C   . GLU GLU GLU A A 84  84  . -15.640 15.407 -4.466  1.00 24.97  1 . C ? 
ATOM   668  O   O   . GLU GLU GLU A A 84  84  . -15.711 14.701 -5.495  1.00 24.73  1 . O ? 
ATOM   669  N   N   . ASP ASP ASP A A 85  85  . -15.108 14.978 -3.307  1.00 25.35  1 . N ? 
ATOM   670  CA  CA  . ASP ASP ASP A A 85  85  . -14.688 13.617 -3.113  1.00 23.59  1 . C ? 
ATOM   671  CB  CB  . ASP ASP ASP A A 85  85  . -13.902 13.452 -1.795  1.00 26.88  1 . C ? 
ATOM   672  CG  CG  . ASP ASP ASP A A 85  85  . -12.615 14.295 -1.728  1.00 26.13  1 . C ? 
ATOM   673  OD1 OD1 . ASP ASP ASP A A 85  85  . -11.836 14.254 -2.744  1.00 27.62  1 . O ? 
ATOM   674  OD2 OD2 . ASP ASP ASP A A 85  85  . -12.354 15.052 -0.684  1.00 26.09  1 . O ? 
ATOM   675  C   C   . ASP ASP ASP A A 85  85  . -15.943 12.761 -3.093  1.00 28.08  1 . C ? 
ATOM   676  O   O   . ASP ASP ASP A A 85  85  . -16.781 12.906 -2.183  1.00 27.37  1 . O ? 
ATOM   677  N   N   . GLU GLU GLU A A 86  86  . -16.021 11.776 -3.997  1.00 24.66  1 . N ? 
ATOM   678  CA  CA  . GLU GLU GLU A A 86  86  . -17.264 11.074 -4.244  1.00 27.54  1 . C ? 
ATOM   679  CB  CB  . GLU GLU GLU A A 86  86  . -17.198 10.355 -5.573  1.00 27.15  1 . C ? 
ATOM   680  CG  CG  . GLU GLU GLU A A 86  86  . -18.464 9.595  -5.922  1.00 28.56  1 . C ? 
ATOM   681  CD  CD  . GLU GLU GLU A A 86  86  . -18.493 9.119  -7.371  1.00 34.50  1 . C ? 
ATOM   682  OE1 OE1 . GLU GLU GLU A A 86  86  . -17.446 9.242  -8.063  1.00 30.57  1 . O ? 
ATOM   683  OE2 OE2 . GLU GLU GLU A A 86  86  . -19.577 8.652  -7.839  1.00 28.58  1 . O ? 
ATOM   684  C   C   . GLU GLU GLU A A 86  86  . -17.495 10.070 -3.133  1.00 25.69  1 . C ? 
ATOM   685  O   O   . GLU GLU GLU A A 86  86  . -18.598 9.944  -2.598  1.00 26.35  1 . O ? 
ATOM   686  N   N   . ASN ASN ASN A A 87  87  . -16.452 9.327  -2.834  1.00 23.14  1 . N ? 
ATOM   687  CA  CA  . ASN ASN ASN A A 87  87  . -16.446 8.304  -1.753  1.00 23.07  1 . C ? 
ATOM   688  CB  CB  . ASN ASN ASN A A 87  87  . -17.451 7.193  -1.907  1.00 25.45  1 . C ? 
ATOM   689  CG  CG  . ASN ASN ASN A A 87  87  . -17.131 6.219  -3.053  1.00 27.75  1 . C ? 
ATOM   690  OD1 OD1 . ASN ASN ASN A A 87  87  . -16.076 5.559  -3.096  1.00 27.95  1 . O ? 
ATOM   691  ND2 ND2 . ASN ASN ASN A A 87  87  . -18.058 6.135  -3.996  1.00 29.24  1 . N ? 
ATOM   692  C   C   . ASN ASN ASN A A 87  87  . -15.064 7.743  -1.632  1.00 25.63  1 . C ? 
ATOM   693  O   O   . ASN ASN ASN A A 87  87  . -14.173 8.125  -2.383  1.00 24.96  1 . O ? 
ATOM   694  N   N   . PHE PHE PHE A A 88  88  . -14.831 6.922  -0.606  1.00 27.32  1 . N ? 
ATOM   695  CA  CA  . PHE PHE PHE A A 88  88  . -13.501 6.364  -0.365  1.00 24.32  1 . C ? 
ATOM   696  CB  CB  . PHE PHE PHE A A 88  88  . -12.828 7.060  0.827   1.00 26.14  1 . C ? 
ATOM   697  CG  CG  . PHE PHE PHE A A 88  88  . -12.571 8.545  0.616   1.00 23.33  1 . C ? 
ATOM   698  CD1 CD1 . PHE PHE PHE A A 88  88  . -11.502 8.988  -0.194  1.00 22.55  1 . C ? 
ATOM   699  CE1 CE1 . PHE PHE PHE A A 88  88  . -11.306 10.345 -0.378  1.00 24.43  1 . C ? 
ATOM   700  CZ  CZ  . PHE PHE PHE A A 88  88  . -12.087 11.262 0.301   1.00 24.06  1 . C ? 
ATOM   701  CE2 CE2 . PHE PHE PHE A A 88  88  . -13.079 10.832 1.144   1.00 22.94  1 . C ? 
ATOM   702  CD2 CD2 . PHE PHE PHE A A 88  88  . -13.307 9.495  1.319   1.00 22.84  1 . C ? 
ATOM   703  C   C   . PHE PHE PHE A A 88  88  . -13.643 4.894  -0.121  1.00 28.44  1 . C ? 
ATOM   704  O   O   . PHE PHE PHE A A 88  88  . -12.930 4.315  0.694   1.00 27.61  1 . O ? 
ATOM   705  N   N   . ILE ILE ILE A A 89  89  . -14.548 4.258  -0.847  1.00 29.07  1 . N ? 
ATOM   706  CA  CA  . ILE ILE ILE A A 89  89  . -14.748 2.817  -0.715  1.00 29.33  1 . C ? 
ATOM   707  CB  CB  . ILE ILE ILE A A 89  89  . -15.851 2.365  -1.654  1.00 29.86  1 . C ? 
ATOM   708  CG1 CG1 . ILE ILE ILE A A 89  89  . -17.212 2.900  -1.182  1.00 33.58  1 . C ? 
ATOM   709  CD1 CD1 . ILE ILE ILE A A 89  89  . -18.239 2.776  -2.288  1.00 34.06  1 . C ? 
ATOM   710  CG2 CG2 . ILE ILE ILE A A 89  89  . -15.925 0.867  -1.810  1.00 30.76  1 . C ? 
ATOM   711  C   C   . ILE ILE ILE A A 89  89  . -13.509 2.037  -1.083  1.00 29.42  1 . C ? 
ATOM   712  O   O   . ILE ILE ILE A A 89  89  . -13.203 1.003  -0.458  1.00 28.38  1 . O ? 
ATOM   713  N   N   . LEU LEU LEU A A 90  90  . -12.853 2.467  -2.156  1.00 29.63  1 . N ? 
ATOM   714  CA  CA  . LEU LEU LEU A A 90  90  . -11.671 1.742  -2.680  1.00 29.56  1 . C ? 
ATOM   715  CB  CB  . LEU LEU LEU A A 90  90  . -11.662 1.807  -4.204  1.00 30.84  1 . C ? 
ATOM   716  CG  CG  . LEU LEU LEU A A 90  90  . -12.878 1.099  -4.803  1.00 33.13  1 . C ? 
ATOM   717  CD1 CD1 . LEU LEU LEU A A 90  90  . -12.925 1.459  -6.249  1.00 34.65  1 . C ? 
ATOM   718  CD2 CD2 . LEU LEU LEU A A 90  90  . -12.795 -0.426 -4.620  1.00 34.43  1 . C ? 
ATOM   719  C   C   . LEU LEU LEU A A 90  90  . -10.371 2.285  -2.078  1.00 27.58  1 . C ? 
ATOM   720  O   O   . LEU LEU LEU A A 90  90  . -10.243 3.491  -1.779  1.00 26.66  1 . O ? 
ATOM   721  N   N   . LYS LYS LYS A A 91  91  . -9.425  1.389  -1.864  1.00 29.36  1 . N ? 
ATOM   722  CA  CA  . LYS LYS LYS A A 91  91  . -8.212  1.724  -1.120  1.00 31.26  1 . C ? 
ATOM   723  CB  CB  . LYS LYS LYS A A 91  91  . -8.018  0.750  0.027   1.00 35.73  1 . C ? 
ATOM   724  CG  CG  . LYS LYS LYS A A 91  91  . -9.180  0.678  1.010   1.00 44.44  1 . C ? 
ATOM   725  CD  CD  . LYS LYS LYS A A 91  91  . -9.078  1.707  2.113   1.00 48.78  1 . C ? 
ATOM   726  CE  CE  . LYS LYS LYS A A 91  91  . -10.192 1.502  3.138   1.00 54.53  1 . C ? 
ATOM   727  NZ  NZ  . LYS LYS LYS A A 91  91  . -11.409 2.227  2.672   1.00 58.43  1 . N ? 
ATOM   728  C   C   . LYS LYS LYS A A 91  91  . -6.976  1.629  -2.010  1.00 25.69  1 . C ? 
ATOM   729  O   O   . LYS LYS LYS A A 91  91  . -7.000  0.976  -3.043  1.00 24.36  1 . O ? 
ATOM   730  N   N   . HIS HIS HIS A A 92  92  . -5.887  2.202  -1.544  1.00 26.04  1 . N ? 
ATOM   731  CA  CA  . HIS HIS HIS A A 92  92  . -4.646  2.181  -2.328  1.00 26.95  1 . C ? 
ATOM   732  CB  CB  . HIS HIS HIS A A 92  92  . -3.822  3.417  -2.024  1.00 25.71  1 . C ? 
ATOM   733  CG  CG  . HIS HIS HIS A A 92  92  . -4.481  4.709  -2.384  1.00 23.65  1 . C ? 
ATOM   734  ND1 ND1 . HIS HIS HIS A A 92  92  . -5.438  5.292  -1.588  1.00 26.81  1 . N ? 
ATOM   735  CE1 CE1 . HIS HIS HIS A A 92  92  . -5.823  6.446  -2.120  1.00 27.06  1 . C ? 
ATOM   736  NE2 NE2 . HIS HIS HIS A A 92  92  . -5.128  6.642  -3.226  1.00 24.09  1 . N ? 
ATOM   737  CD2 CD2 . HIS HIS HIS A A 92  92  . -4.291  5.555  -3.420  1.00 26.35  1 . C ? 
ATOM   738  C   C   . HIS HIS HIS A A 92  92  . -3.885  0.917  -1.972  1.00 29.37  1 . C ? 
ATOM   739  O   O   . HIS HIS HIS A A 92  92  . -3.087  0.927  -1.062  1.00 32.43  1 . O ? 
ATOM   740  N   N   . THR THR THR A A 93  93  . -4.134  -0.157 -2.723  1.00 30.82  1 . N ? 
ATOM   741  CA  CA  . THR THR THR A A 93  93  . -3.675  -1.493 -2.321  1.00 33.41  1 . C ? 
ATOM   742  CB  CB  . THR THR THR A A 93  93  . -4.731  -2.507 -2.746  1.00 32.56  1 . C ? 
ATOM   743  OG1 OG1 . THR THR THR A A 93  93  . -5.045  -2.311 -4.145  1.00 32.38  1 . O ? 
ATOM   744  CG2 CG2 . THR THR THR A A 93  93  . -5.993  -2.296 -1.844  1.00 32.00  1 . C ? 
ATOM   745  C   C   . THR THR THR A A 93  93  . -2.291  -1.898 -2.839  1.00 34.55  1 . C ? 
ATOM   746  O   O   . THR THR THR A A 93  93  . -1.666  -2.835 -2.332  1.00 32.58  1 . O ? 
ATOM   747  N   N   . GLY GLY GLY A A 94  94  . -1.749  -1.167 -3.800  1.00 33.84  1 . N ? 
ATOM   748  CA  CA  . GLY GLY GLY A A 94  94  . -0.613  -1.690 -4.528  1.00 31.91  1 . C ? 
ATOM   749  C   C   . GLY GLY GLY A A 94  94  . -0.334  -0.951 -5.805  1.00 33.29  1 . C ? 
ATOM   750  O   O   . GLY GLY GLY A A 94  94  . -1.040  0.010  -6.117  1.00 29.61  1 . O ? 
ATOM   751  N   N   . PRO PRO PRO A A 95  95  . 0.753   -1.357 -6.527  1.00 32.62  1 . N ? 
ATOM   752  CA  CA  . PRO PRO PRO A A 95  95  . 1.052   -0.849 -7.840  1.00 31.81  1 . C ? 
ATOM   753  CB  CB  . PRO PRO PRO A A 95  95  . 2.131   -1.845 -8.352  1.00 33.81  1 . C ? 
ATOM   754  CG  CG  . PRO PRO PRO A A 95  95  . 2.851   -2.218 -7.097  1.00 34.95  1 . C ? 
ATOM   755  CD  CD  . PRO PRO PRO A A 95  95  . 1.746   -2.376 -6.106  1.00 32.09  1 . C ? 
ATOM   756  C   C   . PRO PRO PRO A A 95  95  . -0.179  -0.937 -8.789  1.00 31.92  1 . C ? 
ATOM   757  O   O   . PRO PRO PRO A A 95  95  . -0.865  -1.948 -8.776  1.00 31.13  1 . O ? 
ATOM   758  N   N   . GLY GLY GLY A A 96  96  . -0.421  0.122  -9.556  1.00 24.44  1 . N ? 
ATOM   759  CA  CA  . GLY GLY GLY A A 96  96  . -1.350  0.107  -10.639 1.00 26.91  1 . C ? 
ATOM   760  C   C   . GLY GLY GLY A A 96  96  . -2.668  0.788  -10.311 1.00 26.61  1 . C ? 
ATOM   761  O   O   . GLY GLY GLY A A 96  96  . -3.454  1.009  -11.186 1.00 25.14  1 . O ? 
ATOM   762  N   N   . ILE ILE ILE A A 97  97  . -2.872  1.120  -9.042  1.00 26.87  1 . N ? 
ATOM   763  CA  CA  . ILE ILE ILE A A 97  97  . -4.034  1.874  -8.584  1.00 26.65  1 . C ? 
ATOM   764  CB  CB  . ILE ILE ILE A A 97  97  . -4.064  1.997  -7.076  1.00 29.96  1 . C ? 
ATOM   765  CG1 CG1 . ILE ILE ILE A A 97  97  . -4.403  0.615  -6.434  1.00 34.50  1 . C ? 
ATOM   766  CD1 CD1 . ILE ILE ILE A A 97  97  . -5.788  0.067  -6.794  1.00 37.01  1 . C ? 
ATOM   767  CG2 CG2 . ILE ILE ILE A A 97  97  . -5.043  3.064  -6.593  1.00 30.72  1 . C ? 
ATOM   768  C   C   . ILE ILE ILE A A 97  97  . -4.049  3.219  -9.240  1.00 24.06  1 . C ? 
ATOM   769  O   O   . ILE ILE ILE A A 97  97  . -3.054  3.881  -9.280  1.00 27.55  1 . O ? 
ATOM   770  N   N   . LEU LEU LEU A A 98  98  . -5.211  3.595  -9.725  1.00 23.72  1 . N ? 
ATOM   771  CA  CA  . LEU LEU LEU A A 98  98  . -5.461  4.931  -10.305 1.00 23.09  1 . C ? 
ATOM   772  CB  CB  . LEU LEU LEU A A 98  98  . -6.198  4.747  -11.625 1.00 26.21  1 . C ? 
ATOM   773  CG  CG  . LEU LEU LEU A A 98  98  . -6.564  5.990  -12.465 1.00 27.28  1 . C ? 
ATOM   774  CD1 CD1 . LEU LEU LEU A A 98  98  . -5.320  6.740  -12.888 1.00 24.22  1 . C ? 
ATOM   775  CD2 CD2 . LEU LEU LEU A A 98  98  . -7.388  5.636  -13.705 1.00 28.83  1 . C ? 
ATOM   776  C   C   . LEU LEU LEU A A 98  98  . -6.316  5.795  -9.370  1.00 23.98  1 . C ? 
ATOM   777  O   O   . LEU LEU LEU A A 98  98  . -7.455  5.410  -9.019  1.00 24.02  1 . O ? 
ATOM   778  N   N   . SER SER SER A A 99  99  . -5.816  7.001  -9.025  1.00 23.56  1 . N ? 
ATOM   779  CA  CA  . SER SER SER A A 99  99  . -6.395  7.746  -7.944  1.00 20.80  1 . C ? 
ATOM   780  CB  CB  . SER SER SER A A 99  99  . -5.792  7.310  -6.601  1.00 23.02  1 . C ? 
ATOM   781  OG  OG  . SER SER SER A A 99  99  . -6.311  8.100  -5.514  1.00 22.18  1 . O ? 
ATOM   782  C   C   . SER SER SER A A 99  99  . -6.328  9.231  -8.240  1.00 22.20  1 . C ? 
ATOM   783  O   O   . SER SER SER A A 99  99  . -5.492  9.686  -9.043  1.00 22.52  1 . O ? 
ATOM   784  N   N   . MET MET MET A A 100 100 . -7.265  10.001 -7.666  1.00 25.14  1 . N ? 
ATOM   785  CA  CA  . MET MET MET A A 100 100 . -7.321  11.447 -7.929  1.00 24.29  1 . C ? 
ATOM   786  CB  CB  . MET MET MET A A 100 100 . -8.755  12.012 -7.673  1.00 23.67  1 . C ? 
ATOM   787  CG  CG  . MET MET MET A A 100 100 . -9.743  11.512 -8.722  1.00 26.17  1 . C ? 
ATOM   788  SD  SD  . MET MET MET A A 100 100 . -9.290  11.985 -10.418 1.00 26.99  1 . S ? 
ATOM   789  CE  CE  . MET MET MET A A 100 100 . -9.650  13.742 -10.448 1.00 30.31  1 . C ? 
ATOM   790  C   C   . MET MET MET A A 100 100 . -6.341  12.224 -7.066  1.00 25.75  1 . C ? 
ATOM   791  O   O   . MET MET MET A A 100 100 . -6.290  12.028 -5.869  1.00 22.71  1 . O ? 
ATOM   792  N   N   . ALA ALA ALA A A 101 101 . -5.625  13.188 -7.672  1.00 20.63  1 . N ? 
ATOM   793  CA  CA  . ALA ALA ALA A A 101 101 . -4.752  14.052 -6.924  1.00 20.84  1 . C ? 
ATOM   794  CB  CB  . ALA ALA ALA A A 101 101 . -3.606  14.601 -7.856  1.00 23.27  1 . C ? 
ATOM   795  C   C   . ALA ALA ALA A A 101 101 . -5.688  15.155 -6.424  1.00 22.07  1 . C ? 
ATOM   796  O   O   . ALA ALA ALA A A 101 101 . -6.748  15.358 -7.003  1.00 26.40  1 . O ? 
ATOM   797  N   N   . ASN ASN ASN A A 102 102 . -5.308  15.920 -5.397  1.00 22.60  1 . N ? 
ATOM   798  CA  CA  . ASN ASN ASN A A 102 102 . -6.120  16.985 -4.955  1.00 22.44  1 . C ? 
ATOM   799  CB  CB  . ASN ASN ASN A A 102 102 . -7.394  16.434 -4.178  1.00 23.64  1 . C ? 
ATOM   800  CG  CG  . ASN ASN ASN A A 102 102 . -7.047  15.702 -2.895  1.00 26.21  1 . C ? 
ATOM   801  OD1 OD1 . ASN ASN ASN A A 102 102 . -6.276  16.199 -2.087  1.00 24.20  1 . O ? 
ATOM   802  ND2 ND2 . ASN ASN ASN A A 102 102 . -7.675  14.541 -2.668  1.00 25.70  1 . N ? 
ATOM   803  C   C   . ASN ASN ASN A A 102 102 . -5.319  17.931 -4.087  1.00 21.90  1 . C ? 
ATOM   804  O   O   . ASN ASN ASN A A 102 102 . -4.161  17.663 -3.793  1.00 23.32  1 . O ? 
ATOM   805  N   N   . ALA ALA ALA A A 103 103 . -5.961  19.038 -3.683  1.00 24.84  1 . N ? 
ATOM   806  CA  CA  . ALA ALA ALA A A 103 103 . -5.304  20.063 -2.892  1.00 26.17  1 . C ? 
ATOM   807  CB  CB  . ALA ALA ALA A A 103 103 . -5.217  21.376 -3.705  1.00 28.78  1 . C ? 
ATOM   808  C   C   . ALA ALA ALA A A 103 103 . -6.034  20.343 -1.618  1.00 31.30  1 . C ? 
ATOM   809  O   O   . ALA ALA ALA A A 103 103 . -5.904  21.432 -1.116  1.00 36.30  1 . O ? 
ATOM   810  N   N   . GLY GLY GLY A A 104 104 . -6.674  19.343 -1.022  1.00 27.76  1 . N ? 
ATOM   811  CA  CA  . GLY GLY GLY A A 104 104 . -7.573  19.582 0.086   1.00 25.62  1 . C ? 
ATOM   812  C   C   . GLY GLY GLY A A 104 104 . -8.880  18.808 -0.137  1.00 22.59  1 . C ? 
ATOM   813  O   O   . GLY GLY GLY A A 104 104 . -9.092  18.166 -1.215  1.00 24.71  1 . O ? 
ATOM   814  N   N   . PRO PRO PRO A A 105 105 . -9.725  18.777 0.907   1.00 23.63  1 . N ? 
ATOM   815  CA  CA  . PRO PRO PRO A A 105 105 . -11.068 18.121 0.761   1.00 25.39  1 . C ? 
ATOM   816  CB  CB  . PRO PRO PRO A A 105 105 . -11.733 18.410 2.121   1.00 27.97  1 . C ? 
ATOM   817  CG  CG  . PRO PRO PRO A A 105 105 . -11.028 19.613 2.654   1.00 26.57  1 . C ? 
ATOM   818  CD  CD  . PRO PRO PRO A A 105 105 . -9.585  19.425 2.243   1.00 23.92  1 . C ? 
ATOM   819  C   C   . PRO PRO PRO A A 105 105 . -11.847 18.703 -0.405  1.00 23.08  1 . C ? 
ATOM   820  O   O   . PRO PRO PRO A A 105 105 . -11.840 19.904 -0.558  1.00 24.29  1 . O ? 
ATOM   821  N   N   . ASN ASN ASN A A 106 106 . -12.366 17.867 -1.323  1.00 25.81  1 . N ? 
ATOM   822  CA  CA  . ASN ASN ASN A A 106 106 . -13.340 18.255 -2.358  1.00 23.41  1 . C ? 
ATOM   823  CB  CB  . ASN ASN ASN A A 106 106 . -14.606 18.816 -1.719  1.00 24.87  1 . C ? 
ATOM   824  CG  CG  . ASN ASN ASN A A 106 106 . -15.214 17.891 -0.701  1.00 23.17  1 . C ? 
ATOM   825  OD1 OD1 . ASN ASN ASN A A 106 106 . -15.608 16.791 -1.010  1.00 21.91  1 . O ? 
ATOM   826  ND2 ND2 . ASN ASN ASN A A 106 106 . -15.379 18.397 0.520   1.00 24.20  1 . N ? 
ATOM   827  C   C   . ASN ASN ASN A A 106 106 . -12.756 19.286 -3.323  1.00 25.57  1 . C ? 
ATOM   828  O   O   . ASN ASN ASN A A 106 106 . -13.407 20.300 -3.684  1.00 24.32  1 . O ? 
ATOM   829  N   N   . THR THR THR A A 107 107 . -11.557 18.967 -3.821  1.00 23.83  1 . N ? 
ATOM   830  CA  CA  . THR THR THR A A 107 107 . -10.811 19.825 -4.778  1.00 25.48  1 . C ? 
ATOM   831  CB  CB  . THR THR THR A A 107 107 . -9.599  20.535 -4.110  1.00 27.88  1 . C ? 
ATOM   832  OG1 OG1 . THR THR THR A A 107 107 . -8.708  19.572 -3.556  1.00 27.09  1 . O ? 
ATOM   833  CG2 CG2 . THR THR THR A A 107 107 . -10.033 21.485 -2.976  1.00 26.30  1 . C ? 
ATOM   834  C   C   . THR THR THR A A 107 107 . -10.304 18.955 -5.950  1.00 26.14  1 . C ? 
ATOM   835  O   O   . THR THR THR A A 107 107 . -9.265  19.214 -6.512  1.00 27.69  1 . O ? 
ATOM   836  N   N   . ASN ASN ASN A A 108 108 . -11.044 17.901 -6.301  1.00 24.50  1 . N ? 
ATOM   837  CA  CA  . ASN ASN ASN A A 108 108 . -10.723 17.062 -7.491  1.00 23.66  1 . C ? 
ATOM   838  CB  CB  . ASN ASN ASN A A 108 108 . -11.645 15.890 -7.562  1.00 23.20  1 . C ? 
ATOM   839  CG  CG  . ASN ASN ASN A A 108 108 . -11.445 14.942 -6.426  1.00 24.52  1 . C ? 
ATOM   840  OD1 OD1 . ASN ASN ASN A A 108 108 . -10.326 14.444 -6.201  1.00 25.54  1 . O ? 
ATOM   841  ND2 ND2 . ASN ASN ASN A A 108 108 . -12.427 14.868 -5.595  1.00 26.95  1 . N ? 
ATOM   842  C   C   . ASN ASN ASN A A 108 108 . -10.912 17.901 -8.793  1.00 25.05  1 . C ? 
ATOM   843  O   O   . ASN ASN ASN A A 108 108 . -11.899 18.568 -8.948  1.00 22.59  1 . O ? 
ATOM   844  N   N   . GLY GLY GLY A A 109 109 . -9.960  17.833 -9.725  1.00 27.40  1 . N ? 
ATOM   845  CA  CA  . GLY GLY GLY A A 109 109 . -10.109 18.496 -11.015 1.00 23.87  1 . C ? 
ATOM   846  C   C   . GLY GLY GLY A A 109 109 . -9.912  17.472 -12.117 1.00 22.30  1 . C ? 
ATOM   847  O   O   . GLY GLY GLY A A 109 109 . -10.783 16.667 -12.390 1.00 24.78  1 . O ? 
ATOM   848  N   N   . SER SER SER A A 110 110 . -8.712  17.498 -12.701 1.00 21.19  1 . N ? 
ATOM   849  CA  CA  . SER SER SER A A 110 110 . -8.263  16.498 -13.742 1.00 21.58  1 . C ? 
ATOM   850  CB  CB  . SER SER SER A A 110 110 . -8.034  17.236 -15.043 1.00 22.18  1 . C ? 
ATOM   851  OG  OG  . SER SER SER A A 110 110 . -7.123  18.333 -14.922 1.00 22.60  1 . O ? 
ATOM   852  C   C   . SER SER SER A A 110 110 . -6.988  15.748 -13.403 1.00 21.22  1 . C ? 
ATOM   853  O   O   . SER SER SER A A 110 110 . -6.729  14.601 -13.917 1.00 20.66  1 . O ? 
ATOM   854  N   N   . GLN GLN GLN A A 111 111 . -6.205  16.323 -12.466 1.00 20.12  1 . N ? 
ATOM   855  CA  CA  . GLN GLN GLN A A 111 111 . -4.969  15.625 -12.050 1.00 21.26  1 . C ? 
ATOM   856  CB  CB  . GLN GLN GLN A A 111 111 . -4.146  16.496 -11.138 1.00 23.49  1 . C ? 
ATOM   857  CG  CG  . GLN GLN GLN A A 111 111 . -3.499  17.623 -11.932 1.00 23.26  1 . C ? 
ATOM   858  CD  CD  . GLN GLN GLN A A 111 111 . -2.584  18.400 -11.055 1.00 24.21  1 . C ? 
ATOM   859  OE1 OE1 . GLN GLN GLN A A 111 111 . -1.591  17.888 -10.546 1.00 25.36  1 . O ? 
ATOM   860  NE2 NE2 . GLN GLN GLN A A 111 111 . -2.934  19.657 -10.830 1.00 26.53  1 . N ? 
ATOM   861  C   C   . GLN GLN GLN A A 111 111 . -5.229  14.298 -11.328 1.00 22.18  1 . C ? 
ATOM   862  O   O   . GLN GLN GLN A A 111 111 . -6.222  14.205 -10.567 1.00 23.63  1 . O ? 
ATOM   863  N   N   . PHE PHE PHE A A 112 112 . -4.430  13.291 -11.698 1.00 21.90  1 . N ? 
ATOM   864  CA  CA  . PHE PHE PHE A A 112 112 . -4.520  11.908 -11.215 1.00 20.79  1 . C ? 
ATOM   865  CB  CB  . PHE PHE PHE A A 112 112 . -5.252  11.070 -12.283 1.00 23.70  1 . C ? 
ATOM   866  CG  CG  . PHE PHE PHE A A 112 112 . -4.516  10.979 -13.589 1.00 22.34  1 . C ? 
ATOM   867  CD1 CD1 . PHE PHE PHE A A 112 112 . -3.495  10.026 -13.779 1.00 24.94  1 . C ? 
ATOM   868  CE1 CE1 . PHE PHE PHE A A 112 112 . -2.743  10.009 -14.946 1.00 25.78  1 . C ? 
ATOM   869  CZ  CZ  . PHE PHE PHE A A 112 112 . -3.015  10.972 -15.934 1.00 24.30  1 . C ? 
ATOM   870  CE2 CE2 . PHE PHE PHE A A 112 112 . -4.004  11.926 -15.739 1.00 24.11  1 . C ? 
ATOM   871  CD2 CD2 . PHE PHE PHE A A 112 112 . -4.741  11.934 -14.582 1.00 24.67  1 . C ? 
ATOM   872  C   C   . PHE PHE PHE A A 112 112 . -3.127  11.347 -10.991 1.00 21.63  1 . C ? 
ATOM   873  O   O   . PHE PHE PHE A A 112 112 . -2.161  11.947 -11.460 1.00 20.33  1 . O ? 
ATOM   874  N   N   . PHE PHE PHE A A 113 113 . -3.008  10.171 -10.351 1.00 20.42  1 . N ? 
ATOM   875  CA  CA  . PHE PHE PHE A A 113 113 . -1.733  9.522  -10.199 1.00 21.10  1 . C ? 
ATOM   876  CB  CB  . PHE PHE PHE A A 113 113 . -1.010  9.986  -8.920  1.00 23.65  1 . C ? 
ATOM   877  CG  CG  . PHE PHE PHE A A 113 113 . -1.717  9.639  -7.635  1.00 22.80  1 . C ? 
ATOM   878  CD1 CD1 . PHE PHE PHE A A 113 113 . -2.739  10.425 -7.142  1.00 24.94  1 . C ? 
ATOM   879  CE1 CE1 . PHE PHE PHE A A 113 113 . -3.408  10.094 -5.982  1.00 26.43  1 . C ? 
ATOM   880  CZ  CZ  . PHE PHE PHE A A 113 113 . -3.060  8.953  -5.294  1.00 25.27  1 . C ? 
ATOM   881  CE2 CE2 . PHE PHE PHE A A 113 113 . -2.035  8.174  -5.742  1.00 24.14  1 . C ? 
ATOM   882  CD2 CD2 . PHE PHE PHE A A 113 113 . -1.372  8.480  -6.924  1.00 24.84  1 . C ? 
ATOM   883  C   C   . PHE PHE PHE A A 113 113 . -1.925  8.048  -10.303 1.00 25.01  1 . C ? 
ATOM   884  O   O   . PHE PHE PHE A A 113 113 . -3.034  7.523  -10.023 1.00 24.59  1 . O ? 
ATOM   885  N   N   . ILE ILE ILE A A 114 114 . -0.900  7.391  -10.834 1.00 22.32  1 . N ? 
ATOM   886  CA  CA  . ILE ILE ILE A A 114 114 . -0.883  5.952  -10.877 1.00 22.02  1 . C ? 
ATOM   887  CB  CB  . ILE ILE ILE A A 114 114 . -0.436  5.400  -12.247 1.00 22.46  1 . C ? 
ATOM   888  CG1 CG1 . ILE ILE ILE A A 114 114 . -1.232  6.066  -13.396 1.00 25.81  1 . C ? 
ATOM   889  CD1 CD1 . ILE ILE ILE A A 114 114 . -0.638  5.940  -14.771 1.00 23.84  1 . C ? 
ATOM   890  CG2 CG2 . ILE ILE ILE A A 114 114 . -0.508  3.861  -12.241 1.00 24.46  1 . C ? 
ATOM   891  C   C   . ILE ILE ILE A A 114 114 . 0.147   5.512  -9.851  1.00 26.98  1 . C ? 
ATOM   892  O   O   . ILE ILE ILE A A 114 114 . 1.365   5.884  -9.939  1.00 24.97  1 . O ? 
ATOM   893  N   N   . CYS CYS CYS A A 115 115 . -0.290  4.646  -8.948  1.00 23.19  1 . N ? 
ATOM   894  CA  CA  . CYS CYS CYS A A 115 115 . 0.623   4.130  -7.924  1.00 27.81  1 . C ? 
ATOM   895  CB  CB  . CYS CYS CYS A A 115 115 . -0.207  3.405  -6.868  1.00 30.90  1 . C ? 
ATOM   896  SG  SG  . CYS CYS CYS A A 115 115 . -1.242  4.561  -5.933  1.00 29.87  1 . S ? 
ATOM   897  C   C   . CYS CYS CYS A A 115 115 . 1.642   3.132  -8.411  1.00 25.61  1 . C ? 
ATOM   898  O   O   . CYS CYS CYS A A 115 115 . 1.317   2.228  -9.162  1.00 26.80  1 . O ? 
ATOM   899  N   N   . THR THR THR A A 116 116 . 2.866   3.234  -7.928  1.00 27.26  1 . N ? 
ATOM   900  CA  CA  . THR THR THR A A 116 116 . 3.848   2.216  -8.289  1.00 29.88  1 . C ? 
ATOM   901  CB  CB  . THR THR THR A A 116 116 . 5.038   2.820  -9.014  1.00 29.22  1 . C ? 
ATOM   902  OG1 OG1 . THR THR THR A A 116 116 . 5.555   3.914  -8.288  1.00 32.59  1 . O ? 
ATOM   903  CG2 CG2 . THR THR THR A A 116 116 . 4.589   3.354  -10.444 1.00 28.81  1 . C ? 
ATOM   904  C   C   . THR THR THR A A 116 116 . 4.284   1.426  -7.065  1.00 31.42  1 . C ? 
ATOM   905  O   O   . THR THR THR A A 116 116 . 5.192   0.612  -7.150  1.00 34.26  1 . O ? 
ATOM   906  N   N   . ALA ALA ALA A A 117 117 . 3.604   1.659  -5.961  1.00 31.04  1 . N ? 
ATOM   907  CA  CA  . ALA ALA ALA A A 117 117 . 3.823   1.004  -4.638  1.00 32.68  1 . C ? 
ATOM   908  CB  CB  . ALA ALA ALA A A 117 117 . 4.918   1.733  -3.852  1.00 33.18  1 . C ? 
ATOM   909  C   C   . ALA ALA ALA A A 117 117 . 2.498   1.101  -3.896  1.00 32.70  1 . C ? 
ATOM   910  O   O   . ALA ALA ALA A A 117 117 . 1.586   1.827  -4.338  1.00 30.39  1 . O ? 
ATOM   911  N   N   . LYS LYS LYS A A 118 118 . 2.340   0.356  -2.800  1.00 29.57  1 . N ? 
ATOM   912  CA  CA  . LYS LYS LYS A A 118 118 . 1.223   0.546  -1.907  1.00 30.97  1 . C ? 
ATOM   913  CB  CB  . LYS LYS LYS A A 118 118 . 1.225   -0.598 -0.851  1.00 33.71  1 . C ? 
ATOM   914  CG  CG  . LYS LYS LYS A A 118 118 . 0.012   -0.632 0.027   1.00 36.95  1 . C ? 
ATOM   915  CD  CD  . LYS LYS LYS A A 118 118 . 0.158   -1.781 0.999   1.00 40.49  1 . C ? 
ATOM   916  CE  CE  . LYS LYS LYS A A 118 118 . -1.206  -2.169 1.508   1.00 46.98  1 . C ? 
ATOM   917  NZ  NZ  . LYS LYS LYS A A 118 118 . -1.034  -3.081 2.693   1.00 55.51  1 . N ? 
ATOM   918  C   C   . LYS LYS LYS A A 118 118 . 1.343   1.881  -1.191  1.00 29.20  1 . C ? 
ATOM   919  O   O   . LYS LYS LYS A A 118 118 . 2.397   2.217  -0.708  1.00 31.44  1 . O ? 
ATOM   920  N   N   . THR THR THR A A 119 119 . 0.259   2.645  -1.146  1.00 26.34  1 . N ? 
ATOM   921  CA  CA  . THR THR THR A A 119 119 . 0.253   3.995  -0.597  1.00 25.62  1 . C ? 
ATOM   922  CB  CB  . THR THR THR A A 119 119 . 0.196   5.041  -1.768  1.00 23.80  1 . C ? 
ATOM   923  OG1 OG1 . THR THR THR A A 119 119 . -1.025  4.913  -2.533  1.00 22.47  1 . O ? 
ATOM   924  CG2 CG2 . THR THR THR A A 119 119 . 1.370   4.866  -2.693  1.00 27.53  1 . C ? 
ATOM   925  C   C   . THR THR THR A A 119 119 . -0.922  4.156  0.384   1.00 27.59  1 . C ? 
ATOM   926  O   O   . THR THR THR A A 119 119 . -1.772  5.042  0.276   1.00 22.81  1 . O ? 
ATOM   927  N   N   . GLU GLU GLU A A 120 120 . -0.919  3.275  1.404   1.00 29.32  1 . N ? 
ATOM   928  CA  CA  . GLU GLU GLU A A 120 120 . -2.019  3.152  2.396   1.00 33.00  1 . C ? 
ATOM   929  CB  CB  . GLU GLU GLU A A 120 120 . -1.717  2.041  3.472   1.00 37.07  1 . C ? 
ATOM   930  CG  CG  . GLU GLU GLU A A 120 120 . -0.460  2.227  4.365   1.00 45.18  1 . C ? 
ATOM   931  CD  CD  . GLU GLU GLU A A 120 120 . 0.945   1.850  3.759   1.00 54.09  1 . C ? 
ATOM   932  OE1 OE1 . GLU GLU GLU A A 120 120 . 1.107   1.450  2.562   1.00 42.01  1 . O ? 
ATOM   933  OE2 OE2 . GLU GLU GLU A A 120 120 . 1.957   1.993  4.517   1.00 63.22  1 . O ? 
ATOM   934  C   C   . GLU GLU GLU A A 120 120 . -2.388  4.442  3.071   1.00 27.70  1 . C ? 
ATOM   935  O   O   . GLU GLU GLU A A 120 120 . -3.576  4.662  3.391   1.00 26.30  1 . O ? 
ATOM   936  N   N   . TRP TRP TRP A A 121 121 . -1.380  5.272  3.313   1.00 27.19  1 . N ? 
ATOM   937  CA  CA  . TRP TRP TRP A A 121 121 . -1.542  6.534  4.033   1.00 25.72  1 . C ? 
ATOM   938  CB  CB  . TRP TRP TRP A A 121 121 . -0.207  7.222  4.351   1.00 27.74  1 . C ? 
ATOM   939  CG  CG  . TRP TRP TRP A A 121 121 . 0.602   7.650  3.137   1.00 28.39  1 . C ? 
ATOM   940  CD1 CD1 . TRP TRP TRP A A 121 121 . 0.601   8.856  2.517   1.00 27.38  1 . C ? 
ATOM   941  NE1 NE1 . TRP TRP TRP A A 121 121 . 1.435   8.847  1.451   1.00 26.92  1 . N ? 
ATOM   942  CE2 CE2 . TRP TRP TRP A A 121 121 . 2.034   7.617  1.374   1.00 30.23  1 . C ? 
ATOM   943  CD2 CD2 . TRP TRP TRP A A 121 121 . 1.511   6.829  2.422   1.00 26.93  1 . C ? 
ATOM   944  CE3 CE3 . TRP TRP TRP A A 121 121 . 2.011   5.541  2.625   1.00 29.92  1 . C ? 
ATOM   945  CZ3 CZ3 . TRP TRP TRP A A 121 121 . 2.924   5.046  1.739   1.00 31.74  1 . C ? 
ATOM   946  CH2 CH2 . TRP TRP TRP A A 121 121 . 3.409   5.816  0.687   1.00 30.24  1 . C ? 
ATOM   947  CZ2 CZ2 . TRP TRP TRP A A 121 121 . 2.987   7.125  0.488   1.00 30.69  1 . C ? 
ATOM   948  C   C   . TRP TRP TRP A A 121 121 . -2.369  7.524  3.194   1.00 29.44  1 . C ? 
ATOM   949  O   O   . TRP TRP TRP A A 121 121 . -2.725  8.613  3.695   1.00 26.61  1 . O ? 
ATOM   950  N   N   . LEU LEU LEU A A 122 122 . -2.659  7.187  1.933   1.00 24.18  1 . N ? 
ATOM   951  CA  CA  . LEU LEU LEU A A 122 122 . -3.532  8.063  1.146   1.00 25.66  1 . C ? 
ATOM   952  CB  CB  . LEU LEU LEU A A 122 122 . -3.094  8.083  -0.327  1.00 29.32  1 . C ? 
ATOM   953  CG  CG  . LEU LEU LEU A A 122 122 . -1.692  8.683  -0.557  1.00 26.66  1 . C ? 
ATOM   954  CD1 CD1 . LEU LEU LEU A A 122 122 . -1.378  8.683  -2.019  1.00 28.71  1 . C ? 
ATOM   955  CD2 CD2 . LEU LEU LEU A A 122 122 . -1.620  10.090 0.008   1.00 27.25  1 . C ? 
ATOM   956  C   C   . LEU LEU LEU A A 122 122 . -4.956  7.634  1.286   1.00 22.59  1 . C ? 
ATOM   957  O   O   . LEU LEU LEU A A 122 122 . -5.853  8.312  0.782   1.00 21.11  1 . O ? 
ATOM   958  N   N   . ASP ASP ASP A A 123 123 . -5.201  6.502  1.953   1.00 22.55  1 . N ? 
ATOM   959  CA  CA  . ASP ASP ASP A A 123 123 . -6.551  6.008  2.028   1.00 24.02  1 . C ? 
ATOM   960  CB  CB  . ASP ASP ASP A A 123 123 . -6.594  4.634  2.706   1.00 26.36  1 . C ? 
ATOM   961  CG  CG  . ASP ASP ASP A A 123 123 . -6.091  3.546  1.828   1.00 27.61  1 . C ? 
ATOM   962  OD1 OD1 . ASP ASP ASP A A 123 123 . -5.832  3.759  0.634   1.00 27.25  1 . O ? 
ATOM   963  OD2 OD2 . ASP ASP ASP A A 123 123 . -5.904  2.434  2.337   1.00 27.59  1 . O ? 
ATOM   964  C   C   . ASP ASP ASP A A 123 123 . -7.463  6.998  2.795   1.00 27.76  1 . C ? 
ATOM   965  O   O   . ASP ASP ASP A A 123 123 . -7.074  7.618  3.787   1.00 27.99  1 . O ? 
ATOM   966  N   N   . GLY GLY GLY A A 124 124 . -8.636  7.234  2.248   1.00 26.51  1 . N ? 
ATOM   967  CA  CA  . GLY GLY GLY A A 124 124 . -9.619  8.083  2.893   1.00 26.68  1 . C ? 
ATOM   968  C   C   . GLY GLY GLY A A 124 124 . -9.378  9.520  2.594   1.00 24.75  1 . C ? 
ATOM   969  O   O   . GLY GLY GLY A A 124 124 . -10.144 10.369 3.075   1.00 25.93  1 . O ? 
ATOM   970  N   N   . LYS LYS LYS A A 125 125 . -8.345  9.852  1.789   1.00 25.03  1 . N ? 
ATOM   971  CA  CA  . LYS LYS LYS A A 125 125 . -8.193  11.252 1.342   1.00 27.55  1 . C ? 
ATOM   972  CB  CB  . LYS LYS LYS A A 125 125 . -7.206  11.977 2.243   1.00 36.35  1 . C ? 
ATOM   973  CG  CG  . LYS LYS LYS A A 125 125 . -5.765  11.698 2.005   1.00 36.60  1 . C ? 
ATOM   974  CD  CD  . LYS LYS LYS A A 125 125 . -4.911  12.911 2.372   1.00 41.81  1 . C ? 
ATOM   975  CE  CE  . LYS LYS LYS A A 125 125 . -3.516  12.424 2.738   1.00 49.65  1 . C ? 
ATOM   976  NZ  NZ  . LYS LYS LYS A A 125 125 . -2.569  13.558 2.957   1.00 54.67  1 . N ? 
ATOM   977  C   C   . LYS LYS LYS A A 125 125 . -8.009  11.589 -0.136  1.00 24.43  1 . C ? 
ATOM   978  O   O   . LYS LYS LYS A A 125 125 . -8.260  12.739 -0.576  1.00 27.95  1 . O ? 
ATOM   979  N   N   . HIS HIS HIS A A 126 126 . -7.697  10.559 -0.907  1.00 24.15  1 . N ? 
ATOM   980  CA  CA  . HIS HIS HIS A A 126 126 . -7.640  10.543 -2.347  1.00 23.71  1 . C ? 
ATOM   981  CB  CB  . HIS HIS HIS A A 126 126 . -6.203  10.280 -2.852  1.00 25.14  1 . C ? 
ATOM   982  CG  CG  . HIS HIS HIS A A 126 126 . -5.270  11.401 -2.522  1.00 22.26  1 . C ? 
ATOM   983  ND1 ND1 . HIS HIS HIS A A 126 126 . -5.106  12.488 -3.340  1.00 24.20  1 . N ? 
ATOM   984  CE1 CE1 . HIS HIS HIS A A 126 126 . -4.315  13.366 -2.752  1.00 24.51  1 . C ? 
ATOM   985  NE2 NE2 . HIS HIS HIS A A 126 126 . -3.960  12.876 -1.586  1.00 24.13  1 . N ? 
ATOM   986  CD2 CD2 . HIS HIS HIS A A 126 126 . -4.565  11.659 -1.412  1.00 23.55  1 . C ? 
ATOM   987  C   C   . HIS HIS HIS A A 126 126 . -8.587  9.450  -2.813  1.00 21.50  1 . C ? 
ATOM   988  O   O   . HIS HIS HIS A A 126 126 . -8.574  8.327  -2.236  1.00 22.31  1 . O ? 
ATOM   989  N   N   . VAL VAL VAL A A 127 127 . -9.496  9.834  -3.707  1.00 22.22  1 . N ? 
ATOM   990  CA  CA  . VAL VAL VAL A A 127 127 . -10.530 8.906  -4.287  1.00 21.60  1 . C ? 
ATOM   991  CB  CB  . VAL VAL VAL A A 127 127 . -11.716 9.669  -4.907  1.00 22.44  1 . C ? 
ATOM   992  CG1 CG1 . VAL VAL VAL A A 127 127 . -12.766 8.761  -5.483  1.00 21.80  1 . C ? 
ATOM   993  CG2 CG2 . VAL VAL VAL A A 127 127 . -12.293 10.666 -3.922  1.00 21.94  1 . C ? 
ATOM   994  C   C   . VAL VAL VAL A A 127 127 . -9.863  7.999  -5.338  1.00 23.08  1 . C ? 
ATOM   995  O   O   . VAL VAL VAL A A 127 127 . -9.377  8.456  -6.389  1.00 25.76  1 . O ? 
ATOM   996  N   N   . VAL VAL VAL A A 128 128 . -9.910  6.714  -5.057  1.00 22.87  1 . N ? 
ATOM   997  CA  CA  . VAL VAL VAL A A 128 128 . -9.452  5.654  -5.933  1.00 26.16  1 . C ? 
ATOM   998  CB  CB  . VAL VAL VAL A A 128 128 . -9.023  4.380  -5.148  1.00 25.07  1 . C ? 
ATOM   999  CG1 CG1 . VAL VAL VAL A A 128 128 . -8.791  3.179  -6.100  1.00 26.12  1 . C ? 
ATOM   1000 CG2 CG2 . VAL VAL VAL A A 128 128 . -7.820  4.693  -4.323  1.00 24.97  1 . C ? 
ATOM   1001 C   C   . VAL VAL VAL A A 128 128 . -10.594 5.348  -6.850  1.00 27.69  1 . C ? 
ATOM   1002 O   O   . VAL VAL VAL A A 128 128 . -11.692 5.156  -6.336  1.00 27.18  1 . O ? 
ATOM   1003 N   N   . PHE PHE PHE A A 129 129 . -10.320 5.334  -8.191  1.00 26.79  1 . N ? 
ATOM   1004 CA  CA  . PHE PHE PHE A A 129 129 . -11.343 5.121  -9.191  1.00 23.05  1 . C ? 
ATOM   1005 CB  CB  . PHE PHE PHE A A 129 129 . -11.843 6.398  -9.735  1.00 22.53  1 . C ? 
ATOM   1006 CG  CG  . PHE PHE PHE A A 129 129 . -10.819 7.176  -10.541 1.00 24.58  1 . C ? 
ATOM   1007 CD1 CD1 . PHE PHE PHE A A 129 129 . -9.817  7.921  -9.928  1.00 21.89  1 . C ? 
ATOM   1008 CE1 CE1 . PHE PHE PHE A A 129 129 . -8.867  8.615  -10.687 1.00 25.25  1 . C ? 
ATOM   1009 CZ  CZ  . PHE PHE PHE A A 129 129 . -8.914  8.582  -12.063 1.00 25.71  1 . C ? 
ATOM   1010 CE2 CE2 . PHE PHE PHE A A 129 129 . -9.865  7.799  -12.697 1.00 27.91  1 . C ? 
ATOM   1011 CD2 CD2 . PHE PHE PHE A A 129 129 . -10.807 7.077  -11.948 1.00 27.49  1 . C ? 
ATOM   1012 C   C   . PHE PHE PHE A A 129 129 . -11.007 4.205  -10.320 1.00 22.84  1 . C ? 
ATOM   1013 O   O   . PHE PHE PHE A A 129 129 . -11.851 4.055  -11.173 1.00 23.84  1 . O ? 
ATOM   1014 N   N   . GLY GLY GLY A A 130 130 . -9.832  3.571  -10.321 1.00 22.04  1 . N ? 
ATOM   1015 CA  CA  . GLY GLY GLY A A 130 130 . -9.538  2.630  -11.416 1.00 23.65  1 . C ? 
ATOM   1016 C   C   . GLY GLY GLY A A 130 130 . -8.281  1.892  -11.145 1.00 24.88  1 . C ? 
ATOM   1017 O   O   . GLY GLY GLY A A 130 130 . -7.687  2.081  -10.095 1.00 29.43  1 . O ? 
ATOM   1018 N   N   . LYS LYS LYS A A 131 131 . -7.843  1.074  -12.094 1.00 23.49  1 . N ? 
ATOM   1019 CA  CA  . LYS LYS LYS A A 131 131 . -6.565  0.459  -12.007 1.00 24.72  1 . C ? 
ATOM   1020 CB  CB  . LYS LYS LYS A A 131 131 . -6.641  -0.862 -11.189 1.00 28.85  1 . C ? 
ATOM   1021 CG  CG  . LYS LYS LYS A A 131 131 . -7.194  -2.021 -12.056 1.00 40.18  1 . C ? 
ATOM   1022 CD  CD  . LYS LYS LYS A A 131 131 . -7.381  -3.338 -11.289 1.00 47.00  1 . C ? 
ATOM   1023 CE  CE  . LYS LYS LYS A A 131 131 . -8.120  -4.345 -12.147 1.00 53.12  1 . C ? 
ATOM   1024 NZ  NZ  . LYS LYS LYS A A 131 131 . -8.799  -5.373 -11.313 1.00 61.51  1 . N ? 
ATOM   1025 C   C   . LYS LYS LYS A A 131 131 . -6.033  0.151  -13.413 1.00 24.94  1 . C ? 
ATOM   1026 O   O   . LYS LYS LYS A A 131 131 . -6.802  0.043  -14.379 1.00 25.24  1 . O ? 
ATOM   1027 N   N   . VAL VAL VAL A A 132 132 . -4.705  0.010  -13.490 1.00 23.57  1 . N ? 
ATOM   1028 CA  CA  . VAL VAL VAL A A 132 132 . -4.035  -0.355 -14.729 1.00 26.33  1 . C ? 
ATOM   1029 CB  CB  . VAL VAL VAL A A 132 132 . -2.491  -0.242 -14.639 1.00 28.13  1 . C ? 
ATOM   1030 CG1 CG1 . VAL VAL VAL A A 132 132 . -1.863  -0.912 -15.859 1.00 27.33  1 . C ? 
ATOM   1031 CG2 CG2 . VAL VAL VAL A A 132 132 . -2.054  1.210  -14.526 1.00 27.58  1 . C ? 
ATOM   1032 C   C   . VAL VAL VAL A A 132 132 . -4.448  -1.794 -15.035 1.00 29.08  1 . C ? 
ATOM   1033 O   O   . VAL VAL VAL A A 132 132 . -4.409  -2.668 -14.170 1.00 26.72  1 . O ? 
ATOM   1034 N   N   . LYS LYS LYS A A 133 133 . -4.851  -1.984 -16.276 1.00 32.37  1 . N ? 
ATOM   1035 CA  CA  . LYS LYS LYS A A 133 133 . -5.361  -3.249 -16.781 1.00 36.42  1 . C ? 
ATOM   1036 CB  CB  . LYS LYS LYS A A 133 133 . -6.632  -2.921 -17.550 1.00 41.16  1 . C ? 
ATOM   1037 CG  CG  . LYS LYS LYS A A 133 133 . -7.498  -4.073 -17.953 1.00 55.36  1 . C ? 
ATOM   1038 CD  CD  . LYS LYS LYS A A 133 133 . -8.712  -3.539 -18.700 1.00 61.78  1 . C ? 
ATOM   1039 CE  CE  . LYS LYS LYS A A 133 133 . -9.963  -4.356 -18.409 1.00 72.77  1 . C ? 
ATOM   1040 NZ  NZ  . LYS LYS LYS A A 133 133 . -10.697 -4.566 -19.679 1.00 81.37  1 . N ? 
ATOM   1041 C   C   . LYS LYS LYS A A 133 133 . -4.260  -3.823 -17.689 1.00 33.92  1 . C ? 
ATOM   1042 O   O   . LYS LYS LYS A A 133 133 . -3.849  -4.907 -17.461 1.00 35.35  1 . O ? 
ATOM   1043 N   N   . GLU GLU GLU A A 134 134 . -3.776  -3.077 -18.689 1.00 32.91  1 . N ? 
ATOM   1044 CA  CA  . GLU GLU GLU A A 134 134 . -2.627  -3.517 -19.489 1.00 33.87  1 . C ? 
ATOM   1045 CB  CB  . GLU GLU GLU A A 134 134 . -3.013  -3.862 -20.929 1.00 36.82  1 . C ? 
ATOM   1046 CG  CG  . GLU GLU GLU A A 134 134 . -3.858  -5.111 -20.983 1.00 41.13  1 . C ? 
ATOM   1047 CD  CD  . GLU GLU GLU A A 134 134 . -4.347  -5.434 -22.384 1.00 45.90  1 . C ? 
ATOM   1048 OE1 OE1 . GLU GLU GLU A A 134 134 . -5.061  -4.580 -23.001 1.00 46.41  1 . O ? 
ATOM   1049 OE2 OE2 . GLU GLU GLU A A 134 134 . -3.997  -6.544 -22.844 1.00 48.53  1 . O ? 
ATOM   1050 C   C   . GLU GLU GLU A A 134 134 . -1.578  -2.462 -19.494 1.00 29.00  1 . C ? 
ATOM   1051 O   O   . GLU GLU GLU A A 134 134 . -1.898  -1.302 -19.410 1.00 29.98  1 . O ? 
ATOM   1052 N   N   . GLY GLY GLY A A 135 135 . -0.331  -2.888 -19.651 1.00 26.92  1 . N ? 
ATOM   1053 CA  CA  . GLY GLY GLY A A 135 135 . 0.780   -1.983 -19.744 1.00 27.04  1 . C ? 
ATOM   1054 C   C   . GLY GLY GLY A A 135 135 . 1.343   -1.471 -18.445 1.00 25.83  1 . C ? 
ATOM   1055 O   O   . GLY GLY GLY A A 135 135 . 1.906   -0.400 -18.437 1.00 27.48  1 . O ? 
ATOM   1056 N   N   . MET MET MET A A 136 136 . 1.279   -2.249 -17.360 1.00 27.66  1 . N ? 
ATOM   1057 CA  CA  . MET MET MET A A 136 136 . 2.023   -1.891 -16.141 1.00 26.71  1 . C ? 
ATOM   1058 CB  CB  . MET MET MET A A 136 136 . 1.701   -2.862 -14.948 1.00 29.77  1 . C ? 
ATOM   1059 CG  CG  . MET MET MET A A 136 136 . 2.096   -2.371 -13.568 1.00 32.15  1 . C ? 
ATOM   1060 SD  SD  . MET MET MET A A 136 136 . 1.291   -0.836 -13.137 1.00 31.80  1 . S ? 
ATOM   1061 CE  CE  . MET MET MET A A 136 136 . 2.531   -0.094 -12.078 1.00 36.36  1 . C ? 
ATOM   1062 C   C   . MET MET MET A A 136 136 . 3.532   -1.874 -16.417 1.00 26.73  1 . C ? 
ATOM   1063 O   O   . MET MET MET A A 136 136 . 4.239   -1.041 -15.890 1.00 26.82  1 . O ? 
ATOM   1064 N   N   . ASN ASN ASN A A 137 137 . 4.015   -2.699 -17.356 1.00 23.81  1 . N ? 
ATOM   1065 CA  CA  . ASN ASN ASN A A 137 137 . 5.417   -2.578 -17.800 1.00 24.26  1 . C ? 
ATOM   1066 CB  CB  . ASN ASN ASN A A 137 137 . 5.765   -3.716 -18.817 1.00 29.62  1 . C ? 
ATOM   1067 CG  CG  . ASN ASN ASN A A 137 137 . 4.911   -3.665 -20.097 1.00 31.23  1 . C ? 
ATOM   1068 OD1 OD1 . ASN ASN ASN A A 137 137 . 3.728   -3.322 -20.076 1.00 31.43  1 . O ? 
ATOM   1069 ND2 ND2 . ASN ASN ASN A A 137 137 . 5.480   -4.137 -21.176 1.00 36.37  1 . N ? 
ATOM   1070 C   C   . ASN ASN ASN A A 137 137 . 5.732   -1.246 -18.445 1.00 21.34  1 . C ? 
ATOM   1071 O   O   . ASN ASN ASN A A 137 137 . 6.900   -0.741 -18.361 1.00 26.10  1 . O ? 
ATOM   1072 N   N   . ILE ILE ILE A A 138 138 . 4.745   -0.604 -19.055 1.00 20.23  1 . N ? 
ATOM   1073 CA  CA  . ILE ILE ILE A A 138 138 . 5.037   0.727  -19.653 1.00 21.31  1 . C ? 
ATOM   1074 CB  CB  . ILE ILE ILE A A 138 138 . 3.952   1.140  -20.650 1.00 20.68  1 . C ? 
ATOM   1075 CG1 CG1 . ILE ILE ILE A A 138 138 . 3.881   0.120  -21.844 1.00 23.90  1 . C ? 
ATOM   1076 CD1 CD1 . ILE ILE ILE A A 138 138 . 5.202   -0.097 -22.566 1.00 26.92  1 . C ? 
ATOM   1077 CG2 CG2 . ILE ILE ILE A A 138 138 . 4.135   2.537  -21.210 1.00 20.45  1 . C ? 
ATOM   1078 C   C   . ILE ILE ILE A A 138 138 . 5.046   1.783  -18.507 1.00 22.97  1 . C ? 
ATOM   1079 O   O   . ILE ILE ILE A A 138 138 . 5.874   2.721  -18.523 1.00 23.45  1 . O ? 
ATOM   1080 N   N   . VAL VAL VAL A A 139 139 . 4.150   1.623  -17.549 1.00 21.96  1 . N ? 
ATOM   1081 CA  CA  . VAL VAL VAL A A 139 139 . 4.195   2.525  -16.316 1.00 21.79  1 . C ? 
ATOM   1082 CB  CB  . VAL VAL VAL A A 139 139 . 3.069   2.171  -15.310 1.00 23.62  1 . C ? 
ATOM   1083 CG1 CG1 . VAL VAL VAL A A 139 139 . 3.203   3.013  -14.008 1.00 22.71  1 . C ? 
ATOM   1084 CG2 CG2 . VAL VAL VAL A A 139 139 . 1.684   2.332  -15.979 1.00 21.68  1 . C ? 
ATOM   1085 C   C   . VAL VAL VAL A A 139 139 . 5.582   2.397  -15.638 1.00 23.28  1 . C ? 
ATOM   1086 O   O   . VAL VAL VAL A A 139 139 . 6.212   3.375  -15.314 1.00 25.34  1 . O ? 
ATOM   1087 N   N   . GLU GLU GLU A A 140 140 . 6.043   1.180  -15.410 1.00 27.27  1 . N ? 
ATOM   1088 CA  CA  . GLU GLU GLU A A 140 140 . 7.415   0.961  -14.904 1.00 29.43  1 . C ? 
ATOM   1089 CB  CB  . GLU GLU GLU A A 140 140 . 7.658   -0.519 -14.717 1.00 29.96  1 . C ? 
ATOM   1090 CG  CG  . GLU GLU GLU A A 140 140 . 6.741   -1.075 -13.656 1.00 31.26  1 . C ? 
ATOM   1091 CD  CD  . GLU GLU GLU A A 140 140 . 6.698   -2.572 -13.642 1.00 39.05  1 . C ? 
ATOM   1092 OE1 OE1 . GLU GLU GLU A A 140 140 . 7.383   -3.214 -14.498 1.00 46.53  1 . O ? 
ATOM   1093 OE2 OE2 . GLU GLU GLU A A 140 140 . 6.005   -3.112 -12.750 1.00 41.83  1 . O ? 
ATOM   1094 C   C   . GLU GLU GLU A A 140 140 . 8.507   1.561  -15.762 1.00 29.29  1 . C ? 
ATOM   1095 O   O   . GLU GLU GLU A A 140 140 . 9.509   2.061  -15.246 1.00 34.34  1 . O ? 
ATOM   1096 N   N   . ALA ALA ALA A A 141 141 . 8.315   1.566  -17.072 1.00 29.65  1 . N ? 
ATOM   1097 CA  CA  . ALA ALA ALA A A 141 141 . 9.276   2.259  -17.948 1.00 28.60  1 . C ? 
ATOM   1098 CB  CB  . ALA ALA ALA A A 141 141 . 9.071   1.863  -19.385 1.00 30.14  1 . C ? 
ATOM   1099 C   C   . ALA ALA ALA A A 141 141 . 9.259   3.760  -17.764 1.00 28.87  1 . C ? 
ATOM   1100 O   O   . ALA ALA ALA A A 141 141 . 10.312  4.424  -17.721 1.00 28.51  1 . O ? 
ATOM   1101 N   N   . MET MET MET A A 142 142 . 8.055   4.311  -17.686 1.00 29.15  1 . N ? 
ATOM   1102 CA  CA  . MET MET MET A A 142 142 . 7.872   5.712  -17.392 1.00 29.18  1 . C ? 
ATOM   1103 CB  CB  . MET MET MET A A 142 142 . 6.374   5.950  -17.205 1.00 33.16  1 . C ? 
ATOM   1104 CG  CG  . MET MET MET A A 142 142 . 5.606   6.065  -18.470 1.00 34.76  1 . C ? 
ATOM   1105 SD  SD  . MET MET MET A A 142 142 . 3.839   6.006  -18.143 1.00 32.02  1 . S ? 
ATOM   1106 CE  CE  . MET MET MET A A 142 142 . 3.727   7.466  -17.098 1.00 30.28  1 . C ? 
ATOM   1107 C   C   . MET MET MET A A 142 142 . 8.561   6.162  -16.081 1.00 28.71  1 . C ? 
ATOM   1108 O   O   . MET MET MET A A 142 142 . 9.180   7.217  -16.000 1.00 30.51  1 . O ? 
ATOM   1109 N   N   . GLU GLU GLU A A 143 143 . 8.415   5.316  -15.065 1.00 29.30  1 . N ? 
ATOM   1110 CA  CA  . GLU GLU GLU A A 143 143 . 8.902   5.530  -13.730 1.00 33.43  1 . C ? 
ATOM   1111 CB  CB  . GLU GLU GLU A A 143 143 . 8.440   4.333  -12.886 1.00 36.09  1 . C ? 
ATOM   1112 CG  CG  . GLU GLU GLU A A 143 143 . 8.458   4.604  -11.411 1.00 42.42  1 . C ? 
ATOM   1113 CD  CD  . GLU GLU GLU A A 143 143 . 8.220   3.357  -10.603 1.00 42.52  1 . C ? 
ATOM   1114 OE1 OE1 . GLU GLU GLU A A 143 143 . 8.128   2.253  -11.212 1.00 40.27  1 . O ? 
ATOM   1115 OE2 OE2 . GLU GLU GLU A A 143 143 . 8.112   3.495  -9.365  1.00 41.34  1 . O ? 
ATOM   1116 C   C   . GLU GLU GLU A A 143 143 . 10.452  5.758  -13.667 1.00 30.96  1 . C ? 
ATOM   1117 O   O   . GLU GLU GLU A A 143 143 . 10.945  6.639  -12.910 1.00 28.40  1 . O ? 
ATOM   1118 N   N   . ARG ARG ARG A A 144 144 . 11.171  5.054  -14.543 1.00 28.75  1 . N ? 
ATOM   1119 CA  CA  A ARG ARG ARG A A 144 144 . 12.627  5.197  -14.653 0.50 29.27  1 . C ? 
ATOM   1120 CA  CA  B ARG ARG ARG A A 144 144 . 12.639  5.199  -14.731 0.50 28.99  1 . C ? 
ATOM   1121 CB  CB  A ARG ARG ARG A A 144 144 . 13.223  4.015  -15.441 0.50 32.10  1 . C ? 
ATOM   1122 CB  CB  B ARG ARG ARG A A 144 144 . 13.170  4.228  -15.782 0.50 31.25  1 . C ? 
ATOM   1123 CG  CG  A ARG ARG ARG A A 144 144 . 13.188  2.721  -14.614 0.50 32.65  1 . C ? 
ATOM   1124 CG  CG  B ARG ARG ARG A A 144 144 . 12.938  2.761  -15.468 0.50 32.46  1 . C ? 
ATOM   1125 CD  CD  A ARG ARG ARG A A 144 144 . 13.463  1.441  -15.383 0.50 35.19  1 . C ? 
ATOM   1126 CD  CD  B ARG ARG ARG A A 144 144 . 13.638  1.866  -16.486 0.50 36.46  1 . C ? 
ATOM   1127 NE  NE  A ARG ARG ARG A A 144 144 . 12.907  0.256  -14.730 0.50 39.34  1 . N ? 
ATOM   1128 NE  NE  B ARG ARG ARG A A 144 144 . 12.844  0.665  -16.757 0.50 38.74  1 . N ? 
ATOM   1129 CZ  CZ  A ARG ARG ARG A A 144 144 . 12.144  -0.660 -15.327 0.50 39.28  1 . C ? 
ATOM   1130 CZ  CZ  B ARG ARG ARG A A 144 144 . 12.439  0.256  -17.967 0.50 39.63  1 . C ? 
ATOM   1131 NH1 NH1 A ARG ARG ARG A A 144 144 . 11.691  -1.698 -14.649 0.50 43.92  1 . N ? 
ATOM   1132 NH1 NH1 B ARG ARG ARG A A 144 144 . 11.715  -0.848 -18.051 0.50 39.27  1 . N ? 
ATOM   1133 NH2 NH2 A ARG ARG ARG A A 144 144 . 11.827  -0.554 -16.599 0.50 36.45  1 . N ? 
ATOM   1134 NH2 NH2 B ARG ARG ARG A A 144 144 . 12.740  0.930  -19.086 0.50 38.15  1 . N ? 
ATOM   1135 C   C   . ARG ARG ARG A A 144 144 . 13.075  6.557  -15.173 1.00 30.33  1 . C ? 
ATOM   1136 O   O   . ARG ARG ARG A A 144 144 . 14.225  6.901  -14.981 1.00 32.84  1 . O ? 
ATOM   1137 N   N   . PHE PHE PHE A A 145 145 . 12.177  7.350  -15.795 1.00 27.47  1 . N ? 
ATOM   1138 CA  CA  . PHE PHE PHE A A 145 145 . 12.493  8.765  -16.131 1.00 28.11  1 . C ? 
ATOM   1139 CB  CB  . PHE PHE PHE A A 145 145 . 11.790  9.230  -17.394 1.00 29.14  1 . C ? 
ATOM   1140 CG  CG  . PHE PHE PHE A A 145 145 . 12.220  8.421  -18.607 1.00 31.11  1 . C ? 
ATOM   1141 CD1 CD1 . PHE PHE PHE A A 145 145 . 13.462  8.667  -19.186 1.00 32.12  1 . C ? 
ATOM   1142 CE1 CE1 . PHE PHE PHE A A 145 145 . 13.915  7.891  -20.228 1.00 31.09  1 . C ? 
ATOM   1143 CZ  CZ  . PHE PHE PHE A A 145 145 . 13.144  6.874  -20.712 1.00 28.87  1 . C ? 
ATOM   1144 CE2 CE2 . PHE PHE PHE A A 145 145 . 11.943  6.567  -20.106 1.00 31.88  1 . C ? 
ATOM   1145 CD2 CD2 . PHE PHE PHE A A 145 145 . 11.485  7.345  -19.041 1.00 28.78  1 . C ? 
ATOM   1146 C   C   . PHE PHE PHE A A 145 145 . 12.179  9.771  -15.009 1.00 27.87  1 . C ? 
ATOM   1147 O   O   . PHE PHE PHE A A 145 145 . 12.333  10.977 -15.195 1.00 32.23  1 . O ? 
ATOM   1148 N   N   . GLY GLY GLY A A 146 146 . 11.691  9.266  -13.881 1.00 28.91  1 . N ? 
ATOM   1149 CA  CA  . GLY GLY GLY A A 146 146 . 11.503  10.156 -12.719 1.00 26.36  1 . C ? 
ATOM   1150 C   C   . GLY GLY GLY A A 146 146 . 12.750  10.391 -11.887 1.00 28.66  1 . C ? 
ATOM   1151 O   O   . GLY GLY GLY A A 146 146 . 13.874  9.977  -12.234 1.00 27.62  1 . O ? 
ATOM   1152 N   N   . SER SER SER A A 147 147 . 12.545  11.098 -10.792 1.00 25.74  1 . N ? 
ATOM   1153 CA  CA  . SER SER SER A A 147 147 . 13.617  11.415 -9.847  1.00 31.45  1 . C ? 
ATOM   1154 CB  CB  . SER SER SER A A 147 147 . 14.262  12.737 -10.263 1.00 31.41  1 . C ? 
ATOM   1155 OG  OG  . SER SER SER A A 147 147 . 13.435  13.821 -9.950  1.00 30.88  1 . O ? 
ATOM   1156 C   C   . SER SER SER A A 147 147 . 13.042  11.505 -8.412  1.00 32.53  1 . C ? 
ATOM   1157 O   O   . SER SER SER A A 147 147 . 11.812  11.560 -8.228  1.00 26.84  1 . O ? 
ATOM   1158 N   N   . ARG ARG ARG A A 148 148 . 13.907  11.584 -7.404  1.00 32.41  1 . N ? 
ATOM   1159 CA  CA  . ARG ARG ARG A A 148 148 . 13.409  11.696 -5.984  1.00 32.48  1 . C ? 
ATOM   1160 CB  CB  . ARG ARG ARG A A 148 148 . 14.566  11.713 -4.993  1.00 32.73  1 . C ? 
ATOM   1161 CG  CG  . ARG ARG ARG A A 148 148 . 15.342  10.420 -4.836  1.00 31.75  1 . C ? 
ATOM   1162 CD  CD  . ARG ARG ARG A A 148 148 . 14.529  9.396  -4.058  1.00 33.52  1 . C ? 
ATOM   1163 NE  NE  . ARG ARG ARG A A 148 148 . 14.052  9.941  -2.780  1.00 32.70  1 . N ? 
ATOM   1164 CZ  CZ  . ARG ARG ARG A A 148 148 . 14.765  9.998  -1.655  1.00 32.50  1 . C ? 
ATOM   1165 NH1 NH1 . ARG ARG ARG A A 148 148 . 16.054  9.582  -1.620  1.00 30.33  1 . N ? 
ATOM   1166 NH2 NH2 . ARG ARG ARG A A 148 148 . 14.207  10.529 -0.576  1.00 29.20  1 . N ? 
ATOM   1167 C   C   . ARG ARG ARG A A 148 148 . 12.523  12.903 -5.750  1.00 27.13  1 . C ? 
ATOM   1168 O   O   . ARG ARG ARG A A 148 148 . 11.518  12.822 -5.020  1.00 29.98  1 . O ? 
ATOM   1169 N   N   . ASN ASN ASN A A 149 149 . 12.845  14.011 -6.400  1.00 27.42  1 . N ? 
ATOM   1170 CA  CA  . ASN ASN ASN A A 149 149 . 12.019  15.204 -6.266  1.00 27.24  1 . C ? 
ATOM   1171 CB  CB  . ASN ASN ASN A A 149 149 . 12.878  16.466 -6.274  1.00 31.80  1 . C ? 
ATOM   1172 CG  CG  . ASN ASN ASN A A 149 149 . 13.430  16.799 -7.650  1.00 34.11  1 . C ? 
ATOM   1173 OD1 OD1 . ASN ASN ASN A A 149 149 . 13.015  16.246 -8.655  1.00 34.77  1 . O ? 
ATOM   1174 ND2 ND2 . ASN ASN ASN A A 149 149 . 14.452  17.648 -7.679  1.00 35.92  1 . N ? 
ATOM   1175 C   C   . ASN ASN ASN A A 149 149 . 10.867  15.321 -7.296  1.00 27.54  1 . C ? 
ATOM   1176 O   O   . ASN ASN ASN A A 149 149 . 10.161  16.282 -7.280  1.00 29.84  1 . O ? 
ATOM   1177 N   N   . GLY GLY GLY A A 150 150 . 10.716  14.342 -8.165  1.00 27.53  1 . N ? 
ATOM   1178 CA  CA  . GLY GLY GLY A A 150 150 . 9.610   14.218 -9.094  1.00 30.12  1 . C ? 
ATOM   1179 C   C   . GLY GLY GLY A A 150 150 . 9.882   14.747 -10.531 1.00 27.09  1 . C ? 
ATOM   1180 O   O   . GLY GLY GLY A A 150 150 . 9.212   14.318 -11.460 1.00 27.43  1 . O ? 
ATOM   1181 N   N   . LYS LYS LYS A A 151 151 . 10.921  15.588 -10.674 1.00 27.20  1 . N ? 
ATOM   1182 CA  CA  A LYS LYS LYS A A 151 151 . 11.322  16.127 -11.967 0.60 29.94  1 . C ? 
ATOM   1183 CA  CA  B LYS LYS LYS A A 151 151 . 11.372  16.139 -11.958 0.40 28.32  1 . C ? 
ATOM   1184 CB  CB  A LYS LYS LYS A A 151 151 . 12.461  17.160 -11.833 0.60 32.57  1 . C ? 
ATOM   1185 CB  CB  B LYS LYS LYS A A 151 151 . 12.610  17.064 -11.776 0.40 28.63  1 . C ? 
ATOM   1186 CG  CG  A LYS LYS LYS A A 151 151 . 12.875  17.760 -13.166 0.60 38.07  1 . C ? 
ATOM   1187 CG  CG  B LYS LYS LYS A A 151 151 . 12.376  18.378 -11.020 0.40 30.62  1 . C ? 
ATOM   1188 CD  CD  A LYS LYS LYS A A 151 151 . 13.392  19.187 -13.050 0.60 43.20  1 . C ? 
ATOM   1189 CD  CD  B LYS LYS LYS A A 151 151 . 13.691  19.095 -10.685 0.40 31.15  1 . C ? 
ATOM   1190 CE  CE  A LYS LYS LYS A A 151 151 . 13.820  19.703 -14.427 0.60 46.70  1 . C ? 
ATOM   1191 CE  CE  B LYS LYS LYS A A 151 151 . 13.610  20.574 -11.013 0.40 30.39  1 . C ? 
ATOM   1192 NZ  NZ  A LYS LYS LYS A A 151 151 . 14.968  18.904 -14.967 0.60 50.54  1 . N ? 
ATOM   1193 NZ  NZ  B LYS LYS LYS A A 151 151 . 13.199  21.431 -9.877  0.40 30.23  1 . N ? 
ATOM   1194 C   C   . LYS LYS LYS A A 151 151 . 11.704  15.002 -12.937 1.00 28.75  1 . C ? 
ATOM   1195 O   O   . LYS LYS LYS A A 151 151 . 12.435  14.066 -12.601 1.00 27.55  1 . O ? 
ATOM   1196 N   N   . THR THR THR A A 152 152 . 11.162  15.061 -14.147 1.00 31.04  1 . N ? 
ATOM   1197 CA  CA  . THR THR THR A A 152 152 . 11.492  13.979 -15.125 1.00 31.52  1 . C ? 
ATOM   1198 CB  CB  . THR THR THR A A 152 152 . 10.308  13.648 -16.035 1.00 30.31  1 . C ? 
ATOM   1199 OG1 OG1 . THR THR THR A A 152 152 . 9.959   14.802 -16.770 1.00 30.18  1 . O ? 
ATOM   1200 CG2 CG2 . THR THR THR A A 152 152 . 9.074   13.250 -15.181 1.00 30.23  1 . C ? 
ATOM   1201 C   C   . THR THR THR A A 152 152 . 12.708  14.379 -15.962 1.00 30.60  1 . C ? 
ATOM   1202 O   O   . THR THR THR A A 152 152 . 12.901  15.586 -16.255 1.00 33.37  1 . O ? 
ATOM   1203 N   N   . SER SER SER A A 153 153 . 13.524  13.377 -16.279 1.00 30.49  1 . N ? 
ATOM   1204 CA  CA  . SER SER SER A A 153 153 . 14.768  13.561 -17.083 1.00 33.86  1 . C ? 
ATOM   1205 CB  CB  . SER SER SER A A 153 153 . 15.736  12.429 -16.796 1.00 34.26  1 . C ? 
ATOM   1206 OG  OG  . SER SER SER A A 153 153 . 15.214  11.230 -17.246 1.00 33.26  1 . O ? 
ATOM   1207 C   C   . SER SER SER A A 153 153 . 14.501  13.650 -18.594 1.00 34.18  1 . C ? 
ATOM   1208 O   O   . SER SER SER A A 153 153 . 15.332  14.080 -19.359 1.00 32.80  1 . O ? 
ATOM   1209 N   N   . LYS LYS LYS A A 154 154 . 13.307  13.236 -19.013 1.00 36.95  1 . N ? 
ATOM   1210 CA  CA  . LYS LYS LYS A A 154 154 . 12.813  13.449 -20.365 1.00 35.67  1 . C ? 
ATOM   1211 CB  CB  . LYS LYS LYS A A 154 154 . 13.055  12.215 -21.210 1.00 37.87  1 . C ? 
ATOM   1212 CG  CG  . LYS LYS LYS A A 154 154 . 14.521  11.818 -21.512 1.00 42.63  1 . C ? 
ATOM   1213 CD  CD  . LYS LYS LYS A A 154 154 . 14.549  10.976 -22.795 1.00 46.82  1 . C ? 
ATOM   1214 CE  CE  . LYS LYS LYS A A 154 154 . 15.687  9.988  -22.900 1.00 51.58  1 . C ? 
ATOM   1215 NZ  NZ  . LYS LYS LYS A A 154 154 . 16.953  10.707 -22.672 1.00 54.59  1 . N ? 
ATOM   1216 C   C   . LYS LYS LYS A A 154 154 . 11.331  13.681 -20.241 1.00 35.06  1 . C ? 
ATOM   1217 O   O   . LYS LYS LYS A A 154 154 . 10.704  13.244 -19.283 1.00 35.23  1 . O ? 
ATOM   1218 N   N   . LYS LYS LYS A A 155 155 . 10.784  14.336 -21.236 1.00 32.55  1 . N ? 
ATOM   1219 CA  CA  . LYS LYS LYS A A 155 155 . 9.407   14.728 -21.283 1.00 33.07  1 . C ? 
ATOM   1220 CB  CB  . LYS LYS LYS A A 155 155 . 9.214   15.726 -22.422 1.00 37.28  1 . C ? 
ATOM   1221 CG  CG  . LYS LYS LYS A A 155 155 . 7.826   16.326 -22.492 1.00 40.81  1 . C ? 
ATOM   1222 CD  CD  . LYS LYS LYS A A 155 155 . 7.627   17.217 -21.301 1.00 46.66  1 . C ? 
ATOM   1223 CE  CE  . LYS LYS LYS A A 155 155 . 6.475   18.173 -21.454 1.00 48.07  1 . C ? 
ATOM   1224 NZ  NZ  . LYS LYS LYS A A 155 155 . 6.469   19.055 -20.243 1.00 52.26  1 . N ? 
ATOM   1225 C   C   . LYS LYS LYS A A 155 155 . 8.521   13.550 -21.535 1.00 29.12  1 . C ? 
ATOM   1226 O   O   . LYS LYS LYS A A 155 155 . 8.682   12.883 -22.555 1.00 30.41  1 . O ? 
ATOM   1227 N   N   . ILE ILE ILE A A 156 156 . 7.595   13.282 -20.605 1.00 29.82  1 . N ? 
ATOM   1228 CA  CA  . ILE ILE ILE A A 156 156 . 6.689   12.113 -20.679 1.00 29.44  1 . C ? 
ATOM   1229 CB  CB  . ILE ILE ILE A A 156 156 . 6.715   11.269 -19.392 1.00 29.70  1 . C ? 
ATOM   1230 CG1 CG1 . ILE ILE ILE A A 156 156 . 8.137   10.948 -18.944 1.00 30.40  1 . C ? 
ATOM   1231 CD1 CD1 . ILE ILE ILE A A 156 156 . 8.931   10.136 -19.922 1.00 32.88  1 . C ? 
ATOM   1232 CG2 CG2 . ILE ILE ILE A A 156 156 . 5.935   9.976  -19.538 1.00 29.82  1 . C ? 
ATOM   1233 C   C   . ILE ILE ILE A A 156 156 . 5.294   12.660 -21.013 1.00 30.03  1 . C ? 
ATOM   1234 O   O   . ILE ILE ILE A A 156 156 . 4.754   13.445 -20.273 1.00 30.68  1 . O ? 
ATOM   1235 N   N   . THR THR THR A A 157 157 . 4.744   12.302 -22.174 1.00 28.60  1 . N ? 
ATOM   1236 CA  CA  . THR THR THR A A 157 157 . 3.498   12.873 -22.649 1.00 27.09  1 . C ? 
ATOM   1237 CB  CB  . THR THR THR A A 157 157 . 3.694   13.769 -23.907 1.00 28.66  1 . C ? 
ATOM   1238 OG1 OG1 . THR THR THR A A 157 157 . 4.353   13.002 -24.917 1.00 27.64  1 . O ? 
ATOM   1239 CG2 CG2 . THR THR THR A A 157 157 . 4.540   14.951 -23.586 1.00 31.81  1 . C ? 
ATOM   1240 C   C   . THR THR THR A A 157 157 . 2.504   11.797 -23.010 1.00 28.83  1 . C ? 
ATOM   1241 O   O   . THR THR THR A A 157 157 . 2.887   10.642 -23.362 1.00 28.67  1 . O ? 
ATOM   1242 N   N   . ILE ILE ILE A A 158 158 . 1.229   12.206 -22.972 1.00 25.29  1 . N ? 
ATOM   1243 CA  CA  . ILE ILE ILE A A 158 158 . 0.150   11.414 -23.486 1.00 28.19  1 . C ? 
ATOM   1244 CB  CB  . ILE ILE ILE A A 158 158 . -1.154  11.658 -22.650 1.00 25.32  1 . C ? 
ATOM   1245 CG1 CG1 . ILE ILE ILE A A 158 158 . -0.925  11.280 -21.176 1.00 27.51  1 . C ? 
ATOM   1246 CD1 CD1 . ILE ILE ILE A A 158 158 . -2.069  11.633 -20.239 1.00 29.98  1 . C ? 
ATOM   1247 CG2 CG2 . ILE ILE ILE A A 158 158 . -2.316  10.855 -23.197 1.00 25.45  1 . C ? 
ATOM   1248 C   C   . ILE ILE ILE A A 158 158 . -0.094  11.837 -24.950 1.00 30.90  1 . C ? 
ATOM   1249 O   O   . ILE ILE ILE A A 158 158 . -0.899  12.769 -25.223 1.00 32.38  1 . O ? 
ATOM   1250 N   N   . ALA ALA ALA A A 159 159 . 0.540   11.090 -25.878 1.00 31.71  1 . N ? 
ATOM   1251 CA  CA  . ALA ALA ALA A A 159 159 . 0.479   11.355 -27.339 1.00 29.54  1 . C ? 
ATOM   1252 CB  CB  . ALA ALA ALA A A 159 159 . 1.419   10.417 -28.074 1.00 31.28  1 . C ? 
ATOM   1253 C   C   . ALA ALA ALA A A 159 159 . -0.931  11.147 -27.821 1.00 29.19  1 . C ? 
ATOM   1254 O   O   . ALA ALA ALA A A 159 159 . -1.424  11.890 -28.644 1.00 30.39  1 . O ? 
ATOM   1255 N   N   . ASP ASP ASP A A 160 160 . -1.615  10.158 -27.272 1.00 26.43  1 . N ? 
ATOM   1256 CA  CA  . ASP ASP ASP A A 160 160 . -2.968  9.950  -27.667 1.00 27.40  1 . C ? 
ATOM   1257 CB  CB  . ASP ASP ASP A A 160 160 . -3.013  9.114  -28.975 1.00 32.54  1 . C ? 
ATOM   1258 CG  CG  . ASP ASP ASP A A 160 160 . -4.403  9.130  -29.669 1.00 36.67  1 . C ? 
ATOM   1259 OD1 OD1 . ASP ASP ASP A A 160 160 . -5.217  10.075 -29.460 1.00 30.39  1 . O ? 
ATOM   1260 OD2 OD2 . ASP ASP ASP A A 160 160 . -4.671  8.155  -30.438 1.00 41.71  1 . O ? 
ATOM   1261 C   C   . ASP ASP ASP A A 160 160 . -3.682  9.221  -26.556 1.00 26.85  1 . C ? 
ATOM   1262 O   O   . ASP ASP ASP A A 160 160 . -3.073  8.464  -25.762 1.00 26.61  1 . O ? 
ATOM   1263 N   N   . CYS CYS CYS A A 161 161 . -4.986  9.418  -26.523 1.00 24.89  1 . N ? 
ATOM   1264 CA  CA  . CYS CYS CYS A A 161 161 . -5.792  8.738  -25.559 1.00 22.36  1 . C ? 
ATOM   1265 CB  CB  . CYS CYS CYS A A 161 161 . -5.695  9.487  -24.224 1.00 22.17  1 . C ? 
ATOM   1266 SG  SG  . CYS CYS CYS A A 161 161 . -6.050  11.214 -24.257 1.00 27.83  1 . S ? 
ATOM   1267 C   C   . CYS CYS CYS A A 161 161 . -7.224  8.569  -26.030 1.00 25.63  1 . C ? 
ATOM   1268 O   O   . CYS CYS CYS A A 161 161 . -7.706  9.340  -26.873 1.00 25.84  1 . O ? 
ATOM   1269 N   N   . GLY GLY GLY A A 162 162 . -7.912  7.599  -25.446 1.00 23.07  1 . N ? 
ATOM   1270 CA  CA  . GLY GLY GLY A A 162 162 . -9.351  7.501  -25.648 1.00 26.66  1 . C ? 
ATOM   1271 C   C   . GLY GLY GLY A A 162 162 . -9.938  6.274  -25.002 1.00 27.87  1 . C ? 
ATOM   1272 O   O   . GLY GLY GLY A A 162 162 . -9.386  5.711  -24.039 1.00 27.39  1 . O ? 
ATOM   1273 N   N   . GLN GLN GLN A A 163 163 . -11.104 5.883  -25.508 1.00 31.72  1 . N ? 
ATOM   1274 CA  CA  . GLN GLN GLN A A 163 163 . -11.857 4.755  -24.924 1.00 29.53  1 . C ? 
ATOM   1275 CB  CB  . GLN GLN GLN A A 163 163 . -13.300 5.210  -24.663 1.00 28.51  1 . C ? 
ATOM   1276 CG  CG  . GLN GLN GLN A A 163 163 . -14.052 4.187  -23.875 1.00 31.04  1 . C ? 
ATOM   1277 CD  CD  . GLN GLN GLN A A 163 163 . -15.420 4.679  -23.452 1.00 29.62  1 . C ? 
ATOM   1278 OE1 OE1 . GLN GLN GLN A A 163 163 . -15.789 5.839  -23.693 1.00 28.73  1 . O ? 
ATOM   1279 NE2 NE2 . GLN GLN GLN A A 163 163 . -16.128 3.829  -22.727 1.00 29.35  1 . N ? 
ATOM   1280 C   C   . GLN GLN GLN A A 163 163 . -11.793 3.496  -25.787 1.00 30.20  1 . C ? 
ATOM   1281 O   O   . GLN GLN GLN A A 163 163 . -11.897 3.551  -26.995 1.00 33.09  1 . O ? 
ATOM   1282 N   N   . LEU LEU LEU A A 164 164 . -11.552 2.369  -25.141 1.00 30.87  1 . N ? 
ATOM   1283 CA  CA  . LEU LEU LEU A A 164 164 . -11.478 1.094  -25.782 1.00 39.17  1 . C ? 
ATOM   1284 CB  CB  . LEU LEU LEU A A 164 164 . -10.433 0.209  -25.114 1.00 40.55  1 . C ? 
ATOM   1285 CG  CG  . LEU LEU LEU A A 164 164 . -8.960  0.674  -25.285 1.00 48.27  1 . C ? 
ATOM   1286 CD1 CD1 . LEU LEU LEU A A 164 164 . -8.003  -0.167 -24.426 1.00 49.40  1 . C ? 
ATOM   1287 CD2 CD2 . LEU LEU LEU A A 164 164 . -8.537  0.677  -26.764 1.00 46.66  1 . C ? 
ATOM   1288 C   C   . LEU LEU LEU A A 164 164 . -12.878 0.467  -25.718 1.00 47.11  1 . C ? 
ATOM   1289 O   O   . LEU LEU LEU A A 164 164 . -13.675 0.813  -24.856 1.00 41.76  1 . O ? 
ATOM   1290 N   N   . GLU GLU GLU A A 165 165 . -13.147 -0.437 -26.668 1.00 64.66  1 . N ? 
ATOM   1291 CA  CA  . GLU GLU GLU A A 165 165 . -14.503 -0.895 -27.052 1.00 86.84  1 . C ? 
ATOM   1292 CB  CB  . GLU GLU GLU A A 165 165 . -15.326 -1.513 -25.889 1.00 89.55  1 . C ? 
ATOM   1293 CG  CG  . GLU GLU GLU A A 165 165 . -14.687 -2.704 -25.164 1.00 86.37  1 . C ? 
ATOM   1294 CD  CD  . GLU GLU GLU A A 165 165 . -13.796 -2.310 -23.986 1.00 89.94  1 . C ? 
ATOM   1295 OE1 OE1 . GLU GLU GLU A A 165 165 . -14.204 -1.464 -23.159 1.00 94.08  1 . O ? 
ATOM   1296 OE2 OE2 . GLU GLU GLU A A 165 165 . -12.679 -2.858 -23.873 1.00 87.65  1 . O ? 
ATOM   1297 C   C   . GLU GLU GLU A A 165 165 . -15.249 0.277  -27.717 1.00 102.82 1 . C ? 
ATOM   1298 O   O   . GLU GLU GLU A A 165 165 . -15.598 0.139  -28.893 1.00 113.27 1 . O ? 
ATOM   1299 OXT OXT . GLU GLU GLU A A 165 165 . -15.492 1.367  -27.148 1.00 105.79 1 . O ? 
HETATM 1300 O   O   . HOH HOH HOH C . 1   1   . -6.620  19.089 -11.461 1.00 24.24  1 . O ? 
HETATM 1301 O   O   . HOH HOH HOH C . 2   2   . 0.333   17.197 -15.935 1.00 27.25  1 . O ? 
HETATM 1302 O   O   . HOH HOH HOH C . 3   3   . -11.256 5.758  -2.716  1.00 25.63  1 . O ? 
HETATM 1303 O   O   . HOH HOH HOH C . 4   4   . -7.464  16.203 -9.356  1.00 22.36  1 . O ? 
HETATM 1304 O   O   . HOH HOH HOH C . 5   5   . -11.755 11.851 -12.299 1.00 25.45  1 . O ? 
HETATM 1305 O   O   . HOH HOH HOH C . 6   6   . 7.516   14.636 -18.173 1.00 28.83  1 . O ? 
HETATM 1306 O   O   . HOH HOH HOH C . 7   7   . -14.287 12.176 -6.402  1.00 25.42  1 . O ? 
HETATM 1307 O   O   . HOH HOH HOH C . 8   8   . 2.849   5.541  -27.801 1.00 32.45  1 . O ? 
HETATM 1308 O   O   . HOH HOH HOH C . 9   9   . -13.656 15.852 -22.500 1.00 27.71  1 . O ? 
HETATM 1309 O   O   . HOH HOH HOH C . 10  10  . -13.446 4.790  -4.070  1.00 26.34  1 . O ? 
HETATM 1310 O   O   . HOH HOH HOH C . 11  11  . -9.472  12.829 -4.278  1.00 27.19  1 . O ? 
HETATM 1311 O   O   . HOH HOH HOH C . 12  12  . 2.241   27.833 -12.024 1.00 41.32  1 . O ? 
HETATM 1312 O   O   . HOH HOH HOH C . 13  13  . -12.209 7.446  -27.686 1.00 31.34  1 . O ? 
HETATM 1313 O   O   . HOH HOH HOH C . 14  14  . -10.345 16.275 -2.914  1.00 23.67  1 . O ? 
HETATM 1314 O   O   . HOH HOH HOH C . 15  15  . -8.271  14.200 -24.569 1.00 29.11  1 . O ? 
HETATM 1315 O   O   . HOH HOH HOH C . 16  16  . 4.515   24.606 -16.803 1.00 30.83  1 . O ? 
HETATM 1316 O   O   . HOH HOH HOH C . 17  17  . 7.066   13.236 -25.017 1.00 27.36  1 . O ? 
HETATM 1317 O   O   . HOH HOH HOH C . 18  18  . -1.058  14.170 -18.168 1.00 27.89  1 . O ? 
HETATM 1318 O   O   . HOH HOH HOH C . 19  19  . -10.056 -1.687 -1.879  1.00 33.63  1 . O ? 
HETATM 1319 O   O   . HOH HOH HOH C . 20  20  . -1.485  1.865  -4.012  1.00 32.92  1 . O ? 
HETATM 1320 O   O   . HOH HOH HOH C . 21  21  . -18.245 6.504  -17.247 1.00 27.50  1 . O ? 
HETATM 1321 O   O   . HOH HOH HOH C . 22  22  . -16.998 14.790 -0.168  1.00 35.72  1 . O ? 
HETATM 1322 O   O   . HOH HOH HOH C . 23  23  . -13.277 14.667 1.933   1.00 27.47  1 . O ? 
HETATM 1323 O   O   . HOH HOH HOH C . 24  24  . 8.938   17.092 -14.549 1.00 39.83  1 . O ? 
HETATM 1324 O   O   . HOH HOH HOH C . 25  25  . 2.502   7.284  -29.762 1.00 34.88  1 . O ? 
HETATM 1325 O   O   . HOH HOH HOH C . 26  26  . -9.786  14.568 0.312   1.00 22.39  1 . O ? 
HETATM 1326 O   O   . HOH HOH HOH C . 27  27  . -14.895 0.964  -22.599 1.00 34.69  1 . O ? 
HETATM 1327 O   O   . HOH HOH HOH C . 28  28  . -20.311 12.847 -5.687  1.00 43.03  1 . O ? 
HETATM 1328 O   O   . HOH HOH HOH C . 29  29  . -10.720 17.406 -26.900 1.00 52.71  1 . O ? 
HETATM 1329 O   O   . HOH HOH HOH C . 30  30  . -8.554  16.635 -25.580 1.00 37.34  1 . O ? 
HETATM 1330 O   O   . HOH HOH HOH C . 31  31  . 12.416  3.295  -19.041 1.00 34.23  1 . O ? 
HETATM 1331 O   O   . HOH HOH HOH C . 32  32  . -19.431 6.377  -14.463 1.00 32.42  1 . O ? 
HETATM 1332 O   O   . HOH HOH HOH C . 33  33  . 9.016   -1.100 -23.594 1.00 49.89  1 . O ? 
HETATM 1333 O   O   . HOH HOH HOH C . 34  34  . 9.038   16.914 -4.663  1.00 35.47  1 . O ? 
HETATM 1334 O   O   . HOH HOH HOH C . 35  35  . -20.643 7.180  -3.746  1.00 33.53  1 . O ? 
HETATM 1335 O   O   . HOH HOH HOH C . 36  36  . 7.627   15.581 -26.078 1.00 42.83  1 . O ? 
HETATM 1336 O   O   . HOH HOH HOH C . 37  37  . 4.293   -1.733 -2.358  1.00 46.91  1 . O ? 
HETATM 1337 O   O   . HOH HOH HOH C . 38  38  . 6.466   25.604 -13.623 1.00 41.62  1 . O ? 
HETATM 1338 O   O   . HOH HOH HOH C . 39  39  . 3.819   13.509 -27.459 1.00 39.44  1 . O ? 
HETATM 1339 O   O   . HOH HOH HOH C . 40  40  . 4.277   12.025 -29.770 1.00 44.40  1 . O ? 
HETATM 1340 O   O   . HOH HOH HOH C . 41  41  . -21.319 11.852 -13.924 1.00 34.22  1 . O ? 
HETATM 1341 O   O   . HOH HOH HOH C . 42  42  . -20.601 11.539 -3.393  1.00 40.38  1 . O ? 
HETATM 1342 O   O   . HOH HOH HOH C . 43  43  . -11.603 12.631 3.496   1.00 27.56  1 . O ? 
HETATM 1343 O   O   . HOH HOH HOH C . 44  44  . 10.410  1.287  -12.790 1.00 33.92  1 . O ? 
HETATM 1344 O   O   . HOH HOH HOH C . 45  45  . -20.482 12.999 -19.458 1.00 37.53  1 . O ? 
HETATM 1345 O   O   . HOH HOH HOH C . 46  46  . -14.930 20.953 1.581   1.00 27.93  1 . O ? 
HETATM 1346 O   O   . HOH HOH HOH C . 47  47  . -21.668 8.062  -6.338  1.00 33.37  1 . O ? 
HETATM 1347 O   O   . HOH HOH HOH C . 48  48  . -0.460  -4.770 -16.690 1.00 40.74  1 . O ? 
HETATM 1348 O   O   . HOH HOH HOH C . 49  49  . -3.099  -2.952 -11.926 1.00 45.18  1 . O ? 
HETATM 1349 O   O   . HOH HOH HOH C . 50  50  . -8.456  12.287 -26.625 1.00 37.34  1 . O ? 
HETATM 1350 O   O   . HOH HOH HOH C . 51  51  . 16.541  10.465 -8.163  1.00 36.99  1 . O ? 
HETATM 1351 O   O   . HOH HOH HOH C . 52  52  . -1.834  10.738 5.267   1.00 55.11  1 . O ? 
HETATM 1352 O   O   . HOH HOH HOH C . 53  53  . 11.033  4.412  -26.861 1.00 53.54  1 . O ? 
HETATM 1353 O   O   . HOH HOH HOH C . 54  54  . -20.668 3.369  -4.874  1.00 38.26  1 . O ? 
HETATM 1354 O   O   . HOH HOH HOH C . 55  55  . -22.329 11.579 -7.341  1.00 51.68  1 . O ? 
HETATM 1355 O   O   . HOH HOH HOH C . 56  56  . 15.128  14.263 -13.262 1.00 50.71  1 . O ? 
HETATM 1356 O   O   . HOH HOH HOH C . 57  57  . -18.763 4.267  -21.543 1.00 36.63  1 . O ? 
HETATM 1357 O   O   . HOH HOH HOH C . 58  58  . 18.017  8.628  -3.594  1.00 39.58  1 . O ? 
HETATM 1358 O   O   . HOH HOH HOH C . 59  59  . 13.180  9.530  -26.571 1.00 41.02  1 . O ? 
HETATM 1359 O   O   . HOH HOH HOH C . 60  60  . 11.691  5.440  -24.967 1.00 55.52  1 . O ? 
HETATM 1360 O   O   . HOH HOH HOH C . 61  61  . -3.574  -3.772 -5.540  1.00 37.76  1 . O ? 
HETATM 1361 O   O   . HOH HOH HOH C . 62  62  . -19.204 4.621  -18.835 1.00 47.46  1 . O ? 
HETATM 1362 O   O   . HOH HOH HOH C . 63  63  . -10.829 22.322 0.409   1.00 30.75  1 . O ? 
HETATM 1363 O   O   . HOH HOH HOH C . 64  64  . 6.641   23.381 -15.932 1.00 56.61  1 . O ? 
HETATM 1364 O   O   . HOH HOH HOH C . 65  65  . -1.128  -3.854 -7.167  1.00 39.68  1 . O ? 
HETATM 1365 O   O   . HOH HOH HOH C . 66  66  . 15.730  12.039 -13.160 1.00 66.70  1 . O ? 
HETATM 1366 O   O   . HOH HOH HOH C . 67  67  . 11.821  1.735  -22.139 1.00 54.81  1 . O ? 
HETATM 1367 O   O   . HOH HOH HOH C . 68  68  . -21.120 8.093  -19.933 1.00 47.99  1 . O ? 
HETATM 1368 O   O   . HOH HOH HOH C . 69  69  . 11.831  3.122  -11.208 1.00 42.28  1 . O ? 
HETATM 1369 O   O   . HOH HOH HOH C . 70  70  . -9.022  -2.699 0.448   1.00 53.46  1 . O ? 
HETATM 1370 O   O   . HOH HOH HOH C . 71  71  . 4.687   9.539  -30.207 1.00 50.55  1 . O ? 
HETATM 1371 O   O   . HOH HOH HOH C . 72  72  . 11.533  11.023 -2.980  1.00 34.55  1 . O ? 
HETATM 1372 O   O   . HOH HOH HOH C . 73  73  . -18.416 20.434 -9.540  1.00 42.50  1 . O ? 
HETATM 1373 O   O   . HOH HOH HOH C . 74  74  . 9.349   -1.934 -17.867 1.00 39.16  1 . O ? 
HETATM 1374 O   O   . HOH HOH HOH C . 75  75  . 14.169  4.466  -11.302 1.00 41.17  1 . O ? 
HETATM 1375 O   O   . HOH HOH HOH C . 76  76  . -21.806 4.943  -3.078  1.00 46.16  1 . O ? 
HETATM 1376 O   O   . HOH HOH HOH C . 77  77  . -16.628 7.208  -26.197 1.00 48.66  1 . O ? 
HETATM 1377 O   O   . HOH HOH HOH C . 78  78  . 12.467  7.509  -5.758  1.00 42.90  1 . O ? 
HETATM 1378 O   O   . HOH HOH HOH C . 79  79  . -11.293 10.067 -28.490 1.00 42.32  1 . O ? 
HETATM 1379 O   O   . HOH HOH HOH C . 80  80  . -3.910  -2.387 -9.284  1.00 41.27  1 . O ? 
HETATM 1380 O   O   . HOH HOH HOH C . 81  81  . -14.051 25.266 -15.390 1.00 50.11  1 . O ? 
HETATM 1381 O   O   . HOH HOH HOH C . 82  82  . 15.102  4.927  -8.539  1.00 40.21  1 . O ? 
HETATM 1382 O   O   . HOH HOH HOH C . 83  83  . -9.061  21.965 -10.209 1.00 44.59  1 . O ? 
HETATM 1383 O   O   . HOH HOH HOH C . 84  84  . 5.729   21.631 -18.098 1.00 58.32  1 . O ? 
HETATM 1384 O   O   . HOH HOH HOH C . 85  85  . -16.098 -1.628 -21.396 1.00 51.47  1 . O ? 
HETATM 1385 O   O   . HOH HOH HOH C . 86  86  . -1.617  7.053  7.705   1.00 54.61  1 . O ? 
HETATM 1386 O   O   . HOH HOH HOH C . 87  87  . -2.175  20.014 -22.559 1.00 36.43  1 . O ? 
HETATM 1387 O   O   . HOH HOH HOH C . 88  88  . 0.050   -5.747 -20.095 1.00 34.03  1 . O ? 
HETATM 1388 O   O   . HOH HOH HOH C . 89  89  . -20.252 14.021 -23.656 1.00 40.22  1 . O ? 
HETATM 1389 O   O   . HOH HOH HOH C . 90  90  . 8.092   0.015  -10.186 1.00 42.35  1 . O ? 
HETATM 1390 O   O   . HOH HOH HOH C . 91  91  . 14.663  7.621  -7.460  1.00 40.90  1 . O ? 
HETATM 1391 O   O   . HOH HOH HOH C . 92  92  . -20.184 18.815 -8.755  1.00 50.24  1 . O ? 
HETATM 1392 O   O   . HOH HOH HOH C . 93  93  . 4.527   -2.664 -10.669 1.00 44.53  1 . O ? 
HETATM 1393 O   O   . HOH HOH HOH C . 94  94  . -19.858 9.205  -24.443 1.00 47.68  1 . O ? 
HETATM 1394 O   O   . HOH HOH HOH C . 95  95  . 15.684  9.593  -14.605 1.00 48.26  1 . O ? 
HETATM 1395 O   O   . HOH HOH HOH C . 96  96  . -11.191 0.185  -29.414 1.00 50.56  1 . O ? 
HETATM 1396 O   O   . HOH HOH HOH C . 97  97  . 2.444   -4.618 -10.945 1.00 53.32  1 . O ? 
HETATM 1397 O   O   . HOH HOH HOH C . 98  98  . -18.258 19.440 -19.364 1.00 47.63  1 . O ? 
HETATM 1398 O   O   . HOH HOH HOH C . 99  99  . -4.608  -1.741 -24.137 1.00 41.10  1 . O ? 
HETATM 1399 O   O   . HOH HOH HOH C . 100 100 . -20.773 16.902 -17.229 1.00 47.53  1 . O ? 
HETATM 1400 O   O   . HOH HOH HOH C . 101 101 . -9.935  4.876  4.431   1.00 45.31  1 . O ? 
HETATM 1401 O   O   . HOH HOH HOH C . 102 102 . -2.677  31.734 -12.006 1.00 57.34  1 . O ? 
HETATM 1402 O   O   . HOH HOH HOH C . 103 103 . -7.339  -3.252 -22.193 1.00 49.28  1 . O ? 
HETATM 1403 O   O   . HOH HOH HOH C . 104 104 . 2.144   17.675 -26.589 1.00 39.42  1 . O ? 
HETATM 1404 O   O   . HOH HOH HOH C . 105 105 . -6.982  11.545 -30.876 1.00 50.70  1 . O ? 
HETATM 1405 O   O   . HOH HOH HOH C . 106 106 . 4.839   1.621  -0.074  1.00 41.53  1 . O ? 
HETATM 1406 O   O   . HOH HOH HOH C . 107 107 . -19.198 -1.321 -2.596  1.00 56.56  1 . O ? 
HETATM 1407 O   O   . HOH HOH HOH C . 108 108 . -7.485  -2.880 -5.294  1.00 52.50  1 . O ? 
HETATM 1408 O   O   . HOH HOH HOH C . 109 109 . 0.024   7.810  -30.670 1.00 47.66  1 . O ? 
HETATM 1409 O   O   . HOH HOH HOH C . 110 110 . -13.697 22.814 -2.680  1.00 42.09  1 . O ? 
HETATM 1410 O   O   . HOH HOH HOH C . 111 111 . -22.638 3.729  -7.142  1.00 50.23  1 . O ? 
HETATM 1411 O   O   . HOH HOH HOH C . 112 112 . -11.732 26.174 -14.397 1.00 49.15  1 . O ? 
HETATM 1412 O   O   . HOH HOH HOH C . 113 113 . -14.728 7.184  -28.045 1.00 46.09  1 . O ? 
HETATM 1413 O   O   . HOH HOH HOH C . 114 114 . 2.599   -5.139 -18.509 1.00 50.57  1 . O ? 
HETATM 1414 O   O   . HOH HOH HOH C . 115 115 . -16.737 10.848 -28.175 1.00 57.60  1 . O ? 
HETATM 1415 O   O   . HOH HOH HOH C . 116 116 . 6.022   6.977  -34.535 1.00 51.04  1 . O ? 
HETATM 1416 O   O   . HOH HOH HOH C . 117 117 . -12.935 -3.008 -7.105  1.00 52.82  1 . O ? 
HETATM 1417 O   O   . HOH HOH HOH C . 118 118 . -6.988  1.685  -30.649 1.00 52.95  1 . O ? 
HETATM 1418 O   O   . HOH HOH HOH C . 119 119 . -7.584  20.207 -23.661 1.00 31.62  1 . O ? 
HETATM 1419 O   O   . HOH HOH HOH C . 120 120 . 5.905   15.117 -28.190 1.00 51.64  1 . O ? 
HETATM 1420 O   O   . HOH HOH HOH C . 121 121 . -21.181 17.761 -19.359 1.00 55.28  1 . O ? 
HETATM 1421 O   O   . HOH HOH HOH C . 122 122 . -17.636 3.035  -26.122 1.00 49.65  1 . O ? 
HETATM 1422 O   O   . HOH HOH HOH C . 123 123 . 6.520   13.415 -31.767 1.00 61.87  1 . O ? 
HETATM 1423 O   O   . HOH HOH HOH C . 124 124 . 9.105   -2.130 -10.433 1.00 57.39  1 . O ? 
HETATM 1424 O   O   . HOH HOH HOH C . 125 125 . -0.795  -3.842 -12.532 1.00 55.17  1 . O ? 
HETATM 1425 O   O   . HOH HOH HOH C . 126 126 . -15.650 24.416 -9.302  1.00 41.58  1 . O ? 
HETATM 1426 O   O   . HOH HOH HOH C . 127 127 . -14.289 -3.502 -17.316 1.00 56.07  1 . O ? 
HETATM 1427 O   O   . HOH HOH HOH C . 128 128 . -5.517  12.306 6.989   1.00 51.17  1 . O ? 
HETATM 1428 O   O   . HOH HOH HOH C . 129 129 . -8.934  6.155  -0.628  1.00 24.57  1 . O ? 
HETATM 1429 O   O   . HOH HOH HOH C . 130 130 . -3.590  16.909 -0.967  1.00 28.84  1 . O ? 
HETATM 1430 O   O   . HOH HOH HOH C . 131 131 . -2.258  14.464 -0.160  1.00 32.04  1 . O ? 
HETATM 1431 O   O   . HOH HOH HOH C . 132 132 . 9.102   -4.713 -18.412 1.00 45.16  1 . O ? 
HETATM 1432 O   O   . HOH HOH HOH C . 133 133 . 6.049   20.531 -11.472 1.00 45.47  1 . O ? 
HETATM 1433 O   O   . HOH HOH HOH C . 134 134 . -14.639 24.569 -19.015 1.00 54.84  1 . O ? 
HETATM 1434 O   O   . HOH HOH HOH C . 135 135 . 4.460   15.866 -0.960  1.00 42.43  1 . O ? 
HETATM 1435 O   O   . HOH HOH HOH C . 136 136 . 0.433   18.500 -18.948 1.00 43.47  1 . O ? 
HETATM 1436 O   O   . HOH HOH HOH C . 137 137 . -4.258  0.477  1.415   1.00 40.02  1 . O ? 
HETATM 1437 O   O   . HOH HOH HOH C . 138 138 . -4.170  18.266 -23.048 1.00 40.72  1 . O ? 
HETATM 1438 O   O   . HOH HOH HOH C . 139 139 . -5.279  9.372  4.549   1.00 40.19  1 . O ? 
HETATM 1439 O   O   . HOH HOH HOH C . 140 140 . 10.810  0.515  -25.548 1.00 49.27  1 . O ? 
HETATM 1440 O   O   . HOH HOH HOH C . 141 141 . -8.473  -0.886 -4.327  1.00 39.08  1 . O ? 
HETATM 1441 O   O   . HOH HOH HOH C . 142 142 . -14.624 22.881 -16.333 1.00 44.85  1 . O ? 
HETATM 1442 O   O   . HOH HOH HOH C . 143 143 . -5.924  26.628 -14.998 1.00 44.44  1 . O ? 
HETATM 1443 O   O   . HOH HOH HOH C . 144 144 . 11.483  16.991 -18.764 1.00 44.56  1 . O ? 
HETATM 1444 O   O   . HOH HOH HOH C . 145 145 . 6.559   20.708 -14.458 1.00 48.50  1 . O ? 
HETATM 1445 O   O   . HOH HOH HOH C . 146 146 . -18.527 20.036 -6.062  1.00 45.29  1 . O ? 
HETATM 1446 O   O   . HOH HOH HOH C . 147 147 . 8.846   -2.784 -21.992 1.00 49.35  1 . O ? 
HETATM 1447 O   O   . HOH HOH HOH C . 148 148 . 5.587   13.407 -2.049  1.00 35.19  1 . O ? 
HETATM 1448 O   O   . HOH HOH HOH C . 149 149 . -16.593 6.350  1.629   1.00 32.42  1 . O ? 
HETATM 1449 O   O   . HOH HOH HOH C . 150 150 . 7.024   15.461 -4.559  0.80 38.31  1 . O ? 
HETATM 1450 O   O   . HOH HOH HOH C . 151 151 . -8.706  21.737 -7.565  1.00 48.81  1 . O ? 
HETATM 1451 O   O   . HOH HOH HOH C . 152 152 . -7.511  23.354 -6.027  1.00 53.75  1 . O ? 
HETATM 1452 O   O   . HOH HOH HOH C . 153 153 . 1.625   11.357 0.101   1.00 35.95  1 . O ? 
HETATM 1453 O   O   . HOH HOH HOH C . 154 154 . -6.230  17.715 -25.671 1.00 37.66  1 . O ? 
HETATM 1454 O   O   . HOH HOH HOH C . 155 155 . -14.395 14.385 -29.800 1.00 55.04  1 . O ? 
HETATM 1455 O   O   . HOH HOH HOH C . 156 156 . -1.935  11.804 -32.588 1.00 55.40  1 . O ? 
HETATM 1456 O   O   . HOH HOH HOH C . 157 157 . -0.079  10.203 -31.927 1.00 48.78  1 . O ? 
HETATM 1457 O   O   . HOH HOH HOH C . 158 158 . -0.456  14.355 -29.269 1.00 41.79  1 . O ? 
HETATM 1458 O   O   . HOH HOH HOH C . 159 159 . 7.904   17.761 -8.656  1.00 58.47  1 . O ? 
HETATM 1459 O   O   . HOH HOH HOH C . 160 160 . -3.811  29.711 -15.286 0.50 23.78  1 . O ? 
HETATM 1460 O   O   . HOH HOH HOH C . 161 161 . -0.156  31.284 -11.892 1.00 65.95  1 . O ? 
HETATM 1461 O2  O2  . l42 l42 l42 B . 1   1   . 0.040   16.645 -6.002  1.00 41.63  1 . O ? 
HETATM 1462 C4  C4  . l42 l42 l42 B . 1   1   . -0.620  17.572 -5.575  1.00 39.18  1 . C ? 
HETATM 1463 N   N   . l42 l42 l42 B . 1   1   . -1.065  17.540 -4.332  1.00 38.47  1 . N ? 
HETATM 1464 C3  C3  . l42 l42 l42 B . 1   1   . -1.026  16.311 -3.555  1.00 34.21  1 . C ? 
HETATM 1465 C2  C2  . l42 l42 l42 B . 1   1   . -1.451  15.081 -4.329  1.00 34.32  1 . C ? 
HETATM 1466 O1  O1  . l42 l42 l42 B . 1   1   . -2.481  15.044 -4.947  1.00 25.87  1 . O ? 
HETATM 1467 O   O   . l42 l42 l42 B . 1   1   . -0.601  13.917 -4.306  1.00 32.70  1 . O ? 
HETATM 1468 C1  C1  . l42 l42 l42 B . 1   1   . -1.003  12.704 -4.886  1.00 35.42  1 . C ? 
HETATM 1469 C   C   . l42 l42 l42 B . 1   1   . -0.074  11.636 -4.372  1.00 35.94  1 . C ? 
HETATM 1470 N1  N1  . l42 l42 l42 B . 1   1   . -0.887  18.613 -6.353  1.00 41.61  1 . N ? 
HETATM 1471 C12 C12 . l42 l42 l42 B . 1   1   . -0.352  18.692 -7.696  1.00 43.18  1 . C ? 
HETATM 1472 C13 C13 . l42 l42 l42 B . 1   1   . 1.156   18.746 -7.652  1.00 44.52  1 . C ? 
HETATM 1473 N6  N6  . l42 l42 l42 B . 1   1   . 1.860   19.426 -6.733  1.00 50.59  1 . N ? 
HETATM 1474 N5  N5  . l42 l42 l42 B . 1   1   . 3.174   19.205 -7.100  1.00 55.00  1 . N ? 
HETATM 1475 C14 C14 . l42 l42 l42 B . 1   1   . 4.309   19.771 -6.351  1.00 59.63  1 . C ? 
HETATM 1476 N4  N4  . l42 l42 l42 B . 1   1   . 3.325   18.407 -8.211  1.00 47.35  1 . N ? 
HETATM 1477 N3  N3  . l42 l42 l42 B . 1   1   . 1.997   18.136 -8.532  1.00 39.51  1 . N ? 
HETATM 1478 C5  C5  . l42 l42 l42 B . 1   1   . -1.696  19.764 -6.002  1.00 36.69  1 . C ? 
HETATM 1479 C6  C6  . l42 l42 l42 B . 1   1   . -3.000  19.754 -6.761  1.00 35.46  1 . C ? 
HETATM 1480 C11 C11 . l42 l42 l42 B . 1   1   . -3.501  18.547 -7.148  1.00 31.47  1 . C ? 
HETATM 1481 C10 C10 . l42 l42 l42 B . 1   1   . -4.695  18.489 -7.817  1.00 34.40  1 . C ? 
HETATM 1482 C9  C9  . l42 l42 l42 B . 1   1   . -5.410  19.611 -8.124  1.00 31.42  1 . C ? 
HETATM 1483 N2  N2  . l42 l42 l42 B . 1   1   . -6.574  19.468 -8.774  1.00 33.61  1 . N ? 
HETATM 1484 C8  C8  . l42 l42 l42 B . 1   1   . -4.921  20.843 -7.745  1.00 31.76  1 . C ? 
HETATM 1485 C7  C7  . l42 l42 l42 B . 1   1   . -3.713  20.902 -7.063  1.00 32.51  1 . C ? 
# 
_atom_sites.entry_id                    UNNAMED 
_atom_sites.fract_transf_matrix[1][1]   0.023524 
_atom_sites.fract_transf_matrix[1][2]   0.000000 
_atom_sites.fract_transf_matrix[1][3]   0.000000 
_atom_sites.fract_transf_matrix[2][1]   -0.000000 
_atom_sites.fract_transf_matrix[2][2]   0.018808 
_atom_sites.fract_transf_matrix[2][3]   0.000000 
_atom_sites.fract_transf_matrix[3][1]   0.000000 
_atom_sites.fract_transf_matrix[3][2]   -0.000000 
_atom_sites.fract_transf_matrix[3][3]   0.011405 
_atom_sites.fract_transf_vector[1]      0.000000 
_atom_sites.fract_transf_vector[2]      0.000000 
_atom_sites.fract_transf_vector[3]      0.000000 
# 
_cell.length_a      42.510 
_cell.length_b      53.170 
_cell.length_c      87.680 
_cell.angle_alpha   90.000 
_cell.angle_beta    90.000 
_cell.angle_gamma   90.000 
_cell.entry_id      UNNAMED 
# 
_data_extraction.extraction_date   'Mon May 21 16:47:18 2018' 
# 
loop_
_database_2.database_id 
_database_2.database_code 
PDB   UNNAMED 
WWPDB UNNAMED 
# 
_database_PDB_remark.id     3 
_database_PDB_remark.text   
;
REMARK   3                                                                      
REMARK   3 REFINEMENT.                                                          
REMARK   3   PROGRAM     : REFMAC 5.8.0103                                      
REMARK   3   AUTHORS     : MURSHUDOV,SKUBAK,LEBEDEV,PANNU,                      
REMARK   3                 STEINER,NICHOLLS,WINN,LONG,VAGIN                     
REMARK   3                                                                      
REMARK   3    REFINEMENT TARGET : MAXIMUM LIKELIHOOD                            
REMARK   3                                                                      
REMARK   3  DATA USED IN REFINEMENT.                                            
REMARK   3   RESOLUTION RANGE HIGH (ANGSTROMS) :   1.69                         
REMARK   3   RESOLUTION RANGE LOW  (ANGSTROMS) :  45.46                         
REMARK   3   DATA CUTOFF            (SIGMA(F)) : NONE                           
REMARK   3   COMPLETENESS FOR RANGE        (%) :  99.18                         
REMARK   3   NUMBER OF REFLECTIONS             :   21583                        
REMARK   3                                                                      
REMARK   3  FIT TO DATA USED IN REFINEMENT.                                     
REMARK   3   CROSS-VALIDATION METHOD          : THROUGHOUT                      
REMARK   3   FREE R VALUE TEST SET SELECTION  : RANDOM                          
REMARK   3   R VALUE     (WORKING + TEST SET) : 0.20316                         
REMARK   3   R VALUE            (WORKING SET) :  0.20002                        
REMARK   3   FREE R VALUE                     :  0.26183                        
REMARK   3   FREE R VALUE TEST SET SIZE   (%) :  5.2                            
REMARK   3   FREE R VALUE TEST SET COUNT      :  1175                           
REMARK   3                                                                      
REMARK   3  FIT IN THE HIGHEST RESOLUTION BIN.                                  
REMARK   3   TOTAL NUMBER OF BINS USED           :      20                      
REMARK   3   BIN RESOLUTION RANGE HIGH           :    1.690                     
REMARK   3   BIN RESOLUTION RANGE LOW            :    1.734                     
REMARK   3   REFLECTION IN BIN     (WORKING SET) :     1520                     
REMARK   3   BIN COMPLETENESS (WORKING+TEST) (%) :    96.45                     
REMARK   3   BIN R VALUE           (WORKING SET) :    0.428                     
REMARK   3   BIN FREE R VALUE SET COUNT          :       82                     
REMARK   3   BIN FREE R VALUE                    :    0.471                     
REMARK   3                                                                      
REMARK   3  NUMBER OF NON-HYDROGEN ATOMS USED IN REFINEMENT.                    
REMARK   3   ALL ATOMS                :     1485                                
REMARK   3                                                                      
REMARK   3  B VALUES.                                                           
REMARK   3   FROM WILSON PLOT           (A**2) : NULL                           
REMARK   3   MEAN B VALUE      (OVERALL, A**2) :  32.032                        
REMARK   3   OVERALL ANISOTROPIC B VALUE.                                       
REMARK   3    B11 (A**2) :     0.15                                             
REMARK   3    B22 (A**2) :    -0.08                                             
REMARK   3    B33 (A**2) :    -0.07                                             
REMARK   3    B12 (A**2) :    -0.00                                             
REMARK   3    B13 (A**2) :     0.00                                             
REMARK   3    B23 (A**2) :    -0.00                                             
REMARK   3                                                                      
REMARK   3  ESTIMATED OVERALL COORDINATE ERROR.                                 
REMARK   3   ESU BASED ON R VALUE                            (A):   0.106       
REMARK   3   ESU BASED ON FREE R VALUE                       (A):   0.118       
REMARK   3   ESU BASED ON MAXIMUM LIKELIHOOD                 (A):   0.129       
REMARK   3   ESU FOR B VALUES BASED ON MAXIMUM LIKELIHOOD (A**2):   4.445       
REMARK   3                                                                      
REMARK   3 CORRELATION COEFFICIENTS.                                            
REMARK   3   CORRELATION COEFFICIENT FO-FC      :   0.969                       
REMARK   3   CORRELATION COEFFICIENT FO-FC FREE :   0.942                       
REMARK   3                                                                      
REMARK   3  RMS DEVIATIONS FROM IDEAL VALUES        COUNT    RMS    WEIGHT      
REMARK   3   BOND LENGTHS REFINED ATOMS        (A):  1358 ; 0.019 ; 0.019       
REMARK   3   BOND LENGTHS OTHERS               (A):  1288 ; 0.002 ; 0.020       
REMARK   3   BOND ANGLES REFINED ATOMS   (DEGREES):  1825 ; 1.950 ; 1.965       
REMARK   3   BOND ANGLES OTHERS          (DEGREES):  2974 ; 1.032 ; 3.000       
REMARK   3   TORSION ANGLES, PERIOD 1    (DEGREES):   174 ; 6.926 ; 5.000       
REMARK   3   TORSION ANGLES, PERIOD 2    (DEGREES):    62 ;30.152 ;23.548       
REMARK   3   TORSION ANGLES, PERIOD 3    (DEGREES):   237 ;14.877 ;15.000       
REMARK   3   TORSION ANGLES, PERIOD 4    (DEGREES):     9 ;23.103 ;15.000       
REMARK   3   CHIRAL-CENTER RESTRAINTS       (A**3):   184 ; 0.120 ; 0.200       
REMARK   3   GENERAL PLANES REFINED ATOMS      (A):  1573 ; 0.010 ; 0.020       
REMARK   3   GENERAL PLANES OTHERS             (A):   338 ; 0.002 ; 0.020       
REMARK   3                                                                      
REMARK   3  ISOTROPIC THERMAL FACTOR RESTRAINTS.     COUNT   RMS    WEIGHT      
REMARK   3   MAIN-CHAIN BOND REFINED ATOMS  (A**2):   669 ; 2.836 ; 2.875       
REMARK   3   MAIN-CHAIN BOND OTHER ATOMS    (A**2):   670 ; 2.834 ; 2.876       
REMARK   3   MAIN-CHAIN ANGLE REFINED ATOMS (A**2):   838 ; 4.238 ; 4.280       
REMARK   3   MAIN-CHAIN ANGLE OTHER ATOMS (A**2)  :   838 ; 4.279 ; 4.291       
REMARK   3   SIDE-CHAIN BOND REFINED ATOMS  (A**2):   689 ; 3.308 ; 3.269       
REMARK   3   SIDE-CHAIN BOND OTHER ATOMS  (A**2)  :   690 ; 3.305 ; 3.269       
REMARK   3   SIDE-CHAIN ANGLE OTHER ATOMS (A**2)  :   983 ; 5.075 ; 4.755       
REMARK   3   LONG RANGE B REFINED ATOMS (A**2)    :  1514 ; 7.784 ;23.563       
REMARK   3   LONG RANGE B OTHER ATOMS (A**2)      :  1515 ; 7.782 ;23.569       
REMARK   3                                                                      
REMARK   3  NCS RESTRAINTS STATISTICS                                           
REMARK   3   NUMBER OF NCS GROUPS : NULL                                        
REMARK   3                                                                      
REMARK   3  TWIN DETAILS                                                        
REMARK   3   NUMBER OF TWIN DOMAINS  : NULL                                     
REMARK   3                                                                      
REMARK   3                                                                      
REMARK   3  TLS DETAILS                                                         
REMARK   3   NUMBER OF TLS GROUPS  : NULL                                       
REMARK   3                                                                      
REMARK   3                                                                      
REMARK   3  BULK SOLVENT MODELLING.                                             
REMARK   3   METHOD USED :  MASK                                                
REMARK   3   PARAMETERS FOR MASK CALCULATION                                    
REMARK   3   VDW PROBE RADIUS   :   1.20                                        
REMARK   3   ION PROBE RADIUS   :   0.80                                        
REMARK   3   SHRINKAGE RADIUS   :   0.80                                        
REMARK   3                                                                      
REMARK   3  OTHER REFINEMENT REMARKS:                                           
REMARK   3  HYDROGENS HAVE BEEN ADDED IN THE RIDING POSITIONS                   
REMARK   3  U VALUES      : REFINED INDIVIDUALLY                                
REMARK   3                                                                      
;
# 
_diffrn_radiation.diffrn_id                        1 
_diffrn_radiation.wavelength_id                    ? 
_diffrn_radiation.pdbx_monochromatic_or_laue_m_l   ? 
_diffrn_radiation.monochromator                    ? 
_diffrn_radiation.pdbx_diffrn_protocol             ? 
_diffrn_radiation.pdbx_scattering_type             ? 
# 
_entity_poly.entity_id                  1 
_entity_poly.pdbx_seq_one_letter_code   
;MVNPTVFFDIAVDGEPLGRVSFELFADKVPKTAENFRALSTGEKGFGYKGSCFHRIIPGF
MCQGGDFTRHNGTGGKSIYGEKFEDENFILKHTGPGILSMANAGPNTNGSQFFICTAKTE
WLDGKHVVFGKVKEGMNIVEAMERFGSRNGKTSKKITIADCGQLE
;
_entity_poly.pdbx_strand_id             A 
_entity_poly.type                       'polypeptide(L)' 
_entity_poly.pdbx_target_identifier     ? 
# 
_entry.id   UNNAMED 
# 
_exptl.crystals_number   1 
_exptl.entry_id          UNNAMED 
_exptl.method            'X-RAY DIFFRACTION' 
# 
_refine.entry_id                                 UNNAMED 
_refine.pdbx_refine_id                           'X-RAY DIFFRACTION' 
_refine.ls_d_res_high                            1.6900 
_refine.ls_d_res_low                             45.4600 
_refine.pdbx_ls_sigma_F                          0.000 
_refine.pdbx_data_cutoff_high_absF               ? 
_refine.pdbx_data_cutoff_low_absF                ? 
_refine.ls_percent_reflns_obs                    99.1800 
_refine.ls_number_reflns_obs                     21583 
_refine.ls_number_reflns_all                     ? 
_refine.pdbx_ls_cross_valid_method               THROUGHOUT 
_refine.ls_matrix_type                           ? 
_refine.pdbx_R_Free_selection_details            RANDOM 
_refine.details                                  
' HYDROGENS HAVE BEEN ADDED IN THE RIDING POSITIONS U VALUES      : REFINED INDIVIDUALLY ' 
_refine.ls_R_factor_all                          ? 
_refine.ls_R_factor_obs                          0.2032 
_refine.ls_R_factor_R_work                       0.2000 
_refine.ls_wR_factor_R_work                      ? 
_refine.ls_R_factor_R_free                       0.2618 
_refine.ls_wR_factor_R_free                      ? 
_refine.ls_percent_reflns_R_free                 5.2000 
_refine.ls_number_reflns_R_free                  1175 
_refine.ls_number_reflns_R_work                  ? 
_refine.ls_R_factor_R_free_error                 ? 
_refine.B_iso_mean                               32.0320 
_refine.solvent_model_param_bsol                 ? 
_refine.solvent_model_param_ksol                 ? 
_refine.pdbx_isotropic_thermal_model             ? 
_refine.aniso_B[1][1]                            0.1500 
_refine.aniso_B[2][2]                            -0.0800 
_refine.aniso_B[3][3]                            -0.0700 
_refine.aniso_B[1][2]                            -0.0000 
_refine.aniso_B[1][3]                            0.0000 
_refine.aniso_B[2][3]                            -0.0000 
_refine.correlation_coeff_Fo_to_Fc               0.9690 
_refine.correlation_coeff_Fo_to_Fc_free          0.9420 
_refine.overall_SU_R_Cruickshank_DPI             ? 
_refine.pdbx_overall_SU_R_free_Cruickshank_DPI   ? 
_refine.pdbx_overall_SU_R_Blow_DPI               ? 
_refine.pdbx_overall_SU_R_free_Blow_DPI          ? 
_refine.overall_SU_R_free                        ? 
_refine.pdbx_overall_ESU_R                       0.1060 
_refine.pdbx_overall_ESU_R_Free                  0.1180 
_refine.overall_SU_ML                            0.1290 
_refine.overall_SU_B                             4.4450 
_refine.solvent_model_details                    MASK 
_refine.pdbx_solvent_vdw_probe_radii             1.2000 
_refine.pdbx_solvent_ion_probe_radii             0.8000 
_refine.pdbx_solvent_shrinkage_radii             0.8000 
_refine.ls_number_parameters                     ? 
_refine.ls_number_restraints                     ? 
_refine.pdbx_starting_model                      ? 
_refine.pdbx_method_to_determine_struct          ? 
_refine.pdbx_stereochemistry_target_values       'MAXIMUM LIKELIHOOD' 
_refine.pdbx_stereochem_target_val_spec_case     ? 
_refine.overall_FOM_work_R_set                   ? 
_refine.B_iso_max                                113.270 
_refine.B_iso_min                                19.860 
_refine.pdbx_overall_phase_error                 ? 
_refine.occupancy_max                            ? 
_refine.occupancy_min                            ? 
# 
_refine_hist.cycle_id                     final 
_refine_hist.pdbx_refine_id               'X-RAY DIFFRACTION' 
_refine_hist.d_res_high                   1.69 
_refine_hist.d_res_low                    45.46 
_refine_hist.pdbx_number_atoms_ligand     25 
_refine_hist.number_atoms_solvent         161 
_refine_hist.number_atoms_total           1485 
_refine_hist.pdbx_number_residues_total   165 
_refine_hist.pdbx_B_iso_mean_ligand       38.66 
_refine_hist.pdbx_B_iso_mean_solvent      42.39 
# 
loop_
_refine_ls_restr.pdbx_refine_id 
_refine_ls_restr.type 
_refine_ls_restr.number 
_refine_ls_restr.dev_ideal 
_refine_ls_restr.dev_ideal_target 
_refine_ls_restr.weight 
_refine_ls_restr.pdbx_restraint_function 
'X-RAY DIFFRACTION' r_bond_refined_d       1358 0.019  0.019  ? ? 
'X-RAY DIFFRACTION' r_bond_other_d         1288 0.002  0.020  ? ? 
'X-RAY DIFFRACTION' r_angle_refined_deg    1825 1.950  1.965  ? ? 
'X-RAY DIFFRACTION' r_angle_other_deg      2974 1.032  3.000  ? ? 
'X-RAY DIFFRACTION' r_dihedral_angle_1_deg 174  6.926  5.000  ? ? 
'X-RAY DIFFRACTION' r_dihedral_angle_2_deg 62   30.152 23.548 ? ? 
'X-RAY DIFFRACTION' r_dihedral_angle_3_deg 237  14.877 15.000 ? ? 
'X-RAY DIFFRACTION' r_dihedral_angle_4_deg 9    23.103 15.000 ? ? 
'X-RAY DIFFRACTION' r_chiral_restr         184  0.120  0.200  ? ? 
'X-RAY DIFFRACTION' r_gen_planes_refined   1573 0.010  0.020  ? ? 
'X-RAY DIFFRACTION' r_gen_planes_other     338  0.002  0.020  ? ? 
# 
_refine_ls_shell.d_res_high                       1.6900 
_refine_ls_shell.d_res_low                        1.7340 
_refine_ls_shell.pdbx_total_number_of_bins_used   20 
_refine_ls_shell.percent_reflns_obs               96.4500 
_refine_ls_shell.number_reflns_R_work             1520 
_refine_ls_shell.R_factor_all                     ? 
_refine_ls_shell.R_factor_R_work                  0.4280 
_refine_ls_shell.R_factor_R_free                  0.4710 
_refine_ls_shell.percent_reflns_R_free            ? 
_refine_ls_shell.number_reflns_R_free             82 
_refine_ls_shell.R_factor_R_free_error            0.0000 
_refine_ls_shell.number_reflns_all                1602 
_refine_ls_shell.number_reflns_obs                ? 
_refine_ls_shell.pdbx_refine_id                   'X-RAY DIFFRACTION' 
# 
_reflns.entry_id                     UNNAMED 
_reflns.pdbx_diffrn_id               1 
_reflns.pdbx_ordinal                 1 
_reflns.observed_criterion_sigma_I   ? 
_reflns.observed_criterion_sigma_F   ? 
_reflns.d_resolution_low             ? 
_reflns.d_resolution_high            ? 
_reflns.number_obs                   ? 
_reflns.number_all                   ? 
_reflns.percent_possible_obs         ? 
_reflns.pdbx_Rmerge_I_obs            ? 
_reflns.pdbx_Rsym_value              ? 
_reflns.pdbx_netI_over_sigmaI        ? 
_reflns.B_iso_Wilson_estimate        ? 
_reflns.pdbx_redundancy              ? 
_reflns.pdbx_Rrim_I_all              ? 
_reflns.pdbx_Rpim_I_all              ? 
_reflns.pdbx_CC_half                 ? 
_reflns.pdbx_netI_over_av_sigmaI     ? 
_reflns.pdbx_number_measured_all     ? 
_reflns.pdbx_scaling_rejects         ? 
_reflns.pdbx_chi_squared             ? 
_reflns.Rmerge_F_all                 ? 
_reflns.Rmerge_F_obs                 ? 
_reflns.observed_criterion_F_max     ? 
_reflns.observed_criterion_F_min     ? 
_reflns.observed_criterion_I_max     ? 
_reflns.observed_criterion_I_min     ? 
_reflns.pdbx_d_res_high_opt          ? 
_reflns.pdbx_d_res_low_opt           ? 
_reflns.details                      ? 
# 
loop_
_software.pdbx_ordinal 
_software.name 
_software.version 
_software.date 
_software.type 
_software.contact_author 
_software.contact_author_email 
_software.classification 
_software.location 
_software.language 
1 xia2        ?        ?              program 'Graeme Winter '     ?                        
'data scaling'    http://www.ccp4.ac.uk/html/xia2.html         ?          
2 REFMAC      5.8.0103 ?              program 'Garib N. Murshudov' garib@ysbl.york.ac.uk    
refinement        http://www.ccp4.ac.uk/dist/html/refmac5.html Fortran_77 
3 PDB_EXTRACT 3.24     'Sep. 1, 2017' package PDB                  deposit@deposit.rcsb.org 
'data extraction' http://sw-tools.pdb.org/apps/PDB_EXTRACT/    C++        
# 
_symmetry.space_group_name_H-M   'P 21 21 21' 
_symmetry.entry_id               UNNAMED 
# 
