# Supplementary material for: A computationally designed binding mode flip leads to a novel class of potent tri-vector cyclophilin inhibitors
Source: Chem Sci. 2018 Oct 23;10(2):542–7. doi: 10.1039/c8sc03831g (PMC6335623; doi:10.1039/c8sc03831g)
Supplement: Supplementary file 1 [file SC-010-C8SC03831G-s001.zip › Crystallographic_information_files/CypA_lig9_sf.cif]

data_rxxxxsf
# 
_audit.revision_id     1_0 
_audit.creation_date   ? 
_audit.update_record   'Initial release' 
# 
_cell.entry_id      xxxx 
_cell.length_a      42.510 
_cell.length_b      53.170 
_cell.length_c      87.680 
_cell.angle_alpha   90.000 
_cell.angle_beta    90.000 
_cell.angle_gamma   90.000 
# 
_diffrn_radiation_wavelength.id           1 
_diffrn_radiation_wavelength.wavelength   0.9795 
# 
_entry.id   xxxx 
# 
_exptl_crystal.id   1 
# 
_reflns_scale.group_code   1 
# 
_symmetry.entry_id               xxxx 
_symmetry.space_group_name_H-M   'P 21 21 21' 
_symmetry.Int_Tables_number      19 
# 
#
loop_
_refln.crystal_id
_refln.wavelength_id
_refln.scale_group_code
_refln.index_h
_refln.index_k
_refln.index_l
_refln.status
_refln.pdbx_r_free_flag
_refln.F_meas_au
_refln.F_meas_sigma_au
_refln.F_calc_au
_refln.phase_calc
_refln.pdbx_FWT
_refln.pdbx_PHWT
_refln.pdbx_DELFWT
_refln.pdbx_DELPHWT
_refln.fom
1 1 1    0    0    2 x  4       ?       ? 7248.01  180.00  739.35  180.00    0.00    0.00  0.00 
1 1 1    0    0    4 o 16   38.43    5.68 2351.75    0.00   54.72  180.00  127.28  180.00  0.23 
1 1 1    0    0    6 o 14  366.32   11.25  757.18    0.00  481.33  360.00  230.01  360.00  1.00 
1 1 1    0    0    8 o 16  125.74    4.84  273.76  180.00   25.35  360.00  195.37  180.00  0.98 
1 1 1    0    0   10 o  9  756.71   22.72  907.61    0.00  634.08  360.00  245.26  180.00  1.00 
1 1 1    0    0   12 o  9  514.33   15.58  821.35  180.00  522.54  180.00   16.42  180.00  1.00 
1 1 1    0    0   14 o  8   37.00   11.98  151.13    0.00   35.44  180.00   80.17  180.00  0.13 
1 1 1    0    0   16 o  6  555.30   16.79  653.84  180.00  565.21  180.00   19.83  180.00  1.00 
1 1 1    0    0   18 o  3  203.70    6.91  152.13  180.00  209.53  180.00   13.90  180.00  0.99 
1 1 1    0    0   20 o  1  701.15   21.07  581.64  180.00  739.36  180.00   76.42  180.00  1.00 
1 1 1    0    0   22 o 18  485.98   21.01  408.98  180.00  524.38  180.00   76.80  180.00  1.00 
1 1 1    0    0   24 o  8  459.61   13.99  347.16    0.00  575.76  360.00  232.30  360.00  1.00 
1 1 1    0    0   26 o  1  240.54   11.26  222.92  180.00  257.19  180.00   33.38  180.00  1.00 
1 1 1    0    0   28 o  4  548.48   16.70  494.03    0.00  622.61    0.00  148.27    0.00  1.00 
1 1 1    0    0   30 o  6   31.16   13.12    5.44  180.00   10.37    0.00   25.16    0.00  0.07 
1 1 1    0    0   32 x 17       ?       ?   68.74    0.00   62.59    0.00    0.00    0.00  0.00 
1 1 1    0    0   34 f  0  229.37    7.45  163.68    0.00  147.90    0.00    0.00    0.00  0.00 
1 1 1    0    0   36 o  3  269.33    8.56  295.08  180.00  275.10  180.00   11.54  180.00  1.00 
1 1 1    0    0   38 o  2   66.85    9.66   66.10    0.00   66.17  360.00    5.87  360.00  0.95 
1 1 1    0    0   40 o 13   26.60   11.31   25.33    0.00    7.45  180.00   31.41  180.00  0.31 
1 1 1    0    0   42 o 14  118.02    4.93   91.62    0.00  147.43  360.00   58.83  360.00  1.00 
1 1 1    0    0   44 o  4   20.69   10.42   45.86    0.00   19.35  180.00   62.80  180.00  0.58 
1 1 1    0    0   46 o 18   20.86   11.51    9.83    0.00    1.78  180.00   10.84  180.00  0.17 
1 1 1    0    0   48 o  9   10.37    7.04    1.78    0.00    1.04  180.00    2.31  180.00  0.01 
1 1 1    0    0   50 o  9   36.56    6.66   35.68  180.00   16.38  180.00    1.92    0.00  0.47 
1 1 1    0    1    1 x 11       ?       ? 11601.67   90.00 1489.56   90.00    0.00    0.00  0.00 
1 1 1    0    1    2 o 14  228.17    5.20 2913.47  270.00  225.37  270.00    5.59   90.00  1.00 
1 1 1    0    1    3 o  4  180.67    6.08  161.68  270.00  155.13   90.00   51.07  270.00  1.00 
1 1 1    0    1    4 o  3  316.77    8.02 1380.74  270.00  260.05  270.00  113.46   90.00  1.00 
1 1 1    0    1    5 o  5  805.67   17.05 1814.28  270.00  877.70  270.00  144.05  270.00  1.00 
1 1 1    0    1    6 o  1  286.89    6.34  133.66   90.00  272.24   90.00   29.31  270.00  1.00 
1 1 1    0    1    7 o 12  825.62   17.47 1336.88   90.00  818.82   90.00   13.59  270.00  1.00 
1 1 1    0    1    8 o  1  420.17    9.04  664.98   90.00  465.18   90.00   90.03   90.00  1.00 
1 1 1    0    1    9 f  0  277.89    6.17  476.80  270.00  276.05  270.00    0.00    0.00  0.00 
1 1 1    0    1   10 f  0  136.20    3.63  163.81  270.00   53.79  270.00    0.00    0.00  0.00 
1 1 1    0    1   11 o  7  518.26   11.06  455.46   90.00  519.11   90.00    1.70   90.00  1.00 
1 1 1    0    1   12 o  8  589.03   12.55  625.95  270.00  634.09  270.00   90.13  270.00  1.00 
1 1 1    0    1   13 o 13  303.96    7.75  227.68  270.00  339.78  270.00   71.64  270.00  1.00 
1 1 1    0    1   14 o  7   16.95    9.59  253.98   90.00   74.02  270.00  154.99  270.00  0.21 
1 1 1    0    1   15 f  0  105.66    4.07  439.87  270.00  224.90  270.00    0.00    0.00  0.00 
1 1 1    0    1   16 o  1  167.59    6.00   57.89  270.00  245.00   90.00  169.17   90.00  0.96 
1 1 1    0    1   17 o  3  154.97    4.08  255.61   90.00  142.79   90.00   24.09  270.00  1.00 
1 1 1    0    1   18 o 19  376.48    8.16  473.86  270.00  305.64  270.00  141.69   90.00  1.00 
1 1 1    0    1   19 o  8  828.06   17.54  764.97  270.00  818.69  270.00   18.73   90.00  1.00 
1 1 1    0    1   20 o  4   73.58   54.78  127.01  270.00   33.35   90.00  186.82   90.00  0.82 
1 1 1    0    1   21 o 12  228.56    6.17  250.17   90.00  171.44   90.00  114.23  270.00  1.00 
1 1 1    0    1   22 o  8  255.45    8.38  101.26  270.00  387.10  270.00  263.41  270.00  1.00 
1 1 1    0    1   23 o 18   94.53    4.53   14.92   90.00   67.84  270.00   22.57   90.00  0.84 
1 1 1    0    1   24 o 14  173.86    6.53  323.51   90.00   68.31   90.00  211.12  270.00  1.00 
1 1 1    0    1   25 o  2   34.37   14.28   50.26   90.00   38.28  270.00   97.54  270.00  0.31 
1 1 1    0    1   26 o  9   30.19   14.45   57.16  270.00   22.52   90.00   55.13   90.00  0.17 
1 1 1    0    1   27 o 17  232.64    6.30  230.90   90.00  243.80   90.00   22.31   90.00  1.00 
1 1 1    0    1   28 o 11  319.33    7.10  305.14   90.00  341.11   90.00   43.55   90.00  1.00 
1 1 1    0    1   29 o  6   60.02  151.26   85.94   90.00   58.99  270.00  139.53  270.00  0.18 
1 1 1    0    1   30 o  6   44.10    8.48   28.02  270.00    4.01  270.00   18.82   90.00  0.30 
1 1 1    0    1   31 o 15   60.42   10.52   73.97   90.00   41.37   90.00   27.95  270.00  0.92 
1 1 1    0    1   32 o  1   13.39    8.69   69.95   90.00   51.40  270.00  111.46  270.00  0.32 
1 1 1    0    1   33 o  2  149.82    4.57  158.34   90.00  159.04   90.00   18.42   90.00  1.00 
1 1 1    0    1   34 o  5   56.75   71.55   95.90   90.00   17.37  270.00  103.86  270.00  0.61 
1 1 1    0    1   35 o  5    7.23    5.23   10.50  270.00    9.55   90.00   19.77   90.00  0.05 
1 1 1    0    1   36 o 10   45.88    6.58   45.84  270.00   39.83  270.00    0.74   90.00  0.88 
1 1 1    0    1   37 o 13  153.45    4.62  180.57  270.00  145.10  270.00   16.70   90.00  1.00 
1 1 1    0    1   38 o  9   59.72   75.93  103.10   90.00   13.39  270.00  107.50  270.00  0.68 
1 1 1    0    1   39 o  9    8.14    5.79    1.29  270.00    1.05   90.00    2.25   90.00  0.01 
1 1 1    0    1   40 o  2   43.58    6.42   33.28  270.00   46.01  270.00   14.51  270.00  0.89 
1 1 1    0    1   41 o  6   17.85    9.15   31.28   90.00   11.60  270.00   41.72  270.00  0.52 
1 1 1    0    1   42 o 19   26.27    8.93   37.03  270.00    6.25  270.00   29.56   90.00  0.80 
1 1 1    0    1   43 o  6   17.07    8.93   26.21   90.00    7.95  270.00   33.04  270.00  0.50 
1 1 1    0    1   44 o 11   18.76    8.87    2.70   90.00    0.02   90.00    2.54  270.00  0.07 
1 1 1    0    1   45 o  6   51.10   20.91   48.47   90.00   55.04   90.00    9.63   90.00  0.98 
1 1 1    0    1   46 o 19   61.67  129.09   90.25  270.00   47.20   90.00  130.18   90.00  0.29 
1 1 1    0    1   47 o  1   17.13    8.80    4.23  270.00    0.01   90.00    3.47   90.00  0.10 
1 1 1    0    1   48 o  4   11.23    6.98    9.96  270.00    4.13   90.00   11.25   90.00  0.13 
1 1 1    0    1   49 o 15    9.96    6.42   21.71  270.00    9.17   90.00   22.47   90.00  0.21 
1 1 1    0    1   50 o 14    7.93    5.45    8.86  270.00    3.66   90.00    8.18   90.00  0.05 
1 1 1    0    1   51 o  7    8.70    5.92    1.20  270.00    0.38   90.00    0.87   90.00  0.01 
1 1 1    0    2    0 o  8  601.57   25.77 1750.47  180.00  683.48  180.00  163.83  180.00  1.00 
1 1 1    0    2    1 o  4  267.73    8.45 1820.63    0.00  470.89  360.00  427.95  360.00  0.96 
1 1 1    0    2    2 o  9  153.54    5.39  196.58    0.00  177.15  360.00   47.98  360.00  1.00 
1 1 1    0    2    3 o 18  104.68    4.30    2.55    0.00   86.00  360.00   30.67  180.00  0.97 
1 1 1    0    2    4 o 18  167.22    4.72  511.21  180.00  250.92  180.00  179.45  180.00  0.96 
1 1 1    0    2    5 o  7  117.61    3.25  101.96  180.00   14.36  360.00   10.36  360.00  0.08 
1 1 1    0    2    6 o  2  509.66   10.89 1303.49    0.00  558.65  360.00   97.99  360.00  1.00 
1 1 1    0    2    7 o 14  715.62   15.20  548.38  180.00  781.66  180.00  132.08  180.00  1.00 
1 1 1    0    2    8 o 18  313.26    6.89  231.81  180.00  396.46  180.00  166.41  180.00  1.00 
1 1 1    0    2    9 o 17  535.13   11.40  587.37  180.00  612.58  180.00  154.91  180.00  1.00 
1 1 1    0    2   10 o  4  603.18   12.83  804.99    0.00  578.70  360.00   48.97  180.00  1.00 
1 1 1    0    2   11 o  1  591.42   12.59  354.70  360.00  650.48    0.00  118.12    0.00  1.00 
1 1 1    0    2   12 o 17  214.94    5.78  449.61  180.00  127.22  180.00  175.46    0.00  1.00 
1 1 1    0    2   13 o  5   53.49   70.87  202.59    0.00   25.76    0.00   76.23    0.00  0.23 
1 1 1    0    2   14 o 13   51.95   16.45   90.59  180.00    1.86  180.00   10.89  180.00  0.07 
1 1 1    0    2   15 o  2  189.78    5.29  276.57  180.00   98.51  180.00  182.54    0.00  1.00 
1 1 1    0    2   16 o  8  187.81    4.56   81.03  180.00  173.90  180.00   27.82    0.00  1.00 
1 1 1    0    2   17 o 17   10.76    7.22   10.42    0.00   29.67  180.00   60.38  180.00  0.05 
1 1 1    0    2   18 o 18   57.41    8.39  128.54    0.00   18.32  180.00  112.35  180.00  0.66 
1 1 1    0    2   19 o  2  288.56    9.11  258.26    0.00  266.92    0.00   43.29  180.00  1.00 
1 1 1    0    2   20 o 12  112.89    4.55   16.80  180.00   40.43  360.00   25.02  360.00  0.25 
1 1 1    0    2   21 o 10   53.11    9.26  140.56  180.00   21.16  360.00   97.96  360.00  0.52 
1 1 1    0    2   22 o  8  568.47   14.02  610.26  180.00  545.06  180.00   46.81    0.00  1.00 
1 1 1    0    2   23 o 18   15.56   10.11   66.87  360.00   50.15  180.00  103.92  180.00  0.12 
1 1 1    0    2   24 o 10   58.92    9.61   15.99    0.00    0.07  180.00    6.31    0.00  0.05 
1 1 1    0    2   25 o 12  233.21    5.49  105.23  180.00  368.03  180.00  270.23  180.00  1.00 
1 1 1    0    2   26 o 13   27.89   12.25   56.42  180.00   21.45    0.00   50.91    0.00  0.14 
1 1 1    0    2   27 o 12  253.91    5.83  287.72  180.00  231.63  180.00   44.57    0.00  1.00 
1 1 1    0    2   28 o 19   80.46  194.49   95.26  180.00   79.32    0.00  193.07    0.00  0.21 
1 1 1    0    2   29 o  9    9.26    6.66   53.90  180.00   60.07    0.00  123.03    0.00  0.16 
1 1 1    0    2   30 o 18   11.59    8.02   58.63    0.00   45.95  180.00   96.18  180.00  0.18 
1 1 1    0    2   31 o  7   13.90    8.83   22.49  180.00   17.69    0.00   38.43    0.00  0.11 
1 1 1    0    2   32 o 18  240.83    6.35  258.33  180.00  252.49  180.00   23.33  180.00  1.00 
1 1 1    0    2   33 o 15  126.52    4.22  144.03  180.00  120.45  180.00   12.14  360.00  1.00 
1 1 1    0    2   34 o 13   69.77  192.81   85.45  180.00   58.94    0.00  137.35    0.00  0.14 
1 1 1    0    2   35 o 13   95.16    3.50  117.98    0.00   85.66    0.00   18.99  180.00  1.00 
1 1 1    0    2   36 o 19   10.57    7.44    4.03  180.00    3.08    0.00    6.76    0.00  0.03 
1 1 1    0    2   37 o 14    8.71    6.33    7.21    0.00    5.64  180.00   12.11  180.00  0.05 
1 1 1    0    2   38 o 16  111.62    4.13  116.97    0.00  116.27  360.00    9.30  360.00  1.00 
1 1 1    0    2   39 o  6   45.75    6.61   63.51  360.00   31.36  360.00   27.79  180.00  0.99 
1 1 1    0    2   40 o 11   51.80   43.18   56.61    0.00   25.18    0.00   28.49  180.00  0.76 
1 1 1    0    2   41 o 12   30.80    8.01   37.10  180.00   15.81  180.00   19.98    0.00  0.84 
1 1 1    0    2   42 o  7   28.92    8.56   27.49    0.00   15.23  360.00   11.32  180.00  0.72 
1 1 1    0    2   43 o 11   21.37    9.23   24.10  360.00    0.97  360.00   22.07  180.00  0.56 
1 1 1    0    2   44 f  0   11.03    7.15   39.43  180.00   37.31  180.00    0.00    0.00  0.00 
1 1 1    0    2   45 o 16   18.78    9.33   13.65    0.00    1.08    0.00   11.70  180.00  0.37 
1 1 1    0    2   46 o  6   14.28    8.09    7.14  180.00    1.64    0.00    8.14    0.00  0.17 
1 1 1    0    2   47 o 15   48.33   15.69   77.06  360.00   34.31  360.00   27.98  180.00  1.00 
1 1 1    0    2   48 o 10   10.12    6.57   14.87    0.00    6.93  180.00   17.43  180.00  0.18 
1 1 1    0    2   49 o  2    9.22    6.13    2.90  360.00    1.28  180.00    3.03  180.00  0.03 
1 1 1    0    2   50 o 14   14.54    8.03    6.91  180.00    1.36    0.00    4.83    0.00  0.07 
1 1 1    0    2   51 o 16    6.90    4.88    6.10  180.00    2.11  360.00    4.55  360.00  0.02 
1 1 1    0    3    1 o  1  413.45    8.96 1223.41   90.00  463.95   90.00  101.00   90.00  1.00 
1 1 1    0    3    2 o  2  859.15   18.20 2816.82  270.00 1037.11  270.00  355.91  270.00  1.00 
1 1 1    0    3    3 o  4  450.97    9.68  438.22   90.00  598.48   90.00  295.01   90.00  1.00 
1 1 1    0    3    4 o  9  392.74    9.80  519.14   90.00  414.08   90.00   42.69   90.00  1.00 
1 1 1    0    3    5 o 15  213.29    4.92  221.46  270.00  327.24  270.00  228.77  270.00  1.00 
1 1 1    0    3    6 o 16  992.57   21.03  993.62  270.00 1083.94  270.00  182.75  270.00  1.00 
1 1 1    0    3    7 o  6  377.06    8.18  741.63   90.00  353.06   90.00   48.01  270.00  1.00 
1 1 1    0    3    8 o  9  328.04    7.18  713.69  270.00  402.02  270.00  147.97  270.00  1.00 
1 1 1    0    3    9 o  5  421.84    9.08  430.27   90.00  492.56   90.00  141.44   90.00  1.00 
1 1 1    0    3   10 o 18   36.94    5.34  185.70   90.00   11.26  270.00   30.96  270.00  0.11 
1 1 1    0    3   11 o 11  468.54   11.65  258.61   90.00  537.19   90.00  137.29   90.00  1.00 
1 1 1    0    3   12 o  6  112.93    4.84   29.83   90.00  114.03  270.00   58.18  270.00  0.75 
1 1 1    0    3   13 o 16   56.81   16.98  129.77   90.00    0.59  270.00   12.46  270.00  0.10 
1 1 1    0    3   14 o 16  572.25   14.13  730.68  270.00  505.57  270.00  133.36   90.00  1.00 
1 1 1    0    3   15 o 10  201.85    5.55  422.60  270.00  170.10  270.00   63.51   90.00  1.00 
1 1 1    0    3   16 o 14   12.57    7.95   38.60  270.00   41.93   90.00   85.93   90.00  0.08 
1 1 1    0    3   17 o  1  186.23    4.56  215.64  270.00  153.35  270.00   65.76   90.00  1.00 
1 1 1    0    3   18 o  6   54.38   21.38  139.04  270.00   26.79   90.00  118.77   90.00  0.60 
1 1 1    0    3   19 o 10  159.66    4.90  157.71   90.00  176.66   90.00   34.85   90.00  1.00 
1 1 1    0    3   20 o 15  437.09   10.87  432.07  270.00  482.06  270.00   89.94  270.00  1.00 
1 1 1    0    3   21 o  7  246.02    5.68  193.62  270.00  271.47  270.00   50.91  270.00  1.00 
1 1 1    0    3   22 x  4       ?       ?   15.43  270.00   11.73  270.00    0.00    0.00  0.00 
1 1 1    0    3   23 o  9   31.13   12.90   57.89   90.00   17.86  270.00   42.23  270.00  0.10 
1 1 1    0    3   24 o  3  203.02    5.01  232.51  270.00  221.76  270.00   37.49  270.00  1.00 
1 1 1    0    3   25 o 12   47.39    8.90   73.11  270.00   19.22   90.00   80.91   90.00  0.45 
1 1 1    0    3   26 o 10   65.60  126.82   83.73  270.00   62.20   90.00  163.94   90.00  0.30 
1 1 1    0    3   27 o 16   65.65   13.16   23.82   90.00   16.59   90.00    7.39  270.00  0.31 
1 1 1    0    3   28 o 16  180.06    4.64  131.25  270.00  240.55  270.00  120.99  270.00  1.00 
1 1 1    0    3   29 o 16  132.25    5.80  146.60   90.00  120.31   90.00   23.85  270.00  1.00 
1 1 1    0    3   30 o  8   58.92  173.31  103.74  270.00   78.13   90.00  176.84   90.00  0.17 
1 1 1    0    3   31 o 18   17.60    9.95   26.92  270.00   21.07   90.00   48.69   90.00  0.19 
1 1 1    0    3   32 o  2  174.15    5.00  182.51  270.00  180.60  270.00   12.91  270.00  1.00 
1 1 1    0    3   33 o 15  263.53    5.95  271.33  270.00  285.88  270.00   44.70  270.00  1.00 
1 1 1    0    3   34 o 12   39.63    6.36   49.25   90.00   15.67   90.00   28.06  270.00  0.75 
1 1 1    0    3   35 o 18   39.37    6.44   43.56  270.00   20.92  270.00   17.93   90.00  0.76 
1 1 1    0    3   36 o 18  133.14    4.34  181.50   90.00  104.97   90.00   56.34  270.00  1.00 
1 1 1    0    3   37 o 14    9.29    6.61   18.51  270.00   14.24   90.00   30.91   90.00  0.13 
1 1 1    0    3   38 o 14  129.65    5.28  152.30   90.00  119.54   90.00   20.21  270.00  1.00 
1 1 1    0    3   39 o  3   25.45   10.23   54.36  270.00    8.50   90.00   59.28   90.00  0.83 
1 1 1    0    3   40 o 17   37.13    6.69   41.44  270.00   28.30  270.00   11.10   90.00  0.91 
1 1 1    0    3   41 o  7   83.86    3.51   93.43   90.00   77.33   90.00   13.07  270.00  1.00 
1 1 1    0    3   42 o 19   29.58    8.43   19.25   90.00   15.83   90.00    2.73  270.00  0.58 
1 1 1    0    3   43 o  6   10.23    6.89   34.73  270.00   24.21   90.00   57.35   90.00  0.44 
1 1 1    0    3   44 o 16   42.63    6.24   41.23  270.00   45.39  270.00    6.45  270.00  0.99 
1 1 1    0    3   45 o  8   21.46    9.56    2.47  270.00    1.16  270.00    1.15   90.00  0.08 
1 1 1    0    3   46 o 11   41.21    6.31   43.34   90.00   43.27   90.00    4.46   90.00  1.00 
1 1 1    0    3   47 o  2   15.05    8.50   19.90   90.00    4.31  270.00   20.11  270.00  0.38 
1 1 1    0    3   48 o 13   18.91    8.41   22.91   90.00    0.92   90.00   14.93  270.00  0.44 
1 1 1    0    3   49 o  9    8.10    5.59    5.68   90.00    2.65  270.00    6.00  270.00  0.04 
1 1 1    0    3   50 o 19    8.79    6.01    0.61   90.00    0.23  270.00    0.53  270.00  0.00 
1 1 1    0    3   51 o 15    8.02    5.49   18.93  270.00    5.98   90.00   13.29   90.00  0.08 
1 1 1    0    4    0 o  3  607.26   18.32 1835.80    0.00  671.15  360.00  127.78  360.00  1.00 
1 1 1    0    4    1 o 17  206.34    4.80  796.69  180.00  334.75  180.00  263.11  180.00  0.98 
1 1 1    0    4    2 o  7 1046.81   22.26 1573.01  180.00 1059.56  180.00   25.50  180.00  1.00 
1 1 1    0    4    3 f  0  224.44    5.16  480.13    0.00  211.21  360.00    0.00    0.00  0.00 
1 1 1    0    4    4 f  0  276.91    6.18  232.87  360.00  251.69  360.00    0.00    0.00  0.00 
1 1 1    0    4    5 o  2  629.88   13.38 1102.13    0.00  587.29  360.00   85.18  180.00  1.00 
1 1 1    0    4    6 o  8  165.85    4.77  199.90    0.00  237.20  180.00  148.40  180.00  0.98 
1 1 1    0    4    7 f  0   47.08   32.47  563.17  180.00  133.53  180.00    0.00    0.00  0.00 
1 1 1    0    4    8 o  4   36.52    5.46  126.40  180.00   69.25  180.00  179.80  180.00  0.57 
1 1 1    0    4    9 f  0  133.09    5.19   97.27  180.00   21.52  180.00    0.00    0.00  0.00 
1 1 1    0    4   10 o  5  229.56    6.12  182.32  180.00  178.50  180.00  102.14    0.00  1.00 
1 1 1    0    4   11 o 19  246.60    6.55  251.93  180.00  243.93  180.00    5.33    0.00  1.00 
1 1 1    0    4   12 o 12  399.69    8.65  446.86  180.00  402.51  180.00    5.63  180.00  1.00 
1 1 1    0    4   13 f  0  486.35   10.42  644.99    0.00  546.27  360.00    0.00    0.00  0.00 
1 1 1    0    4   14 o 10   87.69    4.21  111.84  180.00   55.03  180.00    1.50    0.00  0.64 
1 1 1    0    4   15 o  9   61.62   12.75   23.84  360.00    2.67  180.00   26.05    0.00  0.25 
1 1 1    0    4   16 o 17  438.76    9.44  510.18  360.00  398.75    0.00   80.02  180.00  1.00 
1 1 1    0    4   17 o 15  387.17    8.39  418.81  360.00  358.73    0.00   56.89  180.00  1.00 
1 1 1    0    4   18 o 18   68.75   32.30  141.86    0.00    5.70  360.00   60.31  180.00  0.52 
1 1 1    0    4   19 o  7   13.88    9.08   30.32  360.00   31.82  180.00   65.51  180.00  0.07 
1 1 1    0    4   20 o 12  307.82    6.86  193.09  180.00  393.64  180.00  171.62  180.00  1.00 
1 1 1    0    4   21 o 19  850.25   18.08  771.47    0.00  943.75    0.00  186.99    0.00  1.00 
1 1 1    0    4   22 o  7  510.51   12.64  364.68  180.00  677.65  180.00  334.28  180.00  1.00 
1 1 1    0    4   23 o 16  136.63    6.29  104.39  180.00  154.33  180.00   42.16  180.00  0.98 
1 1 1    0    4   24 o  4  208.06    5.13  166.97    0.00  236.97    0.00   57.82    0.00  1.00 
1 1 1    0    4   25 o 13  536.60   11.48  507.93    0.00  589.08    0.00  104.96    0.00  1.00 
1 1 1    0    4   26 o  5  209.81    7.25  113.64  180.00  286.22  180.00  152.84  180.00  1.00 
1 1 1    0    4   27 o  6  272.57    6.22  295.25  180.00  251.14  180.00   42.88  360.00  1.00 
1 1 1    0    4   28 o  8   79.09   77.99   93.26  180.00    6.08  180.00   86.56    0.00  0.62 
1 1 1    0    4   29 o  3  194.70    5.56  242.47    0.00  158.39    0.00   72.60  180.00  1.00 
1 1 1    0    4   30 o  2  165.47    5.03  179.91  180.00  166.29  180.00    1.64  180.00  1.00 
1 1 1    0    4   31 o 18  170.04    5.03  219.46  360.00  143.20  360.00   53.68  180.00  1.00 
1 1 1    0    4   32 o  3  181.53    5.18  157.53    0.00  223.07  360.00   83.08  360.00  1.00 
1 1 1    0    4   33 x  9       ?       ?    8.74  360.00    6.99  360.00    0.00    0.00  0.00 
1 1 1    0    4   34 o  7   13.10    8.21   58.17  360.00   42.10  180.00   93.93  180.00  0.37 
1 1 1    0    4   35 o 18   49.47    7.38   38.45  180.00   46.33  180.00   12.30  180.00  0.81 
1 1 1    0    4   36 o 15   22.53    9.68   28.48    0.00    6.47  180.00   31.79  180.00  0.42 
1 1 1    0    4   37 o 19  186.74    4.48  192.06  180.00  199.61  180.00   25.74  180.00  1.00 
1 1 1    0    4   38 o  9  107.04    3.56  150.88    0.00   75.01    0.00   64.06  180.00  1.00 
1 1 1    0    4   39 o 10   21.37   11.14   31.05  180.00    7.01    0.00   36.14    0.00  0.52 
1 1 1    0    4   40 o  3   17.56    9.39   24.62    0.00    9.49  180.00   33.01  180.00  0.40 
1 1 1    0    4   41 o 11   13.71    8.35    7.43  360.00    4.17  180.00   11.39  180.00  0.11 
1 1 1    0    4   42 o  2   13.48    8.25    1.01    0.00    0.53  180.00    1.51  180.00  0.02 
1 1 1    0    4   43 o 19   21.45    9.53   21.90  180.00    2.06  180.00   18.79  360.00  0.53 
1 1 1    0    4   44 o  1   15.12    8.94    4.41  180.00    1.30  360.00    5.45  360.00  0.09 
1 1 1    0    4   45 o 15   10.43    6.89    3.05    0.00    1.72  180.00    4.56  180.00  0.05 
1 1 1    0    4   46 o  1   26.15    8.21    5.02    0.00    6.26  360.00    1.87  360.00  0.20 
1 1 1    0    4   47 o 14   10.11    6.79   10.15  180.00    5.07  360.00   12.92  360.00  0.14 
1 1 1    0    4   48 o 12   18.79    8.92   40.19  180.00    2.33    0.00   29.32    0.00  0.66 
1 1 1    0    4   49 o  3    9.50    6.43   21.82  180.00    9.00    0.00   21.45    0.00  0.18 
1 1 1    0    4   50 o  5    5.72    4.18   12.64    0.00    5.34  180.00   11.26  180.00  0.05 
1 1 1    0    4   51 o 16   10.14    6.46    6.63  180.00    1.74  360.00    4.18  360.00  0.03 
1 1 1    0    5    1 o  9  290.75    6.45  663.76  270.00  299.81  270.00   18.13  270.00  1.00 
1 1 1    0    5    2 o  2  447.31    9.63  491.66  270.00  536.69  270.00  178.76  270.00  1.00 
1 1 1    0    5    3 o 13  244.86    7.89   54.81  270.00  238.90  270.00   11.92   90.00  1.00 
1 1 1    0    5    4 o  6  706.42   14.99  283.64   90.00  751.65   90.00   90.45   90.00  1.00 
1 1 1    0    5    5 o 10   55.76  154.83  377.01  270.00   58.10   90.00  131.16   90.00  0.13 
1 1 1    0    5    6 o 15  257.83    5.82  256.18  270.00  208.52  270.00   98.61   90.00  1.00 
1 1 1    0    5    7 o 10  252.53    6.60  368.22   90.00  235.39   90.00   34.28  270.00  1.00 
1 1 1    0    5    8 o 17   14.87    7.78  248.74  270.00   43.98   90.00   91.20   90.00  0.11 
1 1 1    0    5    9 o 12  175.69    5.01  239.28   90.00  144.67   90.00   62.04  270.00  1.00 
1 1 1    0    5   10 o 17  542.12   11.62  552.12  270.00  513.75  270.00   56.73   90.00  1.00 
1 1 1    0    5   11 o 18  220.87    5.98  281.31  270.00  263.46  270.00   85.18  270.00  1.00 
1 1 1    0    5   12 o 18  165.34    4.88  326.23  270.00  113.38  270.00  103.90   90.00  1.00 
1 1 1    0    5   13 o  1  203.67    5.65  279.16  270.00  132.39  270.00  142.57   90.00  1.00 
1 1 1    0    5   14 o  7  205.70    5.70  151.32  270.00  228.54  270.00   45.68  270.00  1.00 
1 1 1    0    5   15 o 16  194.84    4.76  155.65   90.00  218.42   90.00   47.21   90.00  1.00 
1 1 1    0    5   16 o 11  301.92    6.70  279.61   90.00  297.08   90.00    9.67  270.00  1.00 
1 1 1    0    5   17 o 12  342.82    8.68  399.29   90.00  289.53   90.00  106.58  270.00  1.00 
1 1 1    0    5   18 o 13  171.09    5.12  147.22  270.00  184.36  270.00   26.79  270.00  1.00 
1 1 1    0    5   19 o 14  386.55    8.44  324.05  270.00  408.06  270.00   43.02  270.00  1.00 
1 1 1    0    5   20 o 10  410.32   10.28  379.15   90.00  443.32   90.00   66.01   90.00  1.00 
1 1 1    0    5   21 o 10   79.18   38.11   41.56   90.00   15.85  270.00   21.44   90.00  0.34 
1 1 1    0    5   22 o 15  434.17   13.38  454.41   90.00  435.15   90.00    1.97   90.00  1.00 
1 1 1    0    5   23 o 18  460.67    9.93  354.16  270.00  565.20  270.00  209.07  270.00  1.00 
1 1 1    0    5   24 o 10   89.05  114.37  174.14  270.00   51.10   90.00  218.26   90.00  0.65 
1 1 1    0    5   25 o 11  167.90    4.66  246.72   90.00  108.31   90.00  119.19  270.00  1.00 
1 1 1    0    5   26 o  1  244.60    5.72  229.79  270.00  267.89  270.00   46.58  270.00  1.00 
1 1 1    0    5   27 x  6       ?       ?  106.49  270.00  119.70  270.00    0.00    0.00  0.00 
1 1 1    0    5   28 o 19   11.08    7.86   38.52   90.00   32.67  270.00   67.64  270.00  0.10 
1 1 1    0    5   29 o 19   32.33   11.20  129.75  270.00   64.73   90.00  183.41   90.00  0.83 
1 1 1    0    5   30 o  8    8.15    5.97    3.13  270.00    5.54   90.00   11.38   90.00  0.02 
1 1 1    0    5   31 o 16   76.24  241.93  100.34   90.00   71.81  270.00  160.50  270.00  0.11 
1 1 1    0    5   32 x 15       ?       ?   70.93   90.00   65.13   90.00    0.00    0.00  0.00 
1 1 1    0    5   33 o 13   12.23    8.12   35.02   90.00   25.75  270.00   56.25  270.00  0.19 
1 1 1    0    5   34 o  9   53.64    9.83   54.44  270.00   49.17  270.00    0.06  270.00  0.92 
1 1 1    0    5   35 o  3   11.16    7.46    4.63  270.00    3.47   90.00    7.68   90.00  0.03 
1 1 1    0    5   36 o  3    8.94    6.30   14.56  270.00   11.29   90.00   24.32   90.00  0.10 
1 1 1    0    5   37 o  8   60.20   60.04   73.04   90.00   16.92   90.00   49.60  270.00  0.69 
1 1 1    0    5   38 o 19   12.03    7.84    3.41  270.00    2.31   90.00    5.46   90.00  0.04 
1 1 1    0    5   39 o  8  124.75    4.29  110.52   90.00  145.24   90.00   40.97   90.00  1.00 
1 1 1    0    5   40 o  3   45.83    6.88   42.48  270.00   47.88  270.00    7.11  270.00  0.97 
1 1 1    0    5   41 o 17   12.23    7.90   19.90  270.00   12.70   90.00   31.98   90.00  0.27 
1 1 1    0    5   42 o 17   19.79    9.68   21.37   90.00    2.15  270.00   22.65  270.00  0.46 
1 1 1    0    5   43 o 13   11.77    7.84   14.66   90.00    8.50  270.00   22.42  270.00  0.23 
1 1 1    0    5   44 o  5   13.39    8.17   24.10  270.00   10.63   90.00   33.28   90.00  0.45 
1 1 1    0    5   45 o 16   10.81    7.07    5.41  270.00    2.84   90.00    7.87   90.00  0.10 
1 1 1    0    5   46 o 11    7.90    5.58    3.21  270.00    2.08   90.00    4.80   90.00  0.04 
1 1 1    0    5   47 o  4    7.70    5.50    8.31  270.00    4.91   90.00   11.12   90.00  0.08 
1 1 1    0    5   48 o  4    7.99    5.75    4.00  270.00    2.04   90.00    4.62   90.00  0.03 
1 1 1    0    5   49 o 14    9.55    6.36    3.41   90.00    1.34  270.00    3.20  270.00  0.03 
1 1 1    0    5   50 o  8    8.57    5.83   12.34  270.00    4.31   90.00    9.78   90.00  0.07 
1 1 1    0    5   51 o  6    7.28    5.12    5.81   90.00    1.70  270.00    3.69  270.00  0.02 
1 1 1    0    6    0 o  5  366.63   11.32  493.03    0.00  308.05    0.00  117.15  180.00  1.00 
1 1 1    0    6    1 o 15  338.24    7.40  184.45  180.00  328.03  360.00   20.43  180.00  1.00 
1 1 1    0    6    2 o 12  469.45   10.08  933.98    0.00  464.63  360.00    9.64  180.00  1.00 
1 1 1    0    6    3 o 13  233.94    5.38  299.74  180.00  247.12  180.00   26.35  180.00  1.00 
1 1 1    0    6    4 o 11  131.41    5.05  147.66  180.00   92.03  180.00   78.33  360.00  1.00 
1 1 1    0    6    5 o  4  108.78    3.37  118.67    0.00   50.96    0.00  114.16  180.00  0.99 
1 1 1    0    6    6 o  2  278.81    7.20  243.17    0.00  288.12  360.00   18.61  360.00  1.00 
1 1 1    0    6    7 o 11   50.01   48.29  143.60  180.00   40.20    0.00  126.08    0.00  0.46 
1 1 1    0    6    8 o  1  140.53    4.38   49.45  180.00   87.33  180.00  106.27    0.00  1.00 
1 1 1    0    6    9 o 11  268.45    7.00  229.00    0.00  264.34    0.00    8.23  180.00  1.00 
1 1 1    0    6   10 o  9   48.54  108.47    7.92  360.00   38.82  180.00   91.02  180.00  0.14 
1 1 1    0    6   11 o  3  409.89    8.87  301.76    0.00  432.47    0.00   45.17    0.00  1.00 
1 1 1    0    6   12 o  6   13.53    8.50  149.14    0.00    4.09  180.00    8.42  180.00  0.01 
1 1 1    0    6   13 o  3  493.73   12.24  529.31    0.00  473.10    0.00   41.26  180.00  1.00 
1 1 1    0    6   14 f  0   92.71    4.25   59.61    0.00  136.37    0.00    0.00    0.00  0.00 
1 1 1    0    6   15 o 19   68.98   57.68  117.29    0.00    1.04    0.00   18.91    0.00  0.12 
1 1 1    0    6   16 o 16  271.45    8.70  234.01  180.00  348.26  180.00  153.62  180.00  1.00 
1 1 1    0    6   17 o  6   52.43    7.52   14.44  360.00    4.08    0.00   23.70    0.00  0.15 
1 1 1    0    6   18 o  9  311.07    6.92  187.75    0.00  508.42  360.00  394.75  360.00  1.00 
1 1 1    0    6   19 o  4  475.15   11.80  398.55    0.00  519.02    0.00   87.73    0.00  1.00 
1 1 1    0    6   20 o  5  153.90    4.42   74.25    0.00  210.74  360.00  139.29  360.00  0.92 
1 1 1    0    6   21 o  6  901.23   22.20  776.72  180.00 1033.44  180.00  264.41  180.00  1.00 
1 1 1    0    6   22 o 12  149.00    5.20  124.70    0.00  160.62    0.00   24.88    0.00  0.99 
1 1 1    0    6   23 o 18  219.79    5.34  185.22    0.00  234.73    0.00   29.89    0.00  1.00 
1 1 1    0    6   24 o  2  250.87    6.77  174.67    0.00  308.54    0.00  115.35    0.00  1.00 
1 1 1    0    6   25 o  7  772.86   16.55  689.09    0.00  884.90    0.00  224.08    0.00  1.00 
1 1 1    0    6   26 o  4  494.78   12.36  394.57  180.00  613.36  180.00  237.16  180.00  1.00 
1 1 1    0    6   27 o 14  158.06    5.15   98.92    0.00  231.34    0.00  147.34    0.00  1.00 
1 1 1    0    6   28 o  1  225.61    5.36  202.07    0.00  263.83    0.00   76.43    0.00  1.00 
1 1 1    0    6   29 o 16  159.41    5.00  140.70  180.00  194.70  180.00   70.57  180.00  1.00 
1 1 1    0    6   30 o 17  141.69    4.13  112.23  180.00  182.14  180.00   80.92  180.00  1.00 
1 1 1    0    6   31 o  8  149.05    4.10  203.75    0.00  113.47    0.00   71.15  180.00  1.00 
1 1 1    0    6   32 o 13  177.39    6.28  205.68  180.00  169.35  180.00   16.07    0.00  1.00 
1 1 1    0    6   33 o  9  100.61    4.46  119.25    0.00   94.32    0.00   12.58  180.00  1.00 
1 1 1    0    6   34 o  5   40.28    6.95   30.45    0.00   22.16  360.00    4.60  180.00  0.61 
1 1 1    0    6   35 o  6   93.67    3.66   89.46  180.00  107.73  180.00   28.12  180.00  1.00 
1 1 1    0    6   36 o 11   50.62   10.62   40.46  180.00   54.94  180.00   18.48  180.00  0.90 
1 1 1    0    6   37 o  1    7.11    5.19    6.37  180.00    5.30    0.00   11.14    0.00  0.04 
1 1 1    0    6   38 o  4   41.60    6.83   61.65  180.00   24.07  180.00   33.48    0.00  0.98 
1 1 1    0    6   39 o 15   56.68   13.94   54.68  180.00   60.32  180.00    8.40  180.00  0.99 
1 1 1    0    6   40 o 13   35.18    8.26   16.00  180.00   22.30  180.00    6.84  180.00  0.54 
1 1 1    0    6   41 o 15   14.12    8.87   13.03  180.00    6.72    0.00   19.30    0.00  0.21 
1 1 1    0    6   42 o  7   11.60    7.79   18.81  180.00   11.68    0.00   29.65    0.00  0.27 
1 1 1    0    6   43 o  7   22.68    9.78   11.66  180.00    4.39  180.00    6.65    0.00  0.34 
1 1 1    0    6   44 o  4   13.05    8.08    6.50    0.00    2.65  180.00    8.74  180.00  0.13 
1 1 1    0    6   45 o  6   47.63   14.60   48.88  180.00   50.17  180.00    5.46  180.00  1.00 
1 1 1    0    6   46 o 17   18.33    8.88   25.73  180.00    0.03  180.00   20.93    0.00  0.57 
1 1 1    0    6   47 o  3   54.19   35.72   66.49  360.00   48.69  360.00    1.17  360.00  0.89 
1 1 1    0    6   48 o  7    9.12    6.43    0.59  180.00    0.27    0.00    0.63    0.00  0.01 
1 1 1    0    6   49 o 16   44.31   14.30   48.40  180.00   52.10  180.00   27.21  180.00  0.87 
1 1 1    0    6   50 o  7   11.58    7.09   13.55  180.00    3.51    0.00    9.12    0.00  0.09 
1 1 1    0    7    1 o 14  408.54    8.84  295.47   90.00  343.61   90.00  129.84  270.00  1.00 
1 1 1    0    7    2 o  9  387.59    9.73   87.71  270.00  393.05  270.00   10.94  270.00  1.00 
1 1 1    0    7    3 o 12   54.55   24.04  121.34   90.00   17.87  270.00   94.49  270.00  0.54 
1 1 1    0    7    4 o  1  455.68   11.36  212.40   90.00  440.92   90.00   29.53  270.00  1.00 
1 1 1    0    7    5 o 11   61.32   58.31   56.43   90.00   24.31   90.00  106.88   90.00  0.47 
1 1 1    0    7    6 o  4   37.45    5.42  110.65  270.00   65.39   90.00  171.95   90.00  0.55 
1 1 1    0    7    7 o  8  186.89    5.28   83.37  270.00  227.14   90.00   80.67   90.00  1.00 
1 1 1    0    7    8 o 13    7.79    5.44  125.16  270.00   21.77   90.00   43.95   90.00  0.03 
1 1 1    0    7    9 o 17  323.02    8.33  364.19   90.00  330.98   90.00   15.92   90.00  1.00 
1 1 1    0    7   10 o  8  121.90    4.40  279.80  270.00   99.85  270.00   41.50   90.00  0.99 
1 1 1    0    7   11 x 16       ?       ?   92.47  270.00   44.56  270.00    0.00    0.00  0.00 
1 1 1    0    7   12 o  1  439.43   10.96  482.81   90.00  391.48   90.00   95.91  270.00  1.00 
1 1 1    0    7   13 o  7  126.11    3.85   61.72  270.00  135.66  270.00   27.64  270.00  0.97 
1 1 1    0    7   14 o  8  245.97    6.59  310.01  270.00  191.94  270.00  108.05   90.00  1.00 
1 1 1    0    7   15 o  6  360.06    9.10  368.46   90.00  385.49   90.00   50.86   90.00  1.00 
1 1 1    0    7   16 o 18  375.32    8.20  413.54   90.00  324.34   90.00  101.96  270.00  1.00 
1 1 1    0    7   17 o 18  312.30    6.94  143.10   90.00  482.70   90.00  340.80   90.00  1.00 
1 1 1    0    7   18 o  5  289.97    9.24  197.55  270.00  355.44  270.00  130.93  270.00  1.00 
1 1 1    0    7   19 o  4  435.22    9.42  439.30  270.00  397.79  270.00   74.85   90.00  1.00 
1 1 1    0    7   20 o 10   57.80   11.12  136.59   90.00   26.65  270.00  134.31  270.00  0.70 
1 1 1    0    7   21 o  3  380.11    9.61  300.74   90.00  451.75   90.00  143.29   90.00  1.00 
1 1 1    0    7   22 o 16  434.51   10.89  439.02  270.00  468.58  270.00   68.13  270.00  1.00 
1 1 1    0    7   23 o  7  454.10    9.85  443.42   90.00  491.54   90.00   74.86   90.00  1.00 
1 1 1    0    7   24 o  3  551.01   11.88  486.21   90.00  637.73   90.00  173.43   90.00  1.00 
1 1 1    0    7   25 o 18  632.50   15.72  567.01  270.00  739.24  270.00  213.48  270.00  1.00 
1 1 1    0    7   26 o  9  287.29    7.54  282.21   90.00  305.85   90.00   37.12   90.00  1.00 
1 1 1    0    7   27 o 13   44.96   12.77   38.07  270.00    0.83  270.00   34.94   90.00  0.41 
1 1 1    0    7   28 o 12  309.73    8.00  240.49  270.00  403.47  270.00  187.48  270.00  1.00 
1 1 1    0    7   29 o 12  120.95    4.14   85.93   90.00  166.12   90.00   90.71   90.00  1.00 
1 1 1    0    7   30 o 17  107.90    3.97   96.53   90.00  129.48   90.00   43.29   90.00  1.00 
1 1 1    0    7   31 o 15  239.27    5.53  244.34  270.00  258.15  270.00   37.76  270.00  1.00 
1 1 1    0    7   32 o 18   49.74    8.52  109.22   90.00    0.01   90.00   98.32  270.00  0.99 
1 1 1    0    7   33 o 18   44.93    7.71   35.98  270.00   31.05  270.00    1.12   90.00  0.70 
1 1 1    0    7   34 o  4   13.96    8.70   47.75   90.00   31.49  270.00   73.90  270.00  0.39 
1 1 1    0    7   35 o 18   24.64   10.14    5.43  270.00    0.21   90.00    5.07   90.00  0.09 
1 1 1    0    7   36 o  4   56.34   44.32   64.41  270.00   30.77  270.00   27.77   90.00  0.79 
1 1 1    0    7   37 o  3   25.80   10.30   32.35  270.00    0.76  270.00   29.16   90.00  0.59 
1 1 1    0    7   38 f  0   58.04   78.31   81.63  270.00   76.81  270.00    0.00    0.00  0.00 
1 1 1    0    7   39 o 12   12.30    8.25    6.52  270.00    4.25   90.00   10.49   90.00  0.08 
1 1 1    0    7   40 o  8   85.02    3.91   76.79  270.00   95.49  270.00   20.94  270.00  1.00 
1 1 1    0    7   41 o  9   28.64   10.58   65.80  270.00    7.50   90.00   70.75   90.00  0.97 
1 1 1    0    7   42 o  4   18.76   10.22    9.40  270.00    0.79   90.00    9.74   90.00  0.22 
1 1 1    0    7   43 o 18   10.35    7.05    8.33   90.00    5.19  270.00   13.04  270.00  0.13 
1 1 1    0    7   44 o  2   51.27  113.47   61.27  270.00   35.03   90.00   92.15   90.00  0.22 
1 1 1    0    7   45 o 19    9.26    6.39   31.03  270.00   18.96   90.00   46.14   90.00  0.44 
1 1 1    0    7   46 o 13   41.06    5.90   53.65   90.00   40.10   90.00    1.55  270.00  1.00 
1 1 1    0    7   47 f  0   10.61    7.32   16.25  270.00   11.00  270.00    0.00    0.00  0.00 
1 1 1    0    7   48 o  4    9.07    6.30   18.01  270.00    7.75   90.00   18.15   90.00  0.15 
1 1 1    0    7   49 o 17    8.69    5.97    6.31  270.00    2.34   90.00    5.36   90.00  0.04 
1 1 1    0    7   50 o  4   11.26    7.06   20.76   90.00    5.13  270.00   12.99  270.00  0.12 
1 1 1    0    8    0 o  2  276.80   12.56  491.97  180.00  269.84  180.00   13.92  360.00  1.00 
1 1 1    0    8    1 o  6  296.86    9.40  279.72    0.00  285.73    0.00   22.25  180.00  1.00 
1 1 1    0    8    2 o 15   64.39   85.42  163.91    0.00   23.35  180.00   80.21  180.00  0.26 
1 1 1    0    8    3 o 14   65.30   95.05  484.28  180.00   71.09    0.00  211.59    0.00  0.53 
1 1 1    0    8    4 o 18  253.44    8.29   62.57    0.00  282.74    0.00   58.60    0.00  1.00 
1 1 1    0    8    5 f  0  262.35    6.94  132.45  180.00  171.14  180.00    0.00    0.00  0.00 
1 1 1    0    8    6 x  5       ?       ?   37.38    0.00   40.68  180.00    0.00    0.00  0.00 
1 1 1    0    8    7 o 12    8.84    6.20   66.54  360.00    2.76  360.00    5.58  360.00  0.00 
1 1 1    0    8    8 o 13   58.11  159.04  184.35  360.00   87.08  180.00  197.19  180.00  0.20 
1 1 1    0    8    9 o 18  182.60    6.43  197.40    0.00  163.13    0.00   38.93  180.00  1.00 
1 1 1    0    8   10 o  8  259.79    6.90   92.04  180.00  321.82  180.00  124.06  180.00  1.00 
1 1 1    0    8   11 o  2   46.05    7.21   62.60  180.00    4.57  360.00   16.85  360.00  0.08 
1 1 1    0    8   12 o  9  115.92    5.21  110.53    0.00  116.79    0.00   15.67    0.00  0.94 
1 1 1    0    8   13 f  0   17.02    9.85   18.49  360.00   60.97  360.00    0.00    0.00  0.00 
1 1 1    0    8   14 o 14  245.02    5.71  244.99  180.00  337.55  180.00  185.07  180.00  1.00 
1 1 1    0    8   15 o  7  538.47   11.55  572.53    0.00  575.19    0.00   73.45    0.00  1.00 
1 1 1    0    8   16 o 17  404.48    8.85  337.38  180.00  494.55  180.00  180.14  180.00  1.00 
1 1 1    0    8   17 o  1  278.75    8.97  195.87  180.00  331.54  180.00  105.58  180.00  1.00 
1 1 1    0    8   18 f  0  456.57    9.85  501.39    0.00  458.57  360.00    0.00    0.00  0.00 
1 1 1    0    8   19 o 10  157.17    5.41   50.13  180.00  217.76  180.00  143.64  180.00  0.93 
1 1 1    0    8   20 o  4  231.14    7.89  236.42  180.00  282.20  180.00  102.13  180.00  1.00 
1 1 1    0    8   21 o 16  517.00   12.83  521.67    0.00  522.96    0.00   11.92    0.00  1.00 
1 1 1    0    8   22 o 12  254.42    6.01  184.30  180.00  299.76  180.00   90.68  180.00  1.00 
1 1 1    0    8   23 o 12  432.04    9.38  340.24  180.00  534.75  180.00  205.41  180.00  1.00 
1 1 1    0    8   24 o  9   54.57    9.54   75.26    0.00    3.36    0.00   59.05  180.00  0.60 
1 1 1    0    8   25 o 17  184.01    4.94  165.51    0.00  205.58    0.00   43.15    0.00  1.00 
1 1 1    0    8   26 o 12  200.84    5.82  258.62    0.00  150.60  360.00  100.49  180.00  1.00 
1 1 1    0    8   27 f  0    8.45    6.20   89.72  180.00   87.26  180.00    0.00    0.00  0.00 
1 1 1    0    8   28 o 10   50.09    7.49    4.85    0.00    3.78  360.00    0.45  180.00  0.08 
1 1 1    0    8   29 o  3   13.61    8.89   38.49    0.00   28.90  180.00   62.89  180.00  0.19 
1 1 1    0    8   30 o  5  102.72    4.13   73.39  180.00  140.49  180.00   76.45  180.00  1.00 
1 1 1    0    8   31 o 12   33.22   12.50   11.46  180.00    0.61  180.00    9.72  360.00  0.16 
1 1 1    0    8   32 o 11   63.34   46.14   71.71    0.00   35.77  360.00   28.12  180.00  0.79 
1 1 1    0    8   33 o 15   45.83    6.69   64.77  180.00   29.25  180.00   27.79    0.00  0.94 
1 1 1    0    8   34 o  8   20.79   11.09   18.21  180.00    5.96    0.00   22.13    0.00  0.25 
1 1 1    0    8   35 o 11   53.33   11.84   43.07  180.00   60.06  180.00   21.20  180.00  0.93 
1 1 1    0    8   36 o 18   52.70   10.81   61.58  180.00   47.60  180.00    8.93    0.00  0.99 
1 1 1    0    8   37 o  9   45.77    6.82   37.51  360.00   48.72  360.00   13.69  360.00  0.92 
1 1 1    0    8   38 o  4   50.33    7.26   66.47    0.00   37.28    0.00   25.83  180.00  1.00 
1 1 1    0    8   39 o  8  134.46    4.53  135.63    0.00  137.98    0.00    7.05    0.00  1.00 
1 1 1    0    8   40 o  3   48.46    7.12   14.88  180.00   52.61  180.00   38.23  180.00  0.69 
1 1 1    0    8   41 o  4   13.89    8.91   18.73    0.00    9.28  180.00   27.19  180.00  0.31 
1 1 1    0    8   42 o  5   55.25   11.44   61.99    0.00   51.76    0.00    6.95  180.00  1.00 
1 1 1    0    8   43 o  3   11.33    7.69    4.00    0.00    2.16  180.00    5.91  180.00  0.07 
1 1 1    0    8   44 o 17   13.02    8.13   12.38  180.00    4.39  360.00   15.87  360.00  0.27 
1 1 1    0    8   45 o  5   12.22    7.78    1.46  180.00    0.57  360.00    1.78  360.00  0.03 
1 1 1    0    8   46 o  6   27.73    9.84   38.26  360.00   18.48  360.00    9.55  180.00  0.84 
1 1 1    0    8   47 o  5   10.24    6.95   31.98  180.00   13.75    0.00   34.04    0.00  0.32 
1 1 1    0    8   48 o 19   11.91    7.67   19.91    0.00    6.25  180.00   16.91  180.00  0.19 
1 1 1    0    8   49 o  6    7.50    5.33    0.41  180.00    0.15  360.00    0.32  360.00  0.00 
1 1 1    0    8   50 o 18    8.16    5.70    7.86  180.00    2.17    0.00    4.83    0.00  0.03 
1 1 1    0    9    1 f  0  124.97    3.75   49.89   90.00  156.28   90.00    0.00    0.00  0.00 
1 1 1    0    9    2 o  3   95.64    4.10  304.12   90.00   60.17   90.00   59.62  270.00  0.94 
1 1 1    0    9    3 o  5  267.72    7.04  173.08   90.00  274.06   90.00   12.69   90.00  1.00 
1 1 1    0    9    4 o  7  201.91    5.70  141.43  270.00  195.26  270.00   13.31   90.00  1.00 
1 1 1    0    9    5 o  6  595.32   12.72  721.71   90.00  593.08   90.00    4.48  270.00  1.00 
1 1 1    0    9    6 o 12  400.94   12.36  326.34   90.00  370.61   90.00   60.66  270.00  1.00 
1 1 1    0    9    7 o 17  194.67    6.71  480.62  270.00  111.88  270.00  165.58   90.00  1.00 
1 1 1    0    9    8 o  7  249.81    8.16  109.61  270.00  273.02  270.00   46.42  270.00  1.00 
1 1 1    0    9    9 o  8  647.27   13.80  720.41   90.00  710.36   90.00  126.19   90.00  1.00 
1 1 1    0    9   10 o  4   69.59  193.05   25.80  270.00   77.36  270.00  176.33  270.00  0.16 
1 1 1    0    9   11 o 17  264.11    6.98  378.30  270.00  232.35  270.00   63.52   90.00  1.00 
1 1 1    0    9   12 o 16   12.41    8.18   74.59   90.00   70.61  270.00  144.52  270.00  0.13 
1 1 1    0    9   13 o  2  106.93    4.86  160.02   90.00   97.15   90.00   36.47   90.00  0.74 
1 1 1    0    9   14 o  3  601.08   12.88  428.95   90.00  670.32   90.00  138.48   90.00  1.00 
1 1 1    0    9   15 o  8  227.45    7.68  160.96  270.00  215.93  270.00   23.06   90.00  1.00 
1 1 1    0    9   16 o 15  240.02    8.04  330.87  270.00  154.63  270.00  170.79   90.00  1.00 
1 1 1    0    9   17 o 11  451.85    9.80  331.09   90.00  563.15   90.00  222.61   90.00  1.00 
1 1 1    0    9   18 f  0   87.93  187.86  325.43   90.00  222.73   90.00    0.00    0.00  0.00 
1 1 1    0    9   19 o  8  749.58   18.46  616.81  270.00  841.46  270.00  183.77  270.00  1.00 
1 1 1    0    9   20 o  4  223.71    6.39  131.67  270.00  279.44  270.00  111.48  270.00  1.00 
1 1 1    0    9   21 o  6  170.04    5.68  110.29   90.00  229.45   90.00  120.01   90.00  1.00 
1 1 1    0    9   22 o  5   85.56   25.11   94.59   90.00   55.14   90.00   39.94  270.00  0.88 
1 1 1    0    9   23 o 19  209.56    6.07  215.62  270.00  201.98  270.00   15.15   90.00  1.00 
1 1 1    0    9   24 o 14  121.27    5.53   33.80   90.00  147.58   90.00  112.93   90.00  0.75 
1 1 1    0    9   25 o 16  122.81    5.25  142.69   90.00  116.26   90.00   13.00  270.00  1.00 
1 1 1    0    9   26 o 15   60.72   10.59   72.43  270.00   31.03  270.00   45.58   90.00  0.89 
1 1 1    0    9   27 o 13  111.32    4.36   39.31  270.00  167.26  270.00  127.36  270.00  0.93 
1 1 1    0    9   28 o  7  111.86    4.25   92.49  270.00  146.52  270.00   69.70  270.00  1.00 
1 1 1    0    9   29 o 10  254.49    5.89  225.25  270.00  310.12  270.00  111.26  270.00  1.00 
1 1 1    0    9   30 o 15  117.93    4.73   97.68  270.00  146.89  270.00   57.94  270.00  1.00 
1 1 1    0    9   31 o  4  117.17    5.71  120.16   90.00  127.65   90.00   20.96   90.00  1.00 
1 1 1    0    9   32 o  4   57.52   11.57    0.25  270.00    0.04  270.04    0.03  270.04  0.00 
1 1 1    0    9   33 o 10  158.74    4.26  199.41  270.00  139.97  270.00   37.55   90.00  1.00 
1 1 1    0    9   34 o  5   17.22    9.98   42.41  270.00   21.42   90.00   59.46   90.00  0.48 
1 1 1    0    9   35 o 11   63.70   21.21   31.63   90.00   77.49   90.00   48.63   90.00  0.83 
1 1 1    0    9   36 o  8   92.89    4.11   68.93  270.00  121.82  270.00   57.86  270.00  1.00 
1 1 1    0    9   37 o  8   59.69   51.72   41.01  270.00   28.66  270.00   10.04   90.00  0.56 
1 1 1    0    9   38 o  2   65.00  132.23   74.73   90.00   39.37  270.00  111.04  270.00  0.25 
1 1 1    0    9   39 o  2   13.83    9.31   23.04   90.00   13.07  270.00   35.41  270.00  0.34 
1 1 1    0    9   40 o 12   12.65    8.48   19.39   90.00   11.37  270.00   30.00  270.00  0.29 
1 1 1    0    9   41 o 15   12.42    8.20   26.99   90.00   15.32  270.00   40.99  270.00  0.42 
1 1 1    0    9   42 o 18   24.19   10.37   26.36   90.00    9.24   90.00   15.58  270.00  0.70 
1 1 1    0    9   43 o  7   13.76    8.79   13.12   90.00    4.48  270.00   16.71  270.00  0.28 
1 1 1    0    9   44 o 13   24.78    9.91   31.48  270.00   13.23  270.00   14.41   90.00  0.82 
1 1 1    0    9   45 o  1    9.19    6.53   16.63   90.00    9.17  270.00   22.15  270.00  0.21 
1 1 1    0    9   46 o 16   25.43    9.40   26.73   90.00   12.95   90.00    5.32  270.00  0.61 
1 1 1    0    9   47 o 13   48.57    8.02   55.13   90.00   63.14   90.00   30.84   90.00  0.98 
1 1 1    0    9   48 o  4   48.13    8.24   32.55  270.00   60.70  270.00   44.80  270.00  0.80 
1 1 1    0    9   49 o  5   11.45    7.30   14.95  270.00    3.74   90.00    9.57   90.00  0.09 
1 1 1    0   10    0 o 14   67.15   40.89  115.27  180.00   33.91    0.00  114.32    0.00  0.35 
1 1 1    0   10    1 o 11   51.93   20.02   95.63  180.00    8.39    0.00   42.03    0.00  0.24 
1 1 1    0   10    2 o 12  139.32    4.04  179.57  180.00  114.31  180.00   49.44    0.00  1.00 
1 1 1    0   10    3 o  9  199.51    4.93  282.11  180.00  221.02  180.00   43.03  180.00  1.00 
1 1 1    0   10    4 o 14  518.41   11.15  468.07  180.00  520.92  180.00    5.00  180.00  1.00 
1 1 1    0   10    5 o  6  164.66    5.16  239.95  180.00  121.88  180.00   85.54    0.00  1.00 
1 1 1    0   10    6 o  4  135.81    4.17  203.76  180.00   43.14  180.00  185.28    0.00  1.00 
1 1 1    0   10    7 o 17  398.75   10.08  425.39  180.00  369.48  180.00   58.54  360.00  1.00 
1 1 1    0   10    8 x  6       ?       ?   14.30    0.00   57.67  180.00    0.00    0.00  0.00 
1 1 1    0   10    9 o 12  464.90   11.64  506.73    0.00  438.32    0.00   53.16  180.00  1.00 
1 1 1    0   10   10 o 18  368.17    9.35  227.70  180.00  414.09  180.00   91.83  180.00  1.00 
1 1 1    0   10   11 o  3  235.22    6.42  226.79  180.00  262.91  180.00   55.37  180.00  1.00 
1 1 1    0   10   12 o 18  269.72    6.21  152.19    0.00  306.93    0.00   74.42    0.00  1.00 
1 1 1    0   10   13 o 15  211.62    7.29  199.43  180.00  199.61  180.00   24.02  360.00  1.00 
1 1 1    0   10   14 o 18   73.51  156.69  267.59  180.00  202.08    0.00  490.45    0.00  0.59 
1 1 1    0   10   15 o  1  314.67   10.15  262.05    0.00  384.29    0.00  139.23    0.00  1.00 
1 1 1    0   10   16 o 10   14.85    9.97    3.68    0.00   73.87  180.00  152.56  180.00  0.16 
1 1 1    0   10   17 o  7   86.54   67.32  201.49  360.00   39.57  180.00  234.20  180.00  0.90 
1 1 1    0   10   18 o  7  268.40    7.22  231.46    0.00  299.32    0.00   61.84    0.00  1.00 
1 1 1    0   10   19 o 10  158.38    4.88  147.71  180.00  218.67  180.00  126.20  180.00  0.98 
1 1 1    0   10   20 o  4  368.11    8.17  263.45  360.00  456.31  360.00  176.40  360.00  1.00 
1 1 1    0   10   21 o 10   78.28   75.24  171.26  360.00   26.99  180.00  178.88  180.00  0.80 
1 1 1    0   10   22 o 13  121.63    5.34   51.88  360.00  161.07  360.00  104.88  360.00  0.89 
1 1 1    0   10   23 o 17   44.47   12.92  114.35    0.00   43.32  180.00  160.41  180.00  0.83 
1 1 1    0   10   24 o 12  138.75    5.32  133.39  360.00  163.03  360.00   48.68  360.00  1.00 
1 1 1    0   10   25 o 17   71.45   20.72   17.20  360.00   37.42  360.00   14.65  360.00  0.42 
1 1 1    0   10   26 o 18  138.05    4.43  111.88    0.00  170.13    0.00   64.16    0.00  1.00 
1 1 1    0   10   27 o  9  123.34    4.36  160.65    0.00  105.62    0.00   35.44  180.00  1.00 
1 1 1    0   10   28 f  0  124.57    4.96   58.74    0.00   54.43  360.00    0.00    0.00  0.00 
1 1 1    0   10   29 o 16  126.35    4.90  129.33  360.00  134.96  360.00   17.23  360.00  1.00 
1 1 1    0   10   30 o 17  246.41    6.63  239.61  360.00  278.85  360.00   64.89  360.00  1.00 
1 1 1    0   10   31 o  9   65.87   38.56   40.70  360.00   49.24  360.00   14.30  360.00  0.64 
1 1 1    0   10   32 o  2   59.49   25.44   71.26  180.00   50.36  180.00   13.12    0.00  0.96 
1 1 1    0   10   33 o 13  106.82    4.09   51.91  180.00  167.17  180.00  120.78  180.00  1.00 
1 1 1    0   10   34 o  9   95.49    4.27   95.88    0.00  103.85    0.00   16.73    0.00  1.00 
1 1 1    0   10   35 o 17   51.56    7.49   26.36  360.00   60.30  360.00   35.95  360.00  0.82 
1 1 1    0   10   36 o  2   20.99   11.73   31.92    0.00    8.23  180.00   38.20  180.00  0.52 
1 1 1    0   10   37 o  3   15.16    9.52   15.77  180.00    8.13  360.00   23.18  360.00  0.23 
1 1 1    0   10   38 o 10   15.94   10.35    8.29    0.00    3.67  180.00   11.71  180.00  0.14 
1 1 1    0   10   39 o 14   49.21    7.19   25.13    0.00   64.58    0.00   40.37    0.00  0.90 
1 1 1    0   10   40 o  8   22.50   10.89    2.30  360.00    0.59  360.00    1.60  180.00  0.06 
1 1 1    0   10   41 o  9   22.18   10.79   31.43  180.00    2.34  180.00   27.37  360.00  0.72 
1 1 1    0   10   42 o 18   45.63    6.68   58.66  180.00   36.31  180.00   18.60    0.00  1.00 
1 1 1    0   10   43 f  0    8.71    6.22   10.21  360.00    9.37  360.00    0.00    0.00  0.00 
1 1 1    0   10   44 o 14   12.62    8.67    4.91    0.00    1.83  180.00    5.86  180.00  0.09 
1 1 1    0   10   45 o  2   51.96   13.31   49.94  180.00   66.57  180.00   30.35  180.00  0.99 
1 1 1    0   10   46 o 14   42.30    6.22   50.98  180.00   50.43  180.00   18.36  180.00  0.98 
1 1 1    0   10   47 o 12   29.06    9.74   27.26    0.00   16.32    0.00    1.80    0.00  0.53 
1 1 1    0   10   48 o  6    8.64    6.15   10.91  180.00    3.73    0.00    8.49    0.00  0.06 
1 1 1    0   10   49 o 10    9.84    6.67   11.71  180.00    2.93  360.00    6.90  360.00  0.05 
1 1 1    0   11    1 o 19  132.93    4.14  386.68   90.00   34.48   90.00  196.83  270.00  1.00 
1 1 1    0   11    2 o  1  229.90    5.50   60.95  270.00  270.82  270.00   81.83  270.00  1.00 
1 1 1    0   11    3 o 19   79.43  225.88   56.61  270.00   16.86   90.00   38.43   90.00  0.03 
1 1 1    0   11    4 o  7  289.96    7.69  310.99  270.00  216.37  270.00  147.17   90.00  1.00 
1 1 1    0   11    5 o 16  248.05    6.77  198.65  270.00  237.91  270.00   20.28   90.00  1.00 
1 1 1    0   11    6 o 19  241.28    8.09  336.02  270.00  214.28  270.00   54.01   90.00  1.00 
1 1 1    0   11    7 o 11   47.06    7.54   93.50   90.00   13.58  270.00   50.38  270.00  0.25 
1 1 1    0   11    8 o 12   71.30   37.98  202.25   90.00    7.59   90.00   36.96  270.00  0.37 
1 1 1    0   11    9 o 10  159.03    5.23  184.81  270.00  143.21  270.00   31.43   90.00  1.00 
1 1 1    0   11   10 f  0  182.75    5.56  233.52   90.00  283.41   90.00    0.00    0.00  0.00 
1 1 1    0   11   11 o 13   52.19   12.18   51.12   90.00    4.34   90.00   22.86   90.00  0.14 
1 1 1    0   11   12 f  0  304.65    6.95  309.67  270.00  300.71  270.00    0.00    0.00  0.00 
1 1 1    0   11   13 o  9   73.76  207.58  151.92  270.00  145.62   90.00  330.44   90.00  0.27 
1 1 1    0   11   14 o 11  214.03    6.22  217.77   90.00  218.67   90.00    9.28   90.00  1.00 
1 1 1    0   11   15 o 15   85.46  209.72   62.53  270.00   76.25   90.00  182.63   90.00  0.18 
1 1 1    0   11   16 o 12   56.38   10.13  137.29  270.00    9.22   90.00   70.97   90.00  0.47 
1 1 1    0   11   17 o 15  238.37    6.72  208.67  270.00  266.99  270.00   57.24  270.00  1.00 
1 1 1    0   11   18 o 11  447.50    9.78  371.08   90.00  557.04   90.00  219.09   90.00  1.00 
1 1 1    0   11   19 o 10  329.06   10.49  281.79   90.00  376.12   90.00   94.11   90.00  1.00 
1 1 1    0   11   20 o  1  305.62    9.86  191.20  270.00  409.72  270.00  208.19  270.00  1.00 
1 1 1    0   11   21 o  4   71.95   77.90   48.55   90.00    1.64  270.00   37.73  270.00  0.24 
1 1 1    0   11   22 o  1  195.22    5.12  286.80   90.00  103.73   90.00  182.98  270.00  1.00 
1 1 1    0   11   23 o  1   74.59   29.81   55.45  270.00   43.25  270.00    8.08  270.00  0.53 
1 1 1    0   11   24 o  2   76.13  141.71  107.21   90.00   47.47  270.00  139.66  270.00  0.29 
1 1 1    0   11   25 o 13  205.68    5.18  212.23   90.00  220.05   90.00   28.73   90.00  1.00 
1 1 1    0   11   26 o 19   67.30   96.05   80.26   90.00   18.89  270.00   90.69  270.00  0.39 
1 1 1    0   11   27 o  2  139.52    5.12  107.17  270.00  183.01  270.00   86.99  270.00  1.00 
1 1 1    0   11   28 o 17  177.79    5.50  197.20   90.00  176.65   90.00    2.29  270.00  1.00 
1 1 1    0   11   29 o 18  153.99    6.27  134.48   90.00  187.79   90.00   67.60   90.00  1.00 
1 1 1    0   11   30 f  0  117.19    4.91   99.32  270.00   89.23  270.00    0.00    0.00  0.00 
1 1 1    0   11   31 o  4  121.81    4.87   95.72   90.00  158.01   90.00   72.41   90.00  1.00 
1 1 1    0   11   32 f  0   62.93   47.88    6.35   90.00    5.66   90.00    0.00    0.00  0.00 
1 1 1    0   11   33 o 19  139.69    4.26  135.33  270.00  156.71  270.00   34.04  270.00  1.00 
1 1 1    0   11   34 o 14  131.93    4.20  133.19  270.00  141.17  270.00   18.47  270.00  1.00 
1 1 1    0   11   35 o  1  110.12    4.24   93.73   90.00  132.50   90.00   44.77   90.00  1.00 
1 1 1    0   11   36 o  9   21.58   11.45    2.97   90.00    0.29  270.00    3.12  270.00  0.06 
1 1 1    0   11   37 o  2  111.68   90.71   65.20   90.00   82.26   90.00   19.28   90.00  0.65 
1 1 1    0   11   38 o  8   18.05   10.83   19.53   90.00    5.65  270.00   24.52  270.00  0.37 
1 1 1    0   11   39 o 17   59.40   18.48   28.31  270.00   81.41  270.00   54.32  270.00  0.91 
1 1 1    0   11   40 o 12   16.73    9.99   12.51  270.00    2.95   90.00   14.81   90.00  0.27 
1 1 1    0   11   41 o  9   60.21   79.02   43.89   90.00    0.89   90.00   40.32  270.00  0.35 
1 1 1    0   11   42 o  8   10.32    7.30    9.94  270.00    5.61   90.00   14.85   90.00  0.18 
1 1 1    0   11   43 o 11   40.00    9.32   38.99  270.00   45.05  270.00   11.76  270.00  0.98 
1 1 1    0   11   44 o 10   23.92   10.42   36.07  270.00    9.50  270.00   17.89   90.00  0.77 
1 1 1    0   11   45 o 14   11.10    7.62   27.02  270.00   11.13   90.00   29.10   90.00  0.31 
1 1 1    0   11   46 o 11   11.10    7.45    2.06   90.00    0.74  270.00    1.91  270.00  0.02 
1 1 1    0   11   47 o  8   11.22    7.59    3.17  270.00    0.96   90.00    2.46   90.00  0.02 
1 1 1    0   11   48 o  6    8.79    6.19   10.52   90.00    3.13  270.00    7.11  270.00  0.05 
1 1 1    0   12    0 o 14  592.22   25.55  476.41  180.00  769.86  180.00  355.28  180.00  1.00 
1 1 1    0   12    1 o 11  653.87   19.79  602.58    0.00  665.91    0.00   24.07    0.00  1.00 
1 1 1    0   12    2 x  5       ?       ?  221.73  180.00   81.96  180.00    0.00    0.00  0.00 
1 1 1    0   12    3 o  7   85.62  173.11   69.62    0.00   59.00  180.00  155.96  180.00  0.22 
1 1 1    0   12    4 o  8  176.10    6.70  142.78  180.00  188.06  180.00   24.10  180.00  1.00 
1 1 1    0   12    5 o 13  205.70    7.44   21.79    0.00  285.40    0.00  159.87    0.00  1.00 
1 1 1    0   12    6 x  9       ?       ?   97.17  360.00  139.51  360.00    0.00    0.00  0.00 
1 1 1    0   12    7 o 14  372.25   11.73  451.37    0.00  275.30    0.00  193.91  180.00  1.00 
1 1 1    0   12    8 x  5       ?       ?   79.46  180.00   31.67  180.00    0.00    0.00  0.00 
1 1 1    0   12    9 o 18  459.49   14.21  433.17  180.00  460.49  180.00    2.00  180.00  1.00 
1 1 1    0   12   10 o  2  148.19    6.84  119.03  180.00  187.20  180.00   86.35  180.00  0.97 
1 1 1    0   12   11 o  3  455.54   11.48  301.93    0.00  527.53    0.00  143.99    0.00  1.00 
1 1 1    0   12   12 o  2   34.42   16.39   31.98    0.00   75.27  180.00  182.66  180.00  0.47 
1 1 1    0   12   13 o  8   57.76   14.29   36.99  360.00    5.14  360.00   48.66  360.00  0.33 
1 1 1    0   12   14 o 16  208.96    8.03  112.79  360.00  316.61    0.00  217.19    0.00  1.00 
1 1 1    0   12   15 o 13  303.11    8.11  411.21    0.00  193.04    0.00  220.14  180.00  1.00 
1 1 1    0   12   16 o 17   90.69  236.79   83.59    0.00   98.77  180.00  232.54  180.00  0.19 
1 1 1    0   12   17 o 16  297.84    9.72  286.03  180.00  306.37  180.00   17.06  180.00  1.00 
1 1 1    0   12   18 o  8   12.43    8.89    7.40  180.00    5.07  180.00   10.46  180.00  0.01 
1 1 1    0   12   19 o 14   30.93   14.62   17.23  360.00    9.63  180.00   25.24  180.00  0.10 
1 1 1    0   12   20 o  8   15.62   10.46   58.39  360.00   50.76  180.00  107.71  180.00  0.20 
1 1 1    0   12   21 o  1  135.07    6.09  140.63  180.00  146.93  180.00   23.83  180.00  1.00 
1 1 1    0   12   22 o 15  235.70    8.24  163.90  180.00  317.53  180.00  163.66  180.00  1.00 
1 1 1    0   12   23 o  4   24.26   13.24    6.06    0.00    2.06  180.00    5.37  180.00  0.03 
1 1 1    0   12   24 o 13  148.28    4.65  125.02    0.00  188.09  360.00   79.63  360.00  1.00 
1 1 1    0   12   25 o  1  202.52    6.00  187.75  180.00  233.37  180.00   61.70  180.00  1.00 
1 1 1    0   12   26 o 17   75.05   13.06   80.19  180.00   76.38  180.00    5.83  180.00  0.98 
1 1 1    0   12   27 o  8   64.08   18.32    0.19  360.00    2.59  360.00    1.58  360.00  0.03 
1 1 1    0   12   28 o 11  154.81    5.26  136.10    0.00  186.44    0.00   63.25    0.00  1.00 
1 1 1    0   12   29 o 18  157.92    5.27  118.48  180.00  210.29  180.00  104.75  180.00  1.00 
1 1 1    0   12   30 o 18   75.34   69.25   37.82    0.00   24.98    0.00    8.26  180.00  0.39 
1 1 1    0   12   31 o 16  189.11    4.90  184.99    0.00  213.25    0.00   48.29    0.00  1.00 
1 1 1    0   12   32 o 19   65.41   36.71   27.62    0.00   51.24    0.00   26.21    0.00  0.58 
1 1 1    0   12   33 o 14  115.92    4.40  104.88    0.00  135.32    0.00   38.80    0.00  1.00 
1 1 1    0   12   34 o  9   66.26   38.95    2.14  180.00    5.03  180.00    3.03  180.00  0.05 
1 1 1    0   12   35 o 14   62.85   14.96    4.74    0.00   26.14    0.00   21.63    0.00  0.24 
1 1 1    0   12   36 o 13   68.91   10.88   43.89  180.00   94.87  180.00   52.56  180.00  1.00 
1 1 1    0   12   37 o 15   45.62   10.52   20.20  360.00   49.95  360.00   30.40  360.00  0.76 
1 1 1    0   12   38 o 18   26.60   13.33   19.25    0.00    8.25  360.00   10.21  180.00  0.50 
1 1 1    0   12   39 o 17   62.09   22.28   44.06  180.00   79.77  180.00   37.92  180.00  0.98 
1 1 1    0   12   40 o 15   90.14    4.47   64.72  180.00  119.38  180.00   58.48  180.00  1.00 
1 1 1    0   12   41 o  9   62.36  114.15   57.71    0.00   23.49  180.00   77.28  180.00  0.24 
1 1 1    0   12   42 o 17   11.17    7.82   10.52  180.00    5.08    0.00   14.32    0.00  0.19 
1 1 1    0   12   43 o 14   17.29    9.94   12.69  180.00    0.61  360.00   10.58  360.00  0.27 
1 1 1    0   12   44 o  2   15.21    9.28    7.37  360.00    1.45  180.00    6.56  180.00  0.12 
1 1 1    0   12   45 o  8   21.50   10.43   18.84  360.00    3.01  360.00    8.28  180.00  0.33 
1 1 1    0   12   46 o 19   11.74    8.16   18.06    0.00    5.54  180.00   14.67  180.00  0.15 
1 1 1    0   12   47 o  4   11.05    7.58    3.57  180.00    0.97  360.00    2.44  360.00  0.02 
1 1 1    0   13    1 o 12  113.99    5.51  101.77   90.00  107.67   90.00   53.35   90.00  0.71 
1 1 1    0   13    2 o 10  376.64    8.35  436.48   90.00  270.00   90.00  213.28  270.00  1.00 
1 1 1    0   13    3 o  9   85.89   47.74   89.82   90.00   26.98   90.00   32.71  270.00  0.50 
1 1 1    0   13    4 o 18  114.08    4.94  143.12  270.00   85.78  270.00   51.49   90.00  0.98 
1 1 1    0   13    5 f  0   68.55   25.02   16.17  270.00   44.05   90.00    0.00    0.00  0.00 
1 1 1    0   13    6 o  1   20.86   12.37   36.29  270.00    7.72  270.00   16.51  270.00  0.03 
1 1 1    0   13    7 o 19   16.91   10.96   98.09   90.00   47.08  270.00   98.26  270.00  0.12 
1 1 1    0   13    8 o  4   95.33  107.41  226.47   90.00   71.01  270.00  299.32  270.00  0.83 
1 1 1    0   13    9 f  0  199.29    6.34  164.15  270.00  124.18  270.00    0.00    0.00  0.00 
1 1 1    0   13   10 o 12   24.21   15.20   66.32  270.00   92.84   90.00  202.54   90.00  0.35 
1 1 1    0   13   11 x  4       ?       ?  323.50  270.00  345.95  270.00    0.00    0.00  0.00 
1 1 1    0   13   12 o 18  439.86   13.63  532.84   90.00  390.52   90.00   98.68  270.00  1.00 
1 1 1    0   13   13 o 19  103.51  142.75  106.30   90.00   19.37  270.00  105.87  270.00  0.32 
1 1 1    0   13   14 o  7  107.46   97.28  190.28   90.00    6.21  270.00  200.80  270.00  0.88 
1 1 1    0   13   15 o 12  427.14   13.28  408.59  270.00  492.15  270.00  130.02  270.00  1.00 
1 1 1    0   13   16 o 16   16.46   11.18    0.81  270.00   15.55  270.00   32.86  270.00  0.05 
1 1 1    0   13   17 o  7  199.61    7.63   70.50  270.00  305.80  270.00  212.76  270.00  1.00 
1 1 1    0   13   18 o 19  234.84    6.78  252.58  270.00  229.13  270.00   11.42   90.00  1.00 
1 1 1    0   13   19 o 12  161.13    5.76  222.16   90.00  130.57   90.00   61.12  270.00  1.00 
1 1 1    0   13   20 o  4   87.10   51.94   56.39   90.00   57.28   90.00    1.39   90.00  0.65 
1 1 1    0   13   21 o  5  239.92    6.99  225.35  270.00  271.37  270.00   62.91  270.00  1.00 
1 1 1    0   13   22 o 14   31.86   13.56    3.17  270.00    1.24   90.00    5.38   90.00  0.05 
1 1 1    0   13   23 f  0   44.93   11.45   16.10  270.00   11.55  270.00    0.00    0.00  0.00 
1 1 1    0   13   24 o  5  169.18    5.63  132.39  270.00  218.82  270.00   99.29  270.00  1.00 
1 1 1    0   13   25 o  1  140.91    5.41  110.65  270.00  184.02  270.00   86.22  270.00  1.00 
1 1 1    0   13   26 o  6  181.10    5.78  169.37   90.00  212.28   90.00   62.36   90.00  1.00 
1 1 1    0   13   27 o 11   73.55   11.76   23.35  270.00   80.27  270.00   58.86  270.00  0.69 
1 1 1    0   13   28 o 14  171.48    5.52  147.14  270.00  212.26  270.00   81.56  270.00  1.00 
1 1 1    0   13   29 o 16  246.25    6.84  217.95   90.00  298.81   90.00  105.12   90.00  1.00 
1 1 1    0   13   30 o  8  233.19    5.66  216.13   90.00  273.30   90.00   80.22   90.00  1.00 
1 1 1    0   13   31 o 18   99.63    4.85   86.68   90.00  120.62   90.00   41.99   90.00  1.00 
1 1 1    0   13   32 o 14   27.68   12.44    6.10  270.00    1.55  270.00    4.07   90.00  0.13 
1 1 1    0   13   33 o  3  237.26    5.72  169.43  270.00  316.12  270.00  157.72  270.00  1.00 
1 1 1    0   13   34 o 14   85.52  189.07  109.46   90.00   63.23  270.00  167.12  270.00  0.24 
1 1 1    0   13   35 f  0   68.90   14.98   45.52   90.00   43.84   90.00    0.00    0.00  0.00 
1 1 1    0   13   36 o  5   75.12  132.27   45.50   90.00   17.15  270.00   61.21  270.00  0.18 
1 1 1    0   13   37 o 18   26.73   13.18   28.38  270.00    8.75  270.00   18.49   90.00  0.67 
1 1 1    0   13   38 o  7   69.29   88.47   52.83  270.00    3.68  270.00   46.56   90.00  0.39 
1 1 1    0   13   39 o  5   52.43    9.52   50.53   90.00   57.13   90.00    9.52   90.00  1.00 
1 1 1    0   13   40 o  4   34.56   12.68   17.41   90.00   30.94   90.00   14.68   90.00  0.68 
1 1 1    0   13   41 o  4   48.83    8.64   63.18  270.00   41.08  270.00   15.48   90.00  1.00 
1 1 1    0   13   42 o  2   26.28   11.29   18.08   90.00   13.50   90.00    1.05  270.00  0.53 
1 1 1    0   13   43 o 15   15.32    9.50   10.67   90.00    2.09  270.00    9.70  270.00  0.18 
1 1 1    0   13   44 o  6   13.37    8.70    3.05  270.00    0.87   90.00    2.76   90.00  0.04 
1 1 1    0   13   45 o 15   10.37    7.23    3.10  270.00    1.12   90.00    2.76   90.00  0.03 
1 1 1    0   13   46 o  8    9.43    6.75    7.41  270.00    2.41   90.00    5.65   90.00  0.04 
1 1 1    0   13   47 o 16   12.35    8.54    0.65   90.00    0.13  270.00    0.36  270.00  0.00 
1 1 1    0   14    0 o  9  589.67   17.96  554.57  180.00  640.45  180.00  101.56  180.00  1.00 
1 1 1    0   14    1 o  1  249.61    8.79  280.37  180.00  246.90  180.00    5.41  360.00  1.00 
1 1 1    0   14    2 o  7  181.85    5.29  300.23  360.00  105.14  360.00  153.42  180.00  1.00 
1 1 1    0   14    3 o  8   51.85   13.94  128.55  180.00  109.02    0.00  310.79    0.00  0.89 
1 1 1    0   14    4 o  7  176.46    6.13  169.45  180.00  215.47  180.00   78.81  180.00  1.00 
1 1 1    0   14    5 o  7  716.94   15.32  622.07    0.00  794.19    0.00  154.50    0.00  1.00 
1 1 1    0   14    6 o 17  515.08   15.91  280.86  180.00  714.77  180.00  399.39  180.00  1.00 
1 1 1    0   14    7 o 12   20.79   13.34   59.57  360.00   64.44  180.00  137.80  180.00  0.21 
1 1 1    0   14    8 o 12  100.71   22.39  193.85    0.00   40.97  180.00  282.93  180.00  1.00 
1 1 1    0   14    9 x  0       ?       ?  148.41  180.00  174.32  180.00    0.00    0.00  0.00 
1 1 1    0   14   10 o 10  242.82    8.99  100.81    0.00  364.39    0.00  243.23    0.00  1.00 
1 1 1    0   14   11 x 14       ?       ?    7.12  180.00    0.71  360.00    0.00    0.00  0.00 
1 1 1    0   14   12 o  9  412.83   12.93  418.37    0.00  459.74  360.00   93.83  360.00  1.00 
1 1 1    0   14   13 o  5  311.44    8.37  284.17  180.00  337.50  180.00   52.10  180.00  1.00 
1 1 1    0   14   14 o  6  331.00    7.64  272.73    0.00  379.03    0.00   96.06    0.00  1.00 
1 1 1    0   14   15 x  5       ?       ?   41.50    0.00   43.00    0.00    0.00    0.00  0.00 
1 1 1    0   14   16 o 13  238.06    6.97  281.76    0.00  201.25    0.00   73.62  180.00  1.00 
1 1 1    0   14   17 o  5  247.68    8.60  284.40    0.00  241.97    0.00   11.43  180.00  1.00 
1 1 1    0   14   18 o  1   18.41   12.50    3.79  180.00    0.04  360.00    0.08  360.00  0.00 
1 1 1    0   14   19 o  1   81.12   19.20   98.40  180.00   62.60  180.00   32.72    0.00  0.97 
1 1 1    0   14   20 o 12   17.40   11.10   28.66  360.00   21.11  180.00   47.64  180.00  0.16 
1 1 1    0   14   21 o  1   21.35   12.39   41.97    0.00   28.63  180.00   71.23  180.00  0.33 
1 1 1    0   14   22 o  5   22.04   12.72   22.74    0.00   10.46  180.00   27.42  180.00  0.15 
1 1 1    0   14   23 o  7   78.47  217.20   96.94  360.00   64.02  180.00  149.14  180.00  0.13 
1 1 1    0   14   24 o  2  204.52    6.48  244.29    0.00  191.59  360.00   25.87  180.00  1.00 
1 1 1    0   14   25 o  6   83.42  145.35  104.46  180.00   38.55    0.00  131.30    0.00  0.32 
1 1 1    0   14   26 o 13  170.93    6.09  153.85    0.00  205.02    0.00   68.19    0.00  1.00 
1 1 1    0   14   27 o  1   11.88    8.55    5.22  180.00    3.55  360.00    7.90  360.00  0.03 
1 1 1    0   14   28 o 11   80.01   33.69  108.33  180.00   63.07  180.00   33.36    0.00  1.00 
1 1 1    0   14   29 o 17  230.28    6.60  207.81  180.00  274.24  180.00   87.92  180.00  1.00 
1 1 1    0   14   30 o 16   59.03    9.57   44.06  180.00   73.75  180.00   33.67  180.00  0.96 
1 1 1    0   14   31 o 10   48.38   12.19   56.47    0.00   42.00    0.00   10.13  180.00  0.97 
1 1 1    0   14   32 o 18  159.33    5.58   63.26    0.00  259.41    0.00  200.16    0.00  1.00 
1 1 1    0   14   33 o  4   57.24    9.25   41.58  180.00   72.57  180.00   33.06  180.00  0.98 
1 1 1    0   14   34 o  9  121.48    5.03   99.28    0.00  147.23    0.00   51.51    0.00  1.00 
1 1 1    0   14   35 o  8  189.51    5.94  120.44  180.00  262.45  180.00  145.87  180.00  1.00 
1 1 1    0   14   36 o  8   28.68   13.80    8.50  180.00    6.29  180.00    1.86    0.00  0.25 
1 1 1    0   14   37 o 11   37.80   11.93   21.24  180.00   36.14  180.00   15.95  180.00  0.75 
1 1 1    0   14   38 o 19   33.38   12.47   14.52  180.00   22.98  180.00    9.30  180.00  0.55 
1 1 1    0   14   39 f  0   22.76   12.85   11.88  180.00   11.10  180.00    0.00    0.00  0.00 
1 1 1    0   14   40 o  8   15.10   10.02   22.00  180.00    5.45    0.00   25.33    0.00  0.48 
1 1 1    0   14   41 o 18   18.64   10.78    4.42  360.00    0.37  360.00    3.23  180.00  0.11 
1 1 1    0   14   42 o 18   46.62    7.93   31.65    0.00   64.92    0.00   41.96    0.00  0.94 
1 1 1    0   14   43 o 14   21.54   11.23    2.90  360.00    0.58  360.00    1.26  180.00  0.06 
1 1 1    0   14   44 o  1   24.70   11.35   11.64  180.00    3.92  180.00    2.42    0.00  0.21 
1 1 1    0   14   45 o 11   12.72    8.59    6.26  180.00    1.57    0.00    4.41    0.00  0.05 
1 1 1    0   14   46 o 14    9.98    7.11    0.98  180.00    0.26  360.00    0.61  360.00  0.00 
1 1 1    0   15    1 o 11  425.49   13.31  369.48   90.00  514.80   90.00  178.62   90.00  1.00 
1 1 1    0   15    2 o  1  295.08    7.07  232.60  270.00  327.22  270.00   64.28  270.00  1.00 
1 1 1    0   15    3 x  4       ?       ?  186.70   90.00  155.16   90.00    0.00    0.00  0.00 
1 1 1    0   15    4 o 13  213.67    6.76  225.75   90.00  160.83   90.00  105.68  270.00  1.00 
1 1 1    0   15    5 o  4  163.07    8.08  105.55  270.00  233.90  270.00  149.13  270.00  0.98 
1 1 1    0   15    6 o 16  389.53    8.75  474.51   90.00  343.64   90.00   91.76  270.00  1.00 
1 1 1    0   15    7 f  0  185.32    8.62   57.79  270.00   35.99  270.00    0.00    0.00  0.00 
1 1 1    0   15    8 o 17   20.25   13.45   32.45   90.00    4.67  270.00   10.10  270.00  0.02 
1 1 1    0   15    9 o 18   28.09   15.51   74.30   90.00   29.53  270.00   70.15  270.00  0.20 
1 1 1    0   15   10 o 17   38.73   14.76   61.18   90.00   15.87  270.00   50.31  270.00  0.24 
1 1 1    0   15   11 o 19  264.07    9.21  341.65   90.00  185.60   90.00  156.94  270.00  1.00 
1 1 1    0   15   12 o 12   10.91    8.02   17.74  270.00   46.67   90.00   95.77   90.00  0.11 
1 1 1    0   15   13 o  8   54.11   12.03   83.69   90.00    2.86  270.00   88.64  270.00  0.77 
1 1 1    0   15   14 o 16  144.34    5.38  178.17   90.00  121.89   90.00   44.89  270.00  1.00 
1 1 1    0   15   15 o 11  155.43    6.27  245.36   90.00   77.02   90.00  156.81  270.00  1.00 
1 1 1    0   15   16 x 16       ?       ?   31.44  270.00   27.23  270.00    0.00    0.00  0.00 
1 1 1    0   15   17 x 14       ?       ?   44.82   90.00   37.02   90.00    0.00    0.00  0.00 
1 1 1    0   15   18 o 19  154.34    6.35  140.96   90.00  177.70   90.00   46.73   90.00  1.00 
1 1 1    0   15   19 o  7   26.03   13.60   34.20   90.00   13.57  270.00   40.10  270.00  0.25 
1 1 1    0   15   20 o 15   15.05   10.23   20.47  270.00   15.37   90.00   34.16   90.00  0.11 
1 1 1    0   15   21 o  9   59.18    9.28   24.66  270.00   41.22  270.00   16.97  270.00  0.55 
1 1 1    0   15   22 o 16   86.76  161.64   61.24   90.00   26.61  270.00   83.10  270.00  0.17 
1 1 1    0   15   23 o  1  239.04    7.01  228.28   90.00  275.27   90.00   72.45   90.00  1.00 
1 1 1    0   15   24 o 19   15.10   10.44   36.83   90.00   26.14  270.00   60.67  270.00  0.28 
1 1 1    0   15   25 o 15  125.46    6.32  106.08   90.00  156.35   90.00   61.78   90.00  1.00 
1 1 1    0   15   26 o 13   17.89   11.83   39.55   90.00   20.92  270.00   55.95  270.00  0.39 
1 1 1    0   15   27 o  6   19.38   12.39    1.68  270.00    0.65   90.00    2.14   90.00  0.02 
1 1 1    0   15   28 o 17  148.12    5.16  145.11  270.00  165.42  270.00   34.61  270.00  1.00 
1 1 1    0   15   29 o  1   55.91    9.79   38.94  270.00   69.10  270.00   33.50  270.00  0.94 
1 1 1    0   15   30 f  0   67.03   10.21   10.55   90.00    9.78   90.00    0.00    0.00  0.00 
1 1 1    0   15   31 o 10  195.59    6.46  172.88   90.00  228.66   90.00   66.15   90.00  1.00 
1 1 1    0   15   32 o 16   88.10   37.83   66.94   90.00  109.61   90.00   45.81   90.00  0.98 
1 1 1    0   15   33 o 11   80.94  168.35   84.08  270.00   45.39   90.00  126.65   90.00  0.22 
1 1 1    0   15   34 o  4   96.04   68.62   58.03  270.00   88.76  270.00   32.67  270.00  0.75 
1 1 1    0   15   35 o 15   66.03   11.56   46.34   90.00   87.39   90.00   42.98   90.00  1.00 
1 1 1    0   15   36 o 13   79.45   28.20   42.22  270.00  115.02  270.00   74.89  270.00  0.98 
1 1 1    0   15   37 o  3   31.54   14.89    6.75   90.00    9.08   90.00    2.72   90.00  0.24 
1 1 1    0   15   38 o 16   80.76   76.12   34.38  270.00   30.77  270.00    1.34   90.00  0.39 
1 1 1    0   15   39 o 10   17.46   11.10   28.30  270.00    3.52   90.00   29.10   90.00  0.63 
1 1 1    0   15   40 o  6   22.40   12.56    2.18   90.00    0.89   90.00    0.89  270.00  0.06 
1 1 1    0   15   41 o 13   49.14    9.92   38.35   90.00   67.63   90.00   39.65   90.00  0.97 
1 1 1    0   15   42 o 12   17.56   10.60   10.98   90.00    0.81  270.00    7.86  270.00  0.18 
1 1 1    0   15   43 o  7   32.47   11.60   17.17   90.00   15.92   90.00    6.42   90.00  0.39 
1 1 1    0   15   44 o  8   13.89    9.12    6.86  270.00    1.50   90.00    4.68   90.00  0.06 
1 1 1    0   15   45 o 13   19.04   11.08   15.49  270.00    0.59   90.00    6.39   90.00  0.14 
1 1 1    0   16    0 x  0       ?       ?  380.17  180.00  338.76  180.00    0.00    0.00  0.00 
1 1 1    0   16    1 o 14  232.41    6.18  240.74    0.00  271.99    0.00   79.16    0.00  1.00 
1 1 1    0   16    2 o  6  379.46    8.64  334.62  180.00  393.74  180.00   28.56  180.00  1.00 
1 1 1    0   16    3 o  4   88.54   12.97   21.26  180.00   40.28  180.00   17.03  180.00  0.36 
1 1 1    0   16    4 o 13   97.28  178.43   55.71    0.00   40.88  180.00  123.10  180.00  0.21 
1 1 1    0   16    5 o  3  103.53   59.78   47.09  180.00   30.43  180.00    8.87  180.00  0.25 
1 1 1    0   16    6 o 18   82.89   11.92   24.06  180.00   50.70  180.00   14.70  180.00  0.52 
1 1 1    0   16    7 o 17   99.95  218.79  160.16  180.00   84.61    0.00  219.12    0.00  0.25 
1 1 1    0   16    8 o 11   29.09   15.01  112.76    0.00   87.05  180.00  210.42  180.00  0.62 
1 1 1    0   16    9 o 19   21.25   13.07   58.70  180.00   37.56  360.00   83.98  360.00  0.21 
1 1 1    0   16   10 o 17  166.81    6.79  192.74  180.00  156.30  180.00   21.02    0.00  1.00 
1 1 1    0   16   11 o  5   77.76   11.18   71.95    0.00   65.03    0.00    1.22  180.00  0.84 
1 1 1    0   16   12 o 10   13.87    9.76   44.11  180.00   54.38    0.00  114.63    0.00  0.21 
1 1 1    0   16   13 o  5   81.56   16.25   67.08  180.00   79.10  180.00   13.09  180.00  0.89 
1 1 1    0   16   14 o  9   53.21   10.76   23.47  180.00   10.08  180.00    5.35    0.00  0.24 
1 1 1    0   16   15 o  3   30.38   14.34   52.00  180.00   22.85  360.00   73.02  360.00  0.45 
1 1 1    0   16   16 o 13   92.61  176.33  157.67  180.00   72.38    0.00  212.89    0.00  0.37 
1 1 1    0   16   17 x  8       ?       ?   42.58    0.00   40.65    0.00    0.00    0.00  0.00 
1 1 1    0   16   18 o 14   10.50    7.64   22.11    0.00   17.49  180.00   36.74  180.00  0.08 
1 1 1    0   16   19 o 18   78.75   11.31  113.34  180.00   51.43  180.00   54.39    0.00  1.00 
1 1 1    0   16   20 x  3       ?       ?   11.81  180.00    8.18  180.00    0.00    0.00  0.00 
1 1 1    0   16   21 o  2   46.07   14.78   34.10  180.00   23.57  180.00    8.99  360.00  0.61 
1 1 1    0   16   22 o 13  129.78    6.31  121.72  180.00  151.22  180.00   42.87  180.00  1.00 
1 1 1    0   16   23 o 14   86.49   48.20  108.76    0.00   71.23    0.00   25.90  180.00  0.97 
1 1 1    0   16   24 o 12   81.49   12.12   59.87  180.00  108.17  180.00   54.58  180.00  0.99 
1 1 1    0   16   25 o 14   74.20   23.73  101.89  180.00   57.57  180.00   33.08  360.00  1.00 
1 1 1    0   16   26 o 16   33.85   14.35   11.54    0.00    6.76    0.00    3.58  180.00  0.25 
1 1 1    0   16   27 o  9   49.12   12.29    2.94  360.00    7.62  360.00    4.95  360.00  0.10 
1 1 1    0   16   28 o 12   81.01   14.29   41.20    0.00  121.78    0.00   83.86    0.00  0.99 
1 1 1    0   16   29 o 10   53.58   18.84   32.04  180.00   59.19  180.00   29.31  180.00  0.83 
1 1 1    0   16   30 o 11  113.25  214.30   99.90  180.00   43.60    0.00  138.00    0.00  0.22 
1 1 1    0   16   31 o  4   19.02   12.32   31.55  180.00   10.92    0.00   41.14    0.00  0.51 
1 1 1    0   16   32 o 19   30.72   15.93    0.80    0.00    0.59    0.00    0.19  180.00  0.02 
1 1 1    0   16   33 o  6   53.41   14.72   44.83  180.00   61.72  180.00   18.48  180.00  0.98 
1 1 1    0   16   34 f  0   24.21   14.16   24.33    0.00   23.29    0.00    0.00    0.00  0.00 
1 1 1    0   16   35 o 18   20.34   12.72   19.98  180.00    0.66    0.00   19.62    0.00  0.45 
1 1 1    0   16   36 o  3  145.89    6.09   93.52    0.00  203.79    0.00  115.79    0.00  1.00 
1 1 1    0   16   37 o 11   30.77   15.03    1.38  180.00    2.03  180.00    0.74  180.00  0.05 
1 1 1    0   16   38 o 16   58.61    9.21   56.13  180.00   66.94  180.00   16.67  180.00  1.00 
1 1 1    0   16   39 o 19   15.25   10.19   29.83  180.00    7.85    0.00   32.05    0.00  0.54 
1 1 1    0   16   40 f  0   24.95   13.41    9.51    0.00    6.90  360.00    0.00    0.00  0.00 
1 1 1    0   16   41 o 15   18.90   11.73    1.94  180.00    0.00    0.00    1.24    0.00  0.03 
1 1 1    0   16   42 o 12   50.80   11.86   48.72  180.00   69.45  180.00   42.46  180.00  0.95 
1 1 1    0   16   43 o 10   18.64   11.74   14.12  180.00    0.78  360.00    7.38  360.00  0.16 
1 1 1    0   16   44 o 11   13.33    9.28    6.78  180.00    1.38    0.00    3.95    0.00  0.04 
1 1 1    0   17    1 o  8   87.35   15.63  117.67  270.00   57.45  270.00   54.87   90.00  0.97 
1 1 1    0   17    2 o 15  106.21  179.12   29.36  270.00    9.98   90.00   36.11   90.00  0.08 
1 1 1    0   17    3 f  0  211.46    8.29  185.57   90.00  182.40   90.00    0.00    0.00  0.00 
1 1 1    0   17    4 o  2   86.45   34.05   15.99   90.00   25.19   90.00   10.65   90.00  0.23 
1 1 1    0   17    5 o  2   44.14   16.29   20.01   90.00    2.32  270.00   21.50  270.00  0.19 
1 1 1    0   17    6 o  9   89.82   36.50  138.41   90.00   54.59   90.00   64.00  270.00  0.96 
1 1 1    0   17    7 o 19   85.07   68.61   44.55   90.00   28.51   90.00   22.37  270.00  0.47 
1 1 1    0   17    8 o  2   11.94    8.60   20.32  270.00   19.17   90.00   39.91   90.00  0.07 
1 1 1    0   17    9 o 14   57.52   11.18   74.62   90.00   25.83   90.00   27.06  270.00  0.68 
1 1 1    0   17   10 o  5   12.49    8.95   29.25  270.00   24.98   90.00   52.49   90.00  0.10 
1 1 1    0   17   11 o 19   81.96   34.39  118.14  270.00   55.04  270.00   47.58   90.00  0.96 
1 1 1    0   17   12 o  8   87.82   15.69  181.05   90.00   21.49   90.00  132.61  270.00  1.00 
1 1 1    0   17   13 o  8   12.35    8.89   36.65  270.00   27.22   90.00   57.91   90.00  0.14 
1 1 1    0   17   14 o 17   70.50   10.85  147.39  270.00    4.72  270.00  131.38   90.00  1.00 
1 1 1    0   17   15 o  1  181.26    7.90  226.16  270.00  157.55  270.00   47.42   90.00  1.00 
1 1 1    0   17   16 o 19  105.81  205.07  221.98   90.00  105.77  270.00  305.44  270.00  0.44 
1 1 1    0   17   17 x 17       ?       ?    7.16  270.00    5.02  270.00    0.00    0.00  0.00 
1 1 1    0   17   18 f  0   22.84   14.00   47.53  270.00   43.73  270.00    0.00    0.00  0.00 
1 1 1    0   17   19 o 18   47.59   15.01   22.51  270.00   21.31  270.00    0.34  270.00  0.44 
1 1 1    0   17   20 o 12   12.35    8.94    7.37   90.00    5.63  270.00   12.40  270.00  0.05 
1 1 1    0   17   21 o  9   15.15   10.59    7.66   90.00    4.98  270.00   11.81  270.00  0.06 
1 1 1    0   17   22 o 13   35.55   14.38   34.15   90.00   10.83   90.00   19.72  270.00  0.58 
1 1 1    0   17   23 x 15       ?       ?   31.70   90.00   28.13   90.00    0.00    0.00  0.00 
1 1 1    0   17   24 o 16   81.83  190.48  118.35   90.00   68.61  270.00  174.41  270.00  0.23 
1 1 1    0   17   25 o 12   21.78   13.84   20.33   90.00    5.41  270.00   23.80  270.00  0.30 
1 1 1    0   17   26 o 17   22.53   13.59    7.71  270.00    1.34   90.00    8.40   90.00  0.13 
1 1 1    0   17   27 o 13   20.33   13.28   34.58   90.00   11.74  270.00   43.81  270.00  0.50 
1 1 1    0   17   28 o 18   92.80   35.03   85.72  270.00  104.67  270.00   24.14  270.00  1.00 
1 1 1    0   17   29 o  5   45.57   15.27   76.92  270.00   17.45  270.00   55.73   90.00  0.99 
1 1 1    0   17   30 o  6   38.15   16.88    3.20  270.00    4.79  270.00    1.71  270.00  0.10 
1 1 1    0   17   31 o  3   25.78   16.16   16.89   90.00    3.22   90.00   13.14  270.00  0.38 
1 1 1    0   17   32 o 14   89.00   12.77   58.20  270.00  122.02  270.00   66.04  270.00  1.00 
1 1 1    0   17   33 f  0   41.65   17.64   38.20  270.00   36.44  270.00    0.00    0.00  0.00 
1 1 1    0   17   34 o  5   33.52   15.81   15.82  270.00   20.05  270.00    5.08  270.00  0.52 
1 1 1    0   17   35 o 19  177.74    6.42  138.03   90.00  225.90   90.00   96.32   90.00  1.00 
1 1 1    0   17   36 o 12   75.70   10.94   51.36  270.00  103.58  270.00   55.76  270.00  1.00 
1 1 1    0   17   37 o 14   46.10   15.20   49.00  270.00   48.39  270.00    5.29  270.00  0.99 
1 1 1    0   17   38 o  7   16.16   11.02   19.70  270.00    3.51   90.00   19.22   90.00  0.38 
1 1 1    0   17   39 f  0   33.71   15.14   27.09   90.00   19.36   90.00    0.00    0.00  0.00 
1 1 1    0   17   40 o  1   56.85   10.52   63.06  270.00   73.57  270.00   33.77  270.00  1.00 
1 1 1    0   17   41 o 13   12.85    8.97   23.32  270.00    6.79   90.00   19.55   90.00  0.23 
1 1 1    0   17   42 f  0   14.03    9.53    1.04   90.00    0.48   90.00    0.00    0.00  0.00 
1 1 1    0   17   43 o 19   15.90   10.52   33.53  270.00    4.72   90.00   17.35   90.00  0.25 
1 1 1    0   18    0 o 15  102.54   33.07  180.44  180.00   22.25  180.00  156.89    0.00  0.98 
1 1 1    0   18    1 o 11   53.26   13.05   62.23  180.00   17.47  180.00   38.71    0.00  0.69 
1 1 1    0   18    2 o  7   71.31   17.14   39.54  180.00   56.33  180.00   11.46  180.00  0.71 
1 1 1    0   18    3 o 15  114.07  206.70  135.90    0.00   61.40  180.00  196.51  180.00  0.32 
1 1 1    0   18    4 o  4  112.91  191.90  203.19  180.00   80.03    0.00  271.38    0.00  0.49 
1 1 1    0   18    5 o  8   46.60   19.33   73.12  180.00    2.29  180.00   57.38    0.00  0.66 
1 1 1    0   18    6 o 18   21.46   13.79   31.25  180.00   27.21    0.00   65.21    0.00  0.25 
1 1 1    0   18    7 o  7   33.21   17.32   33.37  180.00    7.73    0.00   32.27    0.00  0.25 
1 1 1    0   18    8 o 15   80.64   11.59   64.46    0.00   92.02  360.00   34.48  360.00  0.93 
1 1 1    0   18    9 o 13   81.67   11.83  135.39  180.00   47.37  180.00   68.29  360.00  1.00 
1 1 1    0   18   10 o  8   64.86   14.75  106.03  180.00   29.74  180.00   67.81  360.00  0.98 
1 1 1    0   18   11 o  9   43.68   20.25   66.23  360.00    5.98    0.00   46.88  180.00  0.67 
1 1 1    0   18   12 x  1       ?       ?  209.76  360.00  185.50  360.00    0.00    0.00  0.00 
1 1 1    0   18   13 o 16   16.50   11.84   33.18  360.00   22.84  180.00   52.36  180.00  0.20 
1 1 1    0   18   14 o  9   75.34   13.02  126.64    0.00   40.53  360.00   69.39  180.00  1.00 
1 1 1    0   18   15 o  3  166.76    6.55  224.34  180.00  134.64  180.00   64.24    0.00  1.00 
1 1 1    0   18   16 o  1   97.72  169.82  149.69    0.00   56.04  180.00  191.32  180.00  0.41 
1 1 1    0   18   17 x 12       ?       ?    1.07  180.00    0.05  180.00    0.00    0.00  0.00 
1 1 1    0   18   18 o 19   17.13   11.46   13.44    0.00    7.02  180.00   17.46  180.00  0.10 
1 1 1    0   18   19 o 14   92.87  280.03  119.35  180.00   84.37    0.00  191.81    0.00  0.12 
1 1 1    0   18   20 o  3   13.53    9.55   16.34    0.00   10.87  180.00   25.28  180.00  0.13 
1 1 1    0   18   21 o 19   10.30    7.55   33.60    0.00   25.06  180.00   54.89  180.00  0.23 
1 1 1    0   18   22 o  9  165.47    5.77  203.74  180.00  148.69  180.00   33.56  360.00  1.00 
1 1 1    0   18   23 o 14   12.26    8.97   59.95  180.00   41.82    0.00   96.06    0.00  0.51 
1 1 1    0   18   24 o  7   14.25   10.11    6.97    0.00    4.16  180.00   10.52  180.00  0.08 
1 1 1    0   18   25 o  3   11.50    8.49   11.30  180.00    7.93    0.00   18.39    0.00  0.11 
1 1 1    0   18   26 o  8   66.51   14.27   56.01  180.00   79.87  180.00   27.41  180.00  0.99 
1 1 1    0   18   27 o 19   30.65   18.14   44.85    0.00    5.26    0.00   37.24  180.00  0.78 
1 1 1    0   18   28 o 19   30.89   16.93   29.98  360.00   11.15  360.00   17.61  180.00  0.65 
1 1 1    0   18   29 o 16   65.23   13.41   36.16  180.00   92.75  180.00   57.65  180.00  0.98 
1 1 1    0   18   30 o  2   65.75   13.60   39.29    0.00   92.22  360.00   54.30  360.00  0.99 
1 1 1    0   18   31 o 11   89.23   15.01   98.47    0.00   84.13    0.00   10.20  180.00  1.00 
1 1 1    0   18   32 o 16   33.94   16.54    0.12  180.00    0.16  180.00    0.05  180.00  0.00 
1 1 1    0   18   33 x  7       ?       ?   26.44  180.00   24.94  180.00    0.00    0.00  0.00 
1 1 1    0   18   34 o  3   57.63   17.32   71.34  180.00   48.47  180.00   18.30    0.00  1.00 
1 1 1    0   18   35 o  6   40.16   17.24   12.32    0.00   31.52    0.00   20.09    0.00  0.53 
1 1 1    0   18   36 o 10   26.18   15.24   17.11    0.00   10.64  360.00    3.99  180.00  0.48 
1 1 1    0   18   37 o  7   27.92   15.45   36.00  360.00   15.05  360.00   12.87  180.00  0.77 
1 1 1    0   18   38 o 18   28.43   15.46    0.71  180.00    0.51  180.00    0.02  180.00  0.02 
1 1 1    0   18   39 f  0   26.69   14.77    9.49    0.00    5.83    0.00    0.00    0.00  0.00 
1 1 1    0   18   40 o 17   15.92   10.80    6.01  180.00    1.00    0.00    4.20    0.00  0.07 
1 1 1    0   18   41 o  2   19.00   12.09   28.86  360.00    1.58  180.00   14.56  180.00  0.30 
1 1 1    0   18   42 o 11   28.42   15.47   19.88    0.00    5.28    0.00    2.01  180.00  0.22 
1 1 1    0   19    1 o 14   79.14   13.79   47.15  270.00   92.56  270.00   47.20  270.00  0.87 
1 1 1    0   19    2 o 19   88.28   41.18    5.95   90.00   23.82   90.00   14.97   90.00  0.19 
1 1 1    0   19    3 o 10   77.29   11.12   62.88  270.00   88.63  270.00   34.05  270.00  0.93 
1 1 1    0   19    4 f  0   33.71   16.97   18.11   90.00   15.18   90.00    0.00    0.00  0.00 
1 1 1    0   19    5 o  3   78.83   12.47  133.27  270.00   32.43  270.00   92.66   90.00  1.00 
1 1 1    0   19    6 o  2   38.58   16.06   23.81   90.00    2.26   90.00   22.42  270.00  0.35 
1 1 1    0   19    7 o 13   88.57   14.82   80.06   90.00  105.21   90.00   36.01   90.00  0.98 
1 1 1    0   19    8 o  3   46.54   17.68   44.97  270.00   17.70  270.00   28.28   90.00  0.68 
1 1 1    0   19    9 o  6   14.10   10.16   69.22  270.00   50.96   90.00  112.09   90.00  0.36 
1 1 1    0   19   10 x  2       ?       ?   78.92  270.00   68.74  270.00    0.00    0.00  0.00 
1 1 1    0   19   11 o 19   90.74   89.06   95.71   90.00   32.86   90.00   52.28  270.00  0.65 
1 1 1    0   19   12 o  4   43.80   23.33   47.53  270.00   13.13  270.00   28.31   90.00  0.62 
1 1 1    0   19   13 o  3   10.07    7.41    0.90   90.00    0.66  270.00    1.40  270.00  0.00 
1 1 1    0   19   14 o  2   44.09   15.61   19.53   90.00   14.53   90.00    2.34  270.00  0.36 
1 1 1    0   19   15 o 19  213.61    8.86  235.86   90.00  216.81   90.00    6.41   90.00  1.00 
1 1 1    0   19   16 f  0   17.09   11.67  135.35  270.00  120.47  270.00    0.00    0.00  0.00 
1 1 1    0   19   17 o  1   10.73    7.86   52.97   90.00   40.28  270.00   87.63  270.00  0.33 
1 1 1    0   19   18 f  0   54.09   13.80   60.50   90.00   53.76   90.00    0.00    0.00  0.00 
1 1 1    0   19   19 o  5   12.56    8.99   21.42   90.00   14.35  270.00   33.41  270.00  0.19 
1 1 1    0   19   20 f  0   15.35   10.67   20.76  270.00   18.64  270.00    0.00    0.00  0.00 
1 1 1    0   19   21 o 11   21.24   13.81   53.90  270.00   20.60   90.00   69.51   90.00  0.67 
1 1 1    0   19   22 o 12   31.28   16.20    2.00   90.00    0.88   90.00    0.95  270.00  0.04 
1 1 1    0   19   23 o  3   18.34   12.61   21.64  270.00    8.91   90.00   28.96   90.00  0.30 
1 1 1    0   19   24 o 18  125.67  228.51  139.46   90.00   55.44  270.00  186.09  270.00  0.30 
1 1 1    0   19   25 o  3   67.18   20.26   53.48  270.00   82.09  270.00   31.43  270.00  0.99 
1 1 1    0   19   26 o  7   14.66   10.57   11.12   90.00    6.05  270.00   16.70  270.00  0.16 
1 1 1    0   19   27 o  4   29.44   16.97   12.21  270.00    5.98  270.00    5.85   90.00  0.30 
1 1 1    0   19   28 o 17   18.33   12.69    2.69  270.00    0.74   90.00    3.35   90.00  0.05 
1 1 1    0   19   29 o 12   66.44   14.95   50.05   90.00   84.51   90.00   36.45   90.00  1.00 
1 1 1    0   19   30 o  9   38.67   18.90   31.35   90.00   32.71   90.00    2.82   90.00  0.81 
1 1 1    0   19   31 o  9   26.12   16.11   31.56  270.00    7.35  270.00   22.52   90.00  0.71 
1 1 1    0   19   32 o 17   23.29   14.86    4.06  270.00    1.47  270.00    2.34   90.00  0.11 
1 1 1    0   19   33 o  2   17.69   12.02   11.99  270.00    0.69   90.00   11.87   90.00  0.30 
1 1 1    0   19   34 o  4   28.00   16.04   12.86  270.00   11.58  270.00    0.02  270.00  0.41 
1 1 1    0   19   35 o  7   35.30   17.15   15.00  270.00   22.63  270.00   10.29  270.00  0.50 
1 1 1    0   19   36 o 12   65.86   12.34   45.80   90.00   97.16   90.00   63.00   90.00  1.00 
1 1 1    0   19   37 o 15   17.89   12.16    4.76   90.00    0.34  270.00    3.52  270.00  0.08 
1 1 1    0   19   38 o 18   42.07   16.19   53.98  270.00   45.19  270.00   13.35  270.00  0.92 
1 1 1    0   19   39 o 11   20.58   13.07   18.86   90.00    0.38   90.00    9.24  270.00  0.24 
1 1 1    0   19   40 o  6   17.56   11.72   22.35   90.00    2.27  270.00   11.89  270.00  0.21 
1 1 1    0   19   41 f  0   20.33   13.33    5.40  270.00    1.89  270.00    0.00    0.00  0.00 
1 1 1    0   20    0 x 17       ?       ?   76.91  180.00   67.16  180.00    0.00    0.00  0.00 
1 1 1    0   20    1 f  0   55.16   17.22  149.69    0.00  136.48    0.00    0.00    0.00  0.00 
1 1 1    0   20    2 o 12   27.35   17.51    7.98    0.00    2.50  180.00    9.21  180.00  0.08 
1 1 1    0   20    3 o  8   99.20   30.79   63.72  180.00  133.18  180.00   78.04  180.00  0.95 
1 1 1    0   20    4 o  7   21.39   14.69   25.06    0.00   15.25  180.00   40.68  180.00  0.24 
1 1 1    0   20    5 o 13   27.20   17.30    0.15  360.00    0.19  180.00    0.74  180.00  0.01 
1 1 1    0   20    6 o  7   35.13   18.22   37.14    0.00    0.39  180.00   35.15  180.00  0.49 
1 1 1    0   20    7 o  3   77.61   11.74   34.85  180.00   94.80  180.00   66.34  180.00  0.79 
1 1 1    0   20    8 o 17   64.10   14.80   93.26    0.00   45.22  360.00   36.13  180.00  0.99 
1 1 1    0   20    9 o  1   27.95   15.79    7.74  360.00    1.22  180.00    6.47  180.00  0.07 
1 1 1    0   20   10 o 10   18.19   12.47   10.24    0.00    5.61  180.00   14.27  180.00  0.08 
1 1 1    0   20   11 o 10  132.42  184.11  182.95  360.00   19.39  180.00  182.42  180.00  0.54 
1 1 1    0   20   12 o  2   87.66   13.93   78.55    0.00  104.06    0.00   33.08    0.00  1.00 
1 1 1    0   20   13 o  7   16.49   11.38   78.80  180.00   50.13    0.00  120.76    0.00  0.62 
1 1 1    0   20   14 o  6   88.00   13.11  137.44  180.00   53.62  180.00   68.77    0.00  1.00 
1 1 1    0   20   15 o  7   95.38  104.71  102.19    0.00   25.39    0.00   65.56  180.00  0.61 
1 1 1    0   20   16 o  3   68.12   11.41  132.44  180.00   18.39  180.00   99.45    0.00  1.00 
1 1 1    0   20   17 o 12  102.98   55.22  172.73  180.00   50.77  180.00  104.21  360.00  1.00 
1 1 1    0   20   18 o 13   18.81   12.49   36.04  180.00   15.70    0.00   48.32    0.00  0.45 
1 1 1    0   20   19 o 11   11.25    8.27    1.77    0.00    1.26  180.00    2.88  180.00  0.02 
1 1 1    0   20   20 o 12   16.88   11.61   49.76  180.00   26.32    0.00   72.19    0.00  0.58 
1 1 1    0   20   21 o 14  101.73   26.28   81.21  180.00  127.85  180.00   52.27  180.00  1.00 
1 1 1    0   20   22 o  4   21.42   14.64    2.17  180.00    0.44    0.00    2.48    0.00  0.04 
1 1 1    0   20   23 o  4   19.70   13.48   46.15  180.00   17.92    0.00   61.73    0.00  0.66 
1 1 1    0   20   24 o 16   54.39   17.77   88.97  180.00   23.37  180.00   61.95    0.00  1.00 
1 1 1    0   20   25 o  7   89.71   13.98   92.87  180.00   89.43  180.00    0.55  360.00  1.00 
1 1 1    0   20   26 o 11   12.13    8.93   26.51    0.00   17.21  180.00   42.85  180.00  0.35 
1 1 1    0   20   27 o  6   31.79   18.10   29.21    0.00   15.68    0.00   12.38  180.00  0.69 
1 1 1    0   20   28 o  9   17.38   12.32    8.27    0.00    2.20  180.00   10.10  180.00  0.16 
1 1 1    0   20   29 o 11   40.81   19.65   20.47  180.00   33.95  180.00   14.54  180.00  0.65 
1 1 1    0   20   30 o 12   20.49   13.95   23.73  180.00    0.48  360.00   22.82  360.00  0.53 
1 1 1    0   20   31 o 19   28.33   17.00   22.86    0.00   14.51    0.00    6.85  180.00  0.63 
1 1 1    0   20   32 o 10   25.24   15.77   34.43    0.00    8.92  360.00   23.01  180.00  0.81 
1 1 1    0   20   33 o  1   17.66   12.29    5.35    0.00    0.18  180.00    4.76  180.00  0.12 
1 1 1    0   20   34 o  4   27.00   16.15   39.72  180.00   11.56  180.00   19.52    0.00  0.79 
1 1 1    0   20   35 o  9   38.12   16.80   32.95  180.00   36.77  180.00   13.43  180.00  0.79 
1 1 1    0   20   36 f  0   20.14   13.06   27.77    0.00   17.59    0.00    0.00    0.00  0.00 
1 1 1    0   20   37 o  6   17.12   11.79   28.29  360.00    3.92  180.00   19.69  180.00  0.35 
1 1 1    0   20   38 o 17   21.32   13.66    2.87  180.00    0.14  180.00    1.24    0.00  0.04 
1 1 1    0   20   39 o 17   21.35   14.09   16.09    0.00    0.28    0.00    6.20  180.00  0.16 
1 1 1    0   20   40 o  4   30.78   16.18   27.29  180.00    8.16  180.00    0.70    0.00  0.28 
1 1 1    0   21    1 o 12  100.67   19.24  145.38  270.00   71.90  270.00   57.53   90.00  1.00 
1 1 1    0   21    2 f  0   25.36   16.04  105.96   90.00   95.40   90.00    0.00    0.00  0.00 
1 1 1    0   21    3 o 10   55.23   23.72  100.21   90.00   18.68   90.00   70.62  270.00  0.98 
1 1 1    0   21    4 o 16   80.40   12.70  130.92  270.00   43.44  270.00   73.90   90.00  1.00 
1 1 1    0   21    5 o  9   86.37   12.42   99.12  270.00   84.02  270.00    4.65   90.00  1.00 
1 1 1    0   21    6 f  0   77.38   11.80   35.99  270.00   30.88  270.00    0.00    0.00  0.00 
1 1 1    0   21    7 f  0   75.76   13.54   73.31   90.00   65.02   90.00    0.00    0.00  0.00 
1 1 1    0   21    8 o 14   28.78   16.90   11.35   90.00    0.48  270.00    9.70  270.00  0.15 
1 1 1    0   21    9 o  4  179.62    8.91  177.47   90.00  200.44   90.00   41.64   90.00  1.00 
1 1 1    0   21   10 o  7   29.23   18.33    1.56   90.00    0.05   90.00    1.63  270.00  0.03 
1 1 1    0   21   11 o  1   13.79    9.96    7.18   90.00    4.51  270.00   10.79  270.00  0.06 
1 1 1    0   21   12 o 12   21.19   13.93   53.59   90.00   21.13  270.00   68.80  270.00  0.63 
1 1 1    0   21   13 o  4   18.20   12.57   10.07   90.00    4.49  270.00   13.51  270.00  0.12 
1 1 1    0   21   14 o 13   76.59   11.37   31.21  270.00  115.45  270.00   87.32  270.00  0.94 
1 1 1    0   21   15 o 15   20.02   13.32   60.02  270.00   26.70   90.00   81.18   90.00  0.69 
1 1 1    0   21   16 o  6   23.83   14.87   65.55  270.00   21.65   90.00   81.61   90.00  0.80 
1 1 1    0   21   17 o 18   44.77   19.00   60.95  270.00   28.60  270.00   27.60   90.00  0.95 
1 1 1    0   21   18 o  6   29.80   17.22   78.27  270.00   17.22   90.00   89.97   90.00  0.93 
1 1 1    0   21   19 o  8   24.67   15.78    9.21  270.00    0.08   90.00    8.70   90.00  0.17 
1 1 1    0   21   20 o  8   25.04   16.81   86.65  270.00   35.15   90.00  117.09   90.00  0.93 
1 1 1    0   21   21 f  0   57.99   16.32    7.05  270.00    6.73  270.00    0.00    0.00  0.00 
1 1 1    0   21   22 o 15   40.48   18.27   24.26  270.00   30.26  270.00    6.90  270.00  0.66 
1 1 1    0   21   23 f  0   83.09   12.00   81.33  270.00   79.01  270.00    0.00    0.00  0.00 
1 1 1    0   21   24 o  3   18.55   12.89   14.87   90.00    4.05  270.00   18.41  270.00  0.28 
1 1 1    0   21   25 o  9   65.11   19.05   63.41  270.00   69.17  270.00    8.30  270.00  1.00 
1 1 1    0   21   26 o  1   15.64   11.23    5.78   90.00    2.16  270.00    7.68  270.00  0.11 
1 1 1    0   21   27 o 12   41.65   19.65   27.76   90.00   39.79   90.00   13.47   90.00  0.79 
1 1 1    0   21   28 o 19   18.25   12.85   16.96   90.00    2.37  270.00   18.34  270.00  0.37 
1 1 1    0   21   29 f  0   45.05   20.31   47.94  270.00   44.85  270.00    0.00    0.00  0.00 
1 1 1    0   21   30 o 16   19.85   13.71   19.63   90.00    1.44   90.00   16.81  270.00  0.50 
1 1 1    0   21   31 o  7   20.01   13.53   36.33   90.00    2.21  270.00   33.94  270.00  0.74 
1 1 1    0   21   32 o  2   26.30   16.08    7.04   90.00    4.34   90.00    1.32  270.00  0.19 
1 1 1    0   21   33 o 16   84.77   12.50   61.51  270.00  124.35  270.00   79.17  270.00  1.00 
1 1 1    0   21   34 o  9   12.94    9.49   13.12  270.00    4.33   90.00   13.03   90.00  0.17 
1 1 1    0   21   35 o  6   17.07   11.95    9.61   90.00    1.23  270.00    6.91  270.00  0.13 
1 1 1    0   21   36 o  4   14.40   10.35    4.87  270.00    1.09   90.00    3.62   90.00  0.05 
1 1 1    0   21   37 o  9   28.14   17.05   27.16   90.00    7.34   90.00    4.71  270.00  0.34 
1 1 1    0   21   38 o 16   23.18   15.20   10.63   90.00    0.68   90.00    3.24  270.00  0.10 
1 1 1    0   22    0 f  0  122.12   24.20  147.93    0.00  131.67    0.00    0.00    0.00  0.00 
1 1 1    0   22    1 o 10   83.64   15.25   61.96  360.00  111.52  360.00   56.47  360.00  1.00 
1 1 1    0   22    2 o 13   47.13   18.75   79.30    0.00   20.86  360.00   49.58  180.00  0.97 
1 1 1    0   22    3 o 15   27.48   16.74    6.48    0.00    0.04  180.00    5.86  180.00  0.11 
1 1 1    0   22    4 o 10   65.24   18.98   72.79  180.00   64.64  180.00    0.00  180.00  0.99 
1 1 1    0   22    5 o 19  107.21   25.30   97.06    0.00  128.12    0.00   41.83    0.00  1.00 
1 1 1    0   22    6 f  0   24.46   15.72   77.27  360.00   68.89  360.00    0.00    0.00  0.00 
1 1 1    0   22    7 o  3   64.58   17.51   72.69    0.00   63.31    0.00    1.71  180.00  0.99 
1 1 1    0   22    8 o  4   97.72   14.92  106.78  180.00   99.54  180.00    3.64  180.00  1.00 
1 1 1    0   22    9 f  0   29.76   17.50   38.22  180.00   34.47  180.00    0.00    0.00  0.00 
1 1 1    0   22   10 o  6   33.61   18.36   78.81  180.00    8.85    0.00   80.26    0.00  0.93 
1 1 1    0   22   11 o  7   35.22   18.55   43.79  180.00   13.24  180.00   26.64    0.00  0.75 
1 1 1    0   22   12 o 14   34.98   18.56   80.86    0.00    7.52  180.00   81.56  180.00  0.95 
1 1 1    0   22   13 f  0  106.88   25.04   84.30    0.00   77.67    0.00    0.00    0.00  0.00 
1 1 1    0   22   14 o  6   94.64   15.18  105.90  180.00   91.11  180.00    7.07    0.00  1.00 
1 1 1    0   22   15 x 11       ?       ?   54.46  180.00   50.83  180.00    0.00    0.00  0.00 
1 1 1    0   22   16 o  3   15.50   11.20   31.52    0.00   17.20  180.00   46.82  180.00  0.40 
1 1 1    0   22   17 o  7   86.60   12.49   85.16    0.00   92.56    0.00   11.93    0.00  1.00 
1 1 1    0   22   18 o 13   59.14   17.24   88.28  180.00   34.00  180.00   50.22    0.00  1.00 
1 1 1    0   22   19 o  9   53.06   18.96   84.99    0.00   24.21    0.00   57.54  180.00  1.00 
1 1 1    0   22   20 o  2   24.02   15.44   16.68    0.00    0.66  360.00   15.51  180.00  0.35 
1 1 1    0   22   21 o  3   14.89   10.80   14.83    0.00    7.42  180.00   21.78  180.00  0.23 
1 1 1    0   22   22 o  9   46.93   19.81   34.92  180.00   49.23  180.00   15.61  180.00  0.88 
1 1 1    0   22   23 o 19   22.65   14.99   13.55    0.00    0.92    0.00   12.06  180.00  0.31 
1 1 1    0   22   24 o  9   27.60   17.25   39.52    0.00    6.23    0.00   31.41  180.00  0.79 
1 1 1    0   22   25 o 16   96.49   17.04   78.38  180.00  118.77  180.00   44.57  180.00  1.00 
1 1 1    0   22   26 o 18   15.08   10.93   11.36    0.00    3.78  180.00   14.46  180.00  0.23 
1 1 1    0   22   27 o  8   26.29   16.94   13.93    0.00    7.93    0.00    5.09  180.00  0.40 
1 1 1    0   22   28 o 14   16.95   12.04    8.36    0.00    0.70  180.00    8.46  180.00  0.21 
1 1 1    0   22   29 x  3       ?       ?   15.09  180.00   13.23  180.00    0.00    0.00  0.00 
1 1 1    0   22   30 o 13   17.75   12.47   24.22    0.00    2.62  180.00   22.29  180.00  0.48 
1 1 1    0   22   31 o 16   18.75   13.05   13.03  180.00    0.27    0.00   10.00    0.00  0.25 
1 1 1    0   22   32 o 16   18.56   13.08   33.28    0.00    3.42  180.00   26.04  180.00  0.52 
1 1 1    0   22   33 o 13   21.19   14.42    9.08    0.00    0.66    0.00    4.89  180.00  0.15 
1 1 1    0   22   34 o  7   17.66   12.45   26.55  180.00    3.14    0.00   17.52    0.00  0.32 
1 1 1    0   22   35 o 11   18.34   13.06   23.16    0.00    2.06  180.00   12.97  180.00  0.24 
1 1 1    0   22   36 o  1   20.88   14.41   18.66    0.00    0.12  180.00    7.58  180.00  0.18 
1 1 1    0   22   37 o 10   14.29   10.35    4.07  360.00    0.66  180.00    1.99  180.00  0.02 
1 1 1    0   23    1 f  0  106.56   23.01   91.10   90.00   83.01   90.00    0.00    0.00  0.00 
1 1 1    0   23    2 o 19  137.29   27.75  136.09   90.00  150.47   90.00   26.36   90.00  1.00 
1 1 1    0   23    3 o  8   34.60   21.94    9.60   90.00    4.55   90.00    4.21  270.00  0.19 
1 1 1    0   23    4 o 15   26.04   17.16   36.29  270.00    3.97   90.00   37.16   90.00  0.56 
1 1 1    0   23    5 o 13  103.24   14.93   87.65  270.00  126.16  270.00   45.83  270.00  1.00 
1 1 1    0   23    6 o 17  127.76   33.29  131.64   90.00  134.54   90.00   13.57   90.00  1.00 
1 1 1    0   23    7 o  6   27.25   18.22   16.35  270.00    0.82  270.00   14.26   90.00  0.29 
1 1 1    0   23    8 o 12   19.71   13.82    2.84  270.00    0.95   90.00    3.57   90.00  0.04 
1 1 1    0   23    9 o 14  123.32   51.98   57.86   90.00  179.47   90.00  125.73   90.00  0.95 
1 1 1    0   23   10 o 10   32.58   18.94    0.96  270.00    0.51  270.00    0.38   90.00  0.02 
1 1 1    0   23   11 o 16   48.23   20.95   75.67  270.00   24.06  270.00   46.85   90.00  0.98 
1 1 1    0   23   12 o 13   97.26   14.05   88.05  270.00  111.58  270.00   28.63  270.00  1.00 
1 1 1    0   23   13 o 11   68.45   19.65   76.04   90.00   64.72   90.00    7.31  270.00  1.00 
1 1 1    0   23   14 o  5   56.40   20.16    8.23   90.00   29.03   90.00   21.19   90.00  0.33 
1 1 1    0   23   15 o 18   87.86   13.37   89.19  270.00   90.20  270.00    4.67  270.00  1.00 
1 1 1    0   23   16 o 17   26.66   16.84   22.97   90.00    3.51   90.00   18.66  270.00  0.48 
1 1 1    0   23   17 o  9   85.59   13.92   60.78  270.00  112.11  270.00   53.05  270.00  1.00 
1 1 1    0   23   18 o  9   36.35   19.51   13.94   90.00   15.53   90.00    2.04   90.00  0.40 
1 1 1    0   23   19 o  9   93.87   13.56   66.19  270.00  124.01  270.00   60.27  270.00  1.00 
1 1 1    0   23   20 o 13   97.23   14.54   90.50   90.00  107.72   90.00   20.98   90.00  1.00 
1 1 1    0   23   21 f  0   17.30   12.30   13.90  270.00   13.26  270.00    0.00    0.00  0.00 
1 1 1    0   23   22 x 12       ?       ?   16.46   90.00   15.62   90.00    0.00    0.00  0.00 
1 1 1    0   23   23 o  8   18.30   13.11   24.15  270.00    4.60   90.00   27.39   90.00  0.50 
1 1 1    0   23   24 o  1   48.05   20.23   32.23  270.00   56.96  270.00   26.71  270.00  0.91 
1 1 1    0   23   25 o  9   28.41   16.94    7.76  270.00    7.14  270.00    0.11   90.00  0.25 
1 1 1    0   23   26 o  1   21.21   14.20    4.97  270.00    1.53  270.00    3.06   90.00  0.14 
1 1 1    0   23   27 f  0   24.36   15.65   23.29  270.00   20.16  270.00    0.00    0.00  0.00 
1 1 1    0   23   28 o  2   33.69   18.91   35.52   90.00   25.46   90.00    3.14  270.00  0.80 
1 1 1    0   23   29 o  1   39.73   20.85   67.16   90.00   26.86   90.00   23.10  270.00  0.97 
1 1 1    0   23   30 o  3   37.81   20.54   24.68  270.00   26.21  270.00    9.40  270.00  0.57 
1 1 1    0   23   31 o  3   16.07   11.57    4.43  270.00    0.78   90.00    3.51   90.00  0.06 
1 1 1    0   23   32 o  5   17.90   12.61   20.49   90.00    2.12  270.00   13.42  270.00  0.26 
1 1 1    0   23   33 o  7   27.61   18.11    5.75   90.00    1.61   90.00    1.18  270.00  0.08 
1 1 1    0   23   34 o 19   19.42   13.85   12.45   90.00    0.63  270.00    5.83  270.00  0.12 
1 1 1    0   23   35 f  0   17.90   12.70   13.08  270.00    4.56  270.00    0.00    0.00  0.00 
1 1 1    0   24    0 x  3       ?       ?  112.62  180.00  105.71  180.00    0.00    0.00  0.00 
1 1 1    0   24    1 o  3  145.94  144.65  121.27  180.00   73.15  180.00   40.71  360.00  0.64 
1 1 1    0   24    2 o 15   25.50   18.13   45.99  180.00    7.76  360.00   50.97  360.00  0.69 
1 1 1    0   24    3 o  9   30.42   19.58    0.30    0.00    0.11    0.00    0.17  180.00  0.01 
1 1 1    0   24    4 o 17  137.41   19.73  146.12  360.00  137.17  360.00    0.48  180.00  1.00 
1 1 1    0   24    5 o 11   33.77   21.62   11.85  360.00    6.55  360.00    4.63  180.00  0.26 
1 1 1    0   24    6 o  4   27.02   18.34   13.72  360.00    1.65  360.00   11.34  180.00  0.27 
1 1 1    0   24    7 o 18   79.29   28.18  137.94  180.00   27.69  180.00  103.20  360.00  1.00 
1 1 1    0   24    8 x  6       ?       ?   29.88  180.00   28.44  180.00    0.00    0.00  0.00 
1 1 1    0   24    9 o  1   23.96   16.51   19.63    0.00    1.04  180.00   19.80  180.00  0.37 
1 1 1    0   24   10 o 12   20.52   14.59    6.62  180.00    1.43    0.00    7.78    0.00  0.12 
1 1 1    0   24   11 o 16  111.17   16.04   46.99    0.00  177.01    0.00  131.71    0.00  1.00 
1 1 1    0   24   12 o  2   18.53   13.30   15.56  180.00    5.03    0.00   20.11    0.00  0.27 
1 1 1    0   24   13 o 14   72.88   21.39   95.51    0.00   53.04    0.00   39.66  180.00  1.00 
1 1 1    0   24   14 o  4   29.33   18.45   13.25  180.00    6.16  180.00    6.65    0.00  0.32 
1 1 1    0   24   15 o  9   32.99   19.49   19.85  180.00   14.26  180.00    4.88    0.00  0.51 
1 1 1    0   24   16 o  7   82.21   16.17   67.15    0.00   99.93    0.00   35.44    0.00  1.00 
1 1 1    0   24   17 o 19   18.75   13.29   47.16  180.00   17.00    0.00   62.11    0.00  0.75 
1 1 1    0   24   18 o  7   20.72   14.41    6.86    0.00    0.13  180.00    6.67  180.00  0.15 
1 1 1    0   24   19 o  8   26.75   17.76    3.18    0.00    1.55    0.00    1.47  180.00  0.09 
1 1 1    0   24   20 o 16   29.86   18.81   21.01    0.00   13.28    0.00    6.55  180.00  0.55 
1 1 1    0   24   21 o 14   98.48   14.76   87.19  180.00  115.08  180.00   33.19  180.00  1.00 
1 1 1    0   24   22 o 17   17.24   12.37   26.51    0.00    5.42  180.00   30.20  180.00  0.56 
1 1 1    0   24   23 o  9   19.60   13.73    7.54    0.00    0.92    0.00    6.10  180.00  0.20 
1 1 1    0   24   24 o 15   29.81   18.34    3.23  180.00    3.36  180.00    0.48  180.00  0.10 
1 1 1    0   24   25 o  1   22.29   15.24   16.61  180.00    3.89  180.00   10.06  360.00  0.40 
1 1 1    0   24   26 o 15   32.73   19.29   19.06    0.00   17.66    0.00    2.71    0.00  0.50 
1 1 1    0   24   27 o  9   27.18   17.45    9.15  180.00    4.75  180.00    1.90  360.00  0.21 
1 1 1    0   24   28 o 14   19.07   13.36   13.19  180.00    0.36    0.00    9.18    0.00  0.22 
1 1 1    0   24   29 o 17   25.68   16.54   19.81  180.00    5.61  180.00    6.45    0.00  0.34 
1 1 1    0   24   30 o 17   21.12   14.74   32.84  180.00    0.09  180.00   17.90    0.00  0.43 
1 1 1    0   24   31 o 10   20.55   14.70    4.84  180.00    0.03    0.00    2.37    0.00  0.06 
1 1 1    0   24   32 o  7   24.53   16.95    3.22    0.00    0.36    0.00    0.99  180.00  0.04 
1 1 1    0   24   33 f  0   15.88   11.60    2.42  180.00    0.86  180.00    0.00    0.00  0.00 
1 1 1    0   25    1 o  2   55.76   24.18   64.85  270.00   47.23  270.00   15.45   90.00  0.99 
1 1 1    0   25    2 o  9   23.23   16.44    6.93  270.00    0.19   90.00    6.89   90.00  0.14 
1 1 1    0   25    3 o 15   28.72   19.53    3.27  270.00    1.14  270.00    2.03   90.00  0.08 
1 1 1    0   25    4 o  3   42.00   26.02   24.46   90.00   25.08   90.00    1.36   90.00  0.58 
1 1 1    0   25    5 o 15  105.96   39.49  114.91   90.00  100.28   90.00   11.34  270.00  1.00 
1 1 1    0   25    6 o  3   36.07   24.73   21.58   90.00   14.26   90.00    6.69  270.00  0.49 
1 1 1    0   25    7 o 12   24.15   16.89   38.42  270.00    4.25   90.00   41.48   90.00  0.68 
1 1 1    0   25    8 x  6       ?       ?  170.95  270.00  165.34  270.00    0.00    0.00  0.00 
1 1 1    0   25    9 o 13   42.55   23.57   21.42  270.00   28.96  270.00    8.30  270.00  0.58 
1 1 1    0   25   10 o  6  126.56   24.57   96.70   90.00  160.00   90.00   66.89   90.00  1.00 
1 1 1    0   25   11 o 18   48.45   24.07   29.17  270.00   47.38  270.00   19.36  270.00  0.78 
1 1 1    0   25   12 o 14   59.79   23.72   37.54   90.00   75.85   90.00   39.90   90.00  0.93 
1 1 1    0   25   13 o 15   50.41   24.60    5.74   90.00   15.83   90.00   10.35   90.00  0.21 
1 1 1    0   25   14 f  0   28.74   18.65   37.77   90.00   35.95   90.00    0.00    0.00  0.00 
1 1 1    0   25   15 o 15   31.53   20.62   22.42  270.00   14.13  270.00    7.14   90.00  0.56 
1 1 1    0   25   16 o 17   54.07   25.52   60.68  270.00   49.26  270.00    8.08   90.00  0.99 
1 1 1    0   25   17 o 18   34.51   21.30   43.54   90.00   19.75   90.00   21.23  270.00  0.88 
1 1 1    0   25   18 o 18   31.00   19.49   21.43  270.00   16.38  270.00    3.71   90.00  0.59 
1 1 1    0   25   19 o 10  113.56   17.97   71.91  270.00  160.01  270.00   92.89  270.00  1.00 
1 1 1    0   25   20 o 12   23.44   16.15   15.04  270.00    5.56  270.00    8.41   90.00  0.42 
1 1 1    0   25   21 o  9   56.21   23.34   43.97   90.00   70.10   90.00   30.74   90.00  0.97 
1 1 1    0   25   22 o  9   24.83   16.74   45.97  270.00    3.04  270.00   35.94   90.00  0.85 
1 1 1    0   25   23 o  3   15.85   11.60   11.09   90.00    2.13  270.00   10.99  270.00  0.21 
1 1 1    0   25   24 o  7   25.93   17.24   22.84  270.00    8.14  270.00    8.95   90.00  0.49 
1 1 1    0   25   25 o 11   35.51   22.16   14.44  270.00   13.24  270.00    3.20  270.00  0.33 
1 1 1    0   25   26 o  9   35.21   22.05    5.97   90.00    5.05   90.00    1.22   90.00  0.13 
1 1 1    0   25   27 o 14   17.83   13.09    1.15   90.00    0.12  270.00    0.79  270.00  0.02 
1 1 1    0   25   28 o 12   20.25   14.68   18.58  270.00    0.36   90.00   10.21   90.00  0.23 
1 1 1    0   25   29 f  0   28.67   19.39   12.78  270.00    6.03  270.00    0.00    0.00  0.00 
1 1 1    0   25   30 o 16   23.38   16.22    2.11   90.00    0.15   90.00    0.72  270.00  0.02 
1 1 1    0   25   31 o  8   16.42   12.04    7.29  270.00    0.90   90.00    3.47   90.00  0.05 
1 1 1    0   26    0 o 19   30.93   21.90   26.67  180.00    1.19    0.00   26.75    0.00  0.39 
1 1 1    0   26    1 o  3  104.11   24.42   32.63  180.00  174.13  180.00  142.86  180.00  0.99 
1 1 1    0   26    2 x  9       ?       ?   77.77    0.00   74.51  360.00    0.00    0.00  0.00 
1 1 1    0   26    3 o 19   57.80   30.20   93.54  180.00   25.68  180.00   63.88    0.00  1.00 
1 1 1    0   26    4 o  1   27.68   19.47   11.28    0.00    4.23  360.00    6.56  180.00  0.27 
1 1 1    0   26    5 o 12   45.95   26.43   12.58    0.00   22.79    0.00   10.77    0.00  0.38 
1 1 1    0   26    6 o  7   76.73   41.64   35.13  180.00   87.47  180.00   53.94  180.00  0.79 
1 1 1    0   26    7 o  8   51.55   34.12    6.79    0.00   12.13    0.00    5.66    0.00  0.18 
1 1 1    0   26    8 o 18   32.61   21.96   45.87    0.00   11.81    0.00   31.81  180.00  0.85 
1 1 1    0   26    9 o  9   48.68   25.65   70.96    0.00   28.78    0.00   38.58  180.00  0.99 
1 1 1    0   26   10 o 10   52.34   26.07   42.11    0.00   56.72  360.00   16.84  360.00  0.92 
1 1 1    0   26   11 o  8   30.26   20.11   47.42  180.00    8.08  180.00   36.72  360.00  0.87 
1 1 1    0   26   12 f  0   23.64   17.05    3.85  180.00    3.62  180.00    0.00    0.00  0.00 
1 1 1    0   26   13 o  2   38.13   24.96   43.06  180.00   25.38  180.00   15.06  360.00  0.86 
1 1 1    0   26   14 o  6   20.16   14.55    2.94  180.00    0.24  180.00    2.51  360.00  0.07 
1 1 1    0   26   15 o 11   29.91   19.75   36.71  360.00   14.47  360.00   19.78  180.00  0.81 
1 1 1    0   26   16 o 13   32.47   21.70   48.58    0.00   14.06  360.00   31.10  180.00  0.91 
1 1 1    0   26   17 o 10   50.95   27.84   26.48    0.00   52.75    0.00   28.65    0.00  0.75 
1 1 1    0   26   18 o  6   37.11   23.81   28.38  180.00   27.28  180.00    2.56  180.00  0.70 
1 1 1    0   26   19 o 12   34.60   22.76   19.60    0.00   18.40    0.00    2.12    0.00  0.50 
1 1 1    0   26   20 o 14   38.23   24.20   41.28  360.00   29.32  360.00    3.23  180.00  0.81 
1 1 1    0   26   21 o 14   23.41   16.84   11.82    0.00    2.69    0.00    6.10  180.00  0.25 
1 1 1    0   26   22 o  8   68.90   29.56   52.16  180.00   93.39  180.00   56.96  180.00  0.94 
1 1 1    0   26   23 o 18   25.83   18.29   19.31    0.00    5.14    0.00    7.42  180.00  0.34 
1 1 1    0   26   24 o 15   24.74   17.60    5.36    0.00    1.14    0.00    2.08  180.00  0.09 
1 1 1    0   26   25 o  9   24.51   16.98   33.35    0.00    4.28    0.00   14.09  180.00  0.46 
1 1 1    0   26   26 o 13   27.62   18.99   11.86    0.00    3.09    0.00    2.82  180.00  0.16 
1 1 1    0   26   27 o  4   68.29   27.68   20.51  180.00   47.27  180.00   38.15  180.00  0.41 
1 1 1    0   26   28 o  4   17.74   12.99    8.86    0.00    0.88  180.00    4.33  180.00  0.07 
1 1 1    0   26   29 o 18   30.40   19.93   14.03  360.00    3.19  360.00    1.48  180.00  0.13 
1 1 1    0   27    1 o  5   43.33   26.30    6.76   90.00   12.15   90.00    5.79   90.00  0.21 
1 1 1    0   27    2 o  9  118.88   27.55   70.99  270.00  170.92  270.00  104.08  270.00  1.00 
1 1 1    0   27    3 o 13   57.06   30.09   52.21   90.00   59.96   90.00   10.83   90.00  0.96 
1 1 1    0   27    4 o 17   28.07   19.61   57.93  270.00    2.65   90.00   57.12   90.00  0.92 
1 1 1    0   27    5 o  4   22.90   16.48   27.53   90.00    2.24   90.00   23.62  270.00  0.61 
1 1 1    0   27    6 o 11   25.97   18.42   18.15   90.00    6.90   90.00   10.13  270.00  0.46 
1 1 1    0   27    7 x 15       ?       ?   28.08   90.00   26.30   90.00    0.00    0.00  0.00 
1 1 1    0   27    8 o 18   31.46   22.71   14.03   90.00   10.64   90.00    2.48  270.00  0.38 
1 1 1    0   27    9 o 10   32.96   22.99   64.41   90.00    2.98   90.00   57.12  270.00  0.96 
1 1 1    0   27   10 o 16   30.60   20.78    6.39   90.00    5.96   90.00    0.01   90.00  0.19 
1 1 1    0   27   11 o 19   27.10   18.92   36.20  270.00    9.65  270.00   23.98   90.00  0.80 
1 1 1    0   27   12 f  0   29.22   20.45   18.56  270.00   16.90  270.00    0.00    0.00  0.00 
1 1 1    0   27   13 o 11   31.04   21.27    0.53  270.00    0.50  270.00    0.03  270.00  0.02 
1 1 1    0   27   14 o 17   19.97   14.57    8.53  270.00    0.80  270.00    6.48   90.00  0.20 
1 1 1    0   27   15 o 11   69.93   27.58   50.73   90.00   95.36   90.00   53.67   90.00  0.98 
1 1 1    0   27   16 o  4   23.22   16.54    5.32   90.00    1.47   90.00    2.72  270.00  0.12 
1 1 1    0   27   17 o  5   41.64   24.33   11.69  270.00   17.37  270.00    8.57  270.00  0.31 
1 1 1    0   27   18 o 16   31.19   20.57   17.79   90.00   11.41   90.00    1.32  270.00  0.39 
1 1 1    0   27   19 o 17   31.22   20.47    9.37   90.00    6.05   90.00    0.27  270.00  0.20 
1 1 1    0   27   20 o 16   22.56   16.08   13.10  270.00    1.61  270.00    6.70   90.00  0.22 
1 1 1    0   27   21 o 11   46.13   25.56   30.56  270.00   35.75  270.00   17.65  270.00  0.58 
1 1 1    0   27   22 o  7   29.31   19.80   25.08   90.00    8.56   90.00    5.17  270.00  0.38 
1 1 1    0   27   23 o  8   29.21   19.80    0.58   90.00    0.19   90.00    0.10  270.00  0.01 
1 1 1    0   27   24 o  4   32.07   21.76    6.41   90.00    2.41   90.00    0.50  270.00  0.08 
1 1 1    0   27   25 o  4   31.05   21.14    9.32  270.00    2.73  270.00    1.04   90.00  0.10 
1 1 1    0   27   26 o 16   20.54   14.89   12.77   90.00    0.34  270.00    4.85  270.00  0.10 
1 1 1    0   28    0 x 16       ?       ?   19.36  180.00   17.52  180.00    0.00    0.00  0.00 
1 1 1    0   28    1 o  9   32.35   23.20   14.36  180.00   12.35  180.00    0.63    0.00  0.39 
1 1 1    0   28    2 o 12   42.58   29.90    7.83  180.00   11.29  180.00    4.24  180.00  0.22 
1 1 1    0   28    3 o 11   38.08   27.29   67.60    0.00   12.20    0.00   48.28  180.00  0.95 
1 1 1    0   28    4 o  5   30.33   21.89   21.98  180.00   13.69  180.00    5.81    0.00  0.55 
1 1 1    0   28    5 o  5   36.90   25.58    2.01    0.00    2.44    0.00    0.68    0.00  0.06 
1 1 1    0   28    6 o  8   42.70   26.81   35.63  180.00   37.16  180.00    6.34  180.00  0.80 
1 1 1    0   28    7 o  4   25.11   18.28   20.72  180.00    6.85  180.00   10.79    0.00  0.49 
1 1 1    0   28    8 o  3   38.41   25.40   36.70  180.00   28.65  180.00    1.96    0.00  0.77 
1 1 1    0   28    9 o 11   40.78   27.34   34.64    0.00   30.78    0.00    2.53    0.00  0.72 
1 1 1    0   28   10 o 17   41.32   27.46    7.14    0.00    9.38    0.00    3.70    0.00  0.18 
1 1 1    0   28   11 o 18   52.90   28.77   11.44  180.00   26.28  180.00   17.44  180.00  0.33 
1 1 1    0   28   12 o 12   32.01   22.07   60.60    0.00   11.60    0.00   33.72  180.00  0.89 
1 1 1    0   28   13 o 18   26.18   18.75    4.87    0.00    1.83    0.00    1.69  180.00  0.10 
1 1 1    0   28   14 o 15   90.01   28.02   68.58  180.00  131.93  180.00   84.46  180.00  1.00 
1 1 1    0   28   15 o 18   36.59   23.59    7.36  180.00    6.61  180.00    1.74  180.00  0.16 
1 1 1    0   28   16 o  9   33.93   22.44   24.61  360.00   15.00  360.00    0.48  180.00  0.45 
1 1 1    0   28   17 o 12   25.57   18.16   28.74  360.00    5.42  360.00   11.67  180.00  0.44 
1 1 1    0   28   18 o 12   48.18   27.39   18.81  180.00   23.80  180.00   13.29  180.00  0.36 
1 1 1    0   28   19 o  5   21.65   15.76   12.32    0.00    0.43    0.00    5.98  180.00  0.16 
1 1 1    0   28   20 o  1   26.87   18.95    6.40    0.00    1.36  360.00    1.71  180.00  0.08 
1 1 1    0   28   21 o 15   49.22   28.85   20.93  180.00   19.85  180.00   10.67  180.00  0.29 
1 1 1    0   28   22 o  3   40.71   26.24   35.74    0.00   18.40  360.00    4.26  360.00  0.40 
1 1 1    0   28   23 o 18   24.10   17.33    7.79    0.00    0.47    0.00    2.26  180.00  0.07 
1 1 1    0   29    1 o  1   38.76   27.98    2.75  270.00    2.56  270.00    0.54  270.00  0.06 
1 1 1    0   29    2 o  9   60.29   39.27   21.48   90.00   35.60   90.00   19.89   90.00  0.43 
1 1 1    0   29    3 o  3   36.80   26.03    8.10  270.00    7.02  270.00    1.13  270.00  0.18 
1 1 1    0   29    4 o 14   61.41   39.58    4.07  270.00    7.49  270.00    4.56  270.00  0.08 
1 1 1    0   29    5 o  9   27.02   19.47   20.25   90.00    6.95   90.00    7.42  270.00  0.39 
1 1 1    0   29    6 o 19   30.12   21.34   29.34   90.00   12.30   90.00    8.17  270.00  0.54 
1 1 1    0   29    7 o  4   35.47   24.66   22.88  270.00   15.71  270.00    0.07  270.00  0.44 
1 1 1    0   29    8 f  0   26.67   19.15   16.42  270.00   10.97  270.00    0.00    0.00  0.00 
1 1 1    0   29    9 f  0   30.83   21.82   20.71   90.00   13.46   90.00    0.00    0.00  0.00 
1 1 1    0   29   10 o  5   43.05   27.96   25.44   90.00   24.17   90.00    8.14   90.00  0.47 
1 1 1    0   29   11 o  8   34.75   24.46   24.17   90.00   13.46   90.00    1.24  270.00  0.41 
1 1 1    0   29   12 o  4   29.08   20.79   33.54  270.00    9.62  270.00    9.98   90.00  0.50 
1 1 1    0   29   13 o 16   34.27   23.30    1.84  270.00    1.06  270.00    0.04  270.00  0.03 
1 1 1    0   29   14 o  5   33.10   22.75    2.59  270.00    1.27  270.00    0.10   90.00  0.04 
1 1 1    0   29   15 o 10   43.96   28.52    9.50  270.00    7.88  270.00    3.12  270.00  0.14 
1 1 1    0   29   16 o 18   26.34   18.94    7.25   90.00    1.30   90.00    2.10  270.00  0.09 
1 1 1    0   29   17 o  5   31.50   22.19   20.52   90.00    6.21   90.00    2.73  270.00  0.24 
1 1 1    0   29   18 f  0   45.54   28.96   32.66   90.00   13.09   90.00    0.00    0.00  0.00 
1 1 1    0   29   19 o  5   29.22   20.89   20.27  270.00    3.74  270.00    3.64   90.00  0.19 
1 1 1    0   29   20 o 15   24.31   17.64   10.77  270.00    0.59  270.00    2.92   90.00  0.08 
1 1 1    0   30    0 o 11   68.32   43.55   32.66  180.00   34.22  180.00   15.70  180.00  0.39 
1 1 1    0   30    1 o 10   52.43   36.33   27.24    0.00   26.18    0.00   10.76    0.00  0.40 
1 1 1    0   30    2 o  3   39.69   28.85   12.97    0.00    8.47  360.00    1.17  360.00  0.20 
1 1 1    0   30    3 o  9   88.00   50.10   23.83  180.00   49.79  180.00   36.50  180.00  0.36 
1 1 1    0   30    4 o 16   37.48   26.51   37.61  180.00   19.03  180.00    1.68    0.00  0.53 
1 1 1    0   30    5 o 18   46.57   33.00    2.96    0.00    2.47    0.00    0.87    0.00  0.04 
1 1 1    0   30    6 o  6   44.34   29.92    6.33  180.00    5.33  180.00    1.97  180.00  0.10 
1 1 1    0   30    7 o 14   51.87   33.31   25.30  180.00   25.53  180.00   12.45  180.00  0.37 
1 1 1    0   30    8 o 18   44.40   28.80   24.69  180.00   19.54  180.00    7.16  180.00  0.36 
1 1 1    0   30    9 o 19   53.22   31.95   18.18    0.00   20.48    0.00   11.68    0.00  0.28 
1 1 1    0   30   10 o  9   57.70   34.27    5.52    0.00    6.80    0.00    4.24    0.00  0.08 
1 1 1    0   30   11 o 10   32.82   23.31   28.06    0.00    9.13    0.00    3.31  180.00  0.33 
1 1 1    0   30   12 f  0   42.67   30.44    6.12  180.00    2.57  180.00    0.00    0.00  0.00 
1 1 1    0   30   13 o  1   61.69   40.29    7.76    0.00    7.08    0.00    4.02    0.00  0.08 
1 1 1    0   30   14 o  5   28.61   20.79   15.07  180.00    2.55  180.00    3.00    0.00  0.14 
1 1 1    0   30   15 o 17   36.67   25.53    1.79  360.00    0.61  360.00    0.00  180.00  0.02 
1 1 1    0   31    1 o  3   43.77   31.75   19.56  270.00    9.72  270.00    1.95  270.00  0.20 
1 1 1    0   31    2 o 16   34.64   25.69   22.20   90.00    6.75   90.00    2.00  270.00  0.22 
1 1 1    0   31    3 o  6   45.75   32.09   13.50  270.00    7.57  270.00    2.32  270.00  0.14 
1 1 1    0   31    4 o  4   44.04   32.03   15.37  270.00    7.41  270.00    1.53  270.00  0.15 
1 1 1    0   31    5 x  1       ?       ?   33.18  270.00   12.39  270.00    0.00    0.00  0.00 
1 1 1    0   31    6 x  2       ?       ?    9.60  270.00    3.48  270.00    0.00    0.00  0.00 
1 1 1    0   31    7 o 14   32.01   23.07    1.72  270.00    0.41  270.00    0.19   90.00  0.02 
1 1 1    0   31    8 o 17   35.56   25.06   10.15   90.00    3.08   90.00    0.32  270.00  0.09 
1 1 1    1    0    1 o 10  734.22   22.09 6249.54  270.00  806.83  270.00  145.22  270.00  1.00 
1 1 1    1    0    2 o 15  361.43   11.13 2936.21  180.00  371.94  180.00   21.02  180.00  1.00 
1 1 1    1    0    3 o  9  233.35    7.49 1015.47   90.00  337.79   90.00  208.92   90.00  1.00 
1 1 1    1    0    4 o  6  368.35    7.98 1004.56  180.00  415.56  180.00   94.43  180.00  1.00 
1 1 1    1    0    5 o 14  231.91    6.08  449.06   90.00  369.96   90.00  276.80   90.00  1.00 
1 1 1    1    0    6 o  9  217.39    4.99  552.38    0.00  242.96  360.00   51.15  360.00  1.00 
1 1 1    1    0    7 o  5  368.11    7.97  368.88   90.00  379.69   90.00   23.15   90.00  1.00 
1 1 1    1    0    8 o 13  756.01   16.01 1077.15  180.00  754.02  180.00    3.99  360.00  1.00 
1 1 1    1    0    9 o  4  281.82    6.25  372.00   90.00  174.08   90.00  215.48  270.00  1.00 
1 1 1    1    0   10 o  5  282.44    6.26  322.07  180.00  356.89  180.00  148.90  180.00  1.00 
1 1 1    1    0   11 o  9   65.95    3.27  483.72   90.00   13.27  270.00   42.55   90.00  0.52 
1 1 1    1    0   12 o  5  247.62    5.62   57.23  180.00  256.77  180.00   18.30  180.00  1.00 
1 1 1    1    0   13 o 11  280.54    7.21  340.10   90.00  245.19   90.00   70.72  270.00  1.00 
1 1 1    1    0   14 o 14  120.13    5.09   29.94  180.00  136.47  360.00   65.55  360.00  0.86 
1 1 1    1    0   15 o 12  178.59    6.26  202.40  270.00  257.21  270.00  161.17  270.00  0.99 
1 1 1    1    0   16 o 15  485.60   12.03  525.02    0.00  445.71    0.00   79.78  180.00  1.00 
1 1 1    1    0   17 o 18  158.83    4.12  233.24  270.00  155.88  270.00    5.60   90.00  1.00 
1 1 1    1    0   18 o  1  467.33   10.01  553.97  180.00  465.81  180.00    3.04  360.00  1.00 
1 1 1    1    0   19 f  0  140.64    3.98  178.53  270.00  144.92  270.00    0.00    0.00  0.00 
1 1 1    1    0   20 o 15  111.00    5.57  102.91  180.00   99.15  180.00   11.48    0.00  0.94 
1 1 1    1    0   21 o 10  272.87    7.10  208.37   90.00  264.38   90.00   16.98  270.00  1.00 
1 1 1    1    0   22 o 18  160.08    5.07  114.35  180.00  215.86  180.00  119.16  180.00  0.98 
1 1 1    1    0   23 o 13  165.04    6.26  133.62   90.00  173.31   90.00   16.99   90.00  1.00 
1 1 1    1    0   24 o 15  320.50    7.09  311.66    0.00  329.98    0.00   18.96    0.00  1.00 
1 1 1    1    0   25 o 16  297.31    6.65  373.67  270.00  215.64  270.00  163.33   90.00  1.00 
1 1 1    1    0   26 f  0  140.51    5.00   72.88    0.00   15.69  360.00    0.00    0.00  0.00 
1 1 1    1    0   27 o  2   50.03    7.58   75.10   90.00    8.28  270.00   73.68  270.00  0.57 
1 1 1    1    0   28 o  5  101.48    4.92   39.68    0.00  100.64  360.00   65.77  360.00  0.67 
1 1 1    1    0   29 o 12  131.17    4.71   64.32  270.00  192.31  270.00  128.22  270.00  0.98 
1 1 1    1    0   30 o 14  183.73    5.25  197.44  180.00  186.08  180.00    4.70  180.00  1.00 
1 1 1    1    0   31 o 11   57.23   30.84   67.57   90.00   25.63   90.00   36.57  270.00  0.77 
1 1 1    1    0   32 o  3   99.73    4.18  123.13  180.00   90.67  180.00   18.08    0.00  1.00 
1 1 1    1    0   33 f  0   56.24   29.42   77.47   90.00   69.99   90.00    0.00    0.00  0.00 
1 1 1    1    0   34 f  0   43.76    6.33   45.49    0.00   40.91    0.00    0.00    0.00  0.00 
1 1 1    1    0   35 o 19  128.36    3.63  129.78  270.00  140.73  270.00   24.74  270.00  1.00 
1 1 1    1    0   36 o 12   32.20    9.27   54.46    0.00    3.32  360.00   45.12  180.00  0.80 
1 1 1    1    0   37 o  1  189.75    6.46  228.04   90.00  175.08   90.00   29.34  270.00  1.00 
1 1 1    1    0   38 o  3   49.64    7.34   28.42  180.00   54.97  180.00   29.01  180.00  0.82 
1 1 1    1    0   39 o 17   57.95  120.55  105.65  270.00   57.57   90.00  155.81   90.00  0.35 
1 1 1    1    0   40 o  5   34.58    7.27   18.56    0.00   20.60    0.00    3.04    0.00  0.55 
1 1 1    1    0   41 o 13   25.92    9.05    4.49  270.00    1.87  270.00    2.45   90.00  0.12 
1 1 1    1    0   42 o  9   34.09    7.28   23.97    0.00   27.42    0.00    4.24    0.00  0.74 
1 1 1    1    0   43 o  4   40.01    5.87   17.58  270.00   41.35  270.00   24.53  270.00  0.73 
1 1 1    1    0   44 o 14   27.38    8.36   47.67  180.00    6.70  180.00   38.43    0.00  0.95 
1 1 1    1    0   45 o 11   17.03    9.08   35.89   90.00    8.86  270.00   42.48  270.00  0.73 
1 1 1    1    0   46 o 16   41.40    6.75   45.55  180.00   40.79  180.00    1.02    0.00  1.00 
1 1 1    1    0   47 o 19    9.57    6.49   11.04   90.00    6.04  270.00   15.04  270.00  0.15 
1 1 1    1    0   48 o 11   10.19    6.59    1.62  180.00    0.75    0.00    1.90    0.00  0.02 
1 1 1    1    0   49 o  2   14.02    7.61   43.68  270.00   12.07   90.00   38.76   90.00  0.52 
1 1 1    1    0   50 o 13   15.47    8.14   19.07    0.00    3.12  180.00   12.82  180.00  0.21 
1 1 1    1    0   51 o 19    9.03    5.95   15.22   90.00    4.75  270.00   10.94  270.00  0.08 
1 1 1    1    1    0 o  7  105.14    3.48 1055.13  270.00   76.05  270.00   54.45   90.00  0.98 
1 1 1    1    1    1 o  3  404.14    8.09 2266.24  302.65  415.66  288.94   30.81  288.94  0.99 
1 1 1    1    1    2 o  2  117.21   36.71  664.31  301.12   88.31  117.52   27.02  117.52  0.64 
1 1 1    1    1    3 o 10  794.64   15.34 2283.19    6.94  997.07    2.40  410.29    2.40  1.00 
1 1 1    1    1    4 o  2  428.18    7.54 1197.44  294.14  419.36  286.89   10.59  106.89  0.99 
1 1 1    1    1    5 o 15  468.49    7.72  937.34  251.40  547.81  245.38  166.68  245.38  0.99 
1 1 1    1    1    6 o 10  565.52    9.25  826.88  189.06  503.56  171.84  118.91  351.84  1.00 
1 1 1    1    1    7 o  2   98.52    2.15  226.65  353.46   48.48  238.43   72.45   58.43  0.86 
1 1 1    1    1    8 o  4  610.08    9.18  845.02  238.07  614.34  261.72   13.80  261.72  1.00 
1 1 1    1    1    9 o  6  363.23    5.57  208.71  348.06  427.08  277.07  138.66  277.07  0.98 
1 1 1    1    1   10 o  2  279.81    4.39  327.05  177.05  234.66  162.40   80.19  342.40  0.98 
1 1 1    1    1   11 o 19  267.09    4.22  449.66  275.17  215.94  319.09   91.87  139.09  0.98 
1 1 1    1    1   12 o 18  359.33    5.96  387.78   96.76  362.20  104.74   15.10  104.74  0.99 
1 1 1    1    1   13 o  5  106.39    3.36  161.21  109.71   78.11  120.07   19.00  300.07  0.82 
1 1 1    1    1   14 o  4  305.15    5.15  409.90  146.71  328.72  142.31   59.43  142.31  0.98 
1 1 1    1    1   15 o 15  366.79    6.51  423.37  157.02  293.51  155.64  138.83  335.64  0.99 
1 1 1    1    1   16 o  1  330.27    7.50  343.47  307.31  391.61  305.76  135.98  305.76  0.98 
1 1 1    1    1   17 o 19  174.31    3.09  197.09  176.99  122.67  153.53   86.88  333.53  0.95 
1 1 1    1    1   18 o  2  379.33    6.27  450.54   52.08  356.29   62.54   37.35  242.54  0.99 
1 1 1    1    1   19 o 11   95.61    3.19   46.44  196.81   57.43  227.55   30.94   47.55  0.76 
1 1 1    1    1   20 o  2  208.48    4.06  212.24  116.31  164.33  119.18   73.53  299.18  0.96 
1 1 1    1    1   21 o 15  221.13    4.78  194.01  295.51  259.07  304.65   98.12  304.65  0.95 
1 1 1    1    1   22 o  9  274.06    5.05  272.00  126.03  213.76  125.50  109.60  305.50  0.98 
1 1 1    1    1   23 o 13  317.97    5.36  348.42  152.64  298.16  156.41   28.66  336.41  0.98 
1 1 1    1    1   24 o  3  388.51    6.41  414.77   64.49  357.34   64.24   53.89  244.24  0.99 
1 1 1    1    1   25 o 15  148.98    3.98  138.70  134.73  147.56  145.76   23.62  145.76  0.91 
1 1 1    1    1   26 o 18  335.26    5.21  270.74  320.41  393.32  321.61  126.77  321.61  0.98 
1 1 1    1    1   27 o  6  115.34    3.21  146.23   21.00   76.40   22.10   58.53  202.10  0.92 
1 1 1    1    1   28 o  8  222.01    4.00  238.50   82.71  218.63   81.34    3.50   81.34  0.98 
1 1 1    1    1   29 o  9  186.47    3.79  215.64  304.38  160.41  305.03   42.82  125.03  0.98 
1 1 1    1    1   30 o 12   68.19    8.30   62.02  189.30   45.75  192.63   11.83   12.63  0.76 
1 1 1    1    1   31 f  0  114.62    3.38  120.61  266.93  106.71  265.36    0.00    0.00  0.00 
1 1 1    1    1   32 o  9   29.61    6.11   69.61  214.03   25.89   36.64   87.64   36.64  0.61 
1 1 1    1    1   33 o 17   49.66    4.19   53.62  241.31   25.32  240.70   22.87   60.70  0.74 
1 1 1    1    1   34 o  9   43.47    4.18   46.64  115.16   18.40  115.66   23.66  295.66  0.70 
1 1 1    1    1   35 o  1   18.58    5.24   20.99  286.86   10.78  105.82   29.33  105.82  0.21 
1 1 1    1    1   36 o  3   70.44    7.07   88.66  308.89   52.63  308.93   26.36  128.93  0.93 
1 1 1    1    1   37 o 15   54.36    8.55   45.54  250.37   50.23  250.36    9.38  250.36  0.84 
1 1 1    1    1   38 o  1  148.77    3.57  154.86  234.78  152.14  234.78   10.64  234.78  0.99 
1 1 1    1    1   39 o 12   50.76    4.40   52.36   37.29   41.41   37.30    7.30  217.30  0.89 
1 1 1    1    1   40 o  5  103.56    2.67   99.47   22.04  107.86   22.04   13.63   22.04  0.98 
1 1 1    1    1   41 o  4   25.62    5.41   31.58  344.38    2.67  344.37   27.77  164.37  0.65 
1 1 1    1    1   42 o  7   55.31   17.74   47.37  293.27   47.90  293.27    2.12  293.27  0.85 
1 1 1    1    1   43 f  0   19.68    5.26   21.80  123.95   20.85  123.95    0.00    0.00  0.00 
1 1 1    1    1   44 o  7   44.02    3.80   58.83  197.71   26.37  197.71   29.31   17.71  0.93 
1 1 1    1    1   45 o  4   55.87    9.66   75.83  293.66   35.51  293.66   35.51  113.66  0.95 
1 1 1    1    1   46 o 10   18.44    4.95    5.11   27.68    1.34   27.67    3.34  207.67  0.16 
1 1 1    1    1   47 o  2   13.87    4.20    5.45  185.36    1.33    5.37    5.76    5.37  0.11 
1 1 1    1    1   48 o 10   17.18    4.81   24.57   98.98    2.06  278.98   19.51  278.98  0.45 
1 1 1    1    1   49 o  8   12.67    3.99    8.86   51.48    2.62  231.48    8.01  231.48  0.11 
1 1 1    1    1   50 o  2   12.41    4.04    7.86  356.71    2.13  176.71    6.11  176.71  0.07 
1 1 1    1    1   51 o 15   13.32    4.10   21.96  246.44    4.44   66.44   13.31   66.44  0.17 
1 1 1    1    2    0 x  9       ?       ? 1076.23   90.00  221.83  270.00    0.00    0.00  0.00 
1 1 1    1    2    1 o 16  157.73    3.59 1021.43  245.99   90.26  241.40  120.58   61.40  0.95 
1 1 1    1    2    2 o 16  455.42    7.45 1096.62  159.02  518.02  115.27  133.06  115.27  0.99 
1 1 1    1    2    3 o  3  263.23    4.49  740.86    9.51  235.91   13.91   43.84  193.91  0.98 
1 1 1    1    2    4 o  5  222.30    3.59  573.64  123.82  192.10   36.40   47.68  216.40  0.97 
1 1 1    1    2    5 o 12  227.65    4.23  381.66  303.34  145.57  297.43  153.92  117.43  0.98 
1 1 1    1    2    6 o 10  367.51    6.07  621.13   63.28  391.17  329.28   56.56  329.28  0.99 
1 1 1    1    2    7 o 17  354.25    5.44  449.00  331.86  307.81  273.93   84.96   93.93  0.99 
1 1 1    1    2    8 o 19  203.45    3.35  448.24  310.32  228.81    4.48   70.90    4.48  0.95 
1 1 1    1    2    9 o  9  547.17    8.25  486.13    4.43  569.11   16.47   50.03   16.47  0.99 
1 1 1    1    2   10 o 19  676.89   10.18  769.70  144.95  760.21  137.53  172.18  137.53  1.00 
1 1 1    1    2   11 o  3  429.60    7.05  419.91  199.16  445.81  219.77   40.39  219.77  0.99 
1 1 1    1    2   12 o 17  138.42    2.83  250.61  359.33  113.86   22.56   24.77  202.56  0.91 
1 1 1    1    2   13 o  8  161.92    3.54  101.84  187.97  121.83  198.79   61.99   18.79  0.94 
1 1 1    1    2   14 o 13  217.36    3.88  238.71  239.83  247.48  220.88   80.32  220.88  0.95 
1 1 1    1    2   15 o 16  223.38    3.94  255.94  234.86  230.24  236.51   30.62  236.51  0.96 
1 1 1    1    2   16 o  6  221.32    3.93  206.98  219.80  251.40  221.91   80.10  221.91  0.95 
1 1 1    1    2   17 o  4  380.50    5.83  321.62   65.30  448.49   60.12  147.30   60.12  0.99 
1 1 1    1    2   18 o  9  156.89    2.93  154.29  192.25  110.28  207.73   74.26   27.73  0.94 
1 1 1    1    2   19 o 14  401.10    6.63  367.87  199.17  373.49  197.61   46.98   17.61  0.99 
1 1 1    1    2   20 o 12  300.30    5.43  364.00  118.61  268.32  120.37   53.07  300.37  0.98 
1 1 1    1    2   21 o  3  196.77    4.37  193.40  263.21  172.85  268.65   30.26   88.65  0.96 
1 1 1    1    2   22 o  3  362.34    6.01  300.74  263.92  412.01  274.02  111.17  274.02  0.98 
1 1 1    1    2   23 f  0  366.66    6.11  371.86  175.09  409.25  172.18    0.00    0.00  0.00 
1 1 1    1    2   24 o 10  223.79    4.11  234.28  293.72  212.55  290.01    6.81  110.01  0.96 
1 1 1    1    2   25 f  0  379.92    6.29  353.93   71.85  325.37   70.04    0.00    0.00  0.00 
1 1 1    1    2   26 o  2  194.99    4.25  120.12  169.62  240.24  169.24  112.85  169.24  0.94 
1 1 1    1    2   27 o 15  133.27    3.26  184.34  148.29   82.05  140.99   87.63  320.99  0.94 
1 1 1    1    2   28 o 18  235.78    3.87  296.29   70.74  189.08   70.35   85.56  250.35  0.98 
1 1 1    1    2   29 o  5  103.57    3.10   96.97  289.69   97.43  291.52    9.92  291.52  0.89 
1 1 1    1    2   30 f  0  163.75    3.90  147.40  328.44  129.67  326.82    0.00    0.00  0.00 
1 1 1    1    2   31 o  3   66.95   16.51  105.22  223.93   23.93  225.28   67.84   45.28  0.86 
1 1 1    1    2   32 o 16   24.27    5.91   40.67   83.05   19.83  262.29   57.17  262.29  0.36 
1 1 1    1    2   33 o  3   60.33   18.36  116.69  342.59    2.67  343.62  101.41  163.62  0.88 
1 1 1    1    2   34 o 16   57.45    8.34   92.90   19.07   20.43   19.45   61.56  199.45  0.89 
1 1 1    1    2   35 o  3   53.66   10.88   45.16   92.65   41.21   91.95    1.05   91.95  0.76 
1 1 1    1    2   36 o  1   83.48    2.76  111.60  344.10   61.00  344.11   38.29  164.11  0.96 
1 1 1    1    2   37 o 15   90.09   30.58  125.86  354.21   53.17  354.21   59.97  174.21  0.92 
1 1 1    1    2   38 o 16   48.72    4.37   52.78   95.46   36.78   95.46   11.55  275.46  0.87 
1 1 1    1    2   39 o 13   62.28   17.91   77.02   95.56   40.74   95.56   31.06  275.56  0.90 
1 1 1    1    2   40 o 17   48.46    4.08   37.47  273.61   46.60  273.61   11.05  273.61  0.85 
1 1 1    1    2   41 o 15   39.70    4.15   47.22   85.71   23.37   85.71   22.23  265.71  0.87 
1 1 1    1    2   42 o  3   35.66    4.49   18.60   73.14   26.12   73.13    8.17   73.13  0.62 
1 1 1    1    2   43 o  4   20.91    5.20   45.67  309.62   11.81  129.62   55.45  129.62  0.76 
1 1 1    1    2   44 o  5   24.37    5.26    4.26   32.26    3.12   32.27    0.91  212.27  0.15 
1 1 1    1    2   45 o 19   18.53    4.96   10.33  264.48    1.29  264.48    8.37   84.48  0.30 
1 1 1    1    2   46 o 14   29.81    5.13   30.16   43.04   21.32   43.05    5.99  223.05  0.82 
1 1 1    1    2   47 o 16   15.36    4.55   21.25  196.12    4.00   16.12   21.08   16.12  0.43 
1 1 1    1    2   48 o  3   16.70    4.71    8.16    2.18    0.46  182.16    6.19  182.16  0.16 
1 1 1    1    2   49 o 16   10.04    3.45   11.83  183.38    4.79    3.38   11.88    3.38  0.11 
1 1 1    1    2   50 o  9   10.99    3.63    7.44  187.51    2.35    7.51    6.05    7.51  0.06 
1 1 1    1    2   51 o 10   10.80    3.72   14.64  283.44    3.87  103.43    9.66  103.43  0.09 
1 1 1    1    3    0 o 16  646.14   13.73 2805.67  270.00  763.65  270.00  235.03  270.00  1.00 
1 1 1    1    3    1 o 17  512.48    9.56 1409.83  310.47  571.10  320.80  124.15  320.80  0.99 
1 1 1    1    3    2 o  3   97.45    2.55  381.50   62.54   67.88  106.26   19.76  286.26  0.80 
1 1 1    1    3    3 f  0  279.50    4.73  585.55  200.38  321.65  196.23    0.00    0.00  0.00 
1 1 1    1    3    4 o  2  112.70    2.61  511.83  225.35  103.31   86.56   26.77   86.56  0.80 
1 1 1    1    3    5 o 14  616.22    9.99  725.74  345.64  631.21   13.14   35.26   13.14  1.00 
1 1 1    1    3    6 o 18  221.20    3.73  216.46  279.38  236.68  249.59   47.57  249.59  0.96 
1 1 1    1    3    7 o  7  730.63   10.96  676.40  132.44  819.80  130.20  183.40  130.20  1.00 
1 1 1    1    3    8 o 13  243.28    3.89  300.27  210.05  325.69  234.21  188.16  234.21  0.95 
1 1 1    1    3    9 o  7  421.17    6.41  150.01  244.00  520.38  280.36  208.67  280.36  0.99 
1 1 1    1    3   10 o 17  328.66    5.49  491.96  151.53  314.48  133.31   18.69  313.31  0.99 
1 1 1    1    3   11 o 17  306.53    5.15  230.47  216.02  300.29  211.16    1.73   31.16  0.98 
1 1 1    1    3   12 o 18  307.22    5.89  380.49  318.94  331.26  310.54   60.21  310.54  0.98 
1 1 1    1    3   13 o 17  123.82    3.11  196.76  327.67   91.84  359.42   36.95  179.42  0.89 
1 1 1    1    3   14 o  2  176.81    3.09  298.99  185.29  125.42  198.22   86.95   18.22  0.96 
1 1 1    1    3   15 o  6  284.33    4.47  326.88  189.12  198.63  186.11  162.11    6.11  0.98 
1 1 1    1    3   16 o  8  250.30    4.34  232.11   96.64  249.34  108.34   12.43  108.34  0.97 
1 1 1    1    3   17 o 14  235.20    4.14  149.10  278.21  288.53  302.75  128.24  302.75  0.95 
1 1 1    1    3   18 o 17  192.49    3.57  220.30    8.76  162.18  349.79   43.71  169.79  0.96 
1 1 1    1    3   19 o 16  117.61    2.97  167.99  238.72   46.63  230.89  120.31   50.89  0.91 
1 1 1    1    3   20 o  8  167.95    4.01  261.08  309.36  121.12  309.57   75.54  129.57  0.95 
1 1 1    1    3   21 o 19   72.75   11.35  104.84  125.29    5.85  115.35   86.22  295.35  0.67 
1 1 1    1    3   22 o 16  411.83    6.30  342.89   42.52  453.08   44.50   92.38   44.50  0.99 
1 1 1    1    3   23 o  1  315.39    5.33  327.11  328.19  280.29  323.77   59.61  143.77  0.98 
1 1 1    1    3   24 o  6  323.20    5.46  360.20  187.74  287.38  189.32   62.12    9.32  0.99 
1 1 1    1    3   25 o  2  138.69    3.33  129.54  117.26  116.65  116.53   21.52  296.53  0.92 
1 1 1    1    3   26 o  2  132.01    3.38  106.90  146.04  126.43  141.88   13.95  141.88  0.90 
1 1 1    1    3   27 o 16  140.60    3.29  139.58  207.98  119.76  214.78   24.78   34.78  0.94 
1 1 1    1    3   28 o 16   64.66    5.46   67.03  315.30   25.79  316.07   39.09  136.07  0.70 
1 1 1    1    3   29 o 18   31.37    6.27   40.91  352.13   18.32  170.80   56.79  170.80  0.32 
1 1 1    1    3   30 o 10   66.60   22.44   83.58  336.77   29.81  337.59   41.71  157.59  0.76 
1 1 1    1    3   31 o 10   26.22    6.74   52.53  223.61   23.67   41.99   69.72   41.99  0.43 
1 1 1    1    3   32 o  7   59.92   12.65   81.75   85.79   25.63   85.27   49.96  265.27  0.84 
1 1 1    1    3   33 o 10   52.69    4.70   65.82  179.19   26.63  180.98   32.91    0.98  0.82 
1 1 1    1    3   34 o  5  109.89    2.87  129.67   94.56   97.08   95.21   17.89  275.21  0.96 
1 1 1    1    3   35 o 13   17.03    5.30   33.71  145.08   19.45  324.87   49.71  324.87  0.32 
1 1 1    1    3   36 o 19   22.03    5.80   14.27  138.33    3.44  318.70   16.11  318.70  0.21 
1 1 1    1    3   37 o 19   55.21    5.98   62.68  136.14   42.64  136.14   13.89  316.14  0.90 
1 1 1    1    3   38 o 10   10.96    3.82   32.32  336.22   23.37  156.22   53.05  156.22  0.29 
1 1 1    1    3   39 o 17   75.63    2.61   75.88  339.30   73.15  339.30    2.19  339.30  0.95 
1 1 1    1    3   40 o 13  103.33    2.84  100.25  176.11  106.39  176.11   10.99  176.11  0.98 
1 1 1    1    3   41 o 15   55.17   26.28   61.65  107.89   29.52  107.89   30.17  287.90  0.81 
1 1 1    1    3   42 o  8   27.51    5.32   20.61  246.41   10.82  246.41    9.04   66.41  0.56 
1 1 1    1    3   43 o  8   38.53    4.33   41.75  308.48   27.59  308.48   12.23  128.48  0.87 
1 1 1    1    3   44 o  6   31.69    4.95   22.74   35.27   23.87   35.27    2.41   35.27  0.72 
1 1 1    1    3   45 o  2   18.88    5.19   24.77  111.67    0.36  291.67   23.50  291.67  0.60 
1 1 1    1    3   46 o 18   18.46    5.13   24.09  232.38    0.37  232.38   21.08   52.38  0.59 
1 1 1    1    3   47 o 10   15.43    4.58   20.56  115.72    3.70  295.72   19.92  295.72  0.41 
1 1 1    1    3   48 o  7   11.77    3.91   11.65  145.22    4.30  325.22   12.31  325.22  0.16 
1 1 1    1    3   49 o  4   11.36    3.83    8.30  308.49    2.87  128.48    7.73  128.48  0.09 
1 1 1    1    3   50 o  4   10.96    3.61    5.80  311.39    1.79  131.39    4.60  131.39  0.05 
1 1 1    1    3   51 o  8   10.34    3.56   18.25  110.08    4.86  290.08   11.83  290.08  0.10 
1 1 1    1    4    0 o 16  247.70    5.63   35.64  270.00  343.01   90.00  190.62   90.00  1.00 
1 1 1    1    4    1 o  8  238.66    3.82  570.08  257.43  248.65  303.05   34.42  303.05  0.97 
1 1 1    1    4    2 o 16  230.69    4.01  400.24  359.30  237.36   23.86   28.20   23.86  0.97 
1 1 1    1    4    3 o  5  554.12    9.04 1196.61  356.22  631.92  350.18  162.29  350.18  0.99 
1 1 1    1    4    4 o 14  354.90    5.46  573.71  107.64  334.58   63.41   32.16  243.41  0.99 
1 1 1    1    4    5 o 18  363.23    5.58  344.40  188.58  379.53  201.70   41.88  201.70  0.99 
1 1 1    1    4    6 f  0  234.35    3.80  323.63  230.11  303.42  194.52    0.00    0.00  0.00 
1 1 1    1    4    7 f  0  497.66    7.74  660.58  323.67  500.49  322.65    0.00    0.00  0.00 
1 1 1    1    4    8 o 17   94.66    2.43  219.33  291.42   59.81  177.39   27.90  357.39  0.78 
1 1 1    1    4    9 o 16  393.24    6.49  416.16  273.64  409.51  268.25   41.30  268.25  0.99 
1 1 1    1    4   10 o  7  320.73    5.76  340.71  200.95  394.78  210.73  162.09  210.73  0.98 
1 1 1    1    4   11 o  4   81.90    2.57  208.61   17.32   13.39   52.71  106.48  232.71  0.81 
1 1 1    1    4   12 o 14  203.54    3.67   66.13   98.69  240.20   95.75   96.71   95.75  0.94 
1 1 1    1    4   13 o 17  489.15    8.01  512.10  245.15  511.10  256.20   51.18  256.20  0.99 
1 1 1    1    4   14 o 11  406.08    6.20  450.33  262.76  420.50  259.45   37.58  259.45  0.99 
1 1 1    1    4   15 o  9   79.87   22.62   26.97  235.73   21.52  269.52   18.89   89.52  0.39 
1 1 1    1    4   16 o 11  128.78    2.92  131.16   24.35  131.90   71.79   62.20   71.79  0.78 
1 1 1    1    4   17 o  2   49.74    4.36  202.10  116.36   67.72  310.19  205.06  310.19  0.70 
1 1 1    1    4   18 o 13  150.43    3.14  251.34  158.27   93.93  164.80   94.22  344.80  0.94 
1 1 1    1    4   19 o  8   68.35   10.49   11.88  357.42    9.37  307.41   35.32  127.41  0.40 
1 1 1    1    4   20 o  5   96.43   25.20   14.55  117.65   49.74   76.69    6.50  256.69  0.55 
1 1 1    1    4   21 o  8  326.45    5.49  264.73  117.87  381.94  117.34  124.82  117.34  0.98 
1 1 1    1    4   22 o  1   13.03    6.47   20.31  260.86   56.26   59.22  115.33   59.22  0.11 
1 1 1    1    4   23 o 12  165.39    4.12  191.07  249.38  103.81  240.09  106.18   60.09  0.95 
1 1 1    1    4   24 o 18  252.22    4.77  282.95   19.52  189.36   16.00  115.19  196.00  0.98 
1 1 1    1    4   25 o  4  199.55    3.52  247.96  226.50  150.15  222.99   86.53   42.99  0.97 
1 1 1    1    4   26 o 12  432.79    6.63  377.44  225.91  510.13  226.24  162.17  226.24  0.99 
1 1 1    1    4   27 o 10  234.28    4.75  219.17   11.17  243.93    9.68   30.04    9.68  0.98 
1 1 1    1    4   28 o 12  266.19    6.97  286.47   50.12  266.04   51.19    7.45   51.19  0.99 
1 1 1    1    4   29 o  2   80.44   22.60   99.32  211.26   42.79  206.23   49.27   26.23  0.84 
1 1 1    1    4   30 o 11   79.90   23.99  100.20  268.47   44.58  269.54   48.03   89.54  0.86 
1 1 1    1    4   31 o  6   50.95    6.54   60.11   17.59   17.30   17.40   43.31  197.40  0.76 
1 1 1    1    4   32 o  1  125.90    2.68  136.69  323.45  122.49  324.18    2.33  324.17  0.96 
1 1 1    1    4   33 o  5  118.04    3.31  156.22  196.52   87.92  196.59   53.33   16.59  0.97 
1 1 1    1    4   34 o  7   63.29   15.99   87.93   78.13   33.11   78.60   45.53  258.60  0.88 
1 1 1    1    4   35 o 19   30.18    5.34   43.17  266.09    1.42   86.68   40.02   86.68  0.62 
1 1 1    1    4   36 o  2   55.46    4.89   79.38  305.50   31.19  305.49   39.44  125.49  0.92 
1 1 1    1    4   37 o 11   76.86   10.18   97.75   85.04   57.53   85.03   31.04  265.04  0.95 
1 1 1    1    4   38 o 11   30.17    5.62   38.13   18.77    6.30   18.77   28.88  198.77  0.69 
1 1 1    1    4   39 o  8   29.28    5.41   30.83  293.69    8.23  293.70   20.72  113.70  0.63 
1 1 1    1    4   40 o  3   75.01   24.55   87.75  170.66   53.05  170.66   30.82  350.66  0.91 
1 1 1    1    4   41 o 16   18.86    5.39   21.50  233.19    5.34   53.19   26.22   53.19  0.41 
1 1 1    1    4   42 o  8   52.82    7.31   48.12  349.08   49.80  349.08    3.54  349.08  0.91 
1 1 1    1    4   43 o 10   18.21    5.28   11.74  335.11    1.16  155.11   12.33  155.11  0.27 
1 1 1    1    4   44 o  9   25.61    5.11   40.43  141.16    3.75  141.16   34.33  321.16  0.82 
1 1 1    1    4   45 o 12   14.73    4.66   10.96   93.63    2.37  273.63   12.58  273.63  0.27 
1 1 1    1    4   46 o  7   19.84    4.68   17.58  178.33    4.25  178.33   11.04  358.33  0.49 
1 1 1    1    4   47 o 15   21.96    4.65   24.60  266.55    6.75  266.55   12.15   86.55  0.58 
1 1 1    1    4   48 o 17   13.85    4.34    7.12  275.50    1.76   95.49    6.51   95.49  0.11 
1 1 1    1    4   49 o 15   16.98    4.69   28.55  215.63    2.97   35.63   19.13   35.63  0.39 
1 1 1    1    4   50 o 16   10.48    3.58   15.23   72.42    4.77  252.41   11.84  252.41  0.11 
1 1 1    1    4   51 o 16   13.59    4.21   16.57   80.06    2.94  260.07    8.96  260.07  0.11 
1 1 1    1    5    0 o 11  523.30   11.19 1241.18  270.00  559.17  270.00   71.75  270.00  1.00 
1 1 1    1    5    1 o  9  237.66    3.83  594.97   65.81  212.00   84.71   38.82  264.71  0.97 
1 1 1    1    5    2 o  9  440.57    6.71  217.86   99.71  434.18   63.40    5.64  243.40  0.99 
1 1 1    1    5    3 o 19  164.42    3.15  249.22  253.42  185.21  145.49   69.83  145.49  0.91 
1 1 1    1    5    4 o 18  271.57    4.48  237.89  149.20  255.17  148.18   21.36  328.18  0.98 
1 1 1    1    5    5 o 12  115.99    2.93  407.91   49.00  110.10   66.62   43.77   66.62  0.76 
1 1 1    1    5    6 o 10  514.13    7.77  361.06  286.05  502.22  291.86   17.66  111.86  0.99 
1 1 1    1    5    7 o 15  178.00    3.07  317.49  150.15  154.65  142.12   29.01  322.12  0.95 
1 1 1    1    5    8 o 18  335.44    6.37  247.68   85.17  357.79   65.05   55.41   65.05  0.98 
1 1 1    1    5    9 o  3  409.12    7.64  504.88  301.84  426.15  293.83   42.59  293.83  0.99 
1 1 1    1    5   10 o 14   87.89    2.56  118.55  291.99   29.17  277.02   85.66   97.02  0.82 
1 1 1    1    5   11 o  9  156.67    3.09  185.13    6.66  130.19  308.76   32.20  128.76  0.93 
1 1 1    1    5   12 o 13  446.39    7.34  490.91  326.25  482.84  334.87   81.20  334.87  0.99 
1 1 1    1    5   13 o 15  230.84    3.77  300.45  328.47  175.58  340.12   98.28  160.12  0.97 
1 1 1    1    5   14 o 15  106.57    2.82  137.51  128.34   86.59  149.16   19.20  149.16  0.72 
1 1 1    1    5   15 o  7  284.59    4.84  398.67  256.26  218.08  247.65  123.05   67.65  0.98 
1 1 1    1    5   16 o  5  223.35    4.26  269.61   91.58  191.12   72.08   50.18  252.08  0.97 
1 1 1    1    5   17 f  0  138.20    3.29  169.65  328.20  140.93  307.93    0.00    0.00  0.00 
1 1 1    1    5   18 o  2  274.81    5.05  175.35  310.69  336.74  305.41  141.86  305.41  0.97 
1 1 1    1    5   19 o  3  122.60    3.09  182.13  113.71   39.56  112.69  146.65  292.69  0.92 
1 1 1    1    5   20 o  4  238.23    4.24  202.97   87.86  251.66   81.64   44.00   81.64  0.96 
1 1 1    1    5   21 o  2  283.81    4.88  201.45  253.47  345.50  253.71  140.92  253.71  0.97 
1 1 1    1    5   22 o  5  335.70    5.23  405.82  327.29  290.99  330.18   79.74  150.18  0.99 
1 1 1    1    5   23 o 18  417.98    7.40  376.60   42.98  488.73   43.31  151.50   43.31  0.99 
1 1 1    1    5   24 o 15   90.67   17.32   67.08  177.93   50.62  199.81    4.40  199.81  0.53 
1 1 1    1    5   25 o 19  114.59    3.18   16.03   97.28  107.10   72.66   66.57   72.66  0.64 
1 1 1    1    5   26 o  8  135.47    3.29  158.02    8.42  108.32    5.25   37.09  185.25  0.94 
1 1 1    1    5   27 o 19  158.41    4.43  188.39  273.77  116.98  275.27   71.34   95.27  0.96 
1 1 1    1    5   28 o 18   62.35    5.46   78.17   88.53   16.89   90.77   64.93  270.77  0.79 
1 1 1    1    5   29 o 10   66.87    6.81   89.90   88.41   35.02   92.19   40.48  272.19  0.83 
1 1 1    1    5   30 o 13   12.25    6.12   32.04   71.07   24.66  257.25   52.50  257.25  0.13 
1 1 1    1    5   31 o 12   35.72    6.20   47.57   33.60    4.45  212.52   47.78  212.52  0.54 
1 1 1    1    5   32 o 18   14.65    4.84    2.17  277.05    0.81   63.06    1.83   63.06  0.01 
1 1 1    1    5   33 o 17   77.02   27.84   75.48  175.13   58.33  175.29    9.08  355.29  0.82 
1 1 1    1    5   34 o  6   16.91    5.26   12.85   15.56    7.47  197.85   18.94  197.85  0.12 
1 1 1    1    5   35 o  7  157.16    3.13  155.92  133.17  170.65  133.25   31.89  133.25  0.98 
1 1 1    1    5   36 o 12   14.82    4.78   27.66   66.37   16.10  246.38   40.86  246.38  0.29 
1 1 1    1    5   37 o  3   48.88    4.42   50.04  327.05   38.73  327.05    6.89  147.05  0.86 
1 1 1    1    5   38 o 13   95.59    2.77  102.36  155.41   90.73  155.41    4.25  335.41  0.97 
1 1 1    1    5   39 o 17   15.18    4.87   13.36  233.86    6.81   53.86   19.42   53.86  0.19 
1 1 1    1    5   40 o 14   55.04    5.62   66.67  307.82   38.53  307.82   25.52  127.82  0.93 
1 1 1    1    5   41 o 18   18.64    5.41   16.74  170.14    3.68  350.14   19.89  350.14  0.34 
1 1 1    1    5   42 o  4   59.37   18.03   70.66  173.44   40.43  173.44   27.31  353.44  0.91 
1 1 1    1    5   43 o 19   11.61    4.00    5.29  284.62    3.00  104.63    8.02  104.63  0.09 
1 1 1    1    5   44 o  5   27.66    5.54   33.63  325.44   12.46  325.44   19.11  145.44  0.80 
1 1 1    1    5   45 o  4   18.17    5.02   17.88  208.99    1.31  209.00   15.30   29.00  0.49 
1 1 1    1    5   46 o  7   30.33    4.89   28.08  148.59   23.48  148.59    0.18  328.59  0.78 
1 1 1    1    5   47 o  9   25.44    5.50   28.00  344.51   12.55  344.51    8.23  164.51  0.65 
1 1 1    1    5   48 o  2   17.64    4.92   27.38  306.00    1.93  126.00   19.49  126.00  0.44 
1 1 1    1    5   49 o 11   25.98    5.06   37.65  150.52   11.69  150.52    8.66  330.52  0.62 
1 1 1    1    5   50 o 10   15.52    4.43   17.25  308.23    2.39  128.23    9.98  128.23  0.17 
1 1 1    1    5   51 o 15    8.98    3.16    8.02  116.41    2.10  296.41    4.82  296.41  0.03 
1 1 1    1    6    0 o  9  281.35    6.32  600.51  270.00  299.18  270.00   35.66  270.00  1.00 
1 1 1    1    6    1 o 17  535.94    8.10  615.57   51.43  523.12   43.84   19.74  223.84  0.99 
1 1 1    1    6    2 o 13  456.35    6.95  468.31  151.25  428.14  160.33   49.74  340.33  0.99 
1 1 1    1    6    3 o  3  417.75    6.38  290.95  277.44  463.33  229.02   99.95  229.02  0.99 
1 1 1    1    6    4 o  9  218.93    3.86   75.80  181.45  271.33  347.12  127.39  347.12  0.95 
1 1 1    1    6    5 o 13  481.60    7.96  493.87  349.54  521.39  347.08   87.03  347.08  0.99 
1 1 1    1    6    6 o 18  265.65    4.89  233.70  298.80  305.58  215.70   95.32  215.70  0.97 
1 1 1    1    6    7 o  9   70.31   19.94   55.91  202.86   11.73  268.92   36.35   88.92  0.43 
1 1 1    1    6    8 o  9   66.36   19.28   41.21  325.62    3.35   46.73   12.11  226.73  0.14 
1 1 1    1    6    9 o 16  182.86    3.66  216.63    6.97  177.28   16.35    8.65   16.35  0.95 
1 1 1    1    6   10 o  9  315.12    5.31  234.21  101.36  264.06   87.40   92.86  267.40  0.99 
1 1 1    1    6   11 o 13  170.58    3.28  331.00  355.43   92.21    8.01  142.43  188.01  0.96 
1 1 1    1    6   12 o  5  327.85    5.50  273.11   47.93  371.36   52.14   99.36   52.14  0.98 
1 1 1    1    6   13 o 10  191.95    3.30  120.25   12.89  200.27   26.08   37.75   26.08  0.95 
1 1 1    1    6   14 o  2  242.06    5.67  275.06  324.95  236.63  313.97    3.87  313.97  0.97 
1 1 1    1    6   15 o  9  295.23    5.37  348.88  217.20  277.50  215.52   24.08   35.52  0.98 
1 1 1    1    6   16 o 18  287.77    5.26  334.47   34.29  277.09   31.10    9.28  211.10  0.98 
1 1 1    1    6   17 o 18  392.72    6.95  481.49  119.73  382.16  115.01   12.28  295.01  0.99 
1 1 1    1    6   18 o  3  522.70    7.91  482.25  160.53  580.16  162.12  122.62  162.12  0.99 
1 1 1    1    6   19 o 18  108.01    3.18   93.99   97.27   86.44  110.40   18.87  110.40  0.71 
1 1 1    1    6   20 o 13  197.20    4.34  192.87  258.77  167.52  258.64   42.19   78.64  0.96 
1 1 1    1    6   21 o 13  101.59    5.64   64.36   48.37   63.30   58.91   34.70  238.91  0.79 
1 1 1    1    6   22 o 14  171.48    4.11  129.89  130.77  187.94  129.58   61.03  129.58  0.92 
1 1 1    1    6   23 o 11  177.26    3.90  151.93   72.57  195.04   68.73   59.42   68.73  0.93 
1 1 1    1    6   24 f  0  196.70    3.79  176.14  102.23  171.31  100.29    0.00    0.00  0.00 
1 1 1    1    6   25 f  0   67.13    6.17  100.95    7.89   79.66    2.18    0.00    0.00  0.00 
1 1 1    1    6   26 o  8   74.72    8.46   57.93  356.04   38.94  353.46   34.08  173.46  0.75 
1 1 1    1    6   27 o 12  173.46    3.50  172.16  178.38  179.87  175.97   25.79  175.97  0.96 
1 1 1    1    6   28 o  9  211.78    3.62  222.53  331.00  216.92  331.23   18.77  331.23  0.98 
1 1 1    1    6   29 o 17  196.97    3.70  181.05  298.98  223.21  299.05   61.04  299.05  0.98 
1 1 1    1    6   30 o 12  185.99    3.79  186.21  113.37  198.80  112.20   33.05  112.20  0.98 
1 1 1    1    6   31 o  1  148.99    3.11  141.75  189.23  162.41  189.44   35.64  189.44  0.97 
1 1 1    1    6   32 o  9  105.65    2.92  106.18  269.14  105.59  269.33   10.47  269.33  0.95 
1 1 1    1    6   33 o  8   18.01    5.58   28.32  308.32   16.67  126.66   42.51  126.66  0.25 
1 1 1    1    6   34 o  4   64.33    6.52   70.04  278.21   52.79  278.43    9.92   98.43  0.90 
1 1 1    1    6   35 o  8  106.15    2.82  115.50  202.77  103.45  202.77    0.76  202.77  0.97 
1 1 1    1    6   36 f  0   47.90    4.07   44.67  217.79   40.30  217.79    0.00    0.00  0.00 
1 1 1    1    6   37 o 17   46.17    4.31   60.83  200.79   26.05  200.79   29.81   20.79  0.89 
1 1 1    1    6   38 o  7   51.39    4.48   51.00   36.63   43.68   36.63    3.97  216.63  0.89 
1 1 1    1    6   39 o 12   29.26    5.63   41.85  328.15    4.30  328.15   35.48  148.15  0.75 
1 1 1    1    6   40 o 16   33.97    5.57   36.26  255.90   17.99  255.90   17.07   75.90  0.78 
1 1 1    1    6   41 o 15   52.82    4.44   48.78  254.72   49.66  254.72    2.59  254.72  0.92 
1 1 1    1    6   42 o  4   14.76    4.83   17.89  328.96    7.45  148.96   24.54  148.96  0.33 
1 1 1    1    6   43 o 19   34.18    5.50   43.94  355.87   18.09  355.87   23.46  175.87  0.87 
1 1 1    1    6   44 o  2   20.83    5.33   22.32  202.56    3.74  202.56   17.14   22.56  0.59 
1 1 1    1    6   45 o 10   15.43    4.70   10.48  160.29    1.11  340.29   10.65  340.29  0.27 
1 1 1    1    6   46 o  2   53.05    5.75   59.08   80.06   51.98   80.06    4.11   80.06  0.94 
1 1 1    1    6   47 o  8   13.13    4.37    9.68  322.62    2.90  142.62    9.77  142.62  0.15 
1 1 1    1    6   48 o 14   20.62    5.10   38.27  260.32    1.25  260.32   22.10   80.32  0.60 
1 1 1    1    6   49 o 17   17.68    5.07   13.15   11.16    0.62  191.17    7.33  191.17  0.17 
1 1 1    1    6   50 o 18   13.52    4.16   23.45  161.89    4.68  341.89   14.28  341.89  0.18 
1 1 1    1    7    0 o 16  462.55   11.55  320.99   90.00  525.11   90.00  125.13   90.00  1.00 
1 1 1    1    7    1 o  2  579.25   10.12  478.76  287.75  641.61  287.14  131.16  287.14  0.99 
1 1 1    1    7    2 o  3  266.34    4.90  276.88  183.45  288.10  166.88   57.61  166.88  0.97 
1 1 1    1    7    3 o 18  216.56    5.06  221.86  153.87  216.33  164.56   15.89  164.56  0.96 
1 1 1    1    7    4 o 19  348.27    6.96  434.75   72.94  297.98   59.94   92.20  239.94  0.99 
1 1 1    1    7    5 o  8  207.51    4.58  349.05   22.24   81.88  342.14  241.16  162.14  0.98 
1 1 1    1    7    6 o 16   66.25   10.92  334.31  202.92   30.43   37.74  164.37   37.74  0.78 
1 1 1    1    7    7 o 15   99.63    2.86   82.37  335.53   55.78  338.08   23.77  338.08  0.44 
1 1 1    1    7    8 o 11  116.27    4.06  118.62  136.13   95.99  152.10    4.52  332.10  0.85 
1 1 1    1    7    9 o 15  325.34    5.46  508.21  149.84  261.33  163.90  119.30  343.90  0.99 
1 1 1    1    7   10 f  0  140.01    2.84  159.52   55.76  101.77   92.75    0.00    0.00  0.00 
1 1 1    1    7   11 o 19   68.59    6.56  197.07  326.83   12.34  345.26   33.39  165.26  0.42 
1 1 1    1    7   12 o  3  462.57    8.27  344.00   55.77  505.78   70.39   94.72   70.39  0.99 
1 1 1    1    7   13 o 14  180.53    4.14  228.68  105.39  181.98  111.22   25.10  111.22  0.94 
1 1 1    1    7   14 o 13  337.10    6.77  286.41  296.09  317.47  287.99   29.33  107.99  0.99 
1 1 1    1    7   15 o  8  298.90    5.46  241.34  113.41  346.75  106.46  110.38  106.46  0.98 
1 1 1    1    7   16 o  3  469.86    7.71  564.52  184.15  436.23  186.65   60.22    6.65  0.99 
1 1 1    1    7   17 o  5  745.92   11.22  681.67  282.23  844.37  282.13  202.47  282.13  1.00 
1 1 1    1    7   18 o  7  262.65    4.26  300.44   25.01  260.74   18.91   10.32   18.91  0.97 
1 1 1    1    7   19 o  4  171.77    4.62  104.06  217.40  213.02  223.29  126.72  223.29  0.87 
1 1 1    1    7   20 o 13  324.08    5.48  352.12  203.11  341.44  202.64   46.90  202.64  0.98 
1 1 1    1    7   21 o 12  386.24    6.46  318.02  329.95  441.19  328.46  120.83  328.46  0.99 
1 1 1    1    7   22 o 12  634.83    9.61  547.70   66.28  715.90   63.84  168.09   63.84  1.00 
1 1 1    1    7   23 o 15  186.68    3.79  135.10  144.59  215.62  147.99   79.98  147.99  0.94 
1 1 1    1    7   24 o 11  172.83    3.91  160.61  251.75  184.07  249.69   41.42  249.69  0.95 
1 1 1    1    7   25 o 14   87.47   11.72  101.45  327.65   54.43  326.48   34.94  146.48  0.82 
1 1 1    1    7   26 o  6   17.79    6.08   22.42  124.69   13.28  309.10   28.93  309.10  0.07 
1 1 1    1    7   27 o  9  349.86    5.47  316.16   83.04  398.24   82.14  102.83   82.14  0.99 
1 1 1    1    7   28 o 12  154.91    3.09  146.99   32.86  163.40   32.28   28.12   32.28  0.96 
1 1 1    1    7   29 o 14  129.72    3.16  102.74  198.92  152.35  198.46   59.24  198.46  0.95 
1 1 1    1    7   30 o  5  150.80    3.40  173.37  335.39  140.50  335.38   13.01  155.38  0.97 
1 1 1    1    7   31 f  0   71.87   14.58   74.87  132.16   65.63  132.47    0.00    0.00  0.00 
1 1 1    1    7   32 o 14   66.34   17.08   75.72  223.27   45.45  222.29   22.32   42.29  0.85 
1 1 1    1    7   33 o  5   80.79   15.46   53.92   74.03   89.99   73.70   41.93   73.70  0.85 
1 1 1    1    7   34 o  8  141.09    3.03  147.65  297.54  145.81  297.68   14.69  297.68  0.98 
1 1 1    1    7   35 o  4   15.19    5.01    9.98  287.40    5.54  107.38   14.46  107.38  0.11 
1 1 1    1    7   36 o  2   46.93    4.57   31.21  290.25   41.87  290.25   13.47  290.25  0.75 
1 1 1    1    7   37 o 19   55.42    6.65   46.02  111.50   54.17  111.50   11.56  111.50  0.87 
1 1 1    1    7   38 o 18  100.44    2.89   75.89  293.02  122.54  293.02   51.06  293.02  0.97 
1 1 1    1    7   39 o 17   18.98    5.72    5.32  213.38    1.21   33.37    6.30   33.37  0.10 
1 1 1    1    7   40 o  4   33.08    6.07   46.51   62.38   10.18   62.38   34.96  242.38  0.84 
1 1 1    1    7   41 o  7   33.05    5.92   15.15  106.97   19.47  106.97    4.92  106.97  0.51 
1 1 1    1    7   42 o  3   15.50    4.91   16.05   66.99    5.34  246.99   20.61  246.99  0.32 
1 1 1    1    7   43 o 14   31.80    5.32   23.98   74.80   24.33   74.80    1.76   74.80  0.74 
1 1 1    1    7   44 o  5   23.36    5.70   16.83  116.59    9.62  116.60    6.06  296.60  0.54 
1 1 1    1    7   45 o  5   48.92    4.33   51.19  197.25   47.13  197.25    2.55  197.25  0.94 
1 1 1    1    7   46 o 10   15.16    4.90    9.70  154.85    1.62  334.85    9.11  334.85  0.19 
1 1 1    1    7   47 o  3   11.25    3.90    1.95  121.82    0.75  301.83    2.06  301.83  0.02 
1 1 1    1    7   48 o  5   12.72    4.16   14.39   37.30    4.12  217.30   12.38  217.30  0.16 
1 1 1    1    7   49 o  6   12.16    4.05   10.69  267.29    2.85   87.29    7.92   87.29  0.09 
1 1 1    1    7   50 o  5   12.46    4.05   13.44  169.75    2.84  349.75    7.87  349.75  0.09 
1 1 1    1    8    0 o 17  173.99    5.03  239.00   90.00  196.49   90.00   45.21   90.00  1.00 
1 1 1    1    8    1 o  8  104.59    3.13  201.80   95.13   59.66   98.50   60.28  278.50  0.86 
1 1 1    1    8    2 o 17  190.54    3.53  217.00  290.99  227.05  278.24   99.41  278.24  0.93 
1 1 1    1    8    3 o 16  208.45    4.07  183.39  273.58  191.40  245.80   18.29   65.80  0.96 
1 1 1    1    8    4 o  8  286.93    4.55  430.84  129.81  219.48   99.64  125.34  279.64  0.98 
1 1 1    1    8    5 o  5  132.49    3.32  153.79  274.18  133.33  273.58   40.23  273.58  0.85 
1 1 1    1    8    6 o  3  144.17    3.29  353.18  313.90   57.90  303.16  156.83  123.16  0.95 
1 1 1    1    8    7 o  1   38.67    3.97  134.45   79.54   84.46  275.76  215.84  275.76  0.61 
1 1 1    1    8    8 o  6  204.04    3.61  194.81  240.91  196.10  204.02    1.48  204.02  0.96 
1 1 1    1    8    9 o  2  270.74    4.51  359.27  314.84  240.41  297.17   49.03  117.17  0.98 
1 1 1    1    8   10 f  0  108.89    5.00  132.50  187.54  114.30  188.32    0.00    0.00  0.00 
1 1 1    1    8   11 o 12  604.91   10.84  590.45  149.38  626.65  155.92   49.47  155.92  1.00 
1 1 1    1    8   12 o  1  151.57    5.75   57.14  135.63  173.47  113.76   86.77  113.76  0.86 
1 1 1    1    8   13 o 17  542.12    9.47  585.23   16.76  495.02   15.72   88.24  195.72  0.99 
1 1 1    1    8   14 o  3  345.77    5.81  227.82  196.38  397.93  196.86  116.65  196.86  0.98 
1 1 1    1    8   15 o 18  185.56    3.61  215.63  186.98  167.13  196.54   17.73   16.54  0.95 
1 1 1    1    8   16 o  1  411.68    7.34  342.23  329.27  470.52  334.02  127.98  334.02  0.99 
1 1 1    1    8   17 o 17  370.47    6.19  413.41  245.02  347.58  252.13   36.57   72.13  0.99 
1 1 1    1    8   18 o 12  381.51    6.37  324.10   55.73  429.36   63.81  106.74   63.81  0.99 
1 1 1    1    8   19 o 18  205.89    4.83  168.29  114.62  207.09  106.42   22.07  106.42  0.95 
1 1 1    1    8   20 o 15  300.05    5.17  260.70  117.13  333.22  114.24   80.22  114.24  0.98 
1 1 1    1    8   21 f  0  359.98    5.63  279.57  207.33  278.78  208.06    0.00    0.00  0.00 
1 1 1    1    8   22 o 12  239.45    4.36  136.51  308.97  326.56  308.54  197.54  308.54  0.95 
1 1 1    1    8   23 o  9  437.58    7.78  394.58  142.49  480.18  143.88   92.19  143.88  0.99 
1 1 1    1    8   24 o 12  219.81    4.91  191.27   91.72  238.43   88.82   50.16   88.82  0.97 
1 1 1    1    8   25 o 19  268.62    4.72  255.74  301.76  294.92  302.66   61.78  302.66  0.98 
1 1 1    1    8   26 o 11  231.15    3.91  229.27  181.40  248.32  181.16   43.38  181.16  0.98 
1 1 1    1    8   27 o  6  119.46    3.48  131.25  143.17  108.25  143.55    8.71  323.55  0.94 
1 1 1    1    8   28 o 18   68.74   21.82   86.61  210.66   30.43  211.80   52.78   31.80  0.83 
1 1 1    1    8   29 f  0  153.95    3.25  136.37  211.00  124.78  211.87    0.00    0.00  0.00 
1 1 1    1    8   30 o 10   75.22   16.88   67.31  290.90   66.14  294.36    7.77  294.36  0.83 
1 1 1    1    8   31 o  5  217.99    4.25  221.03   15.93  234.85   16.11   38.65   16.11  0.99 
1 1 1    1    8   32 o  9  235.34    4.20  212.72  200.67  276.61  200.90   87.04  200.90  0.99 
1 1 1    1    8   33 o  5   29.77    5.47   22.54  309.84    2.01  309.40   18.10  129.40  0.37 
1 1 1    1    8   34 o 18   35.29    5.84   39.39  263.08   13.55  263.11   21.48   83.11  0.69 
1 1 1    1    8   35 o  2  148.91    2.89  118.22  340.41  185.68  340.41   78.91  340.41  0.98 
1 1 1    1    8   36 o  1   52.87    4.51   37.92   96.55   53.42   96.55   18.57   96.55  0.83 
1 1 1    1    8   37 o  6  104.18    3.16   90.11    1.59  118.12    1.59   33.90    1.59  0.97 
1 1 1    1    8   38 o  4   47.26    4.77   54.58  209.98   32.86  209.99   19.01   29.99  0.90 
1 1 1    1    8   39 o  3   47.67    4.66   29.01  179.14   49.42  179.14   21.39  179.14  0.81 
1 1 1    1    8   40 o 13   34.65    6.48   27.84  324.75   23.53  324.75    3.35  144.75  0.73 
1 1 1    1    8   41 o 18   38.60    5.86   32.02  123.09   32.55  123.09    1.93  123.09  0.82 
1 1 1    1    8   42 o  8   60.15   11.73   55.62  196.77   58.85  196.77    6.21  196.77  0.93 
1 1 1    1    8   43 o  6   50.00    4.26   39.99  262.07   54.47  262.07   17.00  262.07  0.92 
1 1 1    1    8   44 o 10   24.58    5.53   21.97  304.73   12.99  304.72    7.31  124.72  0.68 
1 1 1    1    8   45 o 18   37.49    5.16   34.66  116.43   35.60  116.43    6.96  116.43  0.86 
1 1 1    1    8   46 o 12   18.47    5.34   23.01  241.14    0.11  241.14   16.64   61.14  0.46 
1 1 1    1    8   47 o  8   14.31    4.62    8.31   18.42    1.83  198.42    7.06  198.42  0.12 
1 1 1    1    8   48 o  7   22.61    5.14   22.27  333.33    4.87  333.33    6.96  153.33  0.37 
1 1 1    1    8   49 o 10   10.59    3.67    8.18  187.92    2.38    7.92    5.91    7.92  0.05 
1 1 1    1    8   50 o  3   10.07    3.49   14.54  341.86    3.49  161.85    8.34  161.85  0.07 
1 1 1    1    9    0 o 18   31.10    7.08  121.51  270.00   49.19   90.00  117.82   90.00  0.31 
1 1 1    1    9    1 o 14   55.58   24.29  293.59  188.83   43.96   10.37  157.73   10.37  0.63 
1 1 1    1    9    2 o  8  117.71    2.83  204.37  130.29   74.36  154.45   60.68  334.45  0.89 
1 1 1    1    9    3 o 12  170.50    3.58  198.26  257.62  110.50  237.85  104.27   57.85  0.95 
1 1 1    1    9    4 o  3  269.00    4.67  226.72   54.48  274.04   41.34   23.46   41.34  0.98 
1 1 1    1    9    5 o 18   41.08    6.46  200.82   80.17   31.58  261.81   91.56  261.81  0.35 
1 1 1    1    9    6 o  1   63.83   17.29   40.34  159.11    2.65  150.87   35.41  330.87  0.32 
1 1 1    1    9    7 o  5  456.35    7.77  430.17  348.12  474.90  350.43   44.99  350.43  0.99 
1 1 1    1    9    8 o  7  414.56    6.88  425.85  196.58  400.70  210.15   19.64   30.15  0.99 
1 1 1    1    9    9 o  5  202.43    4.62  206.73  180.06  185.88  225.20   16.03   45.20  0.96 
1 1 1    1    9   10 o  3  149.03    3.75  208.06  256.79   55.10  257.08  172.60   77.08  0.95 
1 1 1    1    9   11 o  8  390.32    6.94  327.70  215.28  414.36  211.33   57.77  211.33  0.99 
1 1 1    1    9   12 o  1  177.46    3.89  296.65   73.14  116.04   67.19  107.17  247.19  0.96 
1 1 1    1    9   13 o  8  270.29    4.76  410.19   70.76  205.60   71.77  118.65  251.77  0.98 
1 1 1    1    9   14 o 18  476.98    7.51  541.79  187.14  481.08  183.19   15.76  183.19  0.99 
1 1 1    1    9   15 o 10  585.96    9.14  571.48  297.22  585.03  300.51    4.24  300.51  0.99 
1 1 1    1    9   16 o 15  193.13    4.49  132.69  300.41  247.87  284.26  145.70  284.26  0.91 
1 1 1    1    9   17 f  0  298.71    6.12  234.30  197.61  283.61  192.37    0.00    0.00  0.00 
1 1 1    1    9   18 o  3  365.75    6.95  297.95  356.75  399.77  350.41   79.29  350.41  0.98 
1 1 1    1    9   19 o  1   83.70   39.25  154.97  292.07   17.74  114.38  162.82  114.38  0.76 
1 1 1    1    9   20 o  2  254.65    4.24  226.91  176.80  282.96  177.53   71.82  177.53  0.97 
1 1 1    1    9   21 o 14  341.93    5.85  265.51  205.05  401.38  205.78  129.77  205.78  0.98 
1 1 1    1    9   22 o  1  402.60    8.07  407.04  289.56  399.30  289.94    0.19  289.94  0.99 
1 1 1    1    9   23 o 13  254.66    5.40  163.01   57.30  323.17   59.17  151.20   59.17  0.97 
1 1 1    1    9   24 o  6  260.43    4.29  195.23  122.47  319.28  118.99  129.02  118.99  0.98 
1 1 1    1    9   25 o  2  112.40    3.24  100.28  241.69  103.75  242.50    1.82  242.50  0.91 
1 1 1    1    9   26 o 11  373.49    5.83  299.35  335.72  466.46  335.11  191.84  335.11  0.99 
1 1 1    1    9   27 o  6  166.11    3.23  147.81  276.73  195.19  275.78   68.75  275.78  0.97 
1 1 1    1    9   28 o 13  111.87    3.20   91.89  309.00  123.30  308.16   37.40  308.16  0.94 
1 1 1    1    9   29 f  0  183.58    4.04  171.50   95.46  154.22   96.00    0.00    0.00  0.00 
1 1 1    1    9   30 o 10   31.51    7.10    6.88   16.97    0.29  195.38    8.13  195.38  0.12 
1 1 1    1    9   31 o 19  151.63    3.26  157.98  271.93  155.61  272.46   14.20  272.46  0.98 
1 1 1    1    9   32 o  9  145.79    3.21  162.76   91.82  141.29   91.73    3.71  271.73  0.98 
1 1 1    1    9   33 o  2   91.81   32.43  106.62  334.19   69.90  334.24   24.85  154.24  0.90 
1 1 1    1    9   34 o 17   97.78    2.88   55.64   37.76  133.61   37.77   83.64   37.77  0.94 
1 1 1    1    9   35 o  4   34.52    5.91   34.47   99.99   15.53   99.99   15.96  279.99  0.68 
1 1 1    1    9   36 o  3  135.40    3.07  129.90   52.63  145.87   52.63   25.21   52.63  0.98 
1 1 1    1    9   37 o 15   38.44    6.28   31.09  190.45   26.88  190.45    2.47   10.45  0.73 
1 1 1    1    9   38 o  8   25.14    6.49   20.31  127.07    3.51  127.07   15.99  307.07  0.46 
1 1 1    1    9   39 f  0   18.56    5.68   17.28   31.68   16.76   31.68    0.00    0.00  0.00 
1 1 1    1    9   40 o  6   27.86    6.65   17.81  225.86   11.05  225.86    6.05   45.86  0.51 
1 1 1    1    9   41 o 15   21.56    6.06    9.09  200.50    2.13  200.50    6.52   20.50  0.25 
1 1 1    1    9   42 o 15   21.25    5.62   20.94  359.90    3.53  359.90   16.18  179.90  0.55 
1 1 1    1    9   43 o  8   32.91    5.32   27.01   31.24   28.03   31.23    2.86   31.23  0.81 
1 1 1    1    9   44 o 16   31.89    5.64   13.27  331.54   23.71  331.54   12.12  331.54  0.55 
1 1 1    1    9   45 o  8   13.37    4.47   24.09  174.32    7.91  354.32   26.60  354.32  0.40 
1 1 1    1    9   46 o 17   26.49    6.33   37.26  166.40   12.37  166.40   12.93  346.40  0.71 
1 1 1    1    9   47 o 11   43.71    3.92   42.86  353.76   48.38  353.76   23.46  353.76  0.84 
1 1 1    1    9   48 o  7   13.17    4.29    3.64   59.82    0.86  239.83    2.62  239.83  0.03 
1 1 1    1    9   49 o 19   20.46    5.35   28.88   75.25    1.02   75.25   10.14  255.25  0.30 
1 1 1    1   10    0 o 17   41.76    6.09  196.49   90.00    5.74  270.00   17.71  270.00  0.07 
1 1 1    1   10    1 o 12  147.55    2.94  124.84  341.11  152.74   21.79   42.78   21.79  0.89 
1 1 1    1   10    2 o  9  328.96    5.63  397.93  289.39  324.20  281.25    0.96  281.25  0.98 
1 1 1    1   10    3 o  1  230.40    3.86  184.31  133.82  273.81  149.53  107.42  149.53  0.96 
1 1 1    1   10    4 o  2  221.23    4.05  351.33  117.75  129.69  113.38  171.81  293.38  0.97 
1 1 1    1   10    5 o  7  219.34    4.07   84.09  151.69  246.73  119.41   74.84  119.41  0.95 
1 1 1    1   10    6 o 15  204.44    4.66  201.17   15.12  174.66   28.86   43.78  208.86  0.96 
1 1 1    1   10    7 o 16  438.32    8.36  560.39  321.01  359.18  317.28  151.53  137.28  0.99 
1 1 1    1   10    8 o  2  397.29    8.12  341.08   93.73  413.35   95.89   41.44   95.89  0.99 
1 1 1    1   10    9 o  6  437.01    7.78  397.99  279.28  435.20  286.37    4.43  286.37  0.99 
1 1 1    1   10   10 o 16  622.95   10.23  598.89  276.96  641.85  282.96   43.67  282.96  1.00 
1 1 1    1   10   11 o  5  139.08    3.84  133.77  103.93   86.76  105.77   83.57  285.77  0.92 
1 1 1    1   10   12 o 15  279.16    4.88  219.67  212.20  349.05  204.74  158.25  204.74  0.97 
1 1 1    1   10   13 o 19  264.93    4.68  164.98  261.12  294.76  263.77   75.82  263.77  0.97 
1 1 1    1   10   14 o 15  132.66    5.02   98.15   64.32  136.98   60.09   65.20   60.09  0.79 
1 1 1    1   10   15 o 12  367.75    6.65  315.81  306.82  391.87  314.65   58.95  314.65  0.99 
1 1 1    1   10   16 o 14  496.84    9.78  405.83  350.54  539.66  349.59   93.78  349.59  0.99 
1 1 1    1   10   17 o 18  491.05    8.77  485.31  196.66  485.35  193.83    4.02   13.83  0.99 
1 1 1    1   10   18 o 13  358.55    5.80  314.12    0.57  401.62    0.49   97.17    0.49  0.98 
1 1 1    1   10   19 o  7  207.54    4.15  207.93  294.17  203.26  301.99    7.51  301.99  0.96 
1 1 1    1   10   20 o 13  224.11    5.02  181.63  342.03  271.61  343.17  113.45  343.17  0.96 
1 1 1    1   10   21 o 11  102.94   38.50  171.33   96.06   19.57   93.38  138.68  273.38  0.86 
1 1 1    1   10   22 o  4  223.30    4.48  188.27  189.19  252.00  188.77   70.62  188.77  0.97 
1 1 1    1   10   23 f  0  269.92    4.43  240.02  194.41  229.29  195.25    0.00    0.00  0.00 
1 1 1    1   10   24 o 11  140.98    3.23  106.82   66.66  160.77   66.14   58.21   66.14  0.93 
1 1 1    1   10   25 o 14  147.99    3.22  145.14   74.39  151.86   74.60   20.03   74.60  0.96 
1 1 1    1   10   26 o 18  151.66    3.40  141.24  259.34  165.06  259.10   37.36  259.10  0.97 
1 1 1    1   10   27 o  7   67.96   26.74   54.71   95.49   39.12   97.21   12.93  277.21  0.67 
1 1 1    1   10   28 o  9   61.96   10.52   67.31  207.67   41.19  210.98   18.69   30.98  0.82 
1 1 1    1   10   29 o  5  113.76    3.44   97.34   82.88  129.16   81.88   42.69   81.88  0.95 
1 1 1    1   10   30 o  5  129.21    3.68  117.23  242.94  144.34  242.65   38.88  242.65  0.97 
1 1 1    1   10   31 o  6  126.47    2.91  110.61  234.01  146.26  233.93   47.61  233.93  0.97 
1 1 1    1   10   32 o  3   49.14    4.91   21.94   64.00   36.46   63.84   17.08   63.84  0.57 
1 1 1    1   10   33 o 11  207.70    4.42  179.34  146.62  251.21  146.62   90.77  146.62  0.99 
1 1 1    1   10   34 o  6  130.07    3.22  113.84  145.38  151.17  145.38   47.63  145.38  0.98 
1 1 1    1   10   35 o  9   28.36    6.12   45.47  113.67    0.97  293.67   43.02  293.67  0.72 
1 1 1    1   10   36 o 11   68.91   22.28   70.51  241.48   55.78  241.48   10.50   61.48  0.89 
1 1 1    1   10   37 o  6   43.86    6.17   12.90   28.39   30.47   28.40   18.15   28.40  0.49 
1 1 1    1   10   38 o  3   30.84    5.98   27.96  104.34   14.62  104.34   12.51  284.34  0.68 
1 1 1    1   10   39 o 16   71.03    9.46   43.03  225.74   88.90  225.74   47.44  225.74  0.92 
1 1 1    1   10   40 o  1   84.64   23.75   78.17  198.14   82.11  198.14    7.53  198.14  0.93 
1 1 1    1   10   41 f  0   25.65    6.11   14.63  128.63   13.83  128.63    0.00    0.00  0.00 
1 1 1    1   10   42 o  1   44.18    5.22   28.56  177.59   49.74  177.59   23.01  177.59  0.87 
1 1 1    1   10   43 o 11   52.43    4.72   45.17   65.33   57.15   65.33   15.95   65.33  0.94 
1 1 1    1   10   44 o  4   19.99    5.81   22.80  265.51    2.94  265.51   15.68   85.51  0.54 
1 1 1    1   10   45 o  4   15.87    5.14   10.77  245.61    1.38   65.61    9.14   65.61  0.20 
1 1 1    1   10   46 o 12   35.08    5.26   22.00  138.78   28.23  138.78   14.49  138.78  0.60 
1 1 1    1   10   47 o 16   15.55    4.88   10.28  136.83    1.53  316.83    6.96  316.83  0.13 
1 1 1    1   10   48 o 14   14.09    4.54   12.81  100.90    2.41  280.91    7.93  280.91  0.11 
1 1 1    1   10   49 o 16   15.31    4.83   13.31   35.11    1.65  215.10    6.10  215.10  0.09 
1 1 1    1   11    0 o  5  411.46   10.37  392.72  270.00  395.47  270.00   31.99   90.00  1.00 
1 1 1    1   11    1 o 13  322.30    6.44  273.22  258.29  342.52  275.17   52.31  275.17  0.98 
1 1 1    1   11    2 o  8  341.93    5.78  258.16  115.71  384.49  133.62   97.09  133.62  0.98 
1 1 1    1   11    3 o  3  328.38    7.00  294.51  105.86  351.45   96.34   57.94   96.34  0.98 
1 1 1    1   11    4 o 11  278.32    6.55  217.35  241.30  276.23  241.48    8.80  241.48  0.98 
1 1 1    1   11    5 o 11  410.39    8.12  340.27  242.92  379.45  242.20   53.85   62.20  0.99 
1 1 1    1   11    6 o 14  224.60    7.71  307.98   65.97  165.26   75.30  105.70  255.30  0.97 
1 1 1    1   11    7 o 11  204.43    4.26  256.55  175.14  166.89  162.57   59.62  342.57  0.96 
1 1 1    1   11    8 o 19  375.88    6.94  447.29   48.12  325.58   48.74   92.25  228.74  0.99 
1 1 1    1   11    9 o  3  124.69   28.81  202.69   26.83   38.41    4.65  148.37  184.65  0.90 
1 1 1    1   11   10 o  2  297.09    6.04  295.51  277.50  224.29  276.33  135.83   96.33  0.98 
1 1 1    1   11   11 o  7  294.20    9.43  307.36  260.21  251.89  268.83   73.58   88.83  0.98 
1 1 1    1   11   12 o 16   28.35    7.22   22.54  243.48   13.48  276.99   30.92  276.99  0.07 
1 1 1    1   11   13 o 12  244.23    4.47  238.66   51.17  227.41   52.25   19.15  232.25  0.97 
1 1 1    1   11   14 o 10   81.31   17.64  123.32  342.34    0.86  164.60  130.04  164.60  0.79 
1 1 1    1   11   15 o 17  316.50    5.10  324.45  326.50  292.06  322.29   38.00  142.29  0.98 
1 1 1    1   11   16 o  6  409.34    8.13  363.82    0.26  470.85  358.99  133.26  358.99  0.99 
1 1 1    1   11   17 o 12  550.75    9.71  550.35  111.75  547.00  110.92    1.56  290.92  0.99 
1 1 1    1   11   18 o  1  334.33    6.80  310.60  273.66  377.32  272.20   96.71  272.20  0.98 
1 1 1    1   11   19 o  3  210.89    5.33  215.04  356.68  209.67    0.08   11.70    0.08  0.97 
1 1 1    1   11   20 o  7  206.47    6.09  209.93  338.61  200.19  336.55    0.29  336.55  0.97 
1 1 1    1   11   21 o 18  232.42    4.16  246.18  166.43  227.71  167.44    0.72  167.44  0.98 
1 1 1    1   11   22 o 10  202.56    3.86  202.51  215.65  203.49  217.11   12.69  217.11  0.97 
1 1 1    1   11   23 o 13  128.37    3.44  145.94  276.22  110.03  274.87   22.81   94.87  0.95 
1 1 1    1   11   24 o  4  242.46    4.43  241.79  261.27  257.33  260.59   36.83  260.59  0.99 
1 1 1    1   11   25 o  4  153.32    3.49  117.08  311.03  188.07  312.00   82.11  312.00  0.96 
1 1 1    1   11   26 o 13   52.61    9.24   50.64  356.29   25.22  357.75   21.90  177.75  0.69 
1 1 1    1   11   27 o 15  111.08   29.75  109.81    6.74  103.14    7.91    5.55    7.91  0.90 
1 1 1    1   11   28 o  4   83.18   37.95   79.51  221.60   54.93  222.22   16.35   42.22  0.76 
1 1 1    1   11   29 o 10  140.90    3.11  113.82  327.46  169.55  328.00   66.06  328.00  0.97 
1 1 1    1   11   30 o 18  106.93    3.06   82.23  278.03  129.17  278.02   55.45  278.02  0.95 
1 1 1    1   11   31 o 13   92.13   23.69   79.84  275.17   94.92  275.26   24.00  275.26  0.90 
1 1 1    1   11   32 o 10  169.57    3.48  159.56  268.94  192.49  268.94   50.03  268.94  0.99 
1 1 1    1   11   33 o 11  152.59    3.11  128.15  272.62  184.03  272.62   67.74  272.62  0.98 
1 1 1    1   11   34 o 10  106.15    3.32  107.64  208.10  107.66  208.10    8.40  208.10  0.97 
1 1 1    1   11   35 o  6   94.95   17.56   42.51  315.47  128.76  315.46   88.93  315.46  0.89 
1 1 1    1   11   36 o 19   94.50   25.42   92.89   63.47   87.70   63.47    0.72  243.47  0.93 
1 1 1    1   11   37 o 11   53.51    5.44   17.83   62.72   58.52   62.72   41.28   62.72  0.71 
1 1 1    1   11   38 o 12   59.48    5.32   56.33  286.24   56.74  286.24    2.34  286.24  0.93 
1 1 1    1   11   39 o 19  140.06    3.71  109.50  270.83  171.92  270.83   67.17  270.83  0.99 
1 1 1    1   11   40 o 15   58.70    4.97   29.23  199.27   76.72  199.27   49.02  199.27  0.89 
1 1 1    1   11   41 o 16   45.57    4.79   35.95  278.16   47.99  278.16   14.25  278.16  0.90 
1 1 1    1   11   42 f  0   22.96    6.24   28.91   69.80   26.87   69.80    0.00    0.00  0.00 
1 1 1    1   11   43 o  1   21.96    6.26   25.03  341.02    6.17  341.02   15.09  161.02  0.62 
1 1 1    1   11   44 o 11   13.80    4.69   15.47  162.41    4.27  342.41   15.95  342.41  0.27 
1 1 1    1   11   45 o 10   25.99    6.00   21.46  223.93   11.61  223.93    2.55   43.93  0.50 
1 1 1    1   11   46 o 15   16.52    5.17   26.19  180.31    3.34    0.31   18.14    0.31  0.35 
1 1 1    1   11   47 o 16   16.46    5.11   14.07    1.45    1.52  181.45    8.13  181.45  0.15 
1 1 1    1   11   48 o 16   15.02    4.93   22.21  160.82    3.24  340.81   11.55  340.81  0.17 
1 1 1    1   12    0 o  1   82.78   90.63   91.67   90.00    8.00  270.00   71.76  270.00  0.34 
1 1 1    1   12    1 o  2  330.41    6.81  350.59   13.02  307.70   24.94   35.22  204.94  0.98 
1 1 1    1   12    2 o 18  337.47    7.60  351.55  200.40  316.26  213.00   32.36   33.00  0.99 
1 1 1    1   12    3 f  0  402.67    7.61  380.59  295.20  397.96  297.57    0.00    0.00  0.00 
1 1 1    1   12    4 o 19  215.86    4.08  191.80   16.39  246.67   29.65   83.35   29.65  0.95 
1 1 1    1   12    5 o 19  218.39    4.12  323.66   87.86  160.14   94.14  103.16  274.14  0.97 
1 1 1    1   12    6 o  4   99.02   29.85   32.41  335.82   51.16  310.93   33.82  130.93  0.69 
1 1 1    1   12    7 o 12  107.77    5.16  194.91  214.37   51.09  215.58   85.74   35.58  0.87 
1 1 1    1   12    8 o  1  366.39    8.29  375.88  293.68  342.42  304.86   38.60  124.86  0.99 
1 1 1    1   12    9 o  9  276.24    5.87  255.75  321.14  213.73  311.28  114.19  131.28  0.98 
1 1 1    1   12   10 o 10  202.08    4.02  179.26  347.94  214.18    8.04   45.63    8.04  0.95 
1 1 1    1   12   11 o  1  227.04    4.30  217.13  359.79  207.46  357.78   23.63  177.78  0.97 
1 1 1    1   12   12 o 12   19.29    6.33  115.59  217.85   69.87   54.48  147.70   54.48  0.21 
1 1 1    1   12   13 o  3  144.19    3.76  218.96  119.83   72.91  115.34  123.91  295.34  0.94 
1 1 1    1   12   14 f  0   68.61    7.38   95.86  140.39  103.57  140.32    0.00    0.00  0.00 
1 1 1    1   12   15 o  7  332.47    7.60  300.65   33.73  404.65   36.35  157.56   36.35  0.98 
1 1 1    1   12   16 o  9   85.11   26.61   70.55   62.73   35.89   35.26   36.17  215.26  0.63 
1 1 1    1   12   17 o 17  380.08    7.77  357.18  179.63  407.22  176.37   62.55  176.37  0.99 
1 1 1    1   12   18 o 14  210.57    5.40  180.01  208.85  249.62  211.47   95.32  211.47  0.96 
1 1 1    1   12   19 f  0  288.63    5.92  259.22  354.96  244.88  351.13    0.00    0.00  0.00 
1 1 1    1   12   20 o 11   22.68    7.04    4.08  347.29    9.39    1.84   21.67    1.84  0.06 
1 1 1    1   12   21 o  8   75.53    9.34   64.31  279.14   49.76  284.57   15.23  104.57  0.76 
1 1 1    1   12   22 o 11  165.93    3.55  158.22  340.39  171.90  340.55   23.61  340.55  0.96 
1 1 1    1   12   23 o 15   72.38    9.07   66.96   34.93   55.99   35.29    2.41  215.29  0.79 
1 1 1    1   12   24 o 14   65.70    7.45   34.72  166.68   49.93  162.48   16.16  162.48  0.64 
1 1 1    1   12   25 o 12  148.98    4.23  139.83  334.75  163.66  333.45   39.05  333.45  0.97 
1 1 1    1   12   26 o 14  227.16    5.11  207.41   35.99  261.46   36.37   74.52   36.37  0.99 
1 1 1    1   12   27 o 12   71.47    6.81   59.37   95.88   69.16   95.71   16.96   95.71  0.85 
1 1 1    1   12   28 o  3  139.18    3.43  110.97  228.32  170.39  228.43   71.54  228.43  0.97 
1 1 1    1   12   29 o 14   91.09   23.05   74.51   30.66   94.65   30.81   28.10   30.81  0.88 
1 1 1    1   12   30 o 11  143.69    3.37  128.72   46.55  167.01   46.50   52.64   46.50  0.98 
1 1 1    1   12   31 o 11  166.80    3.57  143.56  331.31  200.77  331.31   72.62  331.31  0.99 
1 1 1    1   12   32 o  2  167.92    3.55  144.59  329.79  200.40  329.79   69.28  329.79  0.99 
1 1 1    1   12   33 o 19  102.89    3.20  104.39   34.80  104.04   34.80    7.89   34.80  0.97 
1 1 1    1   12   34 o  3   58.10    5.20   26.86   91.62   67.52   91.62   42.39   91.62  0.80 
1 1 1    1   12   35 o  1   67.06    9.53   56.57  145.24   69.76  145.24   16.01  145.24  0.92 
1 1 1    1   12   36 o  6   60.88    7.60   33.57  154.60   73.23  154.60   40.84  154.60  0.87 
1 1 1    1   12   37 o 19   43.73    6.46   14.42  193.96   36.33  193.96   22.38  193.96  0.57 
1 1 1    1   12   38 o  3   88.44   22.48   57.80    5.35  105.11    5.35   49.72    5.35  0.91 
1 1 1    1   12   39 o  1  120.81    3.25   85.77  341.33  156.12  341.33   74.69  341.33  0.98 
1 1 1    1   12   40 o 12   62.85    6.31   46.20   68.00   74.54   68.00   31.09   68.00  0.94 
1 1 1    1   12   41 o 16   62.45    6.08   52.66  157.59   69.87  157.59   20.81  157.59  0.95 
1 1 1    1   12   42 o  3   21.80    6.01   16.84  334.18    6.88  334.18    7.83  154.18  0.50 
1 1 1    1   12   43 f  0   27.80    6.32   12.86  121.11   10.05  121.11    0.00    0.00  0.00 
1 1 1    1   12   44 o 13   26.01    6.12   27.21   85.31   12.74   85.31    5.98  265.31  0.60 
1 1 1    1   12   45 o  6   18.91    5.72    9.04  290.94    0.38  290.95    5.00  110.95  0.15 
1 1 1    1   12   46 o 18   20.31    5.62    9.10  231.90    0.81  231.90    3.75   51.90  0.13 
1 1 1    1   12   47 o 12   27.38    5.84   33.14  280.17   11.04  280.17    2.44  100.17  0.45 
1 1 1    1   13    0 o 19  115.68    4.73   11.74   90.00   21.47  270.00   13.86  270.00  0.13 
1 1 1    1   13    1 o 11  292.21    5.56  203.26  331.26  321.69  322.48   73.24  322.48  0.98 
1 1 1    1   13    2 o  6  397.45    6.21  465.06   69.51  377.80   72.35   30.66  252.35  0.99 
1 1 1    1   13    3 o  6  239.53    5.28  266.81  250.87  207.49  257.31   50.27   77.31  0.97 
1 1 1    1   13    4 o 19   62.61    7.63   71.74  203.38   29.70  354.86  148.89  354.86  0.71 
1 1 1    1   13    5 o  8   86.50   10.02  109.08  290.46   32.51  299.45   63.56  119.45  0.74 
1 1 1    1   13    6 o  2  149.90    4.31   72.08  130.27  158.49  110.59  114.69  110.59  0.67 
1 1 1    1   13    7 f  0  275.84    5.96  370.55   21.96  343.95   22.04    0.00    0.00  0.00 
1 1 1    1   13    8 o  8  487.72    9.71  502.27   34.28  455.87   32.56   56.62  212.56  0.99 
1 1 1    1   13    9 o 16  137.11    5.62  104.21    9.16  111.26    6.31   23.68  186.31  0.90 
1 1 1    1   13   10 o  6  193.12    4.82  264.18  348.33   82.91  358.40  207.98  178.40  0.97 
1 1 1    1   13   11 o  6   21.27    7.07   48.58  249.12   45.82   65.79   98.45   65.79  0.16 
1 1 1    1   13   12 o  6  263.75    6.37  292.99  133.73  237.18  132.94   41.18  312.94  0.98 
1 1 1    1   13   13 o  8  302.83    7.07  363.32  252.65  246.00  251.16  104.62   71.16  0.99 
1 1 1    1   13   14 o 12  101.84   30.20  131.59  279.05   35.73  261.53  101.20   81.53  0.85 
1 1 1    1   13   15 o 16  195.77    4.92  192.84  342.63  192.79  344.29    9.51  344.29  0.96 
1 1 1    1   13   16 o  5  217.84    5.21  232.29  223.96  217.79  224.05   12.78  224.05  0.97 
1 1 1    1   13   17 o 16  132.03   48.22  138.50   26.39   84.78   26.19   58.70  206.19  0.86 
1 1 1    1   13   18 o 17   97.96   36.65  139.84   24.49   36.97   22.62   91.53  202.62  0.84 
1 1 1    1   13   19 f  0  277.38    5.32  267.92  172.04  250.40  169.67    0.00    0.00  0.00 
1 1 1    1   13   20 o 10  283.33    6.51  276.25  321.45  303.48  321.52   47.44  321.52  0.99 
1 1 1    1   13   21 o 12   72.32    7.15   76.51  324.00   50.15  323.38   17.20  143.38  0.81 
1 1 1    1   13   22 o 16  138.05    4.67  112.74  183.48  156.92  184.03   50.86  184.03  0.95 
1 1 1    1   13   23 o 19  163.81    4.09  142.09  144.42  188.07  145.33   58.24  145.33  0.97 
1 1 1    1   13   24 o 10   91.14   27.41   85.03   12.89   76.83   11.47    2.53  191.47  0.86 
1 1 1    1   13   25 o  4   70.02    6.18   86.63  235.99   47.73  235.24   29.73   55.24  0.89 
1 1 1    1   13   26 o  5   38.27    7.36   43.00   10.90    6.45   11.14   32.68  191.14  0.60 
1 1 1    1   13   27 o 13  230.19    4.30  167.33   19.26  304.45   19.21  154.36   19.21  0.99 
1 1 1    1   13   28 o 12  130.83    3.90   84.33  199.83  175.52  199.93   99.69  199.93  0.96 
1 1 1    1   13   29 o  1   68.94   53.75   77.64  168.32    7.51  168.14   61.49  348.14  0.55 
1 1 1    1   13   30 o 19   71.46   25.52   37.38    2.15   64.90    2.14   31.47    2.14  0.69 
1 1 1    1   13   31 o  6  169.21    4.21  145.56    5.29  201.94    5.29   69.77    5.29  0.99 
1 1 1    1   13   32 o  6   77.23   20.34   66.26   86.27   77.14   86.27   16.06   86.27  0.89 
1 1 1    1   13   33 o  9   69.69    8.61   72.12  120.80   63.30  120.79    4.19  300.79  0.94 
1 1 1    1   13   34 o 16  165.45    4.34  144.68  190.10  190.01  190.10   52.58  190.10  0.99 
1 1 1    1   13   35 o 11  115.14    3.81   82.30  308.80  145.34  308.80   66.00  308.80  0.98 
1 1 1    1   13   36 o 17   32.26    7.75    3.91   12.69    4.86   12.68    1.08   12.68  0.13 
1 1 1    1   13   37 o 16   68.24    6.89   34.90   37.44   90.24   37.44   56.77   37.44  0.91 
1 1 1    1   13   38 o 14   63.05    5.61   41.15  110.30   77.54  110.30   38.43  110.30  0.93 
1 1 1    1   13   39 o 15   99.11   14.42   72.49  197.86  122.54  197.86   54.27  197.86  0.96 
1 1 1    1   13   40 o  2   29.10    7.20    9.26  299.95   13.45  299.95    4.81  299.95  0.38 
1 1 1    1   13   41 o 10   25.29    6.98   13.65  151.24   11.50  151.24    0.66  331.24  0.47 
1 1 1    1   13   42 o  2   65.70   11.10   47.31  161.83   83.02  161.83   45.18  161.83  0.92 
1 1 1    1   13   43 o  6   28.57    6.36   23.22  198.64   17.42  198.63    0.97  198.63  0.59 
1 1 1    1   13   44 o  7   37.28    6.46   34.53  307.20   34.61  307.20   13.32  307.20  0.75 
1 1 1    1   13   45 o 15   26.93    6.60   14.47  223.92    7.32  223.91    0.27   43.91  0.28 
1 1 1    1   13   46 o  6   16.67    5.29   22.80  102.25    2.37  282.25   12.22  282.25  0.22 
1 1 1    1   13   47 o 17   19.36    5.72   15.18    1.77    0.10  181.77    5.25  181.77  0.13 
1 1 1    1   14    0 o 19   81.03  226.68   57.97   90.00   53.89  270.00  123.33  270.00  0.10 
1 1 1    1   14    1 o  9  319.91    6.00  251.41   56.50  379.31   53.36  133.45   53.36  0.98 
1 1 1    1   14    2 o 10  303.28    5.80  350.96   91.70  264.50   88.35   66.73  268.35  0.98 
1 1 1    1   14    3 o  1  180.55    4.29  261.02  209.85  113.75  213.12  117.95   33.12  0.96 
1 1 1    1   14    4 o  9  380.52    6.45  339.93   36.58  388.49   33.95   25.86   33.95  0.99 
1 1 1    1   14    5 o 17  375.23    6.40  315.45  315.56  398.07  309.46   56.23  309.46  0.99 
1 1 1    1   14    6 o 12  265.65    5.31  192.87   55.67  335.03   49.19  159.06   49.19  0.96 
1 1 1    1   14    7 o 16  523.59    8.75  603.19  119.67  437.12  116.36  167.19  296.36  0.99 
1 1 1    1   14    8 o  2  176.31    4.08  275.10  130.58   95.77  128.09  147.18  308.09  0.96 
1 1 1    1   14    9 o 13   69.64   21.36   69.98  289.95    8.45  286.63   55.56  106.63  0.52 
1 1 1    1   14   10 o 15  473.75    9.20  390.66  351.19  558.20  354.04  177.20  354.04  0.99 
1 1 1    1   14   11 o  9  165.56    7.61  187.83  117.94  141.29  119.39   30.59  299.39  0.95 
1 1 1    1   14   12 o 11  354.32    7.57  355.83  294.33  348.24  294.49    3.99  114.49  0.99 
1 1 1    1   14   13 x  5       ?       ?   31.92  285.38   32.93  272.05    0.00    0.00  0.00 
1 1 1    1   14   14 o  4  218.84    4.70  217.62   28.98  205.32   29.20   15.48  209.20  0.97 
1 1 1    1   14   15 o  2   82.05    7.41   83.09  224.16   38.38  221.62   60.40   41.62  0.84 
1 1 1    1   14   16 o 13  177.12    4.12  202.94   94.22  160.47   92.40   21.13  272.40  0.97 
1 1 1    1   14   17 o  2   39.23   13.71   63.72   95.09   17.09  274.17   65.96  274.17  0.41 
1 1 1    1   14   18 o 17  158.63    3.65  174.66  245.96  144.07  246.51   17.81   66.51  0.96 
1 1 1    1   14   19 o 15   93.88   15.86   95.08   58.79   80.54   65.53    2.72  245.53  0.87 
1 1 1    1   14   20 o  2   81.91   30.09   93.90  256.37   47.28  257.22   39.14   77.22  0.82 
1 1 1    1   14   21 o 19   20.97    6.77   72.17  321.67   47.53  144.61  115.07  144.61  0.48 
1 1 1    1   14   22 f  0   78.71    7.02  108.08  252.57   99.93  253.07    0.00    0.00  0.00 
1 1 1    1   14   23 o 14  258.18    5.77  277.09   41.66  263.79   41.96   15.72   41.96  0.99 
1 1 1    1   14   24 o 18  180.47    4.46  198.97  316.97  177.78  316.75    0.38  316.75  0.98 
1 1 1    1   14   25 o 14  137.00    4.03  138.68  181.06  141.92  181.65   17.34  181.65  0.97 
1 1 1    1   14   26 o  1  187.68    3.94  147.76   72.81  236.53   72.90  104.00   72.90  0.98 
1 1 1    1   14   27 o  2   60.77    6.17   75.47   32.07   42.14   31.82   25.38  211.82  0.90 
1 1 1    1   14   28 o  4   75.67   11.56   74.34  307.76   73.32  307.70    7.31  307.70  0.92 
1 1 1    1   14   29 o 12  104.88    4.57   93.04   38.71  119.02   38.71   35.51   38.71  0.97 
1 1 1    1   14   30 o 14  131.47    3.70  132.80   71.35  137.35   71.35   16.41   71.35  0.98 
1 1 1    1   14   31 o 11   57.34    6.43   35.00  169.28   63.15  169.29   30.81  169.29  0.83 
1 1 1    1   14   32 f  0   48.90    7.72   29.60  231.40   27.75  231.39    0.00    0.00  0.00 
1 1 1    1   14   33 o  2   83.72   10.60   77.82  347.12   85.60  347.12   11.58  347.12  0.95 
1 1 1    1   14   34 f  0   63.64    7.01   20.59   65.44   19.87   65.44    0.00    0.00  0.00 
1 1 1    1   14   35 o 16   53.93    8.15   49.57  215.96   49.87  215.96    1.91  215.96  0.91 
1 1 1    1   14   36 f  0   77.13   11.59   56.03   20.58   53.74   20.58    0.00    0.00  0.00 
1 1 1    1   14   37 f  0   59.39    6.07   57.14  313.98   54.32  313.98    0.00    0.00  0.00 
1 1 1    1   14   38 o  9   60.55    6.35   23.91  337.44   82.60  337.44   60.07  337.44  0.87 
1 1 1    1   14   39 o  6   29.04    7.73   23.95  218.40   18.65  218.40    3.72   38.40  0.71 
1 1 1    1   14   40 o 11   20.68    6.30   15.99  348.02    5.02  348.02    9.35  168.02  0.47 
1 1 1    1   14   41 o  1   56.73    4.80   31.15  252.67   76.45  252.67   51.21  252.67  0.90 
1 1 1    1   14   42 o  7   35.85    6.85   27.61  327.10   32.57  327.10   12.68  327.10  0.73 
1 1 1    1   14   43 o 16   25.03    6.72   21.54  342.31    8.98  342.31    4.61  162.31  0.45 
1 1 1    1   14   44 o 10   46.72    5.67   29.09  264.05   51.77  264.05   36.04  264.05  0.72 
1 1 1    1   14   45 o 10   15.96    5.35    7.65   37.95    0.97  217.95    4.41  217.95  0.08 
1 1 1    1   14   46 o  8   27.14    6.42   24.26   48.55    7.24   48.55    1.46  228.55  0.29 
1 1 1    1   15    0 o 11  299.02    8.20  306.47   90.00  268.09   90.00   61.85  270.00  1.00 
1 1 1    1   15    1 o  2  178.02    4.49  268.40  276.24   73.61  269.52  196.74   89.52  0.97 
1 1 1    1   15    2 o 12  256.45    5.86  135.31   13.81  336.94    9.04  182.15    9.04  0.96 
1 1 1    1   15    3 o  6  440.96    7.54  467.46  172.73  411.51  169.52   51.98  349.52  0.99 
1 1 1    1   15    4 o 12  126.11   27.21  154.17  343.82   66.82    4.23   93.07  184.23  0.90 
1 1 1    1   15    5 o 18  188.90    5.01  200.39  118.71  149.78  120.23   63.56  300.23  0.96 
1 1 1    1   15    6 o 13   81.69    7.14   87.69  268.77   40.93  275.05   28.89   95.05  0.68 
1 1 1    1   15    7 o  1  162.32    3.94  201.21  288.97  111.69  287.50   86.16  107.50  0.95 
1 1 1    1   15    8 o 17   28.28    8.64  101.45  170.23   72.03  345.18  168.17  345.18  0.43 
1 1 1    1   15    9 o 12  189.35    4.45  235.75  114.58  118.47  109.11  130.67  289.11  0.97 
1 1 1    1   15   10 f  0   17.02    8.45  158.76  348.40  147.99  353.59    0.00    0.00  0.00 
1 1 1    1   15   11 o  9  199.53    5.57  163.88  350.46  215.09  343.14   46.23  343.14  0.96 
1 1 1    1   15   12 f  0  144.25    4.35  179.90  263.77  175.06  260.04    0.00    0.00  0.00 
1 1 1    1   15   13 o 17  167.24    4.08  231.45   92.30   92.61   92.68  139.56  272.68  0.97 
1 1 1    1   15   14 x  2       ?       ?   67.05  222.88   67.05  223.82    0.00    0.00  0.00 
1 1 1    1   15   15 o  9  134.48    4.16  166.16  246.71  107.81  247.08   40.08   67.08  0.95 
1 1 1    1   15   16 o  6  140.27    4.05  201.19  244.71   87.81  245.11   95.23   65.11  0.97 
1 1 1    1   15   17 o  3   70.22    5.92  111.98  167.22   23.20  165.02   76.92  345.02  0.88 
1 1 1    1   15   18 o 10   16.24    7.98   52.97  302.94   39.52  121.53   87.55  121.53  0.26 
1 1 1    1   15   19 o  5  143.83   25.67  170.52  293.64  123.53  297.12   27.63  117.12  0.95 
1 1 1    1   15   20 o 13   84.08   21.18  119.58  328.17   44.24  327.51   63.73  147.51  0.91 
1 1 1    1   15   21 o 11   31.09    7.81   60.92   68.18   17.86  251.38   71.97  251.38  0.58 
1 1 1    1   15   22 o 16  264.78    4.96  270.75  119.07  282.14  119.88   39.04  119.88  0.99 
1 1 1    1   15   23 o 11  100.58   12.86  119.19   13.24   84.04   12.56   22.43  192.56  0.95 
1 1 1    1   15   24 o 12   36.33    7.91   44.49  180.49    5.18  179.83   33.98  359.83  0.61 
1 1 1    1   15   25 o  5   40.02    7.39   52.47   52.93   12.28   53.15   34.85  233.15  0.74 
1 1 1    1   15   26 o 12   22.80    7.26   18.58   24.11    5.09  203.70   21.64  203.70  0.25 
1 1 1    1   15   27 o  3  184.06    4.13  182.65   96.89  201.83   96.89   39.27   96.89  0.99 
1 1 1    1   15   28 o 15   82.36   11.88   63.54  188.31   94.59  188.31   37.25  188.31  0.92 
1 1 1    1   15   29 o  7   77.32   14.46   52.78  103.56   89.98  103.56   41.67  103.56  0.89 
1 1 1    1   15   30 o 19  151.46    4.00  130.44  161.38  177.55  161.38   56.51  161.38  0.99 
1 1 1    1   15   31 o 17   85.75   10.38   81.58  154.36   86.95  154.36   10.19  154.36  0.95 
1 1 1    1   15   32 o  8   81.62   19.88   70.33  331.52   83.03  331.52   15.93  331.52  0.92 
1 1 1    1   15   33 o 12  132.70    3.98  110.67   14.90  154.27   14.90   47.20   14.90  0.98 
1 1 1    1   15   34 o 16  164.82    4.08  121.04  131.20  209.24  131.20   92.28  131.20  0.99 
1 1 1    1   15   35 o 11   29.36    8.00   16.12   73.47   12.53   73.47    2.92  253.47  0.48 
1 1 1    1   15   36 o  2   66.32    6.14   25.17   97.35   92.54   97.35   68.63   97.35  0.88 
1 1 1    1   15   37 o  9  108.49   20.71  102.04   75.23  113.28   75.23   17.19   75.23  0.96 
1 1 1    1   15   38 o 18   40.52    7.85   34.02  337.00   38.38  337.00    6.62  337.00  0.87 
1 1 1    1   15   39 o  2   47.09    7.39   24.10  188.06   57.39  188.07   35.73  188.07  0.84 
1 1 1    1   15   40 o 16   29.56    7.33   17.04   55.65   18.61   55.65    4.77   55.65  0.55 
1 1 1    1   15   41 o 14   65.50    6.26   58.10  107.47   81.23  107.47   39.10  107.47  0.94 
1 1 1    1   15   42 o 10   32.59    7.33   19.76   48.02   20.74   48.02    8.15   48.02  0.51 
1 1 1    1   15   43 o 11   34.65    7.63   34.29  345.99   26.91  345.99    8.09  345.99  0.66 
1 1 1    1   15   44 o 16   15.38    5.27    8.96   14.47    1.36  194.47    5.48  194.47  0.09 
1 1 1    1   15   45 o  2   17.67    5.74    6.16  118.75    0.38  298.75    2.66  298.75  0.05 
1 1 1    1   16    0 o  5  194.97    6.58  236.73   90.00  156.18   90.00   77.58  270.00  1.00 
1 1 1    1   16    1 o 15  238.79    5.10  268.66  138.27  209.61  137.16   47.74  317.16  0.98 
1 1 1    1   16    2 o 13   94.26   12.90  148.73   18.22   16.00   12.13  136.82  192.13  0.90 
1 1 1    1   16    3 o 15  315.92    6.08  215.54   10.02  407.58   14.23  196.05   14.23  0.98 
1 1 1    1   16    4 o  2  170.88    5.11  159.17  284.70  154.79  282.73   16.52  102.73  0.95 
1 1 1    1   16    5 o 12   67.31    8.75   82.93  101.25   11.15  102.78   76.92  282.78  0.74 
1 1 1    1   16    6 o  3  178.69    4.58  175.31   85.67  182.90   88.63   24.58   88.63  0.95 
1 1 1    1   16    7 o 12  137.98    4.41  151.78   35.69  122.11   36.39   13.16  216.39  0.93 
1 1 1    1   16    8 o 16  102.61   46.65  132.72  357.09   35.40  354.26   95.16  174.26  0.81 
1 1 1    1   16    9 o  5   97.51   21.14   82.61  252.00   79.03  242.28    4.49  242.28  0.79 
1 1 1    1   16   10 o  5   54.72    8.32   77.15  200.17    1.23   22.99   76.87   22.99  0.68 
1 1 1    1   16   11 o 18  200.38    5.03  257.15   72.30  161.85   71.01   68.16  251.01  0.98 
1 1 1    1   16   12 o  1   22.72   10.92   78.14  237.18   51.25   51.73  118.81   51.73  0.36 
1 1 1    1   16   13 o 11   74.80    6.39   98.42  273.46   37.55  276.21   52.82   96.21  0.86 
1 1 1    1   16   14 o 16  176.11    4.22  182.44  309.91  174.58  310.26    6.70  310.26  0.97 
1 1 1    1   16   15 o 13  113.07   27.62  206.52  316.55   26.93  313.40  160.09  133.40  0.95 
1 1 1    1   16   16 o  1   20.19    6.66   12.59  356.01    7.49  192.10   18.22  192.10  0.08 
1 1 1    1   16   17 o 16   80.83    7.83  130.53   82.43   36.25   82.00   77.27  262.00  0.93 
1 1 1    1   16   18 o  3  117.67   45.85  173.16  324.39   58.02  324.30   97.03  144.30  0.91 
1 1 1    1   16   19 o  4  157.80    4.92  185.10   27.43  144.73   27.10   19.26  207.10  0.98 
1 1 1    1   16   20 o  1   42.72    8.45   66.61   50.26    4.24   49.34   55.16  229.34  0.74 
1 1 1    1   16   21 o 10  133.58    4.47   98.52  158.25  166.95  158.66   77.78  158.66  0.96 
1 1 1    1   16   22 o 12   57.46    6.82   99.72  141.72   14.61  141.49   74.95  321.49  0.91 
1 1 1    1   16   23 o  6  106.10   20.86  100.75  179.04  108.69  178.65   19.33  178.65  0.93 
1 1 1    1   16   24 o 15   27.16    8.10   49.33   22.16   10.78  202.09   54.64  202.09  0.61 
1 1 1    1   16   25 o  2   94.17   57.16   91.55  160.32   49.17  160.38   32.25  340.38  0.69 
1 1 1    1   16   26 o 10  135.74    4.53  142.39  132.80  139.05  132.80   11.30  132.80  0.98 
1 1 1    1   16   27 o 15   30.66    8.34   50.99   39.67    0.84  219.67   47.19  219.67  0.74 
1 1 1    1   16   28 o  6  116.40   18.40  110.83  231.41  122.16  231.40   20.08  231.40  0.96 
1 1 1    1   16   29 o  6   86.68   25.39   90.67  255.05   74.67  255.05    9.95   75.05  0.92 
1 1 1    1   16   30 o 18   83.81    9.60   79.51  194.40   84.84  194.39    9.64  194.39  0.95 
1 1 1    1   16   31 o 18   80.11    6.86   78.44  358.91   78.47  358.91    3.29  358.91  0.96 
1 1 1    1   16   32 o 18   50.20    8.29   45.58   71.99   44.58   71.99    0.31   71.99  0.88 
1 1 1    1   16   33 o  6  140.48    4.29  115.57  198.42  165.95  198.42   54.52  198.42  0.99 
1 1 1    1   16   34 o 15   78.36    6.58   79.10  139.27   75.83  139.27    0.18  139.27  0.97 
1 1 1    1   16   35 o  4   38.87    9.21   31.74  165.72   32.42  165.72    2.32  165.72  0.80 
1 1 1    1   16   36 o  4   57.81    8.35   49.08  124.30   61.50  124.30   15.35  124.30  0.93 
1 1 1    1   16   37 o 10   71.33    6.46   64.24  258.73   77.76  258.73   17.86  258.73  0.97 
1 1 1    1   16   38 o 16   41.80    7.62   46.45  202.23   34.60  202.24    6.79   22.24  0.91 
1 1 1    1   16   39 o  8   24.70    7.18   19.21   97.18   10.44   97.18    5.05  277.18  0.53 
1 1 1    1   16   40 o 19   72.78    6.64   41.90  193.91  104.38  193.91   74.14  193.91  0.92 
1 1 1    1   16   41 f  0   32.96    7.61   20.28  145.18   12.90  145.18    0.00    0.00  0.00 
1 1 1    1   16   42 o 10   26.81    7.26   17.41  180.69    8.46  180.68    1.11    0.68  0.34 
1 1 1    1   16   43 o  6   28.12    7.28   13.50  330.72    6.55  330.72    0.30  330.72  0.23 
1 1 1    1   16   44 o 19   23.74    7.25   33.16   59.29    4.29   59.29    8.16  239.29  0.35 
1 1 1    1   17    0 o 14   23.56   14.46   39.43  270.00   12.55   90.00   29.14   90.00  0.09 
1 1 1    1   17    1 o 10  114.36   45.97  142.47  148.58   52.85  148.22   90.16  328.22  0.86 
1 1 1    1   17    2 o 19   92.84   11.54  123.70  233.37   51.47  232.20   60.92   52.20  0.88 
1 1 1    1   17    3 o 13  157.82   29.03  208.49  147.72  107.52  147.60   84.75  327.60  0.95 
1 1 1    1   17    4 o 10   97.23   13.15  159.70   63.85   18.23   63.15  143.47  243.15  0.93 
1 1 1    1   17    5 o  2  186.36    5.47  158.18  118.18  204.27  116.16   49.40  116.16  0.96 
1 1 1    1   17    6 f  0   76.86    7.67   54.96  238.09   52.33  239.99    0.00    0.00  0.00 
1 1 1    1   17    7 o  9   31.28    8.42   41.30  153.95   18.83  328.38   54.80  328.38  0.27 
1 1 1    1   17    8 o 17   66.52    8.20   78.03   84.16   28.94   87.89   45.61  267.89  0.78 
1 1 1    1   17    9 o 18   93.68   13.81  118.71   26.37   63.32   28.16   41.13  208.16  0.90 
1 1 1    1   17   10 o 17  140.43   12.96  150.38  241.08  132.75  238.74    1.61   58.74  0.95 
1 1 1    1   17   11 o  9  131.17    6.25  184.14  252.37   84.11  254.81   84.69   74.81  0.96 
1 1 1    1   17   12 o 12   86.15   14.20  113.64  258.32   54.42  257.18   46.61   77.18  0.90 
1 1 1    1   17   13 o  7  122.01    8.01  178.53    2.74   75.60    3.31   84.17  183.31  0.96 
1 1 1    1   17   14 o  9   92.89   10.15  138.57   40.95   48.56   40.46   77.68  220.46  0.94 
1 1 1    1   17   15 o 18   75.10   11.39  100.30  105.76   43.97  106.48   46.95  286.48  0.90 
1 1 1    1   17   16 o 17   71.38    8.20   48.14  198.05   67.48  197.42   24.88  197.42  0.77 
1 1 1    1   17   17 o  6   47.18    8.81   84.45  127.49    0.60  125.43   76.55  305.43  0.82 
1 1 1    1   17   18 o  3  142.85    3.84  152.59  152.96  143.60  152.88    9.09  152.88  0.97 
1 1 1    1   17   19 o 14   15.68    7.79   30.89   61.75   20.97  242.60   48.70  242.60  0.22 
1 1 1    1   17   20 o  4   63.18    6.31   68.60  188.50   48.48  187.88   13.92    7.88  0.88 
1 1 1    1   17   21 o 11   54.24    7.81   59.73  203.58   37.02  203.38   17.13   23.38  0.84 
1 1 1    1   17   22 o  5   38.63    8.98   46.91  266.35   12.69  266.60   29.34   86.60  0.71 
1 1 1    1   17   23 o  4   28.78    8.53   49.74  149.43    5.93  329.43   50.14  329.43  0.67 
1 1 1    1   17   24 o 17   91.31   12.57  112.19  209.48   74.74  209.48   25.64   29.48  0.96 
1 1 1    1   17   25 o 13   86.87   10.97  110.15  225.42   67.06  225.42   32.71   45.42  0.96 
1 1 1    1   17   26 o  4   60.05    8.21   75.72  288.48   41.71  288.48   27.73  108.48  0.93 
1 1 1    1   17   27 o 13   24.96    8.05   35.95  351.25    4.02  171.25   37.40  171.25  0.59 
1 1 1    1   17   28 o  7   37.59    9.46   37.17   81.73   20.98   81.73   13.97  261.73  0.74 
1 1 1    1   17   29 o 18   37.76    9.75   33.22  241.29   23.26  241.29    8.37   61.29  0.73 
1 1 1    1   17   30 o  5   26.05    8.28    6.15  235.37    2.16  235.34    3.77   55.34  0.16 
1 1 1    1   17   31 o 19   72.21    7.18   35.55   41.31   96.27   41.31   61.84   41.31  0.91 
1 1 1    1   17   32 o  6   32.50    8.73   35.26  349.42   15.79  349.42   18.10  169.42  0.76 
1 1 1    1   17   33 o 18  100.03   16.37   88.15  201.42  108.66  201.42   24.59  201.42  0.96 
1 1 1    1   17   34 o 17   58.86    9.17   60.43  209.03   53.50  209.03    3.67   29.03  0.94 
1 1 1    1   17   35 o 16   27.30    8.36    5.31  359.31    5.56  359.30    0.58  359.30  0.19 
1 1 1    1   17   36 f  0   57.83    8.44   62.22  344.00   57.90  344.00    0.00    0.00  0.00 
1 1 1    1   17   37 o 17   22.64    7.36   10.67  157.09    5.78  157.08    3.55  337.08  0.33 
1 1 1    1   17   38 o  8   25.01    7.48    4.37  198.94    3.34  198.92    0.13   18.92  0.14 
1 1 1    1   17   39 o 15   60.26    6.99   45.41  306.25   77.69  306.25   45.44  306.25  0.91 
1 1 1    1   17   40 o  5   29.21    8.13   18.62  226.28   13.43  226.28    1.76  226.28  0.43 
1 1 1    1   17   41 o 10   27.66    7.85   16.98  225.87    8.83  225.87    0.39   45.87  0.33 
1 1 1    1   17   42 o  4   30.38    7.98   23.98   46.47   13.01   46.47    2.03   46.47  0.39 
1 1 1    1   17   43 o 13   29.13    7.62   14.63  129.50    5.94  129.50    0.49  129.50  0.20 
1 1 1    1   18    0 o 10  113.47  132.13   88.44  270.00   13.17  270.00   63.23   90.00  0.39 
1 1 1    1   18    1 o  4  201.23    5.87  215.21  294.85  197.19  295.16    0.58  295.16  0.98 
1 1 1    1   18    2 o  6  108.08   35.39   51.72  300.06   89.63  301.83   48.68  301.83  0.60 
1 1 1    1   18    3 o  6  148.91    4.63  164.38  125.92  134.38  126.15   18.15  306.15  0.96 
1 1 1    1   18    4 o  7  224.49    5.67  228.60  220.91  226.86  221.61   12.28  221.61  0.98 
1 1 1    1   18    5 o  1  127.56   17.41  132.56   45.13  115.86   44.45    8.16  224.45  0.94 
1 1 1    1   18    6 o 17   47.59    9.18   49.67  231.31    8.77  224.40   36.05   44.40  0.56 
1 1 1    1   18    7 o 18   67.25    8.63   80.61  202.63   37.57  203.17   37.32   23.17  0.84 
1 1 1    1   18    8 o 10   94.59    8.26  108.51  206.02   74.01  203.57   26.71   23.57  0.92 
1 1 1    1   18    9 o  7  205.05    5.05  244.36  340.67  184.71  340.04   34.69  160.04  0.99 
1 1 1    1   18   10 o  7   95.83   79.54  186.44   16.76   29.01  195.26  194.76  195.26  0.71 
1 1 1    1   18   11 o 13   38.72   14.49   38.07  345.94    1.21  167.72   34.91  167.72  0.42 
1 1 1    1   18   12 o  4   72.52    9.67   99.30  336.61   40.11  337.97   50.14  157.97  0.90 
1 1 1    1   18   13 o  7   59.83    8.83   78.35  356.77   31.62  358.46   37.30  178.46  0.84 
1 1 1    1   18   14 o 14   26.29    8.45   65.68  170.77   31.47  349.78   93.64  349.78  0.58 
1 1 1    1   18   15 o 17  111.03   45.61  140.84  143.12   70.12  143.50   55.43  323.50  0.88 
1 1 1    1   18   16 o  4   74.00    7.50  108.24  270.77   40.13  270.78   57.02   90.78  0.93 
1 1 1    1   18   17 o  8   54.57    8.94   72.68  286.49   27.14  286.68   38.76  106.68  0.85 
1 1 1    1   18   18 o  7   27.39    8.38   50.45  229.41   14.11   50.25   59.39   50.25  0.57 
1 1 1    1   18   19 o 14   52.28    8.43   61.39  330.50   33.45  330.00   20.62  150.00  0.84 
1 1 1    1   18   20 o  1   24.37    7.74   27.35    7.89    6.32  187.93   30.61  187.93  0.37 
1 1 1    1   18   21 o  5   22.58    7.49   47.42  177.01   16.20  357.00   58.38  357.00  0.58 
1 1 1    1   18   22 o  6   25.56    7.99   38.40   69.47    5.61  249.47   40.00  249.47  0.56 
1 1 1    1   18   23 o 14   83.76    7.72   86.64   33.64   81.03   33.63    2.56   33.63  0.95 
1 1 1    1   18   24 o  6   58.35    8.35   44.51  282.54   59.83  282.54   19.05  282.54  0.86 
1 1 1    1   18   25 o  1   59.84    9.58   81.95  253.86   35.55  253.86   40.39   73.86  0.93 
1 1 1    1   18   26 o 11   90.00    9.11   76.95    8.76   99.82    8.76   27.67    8.76  0.96 
1 1 1    1   18   27 o 15   80.88    7.43   90.18   94.30   70.09   94.30   15.46  274.30  0.96 
1 1 1    1   18   28 o 16   39.13   10.01   42.15  254.59   22.75  254.59   17.73   74.59  0.81 
1 1 1    1   18   29 o 12   52.11    9.59   52.62  354.53   42.74  354.53    8.39  174.53  0.90 
1 1 1    1   18   30 o 11   68.92    7.70   68.65  177.66   64.82  177.66    1.41  357.66  0.95 
1 1 1    1   18   31 o 11   36.87    9.54   43.30  168.90   20.41  168.90   21.05  348.90  0.84 
1 1 1    1   18   32 o  1   32.21    9.72   40.70  261.81   13.44  261.81   25.24   81.81  0.81 
1 1 1    1   18   33 o 17   33.15   10.40   29.76  282.52   21.23  282.52    6.83  102.52  0.74 
1 1 1    1   18   34 o  9   32.65    9.76   41.54  249.38   16.18  249.38   22.68   69.38  0.84 
1 1 1    1   18   35 o 12   41.52    9.70   26.78  106.74   43.24  106.74   18.39  106.74  0.82 
1 1 1    1   18   36 o  6   26.54    8.23   43.50  119.84    6.39  119.84   30.60  299.84  0.82 
1 1 1    1   18   37 o  2   23.27    7.54    8.84  153.43    4.35  153.43    2.47  333.43  0.24 
1 1 1    1   18   38 o  2   23.48    7.65   21.08  200.79    6.61  200.79    7.95   20.79  0.45 
1 1 1    1   18   39 o 12   27.62    7.49   11.60  340.78    7.74  340.78    0.66  340.78  0.27 
1 1 1    1   18   40 o 12   23.21    7.38   12.41   47.61    2.92   47.61    3.64  227.61  0.20 
1 1 1    1   18   41 o  1   17.53    6.04   14.82  234.42    1.08   54.41    7.69   54.41  0.16 
1 1 1    1   18   42 o 19   19.02    6.54    3.82  160.34    0.08  340.35    1.47  340.35  0.03 
1 1 1    1   19    0 o  4   98.25   27.95   65.14  270.00  127.78  270.00   73.01  270.00  0.93 
1 1 1    1   19    1 o 15  179.95    5.43  172.79  279.30  194.41  278.22   37.07  278.22  0.98 
1 1 1    1   19    2 o  6   86.65    7.76   93.07   87.71   73.05   88.16   10.96  268.16  0.91 
1 1 1    1   19    3 o 17  135.15    9.16  113.09   95.29  153.17   95.79   48.86   95.79  0.95 
1 1 1    1   19    4 o  5   87.45    8.03   95.59  247.35   73.49  246.00   12.32   66.00  0.91 
1 1 1    1   19    5 o 12  106.38   20.04  157.56  331.30   60.98  329.76   79.10  149.76  0.94 
1 1 1    1   19    6 o  7   90.27    9.98  103.99  185.32   73.90  184.97   18.36    4.97  0.92 
1 1 1    1   19    7 o 14   66.11    8.96   75.24  277.94   43.52  276.35   25.71   96.35  0.85 
1 1 1    1   19    8 o 16  100.88   10.87  106.31  357.03   91.40  357.58    5.83  177.58  0.93 
1 1 1    1   19    9 o  6  107.39    9.66  174.20   31.80   50.85   32.73  105.42  212.73  0.96 
1 1 1    1   19   10 o 14   64.56   10.46   99.81   59.79   24.92   62.44   65.69  242.44  0.89 
1 1 1    1   19   11 o 12   26.74    8.18   25.12  162.94    7.73  347.94   29.38  347.94  0.26 
1 1 1    1   19   12 o 13   17.81    6.21    5.81   81.81    4.14  270.92   10.18  270.92  0.05 
1 1 1    1   19   13 o  4   41.86    8.31   55.95   24.72    9.54   25.43   41.39  205.43  0.72 
1 1 1    1   19   14 o 16  159.59   26.18  167.78  226.49  158.89  226.42    9.17  226.42  0.97 
1 1 1    1   19   15 o  8   54.55    9.68   70.56   41.39   30.45   41.06   32.21  221.06  0.85 
1 1 1    1   19   16 o  6   22.46    7.35   44.31   62.58   17.92  242.62   57.13  242.62  0.47 
1 1 1    1   19   17 o  7   48.57    8.74   43.94   15.50   34.45   15.52    4.76  195.52  0.76 
1 1 1    1   19   18 o 14   27.81    8.32   16.06  187.11    0.64  186.98   13.51    6.98  0.27 
1 1 1    1   19   19 o 16   53.35    8.63   50.90  290.16   45.23  290.16    0.09  110.16  0.85 
1 1 1    1   19   20 o 11   71.00    6.61   95.33  162.36   48.92  162.36   36.81  342.36  0.95 
1 1 1    1   19   21 o 15   78.17    6.74  113.23  168.10   47.59  168.11   55.28  348.11  0.96 
1 1 1    1   19   22 o 10   41.60    9.90   62.08  248.52   14.17  248.52   42.81   68.52  0.86 
1 1 1    1   19   23 o  3   43.43   11.68   88.46  174.00    3.46  354.00   85.53  354.00  0.90 
1 1 1    1   19   24 o  5   61.78   11.15   75.62   39.80   43.74   39.80   27.17  219.80  0.93 
1 1 1    1   19   25 o  5   38.10   10.07   51.03   27.66   14.80   27.66   33.58  207.66  0.83 
1 1 1    1   19   26 o 13   62.65    8.88   57.82  221.59   60.17  221.59    4.75  221.59  0.92 
1 1 1    1   19   27 o  4   32.81    9.91   25.16  137.06   15.81  137.06    8.58  317.06  0.61 
1 1 1    1   19   28 o 10   40.67   10.47   23.91  214.13   32.19  214.13    9.07  214.13  0.68 
1 1 1    1   19   29 o  4   41.77   10.77   40.86  288.32   30.80  288.32    8.41  108.32  0.84 
1 1 1    1   19   30 o  7   30.53    9.55   33.66  132.54   13.26  132.54   18.82  312.54  0.74 
1 1 1    1   19   31 o 15   90.37    8.73   81.91  301.69   98.26  301.69   20.76  301.69  0.97 
1 1 1    1   19   32 o  7   58.39   10.00   49.85  310.97   61.59  310.97   14.78  310.97  0.93 
1 1 1    1   19   33 o  4   28.10    8.76   16.22   22.19   15.43   22.19    0.31   22.19  0.54 
1 1 1    1   19   34 o  7   25.54    8.16    3.40  142.03    3.37  142.04    0.33  142.04  0.13 
1 1 1    1   19   35 o 16   46.17    9.59   46.81  233.19   44.40  233.19    6.10  233.19  0.90 
1 1 1    1   19   36 o  6   30.69    8.90   46.21  224.90   15.53  224.90   18.73   44.90  0.81 
1 1 1    1   19   37 o 13   41.99    9.78   48.88  282.64   38.54  282.64    6.10  282.64  0.85 
1 1 1    1   19   38 o 10   24.69    7.95   10.72  181.60    4.04  181.60    2.23    1.60  0.21 
1 1 1    1   19   39 o 12   23.04    7.54    9.04  136.94    1.90  136.93    2.68  316.93  0.14 
1 1 1    1   19   40 o 12   30.10    8.56   31.91    1.15   13.60    1.15    0.01    1.15  0.45 
1 1 1    1   19   41 o 12   21.60    7.37   12.09  272.39    0.67  272.38    3.51   92.38  0.11 
1 1 1    1   20    0 o  1   29.57   16.80   42.96  270.00   11.09   90.00   47.56   90.00  0.43 
1 1 1    1   20    1 o 15   45.99   12.29   15.61  171.04    9.79  173.76    3.65  353.76  0.25 
1 1 1    1   20    2 o 18   25.42    8.32   17.32  271.98    7.34   94.17   24.73   94.17  0.20 
1 1 1    1   20    3 f  0   62.21   11.28   77.41  274.42   71.37  274.95    0.00    0.00  0.00 
1 1 1    1   20    4 o  5   78.40    9.88   72.56   43.65   75.00   43.85   12.06   43.85  0.88 
1 1 1    1   20    5 o 14   37.65   10.19    8.23   17.36    2.15   14.37    5.32  194.37  0.13 
1 1 1    1   20    6 o  2  102.15   27.92  111.25  132.72   85.27  133.59   15.50  313.59  0.91 
1 1 1    1   20    7 o  6  139.66   18.88  207.43  356.15   86.84  355.99   98.53  175.99  0.97 
1 1 1    1   20    8 o  4   48.02   10.63   40.58  188.52   25.24  188.16   10.58    8.16  0.64 
1 1 1    1   20    9 o  8   28.27    9.00   28.04  164.67    5.50  345.67   30.19  345.67  0.34 
1 1 1    1   20   10 o 13   81.80    7.29   82.06   54.88   77.90   55.07    5.20   55.07  0.92 
1 1 1    1   20   11 o  1   66.93    8.22   85.82   49.58   45.09   50.27   31.59  230.27  0.91 
1 1 1    1   20   12 o 18   72.68    7.31   94.54  141.34   50.22  141.51   34.82  321.51  0.93 
1 1 1    1   20   13 o 16  101.76    9.39  126.55  285.89   83.29  285.84   29.58  105.84  0.96 
1 1 1    1   20   14 o 16   45.04   11.83   41.96  170.53   26.25  170.44   10.94  350.44  0.70 
1 1 1    1   20   15 o  9   48.71    8.80   36.52  358.95   38.88  359.04    6.38  359.04  0.73 
1 1 1    1   20   16 o 19   88.89    9.11  114.51  137.27   69.09  137.27   32.90  317.27  0.96 
1 1 1    1   20   17 o 13   22.53    7.46    8.69  347.53    1.54  167.53    9.34  167.53  0.14 
1 1 1    1   20   18 o 15   43.26    9.42   28.42   11.95   30.41   11.95    4.66   11.95  0.65 
1 1 1    1   20   19 o 19   36.85    9.15   46.61  255.94   14.09  255.94   28.52   75.94  0.77 
1 1 1    1   20   20 o  8  103.58   11.61  151.82  327.96   62.36  327.96   77.73  147.96  0.98 
1 1 1    1   20   21 o  7   34.40    9.85   37.69  299.82   13.30  299.82   21.81  119.82  0.70 
1 1 1    1   20   22 o 18  121.54   33.17  117.46  203.77  117.84  203.77    7.35  203.77  0.94 
1 1 1    1   20   23 o  5   22.21    7.73   44.43   81.79   12.61  261.79   54.83  261.79  0.67 
1 1 1    1   20   24 o 15   57.61    9.41   63.58  303.79   45.27  303.80   15.76  123.80  0.92 
1 1 1    1   20   25 o 12   88.71    7.89   81.81   91.91   92.00   91.91   12.65   91.91  0.97 
1 1 1    1   20   26 o  4   26.88    8.97   30.36   53.86    5.01   53.86   24.34  233.86  0.64 
1 1 1    1   20   27 o 12   38.35   10.25   54.59  256.03   14.62  256.03   37.81   76.03  0.87 
1 1 1    1   20   28 o  8   33.77    9.97   50.59  313.95    9.30  313.95   38.97  133.95  0.85 
1 1 1    1   20   29 o 13   33.91   10.70   21.75  355.41   22.03  355.41    1.42  355.41  0.63 
1 1 1    1   20   30 o  3   30.08    9.80   40.38   42.93   10.72   42.93   27.27  222.93  0.81 
1 1 1    1   20   31 o 16   24.60    8.27    9.82  112.02    6.86  112.03    2.32  292.03  0.33 
1 1 1    1   20   32 o  8   35.33    9.65    8.56   71.97   19.73   71.97   11.83   71.97  0.39 
1 1 1    1   20   33 o 10   26.24    8.56   20.21   50.18   12.76   50.18    4.43  230.18  0.57 
1 1 1    1   20   34 o  2   38.13    9.86   35.80  334.06   33.65  334.07    5.81  334.07  0.81 
1 1 1    1   20   35 o 15   26.76    8.51   16.69  333.74   10.21  333.74    1.54  153.74  0.41 
1 1 1    1   20   36 o 13   42.45    9.91   55.79  338.14   37.62  338.14    2.52  338.14  0.86 
1 1 1    1   20   37 o  5   27.46    8.52   37.95  313.52   12.07  313.52    8.93  133.52  0.60 
1 1 1    1   20   38 o 12   29.40    8.52   15.03  105.85    8.05  105.85    0.89  105.85  0.26 
1 1 1    1   20   39 o  3   21.38    7.41    4.90  139.45    0.33  139.46    1.62  319.46  0.05 
1 1 1    1   20   40 x  6       ?       ?   12.14   31.48    3.89   31.48    0.00    0.00  0.00 
1 1 1    1   21    0 o 10   96.56   14.78   96.91   90.00  106.44   90.00   19.82   90.00  1.00 
1 1 1    1   21    1 o 13   56.32   11.71   87.03  345.84   20.92  345.66   57.59  165.66  0.88 
1 1 1    1   21    2 o  4   99.72   13.33  103.91  236.46   95.45  236.27    2.56  236.27  0.94 
1 1 1    1   21    3 o  3   93.79   15.96  103.44  125.83   83.29  126.06    9.01  306.06  0.94 
1 1 1    1   21    4 o  1  103.45   13.62  136.27  358.49   76.66  358.34   45.32  178.34  0.96 
1 1 1    1   21    5 o 12   62.21   10.71   95.77  237.48   28.26  237.46   56.74   57.46  0.91 
1 1 1    1   21    6 o  2   51.34   10.61   78.33  111.62   18.79  111.43   51.49  291.43  0.87 
1 1 1    1   21    7 o  9   26.81    9.00   27.73  249.96    4.83   69.70   29.85   69.70  0.38 
1 1 1    1   21    8 o 11  112.88   12.06  125.97   88.54  105.39   88.47    7.18  268.47  0.97 
1 1 1    1   21    9 o 12   54.39   10.42   65.24  295.72   35.73  295.71   22.32  115.71  0.86 
1 1 1    1   21   10 o  8   62.28   10.56   56.85   51.46   57.48   51.41    6.87   51.41  0.87 
1 1 1    1   21   11 o 17   52.68    9.92   40.63  320.77   46.13  320.64    9.95  320.64  0.78 
1 1 1    1   21   12 o 10   57.71   10.79   60.19  211.25   47.64  211.24    5.96   31.24  0.88 
1 1 1    1   21   13 o  5   98.22   10.73  103.30  202.04   96.26  202.04    3.68  202.04  0.96 
1 1 1    1   21   14 o 13   51.52    9.87   59.98   32.45   35.73   32.45   18.39  212.45  0.87 
1 1 1    1   21   15 o 19   94.20    9.12  119.59  264.28   73.82  264.28   34.86   84.28  0.97 
1 1 1    1   21   16 x  6       ?       ?   12.83   89.05   11.75   89.06    0.00    0.00  0.00 
1 1 1    1   21   17 o  8   83.05    7.56   66.59  164.64   95.02  164.64   33.57  164.64  0.94 
1 1 1    1   21   18 f  0   31.16    9.54   42.77   97.16   39.79   97.16    0.00    0.00  0.00 
1 1 1    1   21   19 o 10  108.90   11.76  106.97   40.83  111.17   40.83   10.80   40.83  0.97 
1 1 1    1   21   20 o 15   20.52    7.10   17.65  234.03    3.72   54.03   20.42   54.03  0.32 
1 1 1    1   21   21 o 18   42.21    9.48   37.49  171.31   31.45  171.31    4.35  351.31  0.80 
1 1 1    1   21   22 o  4   33.92    9.95    9.93  260.37   10.52  260.37    0.95  260.37  0.30 
1 1 1    1   21   23 o  3   39.78   10.75   33.62  288.93   28.22  288.93    4.42  108.93  0.76 
1 1 1    1   21   24 o  4   79.43    8.32   81.27  154.92   74.55  154.92    3.89  334.92  0.96 
1 1 1    1   21   25 o 19   30.93    9.52   41.49   29.44    8.97   29.44   30.84  209.44  0.79 
1 1 1    1   21   26 o  7   59.60   10.32   46.62  268.44   64.28  268.44   19.82  268.44  0.91 
1 1 1    1   21   27 o  1   60.65   11.48   74.11   90.63   44.56   90.63   25.67  270.63  0.95 
1 1 1    1   21   28 o  6   28.40    9.55   32.67  304.38   11.40  304.38   19.36  124.38  0.74 
1 1 1    1   21   29 o  9   29.92    9.58   17.68   79.39   17.55   79.39    1.01   79.39  0.57 
1 1 1    1   21   30 o  1   32.98    9.80   13.52   87.42   22.13   87.42    9.57   87.42  0.53 
1 1 1    1   21   31 o 17   30.93    9.63   27.34  198.50   21.06  198.50    2.70   18.50  0.72 
1 1 1    1   21   32 o 11   29.49    9.50    8.28  138.57    9.28  138.57    2.66  138.57  0.27 
1 1 1    1   21   33 o 18   26.99    8.85   24.24   71.22   12.57   71.22    5.13  251.22  0.56 
1 1 1    1   21   34 o  7   22.21    7.66   17.57  172.32    3.96  172.32    7.62  352.32  0.35 
1 1 1    1   21   35 o 16   48.27   10.40   45.95   70.81   52.53   70.81   25.57   70.81  0.82 
1 1 1    1   21   36 o 14   25.43    8.34   34.68   89.54    8.01   89.54    9.80  269.54  0.51 
1 1 1    1   21   37 f  0   23.01    7.96    3.10  163.79    1.36  163.79    0.00    0.00  0.00 
1 1 1    1   21   38 o 11   28.03    8.92   35.84  348.17    9.26  348.17    3.80  168.17  0.40 
1 1 1    1   22    0 o 11  128.52  274.66  101.80   90.00   51.80  270.00  142.28  270.00  0.15 
1 1 1    1   22    1 o 12  131.02   50.69  180.97  285.11   80.26  285.13   80.80  105.13  0.92 
1 1 1    1   22    2 o  8   48.85   11.35   39.23  243.29   37.28  243.17    2.31  243.17  0.74 
1 1 1    1   22    3 o  7   62.99   10.11   79.45  164.24   44.71  164.29   25.99  344.29  0.92 
1 1 1    1   22    4 f  0   67.40   12.17   48.43  267.94   43.05  267.92    0.00    0.00  0.00 
1 1 1    1   22    5 o 19   91.49    8.58  114.11   13.44   74.75   13.44   26.83  193.44  0.96 
1 1 1    1   22    6 o 12   93.39   11.81   55.76  347.33  121.81  347.33   72.03  347.33  0.92 
1 1 1    1   22    7 o 17  118.40   29.54  136.81  165.58  102.12  165.58   20.41  345.58  0.95 
1 1 1    1   22    8 o 15   48.72   11.27   50.47  351.91   34.75  351.91   10.61  171.91  0.82 
1 1 1    1   22    9 f  0   58.29   10.13   68.46  114.40   61.80  114.41    0.00    0.00  0.00 
1 1 1    1   22   10 o  6   30.51    9.67   52.42  114.05    2.70  294.06   50.25  294.06  0.74 
1 1 1    1   22   11 o 11   40.07   11.31   40.03   25.40   21.71   25.40   14.78  205.40  0.73 
1 1 1    1   22   12 o  9   82.95   15.04  136.28   38.87   34.80   38.87   90.13  218.87  0.96 
1 1 1    1   22   13 o  3   93.70    8.06   99.18  275.01   89.46  275.02    2.00   95.02  0.97 
1 1 1    1   22   14 o 19   82.51   32.51  131.50  259.66   29.60  259.66   92.42   79.66  0.92 
1 1 1    1   22   15 o 12   96.93    8.90   99.25   85.49   94.89   85.50    2.18   85.50  0.97 
1 1 1    1   22   16 o  2   78.63    9.80   69.75   54.69   82.66   54.69   17.04   54.69  0.94 
1 1 1    1   22   17 o  3   25.68    8.60   23.90  234.46    1.85  234.45   20.79   54.45  0.48 
1 1 1    1   22   18 o 16   27.87    9.08    8.16  162.20    3.46  162.19    4.33  342.19  0.20 
1 1 1    1   22   19 o  6   67.34    9.86   48.92  198.13   75.88  198.13   28.79  198.13  0.91 
1 1 1    1   22   20 o 12   50.35   11.13   24.20  152.45   50.08  152.45   26.59  152.45  0.73 
1 1 1    1   22   21 o  4   50.37   11.05   49.03  336.99   41.71  336.99    5.73  156.99  0.88 
1 1 1    1   22   22 o  3   44.91   11.22   21.15  247.64   39.84  247.64   19.48  247.64  0.67 
1 1 1    1   22   23 o 18   62.28   10.91   47.23  135.40   68.45  135.40   23.25  135.40  0.91 
1 1 1    1   22   24 o 10   34.76   10.70   16.11  336.79   20.40  336.79    5.07  336.79  0.51 
1 1 1    1   22   25 o 10   33.96   10.90   22.19  307.93   22.28  307.93    1.28  307.93  0.64 
1 1 1    1   22   26 o 18   24.87    8.44   53.28  109.26    8.24  289.26   58.34  289.26  0.84 
1 1 1    1   22   27 o 18   75.06    8.89   67.26  357.04   81.75  357.04   18.89  357.04  0.96 
1 1 1    1   22   28 o 13   48.54   10.67   41.05  205.76   49.19  205.75   11.07  205.75  0.90 
1 1 1    1   22   29 o  1   27.04    9.00   19.98   78.20   14.10   78.21    3.32  258.21  0.58 
1 1 1    1   22   30 o 12   43.93   11.33   41.97  238.54   41.50  238.54    7.60  238.54  0.86 
1 1 1    1   22   31 o  6   33.01   10.23   14.25   87.91   17.29   87.91    6.72   87.91  0.42 
1 1 1    1   22   32 o  7   26.47    8.84   10.79  240.98    6.39  240.98    0.89   60.98  0.26 
1 1 1    1   22   33 o  7   36.15   10.56   47.16  253.37   27.03  253.37    1.58   73.37  0.77 
1 1 1    1   22   34 o 14   29.27    9.47   28.34  178.00   13.27  178.00    1.96  358.00  0.49 
1 1 1    1   22   35 f  0   25.48    8.64   22.18   81.81   10.35   81.81    0.00    0.00  0.00 
1 1 1    1   22   36 o  7   25.36    8.66   15.21  182.58    3.24  182.58    2.77    2.58  0.18 
1 1 1    1   22   37 o 12   22.52    7.73   22.44  184.35    1.56  184.35    5.68    4.35  0.20 
1 1 1    1   23    0 o  1   46.59   25.26   94.03   90.00    5.67   90.00   80.07  270.00  0.98 
1 1 1    1   23    1 o 19   69.92   12.55   88.04  272.62   50.55  272.62   29.76   92.62  0.94 
1 1 1    1   23    2 o 17   78.69   10.98   86.91  341.98   69.49  341.98    9.84  161.98  0.95 
1 1 1    1   23    3 o 10   70.13   10.87   63.11    9.36   70.68    9.35   13.00    9.35  0.92 
1 1 1    1   23    4 o 11   78.98   12.33   44.72   32.81   99.12   32.81   58.18   32.81  0.89 
1 1 1    1   23    5 o 18   88.32   13.51   91.15  122.97   84.30  122.97    0.67  122.97  0.95 
1 1 1    1   23    6 o  5   31.23   10.32   20.29  211.42    7.57  211.42   11.09   31.42  0.42 
1 1 1    1   23    7 o  9   48.80   12.26   36.92  281.70   40.55  281.70    6.48  281.70  0.76 
1 1 1    1   23    8 o 17  136.67   13.22  154.95  202.97  125.06  202.97   18.41   22.97  0.98 
1 1 1    1   23    9 o  8   64.70   12.96   66.65   97.89   56.09   97.89    5.87  277.89  0.91 
1 1 1    1   23   10 o 14   48.63   11.69   39.73  120.05   40.71  120.05    3.62  120.05  0.80 
1 1 1    1   23   11 o 16   77.72   10.86   83.81  234.14   68.98  234.14    9.65   54.14  0.95 
1 1 1    1   23   12 o 12   31.83   10.31   30.54   28.37   10.50   28.37   18.30  208.37  0.62 
1 1 1    1   23   13 o 15   64.92   12.28   67.58  107.03   55.82  107.04    8.25  287.04  0.92 
1 1 1    1   23   14 o 11   63.56   11.50   52.03  149.30   65.14  149.30   15.51  149.30  0.90 
1 1 1    1   23   15 o 17   57.70   11.62   46.60  303.08   57.01  303.08   12.29  303.08  0.88 
1 1 1    1   23   16 o 18   52.10   11.90   27.81  157.98   52.81  157.98   25.94  157.98  0.76 
1 1 1    1   23   17 f  0   75.05   10.19   58.05  166.38   56.37  166.38    0.00    0.00  0.00 
1 1 1    1   23   18 o 12   36.69   10.78   33.51  313.60   22.54  313.60    9.85  133.60  0.75 
1 1 1    1   23   19 o  1   37.58   10.94   39.11  149.32   22.57  149.32   15.07  329.32  0.80 
1 1 1    1   23   20 f  0   35.23   10.60    4.89  345.31    4.68  345.32    0.00    0.00  0.00 
1 1 1    1   23   21 o  6   37.95   15.62   53.86  239.02   11.96  239.03   39.38   59.03  0.83 
1 1 1    1   23   22 o  6   86.42   10.72   49.24  190.88  116.67  190.88   69.98  190.88  0.95 
1 1 1    1   23   23 o  8   54.74   12.44   49.99   71.22   52.29   71.22    5.14   71.22  0.91 
1 1 1    1   23   24 o 12   35.31   10.54   16.92   88.19   25.43   88.19    9.57   88.19  0.58 
1 1 1    1   23   25 o 11   33.62   10.17   30.25  169.14   24.36  169.14    3.85  349.14  0.78 
1 1 1    1   23   26 o  5   38.43   10.83   39.76   87.48   29.75   87.48    6.81  267.48  0.86 
1 1 1    1   23   27 o 11   31.52   10.00   19.00  193.03   21.02  193.03    4.66  193.03  0.59 
1 1 1    1   23   28 o  9   30.71    9.93   14.70   78.34   15.92   78.35    4.15   78.35  0.45 
1 1 1    1   23   29 o  5   32.69   10.13   26.34  336.77   22.60  336.77    3.12  336.77  0.64 
1 1 1    1   23   30 o 19   28.80    9.47    4.96  140.53    4.07  140.54    0.72  140.54  0.13 
1 1 1    1   23   31 o  9   47.55   12.29   45.47  308.74   49.00  308.74   21.15  308.74  0.81 
1 1 1    1   23   32 o 19   36.92   10.88    4.19   57.30    5.02   57.30    2.73   57.30  0.10 
1 1 1    1   23   33 o  9   31.14   10.35    9.21   12.72    5.50   12.71    1.08   12.71  0.16 
1 1 1    1   23   34 f  0   29.12    9.81   12.39  327.00    5.12  326.99    0.00    0.00  0.00 
1 1 1    1   23   35 o  8   26.76    8.98   25.67  249.18    5.47  249.18    3.37   69.18  0.27 
1 1 1    1   24    0 o 11   30.69   19.01   18.81  270.00    6.25  270.00   11.42   90.00  0.39 
1 1 1    1   24    1 o  1   38.85   11.80   40.91  167.65   20.31  167.65   18.14  347.65  0.76 
1 1 1    1   24    2 o 17   60.23   13.38   61.49   73.56   50.62   73.56    7.20  253.56  0.90 
1 1 1    1   24    3 f  0  139.20   28.73   76.33  101.00   71.86  101.00    0.00    0.00  0.00 
1 1 1    1   24    4 o 10   51.38   13.73   30.36  295.84   46.62  295.84   17.99  295.84  0.73 
1 1 1    1   24    5 o  8   55.34   13.58   49.84  206.46   48.49  206.46    1.41  206.46  0.86 
1 1 1    1   24    6 o 12   98.81   15.18   79.40  243.64  112.98  243.64   37.78  243.64  0.95 
1 1 1    1   24    7 o  2   74.61   13.71   66.69  289.15   75.31  289.15   11.96  289.15  0.93 
1 1 1    1   24    8 o 18   36.17   11.85   49.88  137.28   10.62  137.28   36.91  317.28  0.80 
1 1 1    1   24    9 o  7   50.48   13.38   81.67  349.80   14.54  349.80   63.58  169.80  0.92 
1 1 1    1   24   10 o 14  141.12   19.51   91.30  340.71  185.13  340.71   97.45  340.71  0.97 
1 1 1    1   24   11 o 14   54.00   13.59   84.94  205.87   18.35  205.87   63.59   25.87  0.93 
1 1 1    1   24   12 o 12   28.42    9.73   19.23  131.69    7.63  131.69   11.00  311.69  0.46 
1 1 1    1   24   13 o  6   29.03    9.81   22.13  159.72    9.27  159.72   12.20  339.72  0.53 
1 1 1    1   24   14 o 12   38.45   11.70   40.70  300.29   22.25  300.29   17.10  120.29  0.80 
1 1 1    1   24   15 o 13   49.02   12.77   42.71  274.37   42.51  274.37    1.36  274.37  0.85 
1 1 1    1   24   16 o  1   54.24   11.73   21.22  169.35   58.92  169.35   38.56  169.35  0.73 
1 1 1    1   24   17 o  1   42.92   12.04   40.10  227.63   33.21  227.63    5.13   47.63  0.83 
1 1 1    1   24   18 o  7   61.72   10.78   39.99  257.29   72.97  257.29   34.90  257.29  0.90 
1 1 1    1   24   19 o 10   99.55   10.53   79.39   56.18  118.15   56.18   42.91   56.18  0.97 
1 1 1    1   24   20 o 18   54.25   13.43   70.15  282.92   34.87  282.92   31.31  102.92  0.93 
1 1 1    1   24   21 f  0   57.19   12.34   56.75  258.65   53.27  258.65    0.00    0.00  0.00 
1 1 1    1   24   22 o 17   26.76    9.10   16.46  159.51   12.17  159.51    3.20  339.51  0.51 
1 1 1    1   24   23 o  9   36.64   11.17   27.13  209.08   31.17  209.07    5.97  209.07  0.77 
1 1 1    1   24   24 o 17   87.04    9.83   64.31  200.63  110.92  200.63   53.78  200.63  0.97 
1 1 1    1   24   25 o 12   36.35   10.99   16.45  126.68   26.56  126.68   12.83  126.68  0.55 
1 1 1    1   24   26 o 16   30.12   10.13   10.56   97.13   11.14   97.13    2.91   97.13  0.32 
1 1 1    1   24   27 o 11   35.22   11.34   23.67  123.43   24.88  123.43    7.78  123.43  0.60 
1 1 1    1   24   28 f  0   33.87   10.71   38.32  281.37   25.45  281.36    0.00    0.00  0.00 
1 1 1    1   24   29 o  9   34.27   10.84   13.88    7.87   14.11    7.88    5.73    7.88  0.33 
1 1 1    1   24   30 o 18   34.97   10.92   25.88  108.07   20.76  108.07    6.70  108.07  0.50 
1 1 1    1   24   31 o  2   25.48    8.94   13.37  192.93    3.81  192.93    2.62   12.93  0.20 
1 1 1    1   24   32 o 12   26.14    9.09   24.82   68.83    5.87   68.83    4.48  248.83  0.31 
1 1 1    1   24   33 o 10   25.24    8.75    6.97   40.40    1.25   40.40    1.20  220.40  0.07 
1 1 1    1   25    0 o  7   27.59   18.49    3.46  270.00    0.98  270.00    2.37   90.00  0.08 
1 1 1    1   25    1 o  6   45.99   14.06   27.83  150.55   37.51  150.55   10.59  150.55  0.70 
1 1 1    1   25    2 o 18   68.08   15.40   60.22  259.83   66.11  259.83    7.81  259.83  0.91 
1 1 1    1   25    3 o 13   47.83   13.85   50.77   50.15   32.99   50.15   16.21  230.15  0.86 
1 1 1    1   25    4 o  8   62.73   15.25   59.57  245.89   55.93  245.88    1.87   65.88  0.91 
1 1 1    1   25    5 o  2   46.40   13.71   57.47  248.37   25.49  248.36   30.33   68.36  0.88 
1 1 1    1   25    6 o  1   45.03   13.62   27.91  287.93   36.92  287.92    9.85  287.92  0.71 
1 1 1    1   25    7 o  7   63.61   16.04   70.67   10.83   48.82   10.83   19.62  190.83  0.92 
1 1 1    1   25    8 o  5   38.94   13.07   38.33   70.47   23.23   70.47   13.83  250.47  0.77 
1 1 1    1   25    9 o 15  111.26   10.79  101.28  174.99  119.69  174.99   21.99  174.99  0.98 
1 1 1    1   25   10 o  6   45.45   13.41   37.18   82.11   37.53   82.11    1.74   82.11  0.81 
1 1 1    1   25   11 o  8   53.59   13.67   62.08   52.51   37.89   52.51   21.71  232.51  0.91 
1 1 1    1   25   12 o  7   72.62   12.82   80.72  254.14   61.14  254.14   16.14   74.14  0.95 
1 1 1    1   25   13 o 17   49.90   13.37   19.14   39.92   47.04   39.92   28.77   39.92  0.65 
1 1 1    1   25   14 o 12   66.56   13.55   56.25  313.59   69.66  313.59   16.14  313.59  0.93 
1 1 1    1   25   15 o  5   36.22   11.96    9.57  174.88   15.45  174.88    6.37  174.88  0.34 
1 1 1    1   25   16 o  5   37.15   12.11   23.11   78.98   27.59   78.99    5.76   78.99  0.67 
1 1 1    1   25   17 o  6   40.14   12.48   30.58  265.01   33.64  265.01    4.88  265.01  0.78 
1 1 1    1   25   18 o 19   33.15   10.87   34.66  335.47   20.03  335.47   12.44  155.47  0.79 
1 1 1    1   25   19 o  3   42.26   12.46   30.50    9.26   39.61    9.26   11.16    9.26  0.81 
1 1 1    1   25   20 o  1   68.02   14.58   62.34  169.71   70.14  169.71   12.25  169.71  0.94 
1 1 1    1   25   21 o 18   45.83   12.78   32.63   63.55   46.97   63.55   17.91   63.55  0.83 
1 1 1    1   25   22 o  2   45.98   13.20   47.58  315.04   40.40  315.04    0.28  315.04  0.88 
1 1 1    1   25   23 o  2   83.59   13.31   79.64  275.35   96.87  275.35   33.62  275.35  0.96 
1 1 1    1   25   24 o  2   34.09   11.27   26.86  342.30   24.05  342.30    4.08  342.30  0.65 
1 1 1    1   25   25 o 18   44.06   12.66   27.06  209.49   40.88  209.48   22.18  209.48  0.68 
1 1 1    1   25   26 o 16   48.83   12.20   50.68  170.35   50.33  170.35   18.03  170.35  0.85 
1 1 1    1   25   27 o 19   30.71   10.34   20.47  354.50   13.24  354.51    1.32  354.51  0.41 
1 1 1    1   25   28 o 11   26.21    9.18    4.83  340.45    1.86  340.47    0.68  160.47  0.08 
1 1 1    1   25   29 o 11   31.74   10.66   20.08    6.01   11.14    6.00    1.76    6.00  0.32 
1 1 1    1   25   30 o  5   30.51   10.47   12.97   82.13    5.65   82.13    0.36   82.13  0.18 
1 1 1    1   25   31 o 12   30.03   10.50   40.08  242.49   11.10  242.49    2.81   62.49  0.42 
1 1 1    1   26    0 o  6  156.65   34.95  108.43  270.00  209.43  270.00  105.55  270.00  1.00 
1 1 1    1   26    1 o 15   67.72   16.74   49.05   42.22   74.10   42.22   27.12   42.22  0.89 
1 1 1    1   26    2 o  1   43.98   13.63   25.67  120.17   37.00  120.17   12.42  120.17  0.70 
1 1 1    1   26    3 o  8   42.51   20.71   43.40    1.48   21.17    1.48   20.36  181.48  0.74 
1 1 1    1   26    4 o 11   55.32   17.89   54.77   94.87   44.55   94.87    7.82  274.87  0.88 
1 1 1    1   26    5 o 13  110.02   14.46   93.59  318.19  124.41  318.19   35.03  318.19  0.97 
1 1 1    1   26    6 o  2  114.13   14.51   71.46  308.22  151.93  308.22   83.77  308.22  0.96 
1 1 1    1   26    7 o  4   53.96   15.33   19.13  187.67   51.90  187.67   33.69  187.67  0.65 
1 1 1    1   26    8 o  8   73.81   15.41   48.01  157.56   89.04  157.56   43.40  157.56  0.91 
1 1 1    1   26    9 o  3   68.57   17.82   37.08  132.91   82.17  132.91   47.00  132.91  0.86 
1 1 1    1   26   10 o 15   57.28   16.88   79.22  263.85   31.35  263.85   43.63   83.85  0.93 
1 1 1    1   26   11 o  4   43.89   19.24   45.75  335.16   26.79  335.16   16.41  155.16  0.80 
1 1 1    1   26   12 o  8   42.67   19.57   55.04  108.65   18.98  108.65   32.85  288.65  0.83 
1 1 1    1   26   13 o  6   43.06   19.62   44.72  344.18   25.86  344.18   16.13  164.18  0.79 
1 1 1    1   26   14 o 12   44.21   14.53   16.82  160.84   36.10  160.84   20.37  160.84  0.59 
1 1 1    1   26   15 o 16   51.93   15.61   32.88   55.95   54.96   55.95   24.30   55.95  0.82 
1 1 1    1   26   16 o  3   38.13   12.65   30.24  309.97   31.65  309.97    3.54  309.97  0.78 
1 1 1    1   26   17 o  2   53.01   14.36   19.11   15.68   57.76   15.68   40.47   15.68  0.71 
1 1 1    1   26   18 f  0   58.29   14.63   33.82  254.69   29.30  254.69    0.00    0.00  0.00 
1 1 1    1   26   19 o 11   37.21   12.06    8.52  274.40   16.17  274.40    9.13  274.40  0.31 
1 1 1    1   26   20 o 15   44.19   13.28   37.20  188.14   42.05  188.14   12.89  188.14  0.81 
1 1 1    1   26   21 o  5   49.19   13.49   46.94  319.50   49.33  319.50   14.61  319.50  0.85 
1 1 1    1   26   22 o  1   39.93   12.52   28.97   19.25   33.43   19.25   13.33   19.25  0.67 
1 1 1    1   26   23 o  9   53.40   13.47   41.88   63.87   60.05   63.87   32.98   63.87  0.82 
1 1 1    1   26   24 o  7   46.44   13.90   37.21  325.41   44.10  325.41   21.88  325.41  0.71 
1 1 1    1   26   25 o  7   37.98   12.53    7.69  276.11    8.68  276.11    4.48  276.11  0.17 
1 1 1    1   26   26 o  9   36.87   12.71   25.50  301.77   19.54  301.77    6.95  301.77  0.44 
1 1 1    1   26   27 o 18   37.11   13.08   15.23  234.05   11.28  234.06    4.57  234.06  0.24 
1 1 1    1   26   28 o  2   36.98   12.37   43.31  116.46   22.54  116.46    5.86  116.46  0.53 
1 1 1    1   26   29 x  1       ?       ?    6.65   65.04    2.18   65.04    0.00    0.00  0.00 
1 1 1    1   27    0 o  5   44.77   27.40    1.03  270.00    1.96  270.00    0.99  270.00  0.03 
1 1 1    1   27    1 o  1   90.30   15.85   56.98  340.84  116.60  340.84   62.96  340.84  0.94 
1 1 1    1   27    2 o 19   38.28   12.99   36.95  138.05   26.80  138.05    7.97  318.05  0.80 
1 1 1    1   27    3 o 13   57.60   16.71   43.87  194.96   59.14  194.96   17.88  194.96  0.87 
1 1 1    1   27    4 o  2   87.08   20.47   90.46   82.02   80.70   82.02    4.31  262.02  0.95 
1 1 1    1   27    5 o 18   40.60   19.47    5.77  102.04    8.00  102.04    2.59  102.04  0.17 
1 1 1    1   27    6 o  2   72.20   18.50   61.26  333.63   75.79  333.63   18.35  333.63  0.92 
1 1 1    1   27    7 o 11   49.26   16.00   15.31  231.33   40.56  231.33   26.23  231.33  0.56 
1 1 1    1   27    8 o  4   56.49   18.22   21.85  250.64   57.44  250.64   37.02  250.64  0.69 
1 1 1    1   27    9 o  8   47.61   20.98   46.38  358.58   33.68  358.58    9.58  178.58  0.81 
1 1 1    1   27   10 o  6   54.42   17.92   50.88   95.44   48.66   95.44    1.31   95.44  0.88 
1 1 1    1   27   11 o 12   69.68   20.03   42.84  267.79   82.28  267.80   42.52  267.80  0.88 
1 1 1    1   27   12 o 19   34.74   12.00    4.00  346.43    7.68  346.41    4.05  346.41  0.16 
1 1 1    1   27   13 o  7   72.79   16.97   47.38  125.55   90.48  125.55   48.86  125.55  0.91 
1 1 1    1   27   14 o  6   57.66   16.38   36.00   76.95   65.85   76.95   35.29   76.95  0.84 
1 1 1    1   27   15 o  1   46.87   14.75   27.93  273.31   46.23  273.31   23.41  273.31  0.74 
1 1 1    1   27   16 o  3   35.44   12.21    6.38    1.19    9.95    1.19    4.95    1.19  0.21 
1 1 1    1   27   17 o 11   59.94   16.20   44.61   13.24   69.00   13.24   35.63   13.24  0.85 
1 1 1    1   27   18 o 18   45.60   14.57   29.41  115.31   42.02  115.31   21.12  115.31  0.69 
1 1 1    1   27   19 o 15   59.53   15.46   62.84  321.17   63.64  321.17   21.45  321.17  0.89 
1 1 1    1   27   20 o  7   49.60   15.23   38.18   50.05   49.27   50.05   25.20   50.05  0.74 
1 1 1    1   27   21 o 10   48.82   20.39   36.84  237.32   36.04  237.32   14.39  237.32  0.59 
1 1 1    1   27   22 o  9   39.31   13.22   26.61  119.66   25.33  119.66   10.87  119.66  0.51 
1 1 1    1   27   23 o  8   43.96   14.38   45.13   65.18   37.17   65.18   14.74   65.18  0.68 
1 1 1    1   27   24 o 11   35.18   12.15   13.46  122.99    9.39  122.99    3.34  122.99  0.22 
1 1 1    1   27   25 o 14   40.10   13.45   26.17    7.98   19.74    7.98    9.28    7.98  0.38 
1 1 1    1   27   26 o  6   29.62   10.40    7.73  173.84    2.51  173.83    0.19  353.83  0.09 
1 1 1    1   28    0 o  1   39.75   28.36    0.15  270.01    0.20  270.01    0.06  270.01  0.00 
1 1 1    1   28    1 o 19   47.02   16.40   11.13  355.84   29.44  355.85   19.43  355.85  0.42 
1 1 1    1   28    2 o 10   58.50   26.84   19.47   75.27   37.32   75.27   19.88   75.27  0.47 
1 1 1    1   28    3 o  6   54.92   25.70   24.64  188.63   38.78  188.63   16.85  188.63  0.55 
1 1 1    1   28    4 o  7   51.99   18.00   39.66  325.38   50.72  325.38   15.72  325.38  0.82 
1 1 1    1   28    5 o  5   60.10   18.53   36.87  166.48   67.51  166.48   35.34  166.48  0.83 
1 1 1    1   28    6 o 16   52.11   17.08   41.19   17.20   51.82   17.20   16.39   17.20  0.84 
1 1 1    1   28    7 o 16   59.34   18.77   34.75   55.52   65.80   55.52   36.40   55.52  0.80 
1 1 1    1   28    8 o  7   39.29   13.41   31.68  220.51   32.82  220.51    6.53  220.51  0.75 
1 1 1    1   28    9 o  8   49.34   15.78   21.97   85.87   46.34   85.86   28.52   85.86  0.65 
1 1 1    1   28   10 o 13   49.41   15.95   39.71   38.00   48.75   38.00   17.36   38.00  0.81 
1 1 1    1   28   11 o  8   51.74   16.29   36.75  201.13   53.54  201.13   25.32  201.13  0.79 
1 1 1    1   28   12 o  1   49.16   16.06   19.08  287.16   39.81  287.16   25.63  287.16  0.55 
1 1 1    1   28   13 o 16   45.14   14.73   17.52  184.71   32.40  184.71   19.85  184.71  0.50 
1 1 1    1   28   14 o 10   49.68   15.38   29.88  216.03   48.41  216.03   27.86  216.03  0.69 
1 1 1    1   28   15 o  9   49.42   15.24   45.35   58.27   49.04   58.27   19.24   58.27  0.80 
1 1 1    1   28   16 o 14   48.09   15.07   33.72   55.08   45.26   55.08   24.20   55.08  0.69 
1 1 1    1   28   17 o 17   41.12   13.60   18.35  260.59   23.52  260.59   12.69  260.59  0.42 
1 1 1    1   28   18 o  9   48.21   14.87   30.96   70.06   41.96   70.06   24.81   70.06  0.61 
1 1 1    1   28   19 o 12   44.25   14.30   30.97  184.44   33.72  184.45   17.75  184.45  0.56 
1 1 1    1   28   20 o  8   49.96   15.57   37.76  353.91   43.87  353.91   25.89  353.91  0.62 
1 1 1    1   28   21 o 11   39.24   13.51   24.69  148.32   19.15  148.32    8.42  148.32  0.38 
1 1 1    1   28   22 o 16   37.52   13.03   10.96  105.36    7.49  105.36    3.20  105.36  0.16 
1 1 1    1   28   23 o 18   34.97   12.08   28.76  278.42   13.41  278.41    3.44  278.41  0.33 
1 1 1    1   29    0 o 14   45.37   32.13    2.04   90.00    2.41   90.00    0.92   90.00  0.04 
1 1 1    1   29    1 o 17   73.31   23.86   21.05  314.43   65.88  314.43   50.50  314.43  0.55 
1 1 1    1   29    2 o 16   52.91   18.27   40.26  109.39   52.30  109.39   23.02  109.39  0.77 
1 1 1    1   29    3 o 16   59.19   19.48   30.43  123.76   60.48  123.76   38.51  123.76  0.70 
1 1 1    1   29    4 f  0   54.23   18.56   46.26  249.61   33.04  249.61    0.00    0.00  0.00 
1 1 1    1   29    5 o  7   48.11   16.38   40.86  121.58   45.25  121.58   16.45  121.58  0.77 
1 1 1    1   29    6 o 13   46.65   15.64   21.26  295.47   36.25  295.46   21.51  295.46  0.55 
1 1 1    1   29    7 o  4   48.29   15.92   33.74   46.78   45.54   46.78   22.62   46.78  0.71 
1 1 1    1   29    8 o  3   53.20   18.39   34.18  168.56   50.45  168.56   27.78  168.56  0.69 
1 1 1    1   29    9 o  2   41.95   14.41   30.47  288.89   33.54  288.89   13.87  288.89  0.63 
1 1 1    1   29   10 o 11   58.65   17.86   21.41  256.15   49.81  256.15   36.41  256.15  0.54 
1 1 1    1   29   11 o 17   47.97   15.87   32.75   98.32   42.43   98.32   22.66   98.32  0.65 
1 1 1    1   29   12 o  1   45.63   15.27   17.47  274.17   26.10  274.17   15.97  274.17  0.40 
1 1 1    1   29   13 o 11   49.79   16.61   17.15  282.96   27.98  282.97   18.49  282.97  0.38 
1 1 1    1   29   14 o  9   46.14   15.93    8.14  132.60   11.63  132.60    7.35  132.60  0.17 
1 1 1    1   29   15 o 17   38.42   13.27   24.01   82.92   20.43   82.93    8.51   82.93  0.42 
1 1 1    1   29   16 o 18   45.39   14.94   32.40  118.66   32.94  118.66   17.88  118.66  0.53 
1 1 1    1   29   17 o  2   40.23   14.00   16.22  190.44   13.85  190.44    6.85  190.44  0.26 
1 1 1    1   29   18 o  5   44.41   15.14   25.57  354.37   22.71  354.37   12.58  354.37  0.37 
1 1 1    1   29   19 o  6   41.48   14.24   21.29   38.49   15.52   38.49    7.87   38.49  0.28 
1 1 1    1   29   20 o 10   38.76   13.37   19.57  240.28   11.11  240.28    4.83  240.28  0.22 
1 1 1    1   30    0 o  5   61.46   40.41   17.09   90.00   22.08   90.00   12.47   90.00  0.26 
1 1 1    1   30    1 o  3   52.86   25.86   17.39  180.11   17.35  180.11    7.58  180.11  0.26 
1 1 1    1   30    2 o 12   50.11   17.54   10.58  291.69   17.65  291.70   11.74  291.70  0.24 
1 1 1    1   30    3 o 12   70.33   23.69   33.74  300.59   65.70  300.59   47.02  300.59  0.60 
1 1 1    1   30    4 o 13   58.54   20.21   27.70  234.67   46.28  234.67   31.15  234.67  0.52 
1 1 1    1   30    5 x  8       ?       ?   20.38   20.28   10.95   20.29    0.00    0.00  0.00 
1 1 1    1   30    6 o 19   52.00   17.92   16.23  248.87   25.88  248.87   17.35  248.87  0.33 
1 1 1    1   30    7 o  5   64.31   19.97   44.46  359.01   68.14  359.01   45.35  359.01  0.71 
1 1 1    1   30    8 o  3   58.48   18.70   40.23   87.98   56.42   87.98   36.42   87.98  0.65 
1 1 1    1   30    9 o  9   49.79   17.79   20.65  247.59   26.07  247.60   16.17  247.60  0.36 
1 1 1    1   30   10 o 19   45.02   15.93   13.47  300.43   14.97  300.43    8.77  300.43  0.24 
1 1 1    1   30   11 o  7   43.77   15.12   11.93  303.46   12.44  303.46    7.20  303.46  0.20 
1 1 1    1   30   12 o  8   43.44   15.11    3.13  260.89    3.08  260.89    1.78  260.89  0.05 
1 1 1    1   30   13 o 19   40.33   14.21    9.55  347.31    7.43  347.31    3.70  347.31  0.14 
1 1 1    1   30   14 o 13   55.45   18.67   26.25  189.00   30.17  188.99   20.61  188.99  0.36 
1 1 1    1   30   15 x 11       ?       ?   26.83  150.33    8.99  150.33    0.00    0.00  0.00 
1 1 1    1   31    0 o 19   35.30   25.72   26.75   90.00    8.66   90.00    1.88  270.00  0.27 
1 1 1    1   31    1 o 10   49.50   24.85    2.41  124.73    1.48  124.74    0.54  124.74  0.02 
1 1 1    1   31    2 x  4       ?       ?   23.74  331.83    9.26  331.83    0.00    0.00  0.00 
1 1 1    1   31    3 x  8       ?       ?   26.24   31.77   10.11   31.77    0.00    0.00  0.00 
1 1 1    1   31    4 o  8   51.16   25.57   39.97  105.58   21.98  105.58    6.87  105.58  0.36 
1 1 1    1   31    5 o  4   53.73   18.85   11.05  347.24   12.63  347.25    8.55  347.25  0.16 
1 1 1    1   31    6 o 15   52.13   17.77   24.47  104.75   25.38  104.75   16.61  104.75  0.33 
1 1 1    1   31    7 o 10   56.39   19.92    6.97  135.38    7.86  135.38    5.46  135.38  0.09 
1 1 1    1   31    8 x 12       ?       ?   15.98   47.80    5.28   47.80    0.00    0.00  0.00 
1 1 1    2    0    0 o  8  510.24   21.94 2197.22  180.00  750.90  180.00  481.33  180.00  1.00 
1 1 1    2    0    1 o 15   30.21    7.24  841.58   90.00   12.58  270.00   30.69  270.00  0.09 
1 1 1    2    0    2 o 17   47.01   45.64  931.45    0.00   14.58  180.00   46.69  180.00  0.19 
1 1 1    2    0    3 o 14  437.04   10.84 1322.01  270.00  306.63  270.00  260.82   90.00  1.00 
1 1 1    2    0    4 o 18  259.75    6.73  882.02  180.00  312.90  180.00  106.28  180.00  1.00 
1 1 1    2    0    5 o  5  332.22    8.38  858.41  270.00  453.35  270.00  242.25  270.00  1.00 
1 1 1    2    0    6 o  6  274.76    7.05  404.32  180.00  170.83  180.00  207.85  360.00  1.00 
1 1 1    2    0    7 o  1   92.82    2.99  242.45   90.00   45.19   90.00   88.92  270.00  0.97 
1 1 1    2    0    8 o  7  124.58    3.42   11.59  180.00   90.29    0.00   67.70  180.00  1.00 
1 1 1    2    0    9 o 14  196.53    4.63  141.18  270.00  307.55  270.00  227.04  270.00  0.99 
1 1 1    2    0   10 o 11  161.97    4.03  282.83  180.00  193.96  180.00   64.84  180.00  1.00 
1 1 1    2    0   11 f  0  288.01    7.39  112.60   90.00  233.74   90.00    0.00    0.00  0.00 
1 1 1    2    0   12 o 12  392.09    9.81  326.92  180.00  429.41  180.00   74.64  180.00  1.00 
1 1 1    2    0   13 o  1   55.44   11.24  467.10   90.00   38.27  270.00  163.25  270.00  0.78 
1 1 1    2    0   14 o  1   66.60  196.85   54.77  180.00    6.03  180.00   13.53  180.00  0.01 
1 1 1    2    0   15 o 19  411.77    8.91  362.41   90.00  457.79   90.00   92.04   90.00  1.00 
1 1 1    2    0   16 o  4   68.67   84.42  136.10  180.00   34.28    0.00  129.04    0.00  0.44 
1 1 1    2    0   17 o  6  154.22    5.83   62.39   90.00  194.55   90.00  149.12   90.00  0.78 
1 1 1    2    0   18 o 11  378.35    8.24  322.49  180.00  445.05  180.00  133.40  180.00  1.00 
1 1 1    2    0   19 o  1  298.68    7.70  307.94   90.00  308.60   90.00   19.85   90.00  1.00 
1 1 1    2    0   20 o 10  151.61    4.82   36.41    0.00  204.26    0.00  141.57    0.00  0.88 
1 1 1    2    0   21 o  6  672.52   16.53  603.00   90.00  670.13   90.00    4.78  270.00  1.00 
1 1 1    2    0   22 o  5  217.48    5.16  298.65  360.00  183.91  360.00   67.13  180.00  1.00 
1 1 1    2    0   23 o  1  351.58    8.90  337.49  270.00  366.20  270.00   29.23  270.00  1.00 
1 1 1    2    0   24 o 17  228.11    6.22  274.46  180.00  182.78  180.00   90.65    0.00  1.00 
1 1 1    2    0   25 o 13  212.95    5.93   83.96   90.00  331.08   90.00  237.52   90.00  1.00 
1 1 1    2    0   26 o 10  408.94    8.85  339.02  360.00  470.59  360.00  123.31  360.00  1.00 
1 1 1    2    0   27 o  7   64.54   43.17  118.33   90.00    9.43  270.00  120.93  270.00  0.79 
1 1 1    2    0   28 o 15  180.66    5.29  235.09  180.00  128.63  180.00  104.07    0.00  1.00 
1 1 1    2    0   29 o 15   53.38    9.04   18.91  270.00   11.84  270.00   12.54   90.00  0.34 
1 1 1    2    0   30 o 18   54.91    8.10    1.13  180.00   10.46  180.00    0.53    0.00  0.20 
1 1 1    2    0   31 f  0   12.88    8.58   17.49  270.00   15.96  270.00    0.00    0.00  0.00 
1 1 1    2    0   32 o  4   88.70    3.82   76.98  360.00  107.68  360.00   39.73  360.00  0.99 
1 1 1    2    0   33 o 16   57.83   73.30   40.66   90.00    4.45  270.00   41.66  270.00  0.28 
1 1 1    2    0   34 o 12   92.12    4.03   96.09  180.00   97.38  180.00   10.57  180.00  1.00 
1 1 1    2    0   35 o 13   26.38    9.93    6.79  270.00    0.97   90.00    7.68   90.00  0.11 
1 1 1    2    0   36 o 18  119.44    3.61  117.33  180.00  134.54  180.00   30.19  180.00  1.00 
1 1 1    2    0   37 o  9  156.10    3.96  156.49  270.00  171.48  270.00   30.75  270.00  1.00 
1 1 1    2    0   38 o 10  104.98    3.47   94.58    0.00  123.33  360.00   36.70  360.00  1.00 
1 1 1    2    0   39 o 10   52.47   39.91   49.50   90.00   30.92   90.00   15.24  270.00  0.73 
1 1 1    2    0   40 o 10   45.14    7.85   42.40  180.00   45.78  180.00    5.53  180.00  0.95 
1 1 1    2    0   41 o 17   19.60    9.43    0.17  269.99    0.03   89.99    0.20   89.99  0.00 
1 1 1    2    0   42 o 12   17.18    9.08   43.54  180.00   18.20    0.00   60.22    0.00  0.69 
1 1 1    2    0   43 o 15   20.85    9.34   15.07   90.00    1.06   90.00   13.34  270.00  0.37 
1 1 1    2    0   44 o  9   13.39    8.22    9.60    0.00    4.29  180.00   13.37  180.00  0.18 
1 1 1    2    0   45 o 11   15.05    8.34    0.66   90.00    0.15  270.00    0.77  270.00  0.02 
1 1 1    2    0   46 o 19   29.21    6.97   32.53  360.00   24.73  360.00    4.67  180.00  0.93 
1 1 1    2    0   47 o 16   11.13    6.98    3.93  270.00    1.77   90.00    4.92   90.00  0.06 
1 1 1    2    0   48 o  5   14.74    8.26   21.00    0.00    4.84  180.00   19.53  180.00  0.33 
1 1 1    2    0   49 o  3    9.14    6.34   14.41  270.00    6.35   90.00   14.96   90.00  0.12 
1 1 1    2    0   50 o  3   11.85    7.01   22.84  180.00    6.72  360.00   18.04  360.00  0.19 
1 1 1    2    0   51 o  8   38.37    7.35   38.53  270.00   35.85  270.00   20.68  270.00  0.66 
1 1 1    2    1    0 o  1  197.60    5.35 1909.18  180.00  209.12  180.00   23.03  180.00  1.00 
1 1 1    2    1    1 o  2  432.87    8.41 1607.38  320.19  508.78  321.53  160.56  321.53  0.99 
1 1 1    2    1    2 o  4  349.49    7.01 1183.52    9.15  316.33   16.44   58.23  196.44  0.99 
1 1 1    2    1    3 f  0  185.24    4.00  350.27  318.61  161.79  259.18    0.00    0.00  0.00 
1 1 1    2    1    4 o 16  475.26    9.25  852.44  284.03  499.38  294.18   55.20  294.18  0.99 
1 1 1    2    1    5 o 11  206.92    3.67  538.35  325.29  225.23  274.45   54.87  274.45  0.96 
1 1 1    2    1    6 o  2  301.15    5.03   95.88  321.53  424.73  104.91  266.96  104.91  0.97 
1 1 1    2    1    7 o 14  248.37    4.28  379.85  333.98  244.73   31.95    5.82   31.95  0.97 
1 1 1    2    1    8 o 18  345.40    5.31  596.26   91.80  432.12   94.61  186.27   94.61  0.98 
1 1 1    2    1    9 o  6  318.78    4.94  155.21  187.13  286.28  190.84   55.73   10.84  0.99 
1 1 1    2    1   10 o 10  101.86    2.27   67.34  229.09   80.23   16.28   17.17   16.28  0.70 
1 1 1    2    1   11 o 15  367.00    6.51  566.20  313.38  341.02  309.36   43.53  129.36  0.99 
1 1 1    2    1   12 o 14   59.38   12.19  158.46  263.76    6.64  106.77   73.64  106.77  0.51 
1 1 1    2    1   13 o 13  253.84    4.05  360.57  218.31  270.68  221.36   48.55  221.36  0.97 
1 1 1    2    1   14 o 11  228.14    3.70  252.42  215.86  212.83  231.59   16.04   51.59  0.97 
1 1 1    2    1   15 o 15  402.78    7.13  499.43   37.09  373.91   30.45   49.79  210.45  0.99 
1 1 1    2    1   16 o  9  222.78    3.97  175.98  275.78  200.66  296.39   29.49  116.39  0.97 
1 1 1    2    1   17 o 19  350.56    5.85  444.30  238.23  319.44  236.62   53.08   56.62  0.99 
1 1 1    2    1   18 o  8  441.75    7.28  333.80  125.89  460.26  121.60   45.32  121.60  0.99 
1 1 1    2    1   19 o 12  316.80    5.71  318.00   70.00  327.63   61.79   33.47   61.79  0.98 
1 1 1    2    1   20 o  5  333.96    5.97  266.78  173.55  359.31  193.29   62.52  193.29  0.98 
1 1 1    2    1   21 o  6  179.65    4.55   45.57  230.69  231.16  243.53  149.26  243.53  0.87 
1 1 1    2    1   22 o 15  189.06    3.60  199.47  111.90  181.14  119.36    4.65  119.36  0.95 
1 1 1    2    1   23 o  9  371.78    6.17  337.01  181.15  410.41  179.36   88.42  179.36  0.98 
1 1 1    2    1   24 o 18  138.36    3.32  165.86  352.65  115.85  354.67   18.82  174.67  0.91 
1 1 1    2    1   25 o 16  504.70    8.29  503.94   23.02  505.76   22.06    8.35   22.06  0.99 
1 1 1    2    1   26 o  7  144.11    3.57  107.02   71.98  156.47   72.47   52.44   72.47  0.90 
1 1 1    2    1   27 o  9  128.75    2.97  126.12  286.20  103.81  282.00   31.29  102.00  0.93 
1 1 1    2    1   28 f  0   61.61   18.10  118.14  222.04  108.90  221.59    0.00    0.00  0.00 
1 1 1    2    1   29 o 13  198.01    4.39  202.76  322.02  207.24  321.90   28.71  321.90  0.97 
1 1 1    2    1   30 o  3   17.30    5.54   42.59  171.79   30.64  339.68   68.65  339.68  0.21 
1 1 1    2    1   31 o  5   32.57    5.50   50.76  116.78   11.97  302.79   55.34  302.79  0.48 
1 1 1    2    1   32 o  8  132.64    3.21  143.35  267.91  125.95  268.83    4.52   88.83  0.97 
1 1 1    2    1   33 o  3   92.13    2.74  108.79  202.18   78.30  202.98   16.67   22.98  0.94 
1 1 1    2    1   34 o 11   27.58    5.55   23.89    9.15    4.22  186.45   24.96  186.45  0.30 
1 1 1    2    1   35 o  5  113.98    3.24  148.79  344.57   89.49  344.62   43.13  164.62  0.97 
1 1 1    2    1   36 o  3   57.42   33.04   91.49  356.69    8.87  356.61   72.50  176.61  0.79 
1 1 1    2    1   37 o 18   31.62    4.96    8.33   11.83    4.93   11.82    2.56  191.82  0.20 
1 1 1    2    1   38 o 15   15.20    4.78    7.15  331.59    3.82  151.59   10.37  151.59  0.09 
1 1 1    2    1   39 o 16   48.42    4.55   58.54  148.77   32.22  148.76   22.41  328.76  0.90 
1 1 1    2    1   40 o  2   16.27    5.10   18.97  208.06    8.54   28.06   26.56   28.06  0.29 
1 1 1    2    1   41 o 17   27.44    5.58   37.23  301.95    3.96  301.95   32.02  121.95  0.73 
1 1 1    2    1   42 o  5   17.90    5.07    1.84   81.38    0.37  261.37    2.15  261.37  0.04 
1 1 1    2    1   43 o 17   52.04    5.20   51.96  230.31   46.73  230.31    2.89   50.31  0.93 
1 1 1    2    1   44 o  6   15.04    4.77   15.30  158.80    4.91  338.79   19.37  338.79  0.32 
1 1 1    2    1   45 o 16   51.22    7.59   63.51   64.76   37.50   64.76   21.89  244.76  0.95 
1 1 1    2    1   46 o 16   18.50    4.88    4.61  157.66    1.19  157.66    2.95  337.66  0.14 
1 1 1    2    1   47 o  6   27.74    4.45   17.90   74.46   17.71   74.46    3.41   74.46  0.58 
1 1 1    2    1   48 o  2   13.47    4.26    7.59  122.67    2.07  302.66    7.36  302.66  0.12 
1 1 1    2    1   49 o  7   13.60    4.40    6.53   67.91    1.63  247.90    5.51  247.90  0.08 
1 1 1    2    1   50 o 13   20.55    4.38   28.68  335.85    2.14  335.85   11.99  155.85  0.40 
1 1 1    2    1   51 o 19   14.14    4.15   11.54  223.03    1.97   43.03    6.48   43.03  0.09 
1 1 1    2    2    0 o 11  931.44   22.85 1685.76    0.00 1135.81    0.00  408.75    0.00  1.00 
1 1 1    2    2    1 o  2  514.04    8.97 1183.15  162.42  535.17  158.30   48.56  158.30  0.99 
1 1 1    2    2    2 o  1  199.48    3.55  481.15   57.23  262.56  119.85  155.36  119.85  0.93 
1 1 1    2    2    3 o 15  149.02    3.05  389.15  332.17  169.21  320.04   74.55  320.04  0.89 
1 1 1    2    2    4 o 10  248.90    4.57  550.19   63.11  297.24   38.21  113.53   38.21  0.97 
1 1 1    2    2    5 o 15  240.53    4.45  158.06  297.43  246.82  332.54   26.70  332.54  0.97 
1 1 1    2    2    6 o  8  300.69    5.07  592.61   97.28  288.01  130.46   15.09  310.46  0.98 
1 1 1    2    2    7 o  3  694.91   11.23  660.57  196.29  799.47  196.36  214.62  196.36  1.00 
1 1 1    2    2    8 o  4   91.09    2.33  276.45   81.11   37.16  144.81   77.38  324.81  0.83 
1 1 1    2    2    9 o 12  342.31    5.27  661.75  356.01  307.63    4.03   60.71  184.03  0.99 
1 1 1    2    2   10 o  4  420.43    6.91  438.93   36.57  492.80   25.55  154.28   25.55  0.99 
1 1 1    2    2   11 o 11  295.84    5.35  229.88  106.29  336.43   98.59   94.64   98.59  0.98 
1 1 1    2    2   12 o  8  184.20    3.39  336.10   74.42  173.15   59.34    3.29  239.34  0.95 
1 1 1    2    2   13 o 15  275.75    4.35  305.83   65.18  266.38   74.05    6.65  254.05  0.98 
1 1 1    2    2   14 o 19  229.67    4.03  427.86  274.99  172.75  278.90  101.69   98.90  0.97 
1 1 1    2    2   15 o  4  149.85    3.24  211.28   41.32  101.28   68.51   78.02  248.51  0.94 
1 1 1    2    2   16 o 14  378.65    5.80  375.08  137.26  333.55  133.89   82.05  313.89  0.99 
1 1 1    2    2   17 o 14   86.31   30.57  103.00  235.26   20.20  285.49   81.02  105.49  0.70 
1 1 1    2    2   18 o 16  188.82    6.58  267.43  207.53  187.17  228.03   17.54  228.03  0.94 
1 1 1    2    2   19 o 11  132.78    3.25  160.89  141.93   98.65  143.40   42.57  323.40  0.90 
1 1 1    2    2   20 o  8  334.97    5.60  357.27  261.66  320.80  254.92   17.99   74.92  0.98 
1 1 1    2    2   21 o 16   41.00    5.63   45.92  234.91   29.72   84.30   84.39   84.30  0.30 
1 1 1    2    2   22 o 17  332.44    5.58  307.47  301.46  331.67  299.76    9.52  299.76  0.98 
1 1 1    2    2   23 o 19  459.98    7.53  515.81  154.22  449.67  151.83   12.81  331.83  0.99 
1 1 1    2    2   24 o  5  120.79    3.27  227.06  161.46   24.86  159.29  174.73  339.29  0.93 
1 1 1    2    2   25 o 16  331.58    5.62  291.25  350.88  370.10  347.84   87.76  347.84  0.98 
1 1 1    2    2   26 f  0  306.40    4.82  302.33   87.18  295.08   82.53    0.00    0.00  0.00 
1 1 1    2    2   27 o 13  135.93    3.25  184.72   98.34   91.58  101.93   73.97  281.93  0.95 
1 1 1    2    2   28 f  0  241.84    4.81  278.97  359.20  259.05  356.75    0.00    0.00  0.00 
1 1 1    2    2   29 o  4  162.86    3.52  205.03  288.88  127.99  288.27   60.28  108.27  0.97 
1 1 1    2    2   30 o  1   57.84    5.39   97.68  198.42    4.46  199.25   89.56   19.25  0.85 
1 1 1    2    2   31 o 16   51.06    4.36   60.97  294.15   19.89  291.65   35.23  111.65  0.73 
1 1 1    2    2   32 f  0  108.02    2.79  104.19   38.51   93.64   38.72    0.00    0.00  0.00 
1 1 1    2    2   33 o 13  113.51    2.75  113.15   66.58  116.17   64.80   15.44   64.80  0.96 
1 1 1    2    2   34 f  0  126.49    2.96  144.38  234.39  128.70  234.22    0.00    0.00  0.00 
1 1 1    2    2   35 o  1   48.64    4.31   66.20  118.69   24.08  118.39   34.92  298.39  0.85 
1 1 1    2    2   36 o 16  119.22    2.96  123.60   63.55  122.70   63.57   12.74   63.57  0.98 
1 1 1    2    2   37 o  6   37.44    4.79   29.61  195.71   21.48  195.71    5.22   15.71  0.64 
1 1 1    2    2   38 o  1  102.49    2.84  116.77  211.88   92.71  211.88   14.53   31.88  0.98 
1 1 1    2    2   39 o 19   55.25    5.75   70.75    6.50   36.14    6.50   30.00  186.50  0.93 
1 1 1    2    2   40 o 14   31.04    5.43   13.39  274.88   10.85  274.88    1.90   94.88  0.38 
1 1 1    2    2   41 o 15   46.73    4.16   43.48  190.59   40.32  190.59    1.79   10.59  0.88 
1 1 1    2    2   42 o 12   46.06    3.96   57.67  350.04   29.16  350.04   26.43  170.04  0.92 
1 1 1    2    2   43 o 17   19.91    5.31   29.87  212.76    4.24   32.76   32.73   32.76  0.61 
1 1 1    2    2   44 o 10   42.61    3.83   56.62  222.15   25.69  222.15   27.77   42.15  0.93 
1 1 1    2    2   45 o 14   28.54    4.95   21.25  141.60   19.95  141.60    0.10  141.60  0.70 
1 1 1    2    2   46 o 17   23.86    4.89   43.49  125.61    1.34  125.61   37.43  305.61  0.84 
1 1 1    2    2   47 o 17   13.94    4.40   33.78  245.33   11.32   65.33   38.00   65.33  0.55 
1 1 1    2    2   48 o  3   12.13    4.00   11.53  200.06    4.04   20.05   11.97   20.05  0.16 
1 1 1    2    2   49 o 16   13.03    4.15   15.77  303.77    4.37  123.78   13.62  123.78  0.19 
1 1 1    2    2   50 o 13   11.35    3.86    9.53   61.83    2.84  241.82    7.46  241.82  0.08 
1 1 1    2    2   51 o  2   21.56    4.28   30.47  135.78    2.67  135.79    8.99  315.79  0.33 
1 1 1    2    3    0 o  1  162.93    4.63  761.49  180.00  131.26  180.00   63.31    0.00  1.00 
1 1 1    2    3    1 o  3  136.78    2.90  577.09  349.11  128.07   25.69    9.69   25.69  0.90 
1 1 1    2    3    2 o 17  234.38    4.05  325.88  229.72  246.27  218.38   38.68  218.38  0.97 
1 1 1    2    3    3 o 13  189.60    3.41  435.96  134.90  225.54  136.44   96.31  136.44  0.94 
1 1 1    2    3    4 o  6  444.02    6.73  592.96  306.06  526.46  335.25  173.70  335.25  0.99 
1 1 1    2    3    5 o 11  308.50    5.16  468.05  267.83  280.80  225.98   45.85   45.98  0.98 
1 1 1    2    3    6 o  7  390.55    6.45  501.74  253.60  438.35  281.53  105.05  281.53  0.99 
1 1 1    2    3    7 o 11  110.26    2.51  183.56   94.12   80.96  357.18   26.86  177.18  0.86 
1 1 1    2    3    8 o 13  423.09    6.65  685.61   86.67  393.35   67.90   52.34  247.90  0.99 
1 1 1    2    3    9 o  3  725.77   11.39  771.27  143.95  778.10  146.14  109.60  146.14  1.00 
1 1 1    2    3   10 f  0  204.33    3.66  219.44  109.05  202.55  119.40    0.00    0.00  0.00 
1 1 1    2    3   11 o 18   65.22   16.06  176.37  268.15   36.78  104.07  174.66  104.07  0.78 
1 1 1    2    3   12 o 12  331.43    5.57  337.88  165.62  354.25  169.68   56.70  169.68  0.98 
1 1 1    2    3   13 o  2   48.02    5.14   87.16   21.32   21.63  212.07   81.95  212.07  0.40 
1 1 1    2    3   14 o  5  220.22    3.61  300.63  194.99  213.68  197.74    2.86  197.74  0.96 
1 1 1    2    3   15 o 17  160.21    2.91  168.03  319.62  149.05  318.64    1.09  318.64  0.93 
1 1 1    2    3   16 o 19   38.75    5.49   33.73   46.51   38.20  204.25  103.67  204.25  0.35 
1 1 1    2    3   17 f  0   51.99    5.00  141.66  338.33   55.33  298.01    0.00    0.00  0.00 
1 1 1    2    3   18 f  0   90.79   30.72  184.63    4.56  142.81   27.84    0.00    0.00  0.00 
1 1 1    2    3   19 o  4  405.03    6.70  325.11  303.58  429.62  302.64   58.59  302.64  0.99 
1 1 1    2    3   20 o 16  187.85    3.56  182.76  140.16  180.15  128.61    5.01  128.61  0.95 
1 1 1    2    3   21 o 16  671.30   10.95  627.09    4.08  690.10    5.71   43.19    5.71  1.00 
1 1 1    2    3   22 o  2  584.90    8.83  492.84  251.38  665.57  250.78  168.58  250.78  0.99 
1 1 1    2    3   23 o  9  117.03    3.32  108.83  232.51   88.71  237.39   21.58   57.39  0.85 
1 1 1    2    3   24 o  6   75.73   23.25   81.10  232.16   10.47  220.29   80.94   40.29  0.67 
1 1 1    2    3   25 o 11  181.74    3.60  159.20   83.02  177.17   79.46    8.51   79.46  0.95 
1 1 1    2    3   26 o  7  159.33    3.16  237.23   59.39   73.12   60.67  161.12  240.67  0.96 
1 1 1    2    3   27 o  7  124.00    3.58  104.60   17.79  126.25   19.24   29.76   19.24  0.90 
1 1 1    2    3   28 o  5   52.10    5.71   88.60  170.59    2.82  352.54   76.97  352.54  0.68 
1 1 1    2    3   29 o 12   98.60    3.12   92.40  151.24   93.94  146.48   12.93  146.48  0.89 
1 1 1    2    3   30 o 10  152.08    3.15  143.93  359.75  159.98  359.32   26.30  359.32  0.97 
1 1 1    2    3   31 o  9   94.19    2.94  118.50  308.29   69.22  307.32   38.25  127.32  0.94 
1 1 1    2    3   32 o  5  128.49    2.89  122.12  166.85  138.67  167.18   30.70  167.18  0.96 
1 1 1    2    3   33 o  9   20.91    5.65   35.65  130.84   18.04  311.91   49.03  311.91  0.31 
1 1 1    2    3   34 o  9   90.41    2.91  101.55  274.64   80.80  275.04    9.55   95.04  0.95 
1 1 1    2    3   35 o  3  100.16    2.85  112.41  354.53   92.44  354.65    8.06  174.65  0.96 
1 1 1    2    3   36 o  1   59.39   11.47   64.01  197.82   48.14  197.83    8.77   17.83  0.88 
1 1 1    2    3   37 o 12   20.93    5.74   32.26  351.34    9.95  171.34   39.14  171.34  0.46 
1 1 1    2    3   38 o 12   59.18   23.02   76.91   61.71   31.33   61.71   39.52  241.71  0.86 
1 1 1    2    3   39 o 13   56.40   13.42   60.29  272.16   43.72  272.16   12.82   92.16  0.89 
1 1 1    2    3   40 f  0   25.93    5.46   33.35  254.06   31.83  254.06    0.00    0.00  0.00 
1 1 1    2    3   41 o  5   31.95    5.31   29.46  297.09   16.92  297.10   11.68  117.10  0.71 
1 1 1    2    3   42 o  7   14.74    4.72   14.79  297.11    6.61  117.11   20.85  117.11  0.26 
1 1 1    2    3   43 o 19   54.98    8.73   72.08   75.13   35.21   75.13   33.44  255.13  0.94 
1 1 1    2    3   44 o  9   25.17    5.27   28.32  242.02    9.23  242.02   17.47   62.02  0.71 
1 1 1    2    3   45 o  5   54.50   17.99   70.80  308.84   33.79  308.84   32.25  128.84  0.92 
1 1 1    2    3   46 o  1   31.49    4.65   45.16  281.78   16.22  281.78   23.36  101.78  0.89 
1 1 1    2    3   47 o  7   25.74    4.97   22.62  157.46   13.99  157.46    3.54  337.46  0.61 
1 1 1    2    3   48 o  9   26.63    4.77   38.74   27.46   13.22   27.46   12.88  207.46  0.74 
1 1 1    2    3   49 o 12   11.22    3.75   13.61   95.59    4.71  275.59   12.50  275.59  0.14 
1 1 1    2    3   50 o 19   12.83    4.06   14.64  278.89    3.56   98.89   10.46   98.89  0.13 
1 1 1    2    3   51 o  3    8.26    2.93    4.49   33.68    1.33  213.67    2.99  213.67  0.02 
1 1 1    2    4    0 o  4   66.71    2.85   93.61  180.00   16.00  180.00   52.11  360.00  0.63 
1 1 1    2    4    1 o  4  425.54    6.49  402.48  165.98  476.97  196.14  111.38  196.14  0.99 
1 1 1    2    4    2 o 17  417.93    6.35  618.16    3.60  487.51  340.14  148.36  340.14  0.99 
1 1 1    2    4    3 o  2   67.08    2.24  319.32  288.11    8.26  228.36   10.91   48.36  0.20 
1 1 1    2    4    4 o  1  231.05    3.73  386.65  103.94  267.49  108.33   90.79  108.33  0.96 
1 1 1    2    4    5 o 12  367.21    6.07  186.66   10.22  393.66   51.71   62.43   51.71  0.99 
1 1 1    2    4    6 o  4  199.93    3.32  407.22   65.37  183.49   47.86   16.92  227.86  0.96 
1 1 1    2    4    7 o  3  333.77    5.15  190.40  161.00  399.85  182.78  144.67  182.78  0.98 
1 1 1    2    4    8 o  4  328.66    5.10   49.76  159.98  392.12  178.25  139.66  178.25  0.98 
1 1 1    2    4    9 o  4   48.65    6.49  146.55  289.93   27.24   42.09  102.29   42.09  0.49 
1 1 1    2    4   10 o 16  311.41    5.61  317.33  219.86  362.53  224.96  115.48  224.96  0.98 
1 1 1    2    4   11 o  6  362.41    7.22  466.49  215.55  342.41  199.74   31.17   19.74  0.99 
1 1 1    2    4   12 o  9  391.64    6.48  438.95   21.73  383.38   12.17    8.06  192.17  0.99 
1 1 1    2    4   13 o  2  324.02    5.03  329.37  282.05  393.13  281.40  152.09  281.40  0.98 
1 1 1    2    4   14 o  3  306.68    4.79  300.08   88.59  285.70   79.78   31.39  259.78  0.98 
1 1 1    2    4   15 f  0   38.29    4.73  203.17    2.92  149.68  358.47    0.00    0.00  0.00 
1 1 1    2    4   16 o  7  258.43    5.10  258.17  176.56  226.93  165.09   50.66  345.09  0.98 
1 1 1    2    4   17 o 19  550.82    9.63  540.69  157.13  511.08  155.32   73.52  335.32  0.99 
1 1 1    2    4   18 o  6  380.51    6.33  312.56    0.49  411.70  359.36   72.63  359.36  0.99 
1 1 1    2    4   19 o 10  258.60    5.06  257.54   54.02  244.73   43.46   14.16  223.46  0.97 
1 1 1    2    4   20 f  0  381.31    6.36  475.52   53.12  459.69   50.62    0.00    0.00  0.00 
1 1 1    2    4   21 o 12  230.83    3.85  145.63  307.73  251.45  291.89   59.98  291.89  0.96 
1 1 1    2    4   22 o 11  227.66    3.81  262.78   12.83  184.03   21.43   73.28  201.43  0.97 
1 1 1    2    4   23 o 15  320.36    5.03  331.11   50.65  292.11   47.01   46.40  227.01  0.98 
1 1 1    2    4   24 o 12  293.95    4.66  292.80  143.76  298.85  147.19   21.04  147.19  0.98 
1 1 1    2    4   25 o  5  257.03    4.84  251.49  289.98  264.59  291.24   27.04  291.24  0.98 
1 1 1    2    4   26 f  0  104.43   38.20  146.78  116.50  139.78  115.07    0.00    0.00  0.00 
1 1 1    2    4   27 o  2  187.39    4.06  219.28  120.53  164.00  122.28   35.64  302.28  0.97 
1 1 1    2    4   28 o 11   12.65    4.44   35.83  267.50   25.38   85.98   53.10   85.98  0.09 
1 1 1    2    4   29 o  7   60.64    5.60   63.16  293.54   29.16  294.05   31.47  114.05  0.74 
1 1 1    2    4   30 o  1   48.25    5.86   68.91   19.29   10.12   15.52   49.77  195.52  0.73 
1 1 1    2    4   31 o 13   32.80    5.67   27.29   89.21    4.44  266.75   31.87  266.75  0.35 
1 1 1    2    4   32 o 14   59.64    9.45   50.01   97.32   44.24   99.25    1.02  279.25  0.75 
1 1 1    2    4   33 o  8  110.00    2.78  114.23  268.80  108.92  269.63    7.25  269.63  0.96 
1 1 1    2    4   34 o  4   78.52   17.61   85.46   79.78   65.12   79.66   11.30  259.66  0.90 
1 1 1    2    4   35 f  0   32.74    5.35   68.86   89.86   61.40   89.68    0.00    0.00  0.00 
1 1 1    2    4   36 o 10  124.68    3.40  145.42  147.82  114.93  147.82   14.88  327.82  0.98 
1 1 1    2    4   37 o 12   46.88    4.65   59.93  306.18   28.05  306.19   26.43  126.19  0.88 
1 1 1    2    4   38 o 13  116.77    2.53  105.93   23.97  130.19   23.97   32.15   23.97  0.98 
1 1 1    2    4   39 o 14   50.65    4.79   44.43  150.12   46.60  150.12    4.74  150.12  0.87 
1 1 1    2    4   40 o 15   33.14    4.96   40.21  292.82   13.92  292.82   24.61  112.82  0.79 
1 1 1    2    4   41 o 17   12.53    4.27   17.19   80.36   10.59  260.35   27.26  260.35  0.24 
1 1 1    2    4   42 o 10   22.23    5.77   33.95  206.42    2.85   26.42   35.44   26.42  0.67 
1 1 1    2    4   43 o  7   23.48    5.40   35.95  255.01    0.54  255.01   33.62   75.01  0.74 
1 1 1    2    4   44 o 16   47.12    4.46   58.56   98.94   33.46   98.94   21.61  278.94  0.94 
1 1 1    2    4   45 o  5   28.18    5.44   43.17   35.46    8.76   35.46   31.42  215.46  0.87 
1 1 1    2    4   46 o  3   14.26    4.49    8.96  164.75    1.97  344.75    9.63  344.75  0.20 
1 1 1    2    4   47 o 17   18.57    5.04   12.42   14.51    1.22   14.51    8.15  194.51  0.29 
1 1 1    2    4   48 o  1   12.57    4.06    8.36  112.98    2.63  292.98    8.09  292.98  0.11 
1 1 1    2    4   49 o 10   18.33    4.61   26.49  110.69    0.73  290.69   15.37  290.69  0.38 
1 1 1    2    4   50 o 10   15.51    4.24   21.73  189.91    3.09    9.91   12.90    9.91  0.22 
1 1 1    2    4   51 o 17   10.71    3.63   20.35   37.74    4.85  217.74   11.98  217.74  0.11 
1 1 1    2    5    0 o 15  116.84    3.87  219.84    0.00   77.78    0.00   76.73  180.00  0.99 
1 1 1    2    5    1 o 14  463.03    7.32  450.92  313.31  491.88  358.92   65.13  358.92  0.99 
1 1 1    2    5    2 o 14  402.74    6.63  579.49  243.84  353.13  266.57   92.12   86.57  0.99 
1 1 1    2    5    3 o 18  545.48    8.22  624.53  127.50  635.32  141.06  186.80  141.06  0.99 
1 1 1    2    5    4 o  8  207.52    3.43  226.84  227.01  220.30  207.88   43.74  207.88  0.96 
1 1 1    2    5    5 o  6  149.57    2.95  236.78  215.84  172.34  197.27   84.44  197.27  0.87 
1 1 1    2    5    6 o 17  153.19    2.76  131.73  138.40  185.76  209.26  114.93  209.26  0.84 
1 1 1    2    5    7 o 10  454.62    7.47  519.51  114.40  443.99  146.32   14.19  326.32  0.99 
1 1 1    2    5    8 o 18  115.62    3.07   71.44   46.84   98.17  358.02    2.27  358.02  0.84 
1 1 1    2    5    9 o  2  209.44    4.01  149.58  263.26  206.57  296.87   11.11  296.87  0.96 
1 1 1    2    5   10 o 14  100.40    3.09  132.00  350.22   57.99  336.03   51.85  156.03  0.84 
1 1 1    2    5   11 o  2  257.97    4.28  195.90   76.93  337.35  116.79  180.02  116.79  0.96 
1 1 1    2    5   12 o 16  312.21    5.05  246.84    8.56  340.01  359.05   67.86  359.05  0.98 
1 1 1    2    5   13 o  7  211.03    3.80  131.70  184.19  196.05  168.16   13.82  348.16  0.96 
1 1 1    2    5   14 o  4  147.82    2.82  217.53  321.51  117.33  319.57   38.67  139.57  0.92 
1 1 1    2    5   15 o 11  411.48    7.73  362.55  177.74  452.44  172.69   91.44  172.69  0.99 
1 1 1    2    5   16 o  1  532.32    8.69  599.73  258.55  516.38  257.40   25.49   77.40  0.99 
1 1 1    2    5   17 o 18  332.68    5.57  348.36  296.64  344.46  285.17   34.74  285.17  0.98 
1 1 1    2    5   18 o  9  245.15    6.11  327.04  150.47  233.15  144.93    9.48  324.93  0.97 
1 1 1    2    5   19 o  5  545.69   10.12  615.15   88.03  554.07   94.46   23.50   94.46  0.99 
1 1 1    2    5   20 o  9  127.21    3.45  141.81  270.63   96.39  284.71   32.53  104.71  0.89 
1 1 1    2    5   21 o 17  406.64    6.22  367.91  126.17  443.97  121.48   84.61  121.48  0.99 
1 1 1    2    5   22 o 19  425.73    6.51  340.95  134.30  510.91  131.75  181.19  131.75  0.99 
1 1 1    2    5   23 o  3  164.15    3.22   47.21  287.16  185.79  314.69  148.67  314.69  0.68 
1 1 1    2    5   24 o 10   25.38    7.02   85.31  183.36   53.87    6.84  121.91    6.84  0.28 
1 1 1    2    5   25 o  8  208.84    7.21  211.39  264.77  177.93  264.52   49.86   84.52  0.97 
1 1 1    2    5   26 o  7   50.53    8.04  129.46   25.72   48.35  208.25  175.92  208.25  0.78 
1 1 1    2    5   27 o  9  194.23    3.42  220.94  168.56  179.03  167.17   19.95  347.17  0.97 
1 1 1    2    5   28 o 16   61.62    7.70   85.84  321.43   15.05  323.31   68.28  143.31  0.80 
1 1 1    2    5   29 o  3   95.47   23.57  102.91  359.51   70.91    0.70   27.25  180.70  0.89 
1 1 1    2    5   30 o 19  172.65    3.36  162.81  129.01  190.92  129.20   45.24  129.20  0.97 
1 1 1    2    5   31 o  7  112.28    2.70  123.16  186.39  103.70  186.77    6.65    6.77  0.95 
1 1 1    2    5   32 o  6   97.74    2.82  142.57  303.46   61.10  304.08   65.10  124.08  0.96 
1 1 1    2    5   33 o  1   30.93    5.18   35.74  205.22    2.45   26.47   34.21   26.47  0.47 
1 1 1    2    5   34 o 15   15.86    5.05   17.65  324.21   10.89  145.01   26.78  145.01  0.16 
1 1 1    2    5   35 o  5   42.37    5.22   50.71  198.57   22.52  198.67   22.62   18.67  0.80 
1 1 1    2    5   36 f  0   72.03   14.09   69.99   29.09   62.87   29.09    0.00    0.00  0.00 
1 1 1    2    5   37 o  4  104.16    2.56  127.34  175.38   87.18  175.38   29.26  355.38  0.98 
1 1 1    2    5   38 o 12   19.84    5.38   20.40  177.02    5.64  357.03   24.62  357.03  0.34 
1 1 1    2    5   39 o  9   56.38   31.68   87.75   31.03    9.78   31.03   73.32  211.03  0.82 
1 1 1    2    5   40 o  3   47.46    4.08   47.63  275.76   38.75  275.76    7.14   95.76  0.89 
1 1 1    2    5   41 o 13   50.42    4.32   58.52  291.09   36.76  291.10   19.83  111.10  0.93 
1 1 1    2    5   42 o  8   17.92    5.29   11.93  203.08    2.05   23.08   13.47   23.08  0.26 
1 1 1    2    5   43 o 10   15.75    4.81   11.90   91.48    3.19  271.48   14.47  271.48  0.26 
1 1 1    2    5   44 o  7   12.42    4.21    3.69  221.85    1.63   41.85    5.09   41.85  0.07 
1 1 1    2    5   45 o 16   36.49    5.08   36.18  250.27   31.10  250.27    2.48   70.27  0.89 
1 1 1    2    5   46 o  5   41.94    4.25   39.05  108.07   42.59  108.07   10.23  108.07  0.89 
1 1 1    2    5   47 o  2   18.21    5.07    7.27   60.70    0.53   60.69    4.77  240.69  0.16 
1 1 1    2    5   48 o 16   14.42    4.39   21.60  230.62    4.90   50.62   18.46   50.62  0.30 
1 1 1    2    5   49 o 16   13.87    4.27    9.69  228.87    2.14   48.87    7.25   48.87  0.11 
1 1 1    2    5   50 o  6   17.55    4.83   20.54  103.67    1.30  283.67   10.07  283.67  0.21 
1 1 1    2    5   51 o 14   11.52    3.83   19.62  303.11    4.08  123.12   10.47  123.12  0.10 
1 1 1    2    6    0 o  8  114.89    3.41   40.30  360.00  126.24  360.00   58.30  360.00  0.85 
1 1 1    2    6    1 o 12  484.05    7.34  586.46  147.78  466.38  163.92   28.86  343.92  0.99 
1 1 1    2    6    2 o  7  181.50    3.63   76.36  226.78  179.45  154.25   15.82  154.25  0.95 
1 1 1    2    6    3 o 17  566.26    8.79  681.22  336.87  578.00  343.03   29.38  343.03  0.99 
1 1 1    2    6    4 o  3  274.68    4.68   91.12  276.31  301.22  262.31   66.87  262.31  0.97 
1 1 1    2    6    5 o  9  172.44    3.48  198.02  158.99  145.20  160.77   36.41  340.77  0.95 
1 1 1    2    6    6 o  8  622.13   12.13  675.82  209.27  623.51  214.96    8.21  214.96  1.00 
1 1 1    2    6    7 o  5  135.35    3.40  171.64  298.25  104.22  275.25   38.54   95.25  0.91 
1 1 1    2    6    8 o  3  292.20    4.98  312.34  113.99  239.28  116.18   96.08  296.18  0.98 
1 1 1    2    6    9 o  8  158.36    3.14  289.81  157.93  132.06  161.58   32.06  341.58  0.94 
1 1 1    2    6   10 o 15  267.16    4.60  178.28  316.42  239.22  284.80   44.15  104.80  0.98 
1 1 1    2    6   11 o  2  323.85    5.18  252.83  173.62  394.69  153.85  155.69  153.85  0.98 
1 1 1    2    6   12 o 18   59.04   14.52   51.78  151.38   16.98  262.04  102.32  262.04  0.58 
1 1 1    2    6   13 o 10  332.46    5.33  386.66  344.16  305.38  343.94   44.49  163.94  0.99 
1 1 1    2    6   14 o  9  254.29    5.26  160.64  326.73  321.74  303.91  155.71  303.91  0.96 
1 1 1    2    6   15 o  2  308.23    6.83  343.27   32.64  330.94   37.90   58.12   37.90  0.98 
1 1 1    2    6   16 o  5  372.61    6.99  304.41  323.48  408.11  318.03   81.65  318.03  0.99 
1 1 1    2    6   17 o  7  534.10   12.86  524.36  318.02  559.74  321.30   58.48  321.30  0.99 
1 1 1    2    6   18 o  2  360.44    6.05  326.63  108.59  428.72  102.67  149.16  102.67  0.98 
1 1 1    2    6   19 o  5  198.48    3.80  145.02  127.20  214.33  133.01   54.23  133.01  0.94 
1 1 1    2    6   20 o 14  397.60    6.10  377.49  254.12  399.76  249.26   13.55  249.26  0.99 
1 1 1    2    6   21 o  1  223.97    3.80  193.20  230.63  234.70  246.50   40.11  246.50  0.96 
1 1 1    2    6   22 f  0   42.01    6.95   93.10  188.26   71.36  186.40    0.00    0.00  0.00 
1 1 1    2    6   23 o  8   66.26    7.48   25.62   33.25   12.43   36.03   29.18  216.03  0.41 
1 1 1    2    6   24 o 13  306.58    5.98  318.04   20.50  272.71   18.88   59.31  198.88  0.99 
1 1 1    2    6   25 o 19   28.92    7.35   10.01  299.98    1.72  224.32    4.31  224.32  0.01 
1 1 1    2    6   26 o  4  151.53    3.62  144.84  274.68  156.63  268.92   27.64  268.92  0.94 
1 1 1    2    6   27 f  0   61.14    5.14   75.40  119.37   58.30  124.43    0.00    0.00  0.00 
1 1 1    2    6   28 o  1   65.34   10.17  124.20  248.76    6.01  250.39  101.61   70.39  0.87 
1 1 1    2    6   29 o  6   64.36   11.56   91.22  145.75   27.40  145.81   54.63  325.81  0.85 
1 1 1    2    6   30 o 19   99.81    2.82  102.65  199.28   96.31  197.94    6.82  197.94  0.93 
1 1 1    2    6   31 o  8   61.29    6.06   67.10  201.93   42.59  202.36   16.42   22.36  0.83 
1 1 1    2    6   32 o 16   99.46    2.90  122.65   34.18   80.84   33.95   28.27  213.95  0.95 
1 1 1    2    6   33 o  1   59.85    9.83   58.17  357.14   47.89  356.05    3.89  176.05  0.83 
1 1 1    2    6   34 o  5   40.70    4.79   52.65  222.33   16.20  222.32   30.75   42.32  0.78 
1 1 1    2    6   35 o 16   79.98    8.48   91.68  123.40   70.07  123.40   11.44  303.40  0.95 
1 1 1    2    6   36 o 10   88.05   27.60  117.85  215.95   56.59  215.95   50.05   35.95  0.93 
1 1 1    2    6   37 o 11   55.63    5.40   66.58  124.19   40.55  124.19   20.76  304.19  0.92 
1 1 1    2    6   38 f  0   20.59    5.53   31.23  222.23   29.27  222.23    0.00    0.00  0.00 
1 1 1    2    6   39 o 15  119.65    2.60  114.22    1.82  126.20    1.82   17.32    1.82  0.98 
1 1 1    2    6   40 o  6   47.51    4.22   51.44   42.04   36.03   42.03   13.84  222.03  0.90 
1 1 1    2    6   41 o  4   20.29    5.57   23.33  264.48    2.62   84.48   25.10   84.48  0.49 
1 1 1    2    6   42 o  9   24.28    5.79   15.25   90.80    6.36   90.80    8.19  270.80  0.43 
1 1 1    2    6   43 o  6   15.41    4.85    9.03  230.38    2.35   50.39   10.88   50.39  0.20 
1 1 1    2    6   44 o 12   17.40    5.12    4.27   21.21    0.20   21.23    3.79  201.23  0.12 
1 1 1    2    6   45 o 11   14.92    4.79   14.52  172.74    2.68  352.75   15.69  352.75  0.35 
1 1 1    2    6   46 o 19   47.28    4.24   46.96   70.46   49.41   70.46   12.01   70.46  0.92 
1 1 1    2    6   47 o 15   12.55    4.11   20.42  289.25    6.96  109.25   21.19  109.25  0.29 
1 1 1    2    6   48 o  5   30.10    4.36   36.96  253.33   20.88  253.32    1.17   73.32  0.71 
1 1 1    2    6   49 o  1   13.11    4.21   20.29  178.61    4.99  358.61   15.07  358.61  0.19 
1 1 1    2    6   50 o 13   16.69    4.24   27.22   57.51    2.56  237.51   13.36  237.51  0.25 
1 1 1    2    7    0 o  7  297.26    7.64  158.18  180.00  403.61  180.00  212.69  180.00  1.00 
1 1 1    2    7    1 o 19  217.12    4.15  248.55  296.02  251.54  291.37   89.11  291.37  0.95 
1 1 1    2    7    2 o  1  149.83    3.97  225.47  176.73  163.51  230.23   60.87  230.23  0.89 
1 1 1    2    7    3 o 11  256.98    5.05  353.69   11.23  238.47    6.76   24.60  186.76  0.98 
1 1 1    2    7    4 o  4  111.61    2.99   33.76  350.84   94.99  329.65   10.21  329.65  0.81 
1 1 1    2    7    5 o 16  323.05    5.47  322.40  267.77  290.13  290.85   56.40  110.85  0.99 
1 1 1    2    7    6 o 17   93.70    2.57  356.29   82.52   40.86   80.20   74.06  260.20  0.83 
1 1 1    2    7    7 o  4  391.98    6.02  255.07  281.33  413.70  277.73   52.59  277.73  0.99 
1 1 1    2    7    8 o 17  161.64    2.93  286.62  248.33  156.63  256.58   13.87  256.58  0.93 
1 1 1    2    7    9 o  1   34.18    4.32  133.43  351.30   19.32  130.51   49.03  130.51  0.15 
1 1 1    2    7   10 o  5   56.70   15.54  186.90  258.86   22.77  129.94  110.23  129.94  0.57 
1 1 1    2    7   11 o 14  255.69    4.25  289.41   32.03  289.43   27.08   83.99   27.08  0.97 
1 1 1    2    7   12 o  9  222.88    3.85  173.35   24.34  202.06   24.42   26.71  204.42  0.97 
1 1 1    2    7   13 o 15  241.66    4.56  191.41   59.25  232.69   84.25    3.38  264.25  0.97 
1 1 1    2    7   14 o  8  241.35    4.58  175.39  136.41  261.71  147.49   57.74  147.49  0.96 
1 1 1    2    7   15 o 19  287.58    5.57  381.63  207.74  228.26  211.70  108.35   31.70  0.98 
1 1 1    2    7   16 o 15  636.12   15.47  591.70   48.10  696.66   46.73  127.54   46.73  0.99 
1 1 1    2    7   17 o  9  529.70   12.54  574.18   73.30  537.34   76.68   22.30   76.68  0.99 
1 1 1    2    7   18 o  1  258.90    4.56  282.87  208.28  311.13  205.61  123.49  205.61  0.96 
1 1 1    2    7   19 o 15  339.68    5.30  325.61  247.99  351.20  242.15   34.28  242.15  0.98 
1 1 1    2    7   20 o  8  228.42    3.86  225.95  327.64  196.08  336.66   50.02  156.66  0.97 
1 1 1    2    7   21 o  3  514.72    7.82  433.94   51.63  578.94   50.68  136.18   50.68  0.99 
1 1 1    2    7   22 o  3  214.02    4.03  242.73  196.69  193.03  196.08   27.68   16.08  0.97 
1 1 1    2    7   23 o  9   82.41   13.18   30.83   21.45   24.11   63.24    3.86   63.24  0.27 
1 1 1    2    7   24 o  1  129.20    3.97   97.24  162.36  133.60  158.80   36.98  158.80  0.89 
1 1 1    2    7   25 o  5  323.75    5.49  272.73   55.35  380.59   56.88  122.58   56.88  0.99 
1 1 1    2    7   26 o 17  278.37    4.82  240.75  284.83  327.55  287.16  107.50  287.16  0.98 
1 1 1    2    7   27 o 10  184.83    3.60  210.42  280.37  173.64  281.78   13.15  101.78  0.98 
1 1 1    2    7   28 o 10   87.69   24.14  103.10  175.39   61.22  178.02   28.84  358.02  0.86 
1 1 1    2    7   29 o  8   98.36    3.12   70.64    4.07  112.45    2.46   48.97    2.46  0.89 
1 1 1    2    7   30 o  9  165.54    3.31  167.02  259.26  175.37  259.93   27.36  259.93  0.98 
1 1 1    2    7   31 o 15   27.38    6.22    7.43  206.81    2.26   19.27   10.29   19.27  0.11 
1 1 1    2    7   32 o 14   22.01    5.97   21.84  330.48    9.05  151.08   27.69  151.08  0.22 
1 1 1    2    7   33 o 11   56.65    5.03   75.66  161.56   33.37  161.66   33.98  341.66  0.89 
1 1 1    2    7   34 o 16   55.43    5.19   77.70  322.50   31.31  322.54   37.91  142.54  0.91 
1 1 1    2    7   35 o 11  114.68    3.20   98.24  250.88  134.53  250.88   46.43  250.88  0.97 
1 1 1    2    7   36 o  5  108.49    3.23  104.06  211.73  116.16  211.73   21.18  211.73  0.97 
1 1 1    2    7   37 o  2   75.51   24.42   65.93  335.30   70.33  335.30    9.11  335.30  0.87 
1 1 1    2    7   38 o  7  116.73    2.88  118.05   71.39  117.66   71.39    6.16   71.39  0.98 
1 1 1    2    7   39 o  2   15.52    5.02   11.18  156.25    5.17  336.25   15.91  336.25  0.18 
1 1 1    2    7   40 o 13   25.61    6.04   21.28   84.51    6.00   84.52   14.62  264.52  0.52 
1 1 1    2    7   41 o  1   23.91    5.85   20.74    3.07    4.82    3.07   15.08  183.07  0.52 
1 1 1    2    7   42 o 17   15.02    4.92   11.10  177.82    3.81  357.82   14.36  357.82  0.22 
1 1 1    2    7   43 o 12   26.10    5.95   22.49  140.06   12.76  140.06    8.39  320.06  0.65 
1 1 1    2    7   44 o  4   28.10    5.04   37.79  341.40   12.55  341.40   22.62  161.40  0.85 
1 1 1    2    7   45 o  3   15.06    4.93   34.73  222.02   10.75   42.02   40.51   42.02  0.63 
1 1 1    2    7   46 o  5   15.14    4.76   20.71  122.40    4.19  302.40   19.90  302.40  0.38 
1 1 1    2    7   47 o 17   12.00    4.02    9.60   87.29    3.33  267.29    9.66  267.29  0.12 
1 1 1    2    7   48 o 10   17.88    4.80   20.62    4.13    0.80  184.13   12.35  184.13  0.30 
1 1 1    2    7   49 o  5   19.19    4.87    9.10   34.47    0.23   34.47    3.97  214.47  0.12 
1 1 1    2    7   50 o 15   13.21    4.29   18.38  278.08    3.45   98.07   10.10   98.07  0.12 
1 1 1    2    8    0 o  2  328.94    8.41  553.57  180.00  356.06  180.00   54.25  180.00  1.00 
1 1 1    2    8    1 o  4  266.60    4.60  271.39  255.36  303.16  284.24   88.55  284.24  0.97 
1 1 1    2    8    2 o 14  456.14    7.53  458.93   38.38  465.09   48.14   25.44   48.14  0.99 
1 1 1    2    8    3 o  8  334.02    5.69  589.14  111.85  272.08  113.60  115.37  293.60  0.99 
1 1 1    2    8    4 o  8  233.60    4.22  464.01  174.50  158.18  163.47  139.73  343.47  0.98 
1 1 1    2    8    5 o  1  273.66    4.48  252.85  354.31  295.92    0.07   58.54    0.07  0.97 
1 1 1    2    8    6 o 18   50.00    5.98  155.00  271.39   66.99  147.38  205.10  147.38  0.71 
1 1 1    2    8    7 o  8  447.82    7.49  453.55  179.43  424.24  174.50   39.92  354.50  0.99 
1 1 1    2    8    8 o 12  532.40    8.09  498.52   34.31  578.60   30.28   99.47   30.28  0.99 
1 1 1    2    8    9 o  2   10.47    5.21   54.34  272.88   28.45   74.22   57.86   74.22  0.05 
1 1 1    2    8   10 o 11  455.23    6.96  455.96  142.26  469.54  142.62   36.48  142.62  0.99 
1 1 1    2    8   11 o  8  188.72    4.28  236.89  188.36  150.17  173.80   60.75  353.80  0.96 
1 1 1    2    8   12 o 14  193.86    4.35  222.68  120.41  169.88  122.30   30.61  302.30  0.96 
1 1 1    2    8   13 o  7  135.98    3.77   73.14  322.42  142.27  286.04   88.17  286.04  0.72 
1 1 1    2    8   14 o 15   94.21   27.95  149.58  315.17    5.51  115.46  171.58  115.46  0.85 
1 1 1    2    8   15 o  5   18.22    9.09   71.22    5.85   51.66  173.69  108.64  173.69  0.15 
1 1 1    2    8   16 f  0  275.04    5.14  164.62  248.33  194.63  249.93    0.00    0.00  0.00 
1 1 1    2    8   17 o 10  185.57    3.75  150.85  145.03  168.86  136.52   13.69  316.52  0.95 
1 1 1    2    8   18 o 11  241.11    4.34  179.03  198.52  277.19  201.60   91.56  201.60  0.96 
1 1 1    2    8   19 o  1  179.93    3.68  129.54  331.89  216.24  325.55  106.89  325.55  0.90 
1 1 1    2    8   20 o  9  221.02    4.87  182.43   35.96  252.72   34.94   83.94   34.94  0.95 
1 1 1    2    8   21 o 17  270.10    4.80  184.09   13.72  350.40   23.50  179.17   23.50  0.97 
1 1 1    2    8   22 o 16  510.68    9.63  377.00  182.72  627.28  184.40  240.82  184.40  0.99 
1 1 1    2    8   23 o 14  216.87    4.07  163.21  274.43  258.72  271.89  100.36  271.89  0.96 
1 1 1    2    8   24 x  5       ?       ?  411.44   52.46  400.85   53.05    0.00    0.00  0.00 
1 1 1    2    8   25 f  0  312.98    7.04  222.03  330.82  208.95  332.88    0.00    0.00  0.00 
1 1 1    2    8   26 o 10  161.76    3.21   99.80   92.36  216.47   98.23  130.76   98.23  0.93 
1 1 1    2    8   27 o 19  139.24    3.03  120.77    6.32  156.14    6.89   47.89    6.89  0.95 
1 1 1    2    8   28 o 17   46.78    5.44   29.44  196.13   13.14  194.70   10.42   14.70  0.39 
1 1 1    2    8   29 o 13   86.75   24.10   29.18  319.29   66.35  317.51   41.63  317.51  0.52 
1 1 1    2    8   30 o  1  134.83    3.32  103.32  160.72  165.42  160.94   72.74  160.94  0.96 
1 1 1    2    8   31 o  1  130.18    3.01  149.07  334.72  119.50  334.64   14.28  154.64  0.97 
1 1 1    2    8   32 o  2   79.48   21.51  104.01  146.33   51.79  146.00   40.91  326.00  0.91 
1 1 1    2    8   33 o 12   58.30    5.12   53.32   97.36   52.56   97.31    5.27   97.31  0.86 
1 1 1    2    8   34 o 16   98.37    2.73   84.02  309.82  113.79  309.82   38.98  309.82  0.96 
1 1 1    2    8   35 o  9   48.96    5.23   49.34   65.75   38.92   65.75    5.78  245.75  0.85 
1 1 1    2    8   36 o 14   63.04   23.20   50.64   66.91   53.27   66.91    6.60   66.91  0.79 
1 1 1    2    8   37 o 17   22.90    6.00   16.60   78.43    0.71  258.44   16.27  258.44  0.32 
1 1 1    2    8   38 o  3   51.93    4.52   35.72  211.68   54.66  211.68   20.62  211.68  0.85 
1 1 1    2    8   39 f  0  103.11    3.14  112.04  116.58  108.54  116.58    0.00    0.00  0.00 
1 1 1    2    8   40 o 19   48.66    4.25   36.86   65.83   49.80   65.83   14.26   65.83  0.88 
1 1 1    2    8   41 o 12   76.29   15.45   63.95  301.33   81.73  301.34   20.68  301.34  0.94 
1 1 1    2    8   42 o 13   34.40    6.20   26.86   90.38   27.73   90.37    2.35   90.37  0.77 
1 1 1    2    8   43 f  0   38.99    4.53   37.25   73.75   34.85   73.75    0.00    0.00  0.00 
1 1 1    2    8   44 o 15   40.77    5.06   38.10  235.63   38.84  235.63    4.16  235.63  0.90 
1 1 1    2    8   45 o  6   20.94    5.56   17.98  130.61    5.05  130.61    9.56  310.61  0.47 
1 1 1    2    8   46 o  6   18.57    4.77   24.81    2.00    0.21    2.00   17.52  182.00  0.48 
1 1 1    2    8   47 o 12   15.26    4.95   18.25   97.47    3.29  277.47   14.54  277.47  0.26 
1 1 1    2    8   48 o  2   11.38    3.89    4.09  166.86    1.28  346.86    3.40  346.86  0.04 
1 1 1    2    8   49 o  2   13.33    4.26   10.55  226.45    2.18   46.45    6.61   46.45  0.08 
1 1 1    2    8   50 o 19   13.98    4.48   23.81   97.93    3.65  277.93   11.30  277.93  0.14 
1 1 1    2    9    0 o 13   59.80   79.95   81.12  360.00   43.75  180.00  135.10  180.00  0.40 
1 1 1    2    9    1 o  8  233.14    4.44  176.65  250.00  276.69  262.62  107.04  262.62  0.96 
1 1 1    2    9    2 o 19   88.75   13.39  184.95  158.43   37.75  166.85   60.56  346.85  0.77 
1 1 1    2    9    3 o 16  335.67    5.68  274.93  187.13  319.69  169.10   22.15  349.10  0.99 
1 1 1    2    9    4 o  2  192.94    4.30  209.14  122.99  178.78  139.83   10.30  319.83  0.95 
1 1 1    2    9    5 o  9  621.24   10.21  770.95  296.95  595.11  304.72   46.92  124.72  1.00 
1 1 1    2    9    6 o 15  220.51    4.74  194.99  158.65  216.08  185.29    7.48  185.29  0.96 
1 1 1    2    9    7 o  3  307.87    5.35  202.56   68.56  359.00   92.88  116.28   92.88  0.98 
1 1 1    2    9    8 o 18  476.39    7.85  627.97  252.26  365.19  246.86  216.52   66.86  0.99 
1 1 1    2    9    9 o 11  319.26   10.01  267.07  231.22  325.81  216.68   24.72  216.68  0.98 
1 1 1    2    9   10 o  1  436.15   10.97  388.33  321.88  386.51  331.58   91.94  151.58  0.99 
1 1 1    2    9   11 o 10  209.04    5.26  214.73  129.36  199.03  132.84    2.68  312.84  0.96 
1 1 1    2    9   12 o  6  304.86    5.86  387.95  195.13  224.03  189.20  152.44    9.20  0.98 
1 1 1    2    9   13 o  4  357.30    8.59  400.60  269.86  307.33  263.59   91.10   83.59  0.99 
1 1 1    2    9   14 o 16  497.70    8.79  370.63   52.35  571.49   48.00  156.11   48.00  0.99 
1 1 1    2    9   15 o  7  149.44    3.73  179.38   52.11   95.51   53.28   88.20  233.28  0.93 
1 1 1    2    9   16 o  8  180.57    3.47  132.60   24.38  200.04   15.30   66.28   15.30  0.92 
1 1 1    2    9   17 o 18  109.51    8.10   58.90  328.97   76.72  320.21   26.28  140.21  0.82 
1 1 1    2    9   18 o 13   72.75    9.01  101.78  119.78   13.41  107.69   56.01  287.69  0.57 
1 1 1    2    9   19 o  6   30.72    7.51   42.23  323.24   33.73  121.78   80.20  121.78  0.21 
1 1 1    2    9   20 o  7  205.65    4.63  195.14  267.09  201.26  276.37    7.48  276.37  0.96 
1 1 1    2    9   21 o 17  119.71    8.34   26.63  144.30  101.20  151.76   68.40  151.76  0.56 
1 1 1    2    9   22 o 10  249.74    5.21  211.90  106.78  286.15  104.04   85.93  104.04  0.97 
1 1 1    2    9   23 o 10  227.35    5.07  158.48  135.13  291.27  142.94  143.96  142.94  0.96 
1 1 1    2    9   24 o 12  206.64    6.04  183.39   18.72  234.67   17.19   68.80   17.19  0.97 
1 1 1    2    9   25 o 14  350.93    5.50  315.20  145.00  401.52  143.77  107.36  143.77  0.99 
1 1 1    2    9   26 o 15   73.49   13.59   32.43   54.36   49.05   43.91   19.89   43.91  0.53 
1 1 1    2    9   27 o  6  134.68    3.24  122.32  305.58  148.76  305.60   40.34  305.60  0.95 
1 1 1    2    9   28 o  6  136.69    3.61  108.68  264.69  164.43  263.54   68.06  263.54  0.95 
1 1 1    2    9   29 o 11  142.07    3.23  150.52  267.03  141.01  267.29    5.92  267.29  0.97 
1 1 1    2    9   30 o  9  114.45    3.29   99.88   97.93  128.42   96.54   38.98   96.54  0.95 
1 1 1    2    9   31 o 13  197.79    3.76  212.43  235.28  200.64  235.11   10.20  235.11  0.99 
1 1 1    2    9   32 o  7   34.08    5.69   22.65   69.03    7.89   68.77   12.42  248.77  0.41 
1 1 1    2    9   33 o  4   62.99   11.33   50.36  304.35   62.92  304.32   18.12  304.32  0.86 
1 1 1    2    9   34 o  7   57.12    4.95   67.05  306.67   43.56  306.67   16.85  126.67  0.91 
1 1 1    2    9   35 o 13  188.06    4.11  165.21  165.32  221.13  165.32   69.76  165.32  0.99 
1 1 1    2    9   36 o  7  126.37    2.83   99.09  148.77  154.92  148.77   62.61  148.77  0.98 
1 1 1    2    9   37 o  6   36.48    5.78   20.33  309.80   22.74  309.79    3.48  309.79  0.58 
1 1 1    2    9   38 o  4  109.04    3.20   88.32  164.88  127.87  164.88   42.86  164.88  0.98 
1 1 1    2    9   39 f  0   31.69    6.29   21.85  206.53   21.14  206.52    0.00    0.00  0.00 
1 1 1    2    9   40 o 19   45.85    5.22   36.52   75.19   44.84   75.18    9.84   75.18  0.87 
1 1 1    2    9   41 o 15   33.02    6.56   28.27  174.91   23.33  174.91    3.50  354.91  0.76 
1 1 1    2    9   42 o  9   17.41    5.45   33.03   90.85    8.43  270.85   39.47  270.85  0.65 
1 1 1    2    9   43 o 17   19.54    5.59   10.61  320.18    3.02  320.18    6.85  140.18  0.33 
1 1 1    2    9   44 o  3   18.95    5.72   29.53  152.10    0.90  332.10   26.27  332.10  0.65 
1 1 1    2    9   45 o  7   39.27    4.76   51.57  278.38   31.45  278.38    7.87   98.38  0.90 
1 1 1    2    9   46 o  7   16.32    5.07   22.17   81.20    2.93  261.19   17.69  261.19  0.36 
1 1 1    2    9   47 o  7   29.18    5.15   33.39   41.35   18.27   41.35    0.71  221.35  0.64 
1 1 1    2    9   48 o 17   13.31    4.40   17.37  220.90    3.98   40.90   12.16   40.90  0.16 
1 1 1    2    9   49 o  2   17.51    4.75   17.28  139.72    1.06  319.72    7.51  319.72  0.15 
1 1 1    2   10    0 o 15  154.34    4.90  180.63  180.00  215.14  180.00  144.95  180.00  0.92 
1 1 1    2   10    1 o  3  236.89    3.96  302.34  342.51  218.67  343.52   22.31  163.51  0.97 
1 1 1    2   10    2 o 16  121.16    2.99  211.76  238.89   58.41  225.00  103.76   45.00  0.91 
1 1 1    2   10    3 o 14  535.95    8.90  633.01  168.04  506.18  172.44   53.40  352.44  0.99 
1 1 1    2   10    4 o 18  251.12    5.29  224.58  359.02  281.21    7.28   77.01    7.28  0.97 
1 1 1    2   10    5 o  3  201.36    4.33  184.87   46.26  173.90   10.32   38.69  190.32  0.96 
1 1 1    2   10    6 f  0  336.53    6.89  334.90   59.73  334.18   62.92    0.00    0.00  0.00 
1 1 1    2   10    7 o  7  763.12   14.39  767.29  265.57  755.79  260.57    9.98   80.57  1.00 
1 1 1    2   10    8 o 15  240.04    6.55  214.65  318.83  281.11  302.19  101.67  302.19  0.96 
1 1 1    2   10    9 o  4  684.57   12.99  665.46   36.88  676.05   33.44   11.84  213.44  1.00 
1 1 1    2   10   10 o  3  121.31   32.73  157.98  116.60   58.38  104.62   93.75  284.62  0.87 
1 1 1    2   10   11 o 13  208.96    4.25  227.52  275.70  197.56  252.34    5.41   72.34  0.96 
1 1 1    2   10   12 o  1   19.72    6.38   41.52  280.40   42.99   84.82   91.31   84.82  0.14 
1 1 1    2   10   13 o 19  288.25    5.36  374.77  227.55  244.81  226.83   75.86   46.83  0.98 
1 1 1    2   10   14 o 12  139.69    3.70  195.18  168.16  100.25  174.26   55.25  354.26  0.92 
1 1 1    2   10   15 o  7  437.76    6.93  354.68  136.20  529.49  136.99  194.12  136.99  0.99 
1 1 1    2   10   16 o 10  430.18    6.86  488.09   19.83  416.64   22.17   18.83  202.17  0.99 
1 1 1    2   10   17 o 12  235.80    4.35  220.87  129.02  201.70  127.47   54.47  307.47  0.97 
1 1 1    2   10   18 o  9  203.44    4.74  151.58  146.79  255.54  132.40  131.26  132.40  0.93 
1 1 1    2   10   19 o 18  288.45    5.43  232.24   11.91  318.37   11.32   72.24   11.32  0.98 
1 1 1    2   10   20 o 14  142.46   25.85  145.12  173.30  124.33  172.92    9.17  352.92  0.90 
1 1 1    2   10   21 o  6  162.08    4.19  142.23  205.30  179.16  201.15   55.35  201.15  0.93 
1 1 1    2   10   22 o 14  201.23    4.27  175.55  261.25  220.13  261.18   51.63  261.18  0.97 
1 1 1    2   10   23 o  5  188.38    3.86  169.22   77.22  202.41   77.03   40.88   77.03  0.97 
1 1 1    2   10   24 o  7  159.01    3.46  130.20  189.18  179.85  187.93   56.42  187.93  0.95 
1 1 1    2   10   25 o  1   32.01    6.70   73.97   50.89   26.46  229.66   86.47  229.66  0.52 
1 1 1    2   10   26 o  3   93.74   19.77  113.77  221.81   67.61  223.10   35.10   43.10  0.91 
1 1 1    2   10   27 o  8  195.35    4.28  172.85    9.57  228.84    9.49   74.80    9.49  0.98 
1 1 1    2   10   28 o  4  189.01    3.68  161.50   43.71  226.08   43.75   81.73   43.75  0.98 
1 1 1    2   10   29 o 11   43.30    6.25   15.27   72.33   10.73   71.96    2.79  251.96  0.28 
1 1 1    2   10   30 o  7  198.66    3.82  166.12  342.16  242.29  342.09   93.14  342.09  0.99 
1 1 1    2   10   31 o 19  152.88    3.33  131.69  309.80  182.14  309.78   65.06  309.78  0.98 
1 1 1    2   10   32 o 17   45.29    5.38   43.00  262.17   31.96  262.04    6.27   82.04  0.77 
1 1 1    2   10   33 o 11  106.61    3.16   80.36   45.45  132.85   45.45   60.73   45.45  0.96 
1 1 1    2   10   34 o  3   93.87   34.24   91.36  306.40   82.29  306.40    1.06  126.40  0.88 
1 1 1    2   10   35 o 10   93.20   31.31   80.14  267.92   90.64  267.92   16.31  267.92  0.88 
1 1 1    2   10   36 o  7   94.70    3.00   96.83  235.04   92.79  235.04    1.52  235.04  0.97 
1 1 1    2   10   37 o  7   97.63    3.16   92.12  169.78  101.89  169.78   13.66  169.78  0.97 
1 1 1    2   10   38 o  2  106.39    2.93   84.13  305.73  125.99  305.73   44.32  305.73  0.98 
1 1 1    2   10   39 o  6  115.33    3.07   71.55  242.35  156.29  242.35   87.47  242.35  0.98 
1 1 1    2   10   40 o 19   36.45    6.23   32.70  166.01   28.24  166.01    2.91  346.01  0.81 
1 1 1    2   10   41 o 15   32.81    6.70   26.88   79.84   24.44   79.85    0.92  259.85  0.76 
1 1 1    2   10   42 o 12   41.23    5.80   22.63   10.32   45.52   10.32   24.38   10.32  0.81 
1 1 1    2   10   43 o 19   29.48    5.56   34.84  181.11   18.02  181.11   13.28    1.11  0.84 
1 1 1    2   10   44 o 11   26.31    6.01   40.67   23.17    9.65   23.17   23.00  203.17  0.80 
1 1 1    2   10   45 o  1   20.21    5.70   26.99  185.03    2.26  185.03   16.82    5.03  0.53 
1 1 1    2   10   46 o 13   31.35    5.18   33.95   18.09   23.25   18.09    2.50   18.09  0.70 
1 1 1    2   10   47 o  9   14.20    4.59    7.40  143.22    1.52  323.22    5.33  323.22  0.08 
1 1 1    2   10   48 o  1   24.86    5.21   31.21  107.99    7.43  107.99    5.64  287.99  0.41 
1 1 1    2   10   49 o 18   10.85    3.79   14.33  231.79    3.13   51.79    7.74   51.79  0.07 
1 1 1    2   11    0 o  6  205.70    7.24  273.14  180.00  218.07  180.00   24.74  180.00  1.00 
1 1 1    2   11    1 o  4  615.02   10.72  646.16  207.52  592.38  213.06   39.74   33.06  1.00 
1 1 1    2   11    2 o  9  181.82    4.74  145.54  319.16  194.65  325.35   50.15  325.35  0.93 
1 1 1    2   11    3 o  7  186.60    3.71  272.38   12.35  107.23    7.65  144.98  187.65  0.96 
1 1 1    2   11    4 o 14   53.39    5.48  101.89  270.91   30.27   78.00  122.50   78.00  0.58 
1 1 1    2   11    5 o 10  150.45    3.96  274.40  323.39   71.33  327.62  141.71  147.62  0.95 
1 1 1    2   11    6 o  1   81.08   23.84   73.77  344.91   12.11  343.56   91.98  163.56  0.72 
1 1 1    2   11    7 o  1  181.04    3.92  182.21  189.26  139.25  186.03   66.44    6.03  0.95 
1 1 1    2   11    8 o 11  477.98    9.25  523.66   40.25  461.27   40.58   26.18  220.58  0.99 
1 1 1    2   11    9 o 11  110.93   24.86  124.79  126.22   35.99  129.67  122.07  309.67  0.87 
1 1 1    2   11   10 o 18  232.13    4.55  185.93  233.23  215.63  247.09   17.84   67.09  0.97 
1 1 1    2   11   11 o  9  242.80    5.73  156.40  216.59  295.45  223.24  126.56  223.24  0.96 
1 1 1    2   11   12 o 16  106.34   32.78  199.64  324.66    7.26  152.09  201.97  152.09  0.88 
1 1 1    2   11   13 o 12  356.08    6.13  373.28  261.33  344.18  260.89   13.83   80.89  0.99 
1 1 1    2   11   14 o 13  185.81    3.89  156.05  235.85  166.78  247.49   18.39   67.49  0.95 
1 1 1    2   11   15 o 19  206.78    4.60  183.18  147.68  174.85  150.60   47.78  330.60  0.96 
1 1 1    2   11   16 o  6  282.97    4.79  287.69  235.56  282.82  232.59   12.09  232.59  0.98 
1 1 1    2   11   17 o 16  362.46    6.76  331.07  135.39  379.25  132.12   42.95  132.12  0.99 
1 1 1    2   11   18 o  9  207.86   75.46  219.93  164.98  167.42  164.72   35.95  344.72  0.89 
1 1 1    2   11   19 o  6  129.00   16.08  149.06   24.08  109.76   18.35   13.54  198.35  0.90 
1 1 1    2   11   20 o 18  244.37    4.82  238.01  236.27  255.95  231.11   34.32  231.11  0.98 
1 1 1    2   11   21 o 15  240.75    5.34  187.71  218.45  288.63  215.87  108.22  215.87  0.97 
1 1 1    2   11   22 o  5  154.08    4.03  198.03  117.67  121.63  117.11   53.46  297.11  0.96 
1 1 1    2   11   23 o  9  155.74    3.48  138.22    1.74  173.00    1.46   48.74    1.46  0.95 
1 1 1    2   11   24 o 12  139.61    3.50  144.34  193.41  139.17  193.49   10.91  193.49  0.96 
1 1 1    2   11   25 o 11   29.33    6.43   35.46  310.95   11.23  126.31   40.99  126.31  0.32 
1 1 1    2   11   26 o 13  146.91    3.74  170.64  156.64  133.65  156.14   18.64  336.14  0.97 
1 1 1    2   11   27 o 17  182.93    3.96  196.14  212.64  184.02  212.27    8.40  212.27  0.98 
1 1 1    2   11   28 o  1   76.99   27.96   38.59   64.61   56.40   63.36   24.28   63.36  0.57 
1 1 1    2   11   29 o 11  152.18    3.41  109.84   37.40  196.78   37.58   98.17   37.58  0.97 
1 1 1    2   11   30 o 13  193.71    3.49  167.68   92.32  232.73   92.39   83.20   92.39  0.99 
1 1 1    2   11   31 f  0   31.28    6.25   26.78  193.38   23.90  193.47    0.00    0.00  0.00 
1 1 1    2   11   32 o 11  178.18    3.63  183.57   50.16  188.33   50.16   23.91   50.16  0.99 
1 1 1    2   11   33 o 14  124.57    3.62  109.65  289.84  143.68  289.84   43.87  289.84  0.98 
1 1 1    2   11   34 o  1   77.13   36.88   60.19   70.48   58.59   70.48    2.92   70.48  0.74 
1 1 1    2   11   35 o 14   69.02   13.55   60.13   70.09   69.20   70.09   12.71   70.09  0.91 
1 1 1    2   11   36 o 15  104.70    3.27   52.46  253.66  150.01  253.66   99.94  253.66  0.96 
1 1 1    2   11   37 o  7  121.42    3.01   92.66  349.71  148.29  349.71   58.46  349.71  0.98 
1 1 1    2   11   38 o 13  121.41    3.20  101.72  319.01  140.77  319.01   42.70  319.01  0.98 
1 1 1    2   11   39 o  9   57.85    7.00   22.92   30.20   73.72   30.21   51.83   30.21  0.83 
1 1 1    2   11   40 o 19   68.17   19.51   58.18  122.18   68.10  122.18   13.05  122.18  0.90 
1 1 1    2   11   41 o 12   34.82    6.41   18.33  132.85   30.49  132.86   13.32  132.86  0.68 
1 1 1    2   11   42 o 14   35.83    5.89   33.79    2.00   30.97    2.00    0.39  182.00  0.87 
1 1 1    2   11   43 o 13   21.48    5.97   25.43  174.51    5.28  174.51   15.96  354.51  0.62 
1 1 1    2   11   44 o 14   32.15    6.08   30.04  221.67   25.69  221.66    3.42  221.66  0.75 
1 1 1    2   11   45 o 13   29.29    5.63   23.62  102.90   18.15  102.90    2.88  102.90  0.57 
1 1 1    2   11   46 o 19   18.85    5.46    8.42  134.82    0.23  134.83    4.42  314.83  0.13 
1 1 1    2   11   47 o  5   14.40    4.69   19.69  136.31    3.70  316.31   12.69  316.31  0.18 
1 1 1    2   11   48 o 14   20.91    5.49   25.56  287.60    1.27  287.60    7.98  107.60  0.25 
1 1 1    2   12    0 o 12  392.04    8.68  581.88  180.00  282.63  180.00  218.80    0.00  1.00 
1 1 1    2   12    1 o  7  437.26    8.70  448.96  208.26  460.43  195.76   55.04  195.76  0.99 
1 1 1    2   12    2 o  2  738.59   12.06  644.86    8.16  739.32    8.52    6.35    8.52  1.00 
1 1 1    2   12    3 o 12  398.04    7.32  299.84   61.09  452.68   69.86  119.83   69.86  0.99 
1 1 1    2   12    4 o  7  196.63    3.93  176.28  160.82  127.58  164.54  124.10  344.54  0.96 
1 1 1    2   12    5 o 19  136.97    3.72  104.29  269.15   82.70  283.10   87.24  103.10  0.92 
1 1 1    2   12    6 o  7  305.25    5.96  333.83   60.00  245.96   52.37  108.64  232.37  0.98 
1 1 1    2   12    7 o 12  150.92    4.25  239.06  139.01   34.09  125.84  219.57  305.84  0.95 
1 1 1    2   12    8 o 14  353.41    6.77  422.25  307.91  306.98  305.16   83.77  125.16  0.99 
1 1 1    2   12    9 x 16       ?       ?  141.74  173.59  128.28  180.25    0.00    0.00  0.00 
1 1 1    2   12   10 f  0  359.28    6.56  430.03  252.00  422.90  255.26    0.00    0.00  0.00 
1 1 1    2   12   11 o 13  230.37    6.01  175.84   21.93  246.61    8.80   51.03    8.80  0.96 
1 1 1    2   12   12 o  4  115.27   28.56   31.04   88.01   66.32   45.00   27.62   45.00  0.46 
1 1 1    2   12   13 o  6  295.96    6.15  206.38  341.20  341.16  349.01  105.37  349.01  0.97 
1 1 1    2   12   14 f  0  359.35    6.53  350.84  339.53  345.28  338.89    0.00    0.00  0.00 
1 1 1    2   12   15 o  3  394.21    8.76  321.43  182.35  447.66  183.02  116.52  183.02  0.99 
1 1 1    2   12   16 o  8  490.81   12.13  447.81  229.08  509.59  228.09   44.12  228.09  0.99 
1 1 1    2   12   17 o  9  384.04    8.48  396.84  311.24  365.57  312.51   29.90  132.51  0.99 
1 1 1    2   12   18 o 13  353.20    7.07  330.43  106.23  381.86  105.03   65.40  105.03  0.99 
1 1 1    2   12   19 o  5   87.66   11.28  115.00  198.16   40.31  197.13   71.07   17.13  0.87 
1 1 1    2   12   20 o 19  336.69    5.82  323.84  229.59  364.77  230.08   63.18  230.08  0.99 
1 1 1    2   12   21 o  7  197.76    3.81  183.12  284.95  210.80  285.29   36.94  285.29  0.97 
1 1 1    2   12   22 o 12  134.65    3.64  145.03  118.84  127.67  120.87    0.95  300.87  0.95 
1 1 1    2   12   23 o 15  263.30    4.52  250.34  267.05  296.22  265.58   72.16  265.58  0.99 
1 1 1    2   12   24 o  4  107.22    6.34  117.74  284.91   96.60  285.69    8.67  105.69  0.94 
1 1 1    2   12   25 o 17   80.34   16.97  114.79   18.20   46.05   18.51   53.33  198.51  0.91 
1 1 1    2   12   26 o  3   85.91   28.19   73.53  294.61   74.24  293.90    8.52  293.90  0.81 
1 1 1    2   12   27 o 16  161.70    3.77  173.44  281.37  160.62  281.39    4.06  281.39  0.98 
1 1 1    2   12   28 o  6   75.48   19.71   94.85  318.77   51.34  318.18   32.59  138.18  0.90 
1 1 1    2   12   29 o  5  182.85    3.56  164.92  143.24  213.40  143.40   66.31  143.40  0.99 
1 1 1    2   12   30 o  3   73.46   33.82   41.29    5.40   51.20    5.40   14.31    5.40  0.60 
1 1 1    2   12   31 o  3  167.04    3.45  133.31  155.51  209.73  155.51   90.33  155.51  0.99 
1 1 1    2   12   32 o  8   79.25   16.84   77.18   34.11   75.97   34.11    5.76   34.11  0.92 
1 1 1    2   12   33 o 17  139.40   21.54  111.78  171.98  165.90  171.98   62.62  171.98  0.97 
1 1 1    2   12   34 o 19  108.86    6.39   89.60  339.21  127.34  339.21   43.26  339.21  0.97 
1 1 1    2   12   35 o 12   53.81    5.41   20.99  173.38   59.08  173.38   39.08  173.38  0.73 
1 1 1    2   12   36 o 12   85.21   16.86   50.37  121.46  106.56  121.46   57.84  121.46  0.91 
1 1 1    2   12   37 o 10   41.96    6.59   22.91   42.32   38.72   42.32   16.60   42.32  0.72 
1 1 1    2   12   38 o 10   72.80   28.04   80.42  115.75   52.92  115.75   24.03  295.75  0.89 
1 1 1    2   12   39 o  3   66.17   17.12   69.71   69.43   56.70   69.43    9.38  249.43  0.93 
1 1 1    2   12   40 o  7   50.63    6.52   35.86  282.98   57.48  282.98   23.81  282.98  0.90 
1 1 1    2   12   41 o 11   57.96    7.31   53.60  165.65   59.94  165.65   10.08  165.65  0.95 
1 1 1    2   12   42 o 19   20.46    5.67    8.27  150.41    3.21  150.42    3.90  330.42  0.25 
1 1 1    2   12   43 o 18   25.12    6.90    4.23  344.89    3.26  344.90    0.01  344.90  0.13 
1 1 1    2   12   44 o 18   46.49    4.94   37.08  298.16   54.49  298.16   29.48  298.16  0.86 
1 1 1    2   12   45 o 17   20.59    5.80    5.02  359.28    0.77  359.28    2.15  179.28  0.09 
1 1 1    2   12   46 o 19   22.24    5.55   16.17  110.43    2.96  110.43    4.93  290.43  0.24 
1 1 1    2   12   47 o 11   13.10    4.43    6.83  205.16    1.39   25.17    4.08   25.17  0.05 
1 1 1    2   13    0 o 18  342.35    7.76  356.44    0.00  399.06    0.00  113.41    0.00  1.00 
1 1 1    2   13    1 o 12  294.97    6.23  237.99  155.59  282.50  155.56   12.89  335.56  0.98 
1 1 1    2   13    2 o 12  262.73    5.30  291.39  233.34  222.76  221.48   67.70   41.48  0.98 
1 1 1    2   13    3 o 13  231.69    4.47  264.03  162.02  168.17  156.72  114.45  336.72  0.97 
1 1 1    2   13    4 o  6  238.12    5.25  160.65  131.22  234.03  134.23    7.65  134.23  0.97 
1 1 1    2   13    5 o 13  107.98    6.77  142.38  348.08   39.87  333.33  110.96  153.33  0.88 
1 1 1    2   13    6 o  6  425.46    8.50  422.83    1.65  420.45    5.07    1.51  185.07  0.99 
1 1 1    2   13    7 o 17  250.05    5.00  228.64  132.31  248.99  128.70   13.12  128.70  0.97 
1 1 1    2   13    8 o  2  324.66    6.08  348.08  227.37  301.84  225.60   34.98   45.60  0.98 
1 1 1    2   13    9 o 15  663.65   12.02  595.39   11.42  704.41   12.05   87.50   12.05  1.00 
1 1 1    2   13   10 o  9  243.26    6.32  229.61  356.20  254.49  349.50   38.94  349.50  0.97 
1 1 1    2   13   11 o  1  206.75    4.98  244.39  184.89  166.26  180.44   66.34    0.44  0.96 
1 1 1    2   13   12 o 19  134.93   20.84  219.97  184.45   59.79  187.51  130.56    7.51  0.93 
1 1 1    2   13   13 o  7  393.44    7.69  432.89  322.66  367.27  326.36   44.84  146.36  0.99 
1 1 1    2   13   14 o 14   31.94   13.99   35.98  173.58   10.90   35.21   27.27   35.21  0.09 
1 1 1    2   13   15 o  2  100.07   23.03   62.98   69.46   75.10  101.45    4.09  101.45  0.73 
1 1 1    2   13   16 o 19   66.01    9.68  139.86  245.29   17.88   63.25  144.79   63.25  0.83 
1 1 1    2   13   17 o 18  115.86   18.11  149.03  207.31   80.40  210.59   49.50   30.59  0.91 
1 1 1    2   13   18 o  3  237.78    4.91  263.99  300.26  222.31  300.13   22.12  120.13  0.98 
1 1 1    2   13   19 o 18  100.50   27.95   93.33  309.28   78.17  304.72   10.65  124.72  0.83 
1 1 1    2   13   20 o 13   75.76   18.56   90.10   37.00   40.15   33.72   43.43  213.72  0.82 
1 1 1    2   13   21 o 11  272.74    5.54  266.71  241.39  297.01  240.57   54.85  240.57  0.99 
1 1 1    2   13   22 o 17  235.02    5.05  210.67  337.06  272.28  336.50   81.45  336.50  0.99 
1 1 1    2   13   23 o 12  119.08    3.96  118.05   24.46  120.89   25.09   15.47   25.09  0.95 
1 1 1    2   13   24 o  2  250.38    4.93  241.31   56.28  280.00   56.03   64.54   56.03  0.99 
1 1 1    2   13   25 o  2   87.28   19.04   91.92    9.01   75.17    7.39    6.18  187.39  0.90 
1 1 1    2   13   26 o  6  121.82    3.77  125.75  136.83  125.21  136.64   15.49  136.64  0.96 
1 1 1    2   13   27 o 16  139.42    3.43  116.84    8.78  167.01    8.97   63.38    8.97  0.97 
1 1 1    2   13   28 o 15   38.34    7.18   28.41  187.55   15.02  189.06   10.39    9.06  0.53 
1 1 1    2   13   29 f  0  142.11    3.43  112.23   47.43   99.87   47.45    0.00    0.00  0.00 
1 1 1    2   13   30 o 13  139.24    3.42  102.26  203.28  180.28  203.28   88.54  203.28  0.98 
1 1 1    2   13   31 o  4   64.99    7.09   46.15  344.48   72.80  344.48   30.76  344.48  0.88 
1 1 1    2   13   32 o  7  104.81    6.92   99.80  221.76  111.18  221.76   18.91  221.76  0.97 
1 1 1    2   13   33 o  1  148.03    4.27  120.75   83.45  178.31   83.45   64.99   83.45  0.99 
1 1 1    2   13   34 o  1  106.29   24.97   97.97  341.92  107.40  341.93   14.08  341.93  0.94 
1 1 1    2   13   35 o 18  152.33    3.89   87.06  201.85  215.31  201.85  131.15  201.85  0.98 
1 1 1    2   13   36 f  0   46.03    7.13   16.38  225.96   15.82  225.96    0.00    0.00  0.00 
1 1 1    2   13   37 o  5   40.81    6.81   14.82  309.33   33.57  309.33   19.38  309.33  0.59 
1 1 1    2   13   38 o  6   43.18    6.77   24.67  132.55   45.03  132.54   21.62  132.54  0.79 
1 1 1    2   13   39 o  8   25.66    6.78   30.58  226.71    8.90  226.71   19.85   46.71  0.73 
1 1 1    2   13   40 o  6   57.07    5.24   60.02  178.09   53.16  178.09    2.76  358.09  0.96 
1 1 1    2   13   41 o 10   18.98    6.14   11.90  125.13    2.16  125.14    8.27  305.14  0.33 
1 1 1    2   13   42 o  8   51.04    6.31   27.00  351.54   65.16  351.54   43.95  351.54  0.85 
1 1 1    2   13   43 o  9   57.47    5.25   47.14   20.82   72.37   20.82   39.62   20.82  0.91 
1 1 1    2   13   44 o 11   31.97    6.30   17.64  294.57   18.22  294.57    7.57  294.57  0.45 
1 1 1    2   13   45 o  1   23.66    6.16   22.77  183.45    5.61  183.45    6.03    3.45  0.36 
1 1 1    2   13   46 o 19   26.29    6.09   20.38  145.84    6.79  145.83    1.76  325.83  0.29 
1 1 1    2   13   47 o  7   17.69    5.54   19.47   36.25    1.17  216.24    7.53  216.24  0.15 
1 1 1    2   14    0 o  6  182.24    6.08  175.04  180.00  153.86  180.00   56.74    0.00  1.00 
1 1 1    2   14    1 o  5  308.73    5.07  359.48  238.48  262.07  230.67   82.91   50.67  0.98 
1 1 1    2   14    2 o  3  431.79    7.78  383.84  228.20  408.49  229.26   38.52   49.26  0.99 
1 1 1    2   14    3 o  1  308.02    6.08  314.65   78.33  322.77   84.37   42.38   84.37  0.98 
1 1 1    2   14    4 o 16  309.87    5.94  322.02   22.74  292.94   19.25   22.48  199.25  0.98 
1 1 1    2   14    5 o  8  162.63   35.29  181.05  328.36  141.53  323.28    8.95  143.28  0.90 
1 1 1    2   14    6 o  5  218.92    5.16  274.10  191.93  179.22  191.97   65.19   11.97  0.97 
1 1 1    2   14    7 o  9  293.33    6.87  316.60  166.85  265.20  171.37   45.34  351.37  0.98 
1 1 1    2   14    8 o  8  183.03    4.82  224.68   66.94  116.15   70.43  119.76  250.43  0.96 
1 1 1    2   14    9 o 15  413.05    8.01  384.79   15.11  428.62   15.71   39.32   15.71  0.99 
1 1 1    2   14   10 o 13  376.91    7.13  430.51  215.84  344.45  215.21   57.33   35.21  0.99 
1 1 1    2   14   11 o 14   22.62    7.56  115.22  274.35  100.27  101.79  219.51  101.79  0.42 
1 1 1    2   14   12 o  4  152.12    4.68  218.00  359.11   97.61  353.66   94.34  173.66  0.95 
1 1 1    2   14   13 o  2   37.73   14.82   81.44  235.63   41.97   66.15  118.49   66.15  0.46 
1 1 1    2   14   14 o  1   61.21    9.30   96.80   46.83    1.90  231.16   93.57  231.16  0.73 
1 1 1    2   14   15 o 11  120.20   44.20  115.98  298.24   84.27  295.34   30.74  115.34  0.83 
1 1 1    2   14   16 o  4   67.56    6.35  104.75  217.89    5.88  218.20  101.21   38.20  0.84 
1 1 1    2   14   17 o  8   42.09    7.06   90.23  305.22   31.28  131.22  120.06  131.22  0.68 
1 1 1    2   14   18 o 13   43.84    8.35   52.87  169.70    4.14  355.54   53.64  355.54  0.52 
1 1 1    2   14   19 o 16  150.88    4.04  161.30   24.00  145.58   24.79    0.19   24.79  0.96 
1 1 1    2   14   20 f  0  108.45   33.88   85.95  250.48   77.87  249.18    0.00    0.00  0.00 
1 1 1    2   14   21 o 14   31.03    8.09   21.80   63.60    4.35  236.75   20.47  236.75  0.19 
1 1 1    2   14   22 o  9   61.80    6.41   48.71  296.99   47.30  298.55    2.13  298.55  0.75 
1 1 1    2   14   23 o  8  271.94    5.62  268.93   89.88  296.84   89.70   54.33   89.70  0.99 
1 1 1    2   14   24 o  3   19.45    6.39   15.15   31.87    7.81  212.96   20.23  212.96  0.12 
1 1 1    2   14   25 o 16  180.63    3.66  209.59  216.11  167.99  216.20   20.51   36.20  0.99 
1 1 1    2   14   26 o 12  219.43    4.04  181.20  132.41  272.54  132.37  111.26  132.37  0.99 
1 1 1    2   14   27 o  4   48.28    6.71   45.50  236.16   34.66  236.45    5.99   56.45  0.78 
1 1 1    2   14   28 o 13   40.78    7.18   35.44   97.37   24.92   97.38    6.58  277.38  0.69 
1 1 1    2   14   29 o  5  156.79    3.69  140.96  244.34  182.04  244.34   55.11  244.34  0.99 
1 1 1    2   14   30 o  2  207.15   60.90  174.29   66.89  227.40   66.89   68.17   66.89  0.93 
1 1 1    2   14   31 o 16  101.29    6.86   91.81  291.20  110.87  291.20   25.77  291.20  0.97 
1 1 1    2   14   32 o 12  132.30    8.87  110.08  143.76  155.66  143.76   52.15  143.76  0.98 
1 1 1    2   14   33 o 14   44.73    7.47   14.11  167.92   32.38  167.93   18.92  167.93  0.51 
1 1 1    2   14   34 o  3  165.26    4.06  119.56  265.41  211.08  265.41   95.40  265.41  0.99 
1 1 1    2   14   35 o 12   82.06   20.79   76.67   73.37   78.62   73.37    4.56   73.37  0.93 
1 1 1    2   14   36 o 16   77.96   10.46   83.74   45.81   69.88   45.81   10.30  225.81  0.96 
1 1 1    2   14   37 o  1   61.96    5.46   30.08  154.08   82.41  154.08   53.85  154.08  0.90 
1 1 1    2   14   38 o  6   24.58    7.22   26.28  262.49    7.87  262.49   16.86   82.49  0.66 
1 1 1    2   14   39 o  5   41.60    7.06   33.85  248.93   41.34  248.93    9.79  248.93  0.88 
1 1 1    2   14   40 o 18   27.50    7.30    9.99   40.06   12.06   40.06    3.22   40.06  0.38 
1 1 1    2   14   41 o 14   62.68    5.96   41.99  116.36   82.74  116.36   49.32  116.36  0.93 
1 1 1    2   14   42 o 13   33.79    7.21   19.42  108.63   25.08  108.63   11.35  108.63  0.57 
1 1 1    2   14   43 o 14   49.92    6.27   35.33   27.40   60.89   27.40   39.07   27.40  0.83 
1 1 1    2   14   44 o  3   15.30    5.23   11.24  154.32    1.85  334.33    7.78  334.33  0.13 
1 1 1    2   14   45 o  8   22.02    6.28   12.21  155.68    1.62  155.68    3.72  335.68  0.16 
1 1 1    2   14   46 o  2   21.00    6.10   19.60  351.24    0.90  351.24    5.88  171.24  0.18 
1 1 1    2   15    0 o 13  373.23    9.70  432.72    0.00  354.96    0.00   36.54  180.00  1.00 
1 1 1    2   15    1 o 10  212.02    4.36  235.06  270.93  150.28  264.14  111.34   84.14  0.97 
1 1 1    2   15    2 o  6  255.10    5.36  203.30  227.69  282.55  220.98   69.81  220.98  0.97 
1 1 1    2   15    3 o  5  107.49   28.13  139.65   49.35   44.56   43.55   95.81  223.55  0.86 
1 1 1    2   15    4 o 19   81.49   24.84  111.45   66.81   15.64   60.21   91.60  240.21  0.75 
1 1 1    2   15    5 o 11   39.95    8.58  118.05  123.43   47.11  296.26  133.60  296.26  0.49 
1 1 1    2   15    6 f  0   38.70    8.56   64.90  257.76   76.06  265.35    0.00    0.00  0.00 
1 1 1    2   15    7 o 16  253.09    5.24  231.01  262.10  275.86  257.53   58.84  257.53  0.97 
1 1 1    2   15    8 o  9  159.01    4.88   94.65  355.75  195.62    9.57  105.82    9.57  0.90 
1 1 1    2   15    9 o  9   99.52   21.46   51.93  332.33   75.19  334.56    0.53  154.56  0.76 
1 1 1    2   15   10 o  2   69.50    6.78   79.84   14.92   22.44    7.78   53.28  187.78  0.71 
1 1 1    2   15   11 o  4  285.79    6.83  291.65  304.47  289.70  305.98   16.84  305.98  0.98 
1 1 1    2   15   12 o 12  167.75    5.48  226.41  155.44  115.97  155.88   92.33  335.88  0.97 
1 1 1    2   15   13 o 10   25.64    7.73  109.08   81.31   70.96  264.84  167.01  264.84  0.49 
1 1 1    2   15   14 o  7   51.81    6.89  132.48  340.64   33.16  161.60  150.17  161.60  0.81 
1 1 1    2   15   15 o  1  183.14    4.45  254.79  272.54  128.40  272.84  101.35   92.84  0.98 
1 1 1    2   15   16 o 13   33.26   11.47   58.34  234.57   24.35   62.55   78.55   62.55  0.45 
1 1 1    2   15   17 o  7   40.14    8.36   28.63  124.35    0.60  296.71   27.36  296.71  0.33 
1 1 1    2   15   18 o  9   82.26   12.85   72.86   54.57   72.50   58.18    4.16   58.18  0.86 
1 1 1    2   15   19 o 18   17.62    6.03   56.91  248.63   41.76   73.33   95.91   73.33  0.35 
1 1 1    2   15   20 o 17   19.23    6.39   30.07  318.14   20.30  135.11   49.35  135.11  0.23 
1 1 1    2   15   21 o 11   47.39    7.10   84.72   11.02    2.94   11.12   71.85  191.12  0.82 
1 1 1    2   15   22 o 18  166.18    4.34  171.81  146.01  171.49  146.14   17.27  146.14  0.98 
1 1 1    2   15   23 o 14   84.46   12.92  119.05   25.29   52.16   25.10   54.10  205.10  0.94 
1 1 1    2   15   24 o  2   43.82    7.43   82.49  330.23    0.37  330.24   73.75  150.24  0.85 
1 1 1    2   15   25 o  7  125.74   31.30  115.40  239.24  131.27  239.40   28.45  239.40  0.93 
1 1 1    2   15   26 o 14   71.09    7.51   90.57  274.10   52.44  274.04   28.21   94.04  0.94 
1 1 1    2   15   27 o 18   57.89    6.06   36.79  307.61   61.53  307.60   28.68  307.60  0.82 
1 1 1    2   15   28 o  6   93.47    5.68   86.98   13.86  100.58   13.86   21.82   13.86  0.96 
1 1 1    2   15   29 o  5  150.48   15.63  119.74  148.57  183.95  148.57   74.05  148.57  0.98 
1 1 1    2   15   30 o 18   70.55    9.79   64.67  276.74   70.64  276.74   10.45  276.74  0.93 
1 1 1    2   15   31 o  6   34.27    9.57   31.45  117.17   15.88  117.17   13.79  297.17  0.66 
1 1 1    2   15   32 o 11   63.35    6.40   60.93   33.30   59.84   33.30    1.54   33.30  0.93 
1 1 1    2   15   33 o 13  107.78   28.99   82.95  264.99  118.88  264.99   38.41  264.99  0.92 
1 1 1    2   15   34 o 12   47.33    7.56   31.62  306.29   48.11  306.29   17.61  306.29  0.83 
1 1 1    2   15   35 o 16   83.68   28.85   58.31   38.61   88.47   38.61   32.69   38.61  0.86 
1 1 1    2   15   36 o 19  126.45    3.75  108.01  186.18  147.22  186.18   44.77  186.18  0.99 
1 1 1    2   15   37 o 11   60.14    6.54   54.23  142.47   62.70  142.47   11.71  142.47  0.95 
1 1 1    2   15   38 o  8   44.58    7.33   31.00   13.41   48.85   13.41   19.96   13.41  0.87 
1 1 1    2   15   39 o  4   36.61    7.76   16.35  196.66   33.32  196.66   18.85  196.66  0.65 
1 1 1    2   15   40 o 13   52.53    6.56   50.67  212.70   56.83  212.70   16.38  212.70  0.93 
1 1 1    2   15   41 o 15   28.26    7.62   12.55  241.34   11.07  241.34    2.14  241.34  0.35 
1 1 1    2   15   42 o  5   34.62    7.52   30.23  162.67   27.92  162.67    9.06  162.67  0.68 
1 1 1    2   15   43 o  7   20.52    6.40    8.92  189.21    0.92  189.21    3.86    9.21  0.14 
1 1 1    2   15   44 o  5   19.23    6.19    4.16  127.82    0.03  127.81    1.83  307.81  0.05 
1 1 1    2   15   45 o  7   18.21    5.92   12.40  143.32    0.56  323.33    5.00  323.33  0.11 
1 1 1    2   16    0 o  2  182.85    6.50  176.44  180.00  197.25  180.00   28.81  180.00  1.00 
1 1 1    2   16    1 o  5  178.58    7.79  152.95  233.15  184.35  230.88   29.18  230.88  0.95 
1 1 1    2   16    2 o 11  222.47    6.15  230.78  327.60  196.56  330.04   40.61  150.04  0.97 
1 1 1    2   16    3 o  3  267.45    6.57  161.54   44.97  350.61   40.21  181.99   40.21  0.97 
1 1 1    2   16    4 o  9  231.90    5.10  255.59  149.13  209.53  154.11   34.18  334.11  0.98 
1 1 1    2   16    5 o  7   83.33   40.53  139.09  281.07    6.61  272.14  112.86   92.14  0.76 
1 1 1    2   16    6 o  4   54.62    7.96   82.76   44.78   18.76  216.79  116.53  216.79  0.72 
1 1 1    2   16    7 f  0   28.10    8.76   34.76   34.84   48.89   38.83    0.00    0.00  0.00 
1 1 1    2   16    8 o 12   61.09    7.07   90.91  298.48    3.95  305.21   82.89  125.21  0.74 
1 1 1    2   16    9 o 19   24.36   11.04   38.35  125.46   34.81  304.64   81.46  304.64  0.24 
1 1 1    2   16   10 o 19   31.76    8.35  101.28    7.67   52.52  180.32  139.69  180.32  0.55 
1 1 1    2   16   11 o  7   97.06   12.38  133.80  231.14   42.13  233.13   93.82   53.13  0.92 
1 1 1    2   16   12 o  1   88.51   10.06  117.66  338.52   45.87  341.90   67.42  161.90  0.90 
1 1 1    2   16   13 f  0   46.29    9.04   26.78   62.98   30.66   63.04    0.00    0.00  0.00 
1 1 1    2   16   14 o 15   90.82    9.12   94.00  356.21   79.17  354.35    1.83  174.35  0.88 
1 1 1    2   16   15 o 16  108.89   24.83  142.91  239.84   69.07  240.55   63.99   60.55  0.93 
1 1 1    2   16   16 o 12   18.45    6.31   40.47  345.00   28.28  164.89   66.02  164.89  0.26 
1 1 1    2   16   17 o  1   65.08    8.39   88.28   50.51   32.59   51.59   47.63  231.59  0.87 
1 1 1    2   16   18 o  3   29.64    7.51   48.28  222.62   14.79   41.43   57.04   41.43  0.46 
1 1 1    2   16   19 o 19   31.19    7.47   56.50  187.95   14.92    5.42   65.45    5.42  0.57 
1 1 1    2   16   20 o 19   72.27    6.27   91.17  178.74   47.16  178.48   37.34  358.48  0.91 
1 1 1    2   16   21 o  6   24.45    7.54   44.03  212.84   18.16   33.83   58.20   33.83  0.45 
1 1 1    2   16   22 o 15  128.10    4.12  180.72  154.67   89.63  154.56   71.54  334.56  0.98 
1 1 1    2   16   23 o  3   54.66    7.58   55.61   21.31   41.05   20.92    8.81  200.92  0.83 
1 1 1    2   16   24 o  7   16.89    8.25   40.63   60.53   23.42  240.09   59.61  240.09  0.38 
1 1 1    2   16   25 o 14  136.74    4.01  152.15  122.25  133.64  122.25    1.63  302.25  0.98 
1 1 1    2   16   26 o 10   39.48    8.37   21.77   42.85   21.28   42.83    1.68   42.83  0.52 
1 1 1    2   16   27 o  8   69.78   10.06   90.48   11.93   49.03   11.93   33.47  191.93  0.94 
1 1 1    2   16   28 o  8   56.52    9.51   67.68  177.18   40.35  177.17   22.17  357.17  0.91 
1 1 1    2   16   29 o  4  162.20    7.62  131.40  252.45  196.94  252.45   73.94  252.45  0.99 
1 1 1    2   16   30 o 17   37.53    9.59   25.29   93.15   23.15   93.14    0.84  273.14  0.63 
1 1 1    2   16   31 o 15   26.46    8.36   57.36   84.57   12.59  264.56   67.72  264.56  0.80 
1 1 1    2   16   32 o  7   64.61    8.31   66.63   31.06   57.05   31.07    7.61  211.07  0.94 
1 1 1    2   16   33 o  6   59.44    7.28   50.99   13.11   60.78   13.11   11.69   13.11  0.92 
1 1 1    2   16   34 o  1   70.60    6.37   45.39  127.62   88.76  127.62   45.42  127.62  0.94 
1 1 1    2   16   35 o 17   26.97    8.05    5.84   49.29    5.02   49.29    0.52  229.29  0.20 
1 1 1    2   16   36 o  7   34.22    8.91   12.08  263.26   21.22  263.26    9.88  263.26  0.48 
1 1 1    2   16   37 o  2   59.94    7.31   60.92  251.74   57.75  251.74    1.04  251.74  0.95 
1 1 1    2   16   38 o  8   52.36    7.71   33.74  227.32   64.23  227.32   34.64  227.32  0.90 
1 1 1    2   16   39 o  9   23.31    7.07    3.05  148.73    1.81  148.73    0.61  328.73  0.09 
1 1 1    2   16   40 o  1   52.09    6.50   34.83  328.37   65.44  328.37   40.78  328.37  0.86 
1 1 1    2   16   41 o  3   43.61    7.07   39.63  298.25   46.85  298.25   22.17  298.25  0.82 
1 1 1    2   16   42 o  6   26.57    7.30   21.52   25.82    9.16   25.82    2.39  205.82  0.39 
1 1 1    2   16   43 o 17   16.48    5.56    5.40   81.70    0.58  261.70    3.01  261.70  0.06 
1 1 1    2   16   44 o  4   33.72   12.33   32.21  272.60   13.26  272.60    1.58  272.60  0.37 
1 1 1    2   17    0 o  4   13.75    9.91   70.93  360.00   75.05  180.00  157.16  180.00  0.26 
1 1 1    2   17    1 o  9   31.12    8.58  100.63  316.91   60.48  140.31  155.96  140.31  0.56 
1 1 1    2   17    2 o 10  232.45    5.61  245.57  317.08  228.54  316.44    1.57  316.44  0.98 
1 1 1    2   17    3 o  5   79.39    7.69   52.79  171.30   57.57  161.66    7.01  161.66  0.68 
1 1 1    2   17    4 o 15  183.53    5.34  208.01  127.65  164.27  125.69   27.74  305.69  0.97 
1 1 1    2   17    5 o 15   92.75   12.38  120.30  284.48   56.11  284.94   52.37  104.94  0.89 
1 1 1    2   17    6 o  9  167.64    4.39  220.44   13.47  119.97   13.01   85.86  193.01  0.97 
1 1 1    2   17    7 o 19  181.73    4.94  237.82  212.44  140.91  212.98   72.82   32.98  0.98 
1 1 1    2   17    8 o  4   62.90   10.10   36.34  285.92   27.56  301.93    3.84  121.93  0.47 
1 1 1    2   17    9 o  1   16.00    7.95   54.67   37.96   48.48  215.40  105.06  215.40  0.25 
1 1 1    2   17   10 o  1   98.98   41.38  165.01  301.91   24.71  298.75  124.97  118.75  0.88 
1 1 1    2   17   11 o  8  130.61    4.37  171.06   62.71   99.68   61.46   51.92  241.46  0.96 
1 1 1    2   17   12 o 19   66.04    8.52   77.57  178.11   41.47  182.18   25.13    2.18  0.82 
1 1 1    2   17   13 o 14   84.12   14.81   63.94   93.86   81.40   90.26   23.29   90.26  0.83 
1 1 1    2   17   14 o  8   65.07    9.22   68.42  302.19   46.34  303.01   11.96  123.01  0.80 
1 1 1    2   17   15 o 18   24.19    7.76   46.60  314.10   21.27  134.96   59.84  134.96  0.36 
1 1 1    2   17   16 o 11   19.51    6.48   25.99    5.13   15.37  179.09   38.23  179.09  0.19 
1 1 1    2   17   17 o  8   88.71   36.19   79.75   13.66   67.53   13.28    4.88  193.28  0.79 
1 1 1    2   17   18 o 12   29.94    7.92   30.19  145.91    4.78  326.79   30.42  326.79  0.35 
1 1 1    2   17   19 o 17   32.28    8.14   52.84  259.76    7.81   81.44   55.48   81.44  0.62 
1 1 1    2   17   20 f  0   51.21    7.91   54.09  294.76   47.88  294.83    0.00    0.00  0.00 
1 1 1    2   17   21 o 16   85.20   16.54  114.92  275.19   57.97  274.99   44.00   94.99  0.94 
1 1 1    2   17   22 o 18   93.06   28.56   75.04  114.64   94.99  114.59   28.31  114.59  0.87 
1 1 1    2   17   23 o 16  160.54    4.34  149.05  244.54  183.77  244.55   51.21  244.55  0.99 
1 1 1    2   17   24 o 18   65.23    8.05   73.46  194.13   54.43  194.13   11.52   14.13  0.92 
1 1 1    2   17   25 o 11   49.19    9.85   58.72   58.78   31.86   58.78   21.50  238.78  0.87 
1 1 1    2   17   26 o 18  127.32    5.82  121.40  177.20  137.93  177.20   26.26  177.20  0.98 
1 1 1    2   17   27 o 13   98.97   31.81  105.01  244.38   83.99  244.38   13.80   64.38  0.92 
1 1 1    2   17   28 o  5  126.69   55.13  136.74  356.45   95.20  356.45   33.76  176.45  0.88 
1 1 1    2   17   29 o 12   50.64   10.16   41.80  132.68   46.22  132.68    6.31  132.68  0.85 
1 1 1    2   17   30 o  9   71.55    7.20   68.11   45.36   69.92   45.36    4.06   45.36  0.95 
1 1 1    2   17   31 o 16   94.74   23.38   98.70  129.27   83.93  129.27   11.53  309.27  0.95 
1 1 1    2   17   32 o 17   24.06    7.76   18.38  249.59    4.02  249.59   13.62   69.59  0.45 
1 1 1    2   17   33 o  7   63.06    8.53   68.59  197.35   54.47  197.35   10.84   17.35  0.95 
1 1 1    2   17   34 o 10   98.61   19.67   77.66  123.23  114.24  123.23   40.88  123.23  0.95 
1 1 1    2   17   35 o  9   54.72    9.16   36.45  286.38   64.30  286.38   30.15  286.38  0.90 
1 1 1    2   17   36 o  3   34.04    9.80   26.86  290.83   27.38  290.83    2.42  290.83  0.77 
1 1 1    2   17   37 o 13   39.03    8.17   21.73  333.63   39.44  333.63   20.74  333.63  0.74 
1 1 1    2   17   38 o 13   45.34    7.80   41.79  350.38   47.46  350.38   14.90  350.38  0.88 
1 1 1    2   17   39 o  7   21.98    7.01    4.78   94.53    1.55   94.54    1.78  274.54  0.11 
1 1 1    2   17   40 o  9   29.20    8.04   32.46  170.37   16.58  170.37    3.33  350.37  0.62 
1 1 1    2   17   41 o 17   48.42    7.32   43.78   86.37   55.86   86.37   32.68   86.37  0.82 
1 1 1    2   17   42 o  4   19.51    6.47   22.45   35.79    0.00  215.80   10.00  215.79  0.26 
1 1 1    2   17   43 o  2   33.12    7.68   27.74   24.79   15.21   24.79    5.23   24.79  0.38 
1 1 1    2   18    0 o 17  167.58    6.63  237.68  360.00  122.91  360.00   89.34  180.00  1.00 
1 1 1    2   18    1 o 17  118.63   59.28  105.88   59.69   78.47   57.23   14.77  237.23  0.72 
1 1 1    2   18    2 o 19   86.34    7.83  126.49  203.80   46.13  204.49   64.97   24.49  0.91 
1 1 1    2   18    3 o 12   82.01    7.37  101.09    7.98   52.19   10.95   41.37  190.95  0.89 
1 1 1    2   18    4 o 17   75.54    8.17  109.57   93.20   37.10   95.92   59.36  275.92  0.88 
1 1 1    2   18    5 o 18   88.94    7.94   41.42  210.74   90.88  200.26   55.03  200.26  0.71 
1 1 1    2   18    6 o 10  198.14    4.31  220.97  339.97  188.46  340.40   12.20  160.40  0.98 
1 1 1    2   18    7 o 16   54.34    7.89   99.04  208.77    2.93  205.82   85.06   25.82  0.84 
1 1 1    2   18    8 o  6  110.39   32.65  154.37  281.20   66.23  281.33   70.26  101.33  0.92 
1 1 1    2   18    9 o 13   86.24    7.48  149.37   55.67   30.34   56.40  101.54  236.40  0.94 
1 1 1    2   18   10 o  9  129.28    6.19   85.09  209.98  163.99  212.57   86.09  212.57  0.94 
1 1 1    2   18   11 o  1   64.19    8.68   38.30  263.35   50.57  266.08   12.42  266.08  0.69 
1 1 1    2   18   12 o  1  102.74   15.75  139.11  155.29   69.31  154.74   55.48  334.74  0.94 
1 1 1    2   18   13 o  9   55.31    8.89  120.39  301.46    7.68  121.99  114.40  121.99  0.90 
1 1 1    2   18   14 o 15   83.07   13.62   91.36  223.94   69.79  224.33   10.55   44.33  0.90 
1 1 1    2   18   15 o 18   66.55    7.03   87.46   81.46   40.02   81.48   39.29  261.48  0.90 
1 1 1    2   18   16 o 19   29.72    8.28   48.23   70.85   11.89  251.40   56.96  251.40  0.56 
1 1 1    2   18   17 o  8   88.24   12.05  125.88  175.59   54.15  175.72   59.05  355.72  0.95 
1 1 1    2   18   18 f  0   39.41    8.48   59.18   82.22   52.56   83.57    0.00    0.00  0.00 
1 1 1    2   18   19 o  7   27.78    8.47   29.09  334.18    3.19  154.81   28.93  154.81  0.41 
1 1 1    2   18   20 o  8   41.03    9.73   75.65  221.91    2.22  221.72   65.17   41.72  0.85 
1 1 1    2   18   21 o  3   49.02    9.59   73.93  182.45   21.13  182.46   44.60    2.46  0.89 
1 1 1    2   18   22 o  4   95.81   10.57   91.26   11.15  101.11   11.15   19.11   11.15  0.96 
1 1 1    2   18   23 o  6   31.45    9.53   54.66  255.91    1.91   75.91   51.57   75.91  0.76 
1 1 1    2   18   24 o 12   92.91    8.96   98.75  319.99   88.29  319.99    2.44  139.99  0.96 
1 1 1    2   18   25 o 16   41.55    9.71   49.28  245.60   22.63  245.60   23.17   65.60  0.82 
1 1 1    2   18   26 o 14   59.73    9.32   67.40  149.95   46.78  149.96   16.59  329.96  0.92 
1 1 1    2   18   27 o 12   26.91    8.47   17.92   94.05    4.53   94.05   12.52  274.05  0.40 
1 1 1    2   18   28 o 10   37.04    9.42   16.43  294.49   20.68  294.49    4.86  294.49  0.49 
1 1 1    2   18   29 o  2   69.42    7.49   82.59   96.88   52.89   96.88   27.23  276.88  0.96 
1 1 1    2   18   30 o 17  155.12    4.79  124.57  238.55  186.95  238.54   66.97  238.54  0.99 
1 1 1    2   18   31 o 11   74.05    7.69   87.04  146.68   59.94  146.67   23.28  326.67  0.97 
1 1 1    2   18   32 o 13   50.81    9.78   45.31  168.65   48.45  168.65    5.46  168.65  0.90 
1 1 1    2   18   33 o 19   77.42    7.99   66.85  323.18   86.21  323.18   23.27  323.18  0.96 
1 1 1    2   18   34 o  4   30.43    9.54   43.28  314.85   10.84  314.85   29.58  134.85  0.84 
1 1 1    2   18   35 o 19   27.09    8.49   29.12  164.27   13.79  164.27   12.85  344.27  0.75 
1 1 1    2   18   36 o  8   63.52    7.77   47.93   42.78   78.89   42.78   38.80   42.78  0.94 
1 1 1    2   18   37 o 10   25.64    8.09    9.30  163.69    6.42  163.70    0.62  343.70  0.26 
1 1 1    2   18   38 o  8   27.45    8.45   19.06  238.45   11.66  238.45    1.25   58.45  0.45 
1 1 1    2   18   39 f  0   24.45    7.82   19.91  284.54   11.88  284.54    0.00    0.00  0.00 
1 1 1    2   18   40 o 14   19.95    6.76    6.36   34.35    0.34   34.35    2.93  214.35  0.09 
1 1 1    2   18   41 o 16   17.29    6.07   18.55  197.40    1.57   17.40    9.60   17.40  0.19 
1 1 1    2   18   42 o  5   29.97    9.09   45.31  149.01   13.20  149.01    2.65  329.01  0.48 
1 1 1    2   19    0 o 16   87.37   13.67  167.32    0.00   24.79    0.00  125.14  180.00  1.00 
1 1 1    2   19    1 o 12  135.48    4.47  172.95  181.08  105.85  180.40   51.30    0.40  0.97 
1 1 1    2   19    2 o  5  264.58    7.12  258.61  176.38  294.49  176.61   65.33  176.61  0.99 
1 1 1    2   19    3 o 17   83.41   12.76   56.09  335.81   85.44  336.20   33.81  336.20  0.82 
1 1 1    2   19    4 o  7  155.87   14.26  175.75   50.00  146.16   50.20   10.43  230.20  0.97 
1 1 1    2   19    5 o  4  123.56   23.63  130.33  231.16  115.33  230.41    1.17   50.41  0.94 
1 1 1    2   19    6 o  8  118.37   22.79  109.29  315.61  119.60  315.05   19.83  315.05  0.93 
1 1 1    2   19    7 o 19  110.04   21.46  136.93   36.48   84.67   36.11   37.36  216.11  0.94 
1 1 1    2   19    8 f  0   28.79   13.55   35.77   14.93   34.09   16.25    0.00    0.00  0.00 
1 1 1    2   19    9 o 17   35.38    9.94   24.63  236.59    0.53  238.11   21.69   58.11  0.32 
1 1 1    2   19   10 o 12   54.48   10.25   64.44  263.56   27.87  263.28   31.37   83.28  0.80 
1 1 1    2   19   11 o  6   86.66    8.95   96.91  324.03   72.23  323.34   16.36  143.34  0.93 
1 1 1    2   19   12 o 15   64.00   20.32   84.36   67.18   32.04   66.60   44.31  246.60  0.85 
1 1 1    2   19   13 o 19  145.13   18.40  132.30  266.79  162.92  266.55   46.37  266.55  0.96 
1 1 1    2   19   14 o  8   47.79    9.19   35.71  115.92   28.24  117.72    4.65  297.72  0.64 
1 1 1    2   19   15 f  0   28.77    8.58   21.63   67.65   18.60   67.21    0.00    0.00  0.00 
1 1 1    2   19   16 o  2   96.60    9.28  102.59  209.89   92.57  209.92    1.20  209.92  0.95 
1 1 1    2   19   17 o  4   21.85    7.60   45.27  297.72   18.07  117.60   58.45  117.60  0.51 
1 1 1    2   19   18 o 15   30.07    9.38   20.81   77.76    3.42   77.90   15.00  257.90  0.36 
1 1 1    2   19   19 o 14   38.47   10.38   36.04  308.11   18.71  308.11   13.49  128.11  0.66 
1 1 1    2   19   20 o 13   97.11   33.58  134.12  262.19   58.67  262.20   62.32   82.20  0.93 
1 1 1    2   19   21 o  4   20.38    9.92    9.46   19.38    3.08  199.38   11.70  199.38  0.14 
1 1 1    2   19   22 o 17   36.09    9.80   67.25   31.04    0.76  211.04   62.68  211.04  0.85 
1 1 1    2   19   23 o 17   61.09    9.63   85.05   59.40   35.30   59.40   43.82  239.40  0.94 
1 1 1    2   19   24 o  1   71.56    9.09   55.19  239.45   79.97  239.44   28.07  239.44  0.92 
1 1 1    2   19   25 o  2   24.32    7.92   22.73  345.19    0.41  345.19   21.20  165.19  0.45 
1 1 1    2   19   26 o  6   25.76    8.45   39.64  249.44    2.52   69.44   40.62   69.44  0.69 
1 1 1    2   19   27 o 11   75.84    7.87   56.65  263.14   87.86  263.14   32.83  263.14  0.94 
1 1 1    2   19   28 o 13   31.77    9.65   32.77  218.45   13.93  218.45   17.69   38.45  0.72 
1 1 1    2   19   29 o 15   77.03    8.13   61.48  302.83   87.83  302.83   28.91  302.83  0.95 
1 1 1    2   19   30 o  2   75.45    7.53   68.48  189.53   79.72  189.53   14.56  189.53  0.96 
1 1 1    2   19   31 o  6   25.90    8.59   36.74   19.69    4.38   19.69   30.32  199.69  0.75 
1 1 1    2   19   32 o  4   28.37    9.41   23.80  311.63   14.75  311.63    7.56  131.63  0.65 
1 1 1    2   19   33 o 16   27.72    9.00   56.77  229.75    4.01   49.75   56.82   49.75  0.88 
1 1 1    2   19   34 o  2   63.56    9.77   52.77  103.73   73.18  103.73   26.76  103.73  0.94 
1 1 1    2   19   35 o 14   21.60    7.29   25.39  195.87    4.45  195.87   15.96   15.87  0.58 
1 1 1    2   19   36 o 11   21.33    7.22   21.10  303.51    3.84  303.51   11.51  123.51  0.45 
1 1 1    2   19   37 o  9   32.95    9.04   31.76   38.84   23.54   38.84    2.88   38.84  0.67 
1 1 1    2   19   38 o  3   23.11    7.58   10.98  252.68    2.87  252.68    3.42   72.68  0.20 
1 1 1    2   19   39 o  8   27.05    8.04   18.38   77.19    7.47   77.19    1.59  257.19  0.31 
1 1 1    2   19   40 o 11   35.56    8.90   35.38  341.31   23.20  341.31    8.59  341.31  0.53 
1 1 1    2   19   41 o 19   28.56    8.66   30.49  228.53    8.36  228.53    1.78   48.53  0.32 
1 1 1    2   20    0 o 16   13.10    9.53   30.16  360.00   21.35  180.00   46.81  180.00  0.16 
1 1 1    2   20    1 o  2   63.72    9.13  125.86  318.73    4.02  318.42  109.32  138.42  0.92 
1 1 1    2   20    2 x 15       ?       ?   90.04  315.38   81.97  317.06    0.00    0.00  0.00 
1 1 1    2   20    3 o 16   54.32    9.21   66.62  173.73   28.48  174.33   31.00  354.33  0.81 
1 1 1    2   20    4 o 15   29.39    9.21   41.89  226.53   11.01   46.55   49.52   46.55  0.47 
1 1 1    2   20    5 o 17   99.95    9.72   96.01  210.21  102.85  208.88   18.85  208.88  0.93 
1 1 1    2   20    6 o  8   81.91   11.59   98.59   16.50   61.34   16.64   28.64  196.64  0.92 
1 1 1    2   20    7 o 14  117.47   48.82  160.97   52.33   67.10   52.42   76.20  232.42  0.90 
1 1 1    2   20    8 o 10   57.58    9.01   50.10  313.70   45.02  314.10    0.12  314.10  0.78 
1 1 1    2   20    9 f  0   47.60    9.83  126.22  180.77  111.98  180.58    0.00    0.00  0.00 
1 1 1    2   20   10 o  7   31.72    9.14   36.29  240.80    1.55   61.38   34.72   61.38  0.50 
1 1 1    2   20   11 o 11   41.59    8.33   38.43  197.34   18.39  196.48   15.68   16.48  0.63 
1 1 1    2   20   12 o 10   26.76    8.29   32.34  119.20    6.12  298.12   35.14  298.12  0.43 
1 1 1    2   20   13 o 17   62.60    8.59   55.81  313.19   58.40  312.75    8.76  312.75  0.86 
1 1 1    2   20   14 o 15   59.34    8.74   63.08    5.94   48.25    5.89    8.13  185.89  0.88 
1 1 1    2   20   15 o 16  109.74   32.92  152.66  220.50   70.87  220.47   64.86   40.47  0.94 
1 1 1    2   20   16 o  1   21.96    7.73   18.10   57.17    4.45  237.19   20.63  237.19  0.27 
1 1 1    2   20   17 o  3   56.23    9.09   70.72  312.06   38.00  312.06   25.73  132.06  0.90 
1 1 1    2   20   18 o  3   51.21    8.67   26.41  248.59   47.07  248.58   23.07  248.58  0.69 
1 1 1    2   20   19 o  2   32.05    9.21   24.31  215.93    9.86  215.92   12.42   35.92  0.50 
1 1 1    2   20   20 o 12   51.49   10.02   58.60   71.45   36.66   71.45   17.58  251.45  0.88 
1 1 1    2   20   21 o 17   64.71    9.76   53.46  341.06   67.07  341.07   17.12  341.07  0.90 
1 1 1    2   20   22 o 13   29.27    9.24   30.21  184.67    6.43  184.68   22.08    4.68  0.60 
1 1 1    2   20   23 o  4   23.41    7.82   25.93   39.98    1.67  219.98   26.38  219.98  0.49 
1 1 1    2   20   24 o  3   42.05   11.17   71.27  138.42    6.95  138.42   61.65  318.42  0.90 
1 1 1    2   20   25 o  5   80.57    7.83   77.29  325.78   79.72  325.78    4.65  325.78  0.96 
1 1 1    2   20   26 o 16   76.50    7.81   68.10    6.99   80.37    6.99   14.64    6.99  0.95 
1 1 1    2   20   27 o  8   67.62    9.74   65.32  347.09   65.18  347.09    2.53  347.09  0.95 
1 1 1    2   20   28 o  7   33.88   10.00   21.35  123.97   21.60  123.97    1.25  123.97  0.62 
1 1 1    2   20   29 o 14   46.11   11.97   36.73  260.31   43.12  260.30    8.36  260.30  0.84 
1 1 1    2   20   30 o 14   24.55    8.50   16.30   82.57    7.76   82.57    7.56  262.57  0.47 
1 1 1    2   20   31 o 17   32.49   10.04   25.60   10.52   23.33   10.52    0.55  190.52  0.73 
1 1 1    2   20   32 o 17   36.47    9.73   29.42  213.55   31.99  213.56    5.27  213.56  0.80 
1 1 1    2   20   33 o 18   18.09    6.39   21.64  139.03    0.46  319.02   18.57  319.02  0.49 
1 1 1    2   20   34 o 11   80.30    7.43   83.98  317.03   91.36  317.03   27.19  317.03  0.97 
1 1 1    2   20   35 o  5   33.95    9.85   22.76  152.72   23.35  152.72    7.64  152.72  0.58 
1 1 1    2   20   36 o 13   25.83    8.37    9.83   71.82    4.81   71.81    1.25  251.81  0.21 
1 1 1    2   20   37 o  2   21.43    7.30   10.30  275.61    1.41  275.61    4.15   95.61  0.16 
1 1 1    2   20   38 o  1   28.70    8.72   23.83  136.09   10.13  136.09    0.91  316.09  0.37 
1 1 1    2   20   39 o 15   21.58    7.35   31.60   66.94    1.55   66.94   10.65  246.94  0.32 
1 1 1    2   21    0 x 13       ?       ?   97.71  180.00   86.60  180.00    0.00    0.00  0.00 
1 1 1    2   21    1 o 18  112.31   13.23   75.88   45.11  141.61   45.12   73.57   45.12  0.93 
1 1 1    2   21    2 o 19   80.35   12.49  115.94  327.64   47.01  327.49   57.21  147.49  0.94 
1 1 1    2   21    3 o 10   34.26   10.13   28.82  285.23    4.52  284.91   21.11  104.91  0.44 
1 1 1    2   21    4 o  1   27.71    9.17   39.22  111.84    8.05  292.00   43.36  292.00  0.49 
1 1 1    2   21    5 o  3   66.00   11.80   89.76  290.72   41.10  290.80   37.73  110.80  0.91 
1 1 1    2   21    6 o 10   46.27    9.19   87.32  248.23    3.04  248.53   74.99   68.53  0.88 
1 1 1    2   21    7 o  7   25.02    8.35   28.09  125.38    6.69  304.58   31.92  304.58  0.37 
1 1 1    2   21    8 o 12   31.91    9.23    7.51   13.36    2.05   13.90    4.95  193.90  0.14 
1 1 1    2   21    9 o  9  112.86   46.86   78.66   41.68  108.49   41.63   38.65   41.63  0.79 
1 1 1    2   21   10 o 15  108.81   37.72  136.10  268.66   78.71  268.71   42.42   88.71  0.92 
1 1 1    2   21   11 o 11  138.94    8.60  131.45  307.23  155.23  307.24   38.38  307.24  0.98 
1 1 1    2   21   12 o 13   65.32    9.15   35.16  290.65   75.22  290.64   43.81  290.64  0.82 
1 1 1    2   21   13 o  7   77.77    8.19   34.80  116.34  101.95  116.35   70.66  116.35  0.86 
1 1 1    2   21   14 o  4  154.63   22.13  174.24   19.50  144.84   19.50   12.88  199.50  0.98 
1 1 1    2   21   15 o  3   42.22   11.48   21.66  161.55   24.59  161.56    4.84  161.56  0.52 
1 1 1    2   21   16 o  3   33.81    9.94   43.41    3.72    8.98    3.72   30.89  183.72  0.72 
1 1 1    2   21   17 o 12   41.99   10.58   57.97   10.43   17.51   10.44   36.14  190.44  0.85 
1 1 1    2   21   18 o 14   37.43    9.81   31.48    4.17   21.13    4.16    8.25  184.16  0.67 
1 1 1    2   21   19 o 15   37.78   10.56   48.42  329.15   15.27  329.15   30.30  149.15  0.80 
1 1 1    2   21   20 o 19   31.53    9.47   33.22  328.12   10.44  328.12   21.09  148.12  0.67 
1 1 1    2   21   21 f  0   33.38    9.79   56.17  170.72   53.79  170.72    0.00    0.00  0.00 
1 1 1    2   21   22 o 11   83.79    7.74   80.03   76.21   83.94   76.21    6.60   76.21  0.96 
1 1 1    2   21   23 o 15   30.26    9.53   21.08   64.74   11.80   64.74    8.64  244.74  0.53 
1 1 1    2   21   24 o  1   73.42    8.68   50.61  127.36   88.46  127.36   39.69  127.36  0.93 
1 1 1    2   21   25 o  7   39.87   10.26   17.31  166.10   29.78  166.10   13.19  166.10  0.58 
1 1 1    2   21   26 f  0   64.01   10.34   60.33   77.42   57.45   77.42    0.00    0.00  0.00 
1 1 1    2   21   27 o 10   57.02   12.19   42.71  204.66   61.64  204.65   21.23  204.65  0.89 
1 1 1    2   21   28 o 18   38.80   11.32   37.74   30.75   29.17   30.75    6.30  210.75  0.83 
1 1 1    2   21   29 o 10   49.26   10.88   19.44  221.56   55.88  221.56   37.73  221.56  0.75 
1 1 1    2   21   30 o 12   27.63    8.86    9.76  135.90   11.35  135.89    2.35  135.89  0.37 
1 1 1    2   21   31 o  5   35.85   10.27   41.44  257.07   25.22  257.07   10.20   77.07  0.85 
1 1 1    2   21   32 o  8   39.85   10.64   54.97  125.79   27.18  125.79   16.04  305.79  0.88 
1 1 1    2   21   33 o  6   35.11   10.36   36.27   29.61   26.85   29.61    0.87   29.61  0.75 
1 1 1    2   21   34 o  7   29.80    9.43   19.55  235.72   13.94  235.72    1.32  235.72  0.45 
1 1 1    2   21   35 o 12   21.44    7.35   27.32   39.16    2.61   39.16   13.06  219.16  0.43 
1 1 1    2   21   36 o 12   20.02    6.93   16.61  262.54    0.62  262.54    7.70   82.54  0.22 
1 1 1    2   21   37 o  5   22.86    7.77   11.16   88.80    1.55   88.80    3.20  268.80  0.14 
1 1 1    2   21   38 o 19   19.92    7.03   15.01  111.04    0.00  291.03    5.28  291.04  0.13 
1 1 1    2   22    0 o 14   81.57   12.35   47.66    0.00  118.76    0.00   76.39    0.00  0.99 
1 1 1    2   22    1 o 17  104.47   11.31  120.27  264.69   95.03  264.70   11.94   84.70  0.97 
1 1 1    2   22    2 f  0   63.17   14.50   64.81  205.74   57.62  205.75    0.00    0.00  0.00 
1 1 1    2   22    3 o 11  112.40   11.77  130.78   56.46  102.13   56.47   14.18  236.47  0.97 
1 1 1    2   22    4 o 16   90.58   18.60  149.20   28.37   41.06   28.37   91.87  208.37  0.96 
1 1 1    2   22    5 o 18   47.14   11.49   46.27  238.51   32.95  238.52    8.37   58.52  0.79 
1 1 1    2   22    6 o  3   60.09   11.02   78.58  343.31   39.39  343.31   30.97  163.31  0.91 
1 1 1    2   22    7 o 16   42.40   11.74   25.78  207.80   24.93  207.80    1.77  207.80  0.57 
1 1 1    2   22    8 o 15   39.53   10.62   19.78  345.23   18.67  345.22    0.84  345.22  0.46 
1 1 1    2   22    9 f  0   71.65   10.26  105.51   19.74   95.55   19.74    0.00    0.00  0.00 
1 1 1    2   22   10 o 18  101.13   13.53  111.48   98.07   93.51   98.08    7.92  278.08  0.96 
1 1 1    2   22   11 o  4   25.66    8.58   24.32  288.85    0.46  108.86   22.70  108.86  0.42 
1 1 1    2   22   12 o 16   83.14    8.82   67.09  349.24   94.53  349.24   32.83  349.24  0.94 
1 1 1    2   22   13 o  1   30.96   10.28   13.88  123.78    6.15  123.79    6.69  303.79  0.31 
1 1 1    2   22   14 o 15   67.91   12.60   77.52  159.12   54.21  159.12   17.94  339.12  0.93 
1 1 1    2   22   15 o  8  187.65    9.03  153.38  134.96  227.63  134.96   83.92  134.96  0.99 
1 1 1    2   22   16 o 11   73.22   15.27   44.17   17.92   86.53   17.92   44.86   17.92  0.88 
1 1 1    2   22   17 o 19   30.19    9.54   19.32  142.70    8.95  142.70    9.41  322.70  0.45 
1 1 1    2   22   18 o  6   35.40   10.17   38.09   55.52   16.75   55.52   19.73  235.52  0.75 
1 1 1    2   22   19 o  2   72.89    9.33   58.37  243.90   80.10  243.90   23.76  243.90  0.94 
1 1 1    2   22   20 o 18   59.19   10.85   61.64  100.50   49.45  100.50   10.39  280.50  0.92 
1 1 1    2   22   21 o 16   49.59   13.22   69.87  111.48   22.97  111.48   44.52  291.48  0.91 
1 1 1    2   22   22 o 11   83.83    8.71   73.30  229.51   90.84  229.51   20.41  229.51  0.96 
1 1 1    2   22   23 o  1   49.13   11.43   62.33  211.76   30.34  211.76   29.23   31.76  0.91 
1 1 1    2   22   24 o 19   34.34   11.42   19.18  130.05   20.62  130.06    2.39  130.06  0.57 
1 1 1    2   22   25 o 14   31.91   10.14   46.00  248.24   10.01  248.24   33.45   68.24  0.84 
1 1 1    2   22   26 o  6   33.52    9.96   20.93  359.43   24.02  359.44    4.36  359.44  0.65 
1 1 1    2   22   27 o 12   24.68    8.28   16.48   77.34    9.52   77.35    5.86  257.35  0.50 
1 1 1    2   22   28 o  4   52.81   10.95   49.78  264.25   51.69  264.25    5.84  264.25  0.92 
1 1 1    2   22   29 o  9   26.72    8.91    1.77  154.87    1.79  154.88    0.27  154.88  0.06 
1 1 1    2   22   30 o 16   26.11    8.79    9.76  321.64    7.27  321.64    0.48  141.64  0.29 
1 1 1    2   22   31 o 11   49.71   11.70   50.17  201.57   50.82  201.57   14.28  201.57  0.88 
1 1 1    2   22   32 o  6   33.57   10.17   23.73  341.19   21.81  341.19    6.11  341.19  0.56 
1 1 1    2   22   33 o  4   32.03    9.86   23.42  187.68   17.46  187.67    3.56  187.67  0.49 
1 1 1    2   22   34 o  2   30.46    9.52   24.75  125.06   13.86  125.06    0.88  125.06  0.44 
1 1 1    2   22   35 o  6   22.59    7.84   20.13  333.68    2.53  333.68    6.61  153.68  0.26 
1 1 1    2   22   36 o  9   22.95    7.98    8.91   79.28    1.04   79.29    2.37  259.29  0.10 
1 1 1    2   23    0 o 19  137.47  413.98  158.67  360.00  113.47  180.00  258.61  180.00  0.12 
1 1 1    2   23    1 o  5   44.74   12.06   85.12  204.48    2.33  204.48   75.55   24.48  0.90 
1 1 1    2   23    2 o 17   41.65   11.98   72.83   97.84    5.59   97.84   61.10  277.84  0.87 
1 1 1    2   23    3 o  7   42.28   11.39   40.51  121.16   26.41  121.16   10.72  301.16  0.75 
1 1 1    2   23    4 o  9   70.06   11.02   76.52  252.54   60.30  252.54    9.96   72.54  0.93 
1 1 1    2   23    5 o 19   50.99   12.52   96.12   71.94    5.52   71.94   82.93  251.94  0.92 
1 1 1    2   23    6 o  8   30.73   10.09   15.74  195.37    6.35  195.37    8.18   15.37  0.34 
1 1 1    2   23    7 o 17   47.49   10.19   31.81   89.18   40.72   89.18   11.28   89.18  0.74 
1 1 1    2   23    8 o  6   42.15   12.10   29.60  271.25   28.08  271.25    0.59  271.25  0.66 
1 1 1    2   23    9 o 17   67.90   10.42   48.11   99.33   76.63   99.33   31.78   99.33  0.89 
1 1 1    2   23   10 o  5   81.43   11.00   65.90   15.22   90.99   15.22   29.28   15.22  0.94 
1 1 1    2   23   11 o  2   36.72   11.20   25.60   90.99   19.17   91.00    4.91  271.00  0.59 
1 1 1    2   23   12 o 19   54.52   13.71   29.87  292.09   53.40  292.09   25.16  292.09  0.75 
1 1 1    2   23   13 o 12   82.07   11.37   87.14  288.76   74.10  288.76    8.76  108.76  0.96 
1 1 1    2   23   14 o  9   38.88   11.57   37.57   49.26   22.96   49.26   12.98  229.26  0.76 
1 1 1    2   23   15 o 17  103.01   12.57   83.70  123.34  118.06  123.34   37.51  123.34  0.96 
1 1 1    2   23   16 o 19  127.43   16.16  117.44  271.96  135.09  271.96   21.33  271.96  0.98 
1 1 1    2   23   17 o  3   22.35    7.84   31.36   43.62    3.99  223.62   34.39  223.62  0.59 
1 1 1    2   23   18 o 17   48.54   11.80   56.52    8.19   32.35    8.19   22.21  188.19  0.90 
1 1 1    2   23   19 o 14   57.32   11.81   74.00  178.39   36.18  178.40   34.93  358.40  0.94 
1 1 1    2   23   20 o  1   40.60   11.35   52.95  263.04   20.41  263.04   30.23   83.04  0.87 
1 1 1    2   23   21 o 11   35.75   11.08   34.21  268.16   22.76  268.16    9.80   88.16  0.77 
1 1 1    2   23   22 o  2   34.89   10.95   15.52  196.90   20.99  196.91    6.30  196.91  0.51 
1 1 1    2   23   23 o  9   43.75   10.47   37.51   62.41   39.81   62.42    4.49   62.42  0.86 
1 1 1    2   23   24 o 11   56.99   11.43   52.91  347.31   56.03  347.31    6.48  347.31  0.93 
1 1 1    2   23   25 f  0   59.65   12.06   37.81  259.50   35.21  259.50    0.00    0.00  0.00 
1 1 1    2   23   26 o  8   29.25    9.70   19.41   51.18   17.96   51.19    0.40   51.19  0.61 
1 1 1    2   23   27 o 14   36.93   10.91   34.52  112.17   30.21  112.17    0.97  112.17  0.80 
1 1 1    2   23   28 o  1   27.69    9.16   17.36  119.33   12.91  119.33    0.75  299.33  0.48 
1 1 1    2   23   29 o 17   75.86   10.00   65.53  316.42   96.11  316.43   48.55  316.43  0.95 
1 1 1    2   23   30 o  3   24.89    8.49   17.85  319.67    7.15  319.67    4.68  139.67  0.38 
1 1 1    2   23   31 o 13   26.62    8.94   16.46  197.12    7.65  197.13    2.21   17.13  0.33 
1 1 1    2   23   32 o  3   33.87   10.36   26.48  262.12   19.52  262.12    5.38  262.12  0.50 
1 1 1    2   23   33 o  7   27.37    9.36   18.48   61.52    6.54   61.53    2.10  241.53  0.28 
1 1 1    2   23   34 o 13   29.83    9.94   18.12  208.66    7.18  208.66    0.07   28.66  0.24 
1 1 1    2   23   35 o  1   23.46    8.06   22.33  180.45    2.25  180.45    5.15    0.45  0.21 
1 1 1    2   24    0 x 13       ?       ?  115.83    0.00  109.14    0.00    0.00    0.00  0.00 
1 1 1    2   24    1 o  5   78.02   15.88   65.24  176.54   82.25  176.54   20.76  176.54  0.92 
1 1 1    2   24    2 o  1  104.38   10.92  105.18  272.84  103.53  272.84    4.34  272.84  0.97 
1 1 1    2   24    3 o  9   41.91   12.15   56.86  116.25   17.46  116.25   36.24  296.25  0.85 
1 1 1    2   24    4 o 10   51.42   13.25   23.84   31.33   45.73   31.33   23.19   31.33  0.66 
1 1 1    2   24    5 o  5  111.30   10.47   96.39  319.37  124.93  319.37   33.61  319.37  0.97 
1 1 1    2   24    6 o 18   95.01   11.68   72.60  121.64  112.28  121.64   43.33  121.64  0.95 
1 1 1    2   24    7 o 15   37.87   11.99   40.25   58.05   19.15   58.05   19.19  238.05  0.76 
1 1 1    2   24    8 o  7  119.67   11.18  105.05  164.38  133.22  164.38   32.84  164.38  0.98 
1 1 1    2   24    9 o 11   81.72   14.25   75.44   66.37   82.00   66.36    9.65   66.36  0.94 
1 1 1    2   24   10 o 10   54.37   14.09   52.33  338.78   44.95  338.78    5.44  158.78  0.88 
1 1 1    2   24   11 o 19   45.90   13.65   49.11   65.43   30.24   65.43   17.27  245.43  0.85 
1 1 1    2   24   12 o 12   41.44   12.15   56.99  141.83   16.65  141.83   38.72  321.83  0.87 
1 1 1    2   24   13 o 18   34.75   11.12   45.25  140.42   12.15  140.43   31.68  320.43  0.81 
1 1 1    2   24   14 o  8   57.56   12.55   44.49   56.47   58.66   56.47   15.71   56.47  0.88 
1 1 1    2   24   15 o  3   88.91   11.66   66.60  118.65  105.69  118.65   41.62  118.65  0.95 
1 1 1    2   24   16 o  6   65.06   12.83   75.28  225.00   50.57  225.00   21.57   45.00  0.94 
1 1 1    2   24   17 o 19   67.54   12.14   74.60   28.53   56.84   28.53   14.36  208.53  0.95 
1 1 1    2   24   18 o  7   41.02   12.11   46.12  147.93   26.43  147.93   17.40  327.93  0.86 
1 1 1    2   24   19 o  3   40.31   11.59   24.43   29.68   34.55   29.68   11.44   29.68  0.72 
1 1 1    2   24   20 o 19   67.74   12.20   67.35  302.71   64.94  302.71    1.50  302.71  0.95 
1 1 1    2   24   21 o 17   33.68   11.09    5.77  151.50    9.74  151.50    4.33  151.50  0.22 
1 1 1    2   24   22 o 15   50.99   13.35   56.53  168.23   40.68  168.23   12.04  348.23  0.92 
1 1 1    2   24   23 o 19   33.93   11.07    3.35  289.66    6.81  289.66    3.70  289.66  0.15 
1 1 1    2   24   24 o  1   32.47   10.69   19.86  128.92   22.49  128.92    5.12  128.92  0.61 
1 1 1    2   24   25 o  4   43.31   12.66   28.74   89.87   42.33   89.87   18.73   89.87  0.76 
1 1 1    2   24   26 o 10   37.37   11.71   27.02  278.14   30.47  278.14    9.79  278.14  0.68 
1 1 1    2   24   27 o  9   31.48   10.43   10.46  342.49   10.87  342.49    3.45  342.49  0.29 
1 1 1    2   24   28 o 18   38.65   10.63   29.53   70.10   32.80   70.09   13.58   70.09  0.67 
1 1 1    2   24   29 o 10   38.92   11.51   31.01  211.04   30.89  211.04   12.56  211.04  0.63 
1 1 1    2   24   30 o 19   33.57   10.54   23.65    0.17   17.43    0.17    4.89    0.17  0.45 
1 1 1    2   24   31 o 10   29.28    9.89   17.29   61.17    7.81   61.17    0.28  241.17  0.27 
1 1 1    2   24   32 o  2   26.30    9.11    7.92  347.90    2.08  347.91    1.12  167.91  0.10 
1 1 1    2   24   33 o 11   25.73    8.86   24.37  281.68    4.24  281.68    4.04  101.68  0.24 
1 1 1    2   25    0 o  5   62.15   28.71   52.22    0.00   68.35    0.00   17.72    0.00  0.96 
1 1 1    2   25    1 o 10  121.11   16.10  108.79   50.38  130.26   50.38   24.74   50.38  0.97 
1 1 1    2   25    2 o 16   83.42   19.05   86.82  250.11   73.13  250.11   11.13   70.11  0.94 
1 1 1    2   25    3 f  0   32.82   11.08   46.99   24.94   45.65   24.94    0.00    0.00  0.00 
1 1 1    2   25    4 o 11   53.28   14.69    2.13  119.70    7.36  119.69    5.30  119.69  0.09 
1 1 1    2   25    5 o 16   70.23   15.32   54.72  150.41   74.81  150.41   21.74  150.41  0.91 
1 1 1    2   25    6 o 17   46.41   14.25   37.97   99.77   37.38   99.77    0.61   99.77  0.80 
1 1 1    2   25    7 o  1   48.61   14.59   49.76  191.62   35.40  191.62   12.72   11.62  0.86 
1 1 1    2   25    8 o  1   65.11   15.07   64.91  171.66   57.42  171.66    5.24  351.66  0.92 
1 1 1    2   25    9 o  2   46.95   14.38    4.96  223.19   13.05  223.21    8.27  223.21  0.19 
1 1 1    2   25   10 o  4   66.97   16.76   53.98   95.49   68.89   95.49   17.02   95.49  0.90 
1 1 1    2   25   11 o 11   85.35   15.76   66.85  332.14   96.92  332.14   32.85  332.14  0.94 
1 1 1    2   25   12 o 12   63.17   15.30   57.01  207.80   60.67  207.81    6.17  207.81  0.91 
1 1 1    2   25   13 o 14   35.94   11.96   27.11  214.77   23.72  214.77    2.12   34.77  0.69 
1 1 1    2   25   14 o  1   99.70   15.08  103.02  238.14   95.85  238.13    2.01   58.13  0.97 
1 1 1    2   25   15 o  4   32.17   15.17   22.34  221.24   13.11  221.24    8.04   41.24  0.53 
1 1 1    2   25   16 o  5   40.81   18.37   21.93   64.92   24.45   64.92    3.77   64.92  0.55 
1 1 1    2   25   17 f  0   54.42   14.43   46.52  297.99   43.70  297.99    0.00    0.00  0.00 
1 1 1    2   25   18 o  5   42.26   13.19   51.53  159.26   26.54  159.26   21.67  339.26  0.88 
1 1 1    2   25   19 f  0   36.40   11.93   26.92  239.19   25.08  239.19    0.00    0.00  0.00 
1 1 1    2   25   20 o  4   33.19   11.18    9.43  357.98   15.98  357.97    7.28  357.97  0.37 
1 1 1    2   25   21 o  5   43.92   12.35   21.21  294.74   43.55  294.73   24.97  294.73  0.71 
1 1 1    2   25   22 o  9   39.22   12.07   23.04  329.00   34.02  329.00   14.92  329.00  0.68 
1 1 1    2   25   23 o 16   43.06   12.58   30.61  264.33   41.49  264.33   17.60  264.33  0.76 
1 1 1    2   25   24 o 13   30.51   10.24   22.66  148.71   17.26  148.72    0.72  148.72  0.55 
1 1 1    2   25   25 o  6   35.91   11.42   31.81  258.35   27.05  258.35    5.48  258.35  0.68 
1 1 1    2   25   26 o 16   32.57   10.74   16.01   75.12   14.15   75.12    4.16   75.12  0.37 
1 1 1    2   25   27 o 13   28.82    9.86   13.03   92.27    7.47   92.27    0.06   92.27  0.26 
1 1 1    2   25   28 o 14   32.24   10.66    6.42   53.77    4.66   53.77    1.37   53.77  0.12 
1 1 1    2   25   29 o  4   41.37   12.48   23.81  186.38   24.09  186.38   13.26  186.38  0.42 
1 1 1    2   25   30 o 18   34.60   11.33   29.28  317.65   15.79  317.65    4.23  317.65  0.40 
1 1 1    2   25   31 o  3   30.71   10.60   14.69   37.79    5.03   37.78    0.12   37.78  0.16 
1 1 1    2   26    0 o 13   39.98   24.64   52.37  180.00   22.83  180.00   27.27    0.00  0.91 
1 1 1    2   26    1 o 12   45.14   14.47   20.77  131.06   36.39  131.06   16.52  131.06  0.62 
1 1 1    2   26    2 o 13  115.55   18.30   83.92  133.39  142.23  133.39   62.00  133.39  0.96 
1 1 1    2   26    3 o 18   45.28   14.09   36.33  323.91   37.97  323.91    3.27  323.91  0.80 
1 1 1    2   26    4 o 10   39.29   13.10   22.18  326.14   28.02  326.14    6.84  326.14  0.63 
1 1 1    2   26    5 o  5   41.87   13.67   32.52  355.31   32.93  355.31    1.91  355.31  0.76 
1 1 1    2   26    6 o 18   79.35   15.64   88.15  205.43   67.75  205.43   16.20   25.43  0.96 
1 1 1    2   26    7 o 12   40.57   12.99   48.14  213.52   23.50  213.52   22.27   33.52  0.85 
1 1 1    2   26    8 o  6   57.42   15.84   40.08  220.35   60.39  220.35   22.35  220.35  0.86 
1 1 1    2   26    9 o 12   53.03   15.56   32.05  103.18   54.85  103.18   24.49  103.18  0.80 
1 1 1    2   26   10 o 12   46.86   14.95   40.95   71.72   39.89   71.72    1.19   71.72  0.84 
1 1 1    2   26   11 f  0   40.54   13.79    1.30  175.91    1.23  175.94    0.00    0.00  0.00 
1 1 1    2   26   12 o  5   75.63   18.76   60.26   34.15   82.91   34.15   26.26   34.15  0.92 
1 1 1    2   26   13 o 14   85.20   14.32   88.41  321.34   81.67  321.34    1.20  141.34  0.97 
1 1 1    2   26   14 o  8   33.68   11.49   19.84  180.92   23.13  180.92    4.58  180.92  0.62 
1 1 1    2   26   15 o  7   38.05   12.54   35.43  335.65   29.22  335.65    3.77  155.65  0.82 
1 1 1    2   26   16 o  4   40.40   12.76   33.54  323.50   35.27  323.50    4.15  323.50  0.82 
1 1 1    2   26   17 o  2   34.99   11.59   24.67  358.86   27.40  358.86    5.42  358.86  0.71 
1 1 1    2   26   18 o  9   46.72   13.76   26.79  320.50   48.00  320.50   25.16  320.50  0.76 
1 1 1    2   26   19 o 15   38.13   12.29   39.32  225.74   29.79  225.74    2.15   45.74  0.81 
1 1 1    2   26   20 o 18   38.11   12.07   12.99  349.73   22.09  349.73   12.09  349.73  0.42 
1 1 1    2   26   21 o 16   43.18   12.99   39.56   56.06   39.94   56.05   11.22   56.05  0.79 
1 1 1    2   26   22 o 14   32.09   10.78   19.36   23.09   16.88   23.09    3.71   23.09  0.47 
1 1 1    2   26   23 o  8   44.52   13.17   13.84   84.39   25.73   84.39   16.97   84.39  0.39 
1 1 1    2   26   24 o 19   37.20   12.06   26.07  329.34   24.54  329.34    9.32  329.34  0.53 
1 1 1    2   26   25 o 11   46.94   13.52   37.84  249.27   44.13  249.27   23.96  249.27  0.68 
1 1 1    2   26   26 o 16   37.49   12.54    8.79  307.98    8.07  307.97    3.84  307.97  0.16 
1 1 1    2   26   27 o 18   39.81   13.07   27.97  132.35   22.19  132.35   10.23  132.35  0.43 
1 1 1    2   26   28 o  5   25.38    9.04    4.34  340.65    0.85  340.63    0.77  160.63  0.05 
1 1 1    2   27    0 o 10   32.06   22.76    1.57  180.00    1.33  180.00    0.15  360.00  0.04 
1 1 1    2   27    1 o 12   70.86   18.16   65.31  213.36   69.94  213.36    8.54  213.36  0.93 
1 1 1    2   27    2 o 15   55.50   16.64   25.40  297.67   59.46  297.67   35.59  297.67  0.75 
1 1 1    2   27    3 o  8   60.63   17.11   29.80  198.79   69.98  198.79   41.99  198.79  0.81 
1 1 1    2   27    4 o 11   51.05   22.67   25.81   41.46   38.28   41.46   14.06   41.46  0.61 
1 1 1    2   27    5 o 18   55.46   16.84   51.48    7.83   50.37    7.82    2.11    7.82  0.89 
1 1 1    2   27    6 o  1   60.15   19.63   15.37  311.80   51.85  311.80   37.47  311.80  0.55 
1 1 1    2   27    7 o  4   92.80   18.46   75.57  271.76  106.22  271.76   35.59  271.76  0.95 
1 1 1    2   27    8 o 19   57.00   16.67   37.16  184.71   62.40  184.71   27.73  184.71  0.85 
1 1 1    2   27    9 o  7   43.44   14.58   38.36  346.33   36.76  346.33    1.03  346.33  0.83 
1 1 1    2   27   10 o 11   43.72   14.11   31.83  196.66   40.94  196.66   11.37  196.66  0.81 
1 1 1    2   27   11 o 19   44.86   14.89   46.56  112.74   35.37  112.74    7.34  292.74  0.87 
1 1 1    2   27   12 o 13   72.31   14.08   38.58  118.80   96.73  118.80   62.32  118.80  0.91 
1 1 1    2   27   13 o  5   42.91   13.90   18.33  337.39   36.32  337.40   20.47  337.40  0.61 
1 1 1    2   27   14 o 12   61.10   16.00   52.13   36.58   66.28   36.58   22.76   36.58  0.90 
1 1 1    2   27   15 o  5   44.92   13.47   23.80  275.44   42.89  275.44   23.77  275.44  0.69 
1 1 1    2   27   16 o  3   46.68   14.14   41.99  113.39   44.88  113.39   12.55  113.39  0.83 
1 1 1    2   27   17 o  6   35.90   12.13   35.44   16.84   26.58   16.85    0.56   16.85  0.73 
1 1 1    2   27   18 o 19   45.10   13.70   14.89   40.03   30.07   40.03   19.68   40.03  0.45 
1 1 1    2   27   19 o 19   44.38   13.64   11.97  215.30   22.94  215.31   15.07  215.31  0.35 
1 1 1    2   27   20 o 16   39.23   12.79   24.14  272.68   27.20  272.68   12.30  272.68  0.54 
1 1 1    2   27   21 o 11   31.56   10.91   11.49  274.15    8.57  274.16    1.97  274.16  0.24 
1 1 1    2   27   22 o 11   38.15   12.63   43.11  143.92   28.48  143.91    5.63  143.91  0.67 
1 1 1    2   27   23 o  2   32.26   11.34   20.58   74.36   11.84   74.37    1.88   74.37  0.34 
1 1 1    2   27   24 o  8   46.15   15.12   27.20    5.09   28.81    5.08   16.94    5.08  0.44 
1 1 1    2   27   25 x 15       ?       ?    7.12  309.62    2.76  309.62    0.00    0.00  0.00 
1 1 1    2   27   26 o 14   33.25   11.57   21.98  290.58    9.08  290.58    1.68  290.58  0.25 
1 1 1    2   28    0 f  0   49.63   31.60   10.78  180.00    9.55  180.00    0.00    0.00  0.00 
1 1 1    2   28    1 o 18   49.17   16.71   40.03   20.85   46.42   20.85   11.00   20.85  0.83 
1 1 1    2   28    2 o  7   55.01   17.70   29.30  342.57   58.98  342.57   33.15  342.57  0.77 
1 1 1    2   28    3 o  6   45.09   15.01   35.84   91.29   41.76   91.29   10.37   91.29  0.81 
1 1 1    2   28    4 o  2   42.38   14.85   18.55  225.51   33.68  225.52   17.58  225.52  0.59 
1 1 1    2   28    5 o  8   45.86   15.86   21.80  100.36   40.56  100.36   21.84  100.36  0.65 
1 1 1    2   28    6 o  3   58.00   18.89   20.83   60.62   56.49   60.62   38.86   60.62  0.64 
1 1 1    2   28    7 o  1   52.64   17.22   32.24  326.20   54.54  326.20   27.71  326.20  0.77 
1 1 1    2   28    8 o  5   52.59   16.39   39.14   70.12   54.75   70.12   22.82   70.12  0.82 
1 1 1    2   28    9 o  2   45.54   14.97   15.00  279.75   32.65  279.75   20.69  279.75  0.49 
1 1 1    2   28   10 o  6   40.12   13.69   10.89  127.27   19.83  127.27   11.37  127.27  0.35 
1 1 1    2   28   11 o 18   53.41   16.16   36.84  275.63   57.12  275.62   29.34  275.62  0.79 
1 1 1    2   28   12 o  9   50.64   15.39   42.80  126.46   51.59  126.46   20.37  126.46  0.82 
1 1 1    2   28   13 o 15   51.10   15.31   31.33  291.48   52.39  291.48   30.37  291.48  0.73 
1 1 1    2   28   14 o 16   39.59   13.43   41.03   54.60   31.69   54.60    4.02   54.60  0.75 
1 1 1    2   28   15 o  4   63.95   18.51   32.32  159.29   70.63  159.29   49.83  159.29  0.71 
1 1 1    2   28   16 o 18   50.31   16.11   21.39   14.76   38.12   14.76   25.05   14.76  0.51 
1 1 1    2   28   17 o  8   41.85   13.99   27.65  238.11   30.52  238.11   14.56  238.11  0.56 
1 1 1    2   28   18 o 10   35.72   12.43   21.95  293.12   17.87  293.12    6.00  293.12  0.42 
1 1 1    2   28   19 o  8   51.99   16.34   19.75   11.78   32.19   11.78   22.25   11.78  0.41 
1 1 1    2   28   20 o  2   41.50   13.97   23.57   68.25   22.30   68.24   11.39   68.24  0.40 
1 1 1    2   28   21 o  4   34.67   12.20    3.31  158.82    2.10  158.81    0.70  158.81  0.05 
1 1 1    2   28   22 o 17   33.53   11.82   10.50  353.88    5.27  353.89    1.30  353.89  0.14 
1 1 1    2   28   23 o  8   37.25   12.66   13.78  199.64    7.79  199.64    3.19  199.64  0.17 
1 1 1    2   29    0 o  8   53.28   35.87   12.80  180.00   18.59  180.00    9.40  180.00  0.26 
1 1 1    2   29    1 f  0   53.93   18.17   20.87  182.79   14.96  182.79    0.00    0.00  0.00 
1 1 1    2   29    2 o  7   58.02   19.85   33.09  173.01   58.25  173.01   34.64  173.01  0.71 
1 1 1    2   29    3 o  5   62.03   20.34   33.92  336.50   65.62  336.50   41.59  336.50  0.72 
1 1 1    2   29    4 o 11   43.29   14.88   19.88  178.33   30.69  178.33   16.77  178.33  0.52 
1 1 1    2   29    5 o 18   51.57   17.54   14.30  161.55   31.16  161.56   21.27  161.56  0.40 
1 1 1    2   29    6 o 18   49.60   16.89   14.02  133.52   28.60  133.51   19.07  133.51  0.38 
1 1 1    2   29    7 o 15   45.13   15.85    6.84    3.87   12.47    3.87    7.91    3.87  0.19 
1 1 1    2   29    8 o 13   51.35   16.85   21.76  113.12   40.76  113.12   26.62  113.12  0.53 
1 1 1    2   29    9 o  7   43.34   14.69   16.40  170.62   24.74  170.62   14.37  170.62  0.41 
1 1 1    2   29   10 o 11   45.29   15.22   20.41  325.17   30.32  325.17   17.83  325.17  0.47 
1 1 1    2   29   11 o  4   61.04   19.00   27.39  234.26   56.50  234.26   40.33  234.26  0.60 
1 1 1    2   29   12 o  6   79.58   18.93   45.81   44.67  104.36   44.66   78.40   44.66  0.82 
1 1 1    2   29   13 o 11   48.99   16.08   36.09  169.56   43.13  169.56   23.61  169.56  0.64 
1 1 1    2   29   14 o 18   50.41   16.16   17.13   29.34   27.46   29.34   18.67   29.34  0.36 
1 1 1    2   29   15 o  5   38.79   13.42   10.38  157.97    9.83  157.97    4.82  157.97  0.19 
1 1 1    2   29   16 o 18   46.86   15.80   27.60  317.56   29.94  317.56   17.46  317.56  0.45 
1 1 1    2   29   17 o  2   41.11   14.55   26.69   29.93   20.83   29.93    9.66   29.93  0.39 
1 1 1    2   29   18 f  0   41.33   14.37   12.92  116.11    4.96  116.10    0.00    0.00  0.00 
1 1 1    2   29   19 o 13   37.61   13.15    2.24  276.41    1.35  276.40    0.57  276.40  0.03 
1 1 1    2   30    0 o 17   38.47   27.40   17.70  180.00   10.87  180.00    1.14  180.00  0.27 
1 1 1    2   30    1 o 18   49.82   17.65   26.57  240.00   35.75  240.00   21.17  240.00  0.51 
1 1 1    2   30    2 o  3   48.05   23.94   23.18   30.29   18.69   30.30    6.05   30.30  0.33 
1 1 1    2   30    3 o  5   50.81   24.56   20.94   37.42   19.25   37.42    7.94   37.42  0.30 
1 1 1    2   30    4 o  1   42.83   14.94   19.23  338.01   22.37  338.01   12.12  338.01  0.38 
1 1 1    2   30    5 o 14   53.52   17.88   31.81  239.88   44.78  239.88   28.12  239.88  0.57 
1 1 1    2   30    6 o  6   59.23   19.30   24.18  117.60   43.39  117.60   30.99  117.60  0.47 
1 1 1    2   30    7 o 11   47.32   16.44   22.62  219.92   27.91  219.92   16.62  219.92  0.41 
1 1 1    2   30    8 o 18   45.43   16.06    7.88  236.06    9.69  236.05    5.87  236.05  0.15 
1 1 1    2   30    9 o 18   47.18   16.19   20.67  337.56   24.58  337.56   14.93  337.56  0.36 
1 1 1    2   30   10 o 12   47.44   16.23   13.02  347.46   15.84  347.46   10.01  347.46  0.23 
1 1 1    2   30   11 o  4   47.23   16.11   22.33  116.21   24.13  116.21   14.61  116.21  0.36 
1 1 1    2   30   12 o 11   40.23   14.38    5.59  270.79    4.47  270.80    2.21  270.80  0.08 
1 1 1    2   30   13 o 19   40.98   14.43   10.16  120.84    7.83  120.84    3.98  120.84  0.14 
1 1 1    2   30   14 o  7   44.56   15.48   17.75  258.33   14.40  258.34    8.16  258.34  0.23 
1 1 1    2   30   15 f  0   42.24   14.97   17.09  101.15    5.52  101.15    0.00    0.00  0.00 
1 1 1    2   31    0 o 15   44.78   32.38    6.63  180.00    3.34  180.00    0.81  180.00  0.07 
1 1 1    2   31    1 o  9   44.06   22.40   14.81  177.97    7.24  177.96    1.61  177.96  0.15 
1 1 1    2   31    2 x 17       ?       ?   15.74   94.79    5.94   94.79    0.00    0.00  0.00 
1 1 1    2   31    3 f  0   46.41   16.56    6.90  345.96    2.57  345.96    0.00    0.00  0.00 
1 1 1    2   31    4 o 13   47.54   17.00    7.08  290.84    6.64  290.83    4.05  290.83  0.10 
1 1 1    2   31    5 o 19   45.33   16.20   24.65   78.99   19.51   78.99   10.73   78.99  0.31 
1 1 1    2   31    6 o  3   48.94   17.08   24.28  311.50   21.62  311.51   13.23  311.51  0.31 
1 1 1    2   31    7 x  5       ?       ?   22.54  243.11    7.50  243.11    0.00    0.00  0.00 
1 1 1    3    0    1 o 13  625.11   15.36 1391.84  270.00  890.04  270.00  529.87  270.00  1.00 
1 1 1    3    0    2 o 11  466.26   11.56 1111.26  180.00  457.70  180.00   17.12    0.00  1.00 
1 1 1    3    0    3 o 17  166.06    4.68  249.74   90.00  201.71   90.00   71.85   90.00  1.00 
1 1 1    3    0    4 o  1  160.73    4.57  306.79  180.00  234.86  180.00  161.54  180.00  0.96 
1 1 1    3    0    5 o  6   66.03    3.25  187.66   90.00   10.28  270.00   16.54   90.00  0.28 
1 1 1    3    0    6 o  4  434.58   10.79  190.89    0.00  578.03    0.00  286.90    0.00  1.00 
1 1 1    3    0    7 o 11   64.19    2.97  171.34   90.00   15.67  270.00  142.15  270.00  0.86 
1 1 1    3    0    8 o  8   75.61    3.51   20.04    0.00   21.97    0.00    7.22  180.00  0.34 
1 1 1    3    0    9 o  3  130.91    3.58  158.34   90.00  164.21  270.00   87.54  270.00  0.92 
1 1 1    3    0   10 o 13  265.20    6.85  486.39  180.00  300.89  180.00   71.37  180.00  1.00 
1 1 1    3    0   11 o  9  109.03    3.35  200.08  270.00  111.34  270.00   38.86  270.00  0.84 
1 1 1    3    0   12 o 15   53.14    8.49  118.95  180.00   24.57    0.00  116.52    0.00  0.63 
1 1 1    3    0   13 o  5  155.34    5.71  176.55  270.00  122.88  270.00   64.85   90.00  1.00 
1 1 1    3    0   14 o  6  209.23    5.73  104.87  180.00  326.30  180.00  237.07  180.00  0.99 
1 1 1    3    0   15 o 13  191.88    5.39  156.70  270.00  184.75  270.00   14.26   90.00  1.00 
1 1 1    3    0   16 o 16  300.00    6.65  304.14  180.00  285.54  180.00   28.91    0.00  1.00 
1 1 1    3    0   17 o 11   35.90   10.61   70.63   90.00   57.66  270.00  146.55  270.00  0.43 
1 1 1    3    0   18 o  4  197.17    9.66  179.41    0.00  236.98    0.00   79.71    0.00  1.00 
1 1 1    3    0   19 o  9  625.02   13.28  567.84  270.00  638.90  270.00   27.76  270.00  1.00 
1 1 1    3    0   20 o  6  308.32    6.82  448.06  180.00  204.42  180.00  207.82    0.00  1.00 
1 1 1    3    0   21 o  9  232.73    5.41  260.88   90.00  218.78   90.00   27.90  270.00  1.00 
1 1 1    3    0   22 o  3  214.45    5.13  133.47    0.00  265.47    0.00  102.09    0.00  1.00 
1 1 1    3    0   23 o  2  404.83    8.74  414.98  270.00  374.77  270.00   60.11   90.00  1.00 
1 1 1    3    0   24 o  8   51.15   11.63   55.44  360.00    6.50  180.00   36.57  180.00  0.23 
1 1 1    3    0   25 f  0  118.48    5.07  203.70   90.00  213.32   90.00    0.00    0.00  0.00 
1 1 1    3    0   26 o  4  151.71    5.12  190.38    0.00  130.20    0.00   42.98  180.00  1.00 
1 1 1    3    0   27 o 16   13.15    9.13   46.45   90.00   48.78  270.00  101.42  270.00  0.15 
1 1 1    3    0   28 o 19  166.76    5.08  150.66    0.00  179.31    0.00   25.11    0.00  1.00 
1 1 1    3    0   29 o  6   56.50    8.80   41.01  270.00   25.70  270.00   18.45   90.00  0.62 
1 1 1    3    0   30 o 13   92.24    3.96   41.52  360.00  120.89  360.00   79.35  360.00  0.88 
1 1 1    3    0   31 o 18   21.88   10.25    4.94  270.00    4.41   90.00   11.50   90.00  0.06 
1 1 1    3    0   32 o  6   24.86    9.60   10.83    0.00    5.98  180.00   18.96  180.00  0.14 
1 1 1    3    0   33 o 16   58.67   78.79   13.94   90.00    2.39  270.00   17.46  270.00  0.11 
1 1 1    3    0   34 o 11   58.88   14.24   91.10  180.00   35.37  180.00   45.48    0.00  0.99 
1 1 1    3    0   35 o  1   95.80    4.16   67.06  270.00  130.89  270.00   70.32  270.00  1.00 
1 1 1    3    0   36 o 10   24.42    9.30    7.04  180.00    0.50    0.00    6.80    0.00  0.12 
1 1 1    3    0   37 o  4   35.72    6.93   20.92  270.00   18.48  270.00    0.44   90.00  0.52 
1 1 1    3    0   38 o 10   46.53    8.44   35.96  180.00   48.98  180.00   15.88  180.00  0.88 
1 1 1    3    0   39 o 13   32.25    7.77    4.87   90.00    4.61   90.00    0.05   90.00  0.14 
1 1 1    3    0   40 o 17   15.81    8.90   11.42  360.00    5.36  180.00   16.25  180.00  0.18 
1 1 1    3    0   41 o 11   44.68    6.79   46.43   90.00   42.62   90.00    2.43  270.00  0.98 
1 1 1    3    0   42 f  0   44.49    6.38   33.96  180.00   32.69  180.00    0.00    0.00  0.00 
1 1 1    3    0   43 o 16   51.47   16.26   75.27  270.00   31.16  270.00   40.56   90.00  1.00 
1 1 1    3    0   44 o  5   12.50    7.74    0.24    0.00    0.12  180.00    0.34  180.00  0.00 
1 1 1    3    0   45 o  6   47.21   21.75   58.36  270.00   38.97  270.00   15.47   90.00  0.99 
1 1 1    3    0   46 o  5    9.46    6.33   13.70  360.00    8.02  180.00   20.08  180.00  0.21 
1 1 1    3    0   47 f  0    8.64    5.89   25.41  270.00   19.79  270.00    0.00    0.00  0.00 
1 1 1    3    0   48 o 16    9.49    6.40   10.29  360.00    4.90  180.00   11.86  180.00  0.11 
1 1 1    3    0   49 o  4    9.69    6.43    5.33   90.00    2.17  270.00    5.24  270.00  0.05 
1 1 1    3    0   50 o 10    9.53    6.33    5.13  180.00    1.78    0.00    4.21    0.00  0.03 
1 1 1    3    0   51 o  9    6.68    4.74    5.31  270.00    1.73   90.00    3.71   90.00  0.02 
1 1 1    3    1    0 o  8  332.64    8.40 1310.40  270.00  322.01  270.00   21.28   90.00  1.00 
1 1 1    3    1    1 o  2  459.24    7.50 1623.91  264.37  479.98  248.55   48.64  248.55  0.99 
1 1 1    3    1    2 o  6  332.36    5.50  716.21    3.50  423.34  336.05  195.52  336.05  0.98 
1 1 1    3    1    3 o  3  605.35    9.83 1172.73  340.12  707.96  327.07  211.56  327.07  0.99 
1 1 1    3    1    4 o  4  406.85    7.16  548.80  148.39  449.92  127.78   94.92  127.78  0.99 
1 1 1    3    1    5 o  1  479.77    8.38  594.69   62.48  606.15  100.13  261.91  100.13  0.99 
1 1 1    3    1    6 o 17  108.82    2.43  158.85  177.63   74.81  246.88   38.09   66.88  0.86 
1 1 1    3    1    7 o  7  368.68    6.12  360.76  312.53  351.81  333.09   25.36  153.09  0.99 
1 1 1    3    1    8 o  1  467.91    7.63  488.64  336.69  520.33  320.40  112.70  320.40  0.99 
1 1 1    3    1    9 o 16   79.68    2.26  250.38  226.93   35.26  342.63   18.87  162.63  0.56 
1 1 1    3    1   10 o 12  257.18    4.72  256.97  169.99  230.78  167.74   40.88  347.74  0.98 
1 1 1    3    1   11 o  8   41.54    4.13  180.81    8.24   23.55  335.08   71.72  335.08  0.30 
1 1 1    3    1   12 o  7  289.21    4.54  340.31  355.71  278.68  343.40    9.67  163.40  0.98 
1 1 1    3    1   13 o  7  448.25    6.82  633.60  337.16  459.78  333.28   30.79  333.28  0.99 
1 1 1    3    1   14 o 11  318.96    4.96  155.31   55.89  369.10   71.73  113.37   71.73  0.98 
1 1 1    3    1   15 o 16  272.42    4.33  295.34  187.47  229.00  176.91   75.79  356.91  0.98 
1 1 1    3    1   16 o  2  260.20    4.49  212.44  159.00  319.56  143.63  137.55  143.63  0.96 
1 1 1    3    1   17 o  6   54.81    5.65   96.12  344.47   29.62  144.59  125.97  144.59  0.61 
1 1 1    3    1   18 o 15  406.73    8.02  323.49   27.47  463.02   31.65  122.81   31.65  0.99 
1 1 1    3    1   19 o 11  502.60    8.88  498.21  323.08  532.05  324.71   66.47  324.71  0.99 
1 1 1    3    1   20 o 10  208.49    4.12  240.28  102.22  183.55  105.13   33.54  285.13  0.96 
1 1 1    3    1   21 o  1  194.17    4.33  130.72   86.36  242.72  102.94  129.57  102.94  0.92 
1 1 1    3    1   22 o  7  333.66    5.19  310.39   45.27  362.32   39.35   69.54   39.35  0.98 
1 1 1    3    1   23 o  1  180.94    4.22  160.58  316.86  150.55  322.25   42.02  142.25  0.95 
1 1 1    3    1   24 o 14  163.89    3.44  175.09  102.63  131.13  103.90   46.98  283.90  0.94 
1 1 1    3    1   25 o  7   76.51   12.68   90.22   69.10   22.43   70.51   67.87  250.51  0.74 
1 1 1    3    1   26 o 16  175.08    3.77  176.36  244.39  158.64  247.99   17.80   67.99  0.96 
1 1 1    3    1   27 o  9   40.61    6.14   56.71   34.05   17.30  203.26   66.87  203.26  0.40 
1 1 1    3    1   28 o  3   91.12   26.13  100.83  109.47   57.57  106.21   34.34  286.21  0.82 
1 1 1    3    1   29 o 11  152.22    2.97  153.58   83.22  147.91   78.51    3.27   78.51  0.96 
1 1 1    3    1   30 o  8  195.20    3.35  227.85  265.13  177.55  263.69   28.54   83.69  0.98 
1 1 1    3    1   31 o  1   20.65    5.69   43.51  310.81   21.47  126.69   53.62  126.69  0.26 
1 1 1    3    1   32 o 11   26.07    5.73   50.60   67.68   22.66  242.92   70.71  242.92  0.49 
1 1 1    3    1   33 o 18   80.23   11.79  100.10  157.45   58.13  157.93   31.29  337.93  0.92 
1 1 1    3    1   34 o  5   55.99    5.79   89.86  159.19   19.91  159.19   60.60  339.19  0.90 
1 1 1    3    1   35 o 17  115.92    3.53  122.81  311.00  115.47  311.05    5.89  311.05  0.97 
1 1 1    3    1   36 o  6  115.01    2.71  115.33  347.63  121.51  347.63   18.97  347.63  0.97 
1 1 1    3    1   37 o  7   54.51   10.34   86.30  190.02   22.05  190.02   56.03   10.02  0.92 
1 1 1    3    1   38 f  0   51.42    5.18   41.51  107.31   38.23  107.30    0.00    0.00  0.00 
1 1 1    3    1   39 o 13   45.99    4.03   44.34   43.34   37.24   43.34    4.34  223.34  0.86 
1 1 1    3    1   40 o  7   49.13    4.84   51.33  174.99   39.09  174.99    9.90  354.99  0.90 
1 1 1    3    1   41 f  0   35.30    5.43   29.89  254.87   29.01  254.87    0.00    0.00  0.00 
1 1 1    3    1   42 o 14   17.19    5.17    8.04   23.82    2.05  203.82    9.79  203.82  0.17 
1 1 1    3    1   43 o 18   27.69    5.46    0.62  287.14    0.66  287.11    0.07  287.11  0.02 
1 1 1    3    1   44 o  9   37.18    4.11   46.49   22.12   23.06   22.12   20.77  202.12  0.90 
1 1 1    3    1   45 o  8   19.96    5.05    4.48   85.19    1.73   85.18    2.45  265.18  0.15 
1 1 1    3    1   46 o  7   23.79    4.81   34.32  337.54    7.18  337.54   22.92  157.54  0.78 
1 1 1    3    1   47 o 16   27.73    4.36   37.63  172.89   15.18  172.89   14.01  352.89  0.80 
1 1 1    3    1   48 o  1   17.14    4.84   23.34  242.19    1.91   62.19   17.65   62.19  0.40 
1 1 1    3    1   49 o  3   11.11    3.71   17.18   73.68    6.04  253.68   15.88  253.68  0.17 
1 1 1    3    1   50 o  5   13.50    4.18   11.56  218.60    2.54   38.60    7.99   38.60  0.11 
1 1 1    3    1   51 o  1   19.38    4.47   37.07  229.44    0.31   49.44   14.02   49.44  0.35 
1 1 1    3    2    0 o  7  630.33   15.48  706.69  270.00  646.09  270.00   31.52  270.00  1.00 
1 1 1    3    2    1 o  8  225.42    3.92  495.10    5.92  277.12   32.97  123.79   32.97  0.95 
1 1 1    3    2    2 o  3  150.15    2.89  273.57   47.43  142.84   87.34    9.24   87.34  0.92 
1 1 1    3    2    3 f  0  123.03    2.73  309.67  210.11   97.30  325.83    0.00    0.00  0.00 
1 1 1    3    2    4 o  9  422.54    7.42  951.66   50.36  458.60   19.18   80.41   19.18  0.99 
1 1 1    3    2    5 o 15  169.86    3.38  194.28   84.01  152.55  222.22   15.66   42.22  0.94 
1 1 1    3    2    6 o  3  334.05    5.95  507.88  124.18  298.00  117.84   63.36  297.84  0.99 
1 1 1    3    2    7 o 14  497.99    8.21  551.01   75.63  491.01   62.05    7.56  242.05  0.99 
1 1 1    3    2    8 o 18  512.68    8.47  608.24   61.41  419.38   47.51  181.24  227.51  0.99 
1 1 1    3    2    9 o 16  539.44   10.44  537.93  324.69  538.27  323.03    3.81  323.03  0.99 
1 1 1    3    2   10 o 14  281.08    5.28  316.35  230.81  262.62  222.07   25.65   42.07  0.98 
1 1 1    3    2   11 o 15  195.97    3.53  252.72  105.63  161.12  127.70   54.41  307.70  0.96 
1 1 1    3    2   12 o  1  138.86    2.87  257.22   95.15  124.33  148.90    1.77  328.90  0.90 
1 1 1    3    2   13 o 17  244.13    4.22  302.57  332.45  211.46  338.58   52.73  158.58  0.97 
1 1 1    3    2   14 o  2  185.11    3.44  117.36  341.49  197.92  316.25   48.51  316.25  0.94 
1 1 1    3    2   15 o  4  390.81    6.48  349.47  249.24  425.87  227.65   79.90  227.65  0.99 
1 1 1    3    2   16 o  5  392.63    6.49  520.46  154.40  282.77  163.77  212.83  343.77  0.99 
1 1 1    3    2   17 o 14  383.14    6.77  341.23  156.46  414.25  165.86   72.31  165.86  0.99 
1 1 1    3    2   18 o 16  571.96   10.68  622.95   18.88  537.94   17.39   62.17  197.39  0.99 
1 1 1    3    2   19 o 19  313.98    5.26  293.92  309.60  303.34  313.70   10.13  133.70  0.98 
1 1 1    3    2   20 o 15  332.95    5.55  398.87  170.63  256.99  174.81  143.12  354.81  0.99 
1 1 1    3    2   21 o 12  596.11    9.00  595.43  162.80  576.75  163.94   32.85  343.94  1.00 
1 1 1    3    2   22 f  0  369.14    5.69  300.68   27.13  338.00   27.12    0.00    0.00  0.00 
1 1 1    3    2   23 o  4  200.45    3.74  218.30  328.42  161.81  332.54   61.46  152.54  0.96 
1 1 1    3    2   24 o 10  253.77    4.11  247.60   76.57  246.69   74.45    1.25  254.45  0.97 
1 1 1    3    2   25 o  5  192.12    3.71  177.46  135.21  196.46  136.64   25.82  136.64  0.96 
1 1 1    3    2   26 o 10  147.74    3.55  161.64  259.13  149.97  258.16   25.86  258.16  0.93 
1 1 1    3    2   27 o 18  141.35    3.20  118.81  316.25  143.53  316.91   23.91  316.91  0.93 
1 1 1    3    2   28 o  6  110.01    3.05  121.14   33.31   81.36   33.99   40.68  213.99  0.92 
1 1 1    3    2   29 o 11   82.48   22.79   81.42  277.68   57.34  283.28   17.01  103.28  0.80 
1 1 1    3    2   30 o  3  122.57    3.17  121.35  171.20  127.14  172.48   22.26  172.48  0.95 
1 1 1    3    2   31 o  4   93.71    2.84  100.64   57.50   80.98   57.87   12.02  237.87  0.93 
1 1 1    3    2   32 o 16   19.79    5.47   32.85  213.20   20.06   33.75   50.61   33.75  0.26 
1 1 1    3    2   33 o 14  159.98    3.53  203.01  287.98  133.75  287.50   47.11  107.50  0.98 
1 1 1    3    2   34 o  1   52.72    6.48   82.36    5.17   18.96    4.52   54.82  184.52  0.88 
1 1 1    3    2   35 o 18  143.98    3.29  145.62  117.98  152.57  118.07   22.75  118.07  0.98 
1 1 1    3    2   36 o  4   25.13    5.82   37.13   61.00    5.29  241.01   38.34  241.01  0.55 
1 1 1    3    2   37 o  6   65.54   20.78   75.51  267.38   47.17  267.39   21.28   87.39  0.88 
1 1 1    3    2   38 o 13   50.67    5.49   44.08  106.98   45.90  106.98    5.21  106.98  0.85 
1 1 1    3    2   39 o 16   31.32    5.53   32.86  128.85   11.76  128.86   19.11  308.86  0.68 
1 1 1    3    2   40 o  3   49.01    4.21   46.93  273.55   42.20  273.55    2.66   93.55  0.89 
1 1 1    3    2   41 o  5   47.52    4.23   51.53  264.45   36.06  264.45   13.98   84.45  0.91 
1 1 1    3    2   42 o  2   18.20    5.41   19.61  106.01    4.38  286.01   23.23  286.01  0.40 
1 1 1    3    2   43 o  3   18.15    5.24   25.75  286.41    5.30  106.40   29.80  106.40  0.53 
1 1 1    3    2   44 o  4   15.86    4.89    8.40  150.73    1.67  330.73    9.58  330.73  0.20 
1 1 1    3    2   45 o  2   16.30    4.75   19.74  117.76    2.72  297.76   21.12  297.76  0.48 
1 1 1    3    2   46 o 12   16.95    4.66   14.30  293.40    0.01  293.40   12.41  113.40  0.37 
1 1 1    3    2   47 o 15   18.61    4.94   31.96  337.07    1.63  157.07   26.14  157.07  0.61 
1 1 1    3    2   48 o 10   14.39    4.43   19.55  271.97    4.54   91.97   17.55   91.97  0.29 
1 1 1    3    2   49 o  3   18.01    4.71   34.61  286.63    2.45  106.63   21.98  106.63  0.47 
1 1 1    3    2   50 o 15   19.67    4.74   18.58  196.53    0.76  196.53    7.84   16.53  0.24 
1 1 1    3    2   51 o  9   11.41    3.76    9.10  255.46    2.09   75.45    5.38   75.45  0.05 
1 1 1    3    3    0 o 10  187.81    4.46  128.32   90.00  155.37   90.00   64.87  270.00  1.00 
1 1 1    3    3    1 o  2  162.06    3.02  481.37   86.50  152.37   37.44    1.74   37.44  0.93 
1 1 1    3    3    2 o 13   86.31    2.36  172.24  318.94   27.75  210.92   86.91   30.92  0.82 
1 1 1    3    3    3 o 19  720.83   11.68  794.11   13.19  730.33   22.08   23.56   22.08  1.00 
1 1 1    3    3    4 o  3  108.06    2.61  519.94  159.98   92.21  116.93   39.00  116.93  0.67 
1 1 1    3    3    5 o  6  629.26   10.94  837.44  156.44  576.04  164.92  101.68  344.92  1.00 
1 1 1    3    3    6 o 10  343.35    6.10  420.39  144.14  341.63  146.11    6.05  146.11  0.99 
1 1 1    3    3    7 o  6  248.51    4.30  271.69  122.48  243.82  108.19    3.99  108.19  0.97 
1 1 1    3    3    8 o 19  144.67    2.90  166.57  140.33  153.02   95.52   49.53   95.52  0.89 
1 1 1    3    3    9 o 14  231.68    4.95  421.63  178.65  194.41  168.42   61.84  348.42  0.97 
1 1 1    3    3   10 o  3  310.69    5.22  472.02    6.19  332.75   26.33   55.92   26.33  0.98 
1 1 1    3    3   11 o  5  367.86    5.84  365.16  344.07  337.21  349.44   52.88  169.44  0.99 
1 1 1    3    3   12 o  5  293.42    4.73  429.52   54.14  269.44   77.20   37.16  257.20  0.98 
1 1 1    3    3   13 o  6  166.64    3.42  288.73  267.94  109.52  272.18   97.95   92.18  0.95 
1 1 1    3    3   14 o  7  163.86    3.18  144.73  349.01  129.51  338.46   49.57  158.46  0.94 
1 1 1    3    3   15 o 18  256.21    4.42  218.19  254.06  245.03  256.56    8.97   76.56  0.97 
1 1 1    3    3   16 o  4  355.51    5.92  337.46  282.93  347.54  296.96    6.27  116.96  0.99 
1 1 1    3    3   17 o 18  158.89    3.39  146.49  239.67  121.28  246.20   55.30   66.20  0.94 
1 1 1    3    3   18 o  2  402.15    6.62  394.20   42.18  407.96   47.34   20.59   47.34  0.99 
1 1 1    3    3   19 o 18  202.48    3.72  220.55  119.96  159.33  110.89   70.98  290.89  0.96 
1 1 1    3    3   20 o 14  160.35    3.54  205.95  257.67   86.07  246.07  132.14   66.07  0.95 
1 1 1    3    3   21 o 15  151.15    3.28  108.37  314.36  155.78  321.76   42.31  321.76  0.89 
1 1 1    3    3   22 o 14  148.63    3.29  209.62  200.40   89.82  218.38   98.11   38.38  0.93 
1 1 1    3    3   23 o  2  161.64    3.66   84.86  235.85  179.98  230.27   68.79  230.27  0.90 
1 1 1    3    3   24 o 17  102.80    3.46  116.42  147.51   63.52  141.30   48.32  321.30  0.85 
1 1 1    3    3   25 f  0  363.20    5.61  267.62  117.66  288.06  119.18    0.00    0.00  0.00 
1 1 1    3    3   26 o  2   61.67    6.45  108.69  313.38    6.24  137.28  106.39  137.28  0.76 
1 1 1    3    3   27 o  1  238.97    4.24  220.21  323.03  262.86  322.10   58.58  322.10  0.98 
1 1 1    3    3   28 o  9  108.40    3.07  123.07  206.39   89.77  207.35   19.26   27.35  0.92 
1 1 1    3    3   29 o  5   63.43   12.32  116.55  130.69    1.81  130.07  105.87  310.07  0.86 
1 1 1    3    3   30 f  0   68.00   25.70   85.81   76.39   82.15   75.34    0.00    0.00  0.00 
1 1 1    3    3   31 o 18   55.04    5.03   67.75  265.38   26.60  267.41   34.39   87.41  0.80 
1 1 1    3    3   32 o 13   38.31    5.08   63.74  171.23    3.38  352.47   60.99  352.47  0.71 
1 1 1    3    3   33 o  8  103.89    2.72  111.87   67.59   99.04   67.75    0.07  247.75  0.95 
1 1 1    3    3   34 o 17   93.47    2.68  110.76   54.11   80.12   54.17   18.27  234.17  0.95 
1 1 1    3    3   35 f  0   55.26    8.10   73.12  162.15   65.02  162.30    0.00    0.00  0.00
[truncated: 1,826,822 more chars]
